# Supplementary material for: Large-scale deorphanization of Nematostella vectensis neuropeptide G protein-coupled receptors supports the independent expansion of bilaterian and cnidarian peptidergic systems
Source: eLife. 2024 May 10;12:RP90674. doi: 10.7554/eLife.90674 (PMC11087051; doi:10.7554/eLife.90674)
Supplement: Figure 3—source data 1. [file elife-90674-fig3-data1.csv]

Replicate	Receptor	Peptide	ATP	Date	concentration	luminescence	norm_luminescence
1	GLWLp.R018a	GLWL	19395.4620988999	2022_02_15	0	983.7888408	0
1	GLWLp.R018a	GLWL	19395.4620988999	2022_02_15	1e-12	953.782281899999	-0.3330650672204376
1	GLWLp.R018a	GLWL	19395.4620988999	2022_02_15	1e-11	1219.5908629	2.617341648643659
1	GLWLp.R018a	GLWL	19395.4620988999	2022_02_15	1e-10	1085.86810509999	1.133053514706343
1	GLWLp.R018a	GLWL	19395.4620988999	2022_02_15	1e-9	1063.0558496	0.8798433603239385
1	GLWLp.R018a	GLWL	19395.4620988999	2022_02_15	1e-8	965.293557	-0.2052928815542352
1	GLWLp.R018a	GLWL	19395.4620988999	2022_02_15	1e-7	1702.1084182	7.973162105318231
1	GLWLp.R018a	GLWL	19395.4620988999	2022_02_15	1e-6	5875.13104699999	54.29263735756484
1	GLWLp.R018a	GLWL	19395.4620988999	2022_02_15	1e-5	8008.1777817	77.96890615082427
1	GLWLp.R018a	GLWL	19395.4620988999	2022_02_15	1e-4	9993.0071147	100
2	GLWLp.R018a	GLWL	24551.5784422	2022_02_15	0	739.033759599999	0
2	GLWLp.R018a	GLWL	24551.5784422	2022_02_15	1e-12	857.841479499999	1.0104557396726699
2	GLWLp.R018a	GLWL	24551.5784422	2022_02_15	1e-11	1550.4789075	6.901314222806619
2	GLWLp.R018a	GLWL	24551.5784422	2022_02_15	1e-10	1022.1855747	2.408196849559526
2	GLWLp.R018a	GLWL	24551.5784422	2022_02_15	1e-9	1096.5228243	3.040432705891282
2	GLWLp.R018a	GLWL	24551.5784422	2022_02_15	1e-8	1215.8254573	4.055097665158058
2	GLWLp.R018a	GLWL	24551.5784422	2022_02_15	1e-7	1392.2822436	5.555856813394425
2	GLWLp.R018a	GLWL	24551.5784422	2022_02_15	1e-6	4625.30760159999	33.05263086349873
2	GLWLp.R018a	GLWL	24551.5784422	2022_02_15	1e-5	9094.7697671	71.06525918580463
2	GLWLp.R018a	GLWL	24551.5784422	2022_02_15	1e-4	12496.8688864	100.00000000000001
3	GLWLp.R018a	GLWL	28503.7523857999	2022_02_15	0	674.308633199999	0
3	GLWLp.R018a	GLWL	28503.7523857999	2022_02_15	1e-12	905.6583284	1.5938566396267195
3	GLWLp.R018a	GLWL	28503.7523857999	2022_02_15	1e-11	1385.1825554	4.89748266085442
3	GLWLp.R018a	GLWL	28503.7523857999	2022_02_15	1e-10	1273.15194479999	4.125660885200484
3	GLWLp.R018a	GLWL	28503.7523857999	2022_02_15	1e-9	1366.2561558	4.7670914466338425
3	GLWLp.R018a	GLWL	28503.7523857999	2022_02_15	1e-8	1603.6631954	6.4026794513358345
3	GLWLp.R018a	GLWL	28503.7523857999	2022_02_15	1e-7	2081.2124185	9.692698914419672
3	GLWLp.R018a	GLWL	28503.7523857999	2022_02_15	1e-6	5076.8691766	30.330925430398757
3	GLWLp.R018a	GLWL	28503.7523857999	2022_02_15	1e-5	15189.3967187999	100
3	GLWLp.R018a	GLWL	28503.7523857999	2022_02_15	1e-4	13847.6751148	90.7563660923905
4	GLWLp.R018a	GLWL	14903.496254	2022_04_01	0	715.198812	0
4	GLWLp.R018a	GLWL	14903.496254	2022_04_01	1e-12	731.9309908	0.3493981877694162
4	GLWLp.R018a	GLWL	14903.496254	2022_04_01	1e-11	759.041696	0.9155187975988344
4	GLWLp.R018a	GLWL	14903.496254	2022_04_01	1e-10	830.193112	2.401289186786153
4	GLWLp.R018a	GLWL	14903.496254	2022_04_01	1e-9	517.8411504	-4.121185299875563
4	GLWLp.R018a	GLWL	14903.496254	2022_04_01	1e-8	653.5125736	-1.2881203437338427
4	GLWLp.R018a	GLWL	14903.496254	2022_04_01	1e-7	1431.4941052	14.957542609563916
4	GLWLp.R018a	GLWL	14903.496254	2022_04_01	1e-6	3381.14629	55.66981016851454
4	GLWLp.R018a	GLWL	14903.496254	2022_04_01	1e-5	5504.0555908	100
4	GLWLp.R018a	GLWL	14903.496254	2022_04_01	1e-4	4789.7769004	85.08456770805776
5	GLWLp.R018a	GLWL	16364.5949896	2022_04_01	0	696.877272	0
5	GLWLp.R018a	GLWL	16364.5949896	2022_04_01	1e-12	677.0200468	-0.3514391565029011
5	GLWLp.R018a	GLWL	16364.5949896	2022_04_01	1e-11	790.43552	1.6558220713037697
5	GLWLp.R018a	GLWL	16364.5949896	2022_04_01	1e-10	705.0207528	0.14412577762121523
5	GLWLp.R018a	GLWL	16364.5949896	2022_04_01	1e-9	653.2692432	-0.7717880370428729
5	GLWLp.R018a	GLWL	16364.5949896	2022_04_01	1e-8	835.0233992	2.444951796050071
5	GLWLp.R018a	GLWL	16364.5949896	2022_04_01	1e-7	1310.881094	10.866824700826706
5	GLWLp.R018a	GLWL	16364.5949896	2022_04_01	1e-6	3651.4847944	52.29153444205222
5	GLWLp.R018a	GLWL	16364.5949896	2022_04_01	1e-5	5619.305062	87.11861063367746
5	GLWLp.R018a	GLWL	16364.5949896	2022_04_01	1e-4	6347.1370204	100
6	GLWLp.R018a	GLWL	18077.2386964	2022_04_01	0	803.643130000001	0
6	GLWLp.R018a	GLWL	18077.2386964	2022_04_01	1e-12	695.9476828	-1.9177998183909346
6	GLWLp.R018a	GLWL	18077.2386964	2022_04_01	1e-11	742.10528	-1.0958427735111298
6	GLWLp.R018a	GLWL	18077.2386964	2022_04_01	1e-10	714.4631516	-1.5880833482404442
6	GLWLp.R018a	GLWL	18077.2386964	2022_04_01	1e-9	633.7433088	-3.0255117993698377
6	GLWLp.R018a	GLWL	18077.2386964	2022_04_01	1e-8	688.64287	-2.0478811637536913
6	GLWLp.R018a	GLWL	18077.2386964	2022_04_01	1e-7	1220.4627464	7.422566184707673
6	GLWLp.R018a	GLWL	18077.2386964	2022_04_01	1e-6	3252.6641804	43.61124121589288
6	GLWLp.R018a	GLWL	18077.2386964	2022_04_01	1e-5	5600.5591556	85.4216675069637
6	GLWLp.R018a	GLWL	18077.2386964	2022_04_01	1e-4	6419.2160468	100
7	GLWLp.R018a	GLWL	76552.9836738	2022_05_27	0	5281.4436414	0
7	GLWLp.R018a	GLWL	76552.9836738	2022_05_27	1e-12	4538.7275605	-1.7777241732698166
7	GLWLp.R018a	GLWL	76552.9836738	2022_05_27	1e-11	4846.9567246	-1.0399638769485984
7	GLWLp.R018a	GLWL	76552.9836738	2022_05_27	1e-10	4815.8641824	-1.1143852679737836
7	GLWLp.R018a	GLWL	76552.9836738	2022_05_27	1e-9	6081.9527726	1.9160544251755125
7	GLWLp.R018a	GLWL	76552.9836738	2022_05_27	1e-8	5050.915995	-0.5517782368676819
7	GLWLp.R018a	GLWL	76552.9836738	2022_05_27	1e-7	7207.5288676	4.610171173679786
7	GLWLp.R018a	GLWL	76552.9836738	2022_05_27	1e-6	34606.0428254	70.18974030786353
7	GLWLp.R018a	GLWL	76552.9836738	2022_05_27	1e-5	46913.1687636	99.64739693662837
7	GLWLp.R018a	GLWL	76552.9836738	2022_05_27	1e-4	47060.482936	100
8	GLWLp.R018a	GLWL	69432.1112116	2022_05_27	0	6775.0522916	0
8	GLWLp.R018a	GLWL	69432.1112116	2022_05_27	1e-12	6066.2885524	-1.1992174346643034
8	GLWLp.R018a	GLWL	69432.1112116	2022_05_27	1e-11	5747.5560574	-1.7385079539979897
8	GLWLp.R018a	GLWL	69432.1112116	2022_05_27	1e-10	9495.011155	4.602128904394414
8	GLWLp.R018a	GLWL	69432.1112116	2022_05_27	1e-9	7375.747178	1.0163665842974223
8	GLWLp.R018a	GLWL	69432.1112116	2022_05_27	1e-8	8977.3611004	3.726272908668766
8	GLWLp.R018a	GLWL	69432.1112116	2022_05_27	1e-7	10887.8371154	6.958769182084191
8	GLWLp.R018a	GLWL	69432.1112116	2022_05_27	1e-6	48426.1238388	70.47297767833177
8	GLWLp.R018a	GLWL	69432.1112116	2022_05_27	1e-5	55894.6325728	83.10958052551568
8	GLWLp.R018a	GLWL	69432.1112116	2022_05_27	1e-4	65877.2399944	100
9	GLWLp.R018a	GLWL	61368.290286	2022_05_27	0	5970.6277578	0
9	GLWLp.R018a	GLWL	61368.290286	2022_05_27	1e-12	5949.1117391	-0.03529552220424714
9	GLWLp.R018a	GLWL	61368.290286	2022_05_27	1e-11	7772.129091	2.955236802566129
9	GLWLp.R018a	GLWL	61368.290286	2022_05_27	1e-10	6398.5797112	0.7020252159188051
9	GLWLp.R018a	GLWL	61368.290286	2022_05_27	1e-9	6340.2396384	0.6063224112493814
9	GLWLp.R018a	GLWL	61368.290286	2022_05_27	1e-8	5356.2634	-1.0078217134207923
9	GLWLp.R018a	GLWL	61368.290286	2022_05_27	1e-7	12029.6094896	9.939335303230303
9	GLWLp.R018a	GLWL	61368.290286	2022_05_27	1e-6	42968.0627456	60.691701672116366
9	GLWLp.R018a	GLWL	61368.290286	2022_05_27	1e-5	50052.4700574	72.31317584278003
9	GLWLp.R018a	GLWL	61368.290286	2022_05_27	1e-4	66930.2548048	100
1	HIRa.R021	HIRa3		2021_07_21	0	6106.425949	0
1	HIRa.R021	HIRa3		2021_07_21	1e-12	8030.743555	13.436877180792568
1	HIRa.R021	HIRa3		2021_07_21	1e-11	8121.108672	14.067867083275928
1	HIRa.R021	HIRa3		2021_07_21	1e-10	9278.480627	22.149414933453833
1	HIRa.R021	HIRa3		2021_07_21	1e-9	10592.01176	31.321370982827677
1	HIRa.R021	HIRa3		2021_07_21	1e-8	15030.63725	62.31483348335487
1	HIRa.R021	HIRa3		2021_07_21	1e-7	17806.28474	81.69626735062114
1	HIRa.R021	HIRa3		2021_07_21	1e-6	20427.59284	100
1	HIRa.R021	HIRa3		2021_07_21	1e-5	17273.57572	77.97653540381467
1	HIRa.R021	HIRa3		2021_07_21	1e-4	14746.61126	60.331573375000886
2	HIRa.R021	HIRa3		2021_07_21	0	7885.076616	0
2	HIRa.R021	HIRa3		2021_07_21	1e-12	10031.99986	23.697769723732097
2	HIRa.R021	HIRa3		2021_07_21	1e-11	8799.881581	10.09763039423164
2	HIRa.R021	HIRa3		2021_07_21	1e-10	8611.894905	8.022630753966045
2	HIRa.R021	HIRa3		2021_07_21	1e-9	13117.79487	57.758819538152764
2	HIRa.R021	HIRa3		2021_07_21	1e-8	12547.62991	51.465330488471146
2	HIRa.R021	HIRa3		2021_07_21	1e-7	16013.13852	89.71766449477758
2	HIRa.R021	HIRa3		2021_07_21	1e-6	16944.67703	100
2	HIRa.R021	HIRa3		2021_07_21	1e-5	16307.22099	92.96375103900913
2	HIRa.R021	HIRa3		2021_07_21	1e-4	12004.05743	45.465369616466184
3	HIRa.R021	HIRa3		2021_07_21	0	6149.110933	0
3	HIRa.R021	HIRa3		2021_07_21	1e-12	6316.763783	1.9203734390764908
3	HIRa.R021	HIRa3		2021_07_21	1e-11	6742.51585	6.797134920308165
3	HIRa.R021	HIRa3		2021_07_21	1e-10	8951.268526	32.09721167104346
3	HIRa.R021	HIRa3		2021_07_21	1e-9	10040.40516	44.5726874142758
3	HIRa.R021	HIRa3		2021_07_21	1e-8	11752.14719	64.17977389662826
3	HIRa.R021	HIRa3		2021_07_21	1e-7	14424.295	94.78779326289852
3	HIRa.R021	HIRa3		2021_07_21	1e-6	14879.33218	100
3	HIRa.R021	HIRa3		2021_07_21	1e-5	13439.03441	83.50216186680338
3	HIRa.R021	HIRa3		2021_07_21	1e-4	11027.94826	55.88446373769202
4	HIRa.R021	HIRa3		2021_04_28	0	7307.101499	0
4	HIRa.R021	HIRa3		2021_04_28	1e-11	6025.297698	-19.745405803202633
4	HIRa.R021	HIRa3		2021_04_28	1e-10	5826.180597	-22.812683305839943
4	HIRa.R021	HIRa3		2021_04_28	1e-9	9391.668404	32.11148182821712
4	HIRa.R021	HIRa3		2021_04_28	1e-8	12419.0211	78.74600377713396
4	HIRa.R021	HIRa3		2021_04_28	1e-7	13478.09875	95.06044906122327
4	HIRa.R021	HIRa3		2021_04_28	1e-6	13798.7574	100
4	HIRa.R021	HIRa3		2021_04_28	1e-5	12537.4422	80.57020859953924
4	HIRa.R021	HIRa3		2021_04_28	1e-4	10810.6368	53.96982456294859
5	HIRa.R021	HIRa3		2021_04_28	0	4003.047099	0
5	HIRa.R021	HIRa3		2021_04_28	1e-11	5462.26042	20.506438797807444
5	HIRa.R021	HIRa3		2021_04_28	1e-10	5243.373068	17.430397740064024
5	HIRa.R021	HIRa3		2021_04_28	1e-9	6161.300033	30.330097090211094
5	HIRa.R021	HIRa3		2021_04_28	1e-8	10477.5661	90.98692132844634
5	HIRa.R021	HIRa3		2021_04_28	1e-7	8794.363399	67.33274227482688
5	HIRa.R021	HIRa3		2021_04_28	1e-6	10431.70603	90.3424461820204
5	HIRa.R021	HIRa3		2021_04_28	1e-5	11118.92585	100
5	HIRa.R021	HIRa3		2021_04_28	1e-4	9309.295979	74.56913004952916
6	HIRa.R021	HIRa3		2021_04_28	0	1542.003674	0
6	HIRa.R021	HIRa3		2021_04_28	1e-11	1543.931087	0.10328667460461552
6	HIRa.R021	HIRa3		2021_04_28	1e-10	1796.548429	13.64060597391327
6	HIRa.R021	HIRa3		2021_04_28	1e-9	1863.149277	17.20962834523061
6	HIRa.R021	HIRa3		2021_04_28	1e-8	2296.986433	40.458198923081035
6	HIRa.R021	HIRa3		2021_04_28	1e-7	2863.73147	70.82906921419311
6	HIRa.R021	HIRa3		2021_04_28	1e-6	3408.084664	100
6	HIRa.R021	HIRa3		2021_04_28	1e-5	2523.229404	52.58216204217375
6	HIRa.R021	HIRa3		2021_04_28	1e-4	2400.055396	45.98148347248316
7	HIRa.R021	HIRa3		2021_04_28	0	1198.16733	0
7	HIRa.R021	HIRa3		2021_04_28	1e-11	1577.639388	10.521042693239773
7	HIRa.R021	HIRa3		2021_04_28	1e-10	1416.973818	6.066513602974834
7	HIRa.R021	HIRa3		2021_04_28	1e-9	1619.25385	11.674823379137349
7	HIRa.R021	HIRa3		2021_04_28	1e-8	2441.142313	34.4620706243725
7	HIRa.R021	HIRa3		2021_04_28	1e-7	4804.958682	100
7	HIRa.R021	HIRa3		2021_04_28	1e-6	2785.655596	44.01386470885605
7	HIRa.R021	HIRa3		2021_04_28	1e-5	2804.341806	44.53194873912961
7	HIRa.R021	HIRa3		2021_04_28	1e-4	3076.439175	52.07597727987454
8	HIRa.R021	HIRa3	60292.7420444	2022_05_27	0	45750.1307352	0
8	HIRa.R021	HIRa3	60292.7420444	2022_05_27	1e-12	66577.4227596	46.87920879193573
8	HIRa.R021	HIRa3	60292.7420444	2022_05_27	1e-11	63663.0252544	40.31932337865657
8	HIRa.R021	HIRa3	60292.7420444	2022_05_27	1e-10	52292.5994246	14.726146603493468
8	HIRa.R021	HIRa3	60292.7420444	2022_05_27	1e-9	62932.5678524	38.675169879399164
8	HIRa.R021	HIRa3	60292.7420444	2022_05_27	1e-8	74439.7837444	64.57624121325107
8	HIRa.R021	HIRa3	60292.7420444	2022_05_27	1e-7	80016.2515686	77.1280601989319
8	HIRa.R021	HIRa3	60292.7420444	2022_05_27	1e-6	90177.698011	100
8	HIRa.R021	HIRa3	60292.7420444	2022_05_27	1e-5	86076.9814524	90.76988273262107
8	HIRa.R021	HIRa3	60292.7420444	2022_05_27	1e-4	71978.9985376001	59.03737118797217
9	HIRa.R021	HIRa3	61674.4576128	2022_05_27	0	47477.996805	0
9	HIRa.R021	HIRa3	61674.4576128	2022_05_27	1e-12	50315.6631332	5.528344265132573
9	HIRa.R021	HIRa3	61674.4576128	2022_05_27	1e-11	52796.9624816	10.362414038059553
9	HIRa.R021	HIRa3	61674.4576128	2022_05_27	1e-10	47700.2880312	0.43306798031167903
9	HIRa.R021	HIRa3	61674.4576128	2022_05_27	1e-9	74055.026412	51.77739459780544
9	HIRa.R021	HIRa3	61674.4576128	2022_05_27	1e-8	87868.8352458	78.68947023089004
9	HIRa.R021	HIRa3	61674.4576128	2022_05_27	1e-7	93604.705151	89.86409748739106
9	HIRa.R021	HIRa3	61674.4576128	2022_05_27	1e-6	98807.4038048	100
9	HIRa.R021	HIRa3	61674.4576128	2022_05_27	1e-5	90444.2889088	83.70697152992126
9	HIRa.R021	HIRa3	61674.4576128	2022_05_27	1e-4	89161.6837562	81.20819894015612
10	HIRa.R021	HIRa3	68826.794978	2022_05_27	0	39770.2058252	0
10	HIRa.R021	HIRa3	68826.794978	2022_05_27	1e-12	52415.6791918	17.29458572230353
10	HIRa.R021	HIRa3	68826.794978	2022_05_27	1e-11	59775.8935536	27.360785264575366
10	HIRa.R021	HIRa3	68826.794978	2022_05_27	1e-10	60294.8537254	28.070541310668688
10	HIRa.R021	HIRa3	68826.794978	2022_05_27	1e-9	52497.285928	17.406195201348893
10	HIRa.R021	HIRa3	68826.794978	2022_05_27	1e-8	89197.128041	67.59874608637269
10	HIRa.R021	HIRa3	68826.794978	2022_05_27	1e-7	87421.194241	65.16988965286345
10	HIRa.R021	HIRa3	68826.794978	2022_05_27	1e-6	94161.2039748	74.38786613591425
10	HIRa.R021	HIRa3	68826.794978	2022_05_27	1e-5	106563.6257748	91.35004230488258
10	HIRa.R021	HIRa3	68826.794978	2022_05_27	1e-4	112888.3109342	100
1	HIRa.R029	HIRa3		2021_07_28	0	358.6396338	0
1	HIRa.R029	HIRa3		2021_07_28	1e-13	217.4831932	-0.5640948621242369
1	HIRa.R029	HIRa3		2021_07_28	1e-12	507.077448	0.5931929707157272
1	HIRa.R029	HIRa3		2021_07_28	1e-11	526.3922116	0.6703793807979904
1	HIRa.R029	HIRa3		2021_07_28	1e-10	346.3375468	-0.049162078900602306
1	HIRa.R029	HIRa3		2021_07_28	1e-9	420.6460804	0.24779257536507232
1	HIRa.R029	HIRa3		2021_07_28	1e-8	419.862014	0.24465925869936245
1	HIRa.R029	HIRa3		2021_07_28	1e-7	1654.006608	5.176595921558246
1	HIRa.R029	HIRa3		2021_07_28	1e-6	14890.35567	58.07220923838456
1	HIRa.R029	HIRa3		2021_07_28	1e-5	25382.16849	100
1	HIRa.R029	HIRa3		2021_07_28	1e-4	21742.96711	85.45688179747548
2	HIRa.R029	HIRa3		2021_07_28	0	360.8135466	0
2	HIRa.R029	HIRa3		2021_07_28	1e-13	365.2159878	0.01733713208489115
2	HIRa.R029	HIRa3		2021_07_28	1e-12	274.0330292	-0.34174795850970036
2	HIRa.R029	HIRa3		2021_07_28	1e-11	257.7707646	-0.4057899335324785
2	HIRa.R029	HIRa3		2021_07_28	1e-10	528.0896856	0.6587455424716664
2	HIRa.R029	HIRa3		2021_07_28	1e-9	454.521765	0.3690297464599024
2	HIRa.R029	HIRa3		2021_07_28	1e-8	510.3313976	0.5888121190207096
2	HIRa.R029	HIRa3		2021_07_28	1e-7	1743.423054	5.444816310464317
2	HIRa.R029	HIRa3		2021_07_28	1e-6	18577.03772	71.73680924624799
2	HIRa.R029	HIRa3		2021_07_28	1e-5	25753.94765	100
2	HIRa.R029	HIRa3		2021_07_28	1e-4	21352.58427	82.66711244827916
3	HIRa.R029	HIRa3		2021_07_28	0	542.4165436	0
3	HIRa.R029	HIRa3		2021_07_28	1e-13	290.7077632	-1.2975211889776121
3	HIRa.R029	HIRa3		2021_07_28	1e-12	290.3607112	-1.2993101902312094
3	HIRa.R029	HIRa3		2021_07_28	1e-11	400.642308	-0.730825021081005
3	HIRa.R029	HIRa3		2021_07_28	1e-10	256.833564	-1.4721376292615065
3	HIRa.R029	HIRa3		2021_07_28	1e-9	400.5761408	-0.7311661031198552
3	HIRa.R029	HIRa3		2021_07_28	1e-8	438.2214788	-0.5371100052610455
3	HIRa.R029	HIRa3		2021_07_28	1e-7	2200.538431	8.547370812373341
3	HIRa.R029	HIRa3		2021_07_28	1e-6	13761.14259	68.14055953565878
3	HIRa.R029	HIRa3		2021_07_28	1e-5	19941.62039	100
3	HIRa.R029	HIRa3		2021_07_28	1e-4	14753.38337	73.25541263920063
4	HIRa.R029	HIRa3		2021_04_28	0	142.3658592	0
4	HIRa.R029	HIRa3		2021_04_28	1e-12	107.917656	-0.25407797294094675
4	HIRa.R029	HIRa3		2021_04_28	1e-11	250.298328	0.7960723735865557
4	HIRa.R029	HIRa3		2021_04_28	1e-10	663.2967964	3.842205522231814
4	HIRa.R029	HIRa3		2021_04_28	1e-9	826.717364	5.047538825440701
4	HIRa.R029	HIRa3		2021_04_28	1e-8	681.4160324	3.9758467088966274
4	HIRa.R029	HIRa3		2021_04_28	1e-7	4531.962303	32.37613758820061
4	HIRa.R029	HIRa3		2021_04_28	1e-6	13585.26501	99.15015151457416
4	HIRa.R029	HIRa3		2021_04_28	1e-5	13700.48851	100
4	HIRa.R029	HIRa3		2021_04_28	1e-4	11521.89759	83.93147063121272
5	HIRa.R029	HIRa3		2021_04_28	0	392.5727236	0
5	HIRa.R029	HIRa3		2021_04_28	1e-12	268.7981536	-1.0194794897018669
5	HIRa.R029	HIRa3		2021_04_28	1e-11	286.9286656	-0.8701460270867789
5	HIRa.R029	HIRa3		2021_04_28	1e-10	305.6588028	-0.7158737018853911
5	HIRa.R029	HIRa3		2021_04_28	1e-9	357.8286332	-0.2861725760885093
5	HIRa.R029	HIRa3		2021_04_28	1e-8	1062.148034	5.5150124598579575
5	HIRa.R029	HIRa3		2021_04_28	1e-7	5227.115969	39.820115559779346
5	HIRa.R029	HIRa3		2021_04_28	1e-6	12121.44438	96.6058221090597
5	HIRa.R029	HIRa3		2021_04_28	1e-5	12533.53007	100.00000000000001
5	HIRa.R029	HIRa3		2021_04_28	1e-4	9645.760198	76.21464445012424
6	HIRa.R029	HIRa3		2021_04_28	0	250.0923656	0
6	HIRa.R029	HIRa3		2021_04_28	1e-12	107.2664856	-4.086641611626899
6	HIRa.R029	HIRa3		2021_04_28	1e-11	288.4140304	1.096488325494636
6	HIRa.R029	HIRa3		2021_04_28	1e-10	287.1230904	1.0595509782707748
6	HIRa.R029	HIRa3		2021_04_28	1e-9	502.5083288	7.222315582106016
6	HIRa.R029	HIRa3		2021_04_28	1e-8	950.7966896	20.04907967593336
6	HIRa.R029	HIRa3		2021_04_28	1e-7	1985.856804	49.66499896200629
6	HIRa.R029	HIRa3		2021_04_28	1e-6	3438.182754	91.22004249414184
6	HIRa.R029	HIRa3		2021_04_28	1e-5	3273.991262	86.52207190588217
6	HIRa.R029	HIRa3		2021_04_28	1e-4	3745.037447	99.99999999999999
7	HIRa.R029	HIRa3		2021_04_28	0	337.555128	0
7	HIRa.R029	HIRa3		2021_04_28	1e-12	322.1537856	-0.4742732201866309
7	HIRa.R029	HIRa3		2021_04_28	1e-11	323.3077472	-0.4387378058188731
7	HIRa.R029	HIRa3		2021_04_28	1e-10	232.969272	-3.2206459296103422
7	HIRa.R029	HIRa3		2021_04_28	1e-9	357.614176	0.6177039015013496
7	HIRa.R029	HIRa3		2021_04_28	1e-8	825.9700752	15.040385687148074
7	HIRa.R029	HIRa3		2021_04_28	1e-7	3584.911661	100
7	HIRa.R029	HIRa3		2021_04_28	1e-6	2394.628825	63.34609939179104
7	HIRa.R029	HIRa3		2021_04_28	1e-5	3404.894097	94.45648908056009
7	HIRa.R029	HIRa3		2021_04_28	1e-4	2544.137075	67.95009801284422
8	HIRa.R029	HIRa3	28766.1100964	2022_05_11	0	1520.0004828	0
8	HIRa.R029	HIRa3	28766.1100964	2022_05_11	1e-13	1195.400177	-0.8925215456056612
8	HIRa.R029	HIRa3	28766.1100964	2022_05_11	1e-12	1347.0299738	-0.4756000018434913
8	HIRa.R029	HIRa3	28766.1100964	2022_05_11	1e-11	1538.0380268	0.04959606125488109
8	HIRa.R029	HIRa3	28766.1100964	2022_05_11	1e-10	2039.2942228	1.4278509390367433
8	HIRa.R029	HIRa3	28766.1100964	2022_05_11	1e-9	1917.1148514	1.0919063343811795
8	HIRa.R029	HIRa3	28766.1100964	2022_05_11	1e-8	2060.3213344	1.4856671203819884
8	HIRa.R029	HIRa3	28766.1100964	2022_05_11	1e-7	7692.4895146	16.971886201150106
8	HIRa.R029	HIRa3	28766.1100964	2022_05_11	1e-6	29609.1691296	77.23402525340444
8	HIRa.R029	HIRa3	28766.1100964	2022_05_11	1e-5	37888.9046732	100
8	HIRa.R029	HIRa3	28766.1100964	2022_05_11	1e-4	27212.9391502	70.64534728044393
9	HIRa.R029	HIRa3	47639.3574418	2022_05_11	0	1191.1207916	0
9	HIRa.R029	HIRa3	47639.3574418	2022_05_11	1e-13	1525.9176422	0.7328403156858138
9	HIRa.R029	HIRa3	47639.3574418	2022_05_11	1e-12	1786.7958586	1.3038793625570868
9	HIRa.R029	HIRa3	47639.3574418	2022_05_11	1e-11	1577.2229062	0.8451429427825812
9	HIRa.R029	HIRa3	47639.3574418	2022_05_11	1e-10	1638.9592544	0.9802782788023082
9	HIRa.R029	HIRa3	47639.3574418	2022_05_11	1e-9	2341.1873828	2.517392748003095
9	HIRa.R029	HIRa3	47639.3574418	2022_05_11	1e-8	2744.9972522	3.401296379825799
9	HIRa.R029	HIRa3	47639.3574418	2022_05_11	1e-7	10513.834922	20.406586125666898
9	HIRa.R029	HIRa3	47639.3574418	2022_05_11	1e-6	34341.8667396	72.56401331796918
9	HIRa.R029	HIRa3	47639.3574418	2022_05_11	1e-5	46875.950547	100
9	HIRa.R029	HIRa3	47639.3574418	2022_05_11	1e-4	42220.5274058	89.80969576525625
10	HIRa.R029	HIRa3	46427.7518118	2022_05_11	0	1265.6149712	0
10	HIRa.R029	HIRa3	46427.7518118	2022_05_11	1e-13	1419.2315666	0.26856440344410204
10	HIRa.R029	HIRa3	46427.7518118	2022_05_11	1e-12	1738.9063756	0.8274446087477035
10	HIRa.R029	HIRa3	46427.7518118	2022_05_11	1e-11	1428.2612168	0.2843507357277815
10	HIRa.R029	HIRa3	46427.7518118	2022_05_11	1e-10	1775.1926726	0.8908831173386865
10	HIRa.R029	HIRa3	46427.7518118	2022_05_11	1e-9	1367.27469	0.17772937658672505
10	HIRa.R029	HIRa3	46427.7518118	2022_05_11	1e-8	2009.1081402	1.299832214594504
10	HIRa.R029	HIRa3	46427.7518118	2022_05_11	1e-7	10834.0065586	16.72820161062914
10	HIRa.R029	HIRa3	46427.7518118	2022_05_11	1e-6	42408.4111814	71.92901581657253
10	HIRa.R029	HIRa3	46427.7518118	2022_05_11	1e-5	58464.779652	100
10	HIRa.R029	HIRa3	46427.7518118	2022_05_11	1e-4	42995.7687778	72.95587975711739
1	FLRNa.R026	FLRNa		2021_07_28	0	673.2995478	0
1	FLRNa.R026	FLRNa		2021_07_28	1e-13	359.5389822	-3.3219958556092326
1	FLRNa.R026	FLRNa		2021_07_28	1e-12	604.2767873	-0.7307907667913404
1	FLRNa.R026	FLRNa		2021_07_28	1e-11	301.6894428	-3.9344881545321635
1	FLRNa.R026	FLRNa		2021_07_28	1e-10	451.5381703	-2.3479380704851542
1	FLRNa.R026	FLRNa		2021_07_28	1e-9	695.2812405	0.23273508545930388
1	FLRNa.R026	FLRNa		2021_07_28	1e-8	1475.940526	8.498104272675816
1	FLRNa.R026	FLRNa		2021_07_28	1e-7	4321.550177	38.626503133847535
1	FLRNa.R026	FLRNa		2021_07_28	1e-6	10118.24106	100
1	FLRNa.R026	FLRNa		2021_07_28	1e-5	7245.072602	69.57981736267251
1	FLRNa.R026	FLRNa		2021_07_28	1e-4	5456.435296	50.64230140569572
2	FLRNa.R026	FLRNa		2021_07_28	0	453.6213864	0
2	FLRNa.R026	FLRNa		2021_07_28	1e-13	581.80617	0.7844784183341194
2	FLRNa.R026	FLRNa		2021_07_28	1e-12	327.0065486	-0.7748705026091345
2	FLRNa.R026	FLRNa		2021_07_28	1e-11	558.7803731	0.6435627790070612
2	FLRNa.R026	FLRNa		2021_07_28	1e-10	557.6460816	0.636621025260169
2	FLRNa.R026	FLRNa		2021_07_28	1e-9	1291.436928	5.1273496937128815
2	FLRNa.R026	FLRNa		2021_07_28	1e-8	2639.215457	13.375623310914715
2	FLRNa.R026	FLRNa		2021_07_28	1e-7	6940.50809	39.69911621516955
2	FLRNa.R026	FLRNa		2021_07_28	1e-6	14100.52031	83.51769517479084
2	FLRNa.R026	FLRNa		2021_07_28	1e-5	16793.75014	100
2	FLRNa.R026	FLRNa		2021_07_28	1e-4	12078.33068	71.14209116032139
3	FLRNa.R026	FLRNa		2021_07_28	0	374.4580102	0
3	FLRNa.R026	FLRNa		2021_07_28	1e-13	307.2145678	-0.2793230464537628
3	FLRNa.R026	FLRNa		2021_07_28	1e-12	396.8316592	0.09293807062690153
3	FLRNa.R026	FLRNa		2021_07_28	1e-11	632.898084	1.0735361867724862
3	FLRNa.R026	FLRNa		2021_07_28	1e-10	434.918609	0.2511477408722716
3	FLRNa.R026	FLRNa		2021_07_28	1e-9	1323.649058	3.9428519075658626
3	FLRNa.R026	FLRNa		2021_07_28	1e-8	5795.666402	22.519198741352366
3	FLRNa.R026	FLRNa		2021_07_28	1e-7	10489.07026	42.01516469824103
3	FLRNa.R026	FLRNa		2021_07_28	1e-6	24448.17597	100
3	FLRNa.R026	FLRNa		2021_07_28	1e-5	15820.90092	64.16309660017437
3	FLRNa.R026	FLRNa		2021_07_28	1e-4	14746.30026	59.69930475134385
4	FLRNa.R026	FLRNa		2021_07_28	0	430.9552566	0
4	FLRNa.R026	FLRNa		2021_07_28	1e-13	264.073254	-2.376429615897927
4	FLRNa.R026	FLRNa		2021_07_28	1e-12	227.501086	-2.897223840552051
4	FLRNa.R026	FLRNa		2021_07_28	1e-11	453.906891	0.32683538591130035
4	FLRNa.R026	FLRNa		2021_07_28	1e-10	545.6485678	1.6332533001439278
4	FLRNa.R026	FLRNa		2021_07_28	1e-9	508.0148008	1.0973417155318541
4	FLRNa.R026	FLRNa		2021_07_28	1e-8	1489.322289	15.07133616028024
4	FLRNa.R026	FLRNa		2021_07_28	1e-7	5527.383278	72.57404810976924
4	FLRNa.R026	FLRNa		2021_07_28	1e-6	6633.954545	88.33182120710916
4	FLRNa.R026	FLRNa		2021_07_28	1e-5	7453.338814	100
4	FLRNa.R026	FLRNa		2021_07_28	1e-4	4602.921277	59.409543587286606
5	FLRNa.R026	FLRNa		2021_07_28	0	490.779836	0
5	FLRNa.R026	FLRNa		2021_07_28	1e-13	453.9528686	-0.18394414078485055
5	FLRNa.R026	FLRNa		2021_07_28	1e-12	363.2481702	-0.6369979486402594
5	FLRNa.R026	FLRNa		2021_07_28	1e-11	342.7895372	-0.7391851754065228
5	FLRNa.R026	FLRNa		2021_07_28	1e-10	324.492945	-0.8305733935827442
5	FLRNa.R026	FLRNa		2021_07_28	1e-9	718.1437089	1.1356420362244235
5	FLRNa.R026	FLRNa		2021_07_28	1e-8	1831.608252	6.6971990455296675
5	FLRNa.R026	FLRNa		2021_07_28	1e-7	6619.357757	30.611154800418092
5	FLRNa.R026	FLRNa		2021_07_28	1e-6	10025.36597	47.62355898351218
5	FLRNa.R026	FLRNa		2021_07_28	1e-5	18354.5856	89.22652703698975
5	FLRNa.R026	FLRNa		2021_07_28	1e-4	20511.51398	100
6	FLRNa.R026	FLRNa		2021_07_28	0	500.5993218	0
6	FLRNa.R026	FLRNa		2021_07_28	1e-13	487.9772684	-0.050321846780272794
6	FLRNa.R026	FLRNa		2021_07_28	1e-12	722.6527688	0.8852869800856216
6	FLRNa.R026	FLRNa		2021_07_28	1e-11	560.2785276	0.23793021270500833
6	FLRNa.R026	FLRNa		2021_07_28	1e-10	325.5223	-0.698000458924227
6	FLRNa.R026	FLRNa		2021_07_28	1e-9	940.1987444	1.7526034859568604
6	FLRNa.R026	FLRNa		2021_07_28	1e-8	2701.356344	8.774020689197691
6	FLRNa.R026	FLRNa		2021_07_28	1e-7	12021.65108	45.932352126139335
6	FLRNa.R026	FLRNa		2021_07_28	1e-6	17699.68653	68.56965374996688
6	FLRNa.R026	FLRNa		2021_07_28	1e-5	25583.25071	100
6	FLRNa.R026	FLRNa		2021_07_28	1e-4	22694.92096	88.48475105243938
7	FLRNa.R026	FLRNa	8755.0287453	2022_01_27	0	390.6829125	0
7	FLRNa.R026	FLRNa	8755.0287453	2022_01_27	1e-12	337.2979674	-2.522686795064796
7	FLRNa.R026	FLRNa	8755.0287453	2022_01_27	1e-11	394.151002399999	0.1638833678378203
7	FLRNa.R026	FLRNa	8755.0287453	2022_01_27	1e-10	343.88406	-2.2114633068328318
7	FLRNa.R026	FLRNa	8755.0287453	2022_01_27	1e-9	507.804267499999	5.534528416675169
7	FLRNa.R026	FLRNa	8755.0287453	2022_01_27	1e-8	508.7219551	5.577893421288
7	FLRNa.R026	FLRNa	8755.0287453	2022_01_27	1e-7	1627.4377421	58.442414270920224
7	FLRNa.R026	FLRNa	8755.0287453	2022_01_27	1e-6	2224.7877903	86.66998059702027
7	FLRNa.R026	FLRNa	8755.0287453	2022_01_27	1e-5	2506.87685319999	100
7	FLRNa.R026	FLRNa	8755.0287453	2022_01_27	1e-4	1720.88983169999	62.85845988009905
8	FLRNa.R026	FLRNa	10570.2269469	2022_01_27	0	493.944558299999	0
8	FLRNa.R026	FLRNa	10570.2269469	2022_01_27	1e-12	392.2956267	-3.8499488767489827
8	FLRNa.R026	FLRNa	10570.2269469	2022_01_27	1e-11	443.1853214	-1.9225038966153638
8	FLRNa.R026	FLRNa	10570.2269469	2022_01_27	1e-10	345.3212152	-5.629102675453262
8	FLRNa.R026	FLRNa	10570.2269469	2022_01_27	1e-9	558.6369297	2.4502207616480667
8	FLRNa.R026	FLRNa	10570.2269469	2022_01_27	1e-8	674.0422406	6.8211919078940015
8	FLRNa.R026	FLRNa	10570.2269469	2022_01_27	1e-7	1431.7939547	35.52100522254709
8	FLRNa.R026	FLRNa	10570.2269469	2022_01_27	1e-6	2930.281041	92.27613864023664
8	FLRNa.R026	FLRNa	10570.2269469	2022_01_27	1e-5	3134.2116074	100
8	FLRNa.R026	FLRNa	10570.2269469	2022_01_27	1e-4	1977.96754609999	56.207306314179704
9	FLRNa.R026	FLRNa	11803.8123	2022_01_27	0	496.1673886	0
9	FLRNa.R026	FLRNa	11803.8123	2022_01_27	1e-12	526.993750499999	0.9690864980133455
9	FLRNa.R026	FLRNa	11803.8123	2022_01_27	1e-11	573.782189999999	2.4399718762378093
9	FLRNa.R026	FLRNa	11803.8123	2022_01_27	1e-10	558.8783824	1.9714417668138942
9	FLRNa.R026	FLRNa	11803.8123	2022_01_27	1e-9	591.8462248	3.007849859410539
9	FLRNa.R026	FLRNa	11803.8123	2022_01_27	1e-8	726.6691043	7.2462686702509584
9	FLRNa.R026	FLRNa	11803.8123	2022_01_27	1e-7	2081.8791853	49.849927049695125
9	FLRNa.R026	FLRNa	11803.8123	2022_01_27	1e-6	3677.1385365	100
9	FLRNa.R026	FLRNa	11803.8123	2022_01_27	1e-5	2717.6654596	69.83710218392201
9	FLRNa.R026	FLRNa	11803.8123	2022_01_27	1e-4	2707.9692877	69.53228420698434
1	FLRNa.R187	FLRNa	96762.5693488	2023_03_17	0	6957.1413052	0
1	FLRNa.R187	FLRNa	96762.5693488	2023_03_17	1e-13	5791.5953964	-2.0231044471539565
1	FLRNa.R187	FLRNa	96762.5693488	2023_03_17	1e-12	5564.2922456	-2.417647477817621
1	FLRNa.R187	FLRNa	96762.5693488	2023_03_17	1e-11	5452.11478759999	-2.612360283582518
1	FLRNa.R187	FLRNa	96762.5693488	2023_03_17	1e-10	6851.0521644	-0.18414496668620783
1	FLRNa.R187	FLRNa	96762.5693488	2023_03_17	1e-9	6451.6617064	-0.8773897420572175
1	FLRNa.R187	FLRNa	96762.5693488	2023_03_17	1e-8	11116.5165108	7.219664547143289
1	FLRNa.R187	FLRNa	96762.5693488	2023_03_17	1e-7	31143.2620036	41.98122783058188
1	FLRNa.R187	FLRNa	96762.5693488	2023_03_17	1e-6	51427.8261727999	77.19030168125414
1	FLRNa.R187	FLRNa	96762.5693488	2023_03_17	1e-5	62324.8918812	96.10495955027855
1	FLRNa.R187	FLRNa	96762.5693488	2023_03_17	1e-4	64568.89291	100
2	FLRNa.R187	FLRNa	94857.7013392	2023_03_17	0	5856.7360044	0
2	FLRNa.R187	FLRNa	94857.7013392	2023_03_17	1e-13	5863.02385319999	0.01112854729006159
2	FLRNa.R187	FLRNa	94857.7013392	2023_03_17	1e-12	5977.37354319999	0.2135103114270732
2	FLRNa.R187	FLRNa	94857.7013392	2023_03_17	1e-11	5841.7084356	-0.02659653807924049
2	FLRNa.R187	FLRNa	94857.7013392	2023_03_17	1e-10	7925.83743599999	3.6619985406661115
2	FLRNa.R187	FLRNa	94857.7013392	2023_03_17	1e-9	6880.4132536	1.8117548687715659
2	FLRNa.R187	FLRNa	94857.7013392	2023_03_17	1e-8	12169.2153408	11.172139637449511
2	FLRNa.R187	FLRNa	94857.7013392	2023_03_17	1e-7	27624.4717668	38.525620531746334
2	FLRNa.R187	FLRNa	94857.7013392	2023_03_17	1e-6	53719.8805468	84.71057184007836
2	FLRNa.R187	FLRNa	94857.7013392	2023_03_17	1e-5	62358.709138	100
2	FLRNa.R187	FLRNa	94857.7013392	2023_03_17	1e-4	55665.0500807999	88.153229549395
3	FLRNa.R187	FLRNa	97904.1197276	2023_03_17	0	6335.9177264	0
3	FLRNa.R187	FLRNa	97904.1197276	2023_03_17	1e-13	5113.8496044	-1.8891840604922774
3	FLRNa.R187	FLRNa	97904.1197276	2023_03_17	1e-12	4867.6507756	-2.2697806039317987
3	FLRNa.R187	FLRNa	97904.1197276	2023_03_17	1e-11	6036.1332264	-0.4634341480536932
3	FLRNa.R187	FLRNa	97904.1197276	2023_03_17	1e-10	6333.10833	-0.004343020493651604
3	FLRNa.R187	FLRNa	97904.1197276	2023_03_17	1e-9	7831.1724536	2.3115007634590516
3	FLRNa.R187	FLRNa	97904.1197276	2023_03_17	1e-8	11846.5457603999	8.51883005351359
3	FLRNa.R187	FLRNa	97904.1197276	2023_03_17	1e-7	31122.395488	38.31719186515286
3	FLRNa.R187	FLRNa	97904.1197276	2023_03_17	1e-6	57759.5462444	79.49532238013956
3	FLRNa.R187	FLRNa	97904.1197276	2023_03_17	1e-5	71023.533272	100
3	FLRNa.R187	FLRNa	97904.1197276	2023_03_17	1e-4	59504.3301996	82.19256812104967
4	FLRNa.R187	FLRNa	87884.9893588	2023_03_17	0	14263.3339104	0
4	FLRNa.R187	FLRNa	87884.9893588	2023_03_17	1e-13	14559.1879432	0.8129645193417965
4	FLRNa.R187	FLRNa	87884.9893588	2023_03_17	1e-12	14751.1773876	1.340524021939
4	FLRNa.R187	FLRNa	87884.9893588	2023_03_17	1e-11	11246.8760208	-8.28879435958608
4	FLRNa.R187	FLRNa	87884.9893588	2023_03_17	1e-10	14323.7464328	0.16600496119768116
4	FLRNa.R187	FLRNa	87884.9893588	2023_03_17	1e-9	17078.7028683999	7.7362307691017715
4	FLRNa.R187	FLRNa	87884.9893588	2023_03_17	1e-8	21899.0511832	20.98185772139898
4	FLRNa.R187	FLRNa	87884.9893588	2023_03_17	1e-7	30601.3256399999	44.89446186607612
4	FLRNa.R187	FLRNa	87884.9893588	2023_03_17	1e-6	47379.7207964	90.99908928844577
4	FLRNa.R187	FLRNa	87884.9893588	2023_03_17	1e-5	42595.7992727999	77.85355794248123
4	FLRNa.R187	FLRNa	87884.9893588	2023_03_17	1e-4	50655.3320555999	100
5	FLRNa.R187	FLRNa	90301.8447908	2023_03_17	0	9639.378572	0
5	FLRNa.R187	FLRNa	90301.8447908	2023_03_17	1e-13	10793.7326543999	2.6338688377938966
5	FLRNa.R187	FLRNa	90301.8447908	2023_03_17	1e-12	16386.999796	15.395925342232614
5	FLRNa.R187	FLRNa	90301.8447908	2023_03_17	1e-11	18448.4793696	20.09956601145035
5	FLRNa.R187	FLRNa	90301.8447908	2023_03_17	1e-10	21622.2663628	27.341138408202315
5	FLRNa.R187	FLRNa	90301.8447908	2023_03_17	1e-9	19804.4298699999	23.193413751105247
5	FLRNa.R187	FLRNa	90301.8447908	2023_03_17	1e-8	21828.9688492	27.812767734008144
5	FLRNa.R187	FLRNa	90301.8447908	2023_03_17	1e-7	33822.807384	55.1788922567935
5	FLRNa.R187	FLRNa	90301.8447908	2023_03_17	1e-6	43437.627666	77.11685384748635
5	FLRNa.R187	FLRNa	90301.8447908	2023_03_17	1e-5	53466.6969955999	100
5	FLRNa.R187	FLRNa	90301.8447908	2023_03_17	1e-4	49060.3715935999	89.94616700156743
6	FLRNa.R187	FLRNa	72792.9994372	2023_03_17	0	14521.8091039999	0
6	FLRNa.R187	FLRNa	72792.9994372	2023_03_17	1e-13	13377.3316435999	-3.607078841662888
6	FLRNa.R187	FLRNa	72792.9994372	2023_03_17	1e-12	9748.4767416	-15.044233516507807
6	FLRNa.R187	FLRNa	72792.9994372	2023_03_17	1e-11	12468.8958744	-6.470219056713921
6	FLRNa.R187	FLRNa	72792.9994372	2023_03_17	1e-10	19291.050816	15.03134090916838
6	FLRNa.R187	FLRNa	72792.9994372	2023_03_17	1e-9	18118.0058844	11.334225238917087
6	FLRNa.R187	FLRNa	72792.9994372	2023_03_17	1e-8	15479.6584188	3.018878148731025
6	FLRNa.R187	FLRNa	72792.9994372	2023_03_17	1e-7	33086.171428	58.50977486656712
6	FLRNa.R187	FLRNa	72792.9994372	2023_03_17	1e-6	46250.4601991999	100
6	FLRNa.R187	FLRNa	72792.9994372	2023_03_17	1e-5	33861.2238183999	60.95252728006997
6	FLRNa.R187	FLRNa	72792.9994372	2023_03_17	1e-4	41620.3878536	85.40728273727227
7	FLRNa.R187	FLRNa	81360.1025688	2023_03_16	0	3995.68824659999	0
7	FLRNa.R187	FLRNa	81360.1025688	2023_03_16	1e-13	4266.9048636	2.0144915265225007
7	FLRNa.R187	FLRNa	81360.1025688	2023_03_16	1e-12	4905.390727	6.756916145821022
7	FLRNa.R187	FLRNa	81360.1025688	2023_03_16	1e-11	3439.2744736	-4.132825058240642
7	FLRNa.R187	FLRNa	81360.1025688	2023_03_16	1e-10	2839.01273539999	-8.591335744920082
7	FLRNa.R187	FLRNa	81360.1025688	2023_03_16	1e-9	3560.60620399999	-3.231620163449538
7	FLRNa.R187	FLRNa	81360.1025688	2023_03_16	1e-8	6375.72639119999	17.67799749193415
7	FLRNa.R187	FLRNa	81360.1025688	2023_03_16	1e-7	4941.5917926	7.025803578711179
7	FLRNa.R187	FLRNa	81360.1025688	2023_03_16	1e-6	10515.3046208	48.4251742657892
7	FLRNa.R187	FLRNa	81360.1025688	2023_03_16	1e-5	7832.0178832	28.49476419019559
7	FLRNa.R187	FLRNa	81360.1025688	2023_03_16	1e-4	17458.9673634	99.99999999999999
8	FLRNa.R187	FLRNa	119551.8956874	2023_03_16	0	7560.8139498	0
8	FLRNa.R187	FLRNa	119551.8956874	2023_03_16	1e-13	14092.0960816	28.860165607550478
8	FLRNa.R187	FLRNa	119551.8956874	2023_03_16	1e-12	27308.786054	87.26154127771973
8	FLRNa.R187	FLRNa	119551.8956874	2023_03_16	1e-11	13846.7738784	27.776145767542438
8	FLRNa.R187	FLRNa	119551.8956874	2023_03_16	1e-10	10730.330715	14.00533262744999
8	FLRNa.R187	FLRNa	119551.8956874	2023_03_16	1e-9	13617.3642541999	26.762439788720158
8	FLRNa.R187	FLRNa	119551.8956874	2023_03_16	1e-8	19666.527479	53.492237848557046
8	FLRNa.R187	FLRNa	119551.8956874	2023_03_16	1e-7	16979.9708871999	41.620990122800166
8	FLRNa.R187	FLRNa	119551.8956874	2023_03_16	1e-6	28937.9362691999	94.46036442782115
8	FLRNa.R187	FLRNa	119551.8956874	2023_03_16	1e-5	12784.385872	23.08170856739513
8	FLRNa.R187	FLRNa	119551.8956874	2023_03_16	1e-4	30191.599305	100.00000000000001
9	FLRNa.R187	FLRNa	108941.4421676	2023_03_16	0	6885.57922319999	0
9	FLRNa.R187	FLRNa	108941.4421676	2023_03_16	1e-13	11387.152161	16.658026532721593
9	FLRNa.R187	FLRNa	108941.4421676	2023_03_16	1e-12	22487.0125693999	57.73295117517244
9	FLRNa.R187	FLRNa	108941.4421676	2023_03_16	1e-11	12953.5634874	22.45451629238304
9	FLRNa.R187	FLRNa	108941.4421676	2023_03_16	1e-10	19454.8073216	46.512305376818745
9	FLRNa.R187	FLRNa	108941.4421676	2023_03_16	1e-9	26854.0556402	73.8931512536984
9	FLRNa.R187	FLRNa	108941.4421676	2023_03_16	1e-8	27023.086177	74.51864709831992
9	FLRNa.R187	FLRNa	108941.4421676	2023_03_16	1e-7	28563.5029049999	80.21894410139616
9	FLRNa.R187	FLRNa	108941.4421676	2023_03_16	1e-6	33909.026022	100
9	FLRNa.R187	FLRNa	108941.4421676	2023_03_16	1e-5	16922.0069222	37.139702324892475
9	FLRNa.R187	FLRNa	108941.4421676	2023_03_16	1e-4	21832.0142702	55.3091363891586
1	FLRNa.R197	FYRVa	43586.8854604	2022_09_02	0	5510.9240294	0
1	FLRNa.R197	FYRVa	43586.8854604	2022_09_02	1e-12	4971.2008168	-2.8767944802632344
1	FLRNa.R197	FYRVa	43586.8854604	2022_09_02	1e-11	5155.2453036	-1.8958135785922314
1	FLRNa.R197	FYRVa	43586.8854604	2022_09_02	1e-10	4476.4888336	-5.513673290299869
1	FLRNa.R197	FYRVa	43586.8854604	2022_09_02	1e-9	3431.1397252	-11.085519145338075
1	FLRNa.R197	FYRVa	43586.8854604	2022_09_02	1e-8	3104.8210872	-12.824839661280283
1	FLRNa.R197	FYRVa	43586.8854604	2022_09_02	1e-7	3921.7638684	-8.470429050838705
1	FLRNa.R197	FYRVa	43586.8854604	2022_09_02	1e-6	16694.9297904	59.612196194944644
1	FLRNa.R197	FYRVa	43586.8854604	2022_09_02	1e-5	24272.19517	100
1	FLRNa.R197	FYRVa	43586.8854604	2022_09_02	1e-4	19510.5200848	74.61965636808274
2	FLRNa.R197	FYRVa	53221.401348	2022_09_02	0	4394.4845796	0
2	FLRNa.R197	FYRVa	53221.401348	2022_09_02	1e-12	4113.5314408	-1.1998316822439727
2	FLRNa.R197	FYRVa	53221.401348	2022_09_02	1e-11	5490.0430716	4.678665609743428
2	FLRNa.R197	FYRVa	53221.401348	2022_09_02	1e-10	3323.059843	-4.5756005773891895
2	FLRNa.R197	FYRVa	53221.401348	2022_09_02	1e-9	3528.7585216	-3.697148773525588
2	FLRNa.R197	FYRVa	53221.401348	2022_09_02	1e-8	3768.5342524	-2.6731683343825394
2	FLRNa.R197	FYRVa	53221.401348	2022_09_02	1e-7	5530.1665176	4.850015828207707
2	FLRNa.R197	FYRVa	53221.401348	2022_09_02	1e-6	17763.6787928	57.09415759362274
2	FLRNa.R197	FYRVa	53221.401348	2022_09_02	1e-5	26223.4001544	93.22203911848227
2	FLRNa.R197	FYRVa	53221.401348	2022_09_02	1e-4	27810.5305932	100.00000000000001
3	FLRNa.R197	FYRVa	36852.761132	2022_09_02	0	4239.2647308	0
3	FLRNa.R197	FYRVa	36852.761132	2022_09_02	1e-12	4757.914139	2.338483056646393
3	FLRNa.R197	FYRVa	36852.761132	2022_09_02	1e-11	4550.4522864	1.4030804136754962
3	FLRNa.R197	FYRVa	36852.761132	2022_09_02	1e-10	4262.410239	0.1043583158631484
3	FLRNa.R197	FYRVa	36852.761132	2022_09_02	1e-9	3919.0591498	-1.4437408275675967
3	FLRNa.R197	FYRVa	36852.761132	2022_09_02	1e-8	3221.349364	-4.589570142619114
3	FLRNa.R197	FYRVa	36852.761132	2022_09_02	1e-7	5764.2356528	6.875778910751726
3	FLRNa.R197	FYRVa	36852.761132	2022_09_02	1e-6	20545.5906044	73.52185535872405
3	FLRNa.R197	FYRVa	36852.761132	2022_09_02	1e-5	26418.1471788	100
3	FLRNa.R197	FYRVa	36852.761132	2022_09_02	1e-4	22368.4518012	81.74075999052339
4	FLRNa.R197	FYRVa	40299.233618	2022_11_30	0	1055.7717406	0
4	FLRNa.R197	FYRVa	40299.233618	2022_11_30	1e-13	1081.6353132	0.5312394316300855
4	FLRNa.R197	FYRVa	40299.233618	2022_11_30	1e-12	983.388644	-1.4867534231295463
4	FLRNa.R197	FYRVa	40299.233618	2022_11_30	1e-11	751.5982222	-6.2477434780893075
4	FLRNa.R197	FYRVa	40299.233618	2022_11_30	1e-10	1333.9211988	5.7132076209140665
4	FLRNa.R197	FYRVa	40299.233618	2022_11_30	1e-9	1110.7818292	1.1299107301898677
4	FLRNa.R197	FYRVa	40299.233618	2022_11_30	1e-8	1283.6966088	4.681591337344097
4	FLRNa.R197	FYRVa	40299.233618	2022_11_30	1e-7	1029.9238776	-0.5309167554436117
4	FLRNa.R197	FYRVa	40299.233618	2022_11_30	1e-6	1585.8504192	10.887849884230256
4	FLRNa.R197	FYRVa	40299.233618	2022_11_30	1e-5	3209.9462916	44.24688274137482
4	FLRNa.R197	FYRVa	40299.233618	2022_11_30	1e-4	5924.3057876	100
5	FLRNa.R197	FYRVa	34820.9810384	2022_11_30	0	1112.9351304	0
5	FLRNa.R197	FYRVa	34820.9810384	2022_11_30	1e-13	1159.3846468	0.8557964044261331
5	FLRNa.R197	FYRVa	34820.9810384	2022_11_30	1e-12	1079.913541	-0.6083972378441415
5	FLRNa.R197	FYRVa	34820.9810384	2022_11_30	1e-11	789.7680442	-5.954103547972143
5	FLRNa.R197	FYRVa	34820.9810384	2022_11_30	1e-10	986.053861	-2.337689228160479
5	FLRNa.R197	FYRVa	34820.9810384	2022_11_30	1e-9	958.8417986	-2.8390504255170916
5	FLRNa.R197	FYRVa	34820.9810384	2022_11_30	1e-8	1033.9604544	-1.4550473072636527
5	FLRNa.R197	FYRVa	34820.9810384	2022_11_30	1e-7	381.2753592	-13.480265242464554
5	FLRNa.R197	FYRVa	34820.9810384	2022_11_30	1e-6	1984.2082556	16.052533279319142
5	FLRNa.R197	FYRVa	34820.9810384	2022_11_30	1e-5	4635.7170732	64.90453192803422
5	FLRNa.R197	FYRVa	34820.9810384	2022_11_30	1e-4	6540.571442	100
6	FLRNa.R197	FYRVa	28772.0354908	2022_11_30	0	614.1460808	0
6	FLRNa.R197	FYRVa	28772.0354908	2022_11_30	1e-13	1217.6681868	11.474510236370453
6	FLRNa.R197	FYRVa	28772.0354908	2022_11_30	1e-12	1407.0651274	15.075434066742863
6	FLRNa.R197	FYRVa	28772.0354908	2022_11_30	1e-11	385.246896	-4.351963271887928
6	FLRNa.R197	FYRVa	28772.0354908	2022_11_30	1e-10	2049.0534048	27.281285331213585
6	FLRNa.R197	FYRVa	28772.0354908	2022_11_30	1e-9	1284.8306236	12.75144120691751
6	FLRNa.R197	FYRVa	28772.0354908	2022_11_30	1e-8	1263.8993076	12.353482959299143
6	FLRNa.R197	FYRVa	28772.0354908	2022_11_30	1e-7	1239.5123436	11.889823939571373
6	FLRNa.R197	FYRVa	28772.0354908	2022_11_30	1e-6	1928.2853612	24.985173658189574
6	FLRNa.R197	FYRVa	28772.0354908	2022_11_30	1e-5	5873.8224728	100
6	FLRNa.R197	FYRVa	28772.0354908	2022_11_30	1e-4	4784.6267232	79.29158243924145
7	FLRNa.R197	FYRVa	38242.6766568	2022_12_14	0	3890.7308368	0
7	FLRNa.R197	FYRVa	38242.6766568	2022_12_14	1e-13	4507.0071804	1.274560197689573
7	FLRNa.R197	FYRVa	38242.6766568	2022_12_14	1e-12	4212.8582056	0.6662120445198111
7	FLRNa.R197	FYRVa	38242.6766568	2022_12_14	1e-11	2848.6687756	-2.1551546485937116
7	FLRNa.R197	FYRVa	38242.6766568	2022_12_14	1e-10	3469.7404496	-0.8706769239276733
7	FLRNa.R197	FYRVa	38242.6766568	2022_12_14	1e-9	1260.9507788	-5.438814949515736
7	FLRNa.R197	FYRVa	38242.6766568	2022_12_14	1e-8	3565.4567664	-0.6727199376995782
7	FLRNa.R197	FYRVa	38242.6766568	2022_12_14	1e-7	5730.4236328	3.8047853663514255
7	FLRNa.R197	FYRVa	38242.6766568	2022_12_14	1e-6	23533.6303084	40.62472638081463
7	FLRNa.R197	FYRVa	38242.6766568	2022_12_14	1e-5	39629.2506288	73.91309973888836
7	FLRNa.R197	FYRVa	38242.6766568	2022_12_14	1e-4	52242.8090452	100
8	FLRNa.R197	FYRVa	64716.6718996	2022_12_14	0	6214.4990444	0
8	FLRNa.R197	FYRVa	64716.6718996	2022_12_14	1e-13	4899.5542988	-1.8342526784311357
8	FLRNa.R197	FYRVa	64716.6718996	2022_12_14	1e-12	4300.239622	-2.6702532440989275
8	FLRNa.R197	FYRVa	64716.6718996	2022_12_14	1e-11	3900.63076	-3.227678662848263
8	FLRNa.R197	FYRVa	64716.6718996	2022_12_14	1e-10	3452.1288096	-3.8533063985805445
8	FLRNa.R197	FYRVa	64716.6718996	2022_12_14	1e-9	1030.4833664	-7.231326391636103
8	FLRNa.R197	FYRVa	64716.6718996	2022_12_14	1e-8	4576.0131744	-2.2855691128281803
8	FLRNa.R197	FYRVa	64716.6718996	2022_12_14	1e-7	6422.5527684	0.2902198756119148
8	FLRNa.R197	FYRVa	64716.6718996	2022_12_14	1e-6	35603.5349628	40.995576453090216
8	FLRNa.R197	FYRVa	64716.6718996	2022_12_14	1e-5	58841.0879952	73.41027983320559
8	FLRNa.R197	FYRVa	64716.6718996	2022_12_14	1e-4	77902.8090064	100
9	FLRNa.R197	FYRVa	39437.7941224	2022_12_14	0	7483.4382288	0
9	FLRNa.R197	FYRVa	39437.7941224	2022_12_14	1e-13	5221.5750376	-2.5030076367276552
9	FLRNa.R197	FYRVa	39437.7941224	2022_12_14	1e-12	5242.5254368	-2.479823648680053
9	FLRNa.R197	FYRVa	39437.7941224	2022_12_14	1e-11	3793.5259328	-4.083305609143985
9	FLRNa.R197	FYRVa	39437.7941224	2022_12_14	1e-10	3843.2309024	-4.028301434277816
9	FLRNa.R197	FYRVa	39437.7941224	2022_12_14	1e-9	923.7216652	-7.259068858514298
9	FLRNa.R197	FYRVa	39437.7941224	2022_12_14	1e-8	5907.1591708	-1.744331193477125
9	FLRNa.R197	FYRVa	39437.7941224	2022_12_14	1e-7	14497.142472	7.761457611927894
9	FLRNa.R197	FYRVa	39437.7941224	2022_12_14	1e-6	63370.7618604	61.84564937013276
9	FLRNa.R197	FYRVa	39437.7941224	2022_12_14	1e-5	92508.7325576	94.09011201384591
9	FLRNa.R197	FYRVa	39437.7941224	2022_12_14	1e-4	97849.250862	100
1	FLRNa.R197	FLRNa	67727.4984292	2022_09_02	0	6762.9225898	0
1	FLRNa.R197	FLRNa	67727.4984292	2022_09_02	1e-12	5479.1355076	-4.6346231044234045
1	FLRNa.R197	FLRNa	67727.4984292	2022_09_02	1e-11	4122.4682544	-9.532352240255143
1	FLRNa.R197	FLRNa	67727.4984292	2022_09_02	1e-10	4379.8076788	-8.60332650184422
1	FLRNa.R197	FLRNa	67727.4984292	2022_09_02	1e-9	5031.1509576	-6.251900279620332
1	FLRNa.R197	FLRNa	67727.4984292	2022_09_02	1e-8	22553.3280084	57.00522991386122
1	FLRNa.R197	FLRNa	67727.4984292	2022_09_02	1e-7	32742.187414	93.7882166440228
1	FLRNa.R197	FLRNa	67727.4984292	2022_09_02	1e-6	34462.8466888	99.99999999999999
1	FLRNa.R197	FLRNa	67727.4984292	2022_09_02	1e-5	34283.3638132	99.3520456050402
1	FLRNa.R197	FLRNa	67727.4984292	2022_09_02	1e-4	27870.3837	76.20042941186978
2	FLRNa.R197	FLRNa	50312.095654	2022_09_02	0	5955.3592004	0
2	FLRNa.R197	FLRNa	50312.095654	2022_09_02	1e-12	4114.7576562	-8.93981906162556
2	FLRNa.R197	FLRNa	50312.095654	2022_09_02	1e-11	3359.2674408	-12.609242163973367
2	FLRNa.R197	FLRNa	50312.095654	2022_09_02	1e-10	4321.1596772	-7.937322498744627
2	FLRNa.R197	FLRNa	50312.095654	2022_09_02	1e-9	3235.715926	-13.209333036754757
2	FLRNa.R197	FLRNa	50312.095654	2022_09_02	1e-8	9801.3055728	18.67979780757765
2	FLRNa.R197	FLRNa	50312.095654	2022_09_02	1e-7	24610.8226264	90.60976182745794
2	FLRNa.R197	FLRNa	50312.095654	2022_09_02	1e-6	26542.6978412	99.99289796812522
2	FLRNa.R197	FLRNa	50312.095654	2022_09_02	1e-5	26544.1600644	100
2	FLRNa.R197	FLRNa	50312.095654	2022_09_02	1e-4	23590.122982	85.65221402687321
3	FLRNa.R197	FLRNa	43235.7196888	2022_09_02	0	5472.317004	0
3	FLRNa.R197	FLRNa	43235.7196888	2022_09_02	1e-12	4523.4539644	-4.806812474632839
3	FLRNa.R197	FLRNa	43235.7196888	2022_09_02	1e-11	4474.7583648	-5.053497829471486
3	FLRNa.R197	FLRNa	43235.7196888	2022_09_02	1e-10	4846.7743644	-3.1689148359194164
3	FLRNa.R197	FLRNa	43235.7196888	2022_09_02	1e-9	3978.2668898	-7.5686568313279805
3	FLRNa.R197	FLRNa	43235.7196888	2022_09_02	1e-8	12281.7022904	34.495429554350615
3	FLRNa.R197	FLRNa	43235.7196888	2022_09_02	1e-7	21307.2297592	80.21753718903938
3	FLRNa.R197	FLRNa	43235.7196888	2022_09_02	1e-6	24256.577128	95.15853407974951
3	FLRNa.R197	FLRNa	43235.7196888	2022_09_02	1e-5	25212.2807452	100
3	FLRNa.R197	FLRNa	43235.7196888	2022_09_02	1e-4	24257.0994384	95.1611800339511
4	FLRNa.R197	FLRNa	55481.5947336	2022_09_10	0	3410.3301412	0
4	FLRNa.R197	FLRNa	55481.5947336	2022_09_10	1e-13	3914.483522	2.1999493192082595
4	FLRNa.R197	FLRNa	55481.5947336	2022_09_10	1e-12	3328.4610592	-0.35724808772343664
4	FLRNa.R197	FLRNa	55481.5947336	2022_09_10	1e-11	3564.9460592	0.6746898791060533
4	FLRNa.R197	FLRNa	55481.5947336	2022_09_10	1e-10	2231.7453312	-5.142932585861768
4	FLRNa.R197	FLRNa	55481.5947336	2022_09_10	1e-9	3706.6378076	1.292983194793778
4	FLRNa.R197	FLRNa	55481.5947336	2022_09_10	1e-8	13085.190352	42.21771180113951
4	FLRNa.R197	FLRNa	55481.5947336	2022_09_10	1e-7	21618.7593504	79.455227254585
4	FLRNa.R197	FLRNa	55481.5947336	2022_09_10	1e-6	26326.920828	100.00000000000001
4	FLRNa.R197	FLRNa	55481.5947336	2022_09_10	1e-5	22393.3768184	82.83538741272834
4	FLRNa.R197	FLRNa	55481.5947336	2022_09_10	1e-4	23116.7767196	85.99205199292994
5	FLRNa.R197	FLRNa	58456.7153752	2022_09_10	0	4196.3449492	0
5	FLRNa.R197	FLRNa	58456.7153752	2022_09_10	1e-13	2866.188648	-5.763158437183122
5	FLRNa.R197	FLRNa	58456.7153752	2022_09_10	1e-12	4123.388952	-0.3160959132599466
5	FLRNa.R197	FLRNa	58456.7153752	2022_09_10	1e-11	3217.238634	-4.2421667410465655
5	FLRNa.R197	FLRNa	58456.7153752	2022_09_10	1e-10	2910.1188096	-5.57282254865374
5	FLRNa.R197	FLRNa	58456.7153752	2022_09_10	1e-9	3551.1415568	-2.7954679997039964
5	FLRNa.R197	FLRNa	58456.7153752	2022_09_10	1e-8	13257.3151308	39.258398959612975
5	FLRNa.R197	FLRNa	58456.7153752	2022_09_10	1e-7	25197.646616000002	90.99218549252879
5	FLRNa.R197	FLRNa	58456.7153752	2022_09_10	1e-6	25817.116322	93.67615733816264
5	FLRNa.R197	FLRNa	58456.7153752	2022_09_10	1e-5	27276.6804232	100
5	FLRNa.R197	FLRNa	58456.7153752	2022_09_10	1e-4	21457.4731252	74.78716327778103
6	FLRNa.R197	FLRNa	44227.1393016	2022_09_10	0	2835.9725432	0
6	FLRNa.R197	FLRNa	44227.1393016	2022_09_10	1e-13	2964.763602	0.7804315678659877
6	FLRNa.R197	FLRNa	44227.1393016	2022_09_10	1e-12	3077.8275512	1.4655620106578473
6	FLRNa.R197	FLRNa	44227.1393016	2022_09_10	1e-11	3255.8459368	2.544295030459528
6	FLRNa.R197	FLRNa	44227.1393016	2022_09_10	1e-10	3103.613184	1.6218144867382793
6	FLRNa.R197	FLRNa	44227.1393016	2022_09_10	1e-9	3338.2378656	3.0435630912395912
6	FLRNa.R197	FLRNa	44227.1393016	2022_09_10	1e-8	11762.6901748	54.09298053792028
6	FLRNa.R197	FLRNa	44227.1393016	2022_09_10	1e-7	18286.8114076	93.62701504390792
6	FLRNa.R197	FLRNa	44227.1393016	2022_09_10	1e-6	19338.5160208	100
6	FLRNa.R197	FLRNa	44227.1393016	2022_09_10	1e-5	17168.8589744	86.85259003047003
6	FLRNa.R197	FLRNa	44227.1393016	2022_09_10	1e-4	17439.9712308	88.49544136891977
7	FLRNa.R197	FLRNa	43000.7914992	2022_12_14	0	8749.6041008	0
7	FLRNa.R197	FLRNa	43000.7914992	2022_12_14	1e-13	6520.5645584	-2.0397105886649785
7	FLRNa.R197	FLRNa	43000.7914992	2022_12_14	1e-12	6808.6360044	-1.776107199168539
7	FLRNa.R197	FLRNa	43000.7914992	2022_12_14	1e-11	5716.211122	-2.7757442884026076
7	FLRNa.R197	FLRNa	43000.7914992	2022_12_14	1e-10	7189.1790808	-1.4278864845460901
7	FLRNa.R197	FLRNa	43000.7914992	2022_12_14	1e-9	2131.5626868	-6.055921795727741
7	FLRNa.R197	FLRNa	43000.7914992	2022_12_14	1e-8	46377.8746404	34.4322208704002
7	FLRNa.R197	FLRNa	43000.7914992	2022_12_14	1e-7	87173.4741132	71.76274580402806
7	FLRNa.R197	FLRNa	43000.7914992	2022_12_14	1e-6	97748.1142812	81.43920291109583
7	FLRNa.R197	FLRNa	43000.7914992	2022_12_14	1e-5	111745.456194	94.24764617539164
7	FLRNa.R197	FLRNa	43000.7914992	2022_12_14	1e-4	118031.7520088	100
8	FLRNa.R197	FLRNa	60007.0338016	2022_12_14	0	6725.538064	0
8	FLRNa.R197	FLRNa	60007.0338016	2022_12_14	1e-13	7003.0001756	0.28515770500503085
8	FLRNa.R197	FLRNa	60007.0338016	2022_12_14	1e-12	4728.4048212	-2.052525041426606
8	FLRNa.R197	FLRNa	60007.0338016	2022_12_14	1e-11	3580.1585188	-3.232618707133779
8	FLRNa.R197	FLRNa	60007.0338016	2022_12_14	1e-10	4983.2659696	-1.7905951521397303
8	FLRNa.R197	FLRNa	60007.0338016	2022_12_14	1e-9	1527.9394408	-5.3417574254813
8	FLRNa.R197	FLRNa	60007.0338016	2022_12_14	1e-8	47649.3991064	42.05891113385291
8	FLRNa.R197	FLRNa	60007.0338016	2022_12_14	1e-7	75937.5264016	71.13162816852498
8	FLRNa.R197	FLRNa	60007.0338016	2022_12_14	1e-6	99955.0079656	95.81525031533666
8	FLRNa.R197	FLRNa	60007.0338016	2022_12_14	1e-5	104026.823188	100.00000000000001
8	FLRNa.R197	FLRNa	60007.0338016	2022_12_14	1e-4	92769.2785816	88.43022002016372
9	FLRNa.R197	FLRNa	69251.9736544	2022_12_14	0	7976.2561824	0
9	FLRNa.R197	FLRNa	69251.9736544	2022_12_14	1e-13	8248.2357168	0.2580511146849558
9	FLRNa.R197	FLRNa	69251.9736544	2022_12_14	1e-12	6433.6589208	-1.4635988834380522
9	FLRNa.R197	FLRNa	69251.9736544	2022_12_14	1e-11	5840.6891436	-2.026201920164738
9	FLRNa.R197	FLRNa	69251.9736544	2022_12_14	1e-10	4305.7851664	-3.4825015021336996
9	FLRNa.R197	FLRNa	69251.9736544	2022_12_14	1e-9	1296.7339096	-6.3374553966404354
9	FLRNa.R197	FLRNa	69251.9736544	2022_12_14	1e-8	48431.8361532	38.38379799318948
9	FLRNa.R197	FLRNa	69251.9736544	2022_12_14	1e-7	106211.1590472	93.20416788400108
9	FLRNa.R197	FLRNa	69251.9736544	2022_12_14	1e-6	108138.4882372	95.0327960818599
9	FLRNa.R197	FLRNa	69251.9736544	2022_12_14	1e-5	113373.7991196	100
9	FLRNa.R197	FLRNa	69251.9736544	2022_12_14	1e-4	6711.2070492	-1.20026434957195
1	FLRNa.R230	FLRNa	82404.4554368	2022_09_09	0	11408.5063832	0
1	FLRNa.R230	FLRNa	82404.4554368	2022_09_09	1e-13	11072.7341072	-0.5191575408972565
1	FLRNa.R230	FLRNa	82404.4554368	2022_09_09	1e-12	10239.5453868	-1.8074003116797852
1	FLRNa.R230	FLRNa	82404.4554368	2022_09_09	1e-11	9795.7628664	-2.4935589330188828
1	FLRNa.R230	FLRNa	82404.4554368	2022_09_09	1e-10	11617.6438132	0.3233598531773141
1	FLRNa.R230	FLRNa	82404.4554368	2022_09_09	1e-9	25155.9297496	21.25571114326817
1	FLRNa.R230	FLRNa	82404.4554368	2022_09_09	1e-8	52387.1307704	63.359495071031766
1	FLRNa.R230	FLRNa	82404.4554368	2022_09_09	1e-7	62317.58513	78.71356279436691
1	FLRNa.R230	FLRNa	82404.4554368	2022_09_09	1e-6	64697.8085832	82.39376822844893
1	FLRNa.R230	FLRNa	82404.4554368	2022_09_09	1e-5	67083.4574172	86.08236216734771
1	FLRNa.R230	FLRNa	82404.4554368	2022_09_09	1e-4	76084.8809996	100
2	FLRNa.R230	FLRNa	99608.5915964	2022_09_09	0	10415.307294	0
2	FLRNa.R230	FLRNa	99608.5915964	2022_09_09	1e-13	11821.5642608	1.762365643393705
2	FLRNa.R230	FLRNa	99608.5915964	2022_09_09	1e-12	12783.1808212	2.9674938867927745
2	FLRNa.R230	FLRNa	99608.5915964	2022_09_09	1e-11	12747.230304	2.9224395632435822
2	FLRNa.R230	FLRNa	99608.5915964	2022_09_09	1e-10	16452.3884504	7.565860769123624
2	FLRNa.R230	FLRNa	99608.5915964	2022_09_09	1e-9	1333.6110656	-11.381468532803824
2	FLRNa.R230	FLRNa	99608.5915964	2022_09_09	1e-8	75413.5221268	81.4578156109796
2	FLRNa.R230	FLRNa	99608.5915964	2022_09_09	1e-7	81058.194822	88.53189770342968
2	FLRNa.R230	FLRNa	99608.5915964	2022_09_09	1e-6	90209.0193464	100
2	FLRNa.R230	FLRNa	99608.5915964	2022_09_09	1e-5	87366.7028156	96.43791915717185
2	FLRNa.R230	FLRNa	99608.5915964	2022_09_09	1e-4	88674.3060828	98.07664886853219
3	FLRNa.R230	FLRNa	50565.6518836	2022_09_09	0	7020.721788	0
3	FLRNa.R230	FLRNa	50565.6518836	2022_09_09	1e-13	6922.7103452	-0.2938566137066301
3	FLRNa.R230	FLRNa	50565.6518836	2022_09_09	1e-12	9754.4858596	8.196335344154607
3	FLRNa.R230	FLRNa	50565.6518836	2022_09_09	1e-11	8138.1486584	3.3502544888620136
3	FLRNa.R230	FLRNa	50565.6518836	2022_09_09	1e-10	10207.8917812	9.555730991740262
3	FLRNa.R230	FLRNa	50565.6518836	2022_09_09	1e-9	19818.2298132	38.36931958896442
3	FLRNa.R230	FLRNa	50565.6518836	2022_09_09	1e-8	33669.1779468	79.89704940181313
3	FLRNa.R230	FLRNa	50565.6518836	2022_09_09	1e-7	37174.8061916	90.4075777187297
3	FLRNa.R230	FLRNa	50565.6518836	2022_09_09	1e-6	40374.2140112	100
3	FLRNa.R230	FLRNa	50565.6518836	2022_09_09	1e-5	39289.2942532	96.74720790632728
3	FLRNa.R230	FLRNa	50565.6518836	2022_09_09	1e-4	37644.1281908	91.81469274002738
4	FLRNa.R230	FLRNa	89509.50133	2022_09_10	0	3352.4480384	0
4	FLRNa.R230	FLRNa	89509.50133	2022_09_10	1e-13	3449.3954964	0.16957857606822985
4	FLRNa.R230	FLRNa	89509.50133	2022_09_10	1e-12	3483.7799276	0.22972314305431862
4	FLRNa.R230	FLRNa	89509.50133	2022_09_10	1e-11	4786.4368516	2.5083048700485437
4	FLRNa.R230	FLRNa	89509.50133	2022_09_10	1e-10	5490.7003904	3.7401887229132207
4	FLRNa.R230	FLRNa	89509.50133	2022_09_10	1e-9	12751.984568	16.44148338980561
4	FLRNa.R230	FLRNa	89509.50133	2022_09_10	1e-8	40952.0574716	65.76849316052859
4	FLRNa.R230	FLRNa	89509.50133	2022_09_10	1e-7	56187.4568644	92.41795244662761
4	FLRNa.R230	FLRNa	89509.50133	2022_09_10	1e-6	60522.0860008	100
4	FLRNa.R230	FLRNa	89509.50133	2022_09_10	1e-5	58883.5062272	97.13382866850114
4	FLRNa.R230	FLRNa	89509.50133	2022_09_10	1e-4	57156.3203024	94.11266920981093
5	FLRNa.R230	FLRNa	84831.805836	2022_09_10	0	4349.2914332	0
5	FLRNa.R230	FLRNa	84831.805836	2022_09_10	1e-13	4009.5524708	-0.6815651361325397
5	FLRNa.R230	FLRNa	84831.805836	2022_09_10	1e-12	4374.6009556	0.05077453571455738
5	FLRNa.R230	FLRNa	84831.805836	2022_09_10	1e-11	5716.8348052	2.7434883474063727
5	FLRNa.R230	FLRNa	84831.805836	2022_09_10	1e-10	5507.900672	2.3243364787739735
5	FLRNa.R230	FLRNa	84831.805836	2022_09_10	1e-9	12630.3945812	16.613081862977452
5	FLRNa.R230	FLRNa	84831.805836	2022_09_10	1e-8	37787.866934	67.08258335247373
5	FLRNa.R230	FLRNa	84831.805836	2022_09_10	1e-7	46613.7668684	84.78860578742513
5	FLRNa.R230	FLRNa	84831.805836	2022_09_10	1e-6	54196.1724412	100.00000000000001
5	FLRNa.R230	FLRNa	84831.805836	2022_09_10	1e-5	52108.5308716	95.81189128109149
5	FLRNa.R230	FLRNa	84831.805836	2022_09_10	1e-4	52163.1135108	95.92139189195468
6	FLRNa.R230	FLRNa	80986.9887384	2022_09_10	0	3678.6599164	0
6	FLRNa.R230	FLRNa	80986.9887384	2022_09_10	1e-13	5347.6124132	2.572178828975305
6	FLRNa.R230	FLRNa	80986.9887384	2022_09_10	1e-12	6309.7832064	4.055070252711251
6	FLRNa.R230	FLRNa	80986.9887384	2022_09_10	1e-11	5407.2545224	2.6640988631846754
6	FLRNa.R230	FLRNa	80986.9887384	2022_09_10	1e-10	5549.728896	2.8836794492996765
6	FLRNa.R230	FLRNa	80986.9887384	2022_09_10	1e-9	14084.9796452	16.03815288049808
6	FLRNa.R230	FLRNa	80986.9887384	2022_09_10	1e-8	41816.923446	58.77844588914849
6	FLRNa.R230	FLRNa	80986.9887384	2022_09_10	1e-7	53634.465298	76.99156520831784
6	FLRNa.R230	FLRNa	80986.9887384	2022_09_10	1e-6	68563.4369	100
6	FLRNa.R230	FLRNa	80986.9887384	2022_09_10	1e-5	60110.5688488	86.97249425186972
6	FLRNa.R230	FLRNa	80986.9887384	2022_09_10	1e-4	53587.2771584	76.91883915177006
7	FLRNa.R230	FLRNa	71222.270518	2023_02_03	0	3049.1947488	0
7	FLRNa.R230	FLRNa	71222.270518	2023_02_03	1e-13	3636.3945112	1.1673591660920581
7	FLRNa.R230	FLRNa	71222.270518	2023_02_03	1e-12	2948.08008	-0.2010170013822923
7	FLRNa.R230	FLRNa	71222.270518	2023_02_03	1e-11	5615.983774	5.10280297755059
7	FLRNa.R230	FLRNa	71222.270518	2023_02_03	1e-10	10821.382758	15.451189687215727
7	FLRNa.R230	FLRNa	71222.270518	2023_02_03	1e-9	12258.1270656	18.307452145416352
7	FLRNa.R230	FLRNa	71222.270518	2023_02_03	1e-8	30935.6149788	55.43849018591752
7	FLRNa.R230	FLRNa	71222.270518	2023_02_03	1e-7	45698.692276	84.78763966815511
7	FLRNa.R230	FLRNa	71222.270518	2023_02_03	1e-6	50654.2150288	94.63926986060429
7	FLRNa.R230	FLRNa	71222.270518	2023_02_03	1e-5	53350.745416	100
7	FLRNa.R230	FLRNa	71222.270518	2023_02_03	1e-4	46131.9520612	85.6489645765391
8	FLRNa.R230	FLRNa	81966.8267788	2023_02_03	0	2779.9189228	0
8	FLRNa.R230	FLRNa	81966.8267788	2023_02_03	1e-13	3275.77734	0.7632955718523396
8	FLRNa.R230	FLRNa	81966.8267788	2023_02_03	1e-12	4105.7359196	2.040885477871862
8	FLRNa.R230	FLRNa	81966.8267788	2023_02_03	1e-11	8804.239198	9.273487814215585
8	FLRNa.R230	FLRNa	81966.8267788	2023_02_03	1e-10	13068.32805	15.83737788004409
8	FLRNa.R230	FLRNa	81966.8267788	2023_02_03	1e-9	19262.3968344	25.372166664267482
8	FLRNa.R230	FLRNa	81966.8267788	2023_02_03	1e-8	36119.6241344	51.321200714058676
8	FLRNa.R230	FLRNa	81966.8267788	2023_02_03	1e-7	59004.63254	86.54904997884684
8	FLRNa.R230	FLRNa	81966.8267788	2023_02_03	1e-6	67742.7505552	100
8	FLRNa.R230	FLRNa	81966.8267788	2023_02_03	1e-5	52115.5365772	75.94437683007959
8	FLRNa.R230	FLRNa	81966.8267788	2023_02_03	1e-4	65177.5310924	96.05125054074675
9	FLRNa.R230	FLRNa	82995.5345016	2023_02_03	0	2708.1103188	0
9	FLRNa.R230	FLRNa	82995.5345016	2023_02_03	1e-13	3601.9823048	1.3265702968290654
9	FLRNa.R230	FLRNa	82995.5345016	2023_02_03	1e-12	3491.6017024	1.1627575464763105
9	FLRNa.R230	FLRNa	82995.5345016	2023_02_03	1e-11	8263.2826664	8.244275182030766
9	FLRNa.R230	FLRNa	82995.5345016	2023_02_03	1e-10	14917.988662	18.120337354420244
9	FLRNa.R230	FLRNa	82995.5345016	2023_02_03	1e-9	19207.1335844	24.48573680978593
9	FLRNa.R230	FLRNa	82995.5345016	2023_02_03	1e-8	35822.4821296	49.14410869831312
9	FLRNa.R230	FLRNa	82995.5345016	2023_02_03	1e-7	55060.4125116	77.69458059689954
9	FLRNa.R230	FLRNa	82995.5345016	2023_02_03	1e-6	55833.6127704	78.84206537423837
9	FLRNa.R230	FLRNa	82995.5345016	2023_02_03	1e-5	70090.2903764	100
9	FLRNa.R230	FLRNa	82995.5345016	2023_02_03	1e-4	57722.4689916	81.6452638157037
1	PFHa.R036	PFHa	147556.2335326	2022_06_28	0	1645.3781128	0
1	PFHa.R036	PFHa	147556.2335326	2022_06_28	1e-13	1902.853335	0.16674663698864353
1	PFHa.R036	PFHa	147556.2335326	2022_06_28	1e-12	2863.754005	0.7890471202490259
1	PFHa.R036	PFHa	147556.2335326	2022_06_28	1e-11	3957.7789286	1.4975618085103874
1	PFHa.R036	PFHa	147556.2335326	2022_06_28	1e-10	5511.8837818	2.504034414241494
1	PFHa.R036	PFHa	147556.2335326	2022_06_28	1e-9	25713.889746	15.587299383086599
1	PFHa.R036	PFHa	147556.2335326	2022_06_28	1e-8	71351.292846	45.143088956923485
1	PFHa.R036	PFHa	147556.2335326	2022_06_28	1e-7	124168.4403694	79.34863949342872
1	PFHa.R036	PFHa	147556.2335326	2022_06_28	1e-6	138653.632354	88.72956954537258
1	PFHa.R036	PFHa	147556.2335326	2022_06_28	1e-5	156056.4216276	100
1	PFHa.R036	PFHa	147556.2335326	2022_06_28	1e-4	139351.8890836	89.18177601565206
2	PFHa.R036	PFHa	165097.960624	2022_06_28	0	1604.8911848	0
2	PFHa.R036	PFHa	165097.960624	2022_06_28	1e-13	2610.5757912	0.5626795008167401
2	PFHa.R036	PFHa	165097.960624	2022_06_28	1e-12	2823.8426886	0.6820021101180085
2	PFHa.R036	PFHa	165097.960624	2022_06_28	1e-11	2969.7397568	0.7636313694135913
2	PFHa.R036	PFHa	165097.960624	2022_06_28	1e-10	5662.290181	2.270110556796287
2	PFHa.R036	PFHa	165097.960624	2022_06_28	1e-9	34295.5944974	18.29041481218194
2	PFHa.R036	PFHa	165097.960624	2022_06_28	1e-8	94209.888561	51.81240059276674
2	PFHa.R036	PFHa	165097.960624	2022_06_28	1e-7	93331.581655	51.32098878404764
2	PFHa.R036	PFHa	165097.960624	2022_06_28	1e-6	180336.2302402	100.00000000000001
2	PFHa.R036	PFHa	165097.960624	2022_06_28	1e-5	165182.502709	91.52150506380812
2	PFHa.R036	PFHa	165097.960624	2022_06_28	1e-4	147135.1860774	81.42405000809123
3	PFHa.R036	PFHa	159597.1280012	2022_06_28	0	2099.9287552	0
3	PFHa.R036	PFHa	159597.1280012	2022_06_28	1e-13	2480.107108	0.19214496743620535
3	PFHa.R036	PFHa	159597.1280012	2022_06_28	1e-12	3411.0695098	0.6626602902070826
3	PFHa.R036	PFHa	159597.1280012	2022_06_28	1e-11	3344.8766194	0.6292059110275632
3	PFHa.R036	PFHa	159597.1280012	2022_06_28	1e-10	8403.9656698	3.186107148793068
3	PFHa.R036	PFHa	159597.1280012	2022_06_28	1e-9	36646.3357134	17.46001104779692
3	PFHa.R036	PFHa	159597.1280012	2022_06_28	1e-8	104087.685883	51.545371081456125
3	PFHa.R036	PFHa	159597.1280012	2022_06_28	1e-7	128757.7118354	64.01378570412646
3	PFHa.R036	PFHa	159597.1280012	2022_06_28	1e-6	156348.595336	77.95842345825932
3	PFHa.R036	PFHa	159597.1280012	2022_06_28	1e-5	199960.0954162	100
3	PFHa.R036	PFHa	159597.1280012	2022_06_28	1e-4	152242.0932338	75.88296674986798
4	PFHa.R036	PFHa	54636.5987459	2022_07_15	0	1112.2010624	0
4	PFHa.R036	PFHa	54636.5987459	2022_07_15	1e-13	2971.993189	5.01603540852628
4	PFHa.R036	PFHa	54636.5987459	2022_07_15	1e-12	2883.1721175	4.776476571119143
4	PFHa.R036	PFHa	54636.5987459	2022_07_15	1e-11	3203.1127419	5.639386719873403
4	PFHa.R036	PFHa	54636.5987459	2022_07_15	1e-10	5952.374871	13.054406920059442
4	PFHa.R036	PFHa	54636.5987459	2022_07_15	1e-9	15731.1979502	39.428818402623456
4	PFHa.R036	PFHa	54636.5987459	2022_07_15	1e-8	26229.3115034	67.74322437973115
4	PFHa.R036	PFHa	54636.5987459	2022_07_15	1e-7	31882.1085884	82.9893531970474
4	PFHa.R036	PFHa	54636.5987459	2022_07_15	1e-6	28652.8495005	74.27973576371393
4	PFHa.R036	PFHa	54636.5987459	2022_07_15	1e-5	38189.1348384	100
4	PFHa.R036	PFHa	54636.5987459	2022_07_15	1e-4	31230.3730351	81.23156071820475
5	PFHa.R036	PFHa	87727.8332722	2022_07_15	0	1111.775644	0
5	PFHa.R036	PFHa	87727.8332722	2022_07_15	1e-13	2478.1312595	3.635265764212439
5	PFHa.R036	PFHa	87727.8332722	2022_07_15	1e-12	2987.8798293	4.991480429800862
5	PFHa.R036	PFHa	87727.8332722	2022_07_15	1e-11	2753.7390884	4.3685358539192505
5	PFHa.R036	PFHa	87727.8332722	2022_07_15	1e-10	6376.2962714	14.006552455799829
5	PFHa.R036	PFHa	87727.8332722	2022_07_15	1e-9	17129.2965036	42.61551279031757
5	PFHa.R036	PFHa	87727.8332722	2022_07_15	1e-8	28076.8433969	71.74207543027894
5	PFHa.R036	PFHa	87727.8332722	2022_07_15	1e-7	29058.3271253	74.35336794849972
5	PFHa.R036	PFHa	87727.8332722	2022_07_15	1e-6	38697.9028799	100
5	PFHa.R036	PFHa	87727.8332722	2022_07_15	1e-5	33686.0692029	86.66573535085307
5	PFHa.R036	PFHa	87727.8332722	2022_07_15	1e-4	33593.0564794	86.4182697821973
6	PFHa.R036	PFHa	56221.3655851	2022_07_15	0	1113.102576	0
6	PFHa.R036	PFHa	56221.3655851	2022_07_15	1e-13	1881.4060987	2.265791834983966
6	PFHa.R036	PFHa	56221.3655851	2022_07_15	1e-12	2954.1065656	5.429275910579639
6	PFHa.R036	PFHa	56221.3655851	2022_07_15	1e-11	2840.1850939	5.093311890136111
6	PFHa.R036	PFHa	56221.3655851	2022_07_15	1e-10	5595.0091575	13.217520208466953
6	PFHa.R036	PFHa	56221.3655851	2022_07_15	1e-9	16932.4372972	46.652551221178086
6	PFHa.R036	PFHa	56221.3655851	2022_07_15	1e-8	21907.363645	61.32402826826862
6	PFHa.R036	PFHa	56221.3655851	2022_07_15	1e-7	22820.6403678	64.01735828754167
6	PFHa.R036	PFHa	56221.3655851	2022_07_15	1e-6	28835.1678949	81.75470682174942
6	PFHa.R036	PFHa	56221.3655851	2022_07_15	1e-5	35021.9335126	100
6	PFHa.R036	PFHa	56221.3655851	2022_07_15	1e-4	24392.2948605	68.65229983311886
7	PFHa.R036	PFHa	15840.7326739	2022_07_27	0	1130.6179577	0
7	PFHa.R036	PFHa	15840.7326739	2022_07_27	1e-13	745.725799	-1.8241151067344352
7	PFHa.R036	PFHa	15840.7326739	2022_07_27	1e-12	1191.606575	0.28904267245020154
7	PFHa.R036	PFHa	15840.7326739	2022_07_27	1e-11	1458.0990852	1.5520276481100876
7	PFHa.R036	PFHa	15840.7326739	2022_07_27	1e-10	1657.5784382	2.4974179166931587
7	PFHa.R036	PFHa	15840.7326739	2022_07_27	1e-9	3014.9251822	8.930276172808103
7	PFHa.R036	PFHa	15840.7326739	2022_07_27	1e-8	2304.951558	5.565506109265063
7	PFHa.R036	PFHa	15840.7326739	2022_07_27	1e-7	2547.5085541	6.715053770419157
7	PFHa.R036	PFHa	15840.7326739	2022_07_27	1e-6	6092.1482182	23.51412492077378
7	PFHa.R036	PFHa	15840.7326739	2022_07_27	1e-5	22230.83018	100
7	PFHa.R036	PFHa	15840.7326739	2022_07_27	1e-4	6915.066389	27.414171811914947
8	PFHa.R036	PFHa	16763.7799269	2022_07_27	0	706.6587635	0
8	PFHa.R036	PFHa	16763.7799269	2022_07_27	1e-13	319.5954281	-4.4248112711075125
8	PFHa.R036	PFHa	16763.7799269	2022_07_27	1e-12	995.2337681	3.2989172988818884
8	PFHa.R036	PFHa	16763.7799269	2022_07_27	1e-11	977.0894377	3.091495850457562
8	PFHa.R036	PFHa	16763.7799269	2022_07_27	1e-10	1319.1392794	7.001724116512804
8	PFHa.R036	PFHa	16763.7799269	2022_07_27	1e-9	3813.7157002	35.5190980289448
8	PFHa.R036	PFHa	16763.7799269	2022_07_27	1e-8	3081.3610049	27.147002266211008
8	PFHa.R036	PFHa	16763.7799269	2022_07_27	1e-7	2986.2665983	26.059906786841665
8	PFHa.R036	PFHa	16763.7799269	2022_07_27	1e-6	5009.8421882	49.19291696687939
8	PFHa.R036	PFHa	16763.7799269	2022_07_27	1e-5	9454.2258728	100
8	PFHa.R036	PFHa	16763.7799269	2022_07_27	1e-4	5403.2614462	53.69038755595021
9	PFHa.R036	PFHa	16321.9199878	2022_07_27	0	1042.1425254	0
9	PFHa.R036	PFHa	16321.9199878	2022_07_27	1e-13	710.3309837	-2.9309473476271934
9	PFHa.R036	PFHa	16321.9199878	2022_07_27	1e-12	1084.3232104	0.37258910943376705
9	PFHa.R036	PFHa	16321.9199878	2022_07_27	1e-11	1546.0827578	4.45138912271722
9	PFHa.R036	PFHa	16321.9199878	2022_07_27	1e-10	1692.4561336	5.744329854574373
9	PFHa.R036	PFHa	16321.9199878	2022_07_27	1e-9	1472.6255047	3.8025288087137885
9	PFHa.R036	PFHa	16321.9199878	2022_07_27	1e-8	2977.1904068	17.092604514187546
9	PFHa.R036	PFHa	16321.9199878	2022_07_27	1e-7	2249.1211006	10.661445456360049
9	PFHa.R036	PFHa	16321.9199878	2022_07_27	1e-6	5953.589113	43.38363661247787
9	PFHa.R036	PFHa	16321.9199878	2022_07_27	1e-5	12363.10815	100
9	PFHa.R036	PFHa	16321.9199878	2022_07_27	1e-4	8632.7951289	67.04951552017629
1	QWa.R069	QWa1	32126.9969353999	2022_02_15	0	1134.4348624	0
1	QWa.R069	QWa1	32126.9969353999	2022_02_15	1e-12	1341.45824679999	0.9262521335466094
1	QWa.R069	QWa1	32126.9969353999	2022_02_15	1e-11	950.9813864	-0.8207970034111262
1	QWa.R069	QWa1	32126.9969353999	2022_02_15	1e-10	1167.97657499999	0.1500704036338292
1	QWa.R069	QWa1	32126.9969353999	2022_02_15	1e-9	1438.20606239999	1.3591156522027084
1	QWa.R069	QWa1	32126.9969353999	2022_02_15	1e-8	1956.09681099999	3.6762326881602343
1	QWa.R069	QWa1	32126.9969353999	2022_02_15	1e-7	5371.12711139999	18.95556507391737
1	QWa.R069	QWa1	32126.9969353999	2022_02_15	1e-6	13114.7284525999	53.60154134567396
1	QWa.R069	QWa1	32126.9969353999	2022_02_15	1e-5	21005.8259461999	88.90743642924234
1	QWa.R069	QWa1	32126.9969353999	2022_02_15	1e-4	23485.0861486	99.99999999999999
2	QWa.R069	QWa1	41511.5908725999	2022_02_15	0	768.76086	0
2	QWa.R069	QWa1	41511.5908725999	2022_02_15	1e-12	1177.05046359999	1.5030983026327422
2	QWa.R069	QWa1	41511.5908725999	2022_02_15	1e-11	1280.36512839999	1.883446212373039
2	QWa.R069	QWa1	41511.5908725999	2022_02_15	1e-10	1463.520765	2.55772477362882
2	QWa.R069	QWa1	41511.5908725999	2022_02_15	1e-9	1448.09411039999	2.500932295593317
2	QWa.R069	QWa1	41511.5908725999	2022_02_15	1e-8	2672.521216	7.008601087297377
2	QWa.R069	QWa1	41511.5908725999	2022_02_15	1e-7	5891.83523119999	18.86034893789834
2	QWa.R069	QWa1	41511.5908725999	2022_02_15	1e-6	16520.0124731999	57.98746614018017
2	QWa.R069	QWa1	41511.5908725999	2022_02_15	1e-5	27639.5939513999	98.92366411950415
2	QWa.R069	QWa1	41511.5908725999	2022_02_15	1e-4	27931.9612232	100
3	QWa.R069	QWa1	44591.2281682	2022_02_15	0	819.8694616	0
3	QWa.R069	QWa1	44591.2281682	2022_02_15	1e-12	1195.53145699999	1.2088393532142983
3	QWa.R069	QWa1	44591.2281682	2022_02_15	1e-11	1328.1349588	1.6355429679336895
3	QWa.R069	QWa1	44591.2281682	2022_02_15	1e-10	1525.144605	2.2694985349210013
3	QWa.R069	QWa1	44591.2281682	2022_02_15	1e-9	1881.69202799999	3.4168292776824876
3	QWa.R069	QWa1	44591.2281682	2022_02_15	1e-8	1067.46707839999	0.796742142178137
3	QWa.R069	QWa1	44591.2281682	2022_02_15	1e-7	2696.4994716	6.038790815385746
3	QWa.R069	QWa1	44591.2281682	2022_02_15	1e-6	18362.9113292	56.45159649982922
3	QWa.R069	QWa1	44591.2281682	2022_02_15	1e-5	31896.1240856	100
3	QWa.R069	QWa1	44591.2281682	2022_02_15	1e-4	28222.2709904	88.17794119770564
4	QWa.R069	QWa1	39947.0235244	2022_03_02	0	1821.3414349	0
4	QWa.R069	QWa1	39947.0235244	2022_03_02	1e-12	1798.8774161	-0.11076960513917113
4	QWa.R069	QWa1	39947.0235244	2022_03_02	1e-11	2020.3865268	0.9814871698136645
4	QWa.R069	QWa1	39947.0235244	2022_03_02	1e-10	1688.6382144	-0.6543567945857184
4	QWa.R069	QWa1	39947.0235244	2022_03_02	1e-9	1716.9055112	-0.5149713474506864
4	QWa.R069	QWa1	39947.0235244	2022_03_02	1e-8	2292.836896	2.3249342210734896
4	QWa.R069	QWa1	39947.0235244	2022_03_02	1e-7	6310.2873704	22.134898176207923
4	QWa.R069	QWa1	39947.0235244	2022_03_02	1e-6	15668.7996829	68.28152593569381
4	QWa.R069	QWa1	39947.0235244	2022_03_02	1e-5	22101.2898664	100
4	QWa.R069	QWa1	39947.0235244	2022_03_02	1e-4	21528.4644312	97.17540980375348
5	QWa.R069	QWa1	45303.8079751	2022_03_02	0	2101.5464126	0
5	QWa.R069	QWa1	45303.8079751	2022_03_02	1e-12	2084.3172704	-0.07310322135654439
5	QWa.R069	QWa1	45303.8079751	2022_03_02	1e-11	2034.2620732	-0.2854873388291488
5	QWa.R069	QWa1	45303.8079751	2022_03_02	1e-10	1751.4043951	-1.4856519909348187
5	QWa.R069	QWa1	45303.8079751	2022_03_02	1e-9	1916.0026461	-0.7872618889741513
5	QWa.R069	QWa1	45303.8079751	2022_03_02	1e-8	2501.4716879	1.6968822699909183
5	QWa.R069	QWa1	45303.8079751	2022_03_02	1e-7	6224.134045	17.4921323856207
5	QWa.R069	QWa1	45303.8079751	2022_03_02	1e-6	17175.6703687	63.95948257474757
5	QWa.R069	QWa1	45303.8079751	2022_03_02	1e-5	23347.241606	90.14544894735181
5	QWa.R069	QWa1	45303.8079751	2022_03_02	1e-4	25669.7857874	100
6	QWa.R069	QWa1	48988.1407233	2022_03_02	0	1664.0688725	0
6	QWa.R069	QWa1	48988.1407233	2022_03_02	1e-12	2251.1196128	2.4988980476149067
6	QWa.R069	QWa1	48988.1407233	2022_03_02	1e-11	1734.6706429	0.3005304552048719
6	QWa.R069	QWa1	48988.1407233	2022_03_02	1e-10	1674.7645195	0.04552814530583813
6	QWa.R069	QWa1	48988.1407233	2022_03_02	1e-9	1555.4255885	-0.46246171180251505
6	QWa.R069	QWa1	48988.1407233	2022_03_02	1e-8	2270.7167966	2.5823173519011844
6	QWa.R069	QWa1	48988.1407233	2022_03_02	1e-7	6060.1959755	18.71298795933683
6	QWa.R069	QWa1	48988.1407233	2022_03_02	1e-6	17584.9245088	67.77028344360447
6	QWa.R069	QWa1	48988.1407233	2022_03_02	1e-5	23553.9046923	93.17843286383646
6	QWa.R069	QWa1	48988.1407233	2022_03_02	1e-4	25156.4534802	100
7	QWa.R069	QWa1	16792.1291696	2022_04_01	0	446.696268	0
7	QWa.R069	QWa1	16792.1291696	2022_04_01	1e-12	429.7794896	-0.18830230867132824
7	QWa.R069	QWa1	16792.1291696	2022_04_01	1e-11	380.8144056	-0.7333374296306189
7	QWa.R069	QWa1	16792.1291696	2022_04_01	1e-10	426.92648	-0.22005943651438453
7	QWa.R069	QWa1	16792.1291696	2022_04_01	1e-9	254.8063232	-2.1359456725314634
7	QWa.R069	QWa1	16792.1291696	2022_04_01	1e-8	436.393936	-0.11467626130862472
7	QWa.R069	QWa1	16792.1291696	2022_04_01	1e-7	1368.5406848	10.261140024108501
7	QWa.R069	QWa1	16792.1291696	2022_04_01	1e-6	4140.10856	41.11173209307169
7	QWa.R069	QWa1	16792.1291696	2022_04_01	1e-5	6257.4727992	64.68031974682204
7	QWa.R069	QWa1	16792.1291696	2022_04_01	1e-4	9430.5364128	100
8	QWa.R069	QWa1	13336.6537224	2022_04_01	0	360.3254192	0
8	QWa.R069	QWa1	13336.6537224	2022_04_01	1e-12	341.7270984	-0.2228384322633044
8	QWa.R069	QWa1	13336.6537224	2022_04_01	1e-11	399.5536392	0.47001851077222
8	QWa.R069	QWa1	13336.6537224	2022_04_01	1e-10	285.77652	-0.8932182643436873
8	QWa.R069	QWa1	13336.6537224	2022_04_01	1e-9	325.7049576	-0.41480999656570755
8	QWa.R069	QWa1	13336.6537224	2022_04_01	1e-8	490.497252	1.559672373539926
8	QWa.R069	QWa1	13336.6537224	2022_04_01	1e-7	1293.7093392	11.183472511807485
8	QWa.R069	QWa1	13336.6537224	2022_04_01	1e-6	3226.8867704	34.34611352052747
8	QWa.R069	QWa1	13336.6537224	2022_04_01	1e-5	7584.0527	86.55211831549514
8	QWa.R069	QWa1	13336.6537224	2022_04_01	1e-4	8706.4264984	100
9	QWa.R069	QWa1	15207.6354064	2022_04_01	0	455.9727976	0
9	QWa.R069	QWa1	15207.6354064	2022_04_01	1e-12	388.9718256	-0.8693330189206424
9	QWa.R069	QWa1	15207.6354064	2022_04_01	1e-11	469.9959096	0.1819489169444036
9	QWa.R069	QWa1	15207.6354064	2022_04_01	1e-10	217.2040616	-3.0980079824923417
9	QWa.R069	QWa1	15207.6354064	2022_04_01	1e-9	318.1738048	-1.7879324857413685
9	QWa.R069	QWa1	15207.6354064	2022_04_01	1e-8	487.54706	0.40967389028900264
9	QWa.R069	QWa1	15207.6354064	2022_04_01	1e-7	1608.247244	14.950681955987505
9	QWa.R069	QWa1	15207.6354064	2022_04_01	1e-6	4057.4358136	46.728735759689016
9	QWa.R069	QWa1	15207.6354064	2022_04_01	1e-5	8163.1426096	100
9	QWa.R069	QWa1	15207.6354064	2022_04_01	1e-4	8079.978336	98.92094925078057
1	VRHa.R186	RHa1	73169.8647515999	2023_03_17	0	7869.741103	0
1	VRHa.R186	RHa1	73169.8647515999	2023_03_17	1e-13	21296.495847	19.875218860994497
1	VRHa.R186	RHa1	73169.8647515999	2023_03_17	1e-12	21558.2927653999	20.262748919414395
1	VRHa.R186	RHa1	73169.8647515999	2023_03_17	1e-11	21034.00051	19.48665495464946
1	VRHa.R186	RHa1	73169.8647515999	2023_03_17	1e-10	40493.1265815999	48.29141060042907
1	VRHa.R186	RHa1	73169.8647515999	2023_03_17	1e-9	63295.0027384	82.0443380723643
1	VRHa.R186	RHa1	73169.8647515999	2023_03_17	1e-8	75424.995905	100
1	VRHa.R186	RHa1	73169.8647515999	2023_03_17	1e-7	65178.1108013999	84.83184597018683
1	VRHa.R186	RHa1	73169.8647515999	2023_03_17	1e-6	56079.5102552	71.36346283275763
1	VRHa.R186	RHa1	73169.8647515999	2023_03_17	1e-5	71049.0044138	93.52235217818989
1	VRHa.R186	RHa1	73169.8647515999	2023_03_17	1e-4	74992.8254382	99.36027113202861
2	VRHa.R186	RHa1	89195.2272974	2023_03_17	0	3646.17238399999	0
2	VRHa.R186	RHa1	89195.2272974	2023_03_17	1e-13	13714.3831959999	10.497765771122168
2	VRHa.R186	RHa1	89195.2272974	2023_03_17	1e-12	13862.0594116	10.651742515380231
2	VRHa.R186	RHa1	89195.2272974	2023_03_17	1e-11	22191.873278	19.33694354258668
2	VRHa.R186	RHa1	89195.2272974	2023_03_17	1e-10	43939.5028204	42.012424348088715
2	VRHa.R186	RHa1	89195.2272974	2023_03_17	1e-9	67040.9221317999	66.09945365646517
2	VRHa.R186	RHa1	89195.2272974	2023_03_17	1e-8	66418.0930279999	65.45005187404146
2	VRHa.R186	RHa1	89195.2272974	2023_03_17	1e-7	81904.2263855999	81.59689302824991
2	VRHa.R186	RHa1	89195.2272974	2023_03_17	1e-6	85672.648578	85.52609298653492
2	VRHa.R186	RHa1	89195.2272974	2023_03_17	1e-5	99554.3020899999	100
2	VRHa.R186	RHa1	89195.2272974	2023_03_17	1e-4	74467.5042298	73.84288700332095
3	VRHa.R186	RHa1	104780.9983856	2023_03_17	0	7889.76036659999	0
3	VRHa.R186	RHa1	104780.9983856	2023_03_17	1e-13	12819.4410981999	5.0146196508719925
3	VRHa.R186	RHa1	104780.9983856	2023_03_17	1e-12	19592.6565838	11.904538354117808
3	VRHa.R186	RHa1	104780.9983856	2023_03_17	1e-11	17520.9233939999	9.797108982811727
3	VRHa.R186	RHa1	104780.9983856	2023_03_17	1e-10	28298.1297592	20.760007751084597
3	VRHa.R186	RHa1	104780.9983856	2023_03_17	1e-9	64266.3662372	57.34798073960146
3	VRHa.R186	RHa1	104780.9983856	2023_03_17	1e-8	82098.1848537999	75.48704347289252
3	VRHa.R186	RHa1	104780.9983856	2023_03_17	1e-7	73497.8877778	66.73856237061852
3	VRHa.R186	RHa1	104780.9983856	2023_03_17	1e-6	106195.9346094	100
3	VRHa.R186	RHa1	104780.9983856	2023_03_17	1e-5	78378.6489157999	71.70341953812992
3	VRHa.R186	RHa1	104780.9983856	2023_03_17	1e-4	61516.2040605999	54.55043297845306
4	VRHa.R186	RHa1	74602.4674228	2023_03_17	0	9305.9939512	0
4	VRHa.R186	RHa1	74602.4674228	2023_03_17	1e-13	17705.2819724	16.47826076420155
4	VRHa.R186	RHa1	74602.4674228	2023_03_17	1e-12	15375.8643975999	11.90826029161554
4	VRHa.R186	RHa1	74602.4674228	2023_03_17	1e-11	20771.0454795999	22.492871810459672
4	VRHa.R186	RHa1	74602.4674228	2023_03_17	1e-10	27937.0740656	36.55164529051967
4	VRHa.R186	RHa1	74602.4674228	2023_03_17	1e-9	38286.6540331999	56.856113606835656
4	VRHa.R186	RHa1	74602.4674228	2023_03_17	1e-8	45190.3097128	70.40014712819818
4	VRHa.R186	RHa1	74602.4674228	2023_03_17	1e-7	50077.1833228	79.98752851862349
4	VRHa.R186	RHa1	74602.4674228	2023_03_17	1e-6	60277.9268595999	100
4	VRHa.R186	RHa1	74602.4674228	2023_03_17	1e-5	55818.9792272	91.25215117815338
4	VRHa.R186	RHa1	74602.4674228	2023_03_17	1e-4	51400.7444896	82.58417551880402
5	VRHa.R186	RHa1	95868.1774211999	2023_03_17	0	50846.384466	0
5	VRHa.R186	RHa1	95868.1774211999	2023_03_17	1e-13	24395.292428	-149.98929553978127
5	VRHa.R186	RHa1	95868.1774211999	2023_03_17	1e-12	18185.5935016	-185.20101255119337
5	VRHa.R186	RHa1	95868.1774211999	2023_03_17	1e-11	22339.2228755999	-161.64811186775177
5	VRHa.R186	RHa1	95868.1774211999	2023_03_17	1e-10	27361.1978387999	-133.17131076378718
5	VRHa.R186	RHa1	95868.1774211999	2023_03_17	1e-9	24883.5314779999	-147.22076594337395
5	VRHa.R186	RHa1	95868.1774211999	2023_03_17	1e-8	52401.9741172	8.820875735386206
5	VRHa.R186	RHa1	95868.1774211999	2023_03_17	1e-7	53513.6860284	15.124769962684038
5	VRHa.R186	RHa1	95868.1774211999	2023_03_17	1e-6	67579.126658	94.88198862343143
5	VRHa.R186	RHa1	95868.1774211999	2023_03_17	1e-5	68481.7043351999	100
5	VRHa.R186	RHa1	95868.1774211999	2023_03_17	1e-4	61893.0451376	62.63941200688397
6	VRHa.R186	RHa1	84098.2529567999	2023_03_17	0	11852.6018856	0
6	VRHa.R186	RHa1	84098.2529567999	2023_03_17	1e-13	14834.008678	5.833119564675141
6	VRHa.R186	RHa1	84098.2529567999	2023_03_17	1e-12	20715.2453971999	17.339753633766676
6	VRHa.R186	RHa1	84098.2529567999	2023_03_17	1e-11	16484.4035768	9.062115620554096
6	VRHa.R186	RHa1	84098.2529567999	2023_03_17	1e-10	26674.5446887999	28.99911705180068
6	VRHa.R186	RHa1	84098.2529567999	2023_03_17	1e-9	38822.4961264	52.76657253020816
6	VRHa.R186	RHa1	84098.2529567999	2023_03_17	1e-8	44307.442456	63.49786482750238
6	VRHa.R186	RHa1	84098.2529567999	2023_03_17	1e-7	57942.4796564	90.17480219192757
6	VRHa.R186	RHa1	84098.2529567999	2023_03_17	1e-6	52605.3597607999	79.73273217269988
6	VRHa.R186	RHa1	84098.2529567999	2023_03_17	1e-5	62964.3056547999	100.00000000000001
6	VRHa.R186	RHa1	84098.2529567999	2023_03_17	1e-4	56449.3576975999	87.25351049415433
7	VRHa.R186	RHa1	83609.4947255999	2023_03_16	0	6539.9740516	0
7	VRHa.R186	RHa1	83609.4947255999	2023_03_16	1e-13	9095.72087	4.6304335843281414
7	VRHa.R186	RHa1	83609.4947255999	2023_03_16	1e-12	9829.04931499999	5.959058405701054
7	VRHa.R186	RHa1	83609.4947255999	2023_03_16	1e-11	14161.940021	13.809273653096362
7	VRHa.R186	RHa1	83609.4947255999	2023_03_16	1e-10	19214.0786008	22.962602920363583
7	VRHa.R186	RHa1	83609.4947255999	2023_03_16	1e-9	29034.5542315999	40.75507745170231
7	VRHa.R186	RHa1	83609.4947255999	2023_03_16	1e-8	27901.8692042	38.70290907822406
7	VRHa.R186	RHa1	83609.4947255999	2023_03_16	1e-7	61734.5205633999	100
7	VRHa.R186	RHa1	83609.4947255999	2023_03_16	1e-6	37308.8125704	55.74615693639589
7	VRHa.R186	RHa1	83609.4947255999	2023_03_16	1e-5	54292.8058293999	86.51730070395803
7	VRHa.R186	RHa1	83609.4947255999	2023_03_16	1e-4	47854.0712212	74.85177391713431
8	VRHa.R186	RHa1	68425.2282949999	2023_03_16	0	12097.1787166	0
8	VRHa.R186	RHa1	68425.2282949999	2023_03_16	1e-13	20628.4240719999	21.91365318752389
8	VRHa.R186	RHa1	68425.2282949999	2023_03_16	1e-12	21555.2085611999	24.29422402212665
8	VRHa.R186	RHa1	68425.2282949999	2023_03_16	1e-11	20648.077361	21.96413530838679
8	VRHa.R186	RHa1	68425.2282949999	2023_03_16	1e-10	27032.8911958	38.364389927034225
8	VRHa.R186	RHa1	68425.2282949999	2023_03_16	1e-9	26541.2988986	37.1016688749805
8	VRHa.R186	RHa1	68425.2282949999	2023_03_16	1e-8	34279.5697472	56.97846019713067
8	VRHa.R186	RHa1	68425.2282949999	2023_03_16	1e-7	42798.3421652	78.86007496435077
8	VRHa.R186	RHa1	68425.2282949999	2023_03_16	1e-6	34098.7340521999	56.51395934888712
8	VRHa.R186	RHa1	68425.2282949999	2023_03_16	1e-5	41303.8624469999	75.02130244332643
8	VRHa.R186	RHa1	68425.2282949999	2023_03_16	1e-4	51028.365965	100
9	VRHa.R186	RHa1	97432.7301099999	2023_03_16	0	7312.299037	0
9	VRHa.R186	RHa1	97432.7301099999	2023_03_16	1e-13	17244.0908898	21.856427374827618
9	VRHa.R186	RHa1	97432.7301099999	2023_03_16	1e-12	15165.1909969999	17.28149012282384
9	VRHa.R186	RHa1	97432.7301099999	2023_03_16	1e-11	17822.7080776	23.129763015607512
9	VRHa.R186	RHa1	97432.7301099999	2023_03_16	1e-10	23997.6565815999	36.71868186542465
9	VRHa.R186	RHa1	97432.7301099999	2023_03_16	1e-9	13421.3873408	13.443983403736999
9	VRHa.R186	RHa1	97432.7301099999	2023_03_16	1e-8	41220.4083361999	74.6199819025349
9	VRHa.R186	RHa1	97432.7301099999	2023_03_16	1e-7	52753.3570949999	100
9	VRHa.R186	RHa1	97432.7301099999	2023_03_16	1e-6	31125.4418714	52.404463830937786
9	VRHa.R186	RHa1	97432.7301099999	2023_03_16	1e-5	45445.1248514	83.91711690719913
9	VRHa.R186	RHa1	97432.7301099999	2023_03_16	1e-4	39326.4142812	70.45195823419853
1	RPa.R248	FRPa3	77645.2195128	2023_03_17	0	5714.38296279999	0
1	RPa.R248	FRPa3	77645.2195128	2023_03_17	1e-13	6127.79271	0.358259817630471
1	RPa.R248	FRPa3	77645.2195128	2023_03_17	1e-12	4401.4318336	-1.1378000525888394
1	RPa.R248	FRPa3	77645.2195128	2023_03_17	1e-11	5282.48796399999	-0.3742790888545288
1	RPa.R248	FRPa3	77645.2195128	2023_03_17	1e-10	5153.77586519999	-0.48582066075804203
1	RPa.R248	FRPa3	77645.2195128	2023_03_17	1e-9	11086.4135092	4.65538777663959
1	RPa.R248	FRPa3	77645.2195128	2023_03_17	1e-8	23753.7101012	15.632834239036166
1	RPa.R248	FRPa3	77645.2195128	2023_03_17	1e-7	47645.5008316	36.33739828937863
1	RPa.R248	FRPa3	77645.2195128	2023_03_17	1e-6	60510.0654364	47.485796701429805
1	RPa.R248	FRPa3	77645.2195128	2023_03_17	1e-5	68254.8543624	54.197410752641
1	RPa.R248	FRPa3	77645.2195128	2023_03_17	1e-4	121108.2191832	100
2	RPa.R248	FRPa3	91867.5168712	2023_03_17	0	4699.70581279999	0
2	RPa.R248	FRPa3	91867.5168712	2023_03_17	1e-13	5275.13219279999	0.5815069216570012
2	RPa.R248	FRPa3	91867.5168712	2023_03_17	1e-12	5206.5727632	0.5122230232419684
2	RPa.R248	FRPa3	91867.5168712	2023_03_17	1e-11	5926.89513279999	1.2401570532159978
2	RPa.R248	FRPa3	91867.5168712	2023_03_17	1e-10	7604.073662	2.935058360285574
2	RPa.R248	FRPa3	91867.5168712	2023_03_17	1e-9	11850.5045663999	7.226361381962722
2	RPa.R248	FRPa3	91867.5168712	2023_03_17	1e-8	28396.1414548	23.946836334515417
2	RPa.R248	FRPa3	91867.5168712	2023_03_17	1e-7	58887.1965868	54.76009103424474
2	RPa.R248	FRPa3	91867.5168712	2023_03_17	1e-6	74903.811294	70.94595361800414
2	RPa.R248	FRPa3	91867.5168712	2023_03_17	1e-5	103654.053314	100
2	RPa.R248	FRPa3	91867.5168712	2023_03_17	1e-4	102107.8164544	98.43742402567885
3	RPa.R248	FRPa3	113903.80916	2023_03_17	0	6389.1591112	0
3	RPa.R248	FRPa3	113903.80916	2023_03_17	1e-13	6254.7162984	-0.13192391533482983
3	RPa.R248	FRPa3	113903.80916	2023_03_17	1e-12	4616.85759439999	-1.7390959797749412
3	RPa.R248	FRPa3	113903.80916	2023_03_17	1e-11	5271.744444	-1.0964789777857864
3	RPa.R248	FRPa3	113903.80916	2023_03_17	1e-10	6512.7275672	0.12125329861738542
3	RPa.R248	FRPa3	113903.80916	2023_03_17	1e-9	9954.5032932	3.4985445053534034
3	RPa.R248	FRPa3	113903.80916	2023_03_17	1e-8	27290.8660547999	20.510096149824818
3	RPa.R248	FRPa3	113903.80916	2023_03_17	1e-7	54318.6278536	47.03147044254457
3	RPa.R248	FRPa3	113903.80916	2023_03_17	1e-6	85526.990776	77.65511883376107
3	RPa.R248	FRPa3	113903.80916	2023_03_17	1e-5	78177.569318	70.4433948747606
3	RPa.R248	FRPa3	113903.80916	2023_03_17	1e-4	108298.515317599	100
4	RPa.R248	FRPa3	86922.9541743999	2023_03_17	0	11266.8733908	0
4	RPa.R248	FRPa3	86922.9541743999	2023_03_17	1e-13	10651.0980444	-0.6691188795268957
4	RPa.R248	FRPa3	86922.9541743999	2023_03_17	1e-12	10516.6602895999	-0.8152027401164045
4	RPa.R248	FRPa3	86922.9541743999	2023_03_17	1e-11	13849.475136	2.8063279832737877
4	RPa.R248	FRPa3	86922.9541743999	2023_03_17	1e-10	15277.6896363999	4.358266189014931
4	RPa.R248	FRPa3	86922.9541743999	2023_03_17	1e-9	20110.2041932	9.609412965915997
4	RPa.R248	FRPa3	86922.9541743999	2023_03_17	1e-8	26435.1505444	16.482278273572415
4	RPa.R248	FRPa3	86922.9541743999	2023_03_17	1e-7	39866.9317099999	31.077630971792544
4	RPa.R248	FRPa3	86922.9541743999	2023_03_17	1e-6	57596.5375912	50.343121367011904
4	RPa.R248	FRPa3	86922.9541743999	2023_03_17	1e-5	31273.6751695999	21.739955760507694
4	RPa.R248	FRPa3	86922.9541743999	2023_03_17	1e-4	103294.667739599	99.99999999999999
5	RPa.R248	FRPa3	89053.4707648	2023_03_17	0	9488.5654768	0
5	RPa.R248	FRPa3	89053.4707648	2023_03_17	1e-13	10970.9987139999	1.7429569124112856
5	RPa.R248	FRPa3	89053.4707648	2023_03_17	1e-12	13460.6759395999	4.67017145478688
5	RPa.R248	FRPa3	89053.4707648	2023_03_17	1e-11	10819.4113608	1.5647295100137593
5	RPa.R248	FRPa3	89053.4707648	2023_03_17	1e-10	18483.0292644	10.57515606007453
5	RPa.R248	FRPa3	89053.4707648	2023_03_17	1e-9	23682.878772	16.688830130070926
5	RPa.R248	FRPa3	89053.4707648	2023_03_17	1e-8	31635.0667892	26.038540272534448
5	RPa.R248	FRPa3	89053.4707648	2023_03_17	1e-7	49837.0652824	47.43936851714884
5	RPa.R248	FRPa3	89053.4707648	2023_03_17	1e-6	63271.5136472	63.23479461410378
5	RPa.R248	FRPa3	89053.4707648	2023_03_17	1e-5	9058.437596	-0.5057188035511416
5	RPa.R248	FRPa3	89053.4707648	2023_03_17	1e-4	94541.3414028	100.00000000000001
6	RPa.R248	FRPa3	82472.1558443999	2023_03_17	0	9611.96103999999	0
6	RPa.R248	FRPa3	82472.1558443999	2023_03_17	1e-13	10903.5809427999	1.4762694273050836
6	RPa.R248	FRPa3	82472.1558443999	2023_03_17	1e-12	10607.8898676	1.1383064605698137
6	RPa.R248	FRPa3	82472.1558443999	2023_03_17	1e-11	9652.968696	0.04687009599885198
6	RPa.R248	FRPa3	82472.1558443999	2023_03_17	1e-10	13053.3341635999	3.933350608260929
6	RPa.R248	FRPa3	82472.1558443999	2023_03_17	1e-9	18696.04345	10.382739618623223
6	RPa.R248	FRPa3	82472.1558443999	2023_03_17	1e-8	29844.5162956	23.124994199419802
6	RPa.R248	FRPa3	82472.1558443999	2023_03_17	1e-7	43000.178778	38.16138553762316
6	RPa.R248	FRPa3	82472.1558443999	2023_03_17	1e-6	45258.30782	40.74233590884916
6	RPa.R248	FRPa3	82472.1558443999	2023_03_17	1e-5	65193.2218271999	63.52713817226248
6	RPa.R248	FRPa3	82472.1558443999	2023_03_17	1e-4	97104.1138212	100
7	RPa.R248	FRPa3	31725.5264828	2023_03_16	0	3780.53457159999	0
7	RPa.R248	FRPa3	31725.5264828	2023_03_16	1e-13	2616.73384059999	-12.622229469875743
7	RPa.R248	FRPa3	31725.5264828	2023_03_16	1e-12	2536.22268399999	-13.495429036108273
7	RPa.R248	FRPa3	31725.5264828	2023_03_16	1e-11	1977.5241968	-19.554903241671997
7	RPa.R248	FRPa3	31725.5264828	2023_03_16	1e-10	1071.8580948	-29.377482879261077
7	RPa.R248	FRPa3	31725.5264828	2023_03_16	1e-9	1000.10162279999	-30.155731793707623
7	RPa.R248	FRPa3	31725.5264828	2023_03_16	1e-8	1800.85203919999	-21.471035836166283
7	RPa.R248	FRPa3	31725.5264828	2023_03_16	1e-7	9892.4490664	66.28796940807678
7	RPa.R248	FRPa3	31725.5264828	2023_03_16	1e-6	3664.60897119999	-1.2572938740334263
7	RPa.R248	FRPa3	31725.5264828	2023_03_16	1e-5	13000.7815476	100
7	RPa.R248	FRPa3	31725.5264828	2023_03_16	1e-4	12365.230688	93.10700829105427
8	RPa.R248	FRPa3	35046.862702	2023_03_16	0	3514.5403126	0
8	RPa.R248	FRPa3	35046.862702	2023_03_16	1e-13	2403.8115524	-4.11920952099443
8	RPa.R248	FRPa3	35046.862702	2023_03_16	1e-12	4283.6925056	2.8524507062632063
8	RPa.R248	FRPa3	35046.862702	2023_03_16	1e-11	3941.092004	1.581894564515264
8	RPa.R248	FRPa3	35046.862702	2023_03_16	1e-10	2822.51927679999	-2.56640481595394
8	RPa.R248	FRPa3	35046.862702	2023_03_16	1e-9	2446.14941719999	-3.9621968082316044
8	RPa.R248	FRPa3	35046.862702	2023_03_16	1e-8	1783.2892116	-6.420456797379767
8	RPa.R248	FRPa3	35046.862702	2023_03_16	1e-7	30479.1497732	100
8	RPa.R248	FRPa3	35046.862702	2023_03_16	1e-6	25628.7419312	82.0119484797757
8	RPa.R248	FRPa3	35046.862702	2023_03_16	1e-5	23093.1365048	72.60849158897608
8	RPa.R248	FRPa3	35046.862702	2023_03_16	1e-4	23349.2622327999	73.5583504340454
9	RPa.R248	FRPa3	45458.3652636	2023_03_16	0	3356.3597018	0
9	RPa.R248	FRPa3	45458.3652636	2023_03_16	1e-13	2385.392897	-2.359786039096417
9	RPa.R248	FRPa3	45458.3652636	2023_03_16	1e-12	5071.1818044	4.1676123604276745
9	RPa.R248	FRPa3	45458.3652636	2023_03_16	1e-11	6331.344404	7.230244465693163
9	RPa.R248	FRPa3	45458.3652636	2023_03_16	1e-10	4573.0018616	2.9568623449114972
9	RPa.R248	FRPa3	45458.3652636	2023_03_16	1e-9	3624.91126279999	0.6526734192070144
9	RPa.R248	FRPa3	45458.3652636	2023_03_16	1e-8	3477.7316868	0.294976011872429
9	RPa.R248	FRPa3	45458.3652636	2023_03_16	1e-7	1298.99645039999	-5.000106135455144
9	RPa.R248	FRPa3	45458.3652636	2023_03_16	1e-6	27328.7982592	58.261338648442724
9	RPa.R248	FRPa3	45458.3652636	2023_03_16	1e-5	44502.7513116	100
9	RPa.R248	FRPa3	45458.3652636	2023_03_16	1e-4	15865.2309715999	30.40089490331058
1	RPa.R248	RPa2	90646.8909335999	2023_03_17	0	11025.9316892	0
1	RPa.R248	RPa2	90646.8909335999	2023_03_17	1e-13	12630.0070524	2.2017376325337077
1	RPa.R248	RPa2	90646.8909335999	2023_03_17	1e-12	11021.0691359999	-0.006674291380861902
1	RPa.R248	RPa2	90646.8909335999	2023_03_17	1e-11	12030.6895431999	1.379120476186482
1	RPa.R248	RPa2	90646.8909335999	2023_03_17	1e-10	9842.577868	-1.6242594958512269
1	RPa.R248	RPa2	90646.8909335999	2023_03_17	1e-9	23538.3161239999	17.174372423419033
1	RPa.R248	RPa2	90646.8909335999	2023_03_17	1e-8	51340.6667176	55.335597874017125
1	RPa.R248	RPa2	90646.8909335999	2023_03_17	1e-7	83880.9049383999	100
1	RPa.R248	RPa2	90646.8909335999	2023_03_17	1e-6	75483.8785056	88.47432637978204
1	RPa.R248	RPa2	90646.8909335999	2023_03_17	1e-5	70075.5987528	81.05097624786858
1	RPa.R248	RPa2	90646.8909335999	2023_03_17	1e-4	61414.5185016	69.16286502507691
2	RPa.R248	RPa2	84066.3554591999	2023_03_17	0	11754.4496376	0
2	RPa.R248	RPa2	84066.3554591999	2023_03_17	1e-13	11517.0846147999	-0.2951667104119954
2	RPa.R248	RPa2	84066.3554591999	2023_03_17	1e-12	12966.0252259999	1.5066111115479999
2	RPa.R248	RPa2	84066.3554591999	2023_03_17	1e-11	10808.1772712	-1.1767028614796575
2	RPa.R248	RPa2	84066.3554591999	2023_03_17	1e-10	14825.404352	3.8187749407250586
2	RPa.R248	RPa2	84066.3554591999	2023_03_17	1e-9	21499.7067912	12.118362942502824
2	RPa.R248	RPa2	84066.3554591999	2023_03_17	1e-8	47586.4005167999	44.557529765304395
2	RPa.R248	RPa2	84066.3554591999	2023_03_17	1e-7	92171.7238175999	100
2	RPa.R248	RPa2	84066.3554591999	2023_03_17	1e-6	72792.5895423999	75.90177673540238
2	RPa.R248	RPa2	84066.3554591999	2023_03_17	1e-5	53957.634604	52.48024805209837
2	RPa.R248	RPa2	84066.3554591999	2023_03_17	1e-4	87868.6868344	94.64911360515863
3	RPa.R248	RPa2	92342.1620239999	2023_03_17	0	12431.7248916	0
3	RPa.R248	RPa2	92342.1620239999	2023_03_17	1e-13	10348.9183052	-2.798159689075692
3	RPa.R248	RPa2	92342.1620239999	2023_03_17	1e-12	10445.721666	-2.6681086014104705
3	RPa.R248	RPa2	92342.1620239999	2023_03_17	1e-11	9176.3476736	-4.373457124450246
3	RPa.R248	RPa2	92342.1620239999	2023_03_17	1e-10	14107.2266816	2.2509634828146137
3	RPa.R248	RPa2	92342.1620239999	2023_03_17	1e-9	20657.3666039999	11.050790412661309
3	RPa.R248	RPa2	92342.1620239999	2023_03_17	1e-8	50108.7173432	50.61739393953946
3	RPa.R248	RPa2	92342.1620239999	2023_03_17	1e-7	77664.0890288	87.63683240857829
3	RPa.R248	RPa2	92342.1620239999	2023_03_17	1e-6	86866.597016	100
3	RPa.R248	RPa2	92342.1620239999	2023_03_17	1e-5	63345.9148199999	68.40099065839607
3	RPa.R248	RPa2	92342.1620239999	2023_03_17	1e-4	78623.5892696	88.92587907906417
4	RPa.R248	RPa2	71583.4122855999	2023_03_17	0	5679.77040439999	0
4	RPa.R248	RPa2	71583.4122855999	2023_03_17	1e-13	3367.23002479999	-4.107011274422299
4	RPa.R248	RPa2	71583.4122855999	2023_03_17	1e-12	2741.75563639999	-5.217837441040641
4	RPa.R248	RPa2	71583.4122855999	2023_03_17	1e-11	3754.05014839999	-3.4200288447042846
4	RPa.R248	RPa2	71583.4122855999	2023_03_17	1e-10	4682.4215012	-1.7712655857207467
4	RPa.R248	RPa2	71583.4122855999	2023_03_17	1e-9	8096.2182844	4.291548279442593
4	RPa.R248	RPa2	71583.4122855999	2023_03_17	1e-8	21639.6863767999	28.34439364419518
4	RPa.R248	RPa2	71583.4122855999	2023_03_17	1e-7	45223.9286915999	70.22939160576377
4	RPa.R248	RPa2	71583.4122855999	2023_03_17	1e-6	56438.6603059999	90.14646184863142
4	RPa.R248	RPa2	71583.4122855999	2023_03_17	1e-5	61986.9053276	100.00000000000001
4	RPa.R248	RPa2	71583.4122855999	2023_03_17	1e-4	53829.512464	85.51268347301588
5	RPa.R248	RPa2	75708.8021268	2023_03_17	0	5519.3853004	0
5	RPa.R248	RPa2	75708.8021268	2023_03_17	1e-13	3367.446612	-4.311327302540302
5	RPa.R248	RPa2	75708.8021268	2023_03_17	1e-12	3637.7119392	-3.769861000378276
5	RPa.R248	RPa2	75708.8021268	2023_03_17	1e-11	3681.9566472	-3.681218410967352
5	RPa.R248	RPa2	75708.8021268	2023_03_17	1e-10	4572.75135439999	-1.8965451008902936
5	RPa.R248	RPa2	75708.8021268	2023_03_17	1e-9	7308.10640999999	3.583634700197911
5	RPa.R248	RPa2	75708.8021268	2023_03_17	1e-8	25949.3673311999	40.930691842937435
5	RPa.R248	RPa2	75708.8021268	2023_03_17	1e-7	42366.6626611999	73.8221185232778
5	RPa.R248	RPa2	75708.8021268	2023_03_17	1e-6	25470.9412331999	39.972183354905724
5	RPa.R248	RPa2	75708.8021268	2023_03_17	1e-5	55432.9858552	100
5	RPa.R248	RPa2	75708.8021268	2023_03_17	1e-4	43496.1496728	76.08500278537393
6	RPa.R248	RPa2	64875.3705332	2023_03_17	0	5555.6220268	0
6	RPa.R248	RPa2	64875.3705332	2023_03_17	1e-13	4083.9212896	-3.9457473722557275
6	RPa.R248	RPa2	64875.3705332	2023_03_17	1e-12	3763.58136079999	-4.804604339804732
6	RPa.R248	RPa2	64875.3705332	2023_03_17	1e-11	2264.1758512	-8.824630422489173
6	RPa.R248	RPa2	64875.3705332	2023_03_17	1e-10	3802.37552759999	-4.700594076141224
6	RPa.R248	RPa2	64875.3705332	2023_03_17	1e-9	6282.3436096	1.9483986813447816
6	RPa.R248	RPa2	64875.3705332	2023_03_17	1e-8	23378.5105975999	47.784589602120604
6	RPa.R248	RPa2	64875.3705332	2023_03_17	1e-7	37691.5032916	86.15886766283171
6	RPa.R248	RPa2	64875.3705332	2023_03_17	1e-6	42854.0245436	100
6	RPa.R248	RPa2	64875.3705332	2023_03_17	1e-5	41175.125388	95.49873709780523
6	RPa.R248	RPa2	64875.3705332	2023_03_17	1e-4	31844.9517911999	70.48379552598433
7	RPa.R248	RPa2	52779.3130436	2023_03_16	0	3145.1933334	0
7	RPa.R248	RPa2	52779.3130436	2023_03_16	1e-13	8117.7463738	11.66283186790321
7	RPa.R248	RPa2	52779.3130436	2023_03_16	1e-12	7569.1914988	10.376228542515852
7	RPa.R248	RPa2	52779.3130436	2023_03_16	1e-11	8897.51632159999	13.491736602140769
7	RPa.R248	RPa2	52779.3130436	2023_03_16	1e-10	8877.6055776	13.445037118444953
7	RPa.R248	RPa2	52779.3130436	2023_03_16	1e-9	4072.46240399999	2.1748552863791293
7	RPa.R248	RPa2	52779.3130436	2023_03_16	1e-8	20224.7231464	40.059036670594416
7	RPa.R248	RPa2	52779.3130436	2023_03_16	1e-7	45781.0908299999	100
7	RPa.R248	RPa2	52779.3130436	2023_03_16	1e-6	34376.9243396	73.25219554412018
7	RPa.R248	RPa2	52779.3130436	2023_03_16	1e-5	25277.5927864	51.910246417974435
7	RPa.R248	RPa2	52779.3130436	2023_03_16	1e-4	22957.8280544	46.469374129112694
8	RPa.R248	RPa2	74832.3187312	2023_03_16	0	5971.3893314	0
8	RPa.R248	RPa2	74832.3187312	2023_03_16	1e-13	8988.3893626	8.131397619170459
8	RPa.R248	RPa2	74832.3187312	2023_03_16	1e-12	10536.9010423999	12.304935589395239
8	RPa.R248	RPa2	74832.3187312	2023_03_16	1e-11	9917.8682724	10.636522748788273
8	RPa.R248	RPa2	74832.3187312	2023_03_16	1e-10	7234.71453	3.404905338382844
8	RPa.R248	RPa2	74832.3187312	2023_03_16	1e-9	7838.09071319999	5.031120654524255
8	RPa.R248	RPa2	74832.3187312	2023_03_16	1e-8	35534.4856379999	79.67825271356705
8	RPa.R248	RPa2	74832.3187312	2023_03_16	1e-7	34525.1348208	76.95785737150186
8	RPa.R248	RPa2	74832.3187312	2023_03_16	1e-6	36565.0247504	82.45575460232214
8	RPa.R248	RPa2	74832.3187312	2023_03_16	1e-5	43074.4824588	100
8	RPa.R248	RPa2	74832.3187312	2023_03_16	1e-4	31920.436716	69.93769305297373
9	RPa.R248	RPa2	62268.1159475999	2023_03_16	0	3372.1493358	0
9	RPa.R248	RPa2	62268.1159475999	2023_03_16	1e-13	6018.5133536	5.621782496306717
9	RPa.R248	RPa2	62268.1159475999	2023_03_16	1e-12	7623.88135	9.032133317882378
9	RPa.R248	RPa2	62268.1159475999	2023_03_16	1e-11	9379.4432856	12.761547447743144
9	RPa.R248	RPa2	62268.1159475999	2023_03_16	1e-10	3482.5860732	0.23460541070259672
9	RPa.R248	RPa2	62268.1159475999	2023_03_16	1e-9	3322.525612	-0.10541776565278324
9	RPa.R248	RPa2	62268.1159475999	2023_03_16	1e-8	11535.8925323999	17.34258337034904
9	RPa.R248	RPa2	62268.1159475999	2023_03_16	1e-7	31699.3409851999	60.17664581024297
9	RPa.R248	RPa2	62268.1159475999	2023_03_16	1e-6	50445.5467775999	100.00000000000001
9	RPa.R248	RPa2	62268.1159475999	2023_03_16	1e-5	35595.6641535999	68.45376915409614
9	RPa.R248	RPa2	62268.1159475999	2023_03_16	1e-4	39106.6147076	75.91222922879317
1	QGRFa.R070	QITRFa	6690.546672	2022_02_15	0	784.4217088	0
1	QGRFa.R070	QITRFa	6690.546672	2022_02_15	1e-12	567.1850524	-4.459711141173687
1	QGRFa.R070	QITRFa	6690.546672	2022_02_15	1e-11	427.1241568	-7.335059836469132
1	QGRFa.R070	QITRFa	6690.546672	2022_02_15	1e-10	789.566146	0.10561156793751975
1	QGRFa.R070	QITRFa	6690.546672	2022_02_15	1e-9	836.7339268	1.0739319288938676
1	QGRFa.R070	QITRFa	6690.546672	2022_02_15	1e-8	848.597087599999	1.3174740237964597
1	QGRFa.R070	QITRFa	6690.546672	2022_02_15	1e-7	549.696304399999	-4.818742464861394
1	QGRFa.R070	QITRFa	6690.546672	2022_02_15	1e-6	619.887576399999	-3.377766512924616
1	QGRFa.R070	QITRFa	6690.546672	2022_02_15	1e-5	2403.65507759999	33.24168772741945
1	QGRFa.R070	QITRFa	6690.546672	2022_02_15	1e-4	5655.514242	100
2	QGRFa.R070	QITRFa	8164.4238228	2022_02_15	0	539.4881024	0
2	QGRFa.R070	QITRFa	8164.4238228	2022_02_15	1e-12	430.5760836	-1.7734080940120769
2	QGRFa.R070	QITRFa	8164.4238228	2022_02_15	1e-11	634.8639168	1.5529988617744135
2	QGRFa.R070	QITRFa	8164.4238228	2022_02_15	1e-10	940.8367252	6.535136379219517
2	QGRFa.R070	QITRFa	8164.4238228	2022_02_15	1e-9	1135.0742132	9.697894146223407
2	QGRFa.R070	QITRFa	8164.4238228	2022_02_15	1e-8	771.0431428	3.7703973113264295
2	QGRFa.R070	QITRFa	8164.4238228	2022_02_15	1e-7	497.883631999999	-0.6774431818212484
2	QGRFa.R070	QITRFa	8164.4238228	2022_02_15	1e-6	981.238680799999	7.192999082201153
2	QGRFa.R070	QITRFa	8164.4238228	2022_02_15	1e-5	2675.12562239999	34.77446204352114
2	QGRFa.R070	QITRFa	8164.4238228	2022_02_15	1e-4	6680.88438719999	100
3	QGRFa.R070	QITRFa	6446.52282559999	2022_02_15	0	905.756128399999	0
3	QGRFa.R070	QITRFa	6446.52282559999	2022_02_15	1e-12	792.9796208	-2.1698693045637443
3	QGRFa.R070	QITRFa	6446.52282559999	2022_02_15	1e-11	678.674936	-4.3691414064722816
3	QGRFa.R070	QITRFa	6446.52282559999	2022_02_15	1e-10	893.0188476	-0.24507085047850347
3	QGRFa.R070	QITRFa	6446.52282559999	2022_02_15	1e-9	665.7693088	-4.617451315276579
3	QGRFa.R070	QITRFa	6446.52282559999	2022_02_15	1e-8	674.979004	-4.440252753766342
3	QGRFa.R070	QITRFa	6446.52282559999	2022_02_15	1e-7	694.452195999999	-4.0655800273103715
3	QGRFa.R070	QITRFa	6446.52282559999	2022_02_15	1e-6	1056.0095732	2.8909419586999845
3	QGRFa.R070	QITRFa	6446.52282559999	2022_02_15	1e-5	2123.7881756	23.435469030202906
3	QGRFa.R070	QITRFa	6446.52282559999	2022_02_15	1e-4	6103.1432412	100
4	QGRFa.R070	QITRFa	15641.0163846	2022_03_02	0	1277.9749198	0
4	QGRFa.R070	QITRFa	15641.0163846	2022_03_02	1e-12	1022.34412	-5.139493579818729
4	QGRFa.R070	QITRFa	15641.0163846	2022_03_02	1e-11	933.716898	-6.921356480621533
4	QGRFa.R070	QITRFa	15641.0163846	2022_03_02	1e-10	1134.659298	-2.8813809552882708
4	QGRFa.R070	QITRFa	15641.0163846	2022_03_02	1e-9	1464.0933784	3.7419380755716656
4	QGRFa.R070	QITRFa	15641.0163846	2022_03_02	1e-8	1312.1117898	0.6863266254980704
4	QGRFa.R070	QITRFa	15641.0163846	2022_03_02	1e-7	1350.5774994	1.4596851867005696
4	QGRFa.R070	QITRFa	15641.0163846	2022_03_02	1e-6	1471.7709842	3.8962974319103814
4	QGRFa.R070	QITRFa	15641.0163846	2022_03_02	1e-5	2738.87752	29.371654512455933
4	QGRFa.R070	QITRFa	15641.0163846	2022_03_02	1e-4	6251.826834	100
5	QGRFa.R070	QITRFa	15565.4978576	2022_03_02	0	1092.6714656	0
5	QGRFa.R070	QITRFa	15565.4978576	2022_03_02	1e-12	940.8408838	-2.5792443054605605
5	QGRFa.R070	QITRFa	15565.4978576	2022_03_02	1e-11	1293.1861322	3.406272345518822
5	QGRFa.R070	QITRFa	15565.4978576	2022_03_02	1e-10	893.7094464	-3.3798965197967434
5	QGRFa.R070	QITRFa	15565.4978576	2022_03_02	1e-9	1208.4625538	1.9670181153381578
5	QGRFa.R070	QITRFa	15565.4978576	2022_03_02	1e-8	1020.9189592	-1.2189062397093595
5	QGRFa.R070	QITRFa	15565.4978576	2022_03_02	1e-7	1029.7483828	-1.0689151096562775
5	QGRFa.R070	QITRFa	15565.4978576	2022_03_02	1e-6	1388.853963	5.0314436705664924
5	QGRFa.R070	QITRFa	15565.4978576	2022_03_02	1e-5	2624.6936952	26.02545261098904
5	QGRFa.R070	QITRFa	15565.4978576	2022_03_02	1e-4	6979.3019596	100.00000000000001
6	QGRFa.R070	QITRFa	18025.8381986	2022_03_02	0	1042.2538724	0
6	QGRFa.R070	QITRFa	18025.8381986	2022_03_02	1e-12	1309.2948184	4.8757674340237624
6	QGRFa.R070	QITRFa	18025.8381986	2022_03_02	1e-11	1175.4880686	2.432656731714439
6	QGRFa.R070	QITRFa	18025.8381986	2022_03_02	1e-10	1211.445972	3.089194154232006
6	QGRFa.R070	QITRFa	18025.8381986	2022_03_02	1e-9	1166.8582382	2.2750889629668403
6	QGRFa.R070	QITRFa	18025.8381986	2022_03_02	1e-8	1266.941249	4.102454736145643
6	QGRFa.R070	QITRFa	18025.8381986	2022_03_02	1e-7	1037.8608036	-0.0802108519734874
6	QGRFa.R070	QITRFa	18025.8381986	2022_03_02	1e-6	1371.5346856	6.012174124223716
6	QGRFa.R070	QITRFa	18025.8381986	2022_03_02	1e-5	3065.0091546	36.932479755184474
6	QGRFa.R070	QITRFa	18025.8381986	2022_03_02	1e-4	6519.1546806	100
7	QGRFa.R070	QITRFa	10377.3631943	2022_05_06	0	563.9650958	0
7	QGRFa.R070	QITRFa	10377.3631943	2022_05_06	1e-12	587.7401722	0.3501952345341698
7	QGRFa.R070	QITRFa	10377.3631943	2022_05_06	1e-11	629.7550116	0.9690532474404288
7	QGRFa.R070	QITRFa	10377.3631943	2022_05_06	1e-10	673.0197765	1.6063220509687002
7	QGRFa.R070	QITRFa	10377.3631943	2022_05_06	1e-9	491.4377291	-1.0682926003826525
7	QGRFa.R070	QITRFa	10377.3631943	2022_05_06	1e-8	734.2272156	2.5078776603067383
7	QGRFa.R070	QITRFa	10377.3631943	2022_05_06	1e-7	785.1758533	3.258326147973762
7	QGRFa.R070	QITRFa	10377.3631943	2022_05_06	1e-6	598.2087436	0.5043921655968491
7	QGRFa.R070	QITRFa	10377.3631943	2022_05_06	1e-5	4085.9010506	51.87639219134168
7	QGRFa.R070	QITRFa	10377.3631943	2022_05_06	1e-4	7353.0570238	100
8	QGRFa.R070	QITRFa	10397.5578016	2022_05_06	0	881.2770293	0
8	QGRFa.R070	QITRFa	10397.5578016	2022_05_06	1e-12	632.7104378	-2.9958495126243934
8	QGRFa.R070	QITRFa	10397.5578016	2022_05_06	1e-11	595.725611	-3.4416092371096436
8	QGRFa.R070	QITRFa	10397.5578016	2022_05_06	1e-10	723.92265	-1.8965140797500093
8	QGRFa.R070	QITRFa	10397.5578016	2022_05_06	1e-9	604.6423449	-3.3341402777965152
8	QGRFa.R070	QITRFa	10397.5578016	2022_05_06	1e-8	658.2941432	-2.6875018344782893
8	QGRFa.R070	QITRFa	10397.5578016	2022_05_06	1e-7	426.1811113	-5.485044775768472
8	QGRFa.R070	QITRFa	10397.5578016	2022_05_06	1e-6	759.874792	-1.4632007915943765
8	QGRFa.R070	QITRFa	10397.5578016	2022_05_06	1e-5	3977.6052953	37.31850475417262
8	QGRFa.R070	QITRFa	10397.5578016	2022_05_06	1e-4	9178.3089881	100
9	QGRFa.R070	QITRFa	13107.9647408	2022_05_06	0	1173.403504	0
9	QGRFa.R070	QITRFa	13107.9647408	2022_05_06	1e-12	689.8813937	-6.528123646544147
9	QGRFa.R070	QITRFa	13107.9647408	2022_05_06	1e-11	926.7766015	-3.32975655050244
9	QGRFa.R070	QITRFa	13107.9647408	2022_05_06	1e-10	730.7516715	-5.976326280377232
9	QGRFa.R070	QITRFa	13107.9647408	2022_05_06	1e-9	739.1234542	-5.863297255554168
9	QGRFa.R070	QITRFa	13107.9647408	2022_05_06	1e-8	649.438763	-7.07414726816781
9	QGRFa.R070	QITRFa	13107.9647408	2022_05_06	1e-7	446.2691211	-9.81717910744479
9	QGRFa.R070	QITRFa	13107.9647408	2022_05_06	1e-6	691.9842416	-6.4997326985220205
9	QGRFa.R070	QITRFa	13107.9647408	2022_05_06	1e-5	4497.7240079	44.882281136505746
9	QGRFa.R070	QITRFa	13107.9647408	2022_05_06	1e-4	8580.158285	100
1	QGRFa.R070	QGRFa	16027.3632811999	2022_02_15	0	610.616831999999	0
1	QGRFa.R070	QGRFa	16027.3632811999	2022_02_15	1e-12	865.452316399999	2.6572632357219823
1	QGRFa.R070	QGRFa	16027.3632811999	2022_02_15	1e-11	1254.87951599999	6.717963741868695
1	QGRFa.R070	QGRFa	16027.3632811999	2022_02_15	1e-10	906.8158488	3.0885759871816374
1	QGRFa.R070	QGRFa	16027.3632811999	2022_02_15	1e-9	1296.8990584	7.156116950650823
1	QGRFa.R070	QGRFa	16027.3632811999	2022_02_15	1e-8	1016.571366	4.233037094942546
1	QGRFa.R070	QGRFa	16027.3632811999	2022_02_15	1e-7	1232.215568	6.48163842815313
1	QGRFa.R070	QGRFa	16027.3632811999	2022_02_15	1e-6	4561.9498568	41.20200137597157
1	QGRFa.R070	QGRFa	16027.3632811999	2022_02_15	1e-5	9001.81609719999	87.49811810365469
1	QGRFa.R070	QGRFa	16027.3632811999	2022_02_15	1e-4	10200.7651083999	100
2	QGRFa.R070	QGRFa	17845.1389004	2022_02_15	0	574.22655	0
2	QGRFa.R070	QGRFa	17845.1389004	2022_02_15	1e-12	436.390401599999	-1.3617956616602094
2	QGRFa.R070	QGRFa	17845.1389004	2022_02_15	1e-11	963.496115999999	3.8459113400120764
2	QGRFa.R070	QGRFa	17845.1389004	2022_02_15	1e-10	662.748134799999	0.8745768910641158
2	QGRFa.R070	QGRFa	17845.1389004	2022_02_15	1e-9	955.293078	3.764866841232158
2	QGRFa.R070	QGRFa	17845.1389004	2022_02_15	1e-8	904.924476	3.267234366125293
2	QGRFa.R070	QGRFa	17845.1389004	2022_02_15	1e-7	1447.54325919999	8.628207619329476
2	QGRFa.R070	QGRFa	17845.1389004	2022_02_15	1e-6	4428.08836279999	38.07544216977655
2	QGRFa.R070	QGRFa	17845.1389004	2022_02_15	1e-5	9598.1142312	89.15434186324869
2	QGRFa.R070	QGRFa	17845.1389004	2022_02_15	1e-4	10695.873452	100
3	QGRFa.R070	QGRFa	15655.9302084	2022_02_15	0	465.222599999999	0
3	QGRFa.R070	QGRFa	15655.9302084	2022_02_15	1e-12	364.754668799999	-1.104280839052273
3	QGRFa.R070	QGRFa	15655.9302084	2022_02_15	1e-11	1196.38596	8.036491634905694
3	QGRFa.R070	QGRFa	15655.9302084	2022_02_15	1e-10	823.4628012	3.937552861279504
3	QGRFa.R070	QGRFa	15655.9302084	2022_02_15	1e-9	594.2809552	1.4185289481402548
3	QGRFa.R070	QGRFa	15655.9302084	2022_02_15	1e-8	682.246871999999	2.385395442270925
3	QGRFa.R070	QGRFa	15655.9302084	2022_02_15	1e-7	1505.5772704	11.43492967974307
3	QGRFa.R070	QGRFa	15655.9302084	2022_02_15	1e-6	3934.16820519999	38.128486550710846
3	QGRFa.R070	QGRFa	15655.9302084	2022_02_15	1e-5	8119.759754	84.13389834960515
3	QGRFa.R070	QGRFa	15655.9302084	2022_02_15	1e-4	9563.26429799999	100
4	QGRFa.R070	QGRFa	20719.0333386	2022_03_02	0	1320.5964426	0
4	QGRFa.R070	QGRFa	20719.0333386	2022_03_02	1e-12	1537.2357774	2.0157541629005737
4	QGRFa.R070	QGRFa	20719.0333386	2022_03_02	1e-11	1305.6602656	-0.13897596663766112
4	QGRFa.R070	QGRFa	20719.0333386	2022_03_02	1e-10	1474.6528104	1.4334412769540674
4	QGRFa.R070	QGRFa	20719.0333386	2022_03_02	1e-9	1435.1891056	1.0662451382310671
4	QGRFa.R070	QGRFa	20719.0333386	2022_03_02	1e-8	1901.4131896	5.404299162608117
4	QGRFa.R070	QGRFa	20719.0333386	2022_03_02	1e-7	1679.0784504	3.3355512294889405
4	QGRFa.R070	QGRFa	20719.0333386	2022_03_02	1e-6	3740.4195966	22.515618415565307
4	QGRFa.R070	QGRFa	20719.0333386	2022_03_02	1e-5	7146.3601996	54.206718997218964
4	QGRFa.R070	QGRFa	20719.0333386	2022_03_02	1e-4	12067.9057518	100
5	QGRFa.R070	QGRFa	17960.4286314	2022_03_02	0	1295.5072548	0
5	QGRFa.R070	QGRFa	17960.4286314	2022_03_02	1e-12	1372.7304196	0.8001521895645738
5	QGRFa.R070	QGRFa	17960.4286314	2022_03_02	1e-11	1210.3713192	-0.882140811729185
5	QGRFa.R070	QGRFa	17960.4286314	2022_03_02	1e-10	1398.4846218	1.0670058122332318
5	QGRFa.R070	QGRFa	17960.4286314	2022_03_02	1e-9	1286.4455082	-0.09389379989862086
5	QGRFa.R070	QGRFa	17960.4286314	2022_03_02	1e-8	1487.5167842	1.9895175983084485
5	QGRFa.R070	QGRFa	17960.4286314	2022_03_02	1e-7	1691.012436	4.098049303481973
5	QGRFa.R070	QGRFa	17960.4286314	2022_03_02	1e-6	4107.6410314	29.138083171320453
5	QGRFa.R070	QGRFa	17960.4286314	2022_03_02	1e-5	7386.802973	63.11530508787236
5	QGRFa.R070	QGRFa	17960.4286314	2022_03_02	1e-4	10946.5668666	100
6	QGRFa.R070	QGRFa	17977.1058898	2022_03_02	0	1067.9154218	0
6	QGRFa.R070	QGRFa	17977.1058898	2022_03_02	1e-12	1316.0835744	2.5894906278916583
6	QGRFa.R070	QGRFa	17977.1058898	2022_03_02	1e-11	1310.2195332	2.5283027616409623
6	QGRFa.R070	QGRFa	17977.1058898	2022_03_02	1e-10	1793.4623028	7.570660573332263
6	QGRFa.R070	QGRFa	17977.1058898	2022_03_02	1e-9	1546.8444286	4.997346200714958
6	QGRFa.R070	QGRFa	17977.1058898	2022_03_02	1e-8	1639.4113728	5.963228534717836
6	QGRFa.R070	QGRFa	17977.1058898	2022_03_02	1e-7	1982.6591888	9.54482026300425
6	QGRFa.R070	QGRFa	17977.1058898	2022_03_02	1e-6	4230.3331944	32.99799389176625
6	QGRFa.R070	QGRFa	17977.1058898	2022_03_02	1e-5	6690.1863754	58.66513406045597
6	QGRFa.R070	QGRFa	17977.1058898	2022_03_02	1e-4	10651.5821834	100
7	QGRFa.R070	QGRFa	20795.2051382	2022_05_06	0	440.7197485	0
7	QGRFa.R070	QGRFa	20795.2051382	2022_05_06	1e-12	830.2875138	2.667860116450856
7	QGRFa.R070	QGRFa	20795.2051382	2022_05_06	1e-11	826.811094	2.644052700749205
7	QGRFa.R070	QGRFa	20795.2051382	2022_05_06	1e-10	664.9936172	1.535885057137878
7	QGRFa.R070	QGRFa	20795.2051382	2022_05_06	1e-9	756.85078	2.164946501314951
7	QGRFa.R070	QGRFa	20795.2051382	2022_05_06	1e-8	879.7001688	3.0062506694293054
7	QGRFa.R070	QGRFa	20795.2051382	2022_05_06	1e-7	1284.359721	5.777463218865678
7	QGRFa.R070	QGRFa	20795.2051382	2022_05_06	1e-6	7093.383892	45.55915277774226
7	QGRFa.R070	QGRFa	20795.2051382	2022_05_06	1e-5	14473.5406774	96.10036202219926
7	QGRFa.R070	QGRFa	20795.2051382	2022_05_06	1e-4	15042.9758	100
8	QGRFa.R070	QGRFa	24106.6066716	2022_05_06	0	736.1374467	0
8	QGRFa.R070	QGRFa	24106.6066716	2022_05_06	1e-12	1082.995382	2.3884170445056374
8	QGRFa.R070	QGRFa	24106.6066716	2022_05_06	1e-11	1254.323413	3.568158799838603
8	QGRFa.R070	QGRFa	24106.6066716	2022_05_06	1e-10	735.0231416	-0.007672954898142174
8	QGRFa.R070	QGRFa	24106.6066716	2022_05_06	1e-9	863.75786	0.8787769842686195
8	QGRFa.R070	QGRFa	24106.6066716	2022_05_06	1e-8	796.7666376	0.4174844459444197
8	QGRFa.R070	QGRFa	24106.6066716	2022_05_06	1e-7	1220.4630024	3.335000571121558
8	QGRFa.R070	QGRFa	24106.6066716	2022_05_06	1e-6	7842.251318	48.93174341169775
8	QGRFa.R070	QGRFa	24106.6066716	2022_05_06	1e-5	12637.205605	81.94915308056103
8	QGRFa.R070	QGRFa	24106.6066716	2022_05_06	1e-4	15258.640378	100
9	QGRFa.R070	QGRFa	19057.4191962	2022_05_06	0	481.7795733	0
9	QGRFa.R070	QGRFa	19057.4191962	2022_05_06	1e-12	1047.803051	4.162354494940099
9	QGRFa.R070	QGRFa	19057.4191962	2022_05_06	1e-11	1272.7760164	5.816733280741994
9	QGRFa.R070	QGRFa	19057.4191962	2022_05_06	1e-10	749.7672908	1.9706954295561405
9	QGRFa.R070	QGRFa	19057.4191962	2022_05_06	1e-9	892.04336	3.016947854567572
9	QGRFa.R070	QGRFa	19057.4191962	2022_05_06	1e-8	953.5418712	3.4691881142218115
9	QGRFa.R070	QGRFa	19057.4191962	2022_05_06	1e-7	1057.1586876	4.2311528356260215
9	QGRFa.R070	QGRFa	19057.4191962	2022_05_06	1e-6	7696.440164	53.05429213147165
9	QGRFa.R070	QGRFa	19057.4191962	2022_05_06	1e-5	14080.416556	100
9	QGRFa.R070	QGRFa	19057.4191962	2022_05_06	1e-4	13163.1416974	93.2546558911239
1	QGRFa.R234	QGRFa	30268.305694400002	2022_09_09	0	7669.2278908	0
1	QGRFa.R234	QGRFa	30268.305694400002	2022_09_09	1e-13	5455.9877768	-36.19363400330884
1	QGRFa.R234	QGRFa	30268.305694400002	2022_09_09	1e-12	4288.8443856	-55.28020326584006
1	QGRFa.R234	QGRFa	30268.305694400002	2022_09_09	1e-11	5444.5520244	-36.38064554096347
1	QGRFa.R234	QGRFa	30268.305694400002	2022_09_09	1e-10	6517.1536696	-18.84013959578895
1	QGRFa.R234	QGRFa	30268.305694400002	2022_09_09	1e-9	7682.829916	0.2224371041706946
1	QGRFa.R234	QGRFa	30268.305694400002	2022_09_09	1e-8	10855.1167712	52.09958710896967
1	QGRFa.R234	QGRFa	30268.305694400002	2022_09_09	1e-7	11324.031826	59.7678648365948
1	QGRFa.R234	QGRFa	30268.305694400002	2022_09_09	1e-6	13092.9709648	88.69574092146479
1	QGRFa.R234	QGRFa	30268.305694400002	2022_09_09	1e-5	13784.2262184	100
1	QGRFa.R234	QGRFa	30268.305694400002	2022_09_09	1e-4	11758.1610316	66.86728142417688
2	QGRFa.R234	QGRFa	32872.6975888	2022_09_09	0	8322.3002276	0
2	QGRFa.R234	QGRFa	32872.6975888	2022_09_09	1e-13	5863.7653392	-20.415607275384136
2	QGRFa.R234	QGRFa	32872.6975888	2022_09_09	1e-12	5930.8624188	-19.858434939574714
2	QGRFa.R234	QGRFa	32872.6975888	2022_09_09	1e-11	6432.3231188	-15.694318837931021
2	QGRFa.R234	QGRFa	32872.6975888	2022_09_09	1e-10	12081.007496	31.21220358386933
2	QGRFa.R234	QGRFa	32872.6975888	2022_09_09	1e-9	11702.622696	28.070106429900477
2	QGRFa.R234	QGRFa	32872.6975888	2022_09_09	1e-8	13429.8971356	42.413346699568564
2	QGRFa.R234	QGRFa	32872.6975888	2022_09_09	1e-7	13754.7821812	45.111183338743295
2	QGRFa.R234	QGRFa	32872.6975888	2022_09_09	1e-6	16150.7397776	65.00715047240853
2	QGRFa.R234	QGRFa	32872.6975888	2022_09_09	1e-5	20364.7286268	99.99999999999999
2	QGRFa.R234	QGRFa	32872.6975888	2022_09_09	1e-4	13810.6062312	45.574744741389516
3	QGRFa.R234	QGRFa	36882.5759124	2022_09_09	0	7975.4543996	0
3	QGRFa.R234	QGRFa	36882.5759124	2022_09_09	1e-13	7010.717044	-9.631167015205783
3	QGRFa.R234	QGRFa	36882.5759124	2022_09_09	1e-12	5969.5289736	-20.0255568893551
3	QGRFa.R234	QGRFa	36882.5759124	2022_09_09	1e-11	5716.5701748	-22.550895444006002
3	QGRFa.R234	QGRFa	36882.5759124	2022_09_09	1e-10	9378.3414776	14.005303799280005
3	QGRFa.R234	QGRFa	36882.5759124	2022_09_09	1e-9	11664.1525948	36.82501582471047
3	QGRFa.R234	QGRFa	36882.5759124	2022_09_09	1e-8	14489.0742064	65.02677632279217
3	QGRFa.R234	QGRFa	36882.5759124	2022_09_09	1e-7	14740.912302	67.54092667204083
3	QGRFa.R234	QGRFa	36882.5759124	2022_09_09	1e-6	15179.89319	71.92336114943481
3	QGRFa.R234	QGRFa	36882.5759124	2022_09_09	1e-5	17992.2815824	100
3	QGRFa.R234	QGRFa	36882.5759124	2022_09_09	1e-4	13332.5264	53.48072700703757
4	QGRFa.R234	QGRFa	32369.4026488	2022_09_10	0	1237.9336604	0
4	QGRFa.R234	QGRFa	32369.4026488	2022_09_10	1e-13	1043.7662272	-1.6208076085487486
4	QGRFa.R234	QGRFa	32369.4026488	2022_09_10	1e-12	928.1091904	-2.586251721076897
4	QGRFa.R234	QGRFa	32369.4026488	2022_09_10	1e-11	870.49721280000006	-3.0671662086338145
4	QGRFa.R234	QGRFa	32369.4026488	2022_09_10	1e-10	1927.8988604	5.759466597274146
4	QGRFa.R234	QGRFa	32369.4026488	2022_09_10	1e-9	4710.8564128	28.990132527497313
4	QGRFa.R234	QGRFa	32369.4026488	2022_09_10	1e-8	8465.7022248	60.333610477006516
4	QGRFa.R234	QGRFa	32369.4026488	2022_09_10	1e-7	11575.8959516	86.29587187882242
4	QGRFa.R234	QGRFa	32369.4026488	2022_09_10	1e-6	11523.10943	85.85523775996907
4	QGRFa.R234	QGRFa	32369.4026488	2022_09_10	1e-5	13217.6055336	100
4	QGRFa.R234	QGRFa	32369.4026488	2022_09_10	1e-4	12689.05183	95.58791167909665
5	QGRFa.R234	QGRFa	36400.4356904	2022_09_10	0	1523.6029588	0
5	QGRFa.R234	QGRFa	36400.4356904	2022_09_10	1e-13	580.338438	-7.4063570959788
5	QGRFa.R234	QGRFa	36400.4356904	2022_09_10	1e-12	1005.5836844	-4.067401714157877
5	QGRFa.R234	QGRFa	36400.4356904	2022_09_10	1e-11	1123.3120776	-3.1430178312196158
5	QGRFa.R234	QGRFa	36400.4356904	2022_09_10	1e-10	1639.716988	0.9117081636641471
5	QGRFa.R234	QGRFa	36400.4356904	2022_09_10	1e-9	4519.2361196	23.521216401337252
5	QGRFa.R234	QGRFa	36400.4356904	2022_09_10	1e-8	8616.444674	55.691820703139044
5	QGRFa.R234	QGRFa	36400.4356904	2022_09_10	1e-7	8688.0468088	56.254028829777205
5	QGRFa.R234	QGRFa	36400.4356904	2022_09_10	1e-6	10932.0502912	73.8735732404784
5	QGRFa.R234	QGRFa	36400.4356904	2022_09_10	1e-5	14259.4798356	100
5	QGRFa.R234	QGRFa	36400.4356904	2022_09_10	1e-4	12392.0212764	85.33702408350217
6	QGRFa.R234	QGRFa	34574.5914024	2022_09_10	0	877.239458	0
6	QGRFa.R234	QGRFa	34574.5914024	2022_09_10	1e-13	1062.8695668	1.9717040308778022
6	QGRFa.R234	QGRFa	34574.5914024	2022_09_10	1e-12	888.9094272	0.12395470465758697
6	QGRFa.R234	QGRFa	34574.5914024	2022_09_10	1e-11	1412.47021	5.685050975783068
6	QGRFa.R234	QGRFa	34574.5914024	2022_09_10	1e-10	1850.774296	10.340577704194978
6	QGRFa.R234	QGRFa	34574.5914024	2022_09_10	1e-9	4749.1974476	41.126707433594035
6	QGRFa.R234	QGRFa	34574.5914024	2022_09_10	1e-8	7477.6812968	70.10779589187233
6	QGRFa.R234	QGRFa	34574.5914024	2022_09_10	1e-7	9984.5494072	96.73495239200737
6	QGRFa.R234	QGRFa	34574.5914024	2022_09_10	1e-6	8855.476042	84.74229387495541
6	QGRFa.R234	QGRFa	34574.5914024	2022_09_10	1e-5	10291.9439924	100
6	QGRFa.R234	QGRFa	34574.5914024	2022_09_10	1e-4	10060.5574472	97.54228564099336
7	QGRFa.R234	QGRFa	37642.5714168	2023_02_03	0	1740.2605152	0
7	QGRFa.R234	QGRFa	37642.5714168	2023_02_03	1e-13	1176.3483512	-1.4745004270452926
7	QGRFa.R234	QGRFa	37642.5714168	2023_02_03	1e-12	1556.1222296	-0.48147920560299895
7	QGRFa.R234	QGRFa	37642.5714168	2023_02_03	1e-11	1069.2372048	-1.7545714047447754
7	QGRFa.R234	QGRFa	37642.5714168	2023_02_03	1e-10	1232.0823856	-1.3287687639067816
7	QGRFa.R234	QGRFa	37642.5714168	2023_02_03	1e-9	5983.078324	11.093991352438662
7	QGRFa.R234	QGRFa	37642.5714168	2023_02_03	1e-8	18797.7476732	44.601400190386016
7	QGRFa.R234	QGRFa	37642.5714168	2023_02_03	1e-7	27259.4897388	66.72690676001255
7	QGRFa.R234	QGRFa	37642.5714168	2023_02_03	1e-6	30587.6814028	75.42936140303136
7	QGRFa.R234	QGRFa	37642.5714168	2023_02_03	1e-5	39984.54676	100
7	QGRFa.R234	QGRFa	37642.5714168	2023_02_03	1e-4	38423.5497576	95.91835237188603
8	QGRFa.R234	QGRFa	38912.5200176	2023_02_03	0	1344.7332156	0
8	QGRFa.R234	QGRFa	38912.5200176	2023_02_03	1e-13	1936.9226492	1.4362857025543125
8	QGRFa.R234	QGRFa	38912.5200176	2023_02_03	1e-12	1374.34451	0.07181870592033211
8	QGRFa.R234	QGRFa	38912.5200176	2023_02_03	1e-11	1321.6245684	-0.056047301244403144
8	QGRFa.R234	QGRFa	38912.5200176	2023_02_03	1e-10	1341.4568852	-0.007946353385194983
8	QGRFa.R234	QGRFa	38912.5200176	2023_02_03	1e-9	8195.9682188	16.616863323810257
8	QGRFa.R234	QGRFa	38912.5200176	2023_02_03	1e-8	20703.4457852	46.95227659593103
8	QGRFa.R234	QGRFa	38912.5200176	2023_02_03	1e-7	28668.4605644	66.27048154675768
8	QGRFa.R234	QGRFa	38912.5200176	2023_02_03	1e-6	41510.6415176	97.41767845057032
8	QGRFa.R234	QGRFa	38912.5200176	2023_02_03	1e-5	42575.3485832	100
8	QGRFa.R234	QGRFa	38912.5200176	2023_02_03	1e-4	41279.193172	96.85632775634353
9	QGRFa.R234	QGRFa	37853.6190308	2023_02_03	0	1649.6754704	0
9	QGRFa.R234	QGRFa	37853.6190308	2023_02_03	1e-13	1049.8895088	-1.5142899838694492
9	QGRFa.R234	QGRFa	37853.6190308	2023_02_03	1e-12	1447.0782368	-0.511500737332594
9	QGRFa.R234	QGRFa	37853.6190308	2023_02_03	1e-11	1141.2061264	-1.2837413411108913
9	QGRFa.R234	QGRFa	37853.6190308	2023_02_03	1e-10	2483.4600808	2.105070416895217
9	QGRFa.R234	QGRFa	37853.6190308	2023_02_03	1e-9	8212.653842	16.569664928392527
9	QGRFa.R234	QGRFa	37853.6190308	2023_02_03	1e-8	17809.1542412	40.79811535084358
9	QGRFa.R234	QGRFa	37853.6190308	2023_02_03	1e-7	28255.3097996	67.17170483904958
9	QGRFa.R234	QGRFa	37853.6190308	2023_02_03	1e-6	37513.350388	90.54563992728113
9	QGRFa.R234	QGRFa	37853.6190308	2023_02_03	1e-5	41258.0706912	100
9	QGRFa.R234	QGRFa	37853.6190308	2023_02_03	1e-4	39165.7398216	94.71745608996237
1	QITRFa.R196	QITRFa	72319.9659558	2022_08_25	0	6072.3284582	0
1	QITRFa.R196	QITRFa	72319.9659558	2022_08_25	1e-13	4800.8004	-2.637237638429758
1	QITRFa.R196	QITRFa	72319.9659558	2022_08_25	1e-12	3549.3690178	-5.232793372938689
1	QITRFa.R196	QITRFa	72319.9659558	2022_08_25	1e-11	1718.3057672	-9.030545920895687
1	QITRFa.R196	QITRFa	72319.9659558	2022_08_25	1e-10	14895.0712644	18.298982277775448
1	QITRFa.R196	QITRFa	72319.9659558	2022_08_25	1e-9	35730.885119	61.51390952244374
1	QITRFa.R196	QITRFa	72319.9659558	2022_08_25	1e-8	40218.4965378	70.8215277570427
1	QITRFa.R196	QITRFa	72319.9659558	2022_08_25	1e-7	54286.71914	100
1	QITRFa.R196	QITRFa	72319.9659558	2022_08_25	1e-6	45350.955195	81.46660401876017
1	QITRFa.R196	QITRFa	72319.9659558	2022_08_25	1e-5	40011.9169774	70.39306737938624
1	QITRFa.R196	QITRFa	72319.9659558	2022_08_25	1e-4	40080.6571304	70.53563923817768
2	QITRFa.R196	QITRFa	80506.1831326	2022_08_25	0	16243.1892648	0
2	QITRFa.R196	QITRFa	80506.1831326	2022_08_25	1e-13	3836.730825	-24.149058579595806
2	QITRFa.R196	QITRFa	80506.1831326	2022_08_25	1e-12	6055.9886538	-19.829293388669836
2	QITRFa.R196	QITRFa	80506.1831326	2022_08_25	1e-11	6495.87325	-18.973062020673815
2	QITRFa.R196	QITRFa	80506.1831326	2022_08_25	1e-10	13232.5820776	-5.860119523764509
2	QITRFa.R196	QITRFa	80506.1831326	2022_08_25	1e-9	44377.1326394	54.76246504390815
2	QITRFa.R196	QITRFa	80506.1831326	2022_08_25	1e-8	57541.686384	80.38714924328615
2	QITRFa.R196	QITRFa	80506.1831326	2022_08_25	1e-7	67617.690672	100
2	QITRFa.R196	QITRFa	80506.1831326	2022_08_25	1e-6	64984.2017572	94.87393776549446
2	QITRFa.R196	QITRFa	80506.1831326	2022_08_25	1e-5	56365.2220836	78.09717217650116
2	QITRFa.R196	QITRFa	80506.1831326	2022_08_25	1e-4	52470.0102048	70.51517766150603
3	QITRFa.R196	QITRFa	85964.5740318	2022_08_25	0	6784.2560844	0
3	QITRFa.R196	QITRFa	85964.5740318	2022_08_25	1e-13	4701.968961	-3.5652698430677443
3	QITRFa.R196	QITRFa	85964.5740318	2022_08_25	1e-12	5680.8033748	-1.889319981177515
3	QITRFa.R196	QITRFa	85964.5740318	2022_08_25	1e-11	2073.6336408	-8.065477595050648
3	QITRFa.R196	QITRFa	85964.5740318	2022_08_25	1e-10	17895.04485	19.02377423052433
3	QITRFa.R196	QITRFa	85964.5740318	2022_08_25	1e-9	40083.9827674	57.01543749233088
3	QITRFa.R196	QITRFa	85964.5740318	2022_08_25	1e-8	45947.4166098	67.05474649069701
3	QITRFa.R196	QITRFa	85964.5740318	2022_08_25	1e-7	64056.263584	98.06052147931828
3	QITRFa.R196	QITRFa	85964.5740318	2022_08_25	1e-6	65189.0112658	100
3	QITRFa.R196	QITRFa	85964.5740318	2022_08_25	1e-5	59663.4987404	90.53927628283306
3	QITRFa.R196	QITRFa	85964.5740318	2022_08_25	1e-4	63189.345029	96.57619275932375
4	QITRFa.R196	QITRFa	61129.2240074	2022_09_02	0	2294.3107336	0
4	QITRFa.R196	QITRFa	61129.2240074	2022_09_02	1e-12	4209.2155706	4.873600321393827
4	QITRFa.R196	QITRFa	61129.2240074	2022_09_02	1e-11	6152.0289272	9.818230266539231
4	QITRFa.R196	QITRFa	61129.2240074	2022_09_02	1e-10	17610.8076492	38.98182450018832
4	QITRFa.R196	QITRFa	61129.2240074	2022_09_02	1e-9	29855.7303894	70.14622403012761
4	QITRFa.R196	QITRFa	61129.2240074	2022_09_02	1e-8	37156.2104654	88.7265844518308
4	QITRFa.R196	QITRFa	61129.2240074	2022_09_02	1e-7	39147.6249964	93.79490863733703
4	QITRFa.R196	QITRFa	61129.2240074	2022_09_02	1e-6	41585.6910422	100
4	QITRFa.R196	QITRFa	61129.2240074	2022_09_02	1e-5	39618.494088	94.99331166594465
4	QITRFa.R196	QITRFa	61129.2240074	2022_09_02	1e-4	40358.618185	96.87699223706981
5	QITRFa.R196	QITRFa	69029.0663834	2022_09_02	0	1875.090577	0
5	QITRFa.R196	QITRFa	69029.0663834	2022_09_02	1e-12	1960.2154622	0.18853357426254708
5	QITRFa.R196	QITRFa	69029.0663834	2022_09_02	1e-11	5978.5549606	9.08830367619887
5	QITRFa.R196	QITRFa	69029.0663834	2022_09_02	1e-10	19055.8448144	38.0517283200215
5	QITRFa.R196	QITRFa	69029.0663834	2022_09_02	1e-9	35247.6932578	73.91323995412655
5	QITRFa.R196	QITRFa	69029.0663834	2022_09_02	1e-8	42740.7744548	90.50882627404671
5	QITRFa.R196	QITRFa	69029.0663834	2022_09_02	1e-7	41947.6776704	88.75228503293071
5	QITRFa.R196	QITRFa	69029.0663834	2022_09_02	1e-6	43673.97979	92.5756782522052
5	QITRFa.R196	QITRFa	69029.0663834	2022_09_02	1e-5	47026.1388892	100
5	QITRFa.R196	QITRFa	69029.0663834	2022_09_02	1e-4	37613.0994134	79.15211312323714
6	QITRFa.R196	QITRFa	58766.3748584	2022_09_02	0	955.6574924	0
6	QITRFa.R196	QITRFa	58766.3748584	2022_09_02	1e-12	7682.6148718	16.008826148185985
6	QITRFa.R196	QITRFa	58766.3748584	2022_09_02	1e-11	9751.3944688	20.93211182392208
6	QITRFa.R196	QITRFa	58766.3748584	2022_09_02	1e-10	24080.1810188	55.031785696670106
6	QITRFa.R196	QITRFa	58766.3748584	2022_09_02	1e-9	35271.0919184	81.66393704345259
6	QITRFa.R196	QITRFa	58766.3748584	2022_09_02	1e-8	41704.5623838	96.97432246754813
6	QITRFa.R196	QITRFa	58766.3748584	2022_09_02	1e-7	38766.918472	89.98331181936146
6	QITRFa.R196	QITRFa	58766.3748584	2022_09_02	1e-6	37325.0949428	86.55205740321034
6	QITRFa.R196	QITRFa	58766.3748584	2022_09_02	1e-5	42975.9612744	99.99999999999999
6	QITRFa.R196	QITRFa	58766.3748584	2022_09_02	1e-4	33571.4395822	77.61910113503616
7	QITRFa.R196	QITRFa	39899.590152	2022_09_09	0	14290.0338856	0
7	QITRFa.R196	QITRFa	39899.590152	2022_09_09	1e-13	10796.9323364	-18.296915530933514
7	QITRFa.R196	QITRFa	39899.590152	2022_09_09	1e-12	11284.4881484	-15.743091262405516
7	QITRFa.R196	QITRFa	39899.590152	2022_09_09	1e-11	15462.4961356	6.141373919224122
7	QITRFa.R196	QITRFa	39899.590152	2022_09_09	1e-10	22968.5741288	45.45831706438773
7	QITRFa.R196	QITRFa	39899.590152	2022_09_09	1e-9	31924.1145976	92.3675652449961
7	QITRFa.R196	QITRFa	39899.590152	2022_09_09	1e-8	33381.23832	100
7	QITRFa.R196	QITRFa	39899.590152	2022_09_09	1e-7	31417.7976232	89.7154697413322
7	QITRFa.R196	QITRFa	39899.590152	2022_09_09	1e-6	31909.9601416	92.29342400341733
7	QITRFa.R196	QITRFa	39899.590152	2022_09_09	1e-5	29697.2877812	80.70341475071122
7	QITRFa.R196	QITRFa	39899.590152	2022_09_09	1e-4	24935.78778	55.76261011179401
8	QITRFa.R196	QITRFa	55968.852382	2022_09_09	0	16682.0212476	0
8	QITRFa.R196	QITRFa	55968.852382	2022_09_09	1e-13	22469.371292	19.050964934974065
8	QITRFa.R196	QITRFa	55968.852382	2022_09_09	1e-12	30656.4381164	46.00138642241395
8	QITRFa.R196	QITRFa	55968.852382	2022_09_09	1e-11	34146.9067368	57.491411180500236
8	QITRFa.R196	QITRFa	55968.852382	2022_09_09	1e-10	40040.8819756	76.89336798984084
8	QITRFa.R196	QITRFa	55968.852382	2022_09_09	1e-9	42823.167512	86.05217535182703
8	QITRFa.R196	QITRFa	55968.852382	2022_09_09	1e-8	47060.2727648	100
8	QITRFa.R196	QITRFa	55968.852382	2022_09_09	1e-7	35346.2177336	61.439337532090796
8	QITRFa.R196	QITRFa	55968.852382	2022_09_09	1e-6	38267.8973916	71.05700646325283
8	QITRFa.R196	QITRFa	55968.852382	2022_09_09	1e-5	35869.207392	63.16092989596954
8	QITRFa.R196	QITRFa	55968.852382	2022_09_09	1e-4	38236.5465784	70.95380495679925
9	QITRFa.R196	QITRFa	59883.5679052	2022_09_09	0	16470.0952492	0
9	QITRFa.R196	QITRFa	59883.5679052	2022_09_09	1e-13	12388.6436092	-14.021544963144109
9	QITRFa.R196	QITRFa	59883.5679052	2022_09_09	1e-12	15376.6368544	-3.756500725809307
9	QITRFa.R196	QITRFa	59883.5679052	2022_09_09	1e-11	28542.6144652	41.47430520714569
9	QITRFa.R196	QITRFa	59883.5679052	2022_09_09	1e-10	42792.8988296	90.43017203520986
9	QITRFa.R196	QITRFa	59883.5679052	2022_09_09	1e-9	44646.8226236	96.79919906986895
9	QITRFa.R196	QITRFa	59883.5679052	2022_09_09	1e-8	45578.5255308	100
9	QITRFa.R196	QITRFa	59883.5679052	2022_09_09	1e-7	45133.0831324	98.46971343321948
9	QITRFa.R196	QITRFa	59883.5679052	2022_09_09	1e-6	42124.6735476	88.13453027254705
9	QITRFa.R196	QITRFa	59883.5679052	2022_09_09	1e-5	38504.2461516	75.69680222958712
9	QITRFa.R196	QITRFa	59883.5679052	2022_09_09	1e-4	40717.80461	83.30132929266009
10	QITRFa.R196	QITRFa	48760.7908664	2022_09_10	0	1886.1998748	0
10	QITRFa.R196	QITRFa	48760.7908664	2022_09_10	1e-13	3403.30928	4.6333199257595155
10	QITRFa.R196	QITRFa	48760.7908664	2022_09_10	1e-12	6571.7241504	14.30980054197571
10	QITRFa.R196	QITRFa	48760.7908664	2022_09_10	1e-11	6174.6971	13.097262186219263
10	QITRFa.R196	QITRFa	48760.7908664	2022_09_10	1e-10	17197.4238372	46.761162266608096
10	QITRFa.R196	QITRFa	48760.7908664	2022_09_10	1e-9	24635.9010532	69.47860412285806
10	QITRFa.R196	QITRFa	48760.7908664	2022_09_10	1e-8	31006.9034416	88.93593014829636
10	QITRFa.R196	QITRFa	48760.7908664	2022_09_10	1e-7	30230.3235136	86.5642203414661
10	QITRFa.R196	QITRFa	48760.7908664	2022_09_10	1e-6	34629.6630828	100
10	QITRFa.R196	QITRFa	48760.7908664	2022_09_10	1e-5	33382.3091228	96.19052525972499
10	QITRFa.R196	QITRFa	48760.7908664	2022_09_10	1e-4	29319.5389432	83.78264355890549
11	QITRFa.R196	QITRFa	58969.169464	2022_09_10	0	2248.4368376	0
11	QITRFa.R196	QITRFa	58969.169464	2022_09_10	1e-13	14134.9991432	36.68953857368809
11	QITRFa.R196	QITRFa	58969.169464	2022_09_10	1e-12	19310.0768376	52.663140344241164
11	QITRFa.R196	QITRFa	58969.169464	2022_09_10	1e-11	25282.9948928	71.09938807925667
11	QITRFa.R196	QITRFa	58969.169464	2022_09_10	1e-10	26389.2155436	74.51389297941736
11	QITRFa.R196	QITRFa	58969.169464	2022_09_10	1e-9	28367.8958856	80.62136685339063
11	QITRFa.R196	QITRFa	58969.169464	2022_09_10	1e-8	33539.4451356	96.58407758635096
11	QITRFa.R196	QITRFa	58969.169464	2022_09_10	1e-7	34002.208514	98.01246153671296
11	QITRFa.R196	QITRFa	58969.169464	2022_09_10	1e-6	31340.6491016	89.79718581469812
11	QITRFa.R196	QITRFa	58969.169464	2022_09_10	1e-5	34646.125028	100
11	QITRFa.R196	QITRFa	58969.169464	2022_09_10	1e-4	32438.9492952	93.18724311491452
12	QITRFa.R196	QITRFa	57970.7714472	2022_09_10	0	1714.4873732	0
12	QITRFa.R196	QITRFa	57970.7714472	2022_09_10	1e-13	13978.0801252	37.52248772413066
12	QITRFa.R196	QITRFa	57970.7714472	2022_09_10	1e-12	18617.6131452	51.71790535655799
12	QITRFa.R196	QITRFa	57970.7714472	2022_09_10	1e-11	20594.1910632	57.76557198768021
12	QITRFa.R196	QITRFa	57970.7714472	2022_09_10	1e-10	25707.8217848	73.41156984957769
12	QITRFa.R196	QITRFa	57970.7714472	2022_09_10	1e-9	26092.9020964	74.58978667045663
12	QITRFa.R196	QITRFa	57970.7714472	2022_09_10	1e-8	33355.4344272	96.8107039611179
12	QITRFa.R196	QITRFa	57970.7714472	2022_09_10	1e-7	29603.09849	85.32981235066879
12	QITRFa.R196	QITRFa	57970.7714472	2022_09_10	1e-6	34397.8020888	100
12	QITRFa.R196	QITRFa	57970.7714472	2022_09_10	1e-5	29559.5278504	85.19650078181742
12	QITRFa.R196	QITRFa	57970.7714472	2022_09_10	1e-4	26291.21183	75.19654805719365
1	LRWa1.R019	LRWa1		2021_07_21	0	639.4600396	0
1	LRWa1.R019	LRWa1		2021_07_21	1e-13	418.0671987	-1.2011854819658965
1	LRWa1.R019	LRWa1		2021_07_21	1e-12	414.1988841	-1.2221733482325188
1	LRWa1.R019	LRWa1		2021_07_21	1e-11	644.12502	0.025310243580398677
1	LRWa1.R019	LRWa1		2021_07_21	1e-10	414.4428698	-1.2208495832929844
1	LRWa1.R019	LRWa1		2021_07_21	1e-9	434.4816384	-1.1121275585836745
1	LRWa1.R019	LRWa1		2021_07_21	1e-8	1410.021197	4.180744379416463
1	LRWa1.R019	LRWa1		2021_07_21	1e-7	10190.42203	51.81954771002979
1	LRWa1.R019	LRWa1		2021_07_21	1e-6	17438.51503	91.14468599429416
1	LRWa1.R019	LRWa1		2021_07_21	1e-5	19070.65524	100
1	LRWa1.R019	LRWa1		2021_07_21	1e-4	18199.55678	95.27378202808521
2	LRWa1.R019	LRWa1		2021_07_21	0	625.565367	0
2	LRWa1.R019	LRWa1		2021_07_21	1e-13	341.9408208	-2.0059282365449964
2	LRWa1.R019	LRWa1		2021_07_21	1e-12	285.0201564	-2.4084983578290244
2	LRWa1.R019	LRWa1		2021_07_21	1e-11	530.8948468	-0.6695551290672583
2	LRWa1.R019	LRWa1		2021_07_21	1e-10	335.9523424	-2.0482816156070087
2	LRWa1.R019	LRWa1		2021_07_21	1e-9	615.6424812	-0.07017938708378062
2	LRWa1.R019	LRWa1		2021_07_21	1e-8	1201.617124	4.074113120882119
2	LRWa1.R019	LRWa1		2021_07_21	1e-7	9425.318438	62.23605606862826
2	LRWa1.R019	LRWa1		2021_07_21	1e-6	14764.88207	100
2	LRWa1.R019	LRWa1		2021_07_21	1e-5	13189.86731	88.86074346389157
2	LRWa1.R019	LRWa1		2021_07_21	1e-4	10988.4673	73.29139130748277
3	LRWa1.R019	LRWa1		2021_07_21	0	438.2862402	0
3	LRWa1.R019	LRWa1		2021_07_21	1e-13	601.5037706	0.9752571952447957
3	LRWa1.R019	LRWa1		2021_07_21	1e-12	460.998139	0.13570811093690954
3	LRWa1.R019	LRWa1		2021_07_21	1e-11	514.6779078	0.4564554021928067
3	LRWa1.R019	LRWa1		2021_07_21	1e-10	247.7257952	-1.1386365463308106
3	LRWa1.R019	LRWa1		2021_07_21	1e-9	673.7734016	1.4070826092043511
3	LRWa1.R019	LRWa1		2021_07_21	1e-8	1309.103409	5.203305720492028
3	LRWa1.R019	LRWa1		2021_07_21	1e-7	10678.30948	61.186174791484724
3	LRWa1.R019	LRWa1		2021_07_21	1e-6	17174.13102	100
3	LRWa1.R019	LRWa1		2021_07_21	1e-5	16260.02906	94.53805904615396
3	LRWa1.R019	LRWa1		2021_07_21	1e-4	12910.64079	74.52479820351827
4	LRWa1.R019	LRWa1		2021_07_28	0	673.2958386	0
4	LRWa1.R019	LRWa1		2021_07_28	1e-13	245.106615	-1.7046218972230778
4	LRWa1.R019	LRWa1		2021_07_28	1e-12	339.596138	-1.3284589741822384
4	LRWa1.R019	LRWa1		2021_07_28	1e-11	529.5059856	-0.5724276056308659
4	LRWa1.R019	LRWa1		2021_07_28	1e-10	207.0085437	-1.856290372281697
4	LRWa1.R019	LRWa1		2021_07_28	1e-9	451.3713667	-0.8834816326059629
4	LRWa1.R019	LRWa1		2021_07_28	1e-8	432.8035651	-0.9574000767100608
4	LRWa1.R019	LRWa1		2021_07_28	1e-7	7614.467636	27.632814620501605
4	LRWa1.R019	LRWa1		2021_07_28	1e-6	18959.91029	72.7990376727744
4	LRWa1.R019	LRWa1		2021_07_28	1e-5	25792.60378	100
4	LRWa1.R019	LRWa1		2021_07_28	1e-4	22482.45254	86.82228329012032
5	LRWa1.R019	LRWa1		2021_07_28	0	526.5148492	0
5	LRWa1.R019	LRWa1		2021_07_28	1e-13	727.3405447	0.8412072456621336
5	LRWa1.R019	LRWa1		2021_07_28	1e-12	435.9620678	-0.3793023379746703
5	LRWa1.R019	LRWa1		2021_07_28	1e-11	216.0696698	-1.300375102110182
5	LRWa1.R019	LRWa1		2021_07_28	1e-10	522.1383232	-0.018332143069952542
5	LRWa1.R019	LRWa1		2021_07_28	1e-9	466.6837416	-0.2506171389263815
5	LRWa1.R019	LRWa1		2021_07_28	1e-8	789.0855016	1.0998410076319816
5	LRWa1.R019	LRWa1		2021_07_28	1e-7	9024.143353	35.59438273346665
5	LRWa1.R019	LRWa1		2021_07_28	1e-6	23824.84071	97.59070161369075
5	LRWa1.R019	LRWa1		2021_07_28	1e-5	24400.0248	100
5	LRWa1.R019	LRWa1		2021_07_28	1e-4	22497.92543	92.03259439470793
6	LRWa1.R019	LRWa1		2021_07_28	0	321.9014304	0
6	LRWa1.R019	LRWa1		2021_07_28	1e-13	217.5549502	-0.36509768159844047
6	LRWa1.R019	LRWa1		2021_07_28	1e-12	397.2002756	0.26346297217565245
6	LRWa1.R019	LRWa1		2021_07_28	1e-11	452.619024	0.4573675151860768
6	LRWa1.R019	LRWa1		2021_07_28	1e-10	453.466561	0.46033296062492446
6	LRWa1.R019	LRWa1		2021_07_28	1e-9	361.5690908	0.1387930941102725
6	LRWa1.R019	LRWa1		2021_07_28	1e-8	979.0340456	2.2992399346139147
6	LRWa1.R019	LRWa1		2021_07_28	1e-7	9416.742449	31.821920241419505
6	LRWa1.R019	LRWa1		2021_07_28	1e-6	25797.80875	89.13759890295468
6	LRWa1.R019	LRWa1		2021_07_28	1e-5	28902.32948	100
6	LRWa1.R019	LRWa1		2021_07_28	1e-4	23295.83134	80.38343536958165
7	LRWa1.R019	LRWa1		2021_04_28	0	723.7727808	0
7	LRWa1.R019	LRWa1		2021_04_28	1e-12	268.332548	-2.691898436260278
7	LRWa1.R019	LRWa1		2021_04_28	1e-11	392.932404	-1.955445805664626
7	LRWa1.R019	LRWa1		2021_04_28	1e-10	212.905984	-3.0194994477949795
7	LRWa1.R019	LRWa1		2021_04_28	1e-9	853.4991002	0.7667528057144923
7	LRWa1.R019	LRWa1		2021_04_28	1e-8	1245.545197	3.0839575647883484
7	LRWa1.R019	LRWa1		2021_04_28	1e-7	9311.618312	50.75881815305908
7	LRWa1.R019	LRWa1		2021_04_28	1e-6	17260.22985	97.73941720562173
7	LRWa1.R019	LRWa1		2021_04_28	1e-5	17642.69612	100
7	LRWa1.R019	LRWa1		2021_04_28	1e-4	17493.65512	99.11908697136367
8	LRWa1.R019	LRWa1		2021_04_28	0	514.3877736	0
8	LRWa1.R019	LRWa1		2021_04_28	1e-12	587.5146288	0.38726225760350463
8	LRWa1.R019	LRWa1		2021_04_28	1e-11	463.6335132	-0.2687823701941463
8	LRWa1.R019	LRWa1		2021_04_28	1e-10	373.769976	-0.7446780749544476
8	LRWa1.R019	LRWa1		2021_04_28	1e-9	339.5172128	-0.9260724801932803
8	LRWa1.R019	LRWa1		2021_04_28	1e-8	1145.371406	3.341537733651697
8	LRWa1.R019	LRWa1		2021_04_28	1e-7	10503.85852	52.90183726532013
8	LRWa1.R019	LRWa1		2021_04_28	1e-6	14414.41743	73.61121780460661
8	LRWa1.R019	LRWa1		2021_04_28	1e-5	17663.14618	90.81570481044753
8	LRWa1.R019	LRWa1		2021_04_28	1e-4	19397.41956	100
9	LRWa1.R019	LRWa1		2021_04_28	0	517.9633652	0
9	LRWa1.R019	LRWa1		2021_04_28	1e-12	447.7348928	-2.059544082458395
9	LRWa1.R019	LRWa1		2021_04_28	1e-11	429.2017788	-2.6030524909970785
9	LRWa1.R019	LRWa1		2021_04_28	1e-10	482.9431904	-1.0270135646008816
9	LRWa1.R019	LRWa1		2021_04_28	1e-9	286.5817068	-6.7855772603581475
9	LRWa1.R019	LRWa1		2021_04_28	1e-8	576.6012416	1.719634319534861
9	LRWa1.R019	LRWa1		2021_04_28	1e-7	2554.062267	59.71132933972556
9	LRWa1.R019	LRWa1		2021_04_28	1e-6	3722.992141	93.9917646465533
9	LRWa1.R019	LRWa1		2021_04_28	1e-5	3708.486389	93.56636402665873
9	LRWa1.R019	LRWa1		2021_04_28	1e-4	3927.867188	100.00000000000001
10	LRWa1.R019	LRWa1		2021_04_28	0	285.014204	0
10	LRWa1.R019	LRWa1		2021_04_28	1e-12	304.8006024	0.4893508901629613
10	LRWa1.R019	LRWa1		2021_04_28	1e-11	611.514836	8.074909424039973
10	LRWa1.R019	LRWa1		2021_04_28	1e-10	541.6078276	6.345991603949501
10	LRWa1.R019	LRWa1		2021_04_28	1e-9	466.475248	4.487836624744213
10	LRWa1.R019	LRWa1		2021_04_28	1e-8	950.3942168	16.45596611257573
10	LRWa1.R019	LRWa1		2021_04_28	1e-7	2685.26742	59.362296468573625
10	LRWa1.R019	LRWa1		2021_04_28	1e-6	4027.792506	92.56519841257806
10	LRWa1.R019	LRWa1		2021_04_28	1e-5	4328.411038	100
10	LRWa1.R019	LRWa1		2021_04_28	1e-4	3446.579686	78.19082844936511
1	LRWa1.R019	LRWa2		2021_07_21	0	357.6208756	0
1	LRWa1.R019	LRWa2		2021_07_21	1e-13	625.8144172	2.11577108991163
1	LRWa1.R019	LRWa2		2021_07_21	1e-12	489.6079273	1.0412420320174172
1	LRWa1.R019	LRWa2		2021_07_21	1e-11	453.61687	0.7573096223240255
1	LRWa1.R019	LRWa2		2021_07_21	1e-10	302.38592	-0.43574696658926726
1	LRWa1.R019	LRWa2		2021_07_21	1e-9	113.1873362	-1.9283291200152277
1	LRWa1.R019	LRWa2		2021_07_21	1e-8	619.663911	2.0672499244553393
1	LRWa1.R019	LRWa2		2021_07_21	1e-7	674.5766928	2.5004552712580144
1	LRWa1.R019	LRWa2		2021_07_21	1e-6	5693.325876	42.09322236767556
1	LRWa1.R019	LRWa2		2021_07_21	1e-5	12822.14222	98.33224824407168
1	LRWa1.R019	LRWa2		2021_07_21	1e-4	13033.54517	100.00000000000001
2	LRWa1.R019	LRWa2		2021_07_21	0	553.7236354	0
2	LRWa1.R019	LRWa2		2021_07_21	1e-13	594.3443146	0.3615247933377654
2	LRWa1.R019	LRWa2		2021_07_21	1e-12	639.8221268	0.766278159870808
2	LRWa1.R019	LRWa2		2021_07_21	1e-11	460.351772	-0.8310113046865829
2	LRWa1.R019	LRWa2		2021_07_21	1e-10	229.8333168	-2.882629803392559
2	LRWa1.R019	LRWa2		2021_07_21	1e-9	404.5284436	-1.327839956021301
2	LRWa1.R019	LRWa2		2021_07_21	1e-8	636.6065202	0.7376592018815344
2	LRWa1.R019	LRWa2		2021_07_21	1e-7	740.9805014	1.6665895577080287
2	LRWa1.R019	LRWa2		2021_07_21	1e-6	5277.836785	42.04469407575448
2	LRWa1.R019	LRWa2		2021_07_21	1e-5	11789.65543	99.99999999999999
2	LRWa1.R019	LRWa2		2021_07_21	1e-4	11334.85254	95.95224589901319
3	LRWa1.R019	LRWa2		2021_07_21	0	735.8183384	0
3	LRWa1.R019	LRWa2		2021_07_21	1e-13	707.2639908	-0.23349852142393102
3	LRWa1.R019	LRWa2		2021_07_21	1e-12	496.481774	-1.9571357291344105
3	LRWa1.R019	LRWa2		2021_07_21	1e-11	443.400509	-2.3911991182349843
3	LRWa1.R019	LRWa2		2021_07_21	1e-10	672.5567474	-0.5173113449604942
3	LRWa1.R019	LRWa2		2021_07_21	1e-9	567.1121132	-1.3795676473173109
3	LRWa1.R019	LRWa2		2021_07_21	1e-8	637.1196118	-0.807092742946254
3	LRWa1.R019	LRWa2		2021_07_21	1e-7	513.916893	-1.8145628864843377
3	LRWa1.R019	LRWa2		2021_07_21	1e-6	6233.060263	44.95279945754193
3	LRWa1.R019	LRWa2		2021_07_21	1e-5	12816.10756	98.78459529634107
3	LRWa1.R019	LRWa2		2021_07_21	1e-4	12964.73843	100
4	LRWa1.R019	LRWa2		2021_07_28	0	412.2979806	0
4	LRWa1.R019	LRWa2		2021_07_28	1e-13	339.827526	-0.5137730773415022
4	LRWa1.R019	LRWa2		2021_07_28	1e-12	378.6795525	-0.2383349649958044
4	LRWa1.R019	LRWa2		2021_07_28	1e-11	811.01223	2.826650502260615
4	LRWa1.R019	LRWa2		2021_07_28	1e-10	527.8349686	0.8190895751815552
4	LRWa1.R019	LRWa2		2021_07_28	1e-9	489.2100678	0.5452616510218762
4	LRWa1.R019	LRWa2		2021_07_28	1e-8	319.7464557	-0.6561361043334982
4	LRWa1.R019	LRWa2		2021_07_28	1e-7	542.93415	0.9261339277530042
4	LRWa1.R019	LRWa2		2021_07_28	1e-6	2388.800987	14.012248682276905
4	LRWa1.R019	LRWa2		2021_07_28	1e-5	13324.13382	91.53735366987517
4	LRWa1.R019	LRWa2		2021_07_28	1e-4	14517.83558	100
5	LRWa1.R019	LRWa2		2021_07_28	0	436.3388397	0
5	LRWa1.R019	LRWa2		2021_07_28	1e-13	400.4108548	-0.20517290965012505
5	LRWa1.R019	LRWa2		2021_07_28	1e-12	362.8989362	-0.41939114390797355
5	LRWa1.R019	LRWa2		2021_07_28	1e-11	524.4980118	0.503448047599884
5	LRWa1.R019	LRWa2		2021_07_28	1e-10	557.3918562	0.6912939783948081
5	LRWa1.R019	LRWa2		2021_07_28	1e-9	555.8439885	0.6824546148555954
5	LRWa1.R019	LRWa2		2021_07_28	1e-8	306.1133316	-0.7436750622644278
5	LRWa1.R019	LRWa2		2021_07_28	1e-7	341.6770296	-0.5405824753328868
5	LRWa1.R019	LRWa2		2021_07_28	1e-6	3195.505647	15.756694499829484
5	LRWa1.R019	LRWa2		2021_07_28	1e-5	16512.90364	91.80797605090096
5	LRWa1.R019	LRWa2		2021_07_28	1e-4	17947.41521	100
6	LRWa1.R019	LRWa2		2021_07_28	0	519.953472	0
6	LRWa1.R019	LRWa2		2021_07_28	1e-13	361.8011998	-0.8694159692962575
6	LRWa1.R019	LRWa2		2021_07_28	1e-12	306.6280052	-1.1727214848924479
6	LRWa1.R019	LRWa2		2021_07_28	1e-11	325.707876	-1.0678330496213335
6	LRWa1.R019	LRWa2		2021_07_28	1e-10	435.001156	-0.4670113121466869
6	LRWa1.R019	LRWa2		2021_07_28	1e-9	470.5065648	-0.27182619733483754
6	LRWa1.R019	LRWa2		2021_07_28	1e-8	452.4631288	-0.37101700364545953
6	LRWa1.R019	LRWa2		2021_07_28	1e-7	307.833868	-1.1660924535132813
6	LRWa1.R019	LRWa2		2021_07_28	1e-6	2964.624491	13.439174752459573
6	LRWa1.R019	LRWa2		2021_07_28	1e-5	18710.58693	100
6	LRWa1.R019	LRWa2		2021_07_28	1e-4	17708.23222	94.48972069986283
7	LRWa1.R019	LRWa2		2021_04_28	0	523.942656	0
7	LRWa1.R019	LRWa2		2021_04_28	1e-12	305.1476076	-1.7793225623233593
7	LRWa1.R019	LRWa2		2021_04_28	1e-11	357.1046124	-1.3567889099969612
7	LRWa1.R019	LRWa2		2021_04_28	1e-10	479.877176	-0.3583568428855211
7	LRWa1.R019	LRWa2		2021_04_28	1e-9	444.4163806	-0.6467371960724919
7	LRWa1.R019	LRWa2		2021_04_28	1e-8	604.6098772	0.6560157908998141
7	LRWa1.R019	LRWa2		2021_04_28	1e-7	354.8848636	-1.3748407313311872
7	LRWa1.R019	LRWa2		2021_04_28	1e-6	3877.694001	27.273951034171624
7	LRWa1.R019	LRWa2		2021_04_28	1e-5	9681.927798	74.47613512163326
7	LRWa1.R019	LRWa2		2021_04_28	1e-4	12820.47916	100
8	LRWa1.R019	LRWa2		2021_04_28	0	406.9094432	0
8	LRWa1.R019	LRWa2		2021_04_28	1e-12	445.0984032	0.35683259845340143
8	LRWa1.R019	LRWa2		2021_04_28	1e-11	427.0511288	0.1882012500439777
8	LRWa1.R019	LRWa2		2021_04_28	1e-10	498.993732	0.86042343256369
8	LRWa1.R019	LRWa2		2021_04_28	1e-9	250.8193152	-1.4584855405112895
8	LRWa1.R019	LRWa2		2021_04_28	1e-8	645.4748416	2.229123574251378
8	LRWa1.R019	LRWa2		2021_04_28	1e-7	359.1984788	-0.44580494995333037
8	LRWa1.R019	LRWa2		2021_04_28	1e-6	4330.253052	36.6592045071049
8	LRWa1.R019	LRWa2		2021_04_28	1e-5	10626.19846	95.48768686581276
8	LRWa1.R019	LRWa2		2021_04_28	1e-4	11109.11551	100
9	LRWa1.R019	LRWa2		2021_04_28	0	283.8471036	0
9	LRWa1.R019	LRWa2		2021_04_28	1e-12	322.03122	2.0099520088973875
9	LRWa1.R019	LRWa2		2021_04_28	1e-11	393.1987852	5.756101039651854
9	LRWa1.R019	LRWa2		2021_04_28	1e-10	590.2536444	16.12875981648378
9	LRWa1.R019	LRWa2		2021_04_28	1e-9	360.0668848	4.01208975836506
9	LRWa1.R019	LRWa2		2021_04_28	1e-8	411.5343632	6.721257112646507
9	LRWa1.R019	LRWa2		2021_04_28	1e-7	361.5993584	4.0927567655215285
9	LRWa1.R019	LRWa2		2021_04_28	1e-6	968.246568	36.02571456541747
9	LRWa1.R019	LRWa2		2021_04_28	1e-5	2183.599746	100
9	LRWa1.R019	LRWa2		2021_04_28	1e-4	2074.658342	94.2654953298356
10	LRWa1.R019	LRWa2		2021_04_28	0	213.8316576	0
10	LRWa1.R019	LRWa2		2021_04_28	1e-12	430.5463316	7.970949162134291
10	LRWa1.R019	LRWa2		2021_04_28	1e-11	824.5147048	22.461439428916826
10	LRWa1.R019	LRWa2		2021_04_28	1e-10	431.1244764	7.992213817287049
10	LRWa1.R019	LRWa2		2021_04_28	1e-9	519.8226904	11.254609212654273
10	LRWa1.R019	LRWa2		2021_04_28	1e-8	735.1518412	19.174597658625164
10	LRWa1.R019	LRWa2		2021_04_28	1e-7	482.7214756	9.889995125542546
10	LRWa1.R019	LRWa2		2021_04_28	1e-6	1936.830239	63.37334636956288
10	LRWa1.R019	LRWa2		2021_04_28	1e-5	2841.72406	96.65610711293758
10	LRWa1.R019	LRWa2		2021_04_28	1e-4	2932.638033	100.00000000000001
1	LRWa1.R019	LRWa3		2021_07_28	0	654.4364112	0
1	LRWa1.R019	LRWa3		2021_07_28	1e-13	548.0993748	-0.8779077716821819
1	LRWa1.R019	LRWa3		2021_07_28	1e-12	585.6926765	-0.567541291263484
1	LRWa1.R019	LRWa3		2021_07_28	1e-11	453.252321	-1.6609554140761165
1	LRWa1.R019	LRWa3		2021_07_28	1e-10	263.5918133	-3.226773301502386
1	LRWa1.R019	LRWa3		2021_07_28	1e-9	432.4659939	-1.8325652193106163
1	LRWa1.R019	LRWa3		2021_07_28	1e-8	564.5027203	-0.74248341735028
1	LRWa1.R019	LRWa3		2021_07_28	1e-7	526.0239072	-1.0601605899444568
1	LRWa1.R019	LRWa3		2021_07_28	1e-6	635.4428943	-0.15680854632212407
1	LRWa1.R019	LRWa3		2021_07_28	1e-5	8287.933079	63.0213731419325
1	LRWa1.R019	LRWa3		2021_07_28	1e-4	12766.98853	100
2	LRWa1.R019	LRWa3		2021_07_28	0	455.2956928	0
2	LRWa1.R019	LRWa3		2021_07_28	1e-13	290.1774029	-1.0497357757070307
2	LRWa1.R019	LRWa3		2021_07_28	1e-12	256.161517	-1.2659909973013426
2	LRWa1.R019	LRWa3		2021_07_28	1e-11	307.6474282	-0.9386704868706246
2	LRWa1.R019	LRWa3		2021_07_28	1e-10	271.0913886	-1.1710746778874
2	LRWa1.R019	LRWa3		2021_07_28	1e-9	358.6048932	-0.6147095611474054
2	LRWa1.R019	LRWa3		2021_07_28	1e-8	251.0122632	-1.298727261317455
2	LRWa1.R019	LRWa3		2021_07_28	1e-7	449.7466344	-0.03527801267500647
2	LRWa1.R019	LRWa3		2021_07_28	1e-6	1005.889366	3.5003867650641496
2	LRWa1.R019	LRWa3		2021_07_28	1e-5	11086.78624	67.58945955197272
2	LRWa1.R019	LRWa3		2021_07_28	1e-4	16184.80532	100
3	LRWa1.R019	LRWa3		2021_07_28	0	393.8511168	0
3	LRWa1.R019	LRWa3		2021_07_28	1e-13	288.8936608	-0.6343650150931208
3	LRWa1.R019	LRWa3		2021_07_28	1e-12	360.8003008	-0.19975980925719045
3	LRWa1.R019	LRWa3		2021_07_28	1e-11	433.796376	0.24142996525474697
3	LRWa1.R019	LRWa3		2021_07_28	1e-10	435.072936	0.24914552005694496
3	LRWa1.R019	LRWa3		2021_07_28	1e-9	562.768874	1.0209423863672356
3	LRWa1.R019	LRWa3		2021_07_28	1e-8	437.4398746	0.26345134546408394
3	LRWa1.R019	LRWa3		2021_07_28	1e-7	326.372061	-0.4078447961909115
3	LRWa1.R019	LRWa3		2021_07_28	1e-6	1121.233845	4.396316116437392
3	LRWa1.R019	LRWa3		2021_07_28	1e-5	11132.67062	64.9056451618813
3	LRWa1.R019	LRWa3		2021_07_28	1e-4	16939.12923	100
4	LRWa1.R019	LRWa3		2021_04_28	0	361.517568	0
4	LRWa1.R019	LRWa3		2021_04_28	1e-12	609.4649198	2.0361944400327885
4	LRWa1.R019	LRWa3		2021_04_28	1e-11	483.6397946	1.002892739132471
4	LRWa1.R019	LRWa3		2021_04_28	1e-10	532.462304	1.4038331866389104
4	LRWa1.R019	LRWa3		2021_04_28	1e-9	550.3283396	1.5505527304858309
4	LRWa1.R019	LRWa3		2021_04_28	1e-8	391.80526	0.24872873053135613
4	LRWa1.R019	LRWa3		2021_04_28	1e-7	373.3021354	0.0967772813215087
4	LRWa1.R019	LRWa3		2021_04_28	1e-6	2667.480363	18.937038802853913
4	LRWa1.R019	LRWa3		2021_04_28	1e-5	12538.51535	100
4	LRWa1.R019	LRWa3		2021_04_28	1e-4	10675.36135	84.69939772220286
5	LRWa1.R019	LRWa3		2021_04_28	0	282.9498564	0
5	LRWa1.R019	LRWa3		2021_04_28	1e-12	427.1780128	1.4550191444512375
5	LRWa1.R019	LRWa3		2021_04_28	1e-11	302.6681964	0.19892483487918058
5	LRWa1.R019	LRWa3		2021_04_28	1e-10	552.123888	2.7155125527703294
5	LRWa1.R019	LRWa3		2021_04_28	1e-9	429.5837576	1.4792890569845163
5	LRWa1.R019	LRWa3		2021_04_28	1e-8	697.7628184	4.184764030420094
5	LRWa1.R019	LRWa3		2021_04_28	1e-7	589.3813268	3.0913773497720642
5	LRWa1.R019	LRWa3		2021_04_28	1e-6	3040.486541	27.818900052303476
5	LRWa1.R019	LRWa3		2021_04_28	1e-5	8006.0428	77.91299818149976
5	LRWa1.R019	LRWa3		2021_04_28	1e-4	10195.4075	100
6	LRWa1.R019	LRWa3		2021_04_28	0	643.4462452	0
6	LRWa1.R019	LRWa3		2021_04_28	1e-12	161.6134888	-24.21229351617507
6	LRWa1.R019	LRWa3		2021_04_28	1e-11	482.7931368	-8.072884550085542
6	LRWa1.R019	LRWa3		2021_04_28	1e-10	447.0902104	-9.866971236598738
6	LRWa1.R019	LRWa3		2021_04_28	1e-9	392.9202436	-12.589034272998518
6	LRWa1.R019	LRWa3		2021_04_28	1e-8	323.0384592	-16.100622584197165
6	LRWa1.R019	LRWa3		2021_04_28	1e-7	611.6009284	-1.6002402228483703
6	LRWa1.R019	LRWa3		2021_04_28	1e-6	824.552052	9.100641028409115
6	LRWa1.R019	LRWa3		2021_04_28	1e-5	2633.479763	100
6	LRWa1.R019	LRWa3		2021_04_28	1e-4	1950.685483	65.68930754719975
7	LRWa1.R019	LRWa3		2021_04_28	0	410.252328	0
7	LRWa1.R019	LRWa3		2021_04_28	1e-12	357.9828808	-1.8865411280901425
7	LRWa1.R019	LRWa3		2021_04_28	1e-11	413.952758	0.13355820198187748
7	LRWa1.R019	LRWa3		2021_04_28	1e-10	358.7253192	-1.859744583422008
7	LRWa1.R019	LRWa3		2021_04_28	1e-9	321.978756	-3.1860242076833445
7	LRWa1.R019	LRWa3		2021_04_28	1e-8	395.2984192	-0.5397256999670171
7	LRWa1.R019	LRWa3		2021_04_28	1e-7	269.1368044	-5.093228517698481
7	LRWa1.R019	LRWa3		2021_04_28	1e-6	1184.308398	27.93770911552365
7	LRWa1.R019	LRWa3		2021_04_28	1e-5	2734.59854	83.89173713814462
7	LRWa1.R019	LRWa3		2021_04_28	1e-4	3180.902086	100
8	LRWa1.R019	LRWa3	17666.6451872	2022_04_01	0	674.1219984	0
8	LRWa1.R019	LRWa3	17666.6451872	2022_04_01	1e-12	743.8772424	0.5652833068086921
8	LRWa1.R019	LRWa3	17666.6451872	2022_04_01	1e-11	652.667664	-0.17386186900889555
8	LRWa1.R019	LRWa3	17666.6451872	2022_04_01	1e-10	435.5046824	-1.93370960684038
8	LRWa1.R019	LRWa3	17666.6451872	2022_04_01	1e-9	426.0702884	-2.010164151792672
8	LRWa1.R019	LRWa3	17666.6451872	2022_04_01	1e-8	461.288016	-1.724766346919166
8	LRWa1.R019	LRWa3	17666.6451872	2022_04_01	1e-7	398.800786	-2.2311510426377468
8	LRWa1.R019	LRWa3	17666.6451872	2022_04_01	1e-6	2107.505272	11.615866999545968
8	LRWa1.R019	LRWa3	17666.6451872	2022_04_01	1e-5	10408.2538548	78.88356386077051
8	LRWa1.R019	LRWa3	17666.6451872	2022_04_01	1e-4	13013.9953256	100
9	LRWa1.R019	LRWa3	18746.4301848	2022_04_01	0	577.4734116	0
9	LRWa1.R019	LRWa3	18746.4301848	2022_04_01	1e-12	627.3223128	0.32037376471209755
9	LRWa1.R019	LRWa3	18746.4301848	2022_04_01	1e-11	707.5387464	0.8359165390874337
9	LRWa1.R019	LRWa3	18746.4301848	2022_04_01	1e-10	308.7776776	-1.7268798667855159
9	LRWa1.R019	LRWa3	18746.4301848	2022_04_01	1e-9	342.6538108	-1.5091614403827194
9	LRWa1.R019	LRWa3	18746.4301848	2022_04_01	1e-8	327.4372516	-1.6069567024549853
9	LRWa1.R019	LRWa3	18746.4301848	2022_04_01	1e-7	463.9800828	-0.729409959739773
9	LRWa1.R019	LRWa3	18746.4301848	2022_04_01	1e-6	3059.6574632	15.952741789209579
9	LRWa1.R019	LRWa3	18746.4301848	2022_04_01	1e-5	12510.31997	76.69117841350544
9	LRWa1.R019	LRWa3	18746.4301848	2022_04_01	1e-4	16137.0811856	100
10	LRWa1.R019	LRWa3	18548.4008084	2022_04_01	0	638.45661	0
10	LRWa1.R019	LRWa3	18548.4008084	2022_04_01	1e-12	480.3908064	-0.9584068106495266
10	LRWa1.R019	LRWa3	18548.4008084	2022_04_01	1e-11	735.292184	0.5871470711629387
10	LRWa1.R019	LRWa3	18548.4008084	2022_04_01	1e-10	514.4520992	-0.7518815897886134
10	LRWa1.R019	LRWa3	18548.4008084	2022_04_01	1e-9	651.9262128	0.08167079005230203
10	LRWa1.R019	LRWa3	18548.4008084	2022_04_01	1e-8	427.3417748	-1.2800611598246567
10	LRWa1.R019	LRWa3	18548.4008084	2022_04_01	1e-7	427.7817236	-1.2773936003864108
10	LRWa1.R019	LRWa3	18548.4008084	2022_04_01	1e-6	3381.0927104	16.62953692633249
10	LRWa1.R019	LRWa3	18548.4008084	2022_04_01	1e-5	12107.9803636	69.54362948847694
10	LRWa1.R019	LRWa3	18548.4008084	2022_04_01	1e-4	17131.0150772	100
1	LRWa.R193	LRWa1	29873.9783736	2022_09_02	0	1938.5662144	0
1	LRWa.R193	LRWa1	29873.9783736	2022_09_02	1e-12	2179.1839204	2.488564784281526
1	LRWa.R193	LRWa1	29873.9783736	2022_09_02	1e-11	5015.377288	31.821613683111092
1	LRWa.R193	LRWa1	29873.9783736	2022_09_02	1e-10	7548.2318668	58.01741121310627
1	LRWa.R193	LRWa1	29873.9783736	2022_09_02	1e-9	8762.781842	70.57877399591297
1	LRWa.R193	LRWa1	29873.9783736	2022_09_02	1e-8	9015.438198	73.19184732504901
1	LRWa.R193	LRWa1	29873.9783736	2022_09_02	1e-7	9891.3562408	82.2509428981274
1	LRWa.R193	LRWa1	29873.9783736	2022_09_02	1e-6	11607.5009964	100
1	LRWa.R193	LRWa1	29873.9783736	2022_09_02	1e-5	9113.610596	74.20718562459739
1	LRWa.R193	LRWa1	29873.9783736	2022_09_02	1e-4	7821.8957044	60.847752339302104
2	LRWa.R193	LRWa1	33517.3293876	2022_09_02	0	3140.5312148	0
2	LRWa.R193	LRWa1	33517.3293876	2022_09_02	1e-12	2570.1672844	-8.387445004429567
[truncated: 2,123 more rows]
