# Supplementary material for: Large-scale deorphanization of Nematostella vectensis neuropeptide G protein-coupled receptors supports the independent expansion of bilaterian and cnidarian peptidergic systems
Source: eLife. 2024 May 10;12:RP90674. doi: 10.7554/eLife.90674 (PMC11087051; doi:10.7554/eLife.90674)
Supplement: Figure 3—figure supplement 1—source data 1. [file elife-90674-fig3-figsupp1-data1.csv]

Replicate	Receptor	Peptide	ATP	Date	concentration	luminescence	norm_luminescence
1	GPR21.all.adjusted	HIRa3		2021.07.21	0	6106.425949	0
1	GPR21.all.adjusted	HIRa3		2021.07.21	1e-12	8030.743555	13.436877180792568
1	GPR21.all.adjusted	HIRa3		2021.07.21	1e-11	8121.108672	14.067867083275928
1	GPR21.all.adjusted	HIRa3		2021.07.21	1e-10	9278.480627	22.149414933453833
1	GPR21.all.adjusted	HIRa3		2021.07.21	1e-9	10592.01176	31.321370982827677
1	GPR21.all.adjusted	HIRa3		2021.07.21	1e-8	15030.63725	62.31483348335487
1	GPR21.all.adjusted	HIRa3		2021.07.21	1e-7	17806.28474	81.69626735062114
1	GPR21.all.adjusted	HIRa3		2021.07.21	1e-6	20427.59284	100
1	GPR21.all.adjusted	HIRa3		2021.07.21	1e-5	17273.57572	77.97653540381467
1	GPR21.all.adjusted	HIRa3		2021.07.21	1e-4	14746.61126	60.331573375000886
2	GPR21.all.adjusted	HIRa3		2021.07.21	0	7885.076616	0
2	GPR21.all.adjusted	HIRa3		2021.07.21	1e-12	10031.99986	23.697769723732097
2	GPR21.all.adjusted	HIRa3		2021.07.21	1e-11	8799.881581	10.09763039423164
2	GPR21.all.adjusted	HIRa3		2021.07.21	1e-10	8611.894905	8.022630753966045
2	GPR21.all.adjusted	HIRa3		2021.07.21	1e-9	13117.79487	57.758819538152764
2	GPR21.all.adjusted	HIRa3		2021.07.21	1e-8	12547.62991	51.465330488471146
2	GPR21.all.adjusted	HIRa3		2021.07.21	1e-7	16013.13852	89.71766449477758
2	GPR21.all.adjusted	HIRa3		2021.07.21	1e-6	16944.67703	100
2	GPR21.all.adjusted	HIRa3		2021.07.21	1e-5	16307.22099	92.96375103900913
2	GPR21.all.adjusted	HIRa3		2021.07.21	1e-4	12004.05743	45.465369616466184
3	GPR21.all.adjusted	HIRa3		2021.07.21	0	6149.110933	0
3	GPR21.all.adjusted	HIRa3		2021.07.21	1e-12	6316.763783	1.9203734390764908
3	GPR21.all.adjusted	HIRa3		2021.07.21	1e-11	6742.51585	6.797134920308165
3	GPR21.all.adjusted	HIRa3		2021.07.21	1e-10	8951.268526	32.09721167104346
3	GPR21.all.adjusted	HIRa3		2021.07.21	1e-9	10040.40516	44.5726874142758
3	GPR21.all.adjusted	HIRa3		2021.07.21	1e-8	11752.14719	64.17977389662826
3	GPR21.all.adjusted	HIRa3		2021.07.21	1e-7	14424.295	94.78779326289852
3	GPR21.all.adjusted	HIRa3		2021.07.21	1e-6	14879.33218	100
3	GPR21.all.adjusted	HIRa3		2021.07.21	1e-5	13439.03441	83.50216186680338
3	GPR21.all.adjusted	HIRa3		2021.07.21	1e-4	11027.94826	55.88446373769202
4	GPR21.all.adjusted	HIRa3		2021.04.28	0	7307.101499	0
4	GPR21.all.adjusted	HIRa3		2021.04.28	1e-11	6025.297698	-19.745405803202633
4	GPR21.all.adjusted	HIRa3		2021.04.28	1e-10	5826.180597	-22.812683305839943
4	GPR21.all.adjusted	HIRa3		2021.04.28	1e-9	9391.668404	32.11148182821712
4	GPR21.all.adjusted	HIRa3		2021.04.28	1e-8	12419.0211	78.74600377713396
4	GPR21.all.adjusted	HIRa3		2021.04.28	1e-7	13478.09875	95.06044906122327
4	GPR21.all.adjusted	HIRa3		2021.04.28	1e-6	13798.7574	100
4	GPR21.all.adjusted	HIRa3		2021.04.28	1e-5	12537.4422	80.57020859953924
4	GPR21.all.adjusted	HIRa3		2021.04.28	1e-4	10810.6368	53.96982456294859
5	GPR21.all.adjusted	HIRa3		2021.04.28	0	4003.047099	0
5	GPR21.all.adjusted	HIRa3		2021.04.28	1e-11	5462.26042	20.506438797807444
5	GPR21.all.adjusted	HIRa3		2021.04.28	1e-10	5243.373068	17.430397740064024
5	GPR21.all.adjusted	HIRa3		2021.04.28	1e-9	6161.300033	30.330097090211094
5	GPR21.all.adjusted	HIRa3		2021.04.28	1e-8	10477.5661	90.98692132844634
5	GPR21.all.adjusted	HIRa3		2021.04.28	1e-7	8794.363399	67.33274227482688
5	GPR21.all.adjusted	HIRa3		2021.04.28	1e-6	10431.70603	90.3424461820204
5	GPR21.all.adjusted	HIRa3		2021.04.28	1e-5	11118.92585	100
5	GPR21.all.adjusted	HIRa3		2021.04.28	1e-4	9309.295979	74.56913004952916
6	GPR21.all.adjusted	HIRa3		2021.04.28	0	1542.003674	0
6	GPR21.all.adjusted	HIRa3		2021.04.28	1e-11	1543.931087	0.10328667460461552
6	GPR21.all.adjusted	HIRa3		2021.04.28	1e-10	1796.548429	13.64060597391327
6	GPR21.all.adjusted	HIRa3		2021.04.28	1e-9	1863.149277	17.20962834523061
6	GPR21.all.adjusted	HIRa3		2021.04.28	1e-8	2296.986433	40.458198923081035
6	GPR21.all.adjusted	HIRa3		2021.04.28	1e-7	2863.73147	70.82906921419311
6	GPR21.all.adjusted	HIRa3		2021.04.28	1e-6	3408.084664	100
6	GPR21.all.adjusted	HIRa3		2021.04.28	1e-5	2523.229404	52.58216204217375
6	GPR21.all.adjusted	HIRa3		2021.04.28	1e-4	2400.055396	45.98148347248316
7	GPR21.all.adjusted	HIRa3		2021.04.28	0	1198.16733	0
7	GPR21.all.adjusted	HIRa3		2021.04.28	1e-11	1577.639388	10.521042693239773
7	GPR21.all.adjusted	HIRa3		2021.04.28	1e-10	1416.973818	6.066513602974834
7	GPR21.all.adjusted	HIRa3		2021.04.28	1e-9	1619.25385	11.674823379137349
7	GPR21.all.adjusted	HIRa3		2021.04.28	1e-8	2441.142313	34.4620706243725
7	GPR21.all.adjusted	HIRa3		2021.04.28	1e-7	4804.958682	100
7	GPR21.all.adjusted	HIRa3		2021.04.28	1e-6	2785.655596	44.01386470885605
7	GPR21.all.adjusted	HIRa3		2021.04.28	1e-5	2804.341806	44.53194873912961
7	GPR21.all.adjusted	HIRa3		2021.04.28	1e-4	3076.439175	52.07597727987454
8	GPR21.all.adjusted	HIRa3	60292.7420444	2022.05.27	0	45750.1307352	0
8	GPR21.all.adjusted	HIRa3	60292.7420444	2022.05.27	1e-12	66577.4227596	46.87920879193573
8	GPR21.all.adjusted	HIRa3	60292.7420444	2022.05.27	1e-11	63663.0252544	40.31932337865657
8	GPR21.all.adjusted	HIRa3	60292.7420444	2022.05.27	1e-10	52292.5994246	14.726146603493468
8	GPR21.all.adjusted	HIRa3	60292.7420444	2022.05.27	1e-9	62932.5678524	38.675169879399164
8	GPR21.all.adjusted	HIRa3	60292.7420444	2022.05.27	1e-8	74439.7837444	64.57624121325107
8	GPR21.all.adjusted	HIRa3	60292.7420444	2022.05.27	1e-7	80016.2515686	77.1280601989319
8	GPR21.all.adjusted	HIRa3	60292.7420444	2022.05.27	1e-6	90177.698011	100
8	GPR21.all.adjusted	HIRa3	60292.7420444	2022.05.27	1e-5	86076.9814524	90.76988273262107
8	GPR21.all.adjusted	HIRa3	60292.7420444	2022.05.27	1e-4	71978.9985376001	59.03737118797217
9	GPR21.all.adjusted	HIRa3	61674.4576128	2022.05.27	0	47477.996805	0
9	GPR21.all.adjusted	HIRa3	61674.4576128	2022.05.27	1e-12	50315.6631332	5.528344265132573
9	GPR21.all.adjusted	HIRa3	61674.4576128	2022.05.27	1e-11	52796.9624816	10.362414038059553
9	GPR21.all.adjusted	HIRa3	61674.4576128	2022.05.27	1e-10	47700.2880312	0.43306798031167903
9	GPR21.all.adjusted	HIRa3	61674.4576128	2022.05.27	1e-9	74055.026412	51.77739459780544
9	GPR21.all.adjusted	HIRa3	61674.4576128	2022.05.27	1e-8	87868.8352458	78.68947023089004
9	GPR21.all.adjusted	HIRa3	61674.4576128	2022.05.27	1e-7	93604.705151	89.86409748739106
9	GPR21.all.adjusted	HIRa3	61674.4576128	2022.05.27	1e-6	98807.4038048	100
9	GPR21.all.adjusted	HIRa3	61674.4576128	2022.05.27	1e-5	90444.2889088	83.70697152992126
9	GPR21.all.adjusted	HIRa3	61674.4576128	2022.05.27	1e-4	89161.6837562	81.20819894015612
10	GPR21.all.adjusted	HIRa3	68826.794978	2022.05.27	0	39770.2058252	0
10	GPR21.all.adjusted	HIRa3	68826.794978	2022.05.27	1e-12	52415.6791918	17.29458572230353
10	GPR21.all.adjusted	HIRa3	68826.794978	2022.05.27	1e-11	59775.8935536	27.360785264575366
10	GPR21.all.adjusted	HIRa3	68826.794978	2022.05.27	1e-10	60294.8537254	28.070541310668688
10	GPR21.all.adjusted	HIRa3	68826.794978	2022.05.27	1e-9	52497.285928	17.406195201348893
10	GPR21.all.adjusted	HIRa3	68826.794978	2022.05.27	1e-8	89197.128041	67.59874608637269
10	GPR21.all.adjusted	HIRa3	68826.794978	2022.05.27	1e-7	87421.194241	65.16988965286345
10	GPR21.all.adjusted	HIRa3	68826.794978	2022.05.27	1e-6	94161.2039748	74.38786613591425
10	GPR21.all.adjusted	HIRa3	68826.794978	2022.05.27	1e-5	106563.6257748	91.35004230488258
10	GPR21.all.adjusted	HIRa3	68826.794978	2022.05.27	1e-4	112888.3109342	100
1	GPR21.all.adjusted	HIRa1		2021.07.21	0	3671.711978	0
1	GPR21.all.adjusted	HIRa1		2021.07.21	1e-12	4658.175493	6.750304619121299
1	GPR21.all.adjusted	HIRa1		2021.07.21	1e-11	6037.572878	16.18942973422436
1	GPR21.all.adjusted	HIRa1		2021.07.21	1e-10	7913.259896	29.02463199878176
1	GPR21.all.adjusted	HIRa1		2021.07.21	1e-9	7464.074183	25.9508838598988
1	GPR21.all.adjusted	HIRa1		2021.07.21	1e-8	10308.45535	45.414796146752856
1	GPR21.all.adjusted	HIRa1		2021.07.21	1e-7	15577.60804	81.47125966650343
1	GPR21.all.adjusted	HIRa1		2021.07.21	1e-6	18285.32678	100
1	GPR21.all.adjusted	HIRa1		2021.07.21	1e-5	16473.35464	87.60079443347573
1	GPR21.all.adjusted	HIRa1		2021.07.21	1e-4	18006.06652	98.08904050241026
2	GPR21.all.adjusted	HIRa1		2021.07.21	0	4737.065862	0
2	GPR21.all.adjusted	HIRa1		2021.07.21	1e-12	3869.649166	-6.166939809705487
2	GPR21.all.adjusted	HIRa1		2021.07.21	1e-11	6923.840826	15.546979488113143
2	GPR21.all.adjusted	HIRa1		2021.07.21	1e-10	7021.180654	16.239021574841765
2	GPR21.all.adjusted	HIRa1		2021.07.21	1e-9	8358.994006	25.750268541206754
2	GPR21.all.adjusted	HIRa1		2021.07.21	1e-8	9977.205478	37.2550191336474
2	GPR21.all.adjusted	HIRa1		2021.07.21	1e-7	12756.86803	57.01716082232472
2	GPR21.all.adjusted	HIRa1		2021.07.21	1e-6	15070.09444	73.4631528149565
2	GPR21.all.adjusted	HIRa1		2021.07.21	1e-5	15382.99904	75.68776278992976
2	GPR21.all.adjusted	HIRa1		2021.07.21	1e-4	18802.65954	100
3	GPR21.all.adjusted	HIRa1		2021.07.21	0	4096.283026	0
3	GPR21.all.adjusted	HIRa1		2021.07.21	1e-12	3714.700196	-3.4060919954145668
3	GPR21.all.adjusted	HIRa1		2021.07.21	1e-11	4494.934953	3.5584544973139667
3	GPR21.all.adjusted	HIRa1		2021.07.21	1e-10	6817.798304	24.292842012294535
3	GPR21.all.adjusted	HIRa1		2021.07.21	1e-9	7746.013128	32.5782910249022
3	GPR21.all.adjusted	HIRa1		2021.07.21	1e-8	8304.552539	37.563936256713774
3	GPR21.all.adjusted	HIRa1		2021.07.21	1e-7	10169.59417	54.21170673020187
3	GPR21.all.adjusted	HIRa1		2021.07.21	1e-6	14088.23358	89.19034119160321
3	GPR21.all.adjusted	HIRa1		2021.07.21	1e-5	12210.18991	72.42651166754942
3	GPR21.all.adjusted	HIRa1		2021.07.21	1e-4	15299.2344	100.00000000000001
4	GPR21.all.adjusted	HIRa1		2021.04.28	0	3570.278403	0
4	GPR21.all.adjusted	HIRa1		2021.04.28	1e-11	4579.957415	5.288167297917789
4	GPR21.all.adjusted	HIRa1		2021.04.28	1e-10	7741.892739	21.848720483416596
4	GPR21.all.adjusted	HIRa1		2021.04.28	1e-9	7979.252584	23.09188643541702
4	GPR21.all.adjusted	HIRa1		2021.04.28	1e-8	9030.259716	28.596508676015567
4	GPR21.all.adjusted	HIRa1		2021.04.28	1e-7	14789.51046	58.760433134147696
4	GPR21.all.adjusted	HIRa1		2021.04.28	1e-6	18321.98875	77.26169536874643
4	GPR21.all.adjusted	HIRa1		2021.04.28	1e-5	22663.45294	100
4	GPR21.all.adjusted	HIRa1		2021.04.28	1e-4	19000.21549	80.81389010035424
5	GPR21.all.adjusted	HIRa1		2021.04.28	0	4947.305688	0
5	GPR21.all.adjusted	HIRa1		2021.04.28	1e-11	6310.934115	8.234209496745152
5	GPR21.all.adjusted	HIRa1		2021.04.28	1e-10	8961.858371	24.24169749839216
5	GPR21.all.adjusted	HIRa1		2021.04.28	1e-9	8443.162873	21.10957784542561
5	GPR21.all.adjusted	HIRa1		2021.04.28	1e-8	13266.28171	50.23376603716667
5	GPR21.all.adjusted	HIRa1		2021.04.28	1e-7	17293.73223	74.55334654958968
5	GPR21.all.adjusted	HIRa1		2021.04.28	1e-6	21507.83196	100
5	GPR21.all.adjusted	HIRa1		2021.04.28	1e-5	19654.28912	88.8074641496514
5	GPR21.all.adjusted	HIRa1		2021.04.28	1e-4	15534.11063	63.92794992209774
6	GPR21.all.adjusted	HIRa1		2021.04.28	0	1394.82076	0
6	GPR21.all.adjusted	HIRa1		2021.04.28	1e-11	1952.283487	11.801291661375629
6	GPR21.all.adjusted	HIRa1		2021.04.28	1e-10	2592.52835	25.355052293268933
6	GPR21.all.adjusted	HIRa1		2021.04.28	1e-9	3329.550925	40.95756336230602
6	GPR21.all.adjusted	HIRa1		2021.04.28	1e-8	6118.564084	100
6	GPR21.all.adjusted	HIRa1		2021.04.28	1e-7	4464.285256	64.97949370798625
6	GPR21.all.adjusted	HIRa1		2021.04.28	1e-6	4703.665182	70.04708332031295
6	GPR21.all.adjusted	HIRa1		2021.04.28	1e-5	6052.251634	98.59618854261016
6	GPR21.all.adjusted	HIRa1		2021.04.28	1e-4	6001.947217	97.53126156521881
7	GPR21.all.adjusted	HIRa1		2021.04.28	0	2655.39388	0
7	GPR21.all.adjusted	HIRa1		2021.04.28	1e-11	4468.067395	38.49616241436205
7	GPR21.all.adjusted	HIRa1		2021.04.28	1e-10	2856.897881	4.279386599654579
7	GPR21.all.adjusted	HIRa1		2021.04.28	1e-9	4476.221211	38.66932687141146
7	GPR21.all.adjusted	HIRa1		2021.04.28	1e-8	6259.13004	76.53336983514619
7	GPR21.all.adjusted	HIRa1		2021.04.28	1e-7	6226.531818	75.84107393180399
7	GPR21.all.adjusted	HIRa1		2021.04.28	1e-6	7364.106129	100
7	GPR21.all.adjusted	HIRa1		2021.04.28	1e-5	6237.241407	76.06851592514886
7	GPR21.all.adjusted	HIRa1		2021.04.28	1e-4	5911.845836	69.1580156908416
8	GPR21.all.adjusted	HIRa1	91843.3715597	2022.05.27	0	24067.3731112	0
8	GPR21.all.adjusted	HIRa1	91843.3715597	2022.05.27	1e-12	36694.482549	17.61802322073541
8	GPR21.all.adjusted	HIRa1	91843.3715597	2022.05.27	1e-11	28051.5109036	5.558883645293112
8	GPR21.all.adjusted	HIRa1	91843.3715597	2022.05.27	1e-10	35293.0500393	15.66266909794023
8	GPR21.all.adjusted	HIRa1	91843.3715597	2022.05.27	1e-9	36486.4960744	17.32782928861248
8	GPR21.all.adjusted	HIRa1	91843.3715597	2022.05.27	1e-8	58192.5389342	47.613269437681346
8	GPR21.all.adjusted	HIRa1	91843.3715597	2022.05.27	1e-7	81741.717667	80.47035203345906
8	GPR21.all.adjusted	HIRa1	91843.3715597	2022.05.27	1e-6	95738.9180944	100
8	GPR21.all.adjusted	HIRa1	91843.3715597	2022.05.27	1e-5	86539.8831203	87.1650109171551
8	GPR21.all.adjusted	HIRa1	91843.3715597	2022.05.27	1e-4	83038.3221059	82.279444385527
9	GPR21.all.adjusted	HIRa1	106476.106172	2022.05.27	0	26355.3783195	0
9	GPR21.all.adjusted	HIRa1	106476.106172	2022.05.27	1e-12	36941.6913699	12.299602784741406
9	GPR21.all.adjusted	HIRa1	106476.106172	2022.05.27	1e-11	29896.646393	4.114387176250251
9	GPR21.all.adjusted	HIRa1	106476.106172	2022.05.27	1e-10	39012.2969936	14.705315384974732
9	GPR21.all.adjusted	HIRa1	106476.106172	2022.05.27	1e-9	36417.3337449	11.690383080587026
9	GPR21.all.adjusted	HIRa1	106476.106172	2022.05.27	1e-8	72608.6254767	53.73887630467665
9	GPR21.all.adjusted	HIRa1	106476.106172	2022.05.27	1e-7	95849.4984635	80.74105399839841
9	GPR21.all.adjusted	HIRa1	106476.106172	2022.05.27	1e-6	112425.7436449	100
9	GPR21.all.adjusted	HIRa1	106476.106172	2022.05.27	1e-5	101066.7714961	86.80269090777534
9	GPR21.all.adjusted	HIRa1	106476.106172	2022.05.27	1e-4	85184.20324	68.3496865594681
10	GPR21.all.adjusted	HIRa1	88078.5865095	2022.05.27	0	23516.4407598	0
10	GPR21.all.adjusted	HIRa1	88078.5865095	2022.05.27	1e-12	39236.9468504	19.697156942488345
10	GPR21.all.adjusted	HIRa1	88078.5865095	2022.05.27	1e-11	32911.2243256	11.771283015304634
10	GPR21.all.adjusted	HIRa1	88078.5865095	2022.05.27	1e-10	43231.644011	24.702350570262162
10	GPR21.all.adjusted	HIRa1	88078.5865095	2022.05.27	1e-9	43654.5429064	25.2322257451129
10	GPR21.all.adjusted	HIRa1	88078.5865095	2022.05.27	1e-8	67784.0474299	55.46551688756887
10	GPR21.all.adjusted	HIRa1	88078.5865095	2022.05.27	1e-7	79851.7690415	70.58588293380416
10	GPR21.all.adjusted	HIRa1	88078.5865095	2022.05.27	1e-6	81038.3979518	72.07268086155338
10	GPR21.all.adjusted	HIRa1	88078.5865095	2022.05.27	1e-5	103327.4822035	100
10	GPR21.all.adjusted	HIRa1	88078.5865095	2022.05.27	1e-4	96479.2036667	91.41938457020277
1	GPR21.all.adjusted	HIRa2		2021.07.21	0	6689.463138	0
1	GPR21.all.adjusted	HIRa2		2021.07.21	1e-12	6687.928875	-0.011966573186139563
1	GPR21.all.adjusted	HIRa2		2021.07.21	1e-11	7821.552081	8.829793320718009
1	GPR21.all.adjusted	HIRa2		2021.07.21	1e-10	8003.749514	10.250852758585314
1	GPR21.all.adjusted	HIRa2		2021.07.21	1e-9	10199.6166	27.37764535649457
1	GPR21.all.adjusted	HIRa2		2021.07.21	1e-8	15133.72895	65.86154058494772
1	GPR21.all.adjusted	HIRa2		2021.07.21	1e-7	18427.83939	91.55414587066109
1	GPR21.all.adjusted	HIRa2		2021.07.21	1e-6	18768.27872	94.20942215502959
1	GPR21.all.adjusted	HIRa2		2021.07.21	1e-5	19510.70257	99.99999999999999
1	GPR21.all.adjusted	HIRa2		2021.07.21	1e-4	14560.45982	61.39029478191558
2	GPR21.all.adjusted	HIRa2		2021.07.21	0	5868.553364	0
2	GPR21.all.adjusted	HIRa2		2021.07.21	1e-12	5795.02042	-0.5936470916568523
2	GPR21.all.adjusted	HIRa2		2021.07.21	1e-11	6764.358556	7.232025783190517
2	GPR21.all.adjusted	HIRa2		2021.07.21	1e-10	9920.456442	32.71187507371025
2	GPR21.all.adjusted	HIRa2		2021.07.21	1e-9	10918.6911	40.770835714709044
2	GPR21.all.adjusted	HIRa2		2021.07.21	1e-8	13424.22382	60.99853409543852
2	GPR21.all.adjusted	HIRa2		2021.07.21	1e-7	16928.05633	89.28571894165134
2	GPR21.all.adjusted	HIRa2		2021.07.21	1e-6	16668.04155	87.18656433776668
2	GPR21.all.adjusted	HIRa2		2021.07.21	1e-5	18255.19604	100
2	GPR21.all.adjusted	HIRa2		2021.07.21	1e-4	12991.87003	57.50805002070442
3	GPR21.all.adjusted	HIRa2		2021.07.21	0	6003.944567	0
3	GPR21.all.adjusted	HIRa2		2021.07.21	1e-12	5677.909655	-4.184561315178172
3	GPR21.all.adjusted	HIRa2		2021.07.21	1e-11	7094.154308	13.992518407412236
3	GPR21.all.adjusted	HIRa2		2021.07.21	1e-10	7933.31908	24.76294915800474
3	GPR21.all.adjusted	HIRa2		2021.07.21	1e-9	9496.458556	44.82538032947847
3	GPR21.all.adjusted	HIRa2		2021.07.21	1e-8	11202.13063	66.71717508684524
3	GPR21.all.adjusted	HIRa2		2021.07.21	1e-7	13261.9542	93.15439916889147
3	GPR21.all.adjusted	HIRa2		2021.07.21	1e-6	13795.32071	100
3	GPR21.all.adjusted	HIRa2		2021.07.21	1e-5	13141.32639	91.60617703475185
3	GPR21.all.adjusted	HIRa2		2021.07.21	1e-4	12336.81056	81.28045516952267
4	GPR21.all.adjusted	HIRa2		2021.04.28	0	4100.513338	0
4	GPR21.all.adjusted	HIRa2		2021.04.28	1e-11	5675.189735	20.578480225371628
4	GPR21.all.adjusted	HIRa2		2021.04.28	1e-10	5935.138685	23.975593649674206
4	GPR21.all.adjusted	HIRa2		2021.04.28	1e-9	7093.059124	39.107745818787556
4	GPR21.all.adjusted	HIRa2		2021.04.28	1e-8	8171.448364	53.20055351748168
4	GPR21.all.adjusted	HIRa2		2021.04.28	1e-7	10417.78386	82.55653463973277
4	GPR21.all.adjusted	HIRa2		2021.04.28	1e-6	11030.1946	90.55975506451647
4	GPR21.all.adjusted	HIRa2		2021.04.28	1e-5	11752.56723	100
4	GPR21.all.adjusted	HIRa2		2021.04.28	1e-4	11215.7756	92.98499935342589
5	GPR21.all.adjusted	HIRa2		2021.04.28	0	4828.67164	0
5	GPR21.all.adjusted	HIRa2		2021.04.28	1e-11	4077.224267	-12.953616422133951
5	GPR21.all.adjusted	HIRa2		2021.04.28	1e-10	5387.017418	9.624888314207963
5	GPR21.all.adjusted	HIRa2		2021.04.28	1e-9	4799.26272	-0.5069574833276075
5	GPR21.all.adjusted	HIRa2		2021.04.28	1e-8	9141.092889	74.33847361418061
5	GPR21.all.adjusted	HIRa2		2021.04.28	1e-7	10219.21385	92.92336177434782
5	GPR21.all.adjusted	HIRa2		2021.04.28	1e-6	10629.73405	100
5	GPR21.all.adjusted	HIRa2		2021.04.28	1e-5	10421.60716	96.41226252554661
5	GPR21.all.adjusted	HIRa2		2021.04.28	1e-4	8287.051504	59.616318866667726
6	GPR21.all.adjusted	HIRa2		2021.04.28	0	1917.258804	0
6	GPR21.all.adjusted	HIRa2		2021.04.28	1e-11	1633.44281	-29.94453193570799
6	GPR21.all.adjusted	HIRa2		2021.04.28	1e-10	2298.117586	40.18321095954105
6	GPR21.all.adjusted	HIRa2		2021.04.28	1e-9	1487.344407	-45.35891444717925
6	GPR21.all.adjusted	HIRa2		2021.04.28	1e-8	2130.968604	22.54784813527376
6	GPR21.all.adjusted	HIRa2		2021.04.28	1e-7	2128.047058	22.23960501526608
6	GPR21.all.adjusted	HIRa2		2021.04.28	1e-6	2865.064549	100
6	GPR21.all.adjusted	HIRa2		2021.04.28	1e-5	2021.891391	11.039454819932542
6	GPR21.all.adjusted	HIRa2		2021.04.28	1e-4	1647.133614	-28.50005831099915
7	GPR21.all.adjusted	HIRa2		2021.04.28	0	1198.295101	0
7	GPR21.all.adjusted	HIRa2		2021.04.28	1e-11	1467.240984	18.200411456053686
7	GPR21.all.adjusted	HIRa2		2021.04.28	1e-10	1041.032382	-10.642461451985668
7	GPR21.all.adjusted	HIRa2		2021.04.28	1e-9	1615.954262	28.26430542009884
7	GPR21.all.adjusted	HIRa2		2021.04.28	1e-8	2675.986326	100
7	GPR21.all.adjusted	HIRa2		2021.04.28	1e-7	2475.694099	86.44559677885341
7	GPR21.all.adjusted	HIRa2		2021.04.28	1e-6	2536.063372	90.53097483203908
7	GPR21.all.adjusted	HIRa2		2021.04.28	1e-5	1497.616533	20.256020130321875
7	GPR21.all.adjusted	HIRa2		2021.04.28	1e-4	1807.807504	41.247616057272054
8	GPR21.all.adjusted	HIRa2	94246.1864231		0	48888.0309174	0
8	GPR21.all.adjusted	HIRa2	94246.1864231		1e-12	53066.4960304	5.881789872737836
8	GPR21.all.adjusted	HIRa2	94246.1864231		1e-11	48085.0708373	-1.1302816559724933
8	GPR21.all.adjusted	HIRa2	94246.1864231		1e-10	46937.2903372	-2.7459475856964257
8	GPR21.all.adjusted	HIRa2	94246.1864231		1e-9	53297.5695121	6.207058991365359
8	GPR21.all.adjusted	HIRa2	94246.1864231		1e-8	80252.3447052	44.14977706251673
8	GPR21.all.adjusted	HIRa2	94246.1864231		1e-7	90004.7884296	57.87774251905676
8	GPR21.all.adjusted	HIRa2	94246.1864231		1e-6	97685.4842666	68.68942522261564
8	GPR21.all.adjusted	HIRa2	94246.1864231		1e-5	119928.737971	100
8	GPR21.all.adjusted	HIRa2	94246.1864231		1e-4	82870.0091838	47.834515837181485
9	GPR21.all.adjusted	HIRa2	108312.6278433		0	42828.3357771	0
9	GPR21.all.adjusted	HIRa2	108312.6278433		1e-12	45031.9877053	2.6305063592360827
9	GPR21.all.adjusted	HIRa2	108312.6278433		1e-11	49826.5575285	8.353799701679208
9	GPR21.all.adjusted	HIRa2	108312.6278433		1e-10	48264.0688474	6.488651962478297
9	GPR21.all.adjusted	HIRa2	108312.6278433		1e-9	61153.0807339	21.874306701247267
9	GPR21.all.adjusted	HIRa2	108312.6278433		1e-8	85557.1477076	51.00551955026434
9	GPR21.all.adjusted	HIRa2	108312.6278433		1e-7	105666.01821	75.00954262519038
9	GPR21.all.adjusted	HIRa2	108312.6278433		1e-6	83806.215128	48.91542572633016
9	GPR21.all.adjusted	HIRa2	108312.6278433		1e-5	126601.2535069	100
9	GPR21.all.adjusted	HIRa2	108312.6278433		1e-4	95351.276331	62.696802233039996
10	GPR21.all.adjusted	HIRa2	108941.0816837		0	40095.062694	0
10	GPR21.all.adjusted	HIRa2	108941.0816837		1e-12	50425.9121454	18.288249534179105
10	GPR21.all.adjusted	HIRa2	108941.0816837		1e-11	48824.5313887	15.453395438633912
10	GPR21.all.adjusted	HIRa2	108941.0816837		1e-10	55940.9589499	28.051294928254116
10	GPR21.all.adjusted	HIRa2	108941.0816837		1e-9	60146.2619507	35.49575832957107
10	GPR21.all.adjusted	HIRa2	108941.0816837		1e-8	64436.0283626	43.08974360186016
10	GPR21.all.adjusted	HIRa2	108941.0816837		1e-7	96584.0636347	100
10	GPR21.all.adjusted	HIRa2	108941.0816837		1e-6	70668.0224227	54.121969267600136
10	GPR21.all.adjusted	HIRa2	108941.0816837		1e-5	86094.3228769	81.43047215720503
10	GPR21.all.adjusted	HIRa2	108941.0816837		1e-4	66633.5893338	46.97998937467337
1	GPR21.all.adjusted	HIRa4		2021.07.21	0	5488.509642	0
1	GPR21.all.adjusted	HIRa4		2021.07.21	1e-12	6531.020198	7.348585084039499
1	GPR21.all.adjusted	HIRa4		2021.07.21	1e-11	8195.241498	19.07956636891468
1	GPR21.all.adjusted	HIRa4		2021.07.21	1e-10	8337.939675	20.085435987199702
1	GPR21.all.adjusted	HIRa4		2021.07.21	1e-9	11752.00688	44.15096049836966
1	GPR21.all.adjusted	HIRa4		2021.07.21	1e-8	11846.00684	44.81355974015259
1	GPR21.all.adjusted	HIRa4		2021.07.21	1e-7	19527.44633	98.95949748178056
1	GPR21.all.adjusted	HIRa4		2021.07.21	1e-6	19675.05772	100
1	GPR21.all.adjusted	HIRa4		2021.07.21	1e-5	15742.71778	72.28120668693089
1	GPR21.all.adjusted	HIRa4		2021.07.21	1e-4	14489.90192	63.45019400426974
2	GPR21.all.adjusted	HIRa4		2021.07.21	0	5958.375101	0
2	GPR21.all.adjusted	HIRa4		2021.07.21	1e-12	5228.073596	-6.161625458028464
2	GPR21.all.adjusted	HIRa4		2021.07.21	1e-11	8392.894546	20.540279443046387
2	GPR21.all.adjusted	HIRa4		2021.07.21	1e-10	8113.740258	18.185027323363833
2	GPR21.all.adjusted	HIRa4		2021.07.21	1e-9	11489.61996	46.667655625060625
2	GPR21.all.adjusted	HIRa4		2021.07.21	1e-8	11553.70268	47.20832782177438
2	GPR21.all.adjusted	HIRa4		2021.07.21	1e-7	17810.79148	100
2	GPR21.all.adjusted	HIRa4		2021.07.21	1e-6	17249.53428	95.26461793061515
2	GPR21.all.adjusted	HIRa4		2021.07.21	1e-5	14615.83865	73.0438694706947
2	GPR21.all.adjusted	HIRa4		2021.07.21	1e-4	14765.84598	74.30949603327296
3	GPR21.all.adjusted	HIRa4		2021.07.21	0	5511.342	0
3	GPR21.all.adjusted	HIRa4		2021.07.21	1e-12	5801.231911	2.950733257235969
3	GPR21.all.adjusted	HIRa4		2021.07.21	1e-11	7041.488178	15.57506158210903
3	GPR21.all.adjusted	HIRa4		2021.07.21	1e-10	11140.13149	57.294358016216975
3	GPR21.all.adjusted	HIRa4		2021.07.21	1e-9	9336.521779	38.93576409701898
3	GPR21.all.adjusted	HIRa4		2021.07.21	1e-8	11470.65619	60.65870492040413
3	GPR21.all.adjusted	HIRa4		2021.07.21	1e-7	15335.67669	100
3	GPR21.all.adjusted	HIRa4		2021.07.21	1e-6	13219.30069	78.4578186026763
3	GPR21.all.adjusted	HIRa4		2021.07.21	1e-5	12518.00292	71.31944443150888
3	GPR21.all.adjusted	HIRa4		2021.07.21	1e-4	11963.24523	65.67267335229599
4	GPR21.all.adjusted	HIRa4		2021.04.28	0	5231.163482	0
4	GPR21.all.adjusted	HIRa4		2021.04.28	1e-11	6050.33796	8.338160749866129
4	GPR21.all.adjusted	HIRa4		2021.04.28	1e-10	5988.809724	7.711881079048917
4	GPR21.all.adjusted	HIRa4		2021.04.28	1e-9	7395.675484	22.03199623815741
4	GPR21.all.adjusted	HIRa4		2021.04.28	1e-8	11654.20876	65.37848220368089
4	GPR21.all.adjusted	HIRa4		2021.04.28	1e-7	13227.72344	81.39487272422902
4	GPR21.all.adjusted	HIRa4		2021.04.28	1e-6	15055.56604	100
4	GPR21.all.adjusted	HIRa4		2021.04.28	1e-5	14502.39849	94.36945354453583
4	GPR21.all.adjusted	HIRa4		2021.04.28	1e-4	14485.71495	94.19963619532294
5	GPR21.all.adjusted	HIRa4		2021.04.28	0	4324.865628	0
5	GPR21.all.adjusted	HIRa4		2021.04.28	1e-11	4794.717922	5.187232653089749
5	GPR21.all.adjusted	HIRa4		2021.04.28	1e-10	5059.358863	8.108904310394886
5	GPR21.all.adjusted	HIRa4		2021.04.28	1e-9	7383.678401	33.76970528485617
5	GPR21.all.adjusted	HIRa4		2021.04.28	1e-8	7460.884394	34.62206985350467
5	GPR21.all.adjusted	HIRa4		2021.04.28	1e-7	10413.16088	67.21560017077552
5	GPR21.all.adjusted	HIRa4		2021.04.28	1e-6	10272.7448	65.6653877221057
5	GPR21.all.adjusted	HIRa4		2021.04.28	1e-5	13382.72606	100
5	GPR21.all.adjusted	HIRa4		2021.04.28	1e-4	10103.22705	63.79388891427334
6	GPR21.all.adjusted	HIRa4		2021.04.28	0	1238.72832	0
6	GPR21.all.adjusted	HIRa4		2021.04.28	1e-11	2257.993258	42.993524712861216
6	GPR21.all.adjusted	HIRa4		2021.04.28	1e-10	2388.375312	48.49315866648458
6	GPR21.all.adjusted	HIRa4		2021.04.28	1e-9	1936.069889	29.41450339588442
6	GPR21.all.adjusted	HIRa4		2021.04.28	1e-8	3260.988094	85.30076168409722
6	GPR21.all.adjusted	HIRa4		2021.04.28	1e-7	3181.044683	81.92867569514613
6	GPR21.all.adjusted	HIRa4		2021.04.28	1e-6	3609.468902	100
6	GPR21.all.adjusted	HIRa4		2021.04.28	1e-5	2753.729068	63.904113318122626
6	GPR21.all.adjusted	HIRa4		2021.04.28	1e-4	2439.719554	50.65890562293499
7	GPR21.all.adjusted	HIRa4		2021.04.28	0	1967.27897	0
7	GPR21.all.adjusted	HIRa4		2021.04.28	1e-11	1972.322619	0.14333348607198515
7	GPR21.all.adjusted	HIRa4		2021.04.28	1e-10	2332.212462	10.370902018118887
7	GPR21.all.adjusted	HIRa4		2021.04.28	1e-9	2639.667411	19.108343828652245
7	GPR21.all.adjusted	HIRa4		2021.04.28	1e-8	3739.71165	50.37007033049155
7	GPR21.all.adjusted	HIRa4		2021.04.28	1e-7	5486.100104	100
7	GPR21.all.adjusted	HIRa4		2021.04.28	1e-6	2965.808052	28.376807003683293
7	GPR21.all.adjusted	HIRa4		2021.04.28	1e-5	3745.866063	50.544970183755865
7	GPR21.all.adjusted	HIRa4		2021.04.28	1e-4	3940.000017	56.0619870086298
8	GPR21.all.adjusted	HIRa4	70991.2215292	2022.05.27	0	38846.8762366	0
8	GPR21.all.adjusted	HIRa4	70991.2215292	2022.05.27	1e-12	46150.886383	11.350522355142711
8	GPR21.all.adjusted	HIRa4	70991.2215292	2022.05.27	1e-11	45430.9253162	10.231693928052762
8	GPR21.all.adjusted	HIRa4	70991.2215292	2022.05.27	1e-10	44162.5727574	8.260658320995502
8	GPR21.all.adjusted	HIRa4	70991.2215292	2022.05.27	1e-9	48276.4103178	14.653612911531036
8	GPR21.all.adjusted	HIRa4	70991.2215292	2022.05.27	1e-8	77725.1156298	60.41726620254067
8	GPR21.all.adjusted	HIRa4	70991.2215292	2022.05.27	1e-7	71549.6703376	50.82054762779646
8	GPR21.all.adjusted	HIRa4	70991.2215292	2022.05.27	1e-6	103196.4270138	100
8	GPR21.all.adjusted	HIRa4	70991.2215292	2022.05.27	1e-5	96355.6557752	89.3693566528769
8	GPR21.all.adjusted	HIRa4	70991.2215292	2022.05.27	1e-4	75502.4093048	56.9631530064816
9	GPR21.all.adjusted	HIRa4	74667.0647724	2022.05.27	0	42926.0250792	0
9	GPR21.all.adjusted	HIRa4	74667.0647724	2022.05.27	1e-12	61249.2636774	29.365955660001664
9	GPR21.all.adjusted	HIRa4	74667.0647724	2022.05.27	1e-11	53843.8453936	17.497574216385058
9	GPR21.all.adjusted	HIRa4	74667.0647724	2022.05.27	1e-10	48292.5773826	8.600768698400596
9	GPR21.all.adjusted	HIRa4	74667.0647724	2022.05.27	1e-9	60971.173494	28.920271129320046
9	GPR21.all.adjusted	HIRa4	74667.0647724	2022.05.27	1e-8	83570.7201968	65.13970269180358
9	GPR21.all.adjusted	HIRa4	74667.0647724	2022.05.27	1e-7	91131.7967428	77.25755169550135
9	GPR21.all.adjusted	HIRa4	74667.0647724	2022.05.27	1e-6	105322.2188566	100
9	GPR21.all.adjusted	HIRa4	74667.0647724	2022.05.27	1e-5	99711.94137	91.00862224607033
9	GPR21.all.adjusted	HIRa4	74667.0647724	2022.05.27	1e-4	92886.113274	80.06912789109201
10	GPR21.all.adjusted	HIRa4	46230.7800714	2022.05.27	0	36796.190816	0
10	GPR21.all.adjusted	HIRa4	46230.7800714	2022.05.27	1e-12	58840.6471966	43.55860861701769
10	GPR21.all.adjusted	HIRa4	46230.7800714	2022.05.27	1e-11	23422.7082184	-26.42525105894675
10	GPR21.all.adjusted	HIRa4	46230.7800714	2022.05.27	1e-10	38482.7206338	3.332488267623178
10	GPR21.all.adjusted	HIRa4	46230.7800714	2022.05.27	1e-9	31317.3789912	-10.825824680928527
10	GPR21.all.adjusted	HIRa4	46230.7800714	2022.05.27	1e-8	59300.923841	44.468089434454306
10	GPR21.all.adjusted	HIRa4	46230.7800714	2022.05.27	1e-7	76812.3474376	79.06967967563521
10	GPR21.all.adjusted	HIRa4	46230.7800714	2022.05.27	1e-6	63720.6811038	53.20128173771066
10	GPR21.all.adjusted	HIRa4	46230.7800714	2022.05.27	1e-5	65703.3320374	57.11888871108329
10	GPR21.all.adjusted	HIRa4	46230.7800714	2022.05.27	1e-4	87404.9156594	100
1	GPR21.all.adjusted	HIRa5		2021.07.21	0	5648.376302	0
1	GPR21.all.adjusted	HIRa5		2021.07.21	1e-12	7129.630379	10.338689663754842
1	GPR21.all.adjusted	HIRa5		2021.07.21	1e-11	7556.863636	13.320644027117051
1	GPR21.all.adjusted	HIRa5		2021.07.21	1e-10	10145.73611	31.390163296850826
1	GPR21.all.adjusted	HIRa5		2021.07.21	1e-9	12111.46637	45.11034502418329
1	GPR21.all.adjusted	HIRa5		2021.07.21	1e-8	14206.13586	59.73048220490656
1	GPR21.all.adjusted	HIRa5		2021.07.21	1e-7	15852.75154	71.22334408142623
1	GPR21.all.adjusted	HIRa5		2021.07.21	1e-6	19975.66656	100
1	GPR21.all.adjusted	HIRa5		2021.07.21	1e-5	18397.86781	88.98745874769307
1	GPR21.all.adjusted	HIRa5		2021.07.21	1e-4	19412.30442	96.0679086564507
2	GPR21.all.adjusted	HIRa5		2021.07.21	0	6188.049049	0
2	GPR21.all.adjusted	HIRa5		2021.07.21	1e-12	7277.820156	9.053100196437866
2	GPR21.all.adjusted	HIRa5		2021.07.21	1e-11	8659.467912	20.53091924569216
2	GPR21.all.adjusted	HIRa5		2021.07.21	1e-10	10207.3559	33.38975258988232
2	GPR21.all.adjusted	HIRa5		2021.07.21	1e-9	10054.68654	32.12147615630089
2	GPR21.all.adjusted	HIRa5		2021.07.21	1e-8	12382.17521	51.45671820872567
2	GPR21.all.adjusted	HIRa5		2021.07.21	1e-7	14899.67825	72.37047442740375
2	GPR21.all.adjusted	HIRa5		2021.07.21	1e-6	18225.59512	100
2	GPR21.all.adjusted	HIRa5		2021.07.21	1e-5	17362.18608	92.82736668331376
2	GPR21.all.adjusted	HIRa5		2021.07.21	1e-4	16761.3755	87.83622831959498
3	GPR21.all.adjusted	HIRa5		2021.07.21	0	6356.680272	0
3	GPR21.all.adjusted	HIRa5		2021.07.21	1e-12	6951.140109	6.74885729227726
3	GPR21.all.adjusted	HIRa5		2021.07.21	1e-11	6298.327468	-0.6624749432823668
3	GPR21.all.adjusted	HIRa5		2021.07.21	1e-10	7939.247247	17.96676243704907
3	GPR21.all.adjusted	HIRa5		2021.07.21	1e-9	11120.54161	54.08375525016166
3	GPR21.all.adjusted	HIRa5		2021.07.21	1e-8	10600.38903	48.17850259197437
3	GPR21.all.adjusted	HIRa5		2021.07.21	1e-7	14351.17937	90.76093989448314
3	GPR21.all.adjusted	HIRa5		2021.07.21	1e-6	13428.19298	80.28234564619896
3	GPR21.all.adjusted	HIRa5		2021.07.21	1e-5	15164.98383	100
3	GPR21.all.adjusted	HIRa5		2021.07.21	1e-4	14367.20969	90.94293089756842
4	GPR21.all.adjusted	HIRa5		2021.04.28	0	5514.104419	0
4	GPR21.all.adjusted	HIRa5		2021.04.28	1e-11	5616.911282	1.1098361201226745
4	GPR21.all.adjusted	HIRa5		2021.04.28	1e-10	6084.102104	6.153324795050958
4	GPR21.all.adjusted	HIRa5		2021.04.28	1e-9	8781.776501	35.275665451634964
4	GPR21.all.adjusted	HIRa5		2021.04.28	1e-8	11484.55211	64.4530754797453
4	GPR21.all.adjusted	HIRa5		2021.04.28	1e-7	14777.35159	100
4	GPR21.all.adjusted	HIRa5		2021.04.28	1e-6	14680.79128	98.95759760894325
4	GPR21.all.adjusted	HIRa5		2021.04.28	1e-5	11663.74011	66.387472745544
4	GPR21.all.adjusted	HIRa5		2021.04.28	1e-4	11775.29749	67.59177376375766
5	GPR21.all.adjusted	HIRa5		2021.04.28	0	3807.474488	0
5	GPR21.all.adjusted	HIRa5		2021.04.28	1e-11	3717.446516	-1.0563941588170878
5	GPR21.all.adjusted	HIRa5		2021.04.28	1e-10	5795.669211	23.32960795749305
5	GPR21.all.adjusted	HIRa5		2021.04.28	1e-9	6844.975882	35.64224161375496
5	GPR21.all.adjusted	HIRa5		2021.04.28	1e-8	8073.429422	50.056996441667515
5	GPR21.all.adjusted	HIRa5		2021.04.28	1e-7	8907.981994	59.84969134194337
5	GPR21.all.adjusted	HIRa5		2021.04.28	1e-6	12329.66966	100
5	GPR21.all.adjusted	HIRa5		2021.04.28	1e-5	9742.822138	69.6457606310263
5	GPR21.all.adjusted	HIRa5		2021.04.28	1e-4	9793.292982	70.23798884196688
7	GPR21.all.adjusted	HIRa5		2021.04.28	0	1610.016498	0
7	GPR21.all.adjusted	HIRa5		2021.04.28	1e-11	1324.757906	-8.541984775832796
7	GPR21.all.adjusted	HIRa5		2021.04.28	1e-10	2158.117467	16.412722575652356
7	GPR21.all.adjusted	HIRa5		2021.04.28	1e-9	2377.253021	22.974672394544
7	GPR21.all.adjusted	HIRa5		2021.04.28	1e-8	2243.499386	18.969459069077203
7	GPR21.all.adjusted	HIRa5		2021.04.28	1e-7	4949.504913	100
7	GPR21.all.adjusted	HIRa5		2021.04.28	1e-6	3485.176384	56.15111217566538
7	GPR21.all.adjusted	HIRa5		2021.04.28	1e-5	2300.462288	20.675196443225282
7	GPR21.all.adjusted	HIRa5		2021.04.28	1e-4	2866.939808	37.63819944259337
8	GPR21.all.adjusted	HIRa5	87440.5896932	2022.05.27	0	26935.944193	0
8	GPR21.all.adjusted	HIRa5	87440.5896932	2022.05.27	1e-12	29430.8040446	5.57703320011373
8	GPR21.all.adjusted	HIRa5	87440.5896932	2022.05.27	1e-11	41414.9011608	32.366396717896734
8	GPR21.all.adjusted	HIRa5	87440.5896932	2022.05.27	1e-10	44508.1936556	39.28117188256122
8	GPR21.all.adjusted	HIRa5	87440.5896932	2022.05.27	1e-9	35921.966521	20.087438910878838
8	GPR21.all.adjusted	HIRa5	87440.5896932	2022.05.27	1e-8	42717.9372416	35.279215840344484
8	GPR21.all.adjusted	HIRa5	87440.5896932	2022.05.27	1e-7	68108.4714948	92.03745514902067
8	GPR21.all.adjusted	HIRa5	87440.5896932	2022.05.27	1e-6	69160.7391978	94.38970427887651
8	GPR21.all.adjusted	HIRa5	87440.5896932	2022.05.27	1e-5	71670.4788834	100.00000000000001
8	GPR21.all.adjusted	HIRa5	87440.5896932	2022.05.27	1e-4	53524.5695252	59.43646338609597
9	GPR21.all.adjusted	HIRa5	86665.7796808	2022.05.27	0	31363.2008494	0
9	GPR21.all.adjusted	HIRa5	86665.7796808	2022.05.27	1e-12	33354.7980984	4.054407396411927
9	GPR21.all.adjusted	HIRa5	86665.7796808	2022.05.27	1e-11	53547.4561782	45.161745897238546
9	GPR21.all.adjusted	HIRa5	86665.7796808	2022.05.27	1e-10	47575.9704668	33.00525399204798
9	GPR21.all.adjusted	HIRa5	86665.7796808	2022.05.27	1e-9	46552.5160626	30.921749855675873
9	GPR21.all.adjusted	HIRa5	86665.7796808	2022.05.27	1e-8	58528.1316202	55.301189181422366
9	GPR21.all.adjusted	HIRa5	86665.7796808	2022.05.27	1e-7	74727.7280672	88.2796258038788
9	GPR21.all.adjusted	HIRa5	86665.7796808	2022.05.27	1e-6	80484.984979	100
9	GPR21.all.adjusted	HIRa5	86665.7796808	2022.05.27	1e-5	68455.316356	75.51052178548393
9	GPR21.all.adjusted	HIRa5	86665.7796808	2022.05.27	1e-4	64456.8870488	67.37069262811707
10	GPR21.all.adjusted	HIRa5	71962.1386108	2022.05.27	0	31360.06305	0
10	GPR21.all.adjusted	HIRa5	71962.1386108	2022.05.27	1e-12	34863.396262	9.232844099088037
10	GPR21.all.adjusted	HIRa5	71962.1386108	2022.05.27	1e-11	43422.0887192	31.788812477630124
10	GPR21.all.adjusted	HIRa5	71962.1386108	2022.05.27	1e-10	44291.3705042	34.07975733311535
10	GPR21.all.adjusted	HIRa5	71962.1386108	2022.05.27	1e-9	37999.0130404	17.49659154117744
10	GPR21.all.adjusted	HIRa5	71962.1386108	2022.05.27	1e-8	40444.9643122	23.94276305838894
10	GPR21.all.adjusted	HIRa5	71962.1386108	2022.05.27	1e-7	61854.8430312	80.36733372606473
10	GPR21.all.adjusted	HIRa5	71962.1386108	2022.05.27	1e-6	69304.310504	100
10	GPR21.all.adjusted	HIRa5	71962.1386108	2022.05.27	1e-5	68366.8284998	97.52931717690144
10	GPR21.all.adjusted	HIRa5	71962.1386108	2022.05.27	1e-4	46023.0824068	38.64358984738346
1	GPR21.all	HIRa3		2021.07.21	0	366.0843816	0
1	GPR21.all	HIRa3		2021.07.21	1e-13	6106.425949	28.613708581801333
1	GPR21.all	HIRa3		2021.07.21	1e-12	8030.743555	38.205796883587354
1	GPR21.all	HIRa3		2021.07.21	1e-11	8121.108672	38.656237174193535
1	GPR21.all	HIRa3		2021.07.21	1e-10	9278.480627	44.425354473622704
1	GPR21.all	HIRa3		2021.07.21	1e-9	10592.01176	50.97287374777782
1	GPR21.all	HIRa3		2021.07.21	1e-8	15030.63725	73.09795720899427
1	GPR21.all	HIRa3		2021.07.21	1e-7	17806.28474	86.93364407050643
1	GPR21.all	HIRa3		2021.07.21	1e-6	20427.59284	100
1	GPR21.all	HIRa3		2021.07.21	1e-5	17273.57572	84.27826538298334
1	GPR21.all	HIRa3		2021.07.21	1e-4	14746.61126	71.68218136846383
2	GPR21.all	HIRa3		2021.07.21	0	367.8744888	0
2	GPR21.all	HIRa3		2021.07.21	1e-13	7885.076616	45.34772075927635
2	GPR21.all	HIRa3		2021.07.21	1e-12	10031.99986	58.299092042514076
2	GPR21.all	HIRa3		2021.07.21	1e-11	8799.881581	50.866305919028
2	GPR21.all	HIRa3		2021.07.21	1e-10	8611.894905	49.73227132138604
2	GPR21.all	HIRa3		2021.07.21	1e-9	13117.79487	76.91423209941324
2	GPR21.all	HIRa3		2021.07.21	1e-8	12547.62991	73.47469688999688
2	GPR21.all	HIRa3		2021.07.21	1e-7	16013.13852	94.38046928721776
2	GPR21.all	HIRa3		2021.07.21	1e-6	16944.67703	100
2	GPR21.all	HIRa3		2021.07.21	1e-5	16307.22099	96.15452956976675
2	GPR21.all	HIRa3		2021.07.21	1e-4	12004.05743	70.19558151989457
3	GPR21.all	HIRa3		2021.07.21	0	227.3972624	0
3	GPR21.all	HIRa3		2021.07.21	1e-13	6149.110933	40.41591574015797
3	GPR21.all	HIRa3		2021.07.21	1e-12	6316.763783	41.56015266820093
3	GPR21.all	HIRa3		2021.07.21	1e-11	6742.51585	44.46592633832953
3	GPR21.all	HIRa3		2021.07.21	1e-10	8951.268526	59.540745387292354
3	GPR21.all	HIRa3		2021.07.21	1e-9	10040.40516	66.97414336595607
3	GPR21.all	HIRa3		2021.07.21	1e-8	11752.14719	78.65684629650106
3	GPR21.all	HIRa3		2021.07.21	1e-7	14424.295	96.89435434596828
3	GPR21.all	HIRa3		2021.07.21	1e-6	14879.33218	100
3	GPR21.all	HIRa3		2021.07.21	1e-5	13439.03441	90.16991422566379
3	GPR21.all	HIRa3		2021.07.21	1e-4	11027.94826	73.71416170178524
4	GPR21.all	HIRa3		2021.04.28	0	426.6243432	0
4	GPR21.all	HIRa3		2021.04.28	1e-12	7307.101499	51.453849034961095
4	GPR21.all	HIRa3		2021.04.28	1e-11	6025.297698	41.868214525078784
4	GPR21.all	HIRa3		2021.04.28	1e-10	5826.180597	40.379169358131804
4	GPR21.all	HIRa3		2021.04.28	1e-9	9391.668404	67.04273748039842
4	GPR21.all	HIRa3		2021.04.28	1e-8	12419.0211	89.68200290754379
4	GPR21.all	HIRa3		2021.04.28	1e-7	13478.09875	97.60203814426644
4	GPR21.all	HIRa3		2021.04.28	1e-6	13798.7574	100.00000000000001
4	GPR21.all	HIRa3		2021.04.28	1e-5	12537.4422	90.56758413454017
4	GPR21.all	HIRa3		2021.04.28	1e-4	10810.6368	77.65412154285677
5	GPR21.all	HIRa3		2021.04.28	0	428.187312	0
5	GPR21.all	HIRa3		2021.04.28	1e-12	4003.047099	33.43884778673838
5	GPR21.all	HIRa3		2021.04.28	1e-11	5462.26042	47.08816972846633
5	GPR21.all	HIRa3		2021.04.28	1e-10	5243.373068	45.040721357879306
5	GPR21.all	HIRa3		2021.04.28	1e-9	6161.300033	53.626909877383824
5	GPR21.all	HIRa3		2021.04.28	1e-8	10477.5661	94.00079098632615
5	GPR21.all	HIRa3		2021.04.28	1e-7	8794.363399	78.25629686164906
5	GPR21.all	HIRa3		2021.04.28	1e-6	10431.70603	93.57182090313694
5	GPR21.all	HIRa3		2021.04.28	1e-5	11118.92585	100
5	GPR21.all	HIRa3		2021.04.28	1e-4	9309.295979	83.07291994311049
6	GPR21.all	HIRa3		2021.04.28	0	409.9460904	0
6	GPR21.all	HIRa3		2021.04.28	1e-12	1542.003674	37.75868112195653
6	GPR21.all	HIRa3		2021.04.28	1e-11	1543.931087	37.82296811045571
6	GPR21.all	HIRa3		2021.04.28	1e-10	1796.548429	46.24877418307734
6	GPR21.all	HIRa3		2021.04.28	1e-9	1863.149277	48.470180778037665
6	GPR21.all	HIRa3		2021.04.28	1e-8	2296.986433	62.94039772598455
6	GPR21.all	HIRa3		2021.04.28	1e-7	2863.73147	81.84362794991257
6	GPR21.all	HIRa3		2021.04.28	1e-6	3408.084664	100
6	GPR21.all	HIRa3		2021.04.28	1e-5	2523.229404	70.48651227159542
6	GPR21.all	HIRa3		2021.04.28	1e-4	2400.055396	66.37816287491962
7	GPR21.all	HIRa3		2021.04.28	0	443.4125288	0
7	GPR21.all	HIRa3		2021.04.28	1e-12	1198.16733	17.304753284480267
7	GPR21.all	HIRa3		2021.04.28	1e-11	1577.639388	26.00515549670006
7	GPR21.all	HIRa3		2021.04.28	1e-10	1416.973818	22.321471675490873
7	GPR21.all	HIRa3		2021.04.28	1e-9	1619.25385	26.959277281459077
7	GPR21.all	HIRa3		2021.04.28	1e-8	2441.142313	45.80324761058175
7	GPR21.all	HIRa3		2021.04.28	1e-7	4804.958682	100
7	GPR21.all	HIRa3		2021.04.28	1e-6	2785.655596	53.70212729450384
7	GPR21.all	HIRa3		2021.04.28	1e-5	2804.341806	54.13055816153227
7	GPR21.all	HIRa3		2021.04.28	1e-4	3076.439175	60.36911117559052
8	GPR21.all	HIRa3	60292.7420444	2022.05.27	0	1864.956625	0
8	GPR21.all	HIRa3	60292.7420444	2022.05.27	1e-13	45750.1307352	49.69291341368893
8	GPR21.all	HIRa3	60292.7420444	2022.05.27	1e-12	66577.4227596	73.27647757162559
8	GPR21.all	HIRa3	60292.7420444	2022.05.27	1e-11	63663.0252544	69.97639033680444
8	GPR21.all	HIRa3	60292.7420444	2022.05.27	1e-10	52292.5994246	57.101208736335494
8	GPR21.all	HIRa3	60292.7420444	2022.05.27	1e-9	62932.5678524	69.14926461232116
8	GPR21.all	HIRa3	60292.7420444	2022.05.27	1e-8	74439.7837444	82.17933899502424
8	GPR21.all	HIRa3	60292.7420444	2022.05.27	1e-7	80016.2515686	88.49379344030773
8	GPR21.all	HIRa3	60292.7420444	2022.05.27	1e-6	90177.698011	100
8	GPR21.all	HIRa3	60292.7420444	2022.05.27	1e-5	86076.9814524	95.35659691428164
8	GPR21.all	HIRa3	60292.7420444	2022.05.27	1e-4	71978.9985376001	79.39289485550394
9	GPR21.all	HIRa3	61674.4576128	2022.05.27	0	1917.0632926	0
9	GPR21.all	HIRa3	61674.4576128	2022.05.27	1e-13	47477.996805	47.02319474939111
9	GPR21.all	HIRa3	61674.4576128	2022.05.27	1e-12	50315.6631332	49.9519349243136
9	GPR21.all	HIRa3	61674.4576128	2022.05.27	1e-11	52796.9624816	52.512870653595684
9	GPR21.all	HIRa3	61674.4576128	2022.05.27	1e-10	47700.2880312	47.25262032992357
9	GPR21.all	HIRa3	61674.4576128	2022.05.27	1e-9	74055.026412	74.45320424930979
9	GPR21.all	HIRa3	61674.4576128	2022.05.27	1e-8	87868.8352458	88.71036214634559
9	GPR21.all	HIRa3	61674.4576128	2022.05.27	1e-7	93604.705151	94.6303226655036
9	GPR21.all	HIRa3	61674.4576128	2022.05.27	1e-6	98807.4038048	100
9	GPR21.all	HIRa3	61674.4576128	2022.05.27	1e-5	90444.2889088	91.36847403798012
9	GPR21.all	HIRa3	61674.4576128	2022.05.27	1e-4	89161.6837562	90.04470414944466
10	GPR21.all	HIRa3	68826.794978	2022.05.27	0	1934.0051844	0
10	GPR21.all	HIRa3	68826.794978	2022.05.27	1e-13	39770.2058252	34.100705137230065
10	GPR21.all	HIRa3	68826.794978	2022.05.27	1e-12	52415.6791918	45.49771517766538
10	GPR21.all	HIRa3	68826.794978	2022.05.27	1e-11	59775.8935536	52.1312696955019
10	GPR21.all	HIRa3	68826.794978	2022.05.27	1e-10	60294.8537254	52.598993925123274
10	GPR21.all	HIRa3	68826.794978	2022.05.27	1e-9	52497.285928	45.571265037356284
10	GPR21.all	HIRa3	68826.794978	2022.05.27	1e-8	89197.128041	78.64780214422396
10	GPR21.all	HIRa3	68826.794978	2022.05.27	1e-7	87421.194241	77.04720288131234
10	GPR21.all	HIRa3	68826.794978	2022.05.27	1e-6	94161.2039748	83.12178438425877
10	GPR21.all	HIRa3	68826.794978	2022.05.27	1e-5	106563.6257748	94.2997388729897
10	GPR21.all	HIRa3	68826.794978	2022.05.27	1e-4	112888.3109342	100
1	GPR21.all	HIRa1		2021.07.21	0	731.7498236	0
1	GPR21.all	HIRa1		2021.07.21	1e-13	3671.711978	16.748507507628496
1	GPR21.all	HIRa1		2021.07.21	1e-12	4658.175493	22.36823685082847
1	GPR21.all	HIRa1		2021.07.21	1e-11	6037.572878	30.22644938737405
1	GPR21.all	HIRa1		2021.07.21	1e-10	7913.259896	40.91194683703275
1	GPR21.all	HIRa1		2021.07.21	1e-9	7464.074183	38.353005635956194
1	GPR21.all	HIRa1		2021.07.21	1e-8	10308.45535	54.557003112168275
1	GPR21.all	HIRa1		2021.07.21	1e-7	15577.60804	84.57454713232808
1	GPR21.all	HIRa1		2021.07.21	1e-6	18285.32678	100
1	GPR21.all	HIRa1		2021.07.21	1e-5	16473.35464	89.67747630867133
1	GPR21.all	HIRa1		2021.07.21	1e-4	18006.06652	98.40909769733182
2	GPR21.all	HIRa1		2021.07.21	0	403.4082416	0
2	GPR21.all	HIRa1		2021.07.21	1e-13	4737.065862	23.55344546425568
2	GPR21.all	HIRa1		2021.07.21	1e-12	3869.649166	18.839032459442652
2	GPR21.all	HIRa1		2021.07.21	1e-11	6923.840826	35.43857561729708
2	GPR21.all	HIRa1		2021.07.21	1e-10	7021.180654	35.96761794853838
2	GPR21.all	HIRa1		2021.07.21	1e-9	8358.994006	43.23863854770992
2	GPR21.all	HIRa1		2021.07.21	1e-8	9977.205478	52.03362398356142
2	GPR21.all	HIRa1		2021.07.21	1e-7	12756.86803	67.1411004070272
2	GPR21.all	HIRa1		2021.07.21	1e-6	15070.09444	79.71349464461858
2	GPR21.all	HIRa1		2021.07.21	1e-5	15382.99904	81.41413232234414
2	GPR21.all	HIRa1		2021.07.21	1e-4	18802.65954	100
3	GPR21.all	HIRa1		2021.07.21	0	508.1192436	0
3	GPR21.all	HIRa1		2021.07.21	1e-13	4096.283026	24.258913168203073
3	GPR21.all	HIRa1		2021.07.21	1e-12	3714.700196	21.679102072385238
3	GPR21.all	HIRa1		2021.07.21	1e-11	4494.934953	26.95412527888363
3	GPR21.all	HIRa1		2021.07.21	1e-10	6817.798304	42.65857573064633
3	GPR21.all	HIRa1		2021.07.21	1e-9	7746.013128	48.93406486168975
3	GPR21.all	HIRa1		2021.07.21	1e-8	8304.552539	52.71024674584151
3	GPR21.all	HIRa1		2021.07.21	1e-7	10169.59417	65.31944903572438
3	GPR21.all	HIRa1		2021.07.21	1e-6	14088.23358	91.8126469357112
3	GPR21.all	HIRa1		2021.07.21	1e-5	12210.18991	79.11554025956322
3	GPR21.all	HIRa1		2021.07.21	1e-4	15299.2344	100
4	GPR21.all	HIRa1		2021.04.28	0	434.8559328	0
4	GPR21.all	HIRa1		2021.04.28	1e-12	3570.278403	14.105354778731263
4	GPR21.all	HIRa1		2021.04.28	1e-11	4579.957415	18.647607317984903
4	GPR21.all	HIRa1		2021.04.28	1e-10	7741.892739	32.872235723348616
4	GPR21.all	HIRa1		2021.04.28	1e-9	7979.252584	33.940048707331
4	GPR21.all	HIRa1		2021.04.28	1e-8	9030.259716	38.66822445166418
4	GPR21.all	HIRa1		2021.04.28	1e-7	14789.51046	64.57742034978827
4	GPR21.all	HIRa1		2021.04.28	1e-6	18321.98875	80.46901390765342
4	GPR21.all	HIRa1		2021.04.28	1e-5	22663.45294	99.99999999999999
4	GPR21.all	HIRa1		2021.04.28	1e-4	19000.21549	83.52015896993655
5	GPR21.all	HIRa1		2021.04.28	0	389.3695164	0
5	GPR21.all	HIRa1		2021.04.28	1e-12	4947.305688	21.58270841815614
5	GPR21.all	HIRa1		2021.04.28	1e-11	6310.934115	28.03975248867866
5	GPR21.all	HIRa1		2021.04.28	1e-10	8961.858371	40.59239102985887
5	GPR21.all	HIRa1		2021.04.28	1e-9	8443.162873	38.136267628899844
5	GPR21.all	HIRa1		2021.04.28	1e-8	13266.28171	60.97466720406238
5	GPR21.all	HIRa1		2021.04.28	1e-7	17293.73223	80.0454235659704
5	GPR21.all	HIRa1		2021.04.28	1e-6	21507.83196	99.99999999999999
5	GPR21.all	HIRa1		2021.04.28	1e-5	19654.28912	91.22311652682974
5	GPR21.all	HIRa1		2021.04.28	1e-4	15534.11063	71.71327531086264
6	GPR21.all	HIRa1		2021.04.28	0	357.9031616	0
6	GPR21.all	HIRa1		2021.04.28	1e-12	1394.82076	17.999976259113005
6	GPR21.all	HIRa1		2021.04.28	1e-11	1952.283487	27.677038223172335
6	GPR21.all	HIRa1		2021.04.28	1e-10	2592.52835	38.79112515910785
6	GPR21.all	HIRa1		2021.04.28	1e-9	3329.550925	51.585187939892776
6	GPR21.all	HIRa1		2021.04.28	1e-8	6118.564084	100
6	GPR21.all	HIRa1		2021.04.28	1e-7	4464.285256	71.2831765263699
6	GPR21.all	HIRa1		2021.04.28	1e-6	4703.665182	75.43860121156851
6	GPR21.all	HIRa1		2021.04.28	1e-5	6052.251634	98.84887427166305
6	GPR21.all	HIRa1		2021.04.28	1e-4	6001.947217	97.975633897379
7	GPR21.all	HIRa1		2021.04.28	0	392.82414	0
7	GPR21.all	HIRa1		2021.04.28	1e-12	2655.39388	32.45557622787478
7	GPR21.all	HIRa1		2021.04.28	1e-11	4468.067395	58.45758730503707
7	GPR21.all	HIRa1		2021.04.28	1e-10	2856.897881	35.346063247593
7	GPR21.all	HIRa1		2021.04.28	1e-9	4476.221211	58.57455023972923
7	GPR21.all	HIRa1		2021.04.28	1e-8	6259.13004	84.14959987641379
7	GPR21.all	HIRa1		2021.04.28	1e-7	6226.531818	83.68199259770326
7	GPR21.all	HIRa1		2021.04.28	1e-6	7364.106129	100
7	GPR21.all	HIRa1		2021.04.28	1e-5	6237.241407	83.8356169815239
7	GPR21.all	HIRa1		2021.04.28	1e-4	5911.845836	79.16795941848967
8	GPR21.all	HIRa1	91843.3715597	2022.05.27	0	1124.5960376	0
8	GPR21.all	HIRa1	91843.3715597	2022.05.27	1e-13	24067.3731112	24.248735894156404
8	GPR21.all	HIRa1	91843.3715597	2022.05.27	1e-12	36694.482549	37.594611194324536
8	GPR21.all	HIRa1	91843.3715597	2022.05.27	1e-11	28051.5109036	28.459660525638935
8	GPR21.all	HIRa1	91843.3715597	2022.05.27	1e-10	35293.0500393	36.11340572856146
8	GPR21.all	HIRa1	91843.3715597	2022.05.27	1e-9	36486.4960744	37.37478562238296
8	GPR21.all	HIRa1	91843.3715597	2022.05.27	1e-8	58192.5389342	60.3163893753213
8	GPR21.all	HIRa1	91843.3715597	2022.05.27	1e-7	81741.717667	85.20604478992406
8	GPR21.all	HIRa1	91843.3715597	2022.05.27	1e-6	95738.9180944	100
8	GPR21.all	HIRa1	91843.3715597	2022.05.27	1e-5	86539.8831203	90.27733352189796
8	GPR21.all	HIRa1	91843.3715597	2022.05.27	1e-4	83038.3221059	86.57645511545766
9	GPR21.all	HIRa1	106476.106172	2022.05.27	0	1643.0124341	0
9	GPR21.all	HIRa1	106476.106172	2022.05.27	1e-13	26355.3783195	22.30705599627863
9	GPR21.all	HIRa1	106476.106172	2022.05.27	1e-12	36941.6913699	31.862979500507933
9	GPR21.all	HIRa1	106476.106172	2022.05.27	1e-11	29896.646393	25.503644521219034
9	GPR21.all	HIRa1	106476.106172	2022.05.27	1e-10	39012.2969936	33.732048443897675
9	GPR21.all	HIRa1	106476.106172	2022.05.27	1e-9	36417.3337449	31.389658776899633
9	GPR21.all	HIRa1	106476.106172	2022.05.27	1e-8	72608.6254767	64.05837107190015
9	GPR21.all	HIRa1	106476.106172	2022.05.27	1e-7	95849.4984635	85.03715786726875
9	GPR21.all	HIRa1	106476.106172	2022.05.27	1e-6	112425.7436449	99.99999999999999
9	GPR21.all	HIRa1	106476.106172	2022.05.27	1e-5	101066.7714961	89.74662203697986
9	GPR21.all	HIRa1	106476.106172	2022.05.27	1e-4	85184.20324	75.40993970164524
10	GPR21.all	HIRa1	88078.5865095	2022.05.27	0	1195.7090011	0
10	GPR21.all	HIRa1	88078.5865095	2022.05.27	1e-13	23516.4407598	21.854836216801807
10	GPR21.all	HIRa1	88078.5865095	2022.05.27	1e-12	39236.9468504	37.24721177014292
10	GPR21.all	HIRa1	88078.5865095	2022.05.27	1e-11	32911.2243256	31.053524608495405
10	GPR21.all	HIRa1	88078.5865095	2022.05.27	1e-10	43231.644011	41.158528528232964
10	GPR21.all	HIRa1	88078.5865095	2022.05.27	1e-9	43654.5429064	41.57260035146658
10	GPR21.all	HIRa1	88078.5865095	2022.05.27	1e-8	67784.0474299	65.19845523178995
10	GPR21.all	HIRa1	88078.5865095	2022.05.27	1e-7	79851.7690415	77.01429004323961
10	GPR21.all	HIRa1	88078.5865095	2022.05.27	1e-6	81038.3979518	78.17615071900444
10	GPR21.all	HIRa1	88078.5865095	2022.05.27	1e-5	103327.4822035	100
10	GPR21.all	HIRa1	88078.5865095	2022.05.27	1e-4	96479.2036667	93.29466401877858
1	GPR21.all	HIRa2		2021.07.21	0	453.5492024	0
1	GPR21.all	HIRa2		2021.07.21	1e-13	6689.463138	32.722169021329194
1	GPR21.all	HIRa2		2021.07.21	1e-12	6687.928875	32.71411817044709
1	GPR21.all	HIRa2		2021.07.21	1e-11	7821.552081	38.662662447407826
1	GPR21.all	HIRa2		2021.07.21	1e-10	8003.749514	39.618720414122635
1	GPR21.all	HIRa2		2021.07.21	1e-9	10199.6166	51.141254990211536
1	GPR21.all	HIRa2		2021.07.21	1e-8	15133.72895	77.032384976019
1	GPR21.all	HIRa2		2021.07.21	1e-7	18427.83939	94.31781253415828
1	GPR21.all	HIRa2		2021.07.21	1e-6	18768.27872	96.10422482477244
1	GPR21.all	HIRa2		2021.07.21	1e-5	19510.70257	100
1	GPR21.all	HIRa2		2021.07.21	1e-4	14560.45982	74.02422778201412
2	GPR21.all	HIRa2		2021.07.21	0	525.8105288	0
2	GPR21.all	HIRa2		2021.07.21	1e-13	5868.553364	30.134957761648792
2	GPR21.all	HIRa2		2021.07.21	1e-12	5795.02042	29.72020597031599
2	GPR21.all	HIRa2		2021.07.21	1e-11	6764.358556	35.1876156297633
2	GPR21.all	HIRa2		2021.07.21	1e-10	9920.456442	52.98912309885314
2	GPR21.all	HIRa2		2021.07.21	1e-9	10918.6911	58.61951935465904
2	GPR21.all	HIRa2		2021.07.21	1e-8	13424.22382	72.75160937220198
2	GPR21.all	HIRa2		2021.07.21	1e-7	16928.05633	92.51446301304904
2	GPR21.all	HIRa2		2021.07.21	1e-6	16668.04155	91.04788776239673
2	GPR21.all	HIRa2		2021.07.21	1e-5	18255.19604	100
2	GPR21.all	HIRa2		2021.07.21	1e-4	12991.87003	70.31298119906607
3	GPR21.all	HIRa2		2021.07.21	0	420.3673272	0
3	GPR21.all	HIRa2		2021.07.21	1e-13	6003.944567	41.74651738958882
3	GPR21.all	HIRa2		2021.07.21	1e-12	5677.909655	39.30886469152951
3	GPR21.all	HIRa2		2021.07.21	1e-11	7094.154308	49.89764666680929
3	GPR21.all	HIRa2		2021.07.21	1e-10	7933.31908	56.17179767117207
3	GPR21.all	HIRa2		2021.07.21	1e-9	9496.458556	67.85886252487224
3	GPR21.all	HIRa2		2021.07.21	1e-8	11202.13063	80.6115953769618
3	GPR21.all	HIRa2		2021.07.21	1e-7	13261.9542	96.01219911027202
3	GPR21.all	HIRa2		2021.07.21	1e-6	13795.32071	100
3	GPR21.all	HIRa2		2021.07.21	1e-5	13141.32639	95.11030579859046
3	GPR21.all	HIRa2		2021.07.21	1e-4	12336.81056	89.09521320742978
4	GPR21.all	HIRa2		2021.04.28	0	535.3340544	0
4	GPR21.all	HIRa2		2021.04.28	1e-12	4100.513338	31.783054054319425
4	GPR21.all	HIRa2		2021.04.28	1e-11	5675.189735	45.821064786103754
4	GPR21.all	HIRa2		2021.04.28	1e-10	5935.138685	48.138471814473704
4	GPR21.all	HIRa2		2021.04.28	1e-9	7093.059124	58.46116388009589
4	GPR21.all	HIRa2		2021.04.28	1e-8	8171.448364	68.07484689014277
4	GPR21.all	HIRa2		2021.04.28	1e-7	10417.78386	88.10060066413298
4	GPR21.all	HIRa2		2021.04.28	1e-6	11030.1946	93.56015321522136
4	GPR21.all	HIRa2		2021.04.28	1e-5	11752.56723	100.00000000000001
4	GPR21.all	HIRa2		2021.04.28	1e-4	11215.7756	95.21458080083741
5	GPR21.all	HIRa2		2021.04.28	0	142.1794344	0
5	GPR21.all	HIRa2		2021.04.28	1e-12	4828.67164	44.68622455256585
5	GPR21.all	HIRa2		2021.04.28	1e-11	4077.224267	37.52109025250472
5	GPR21.all	HIRa2		2021.04.28	1e-10	5387.017418	50.010113661753174
5	GPR21.all	HIRa2		2021.04.28	1e-9	4799.26272	44.405807228624056
5	GPR21.all	HIRa2		2021.04.28	1e-8	9141.092889	85.8056409185638
5	GPR21.all	HIRa2		2021.04.28	1e-7	10219.21385	96.08564422263547
5	GPR21.all	HIRa2		2021.04.28	1e-6	10629.73405	99.99999999999999
5	GPR21.all	HIRa2		2021.04.28	1e-5	10421.60716	98.0154869497374
5	GPR21.all	HIRa2		2021.04.28	1e-4	8287.051504	77.66226130050076
6	GPR21.all	HIRa2		2021.04.28	0	248.5829808	0
6	GPR21.all	HIRa2		2021.04.28	1e-12	1917.258804	63.77556194091441
6	GPR21.all	HIRa2		2021.04.28	1e-11	1633.44281	52.92832351778077
6	GPR21.all	HIRa2		2021.04.28	1e-10	2298.117586	78.33170430510506
6	GPR21.all	HIRa2		2021.04.28	1e-9	1487.344407	47.34455007272234
6	GPR21.all	HIRa2		2021.04.28	1e-8	2130.968604	71.94339322233334
6	GPR21.all	HIRa2		2021.04.28	1e-7	2128.047058	71.83173388425476
6	GPR21.all	HIRa2		2021.04.28	1e-6	2865.064549	100
6	GPR21.all	HIRa2		2021.04.28	1e-5	2021.891391	67.77454241422161
6	GPR21.all	HIRa2		2021.04.28	1e-4	1647.133614	53.451575971243244
7	GPR21.all	HIRa2		2021.04.28	0	70.904884	0
7	GPR21.all	HIRa2		2021.04.28	1e-12	1198.295101	43.27658240636301
7	GPR21.all	HIRa2		2021.04.28	1e-11	1467.240984	53.600477800340485
7	GPR21.all	HIRa2		2021.04.28	1e-10	1041.032382	37.23981455471134
7	GPR21.all	HIRa2		2021.04.28	1e-9	1615.954262	59.309062399746644
7	GPR21.all	HIRa2		2021.04.28	1e-8	2675.986326	100
7	GPR21.all	HIRa2		2021.04.28	1e-7	2475.694099	92.31147925854364
7	GPR21.all	HIRa2		2021.04.28	1e-6	2536.063372	94.62884531193095
7	GPR21.all	HIRa2		2021.04.28	1e-5	1497.616533	54.76648929273666
7	GPR21.all	HIRa2		2021.04.28	1e-4	1807.807504	66.6736399099495
8	GPR21.all	HIRa2	94246.1864231		0	1821.3134885	0
8	GPR21.all	HIRa2	94246.1864231		1e-13	48888.0309174	39.85076944580557
8	GPR21.all	HIRa2	94246.1864231		1e-12	53066.4960304	43.388620797071916
8	GPR21.all	HIRa2	94246.1864231		1e-11	48085.0708373	39.170913726642915
8	GPR21.all	HIRa2	94246.1864231		1e-10	46937.2903372	38.199103101587696
8	GPR21.all	HIRa2	94246.1864231		1e-9	53297.5695121	43.58426766915677
8	GPR21.all	HIRa2	94246.1864231		1e-8	80252.3447052	66.40652064030161
8	GPR21.all	HIRa2	94246.1864231		1e-7	90004.7884296	74.66378623315605
8	GPR21.all	HIRa2	94246.1864231		1e-6	97685.4842666	81.16693018930764
8	GPR21.all	HIRa2	94246.1864231		1e-5	119928.737971	100
8	GPR21.all	HIRa2	94246.1864231		1e-4	82870.0091838	68.62286266119452
9	GPR21.all	HIRa2	108312.6278433		0	1570.707614	0
9	GPR21.all	HIRa2	108312.6278433		1e-13	42828.3357771	32.99803889398427
9	GPR21.all	HIRa2	108312.6278433		1e-12	45031.9877053	34.7605297416909
9	GPR21.all	HIRa2	108312.6278433		1e-11	49826.5575285	38.59524852097784
9	GPR21.all	HIRa2	108312.6278433		1e-10	48264.0688474	37.34556295818871
9	GPR21.all	HIRa2	108312.6278433		1e-9	61153.0807339	47.65425336216456
9	GPR21.all	HIRa2	108312.6278433		1e-8	85557.1477076	67.17273726497363
9	GPR21.all	HIRa2	108312.6278433		1e-7	105666.01821	83.2559034695146
9	GPR21.all	HIRa2	108312.6278433		1e-6	83806.215128	65.77233341398203
9	GPR21.all	HIRa2	108312.6278433		1e-5	126601.2535069	100
9	GPR21.all	HIRa2	108312.6278433		1e-4	95351.276331	75.00612594088133
10	GPR21.all	HIRa2	108941.0816837		0	1409.8365323	0
10	GPR21.all	HIRa2	108941.0816837		1e-13	40095.062694	40.64674580448941
10	GPR21.all	HIRa2	108941.0816837		1e-12	50425.9121454	51.50141703842002
10	GPR21.all	HIRa2	108941.0816837		1e-11	48824.5313887	49.81883888101924
10	GPR21.all	HIRa2	108941.0816837		1e-10	55940.9589499	57.29610218838845
10	GPR21.all	HIRa2	108941.0816837		1e-9	60146.2619507	61.71463347446385
10	GPR21.all	HIRa2	108941.0816837		1e-8	64436.0283626	66.22191085669523
10	GPR21.all	HIRa2	108941.0816837		1e-7	96584.0636347	100
10	GPR21.all	HIRa2	108941.0816837		1e-6	70668.0224227	72.76989579950424
10	GPR21.all	HIRa2	108941.0816837		1e-5	86094.3228769	88.9783809365598
10	GPR21.all	HIRa2	108941.0816837		1e-4	66633.5893338	68.53089831906317
1	GPR21.all	HIRa4		2021.07.21	0	383.653228	0
1	GPR21.all	HIRa4		2021.07.21	1e-13	5488.509642	26.46181835084607
1	GPR21.all	HIRa4		2021.07.21	1e-12	6531.020198	31.86583419858967
1	GPR21.all	HIRa4		2021.07.21	1e-11	8195.241498	40.49258452508943
1	GPR21.all	HIRa4		2021.07.21	1e-10	8337.939675	41.23228275213752
1	GPR21.all	HIRa4		2021.07.21	1e-9	11752.00688	58.92963188198335
1	GPR21.all	HIRa4		2021.07.21	1e-8	11846.00684	59.416895316011605
1	GPR21.all	HIRa4		2021.07.21	1e-7	19527.44633	99.23483336808776
1	GPR21.all	HIRa4		2021.07.21	1e-6	19675.05772	100
1	GPR21.all	HIRa4		2021.07.21	1e-5	15742.71778	79.6161034224817
1	GPR21.all	HIRa4		2021.07.21	1e-4	14489.90192	73.12193727444652
2	GPR21.all	HIRa4		2021.07.21	0	455.9299472	0
2	GPR21.all	HIRa4		2021.07.21	1e-13	5958.375101	31.705497294810428
2	GPR21.all	HIRa4		2021.07.21	1e-12	5228.073596	27.497445829693525
2	GPR21.all	HIRa4		2021.07.21	1e-11	8392.894546	45.73337899469524
2	GPR21.all	HIRa4		2021.07.21	1e-10	8113.740258	44.1248712721046
2	GPR21.all	HIRa4		2021.07.21	1e-9	11489.61996	63.576940628116
2	GPR21.all	HIRa4		2021.07.21	1e-8	11553.70268	63.94619001612689
2	GPR21.all	HIRa4		2021.07.21	1e-7	17810.79148	100
2	GPR21.all	HIRa4		2021.07.21	1e-6	17249.53428	96.7659943645229
2	GPR21.all	HIRa4		2021.07.21	1e-5	14615.83865	81.59044470644915
2	GPR21.all	HIRa4		2021.07.21	1e-4	14765.84598	82.45479807346676
3	GPR21.all	HIRa4		2021.07.21	0	577.8466516	0
3	GPR21.all	HIRa4		2021.07.21	1e-13	5511.342	33.42967994320983
3	GPR21.all	HIRa4		2021.07.21	1e-12	5801.231911	35.39399251657396
3	GPR21.all	HIRa4		2021.07.21	1e-11	7041.488178	43.798048287461974
3	GPR21.all	HIRa4		2021.07.21	1e-10	11140.13149	71.57071744908868
3	GPR21.all	HIRa4		2021.07.21	1e-9	9336.521779	59.34934271915216
3	GPR21.all	HIRa4		2021.07.21	1e-8	11470.65619	73.81037395102678
3	GPR21.all	HIRa4		2021.07.21	1e-7	15335.67669	100
3	GPR21.all	HIRa4		2021.07.21	1e-6	13219.30069	85.65930089658728
3	GPR21.all	HIRa4		2021.07.21	1e-5	12518.00292	80.90726236398991
3	GPR21.all	HIRa4		2021.07.21	1e-4	11963.24523	77.14818878368361
4	GPR21.all	HIRa4		2021.04.28	0	355.1659488	0
4	GPR21.all	HIRa4		2021.04.28	1e-12	5231.163482	33.169148478611035
4	GPR21.all	HIRa4		2021.04.28	1e-11	6050.33796	38.741612308968804
4	GPR21.all	HIRa4		2021.04.28	1e-10	5988.809724	38.32306427205631
4	GPR21.all	HIRa4		2021.04.28	1e-9	7395.675484	47.893319171732024
4	GPR21.all	HIRa4		2021.04.28	1e-8	11654.20876	76.86214484709072
4	GPR21.all	HIRa4		2021.04.28	1e-7	13227.72344	87.56603501496404
4	GPR21.all	HIRa4		2021.04.28	1e-6	15055.56604	100
4	GPR21.all	HIRa4		2021.04.28	1e-5	14502.39849	96.23705785850592
4	GPR21.all	HIRa4		2021.04.28	1e-4	14485.71495	96.12356747799588
5	GPR21.all	HIRa4		2021.04.28	0	250.4690664	0
5	GPR21.all	HIRa4		2021.04.28	1e-12	4324.865628	31.025866791867195
5	GPR21.all	HIRa4		2021.04.28	1e-11	4794.717922	34.603715551825076
5	GPR21.all	HIRa4		2021.04.28	1e-10	5059.358863	36.61891325263899
5	GPR21.all	HIRa4		2021.04.28	1e-9	7383.678401	54.318228299037756
5	GPR21.all	HIRa4		2021.04.28	1e-8	7460.884394	54.9061393720363
5	GPR21.all	HIRa4		2021.04.28	1e-7	10413.16088	77.38724439030383
5	GPR21.all	HIRa4		2021.04.28	1e-6	10272.7448	76.31799879094928
5	GPR21.all	HIRa4		2021.04.28	1e-5	13382.72606	100
5	GPR21.all	HIRa4		2021.04.28	1e-4	10103.22705	75.02714871024635
6	GPR21.all	HIRa4		2021.04.28	0	284.0887896	0
6	GPR21.all	HIRa4		2021.04.28	1e-12	1238.72832	28.7076814719691
6	GPR21.all	HIRa4		2021.04.28	1e-11	2257.993258	59.3587620566898
6	GPR21.all	HIRa4		2021.04.28	1e-10	2388.375312	63.279578612782714
6	GPR21.all	HIRa4		2021.04.28	1e-9	1936.069889	49.67796292640149
6	GPR21.all	HIRa4		2021.04.28	1e-8	3260.988094	89.52057219863222
6	GPR21.all	HIRa4		2021.04.28	1e-7	3181.044683	87.11653391435011
6	GPR21.all	HIRa4		2021.04.28	1e-6	3609.468902	100
6	GPR21.all	HIRa4		2021.04.28	1e-5	2753.729068	74.26640549123891
6	GPR21.all	HIRa4		2021.04.28	1e-4	2439.719554	64.82358983148647
7	GPR21.all	HIRa4		2021.04.28	0	283.5913712	0
7	GPR21.all	HIRa4		2021.04.28	1e-12	1967.27897	32.36299418749532
7	GPR21.all	HIRa4		2021.04.28	1e-11	1972.322619	32.459940665801085
7	GPR21.all	HIRa4		2021.04.28	1e-10	2332.212462	39.37756178829955
7	GPR21.all	HIRa4		2021.04.28	1e-9	2639.667411	45.28730581355421
7	GPR21.all	HIRa4		2021.04.28	1e-8	3739.71165	66.43180158469258
7	GPR21.all	HIRa4		2021.04.28	1e-7	5486.100104	100
7	GPR21.all	HIRa4		2021.04.28	1e-6	2965.808052	51.556216789979814
7	GPR21.all	HIRa4		2021.04.28	1e-5	3745.866063	66.55009860861102
7	GPR21.all	HIRa4		2021.04.28	1e-4	3940.000017	70.28164359912788
8	GPR21.all	HIRa4	70991.2215292	2022.05.27	0	2085.940556	0
8	GPR21.all	HIRa4	70991.2215292	2022.05.27	1e-13	38846.8762366	36.35719396518059
8	GPR21.all	HIRa4	70991.2215292	2022.05.27	1e-12	46150.886383	43.58098489160288
8	GPR21.all	HIRa4	70991.2215292	2022.05.27	1e-11	45430.9253162	42.8689310858876
8	GPR21.all	HIRa4	70991.2215292	2022.05.27	1e-10	44162.5727574	41.61450871761093
8	GPR21.all	HIRa4	70991.2215292	2022.05.27	1e-9	48276.4103178	45.683164407559545
8	GPR21.all	HIRa4	70991.2215292	2022.05.27	1e-8	77725.1156298	74.80843750600404
8	GPR21.all	HIRa4	70991.2215292	2022.05.27	1e-7	71549.6703376	68.70081651777211
8	GPR21.all	HIRa4	70991.2215292	2022.05.27	1e-6	103196.4270138	99.99999999999999
8	GPR21.all	HIRa4	70991.2215292	2022.05.27	1e-5	96355.6557752	93.23436027433702
8	GPR21.all	HIRa4	70991.2215292	2022.05.27	1e-4	75502.4093048	72.61014294441308
9	GPR21.all	HIRa4	74667.0647724	2022.05.27	0	2883.8044122	0
9	GPR21.all	HIRa4	74667.0647724	2022.05.27	1e-13	42926.0250792	39.08906720606607
9	GPR21.all	HIRa4	74667.0647724	2022.05.27	1e-12	61249.2636774	56.97614472242611
9	GPR21.all	HIRa4	74667.0647724	2022.05.27	1e-11	53843.8453936	49.74700287757708
9	GPR21.all	HIRa4	74667.0647724	2022.05.27	1e-10	48292.5773826	44.32787564771056
9	GPR21.all	HIRa4	74667.0647724	2022.05.27	1e-9	60971.173494	56.70467411746967
9	GPR21.all	HIRa4	74667.0647724	2022.05.27	1e-8	83570.7201968	78.76626773483892
9	GPR21.all	HIRa4	74667.0647724	2022.05.27	1e-7	91131.7967428	86.14736259755166
9	GPR21.all	HIRa4	74667.0647724	2022.05.27	1e-6	105322.2188566	100
9	GPR21.all	HIRa4	74667.0647724	2022.05.27	1e-5	99711.94137	94.52326793905516
9	GPR21.all	HIRa4	74667.0647724	2022.05.27	1e-4	92886.113274	87.85991988449814
10	GPR21.all	HIRa4	46230.7800714	2022.05.27	0	1306.016082	0
10	GPR21.all	HIRa4	46230.7800714	2022.05.27	1e-13	36796.190816	41.22024196383084
10	GPR21.all	HIRa4	46230.7800714	2022.05.27	1e-12	58840.6471966	66.82388671283577
10	GPR21.all	HIRa4	46230.7800714	2022.05.27	1e-11	23422.7082184	25.68754333093171
10	GPR21.all	HIRa4	46230.7800714	2022.05.27	1e-10	38482.7206338	43.179070504123466
10	GPR21.all	HIRa4	46230.7800714	2022.05.27	1e-9	31317.3789912	34.85684841096116
10	GPR21.all	HIRa4	46230.7800714	2022.05.27	1e-8	59300.923841	67.35847733671038
10	GPR21.all	HIRa4	46230.7800714	2022.05.27	1e-7	76812.3474376	87.69720835714324
10	GPR21.all	HIRa4	46230.7800714	2022.05.27	1e-6	63720.6811038	72.49182664139782
10	GPR21.all	HIRa4	46230.7800714	2022.05.27	1e-5	65703.3320374	74.79458654115433
10	GPR21.all	HIRa4	46230.7800714	2022.05.27	1e-4	87404.9156594	100
1	GPR21.all	HIRa5		2021.07.21	0	488.3496408	0
1	GPR21.all	HIRa5		2021.07.21	1e-13	5648.376302	26.47889744183331
1	GPR21.all	HIRa5		2021.07.21	1e-12	7129.630379	34.08001607269309
1	GPR21.all	HIRa5		2021.07.21	1e-11	7556.863636	36.272381798418344
1	GPR21.all	HIRa5		2021.07.21	1e-10	10145.73611	49.557291592487005
1	GPR21.all	HIRa5		2021.07.21	1e-9	12111.46637	59.64452047140595
1	GPR21.all	HIRa5		2021.07.21	1e-8	14206.13586	70.39340652219016
1	GPR21.all	HIRa5		2021.07.21	1e-7	15852.75154	78.84308528929463
1	GPR21.all	HIRa5		2021.07.21	1e-6	19975.66656	100
1	GPR21.all	HIRa5		2021.07.21	1e-5	18397.86781	91.90345825163101
1	GPR21.all	HIRa5		2021.07.21	1e-4	19412.30442	97.10908309062833
2	GPR21.all	HIRa5		2021.07.21	0	420.7591604	0
2	GPR21.all	HIRa5		2021.07.21	1e-13	6188.049049	32.39170471261993
2	GPR21.all	HIRa5		2021.07.21	1e-12	7277.820156	38.51235142609002
2	GPR21.all	HIRa5		2021.07.21	1e-11	8659.467912	46.27230922146102
2	GPR21.all	HIRa5		2021.07.21	1e-10	10207.3559	54.965947239313195
2	GPR21.all	HIRa5		2021.07.21	1e-9	10054.68654	54.10848716303721
2	GPR21.all	HIRa5		2021.07.21	1e-8	12382.17521	67.18071470437025
2	GPR21.all	HIRa5		2021.07.21	1e-7	14899.67825	81.32014876437692
2	GPR21.all	HIRa5		2021.07.21	1e-6	18225.59512	100
2	GPR21.all	HIRa5		2021.07.21	1e-5	17362.18608	95.15070488737376
2	GPR21.all	HIRa5		2021.07.21	1e-4	16761.3755	91.77628132422907
3	GPR21.all	HIRa5		2021.07.21	0	245.0804528	0
3	GPR21.all	HIRa5		2021.07.21	1e-13	6356.680272	40.962730553198504
3	GPR21.all	HIRa5		2021.07.21	1e-12	6951.140109	44.94707161742035
3	GPR21.all	HIRa5		2021.07.21	1e-11	6298.327468	40.57162343591535
3	GPR21.all	HIRa5		2021.07.21	1e-10	7939.247247	51.56981650402589
3	GPR21.all	HIRa5		2021.07.21	1e-9	11120.54161	72.89230286718508
3	GPR21.all	HIRa5		2021.07.21	1e-8	10600.38903	69.40600294385666
3	GPR21.all	HIRa5		2021.07.21	1e-7	14351.17937	94.54551119115408
3	GPR21.all	HIRa5		2021.07.21	1e-6	13428.19298	88.35923527055749
3	GPR21.all	HIRa5		2021.07.21	1e-5	15164.98383	100.00000000000001
3	GPR21.all	HIRa5		2021.07.21	1e-4	14367.20969	94.65295371001446
4	GPR21.all	HIRa5		2021.04.28	0	357.0255896	0
4	GPR21.all	HIRa5		2021.04.28	1e-12	5514.104419	35.762567567868786
4	GPR21.all	HIRa5		2021.04.28	1e-11	5616.911282	36.475497795639974
4	GPR21.all	HIRa5		2021.04.28	1e-10	6084.102104	39.71530542541922
4	GPR21.all	HIRa5		2021.04.28	1e-9	8781.776501	58.42274932734745
4	GPR21.all	HIRa5		2021.04.28	1e-8	11484.55211	77.1655683796007
4	GPR21.all	HIRa5		2021.04.28	1e-7	14777.35159	100
4	GPR21.all	HIRa5		2021.04.28	1e-6	14680.79128	99.330387468374
4	GPR21.all	HIRa5		2021.04.28	1e-5	11663.74011	78.40817551618714
4	GPR21.all	HIRa5		2021.04.28	1e-4	11775.29749	79.18178756904159
5	GPR21.all	HIRa5		2021.04.28	0	356.7136328	0
5	GPR21.all	HIRa5		2021.04.28	1e-12	3807.474488	28.821293984214154
5	GPR21.all	HIRa5		2021.04.28	1e-11	3717.446516	28.069366291541808
5	GPR21.all	HIRa5		2021.04.28	1e-10	5795.669211	45.42700704691352
5	GPR21.all	HIRa5		2021.04.28	1e-9	6844.975882	54.19098035990488
5	GPR21.all	HIRa5		2021.04.28	1e-8	8073.429422	64.45121632176105
5	GPR21.all	HIRa5		2021.04.28	1e-7	8907.981994	71.42152983585126
5	GPR21.all	HIRa5		2021.04.28	1e-6	12329.66966	100.00000000000001
5	GPR21.all	HIRa5		2021.04.28	1e-5	9742.822138	78.39424519623029
5	GPR21.all	HIRa5		2021.04.28	1e-4	9793.292982	78.81578557343823
6	GPR21.all	HIRa5		2021.04.28	0	284.2298536	0
6	GPR21.all	HIRa5		2021.04.28	1e-12	3301.282001	90.05189207866675
6	GPR21.all	HIRa5		2021.04.28	1e-11	1741.181511	43.486571330589875
6	GPR21.all	HIRa5		2021.04.28	1e-10	2964.72476	80.00645207162412
6	GPR21.all	HIRa5		2021.04.28	1e-9	2257.870295	58.90851312736081
6	GPR21.all	HIRa5		2021.04.28	1e-8	3634.578278	100.00000000000001
6	GPR21.all	HIRa5		2021.04.28	1e-7	3254.096514	88.6435165599787
6	GPR21.all	HIRa5		2021.04.28	1e-6	3313.188218	90.40726458002479
6	GPR21.all	HIRa5		2021.04.28	1e-5	3202.139225	87.09271400399366
6	GPR21.all	HIRa5		2021.04.28	1e-4	2723.09777	72.79445620157452
7	GPR21.all	HIRa5		2021.04.28	0	319.5155736	0
7	GPR21.all	HIRa5		2021.04.28	1e-12	1610.016498	27.872654336764327
7	GPR21.all	HIRa5		2021.04.28	1e-11	1324.757906	21.711547450998438
7	GPR21.all	HIRa5		2021.04.28	1e-10	2158.117467	39.71071548165302
7	GPR21.all	HIRa5		2021.04.28	1e-9	2377.253021	44.44367570977306
7	GPR21.all	HIRa5		2021.04.28	1e-8	2243.499386	41.55482164996365
7	GPR21.all	HIRa5		2021.04.28	1e-7	4949.504913	100
7	GPR21.all	HIRa5		2021.04.28	1e-6	3485.176384	68.3729611094577
7	GPR21.all	HIRa5		2021.04.28	1e-5	2300.462288	42.78512474192243
7	GPR21.all	HIRa5		2021.04.28	1e-4	2866.939808	55.02008855014168
8	GPR21.all	HIRa5	87440.5896932	2022.05.27	0	1137.3454542	0
8	GPR21.all	HIRa5	87440.5896932	2022.05.27	1e-13	26935.944193	36.57656690482382
8	GPR21.all	HIRa5	87440.5896932	2022.05.27	1e-12	29430.8040446	40.113712825193716
8	GPR21.all	HIRa5	87440.5896932	2022.05.27	1e-11	41414.9011608	57.10444687251835
8	GPR21.all	HIRa5	87440.5896932	2022.05.27	1e-10	44508.1936556	61.4900346727612
8	GPR21.all	HIRa5	87440.5896932	2022.05.27	1e-9	35921.966521	49.31671028299944
8	GPR21.all	HIRa5	87440.5896932	2022.05.27	1e-8	42717.9372416	58.95185675982751
8	GPR21.all	HIRa5	87440.5896932	2022.05.27	1e-7	68108.4714948	94.94988069376573
8	GPR21.all	HIRa5	87440.5896932	2022.05.27	1e-6	69160.7391978	96.44175784687171
8	GPR21.all	HIRa5	87440.5896932	2022.05.27	1e-5	71670.4788834	100
8	GPR21.all	HIRa5	87440.5896932	2022.05.27	1e-4	53524.5695252	74.27321249464329
9	GPR21.all	HIRa5	86665.7796808	2022.05.27	0	1088.621416	0
9	GPR21.all	HIRa5	86665.7796808	2022.05.27	1e-13	31363.2008494	38.130939598231734
9	GPR21.all	HIRa5	86665.7796808	2022.05.27	1e-12	33354.7980984	40.63936335925158
9	GPR21.all	HIRa5	86665.7796808	2022.05.27	1e-11	53547.4561782	66.07208744588733
9	GPR21.all	HIRa5	86665.7796808	2022.05.27	1e-10	47575.9704668	58.55098012632893
9	GPR21.all	HIRa5	86665.7796808	2022.05.27	1e-9	46552.5160626	57.26193569372353
9	GPR21.all	HIRa5	86665.7796808	2022.05.27	1e-8	58528.1316202	72.34526573578206
9	GPR21.all	HIRa5	86665.7796808	2022.05.27	1e-7	74727.7280672	92.74871460928851
9	GPR21.all	HIRa5	86665.7796808	2022.05.27	1e-6	80484.984979	100
9	GPR21.all	HIRa5	86665.7796808	2022.05.27	1e-5	68455.316356	84.84858993138317
9	GPR21.all	HIRa5	86665.7796808	2022.05.27	1e-4	64456.8870488	79.81255411341111
10	GPR21.all	HIRa5	71962.1386108	2022.05.27	0	957.946661600001	0
10	GPR21.all	HIRa5	71962.1386108	2022.05.27	1e-13	31360.06305	44.48241966244802
10	GPR21.all	HIRa5	71962.1386108	2022.05.27	1e-12	34863.396262	49.60827130260015
10	GPR21.all	HIRa5	71962.1386108	2022.05.27	1e-11	43422.0887192	62.13079916807008
10	GPR21.all	HIRa5	71962.1386108	2022.05.27	1e-10	44291.3705042	63.402676318703094
10	GPR21.all	HIRa5	71962.1386108	2022.05.27	1e-9	37999.0130404	54.196103927654534
10	GPR21.all	HIRa5	71962.1386108	2022.05.27	1e-8	40444.9643122	57.774862378418824
10	GPR21.all	HIRa5	71962.1386108	2022.05.27	1e-7	61854.8430312	89.10041872896451
10	GPR21.all	HIRa5	71962.1386108	2022.05.27	1e-6	69304.310504	100
10	GPR21.all	HIRa5	71962.1386108	2022.05.27	1e-5	68366.8284998	98.62833667880015
10	GPR21.all	HIRa5	71962.1386108	2022.05.27	1e-4	46023.0824068	65.93640570128322
1	GPR29.all	HIRa1		2021.07.28	0	574.280311	0
1	GPR29.all	HIRa1		2021.07.28	1e-13	326.7641664	-3.261189480815198
1	GPR29.all	HIRa1		2021.07.28	1e-12	235.3715136	-4.465348338480097
1	GPR29.all	HIRa1		2021.07.28	1e-11	507.500367	-0.8798700838451409
1	GPR29.all	HIRa1		2021.07.28	1e-10	327.8681946	-3.24664317654005
1	GPR29.all	HIRa1		2021.07.28	1e-9	384.11418	-2.505564988606101
1	GPR29.all	HIRa1		2021.07.28	1e-8	272.815445	-3.971999690862037
1	GPR29.all	HIRa1		2021.07.28	1e-7	455.2033064	-1.568918566649745
1	GPR29.all	HIRa1		2021.07.28	1e-6	546.336209	-0.3681820902652615
1	GPR29.all	HIRa1		2021.07.28	1e-5	1602.104141	13.542261123790908
1	GPR29.all	HIRa1		2021.07.28	1e-4	8164.030801	100
2	GPR29.all	HIRa1		2021.07.28	0	432.7273524	0
2	GPR29.all	HIRa1		2021.07.28	1e-13	237.84068	-1.4294870785915272
2	GPR29.all	HIRa1		2021.07.28	1e-12	472.9681714	0.2951650314721085
2	GPR29.all	HIRa1		2021.07.28	1e-11	385.7679462	-0.34444563886571267
2	GPR29.all	HIRa1		2021.07.28	1e-10	291.212706	-1.0380050927497335
2	GPR29.all	HIRa1		2021.07.28	1e-9	436.6923274	0.02908295605666309
2	GPR29.all	HIRa1		2021.07.28	1e-8	436.6019832	0.028420284438664373
2	GPR29.all	HIRa1		2021.07.28	1e-7	163.8752876	-1.9720207028597816
2	GPR29.all	HIRa1		2021.07.28	1e-6	419.3569952	-0.09807111290978764
2	GPR29.all	HIRa1		2021.07.28	1e-5	3033.680934	19.077905590600835
2	GPR29.all	HIRa1		2021.07.28	1e-4	14066.05607	99.99999999999999
3	GPR29.all	HIRa1		2021.07.28	0	450.4584036	0
3	GPR29.all	HIRa1		2021.07.28	1e-13	128.0388864	-2.897973579317487
3	GPR29.all	HIRa1		2021.07.28	1e-12	290.2600064	-1.4398964633602784
3	GPR29.all	HIRa1		2021.07.28	1e-11	473.565762	0.20769373613781975
3	GPR29.all	HIRa1		2021.07.28	1e-10	291.849766	-1.4256073739209176
3	GPR29.all	HIRa1		2021.07.28	1e-9	291.3597516	-1.4300117251122393
3	GPR29.all	HIRa1		2021.07.28	1e-8	328.6689108	-1.0946692540139977
3	GPR29.all	HIRa1		2021.07.28	1e-7	328.070568	-1.100047283361704
3	GPR29.all	HIRa1		2021.07.28	1e-6	621.0579688	1.5333843214149292
3	GPR29.all	HIRa1		2021.07.28	1e-5	3715.73079	29.348946326944503
3	GPR29.all	HIRa1		2021.07.28	1e-4	11576.14704	100.00000000000001
4	GPR29.all	HIRa1	21718.0694	2022.04.01	0	539.703036	0
4	GPR29.all	HIRa1	21718.0694	2022.04.01	1e-12	585.3258412	0.222497880737823
4	GPR29.all	HIRa1	21718.0694	2022.04.01	1e-11	576.2394704	0.17818455459017854
4	GPR29.all	HIRa1	21718.0694	2022.04.01	1e-10	557.4100104	0.08635515201241706
4	GPR29.all	HIRa1	21718.0694	2022.04.01	1e-9	624.7947316	0.41498373141220013
4	GPR29.all	HIRa1	21718.0694	2022.04.01	1e-8	506.9470376	-0.1597477444339946
4	GPR29.all	HIRa1	21718.0694	2022.04.01	1e-7	631.7795352	0.44904792346608835
4	GPR29.all	HIRa1	21718.0694	2022.04.01	1e-6	2172.5481724	7.963223235165325
4	GPR29.all	HIRa1	21718.0694	2022.04.01	1e-5	7341.584848	33.172100697550775
4	GPR29.all	HIRa1	21718.0694	2022.04.01	1e-4	21044.5298904	100
5	GPR29.all	HIRa1	18255.2039428	2022.04.01	0	521.254829600001	0
5	GPR29.all	HIRa1	18255.2039428	2022.04.01	1e-12	503.6106672	-0.08877353445312039
5	GPR29.all	HIRa1	18255.2039428	2022.04.01	1e-11	397.8746148	-0.6207660925508521
5	GPR29.all	HIRa1	18255.2039428	2022.04.01	1e-10	688.8739824	0.8433466150874199
5	GPR29.all	HIRa1	18255.2039428	2022.04.01	1e-9	416.702226	-0.5260382412852653
5	GPR29.all	HIRa1	18255.2039428	2022.04.01	1e-8	667.9212536	0.7379266042166525
5	GPR29.all	HIRa1	18255.2039428	2022.04.01	1e-7	638.36014	0.5891950023899736
5	GPR29.all	HIRa1	18255.2039428	2022.04.01	1e-6	1523.5547728	5.04289784478637
5	GPR29.all	HIRa1	18255.2039428	2022.04.01	1e-5	7149.4552164	33.34863747341968
5	GPR29.all	HIRa1	18255.2039428	2022.04.01	1e-4	20396.730678	100
6	GPR29.all	HIRa1	18074.8815568	2022.04.01	0	495.8144912	0
6	GPR29.all	HIRa1	18074.8815568	2022.04.01	1e-12	603.378282	0.5181919932136835
6	GPR29.all	HIRa1	18074.8815568	2022.04.01	1e-11	452.173814	-0.21024035444707448
6	GPR29.all	HIRa1	18074.8815568	2022.04.01	1e-10	442.7961336	-0.25541762890026226
6	GPR29.all	HIRa1	18074.8815568	2022.04.01	1e-9	795.0303864	1.4414821194169427
6	GPR29.all	HIRa1	18074.8815568	2022.04.01	1e-8	577.386382	0.3929751858825427
6	GPR29.all	HIRa1	18074.8815568	2022.04.01	1e-7	652.6826328	0.7557172758867692
6	GPR29.all	HIRa1	18074.8815568	2022.04.01	1e-6	1761.5773008	6.097852710136879
6	GPR29.all	HIRa1	18074.8815568	2022.04.01	1e-5	8394.32501	38.051326368428974
6	GPR29.all	HIRa1	18074.8815568	2022.04.01	1e-4	21253.3314364	100
7	GPR29.all	HIRa1	34909.5342383	2022.05.11	0	727.9018449	0
7	GPR29.all	HIRa1	34909.5342383	2022.05.11	1e-13	1844.8015208	4.617721406473313
7	GPR29.all	HIRa1	34909.5342383	2022.05.11	1e-12	1710.3397242	4.061801183815579
7	GPR29.all	HIRa1	34909.5342383	2022.05.11	1e-11	1485.9788541	3.1342013151873522
7	GPR29.all	HIRa1	34909.5342383	2022.05.11	1e-10	1344.5217679	2.5493596958926528
7	GPR29.all	HIRa1	34909.5342383	2022.05.11	1e-9	1175.1042956	1.8489183712589852
7	GPR29.all	HIRa1	34909.5342383	2022.05.11	1e-8	1359.20632	2.6100716577991707
7	GPR29.all	HIRa1	34909.5342383	2022.05.11	1e-7	1457.3877363	3.0159939062777976
7	GPR29.all	HIRa1	34909.5342383	2022.05.11	1e-6	3433.3633743	11.185487728460009
7	GPR29.all	HIRa1	34909.5342383	2022.05.11	1e-5	13119.3012286	51.231127938293746
7	GPR29.all	HIRa1	34909.5342383	2022.05.11	1e-4	24915.1487051	99.99999999999999
8	GPR29.all	HIRa1	44673.6001292	2022.05.11	0	1232.7152165	0
8	GPR29.all	HIRa1	44673.6001292	2022.05.11	1e-13	2326.0652345	3.182813526825545
8	GPR29.all	HIRa1	44673.6001292	2022.05.11	1e-12	1588.9853982	1.0371258378845654
8	GPR29.all	HIRa1	44673.6001292	2022.05.11	1e-11	1760.8647861	1.5374779957336313
8	GPR29.all	HIRa1	44673.6001292	2022.05.11	1e-10	1360.7462202	0.37270663897259954
8	GPR29.all	HIRa1	44673.6001292	2022.05.11	1e-9	2023.0498064	2.300715765344086
8	GPR29.all	HIRa1	44673.6001292	2022.05.11	1e-8	1744.151568	1.4888247229758627
8	GPR29.all	HIRa1	44673.6001292	2022.05.11	1e-7	2377.2129786	3.3317079605457556
8	GPR29.all	HIRa1	44673.6001292	2022.05.11	1e-6	4441.2812917	9.34034603533533
8	GPR29.all	HIRa1	44673.6001292	2022.05.11	1e-5	15783.5459639	42.35842151819837
8	GPR29.all	HIRa1	44673.6001292	2022.05.11	1e-4	35584.3983668	100
9	GPR29.all	HIRa1	44360.7840802	2022.05.11	0	1097.6651343	0
9	GPR29.all	HIRa1	44360.7840802	2022.05.11	1e-13	1775.2590616	1.8130891344498445
9	GPR29.all	HIRa1	44360.7840802	2022.05.11	1e-12	2053.2257769	2.556865622024548
9	GPR29.all	HIRa1	44360.7840802	2022.05.11	1e-11	1506.5040224	1.093961022803673
9	GPR29.all	HIRa1	44360.7840802	2022.05.11	1e-10	1716.4788927	1.6558066068770554
9	GPR29.all	HIRa1	44360.7840802	2022.05.11	1e-9	1835.4145883	1.9740518105344382
9	GPR29.all	HIRa1	44360.7840802	2022.05.11	1e-8	1778.421822	1.8215519707963241
9	GPR29.all	HIRa1	44360.7840802	2022.05.11	1e-7	2650.7772558	4.155779145327647
9	GPR29.all	HIRa1	44360.7840802	2022.05.11	1e-6	4923.439476	10.236912714718297
9	GPR29.all	HIRa1	44360.7840802	2022.05.11	1e-5	14551.4234472	35.99923498699465
9	GPR29.all	HIRa1	44360.7840802	2022.05.11	1e-4	38470.0101793	100
1	GPR29.all	HIRa2		2021.07.28	0	234.6744604	0
1	GPR29.all	HIRa2		2021.07.28	1e-13	507.5303882	2.0694024600884333
1	GPR29.all	HIRa2		2021.07.28	1e-12	271.4683752	0.27905355920731545
1	GPR29.all	HIRa2		2021.07.28	1e-11	217.553312	-0.12985074909008115
1	GPR29.all	HIRa2		2021.07.28	1e-10	454.9800546	1.6708485766997658
1	GPR29.all	HIRa2		2021.07.28	1e-9	400.9457716	1.2610400778670914
1	GPR29.all	HIRa2		2021.07.28	1e-8	308.885445	0.5628332700522874
1	GPR29.all	HIRa2		2021.07.28	1e-7	690.443107	3.4566548218682893
1	GPR29.all	HIRa2		2021.07.28	1e-6	3821.793889	27.205543343067713
1	GPR29.all	HIRa2		2021.07.28	1e-5	13419.92639	100
1	GPR29.all	HIRa2		2021.07.28	1e-4	9304.430058	68.78712402331132
2	GPR29.all	HIRa2		2021.07.28	0	757.778899	0
2	GPR29.all	HIRa2		2021.07.28	1e-13	401.819023	-2.436894749811814
2	GPR29.all	HIRa2		2021.07.28	1e-12	491.739195	-1.821302909766968
2	GPR29.all	HIRa2		2021.07.28	1e-11	146.792556	-4.182801242079937
2	GPR29.all	HIRa2		2021.07.28	1e-10	436.9253758	-2.1965573056461656
2	GPR29.all	HIRa2		2021.07.28	1e-9	309.1881926	-3.0710437072984402
2	GPR29.all	HIRa2		2021.07.28	1e-8	181.8672704	-3.9426803938175086
2	GPR29.all	HIRa2		2021.07.28	1e-7	384.6234934	-2.5546150284942177
2	GPR29.all	HIRa2		2021.07.28	1e-6	4678.041953	26.83804860684306
2	GPR29.all	HIRa2		2021.07.28	1e-5	15364.88805	100
2	GPR29.all	HIRa2		2021.07.28	1e-4	11346.10807	72.48750633368907
3	GPR29.all	HIRa2		2021.07.28	0	324.537052	0
3	GPR29.all	HIRa2		2021.07.28	1e-13	362.9027328	0.27608297076810584
3	GPR29.all	HIRa2		2021.07.28	1e-12	199.6616524	-0.8986148708567249
3	GPR29.all	HIRa2		2021.07.28	1e-11	273.576636	-0.36671584466861623
3	GPR29.all	HIRa2		2021.07.28	1e-10	273.9774388	-0.36383163082413844
3	GPR29.all	HIRa2		2021.07.28	1e-9	364.8125184	0.28982596374995173
3	GPR29.all	HIRa2		2021.07.28	1e-8	401.4824388	0.5537060865773817
3	GPR29.all	HIRa2		2021.07.28	1e-7	654.2606832	2.3727216026398077
3	GPR29.all	HIRa2		2021.07.28	1e-6	6782.343756	46.47097151177127
3	GPR29.all	HIRa2		2021.07.28	1e-5	14220.96851	100
3	GPR29.all	HIRa2		2021.07.28	1e-4	14162.02446	99.57583319013841
4	GPR29.all	HIRa2		2021.04.28	0	357.2778456	0
4	GPR29.all	HIRa2		2021.04.28	1e-12	322.7363524	-0.36435632714335964
4	GPR29.all	HIRa2		2021.04.28	1e-11	588.47637	2.438766752311346
4	GPR29.all	HIRa2		2021.04.28	1e-10	250.6331976	-1.1249268243787574
4	GPR29.all	HIRa2		2021.04.28	1e-9	143.8387392	-2.251433903751004
4	GPR29.all	HIRa2		2021.04.28	1e-8	431.8524912	0.7866406878100368
4	GPR29.all	HIRa2		2021.04.28	1e-7	717.6919844	3.801780400845702
4	GPR29.all	HIRa2		2021.04.28	1e-6	6393.935441	63.6768762990828
4	GPR29.all	HIRa2		2021.04.28	1e-5	9837.418748	100
4	GPR29.all	HIRa2		2021.04.28	1e-4	5877.209028	58.22625675323634
5	GPR29.all	HIRa2		2021.04.28	0	338.9801052	0
5	GPR29.all	HIRa2		2021.04.28	1e-12	431.0643876	1.591582557566509
5	GPR29.all	HIRa2		2021.04.28	1e-11	358.660832	0.3401612162111148
5	GPR29.all	HIRa2		2021.04.28	1e-10	395.8166948	0.9823622694476907
5	GPR29.all	HIRa2		2021.04.28	1e-9	464.8788956	2.1760317135225016
5	GPR29.all	HIRa2		2021.04.28	1e-8	323.3825408	-0.26958793392910624
5	GPR29.all	HIRa2		2021.04.28	1e-7	465.7732096	2.1914890155320292
5	GPR29.all	HIRa2		2021.04.28	1e-6	5405.011651	87.5611693356366
5	GPR29.all	HIRa2		2021.04.28	1e-5	6124.685783	100
5	GPR29.all	HIRa2		2021.04.28	1e-4	5718.046834	92.97166202974529
6	GPR29.all	HIRa2		2021.04.28	0	426.5916424	0
6	GPR29.all	HIRa2		2021.04.28	1e-12	250.5015504	-5.460326016011432
6	GPR29.all	HIRa2		2021.04.28	1e-11	144.0018	-8.762745540034647
6	GPR29.all	HIRa2		2021.04.28	1e-10	288.2496208	-4.289807172399544
6	GPR29.all	HIRa2		2021.04.28	1e-9	321.8736976	-3.2471680367722744
6	GPR29.all	HIRa2		2021.04.28	1e-8	412.104648	-0.44922296034766124
6	GPR29.all	HIRa2		2021.04.28	1e-7	751.7839288	10.08379223083239
6	GPR29.all	HIRa2		2021.04.28	1e-6	2881.278964	76.11667920138234
6	GPR29.all	HIRa2		2021.04.28	1e-5	3651.492344	100
6	GPR29.all	HIRa2		2021.04.28	1e-4	2385.933795	60.75666613945334
7	GPR29.all	HIRa2		2021.04.28	0	195.7735248	0
7	GPR29.all	HIRa2		2021.04.28	1e-12	321.7278816	4.450881331023844
7	GPR29.all	HIRa2		2021.04.28	1e-11	107.446428	-3.1212372176605476
7	GPR29.all	HIRa2		2021.04.28	1e-10	431.1186	8.31644913418416
7	GPR29.all	HIRa2		2021.04.28	1e-9	252.0233704	1.9877151852044055
7	GPR29.all	HIRa2		2021.04.28	1e-8	322.9567632	4.494306634526158
7	GPR29.all	HIRa2		2021.04.28	1e-7	2241.598397	72.29383692283062
7	GPR29.all	HIRa2		2021.04.28	1e-6	2893.36383	95.32543877962617
7	GPR29.all	HIRa2		2021.04.28	1e-5	3025.648047	100
7	GPR29.all	HIRa2		2021.04.28	1e-4	2505.198404	81.60873781091213
8	GPR29.all	HIRa2	51975.612931999996	2022.05.11	0	1013.5176217	0
8	GPR29.all	HIRa2	51975.612931999996	2022.05.11	1e-13	1902.0307246	1.9886210065909966
8	GPR29.all	HIRa2	51975.612931999996	2022.05.11	1e-12	1909.4754658	2.0052834156096506
8	GPR29.all	HIRa2	51975.612931999996	2022.05.11	1e-11	1894.8495755	1.9725485548678738
8	GPR29.all	HIRa2	51975.612931999996	2022.05.11	1e-10	2118.9576574	2.4741348994682575
8	GPR29.all	HIRa2	51975.612931999996	2022.05.11	1e-9	2158.7494454	2.5631946840098045
8	GPR29.all	HIRa2	51975.612931999996	2022.05.11	1e-8	2172.047887	2.5929585223081584
8	GPR29.all	HIRa2	51975.612931999996	2022.05.11	1e-7	5817.5959432	10.752223052492832
8	GPR29.all	HIRa2	51975.612931999996	2022.05.11	1e-6	26566.1388432	57.19046704959716
8	GPR29.all	HIRa2	51975.612931999996	2022.05.11	1e-5	45693.378689	100
8	GPR29.all	HIRa2	51975.612931999996	2022.05.11	1e-4	43721.987798	95.58774167173317
9	GPR29.all	HIRa2	50576.3695088	2022.05.11	0	1561.5295612	0
9	GPR29.all	HIRa2	50576.3695088	2022.05.11	1e-13	2240.8056181	1.6660387197968052
9	GPR29.all	HIRa2	50576.3695088	2022.05.11	1e-12	2675.4588261	2.7320987801449936
9	GPR29.all	HIRa2	50576.3695088	2022.05.11	1e-11	2201.4422736	1.5694935002037713
9	GPR29.all	HIRa2	50576.3695088	2022.05.11	1e-10	2219.2601938	1.6131949447901204
9	GPR29.all	HIRa2	50576.3695088	2022.05.11	1e-9	2148.994822	1.4408573084336076
9	GPR29.all	HIRa2	50576.3695088	2022.05.11	1e-8	2888.8877222	3.255569026467008
9	GPR29.all	HIRa2	50576.3695088	2022.05.11	1e-7	6081.1479196	11.085123798066364
9	GPR29.all	HIRa2	50576.3695088	2022.05.11	1e-6	24110.5557282	55.30527729680285
9	GPR29.all	HIRa2	50576.3695088	2022.05.11	1e-5	42333.4545368	100
9	GPR29.all	HIRa2	50576.3695088	2022.05.11	1e-4	41874.130085	98.87342956685295
10	GPR29.all	HIRa2	50261.366723	2022.05.11	0	988.6894156	0
10	GPR29.all	HIRa2	50261.366723	2022.05.11	1e-13	1637.4074074	1.5568266197804623
10	GPR29.all	HIRa2	50261.366723	2022.05.11	1e-12	3003.7117413	4.835753649127783
10	GPR29.all	HIRa2	50261.366723	2022.05.11	1e-11	2159.4329731	2.8096102748671723
10	GPR29.all	HIRa2	50261.366723	2022.05.11	1e-10	2598.7096614	3.863808941219693
10	GPR29.all	HIRa2	50261.366723	2022.05.11	1e-9	2239.2259758	3.001101604298148
10	GPR29.all	HIRa2	50261.366723	2022.05.11	1e-8	2889.3237068	4.561239392786841
10	GPR29.all	HIRa2	50261.366723	2022.05.11	1e-7	5366.4791892	10.50604383028176
10	GPR29.all	HIRa2	50261.366723	2022.05.11	1e-6	20763.7969088	47.4573144934838
10	GPR29.all	HIRa2	50261.366723	2022.05.11	1e-5	41359.4940286	96.88392194747556
10	GPR29.all	HIRa2	50261.366723	2022.05.11	1e-4	42657.9404136	100
1	GPR29.all	HIRa4		2021.07.28	0	251.2302692	0
1	GPR29.all	HIRa4		2021.07.28	1e-13	306.823186	0.23907013982171968
1	GPR29.all	HIRa4		2021.07.28	1e-12	380.8881088	0.5575767494565799
1	GPR29.all	HIRa4		2021.07.28	1e-11	345.3818774	0.4048867991185122
1	GPR29.all	HIRa4		2021.07.28	1e-10	275.4069048	0.10396849070007358
1	GPR29.all	HIRa4		2021.07.28	1e-9	273.6089782	0.09623674017513648
1	GPR29.all	HIRa4		2021.07.28	1e-8	255.069005	0.01650798621965163
1	GPR29.all	HIRa4		2021.07.28	1e-7	1127.075514	3.7664590597002867
1	GPR29.all	HIRa4		2021.07.28	1e-6	11795.01082	49.64253342344872
1	GPR29.all	HIRa4		2021.07.28	1e-5	23505.04057	100
1	GPR29.all	HIRa4		2021.07.28	1e-4	21501.19851	91.3827367038809
2	GPR29.all	HIRa4		2021.07.28	0	306.2908014	0
2	GPR29.all	HIRa4		2021.07.28	1e-13	182.5176212	-0.5456314653725547
2	GPR29.all	HIRa4		2021.07.28	1e-12	273.3774048	-0.1450926993087478
2	GPR29.all	HIRa4		2021.07.28	1e-11	475.1826332	0.7445288028115885
2	GPR29.all	HIRa4		2021.07.28	1e-10	236.740771	-0.3065986099940069
2	GPR29.all	HIRa4		2021.07.28	1e-9	490.7696824	0.8132414631963956
2	GPR29.all	HIRa4		2021.07.28	1e-8	746.990813	1.9427455344563398
2	GPR29.all	HIRa4		2021.07.28	1e-7	1889.578874	6.979636378120838
2	GPR29.all	HIRa4		2021.07.28	1e-6	16542.77208	71.57556312459174
2	GPR29.all	HIRa4		2021.07.28	1e-5	22990.68275	100
2	GPR29.all	HIRa4		2021.07.28	1e-4	21058.36979	91.48175113365005
3	GPR29.all	HIRa4		2021.07.28	0	305.4219016	0
3	GPR29.all	HIRa4		2021.07.28	1e-13	508.3069696	1.0005978117597245
3	GPR29.all	HIRa4		2021.07.28	1e-12	181.5275952	-0.6110275787931758
3	GPR29.all	HIRa4		2021.07.28	1e-11	528.206022	1.0987368640015192
3	GPR29.all	HIRa4		2021.07.28	1e-10	272.9027912	-0.16037922863112278
3	GPR29.all	HIRa4		2021.07.28	1e-9	328.2399756	0.11253521581475594
3	GPR29.all	HIRa4		2021.07.28	1e-8	655.7173276	1.7276029240606334
3	GPR29.all	HIRa4		2021.07.28	1e-7	2235.650583	9.51958965656703
3	GPR29.all	HIRa4		2021.07.28	1e-6	15163.48176	73.27765580712939
3	GPR29.all	HIRa4		2021.07.28	1e-5	19573.40832	95.02673231362266
3	GPR29.all	HIRa4		2021.07.28	1e-4	20581.80724	100
4	GPR29.all	HIRa4		2021.04.28	0	231.6305808	0
4	GPR29.all	HIRa4		2021.04.28	1e-12	268.8415072	0.26137822875208433
4	GPR29.all	HIRa4		2021.04.28	1e-11	357.0849452	0.8812207254289297
4	GPR29.all	HIRa4		2021.04.28	1e-10	358.8645648	0.8937211887041598
4	GPR29.all	HIRa4		2021.04.28	1e-9	754.2002432	3.670651229948593
4	GPR29.all	HIRa4		2021.04.28	1e-8	609.9725988	2.6575626057869153
4	GPR29.all	HIRa4		2021.04.28	1e-7	2931.672899	18.965727192612622
4	GPR29.all	HIRa4		2021.04.28	1e-6	10785.7921	74.13489291284887
4	GPR29.all	HIRa4		2021.04.28	1e-5	14468.05975	100
4	GPR29.all	HIRa4		2021.04.28	1e-4	6290.972413	42.56223074048068
5	GPR29.all	HIRa4		2021.04.28	0	160.2837936	0
5	GPR29.all	HIRa4		2021.04.28	1e-12	322.309564	1.4570123126298378
5	GPR29.all	HIRa4		2021.04.28	1e-11	179.4088196	0.1719812736737696
5	GPR29.all	HIRa4		2021.04.28	1e-10	268.9651008	0.9773136850525714
5	GPR29.all	HIRa4		2021.04.28	1e-9	447.0184212	2.578453303071171
5	GPR29.all	HIRa4		2021.04.28	1e-8	486.1416912	2.9302682394212076
5	GPR29.all	HIRa4		2021.04.28	1e-7	4542.019223	39.402636108818584
5	GPR29.all	HIRa4		2021.04.28	1e-6	9427.918791	83.33895445666089
5	GPR29.all	HIRa4		2021.04.28	1e-5	11280.69568	100
5	GPR29.all	HIRa4		2021.04.28	1e-4	9750.958219	86.24387768522466
6	GPR29.all	HIRa4		2021.04.28	0	410.0589416	0
6	GPR29.all	HIRa4		2021.04.28	1e-12	321.5721672	-2.828388347756925
6	GPR29.all	HIRa4		2021.04.28	1e-11	467.0067264	1.8202771210845359
6	GPR29.all	HIRa4		2021.04.28	1e-10	484.7666856	2.3879558730621704
6	GPR29.all	HIRa4		2021.04.28	1e-9	251.5397456	-5.066902369335278
6	GPR29.all	HIRa4		2021.04.28	1e-8	918.4926672	16.25155888938903
6	GPR29.all	HIRa4		2021.04.28	1e-7	1859.411369	46.327053339299646
6	GPR29.all	HIRa4		2021.04.28	1e-6	2473.37059	65.95162569431047
6	GPR29.all	HIRa4		2021.04.28	1e-5	3538.581744	100
6	GPR29.all	HIRa4		2021.04.28	1e-4	3343.907616	93.7774425728763
7	GPR29.all	HIRa4		2021.04.28	0	177.8466296	0
7	GPR29.all	HIRa4		2021.04.28	1e-12	358.1710672	6.145348064285016
7	GPR29.all	HIRa4		2021.04.28	1e-11	214.4121552	1.2461310566456703
7	GPR29.all	HIRa4		2021.04.28	1e-10	395.837188	7.428986741483396
7	GPR29.all	HIRa4		2021.04.28	1e-9	429.2811464	8.568736670837778
7	GPR29.all	HIRa4		2021.04.28	1e-8	645.0325568	15.921414599103233
7	GPR29.all	HIRa4		2021.04.28	1e-7	2295.342317	72.16297578346341
7	GPR29.all	HIRa4		2021.04.28	1e-6	2572.400348	81.60494636249972
7	GPR29.all	HIRa4		2021.04.28	1e-5	3112.170865	100
7	GPR29.all	HIRa4		2021.04.28	1e-4	2861.729383	91.46510535616183
8	GPR29.all	HIRa4	41663.906398	2022.05.11	0	2399.854115	0
8	GPR29.all	HIRa4	41663.906398	2022.05.11	1e-13	2026.282188	-0.7883648461223215
8	GPR29.all	HIRa4	41663.906398	2022.05.11	1e-12	2157.67125	-0.5110888782046731
8	GPR29.all	HIRa4	41663.906398	2022.05.11	1e-11	2306.660216	-0.19667107867201708
8	GPR29.all	HIRa4	41663.906398	2022.05.11	1e-10	3194.2262704	1.6763976005503685
8	GPR29.all	HIRa4	41663.906398	2022.05.11	1e-9	3778.7650064	2.9099747442075685
8	GPR29.all	HIRa4	41663.906398	2022.05.11	1e-8	3909.2369024	3.1853151774123565
8	GPR29.all	HIRa4	41663.906398	2022.05.11	1e-7	10734.5672144	17.589102218813604
8	GPR29.all	HIRa4	41663.906398	2022.05.11	1e-6	38196.9956172	75.54424171707329
8	GPR29.all	HIRa4	41663.906398	2022.05.11	1e-5	49785.5193736	99.99999999999999
8	GPR29.all	HIRa4	41663.906398	2022.05.11	1e-4	42200.422696	83.99284543921564
9	GPR29.all	HIRa4	41218.0367176	2022.05.11	0	1472.1068576	0
9	GPR29.all	HIRa4	41218.0367176	2022.05.11	1e-13	3023.5984766	2.7793617227147482
9	GPR29.all	HIRa4	41218.0367176	2022.05.11	1e-12	2608.54125	2.035822953815874
9	GPR29.all	HIRa4	41218.0367176	2022.05.11	1e-11	2789.5372576	2.3600614926046726
9	GPR29.all	HIRa4	41218.0367176	2022.05.11	1e-10	3135.741127	2.98025548597364
9	GPR29.all	HIRa4	41218.0367176	2022.05.11	1e-9	3059.4814024	2.8436428501447595
9	GPR29.all	HIRa4	41218.0367176	2022.05.11	1e-8	3739.9612884	4.062663130412026
9	GPR29.all	HIRa4	41218.0367176	2022.05.11	1e-7	11853.2229088	18.596862682611086
9	GPR29.all	HIRa4	41218.0367176	2022.05.11	1e-6	43324.9398044	74.97569465085881
9	GPR29.all	HIRa4	41218.0367176	2022.05.11	1e-5	57293.9743864	100
9	GPR29.all	HIRa4	41218.0367176	2022.05.11	1e-4	45263.1539528	78.44783600729056
10	GPR29.all	HIRa4	36654.226332	2022.05.11	0	1555.0309292	0
10	GPR29.all	HIRa4	36654.226332	2022.05.11	1e-13	3835.4076352	4.237169241564433
10	GPR29.all	HIRa4	36654.226332	2022.05.11	1e-12	2182.173	1.1652930349152513
10	GPR29.all	HIRa4	36654.226332	2022.05.11	1e-11	2582.582964	1.9092950145060406
10	GPR29.all	HIRa4	36654.226332	2022.05.11	1e-10	3385.1802332	3.40060145237221
10	GPR29.all	HIRa4	36654.226332	2022.05.11	1e-9	2645.1591392	2.0255678408836078
10	GPR29.all	HIRa4	36654.226332	2022.05.11	1e-8	3550.2859908	3.7073845535445797
10	GPR29.all	HIRa4	36654.226332	2022.05.11	1e-7	11289.2868864	18.087226475713344
10	GPR29.all	HIRa4	36654.226332	2022.05.11	1e-6	33603.3948452	59.5490830396768
10	GPR29.all	HIRa4	36654.226332	2022.05.11	1e-5	55373.4312808	100
10	GPR29.all	HIRa4	36654.226332	2022.05.11	1e-4	43978.8659768	78.82775179202953
1	GPR29.all	HIRa5		2021.07.28	0	269.978425	0
1	GPR29.all	HIRa5		2021.07.28	1e-13	578.9264634	1.9118569872164621
1	GPR29.all	HIRa5		2021.07.28	1e-12	217.4346772	-0.32515542706216327
1	GPR29.all	HIRa5		2021.07.28	1e-11	472.0266972	1.2503312950653895
1	GPR29.all	HIRa5		2021.07.28	1e-10	382.8396778	0.6984170408368694
1	GPR29.all	HIRa5		2021.07.28	1e-9	492.5037282	1.3770488977973772
1	GPR29.all	HIRa5		2021.07.28	1e-8	254.867013	-0.09351364963677579
1	GPR29.all	HIRa5		2021.07.28	1e-7	599.8975688	2.0416320607087006
1	GPR29.all	HIRa5		2021.07.28	1e-6	4936.017497	28.874756572748698
1	GPR29.all	HIRa5		2021.07.28	1e-5	16429.55733	100
1	GPR29.all	HIRa5		2021.07.28	1e-4	16155.70964	98.30535379906918
2	GPR29.all	HIRa5		2021.07.28	0	414.4172084	0
2	GPR29.all	HIRa5		2021.07.28	1e-13	346.8987948	-0.34186055908313606
2	GPR29.all	HIRa5		2021.07.28	1e-12	200.5184062	-1.0830166203328147
2	GPR29.all	HIRa5		2021.07.28	1e-11	110.2281276	-1.5401761339557494
2	GPR29.all	HIRa5		2021.07.28	1e-10	364.505173	-0.25271559885733563
2	GPR29.all	HIRa5		2021.07.28	1e-9	309.067587	-0.533408274139319
2	GPR29.all	HIRa5		2021.07.28	1e-8	436.7322164	0.11298578719605266
2	GPR29.all	HIRa5		2021.07.28	1e-7	382.6022612	-0.1610860661126739
2	GPR29.all	HIRa5		2021.07.28	1e-6	7422.292577	35.482412334026385
2	GPR29.all	HIRa5		2021.07.28	1e-5	18666.63382	92.41498196794247
2	GPR29.all	HIRa5		2021.07.28	1e-4	20164.69603	100
3	GPR29.all	HIRa5		2021.07.28	0	359.45429	0
3	GPR29.all	HIRa5		2021.07.28	1e-13	291.1537664	-0.3811316722284466
3	GPR29.all	HIRa5		2021.07.28	1e-12	581.4407424	1.2387323457542636
3	GPR29.all	HIRa5		2021.07.28	1e-11	582.968988	1.2472602862502242
3	GPR29.all	HIRa5		2021.07.28	1e-10	237.8433148	-0.6786155053620723
3	GPR29.all	HIRa5		2021.07.28	1e-9	291.623234	-0.37851194163175345
3	GPR29.all	HIRa5		2021.07.28	1e-8	400.4399548	0.22870886106382027
3	GPR29.all	HIRa5		2021.07.28	1e-7	509.9485392	0.8397904120658976
3	GPR29.all	HIRa5		2021.07.28	1e-6	6084.730343	31.94827683648051
3	GPR29.all	HIRa5		2021.07.28	1e-5	18074.85578	98.8557662255171
3	GPR29.all	HIRa5		2021.07.28	1e-4	18279.90766	100
4	GPR29.all	HIRa5		2021.04.28	0	427.1046408	0
4	GPR29.all	HIRa5		2021.04.28	1e-12	324.5776352	-1.0836391712674107
4	GPR29.all	HIRa5		2021.04.28	1e-11	285.877008	-1.4926778956611813
4	GPR29.all	HIRa5		2021.04.28	1e-10	377.5063064	-0.524219913289459
4	GPR29.all	HIRa5		2021.04.28	1e-9	269.1466688	-1.6695059498856644
4	GPR29.all	HIRa5		2021.04.28	1e-8	215.5317072	-2.236178820274829
4	GPR29.all	HIRa5		2021.04.28	1e-7	1221.367153	8.394802573744327
4	GPR29.all	HIRa5		2021.04.28	1e-6	5463.58838	53.23213170334192
4	GPR29.all	HIRa5		2021.04.28	1e-5	9888.464872	100
4	GPR29.all	HIRa5		2021.04.28	1e-4	7898.320886	78.9655616384074
5	GPR29.all	HIRa5		2021.04.28	0	320.6615476	0
5	GPR29.all	HIRa5		2021.04.28	1e-12	251.3374248	-0.7194337977738167
5	GPR29.all	HIRa5		2021.04.28	1e-11	323.2437876	0.0267980416473942
5	GPR29.all	HIRa5		2021.04.28	1e-10	179.2602944	-1.467437833914475
5	GPR29.all	HIRa5		2021.04.28	1e-9	215.203562	-1.0944247979115356
5	GPR29.all	HIRa5		2021.04.28	1e-8	396.5445108	0.7875003129690777
5	GPR29.all	HIRa5		2021.04.28	1e-7	807.3226752	5.050485301750634
5	GPR29.all	HIRa5		2021.04.28	1e-6	6125.952056	60.24630430143003
5	GPR29.all	HIRa5		2021.04.28	1e-5	9956.589553	100
5	GPR29.all	HIRa5		2021.04.28	1e-4	9057.155587	90.66582932649605
6	GPR29.all	HIRa5		2021.04.28	0	177.8252784	0
6	GPR29.all	HIRa5		2021.04.28	1e-12	143.2066536	-1.6246962204353292
6	GPR29.all	HIRa5		2021.04.28	1e-11	233.1031168	2.59425946701138
6	GPR29.all	HIRa5		2021.04.28	1e-10	233.7601432	2.625094554048292
6	GPR29.all	HIRa5		2021.04.28	1e-9	358.96618	8.50117357046973
6	GPR29.all	HIRa5		2021.04.28	1e-8	35.711196	-6.669595163870143
6	GPR29.all	HIRa5		2021.04.28	1e-7	375.7693632	9.289768391726824
6	GPR29.all	HIRa5		2021.04.28	1e-6	2273.285555	98.34262369267742
6	GPR29.all	HIRa5		2021.04.28	1e-5	1752.96736	73.92342709766326
6	GPR29.all	HIRa5		2021.04.28	1e-4	2308.600519	100
7	GPR29.all	HIRa5		2021.04.28	0	248.8641728	0
7	GPR29.all	HIRa5		2021.04.28	1e-12	178.7803024	-3.014397469374975
7	GPR29.all	HIRa5		2021.04.28	1e-11	358.628348	4.721098450506116
7	GPR29.all	HIRa5		2021.04.28	1e-10	144.229236	-4.500483305187587
7	GPR29.all	HIRa5		2021.04.28	1e-9	143.8132048	-4.518377342564568
7	GPR29.all	HIRa5		2021.04.28	1e-8	215.261784	-1.4452819912136874
7	GPR29.all	HIRa5		2021.04.28	1e-7	932.652768	29.410627569426435
7	GPR29.all	HIRa5		2021.04.28	1e-6	1982.809722	74.57922979582591
7	GPR29.all	HIRa5		2021.04.28	1e-5	2430.050174	93.81561727009587
7	GPR29.all	HIRa5		2021.04.28	1e-4	2573.835286	100
8	GPR29.all	HIRa5	30359.1944868	2022.05.11	0	1130.1569748	0
8	GPR29.all	HIRa5	30359.1944868	2022.05.11	1e-13	2206.298016	3.5541203085183084
8	GPR29.all	HIRa5	30359.1944868	2022.05.11	1e-12	1508.1659104	1.2484322996539847
8	GPR29.all	HIRa5	30359.1944868	2022.05.11	1e-11	1346.2062948	0.713535908822256
8	GPR29.all	HIRa5	30359.1944868	2022.05.11	1e-10	1346.0082064	0.7128816915975912
8	GPR29.all	HIRa5	30359.1944868	2022.05.11	1e-9	1471.4957516	1.1273234940997041
8	GPR29.all	HIRa5	30359.1944868	2022.05.11	1e-8	1845.1114668	2.361246511749142
8	GPR29.all	HIRa5	30359.1944868	2022.05.11	1e-7	2908.8344436	5.874354264118385
8	GPR29.all	HIRa5	30359.1944868	2022.05.11	1e-6	14770.8570892	45.050497511865586
8	GPR29.all	HIRa5	30359.1944868	2022.05.11	1e-5	31408.846152	100
8	GPR29.all	HIRa5	30359.1944868	2022.05.11	1e-4	29112.781648	92.41689595423784
9	GPR29.all	HIRa5	34629.5894144	2022.05.11	0	1625.4142488	0
9	GPR29.all	HIRa5	34629.5894144	2022.05.11	1e-13	1474.641638	-0.40908366284986536
9	GPR29.all	HIRa5	34629.5894144	2022.05.11	1e-12	1814.1109108	0.5119810637284731
9	GPR29.all	HIRa5	34629.5894144	2022.05.11	1e-11	1404.8906896	-0.5983353665069328
9	GPR29.all	HIRa5	34629.5894144	2022.05.11	1e-10	1470.3916308	-0.4206149914067515
9	GPR29.all	HIRa5	34629.5894144	2022.05.11	1e-9	1803.756094	0.4838858655210059
9	GPR29.all	HIRa5	34629.5894144	2022.05.11	1e-8	1797.5894332	0.4671541781526479
9	GPR29.all	HIRa5	34629.5894144	2022.05.11	1e-7	3294.1518272	4.527700868777996
9	GPR29.all	HIRa5	34629.5894144	2022.05.11	1e-6	19573.6750624	48.69810396234246
9	GPR29.all	HIRa5	34629.5894144	2022.05.11	1e-5	38481.594168	100
9	GPR29.all	HIRa5	34629.5894144	2022.05.11	1e-4	37784.5051344	98.10862375013299
10	GPR29.all	HIRa5	33675.96316	2022.05.11	0	1403.160686	0
10	GPR29.all	HIRa5	33675.96316	2022.05.11	1e-13	1814.9085048	1.0958520917510803
10	GPR29.all	HIRa5	33675.96316	2022.05.11	1e-12	1815.3140584	1.0969314581510592
10	GPR29.all	HIRa5	33675.96316	2022.05.11	1e-11	1446.9606296	0.11657198319234752
10	GPR29.all	HIRa5	33675.96316	2022.05.11	1e-10	1462.1427552	0.15697866742075633
10	GPR29.all	HIRa5	33675.96316	2022.05.11	1e-9	1678.9970076	0.734128503430177
10	GPR29.all	HIRa5	33675.96316	2022.05.11	1e-8	1745.8436508	0.9120384532405976
10	GPR29.all	HIRa5	33675.96316	2022.05.11	1e-7	3310.0438664	5.075101376508597
10	GPR29.all	HIRa5	33675.96316	2022.05.11	1e-6	23199.6318288	58.010528299195556
10	GPR29.all	HIRa5	33675.96316	2022.05.11	1e-5	38976.46295	100
10	GPR29.all	HIRa5	33675.96316	2022.05.11	1e-4	37081.6962328	94.9571461568992
1	GPR29.all	HIRa3		2021.07.28	0	358.6396338	0
1	GPR29.all	HIRa3		2021.07.28	1e-13	217.4831932	-0.5640948621242369
1	GPR29.all	HIRa3		2021.07.28	1e-12	507.077448	0.5931929707157272
1	GPR29.all	HIRa3		2021.07.28	1e-11	526.3922116	0.6703793807979904
1	GPR29.all	HIRa3		2021.07.28	1e-10	346.3375468	-0.049162078900602306
1	GPR29.all	HIRa3		2021.07.28	1e-9	420.6460804	0.24779257536507232
1	GPR29.all	HIRa3		2021.07.28	1e-8	419.862014	0.24465925869936245
1	GPR29.all	HIRa3		2021.07.28	1e-7	1654.006608	5.176595921558246
1	GPR29.all	HIRa3		2021.07.28	1e-6	14890.35567	58.07220923838456
1	GPR29.all	HIRa3		2021.07.28	1e-5	25382.16849	100
1	GPR29.all	HIRa3		2021.07.28	1e-4	21742.96711	85.45688179747548
2	GPR29.all	HIRa3		2021.07.28	0	360.8135466	0
2	GPR29.all	HIRa3		2021.07.28	1e-13	365.2159878	0.01733713208489115
2	GPR29.all	HIRa3		2021.07.28	1e-12	274.0330292	-0.34174795850970036
2	GPR29.all	HIRa3		2021.07.28	1e-11	257.7707646	-0.4057899335324785
2	GPR29.all	HIRa3		2021.07.28	1e-10	528.0896856	0.6587455424716664
2	GPR29.all	HIRa3		2021.07.28	1e-9	454.521765	0.3690297464599024
2	GPR29.all	HIRa3		2021.07.28	1e-8	510.3313976	0.5888121190207096
2	GPR29.all	HIRa3		2021.07.28	1e-7	1743.423054	5.444816310464317
2	GPR29.all	HIRa3		2021.07.28	1e-6	18577.03772	71.73680924624799
2	GPR29.all	HIRa3		2021.07.28	1e-5	25753.94765	100
2	GPR29.all	HIRa3		2021.07.28	1e-4	21352.58427	82.66711244827916
3	GPR29.all	HIRa3		2021.07.28	0	542.4165436	0
3	GPR29.all	HIRa3		2021.07.28	1e-13	290.7077632	-1.2975211889776121
3	GPR29.all	HIRa3		2021.07.28	1e-12	290.3607112	-1.2993101902312094
3	GPR29.all	HIRa3		2021.07.28	1e-11	400.642308	-0.730825021081005
3	GPR29.all	HIRa3		2021.07.28	1e-10	256.833564	-1.4721376292615065
3	GPR29.all	HIRa3		2021.07.28	1e-9	400.5761408	-0.7311661031198552
3	GPR29.all	HIRa3		2021.07.28	1e-8	438.2214788	-0.5371100052610455
3	GPR29.all	HIRa3		2021.07.28	1e-7	2200.538431	8.547370812373341
3	GPR29.all	HIRa3		2021.07.28	1e-6	13761.14259	68.14055953565878
3	GPR29.all	HIRa3		2021.07.28	1e-5	19941.62039	100
3	GPR29.all	HIRa3		2021.07.28	1e-4	14753.38337	73.25541263920063
4	GPR29.all	HIRa3		2021.04.28	0	142.3658592	0
4	GPR29.all	HIRa3		2021.04.28	1e-12	107.917656	-0.25407797294094675
4	GPR29.all	HIRa3		2021.04.28	1e-11	250.298328	0.7960723735865557
4	GPR29.all	HIRa3		2021.04.28	1e-10	663.2967964	3.842205522231814
4	GPR29.all	HIRa3		2021.04.28	1e-9	826.717364	5.047538825440701
4	GPR29.all	HIRa3		2021.04.28	1e-8	681.4160324	3.9758467088966274
4	GPR29.all	HIRa3		2021.04.28	1e-7	4531.962303	32.37613758820061
4	GPR29.all	HIRa3		2021.04.28	1e-6	13585.26501	99.15015151457416
4	GPR29.all	HIRa3		2021.04.28	1e-5	13700.48851	100
4	GPR29.all	HIRa3		2021.04.28	1e-4	11521.89759	83.93147063121272
5	GPR29.all	HIRa3		2021.04.28	0	392.5727236	0
5	GPR29.all	HIRa3		2021.04.28	1e-12	268.7981536	-1.0194794897018669
5	GPR29.all	HIRa3		2021.04.28	1e-11	286.9286656	-0.8701460270867789
5	GPR29.all	HIRa3		2021.04.28	1e-10	305.6588028	-0.7158737018853911
5	GPR29.all	HIRa3		2021.04.28	1e-9	357.8286332	-0.2861725760885093
5	GPR29.all	HIRa3		2021.04.28	1e-8	1062.148034	5.5150124598579575
5	GPR29.all	HIRa3		2021.04.28	1e-7	5227.115969	39.820115559779346
5	GPR29.all	HIRa3		2021.04.28	1e-6	12121.44438	96.6058221090597
5	GPR29.all	HIRa3		2021.04.28	1e-5	12533.53007	100.00000000000001
5	GPR29.all	HIRa3		2021.04.28	1e-4	9645.760198	76.21464445012424
6	GPR29.all	HIRa3		2021.04.28	0	250.0923656	0
6	GPR29.all	HIRa3		2021.04.28	1e-12	107.2664856	-4.086641611626899
6	GPR29.all	HIRa3		2021.04.28	1e-11	288.4140304	1.096488325494636
6	GPR29.all	HIRa3		2021.04.28	1e-10	287.1230904	1.0595509782707748
6	GPR29.all	HIRa3		2021.04.28	1e-9	502.5083288	7.222315582106016
6	GPR29.all	HIRa3		2021.04.28	1e-8	950.7966896	20.04907967593336
6	GPR29.all	HIRa3		2021.04.28	1e-7	1985.856804	49.66499896200629
6	GPR29.all	HIRa3		2021.04.28	1e-6	3438.182754	91.22004249414184
6	GPR29.all	HIRa3		2021.04.28	1e-5	3273.991262	86.52207190588217
6	GPR29.all	HIRa3		2021.04.28	1e-4	3745.037447	99.99999999999999
7	GPR29.all	HIRa3		2021.04.28	0	337.555128	0
7	GPR29.all	HIRa3		2021.04.28	1e-12	322.1537856	-0.4742732201866309
7	GPR29.all	HIRa3		2021.04.28	1e-11	323.3077472	-0.4387378058188731
7	GPR29.all	HIRa3		2021.04.28	1e-10	232.969272	-3.2206459296103422
7	GPR29.all	HIRa3		2021.04.28	1e-9	357.614176	0.6177039015013496
7	GPR29.all	HIRa3		2021.04.28	1e-8	825.9700752	15.040385687148074
7	GPR29.all	HIRa3		2021.04.28	1e-7	3584.911661	100
7	GPR29.all	HIRa3		2021.04.28	1e-6	2394.628825	63.34609939179104
7	GPR29.all	HIRa3		2021.04.28	1e-5	3404.894097	94.45648908056009
7	GPR29.all	HIRa3		2021.04.28	1e-4	2544.137075	67.95009801284422
8	GPR29.all	HIRa3	28766.1100964	2022.05.11	0	1520.0004828	0
8	GPR29.all	HIRa3	28766.1100964	2022.05.11	1e-13	1195.400177	-0.8925215456056612
8	GPR29.all	HIRa3	28766.1100964	2022.05.11	1e-12	1347.0299738	-0.4756000018434913
8	GPR29.all	HIRa3	28766.1100964	2022.05.11	1e-11	1538.0380268	0.04959606125488109
8	GPR29.all	HIRa3	28766.1100964	2022.05.11	1e-10	2039.2942228	1.4278509390367433
8	GPR29.all	HIRa3	28766.1100964	2022.05.11	1e-9	1917.1148514	1.0919063343811795
8	GPR29.all	HIRa3	28766.1100964	2022.05.11	1e-8	2060.3213344	1.4856671203819884
8	GPR29.all	HIRa3	28766.1100964	2022.05.11	1e-7	7692.4895146	16.971886201150106
8	GPR29.all	HIRa3	28766.1100964	2022.05.11	1e-6	29609.1691296	77.23402525340444
8	GPR29.all	HIRa3	28766.1100964	2022.05.11	1e-5	37888.9046732	100
8	GPR29.all	HIRa3	28766.1100964	2022.05.11	1e-4	27212.9391502	70.64534728044393
9	GPR29.all	HIRa3	47639.3574418	2022.05.11	0	1191.1207916	0
9	GPR29.all	HIRa3	47639.3574418	2022.05.11	1e-13	1525.9176422	0.7328403156858138
9	GPR29.all	HIRa3	47639.3574418	2022.05.11	1e-12	1786.7958586	1.3038793625570868
9	GPR29.all	HIRa3	47639.3574418	2022.05.11	1e-11	1577.2229062	0.8451429427825812
9	GPR29.all	HIRa3	47639.3574418	2022.05.11	1e-10	1638.9592544	0.9802782788023082
9	GPR29.all	HIRa3	47639.3574418	2022.05.11	1e-9	2341.1873828	2.517392748003095
9	GPR29.all	HIRa3	47639.3574418	2022.05.11	1e-8	2744.9972522	3.401296379825799
9	GPR29.all	HIRa3	47639.3574418	2022.05.11	1e-7	10513.834922	20.406586125666898
9	GPR29.all	HIRa3	47639.3574418	2022.05.11	1e-6	34341.8667396	72.56401331796918
9	GPR29.all	HIRa3	47639.3574418	2022.05.11	1e-5	46875.950547	100
9	GPR29.all	HIRa3	47639.3574418	2022.05.11	1e-4	42220.5274058	89.80969576525625
10	GPR29.all	HIRa3	46427.7518118	2022.05.11	0	1265.6149712	0
10	GPR29.all	HIRa3	46427.7518118	2022.05.11	1e-13	1419.2315666	0.26856440344410204
10	GPR29.all	HIRa3	46427.7518118	2022.05.11	1e-12	1738.9063756	0.8274446087477035
10	GPR29.all	HIRa3	46427.7518118	2022.05.11	1e-11	1428.2612168	0.2843507357277815
10	GPR29.all	HIRa3	46427.7518118	2022.05.11	1e-10	1775.1926726	0.8908831173386865
10	GPR29.all	HIRa3	46427.7518118	2022.05.11	1e-9	1367.27469	0.17772937658672505
10	GPR29.all	HIRa3	46427.7518118	2022.05.11	1e-8	2009.1081402	1.299832214594504
10	GPR29.all	HIRa3	46427.7518118	2022.05.11	1e-7	10834.0065586	16.72820161062914
10	GPR29.all	HIRa3	46427.7518118	2022.05.11	1e-6	42408.4111814	71.92901581657253
10	GPR29.all	HIRa3	46427.7518118	2022.05.11	1e-5	58464.779652	100
10	GPR29.all	HIRa3	46427.7518118	2022.05.11	1e-4	42995.7687778	72.95587975711739
1	GPR28.all	PRGa	9742.4967926	2022.01.27	0	429.789999599999	0
1	GPR28.all	PRGa	9742.4967926	2022.01.27	1e-12	343.7725752	-1.7463842262249525
1	GPR28.all	PRGa	9742.4967926	2022.01.27	1e-11	530.978948599999	2.054406832505474
1	GPR28.all	PRGa	9742.4967926	2022.01.27	1e-10	666.0531126	4.796774335665995
1	GPR28.all	PRGa	9742.4967926	2022.01.27	1e-9	1172.1088556	15.071062055047634
1	GPR28.all	PRGa	9742.4967926	2022.01.27	1e-8	3124.58104979999	54.711479864322605
1	GPR28.all	PRGa	9742.4967926	2022.01.27	1e-7	4910.92986019999	90.97914780228872
1	GPR28.all	PRGa	9742.4967926	2022.01.27	1e-6	5217.63563359999	97.20609691747161
1	GPR28.all	PRGa	9742.4967926	2022.01.27	1e-5	5108.69167239999	94.99424255529722
1	GPR28.all	PRGa	9742.4967926	2022.01.27	1e-4	5355.24816099999	100
2	GPR28.all	PRGa	11424.5955794	2022.01.27	0	431.456376	0
2	GPR28.all	PRGa	11424.5955794	2022.01.27	1e-12	414.9796558	-0.2549515071202757
2	GPR28.all	PRGa	11424.5955794	2022.01.27	1e-11	300.154872	-2.031685670790169
2	GPR28.all	PRGa	11424.5955794	2022.01.27	1e-10	328.7538248	-1.589161550096438
2	GPR28.all	PRGa	11424.5955794	2022.01.27	1e-9	1603.56667439999	18.136575936288203
2	GPR28.all	PRGa	11424.5955794	2022.01.27	1e-8	4145.6331112	57.47108313159956
2	GPR28.all	PRGa	11424.5955794	2022.01.27	1e-7	5452.07976379999	77.68630430484053
2	GPR28.all	PRGa	11424.5955794	2022.01.27	1e-6	6213.31174119999	89.46518004895117
2	GPR28.all	PRGa	11424.5955794	2022.01.27	1e-5	6894.1442754	100.00000000000001
2	GPR28.all	PRGa	11424.5955794	2022.01.27	1e-4	5577.93459859999	79.63371127790022
3	GPR28.all	PRGa	11481.4915147999	2022.01.27	0	518.1727238	0
3	GPR28.all	PRGa	11481.4915147999	2022.01.27	1e-12	373.320206	-2.2286635536241324
3	GPR28.all	PRGa	11481.4915147999	2022.01.27	1e-11	385.148312799999	-2.04667934697107
3	GPR28.all	PRGa	11481.4915147999	2022.01.27	1e-10	830.7392564	4.809068215508018
3	GPR28.all	PRGa	11481.4915147999	2022.01.27	1e-9	1997.03856779999	22.753449213586055
3	GPR28.all	PRGa	11481.4915147999	2022.01.27	1e-8	4338.3549428	58.77634030112982
3	GPR28.all	PRGa	11481.4915147999	2022.01.27	1e-7	6401.57527059999	90.52051718877708
3	GPR28.all	PRGa	11481.4915147999	2022.01.27	1e-6	7017.6965108	100
3	GPR28.all	PRGa	11481.4915147999	2022.01.27	1e-5	5829.8572938	81.72421155876292
3	GPR28.all	PRGa	11481.4915147999	2022.01.27	1e-4	5999.45082979999	84.33353405003838
4	GPR28.all	PRGa	9721.488992	2021.10.13	0	829.0046878	0
4	GPR28.all	PRGa	9721.488992	2021.10.13	1e-12	796.9677922	-0.3168624925322928
4	GPR28.all	PRGa	9721.488992	2021.10.13	1e-11	712.1488671	-1.1557682453448648
4	GPR28.all	PRGa	9721.488992	2021.10.13	1e-10	767.9035927	-0.6043233879951411
4	GPR28.all	PRGa	9721.488992	2021.10.13	1e-9	1189.42079	3.564713195615158
4	GPR28.all	PRGa	9721.488992	2021.10.13	1e-8	2824.9062949999998	19.740563068370435
4	GPR28.all	PRGa	9721.488992	2021.10.13	1e-7	6790.253775	58.96002746208785
4	GPR28.all	PRGa	9721.488992	2021.10.13	1e-6	9728.138916	88.01732502842397
4	GPR28.all	PRGa	9721.488992	2021.10.13	1e-5	9783.419959	88.56408490470751
4	GPR28.all	PRGa	9721.488992	2021.10.13	1e-4	10939.66668	100
5	GPR28.all	PRGa	9807.305519	2021.10.13	0	658.7096671	0
5	GPR28.all	PRGa	9807.305519	2021.10.13	1e-12	934.1669443	2.683741582084491
5	GPR28.all	PRGa	9807.305519	2021.10.13	1e-11	907.7194971	2.4260678168018655
5	GPR28.all	PRGa	9807.305519	2021.10.13	1e-10	624.8470707	-0.3299185229731324
5	GPR28.all	PRGa	9807.305519	2021.10.13	1e-9	813.2345422	1.5055141653461546
5	GPR28.all	PRGa	9807.305519	2021.10.13	1e-8	2710.877618	19.99398425496183
5	GPR28.all	PRGa	9807.305519	2021.10.13	1e-7	8068.259461	72.19020346293834
5	GPR28.all	PRGa	9807.305519	2021.10.13	1e-6	9772.646835	88.79581037984137
5	GPR28.all	PRGa	9807.305519	2021.10.13	1e-5	9996.551306	90.97728020828607
5	GPR28.all	PRGa	9807.305519	2021.10.13	1e-4	10922.63668	100
6	GPR28.all	PRGa	10407.40361	2021.10.13	0	817.3687668	0
6	GPR28.all	PRGa	10407.40361	2021.10.13	1e-12	766.0468031	-0.47757137548934053
6	GPR28.all	PRGa	10407.40361	2021.10.13	1e-11	854.9900316	0.3500808987592323
6	GPR28.all	PRGa	10407.40361	2021.10.13	1e-10	766.0686369	-0.4773682032576797
6	GPR28.all	PRGa	10407.40361	2021.10.13	1e-9	932.8427129	1.0745312006087369
6	GPR28.all	PRGa	10407.40361	2021.10.13	1e-8	2592.463803	16.517968467023703
6	GPR28.all	PRGa	10407.40361	2021.10.13	1e-7	6915.373658	56.74437168177008
6	GPR28.all	PRGa	10407.40361	2021.10.13	1e-6	10479.94083	89.91409327128495
6	GPR28.all	PRGa	10407.40361	2021.10.13	1e-5	11563.81764	100
6	GPR28.all	PRGa	10407.40361	2021.10.13	1e-4	11225.54832	96.85226883790801
7	GPR28.all	PRGa	9557.9257228	2022.04.08	0	1431.8793572	0
7	GPR28.all	PRGa	9557.9257228	2022.04.08	1e-12	813.6142048	-9.890501921164748
7	GPR28.all	PRGa	9557.9257228	2022.04.08	1e-11	860.4599704	-9.141101550034866
7	GPR28.all	PRGa	9557.9257228	2022.04.08	1e-10	921.9451992	-8.157510980181401
7	GPR28.all	PRGa	9557.9257228	2022.04.08	1e-9	1845.8170078	6.621837107605555
7	GPR28.all	PRGa	9557.9257228	2022.04.08	1e-8	5763.0452104	69.28646071296474
7	GPR28.all	PRGa	9557.9257228	2022.04.08	1e-7	6768.1102906	85.36467257405054
7	GPR28.all	PRGa	9557.9257228	2022.04.08	1e-6	7682.9792238	100
7	GPR28.all	PRGa	9557.9257228	2022.04.08	1e-5	6491.3677176	80.93757048152678
7	GPR28.all	PRGa	9557.9257228	2022.04.08	1e-4	7613.3257064	98.88573980761109
8	GPR28.all	PRGa	11250.105074	2022.04.08	0	780.5822492	0
8	GPR28.all	PRGa	11250.105074	2022.04.08	1e-12	1027.4092628	3.231450381592228
8	GPR28.all	PRGa	11250.105074	2022.04.08	1e-11	1465.08977	8.961547834778443
8	GPR28.all	PRGa	11250.105074	2022.04.08	1e-10	1006.5391064	2.95821904487978
8	GPR28.all	PRGa	11250.105074	2022.04.08	1e-9	2188.219423	18.428735234753958
8	GPR28.all	PRGa	11250.105074	2022.04.08	1e-8	5758.6903302	65.17321189172625
8	GPR28.all	PRGa	11250.105074	2022.04.08	1e-7	8391.3375598	99.63973470302295
8	GPR28.all	PRGa	11250.105074	2022.04.08	1e-6	8418.855608	100
8	GPR28.all	PRGa	11250.105074	2022.04.08	1e-5	7380.5362632	86.40636049502261
8	GPR28.all	PRGa	11250.105074	2022.04.08	1e-4	7956.9452732	93.95268651562678
9	GPR28.all	PRGa	10653.8835564	2022.04.08	0	1051.0654652	0
9	GPR28.all	PRGa	10653.8835564	2022.04.08	1e-12	906.6419598	-1.590511423226739
9	GPR28.all	PRGa	10653.8835564	2022.04.08	1e-11	954.1080168	-1.0677758362117498
9	GPR28.all	PRGa	10653.8835564	2022.04.08	1e-10	909.7923058	-1.5558172002452446
9	GPR28.all	PRGa	10653.8835564	2022.04.08	1e-9	1998.940526	10.438786316802274
9	GPR28.all	PRGa	10653.8835564	2022.04.08	1e-8	5879.6205546	53.17605334464
9	GPR28.all	PRGa	10653.8835564	2022.04.08	1e-7	9115.7664918	88.81517639521095
9	GPR28.all	PRGa	10653.8835564	2022.04.08	1e-6	10131.3841156	100
9	GPR28.all	PRGa	10653.8835564	2022.04.08	1e-5	9009.6255372	87.64626417212146
9	GPR28.all	PRGa	10653.8835564	2022.04.08	1e-4	8341.9759724	80.29355343029536
1	GPR32.all	PRGa	38665.0046314	2022.02.17	0	1413.989251	0
1	GPR32.all	PRGa	38665.0046314	2022.02.17	1e-12	1505.8612622	0.43085483911173217
1	GPR32.all	PRGa	38665.0046314	2022.02.17	1e-11	2274.8523316	4.037214590651552
1	GPR32.all	PRGa	38665.0046314	2022.02.17	1e-10	2696.5358266	6.014795923869363
1	GPR32.all	PRGa	38665.0046314	2022.02.17	1e-9	4300.5650032	13.537258138286596
1	GPR32.all	PRGa	38665.0046314	2022.02.17	1e-8	7781.8088134	29.863348338785357
1	GPR32.all	PRGa	38665.0046314	2022.02.17	1e-7	12585.5557663	52.39161993631845
1	GPR32.all	PRGa	38665.0046314	2022.02.17	1e-6	21190.0589205	92.74440827431043
1	GPR32.all	PRGa	38665.0046314	2022.02.17	1e-5	19619.8512545	85.38055978041312
1	GPR32.all	PRGa	38665.0046314	2022.02.17	1e-4	22737.1827863	100
2	GPR32.all	PRGa	45600.240915	2022.02.17	0	1172.626304	0
2	GPR32.all	PRGa	45600.240915	2022.02.17	1e-12	1553.0622178	1.399224374536351
2	GPR32.all	PRGa	45600.240915	2022.02.17	1e-11	2976.6082007	6.63495571664653
2	GPR32.all	PRGa	45600.240915	2022.02.17	1e-10	4340.3157935	11.650604435313983
2	GPR32.all	PRGa	45600.240915	2022.02.17	1e-9	5992.8842561	17.728669070072932
2	GPR32.all	PRGa	45600.240915	2022.02.17	1e-8	12836.8479516	42.90042723962321
2	GPR32.all	PRGa	45600.240915	2022.02.17	1e-7	20538.694351	71.22743533760448
2	GPR32.all	PRGa	45600.240915	2022.02.17	1e-6	23625.1735512	82.57935236689336
2	GPR32.all	PRGa	45600.240915	2022.02.17	1e-5	24139.1879535	84.46987178020775
2	GPR32.all	PRGa	45600.240915	2022.02.17	1e-4	28361.683379	100
3	GPR32.all	PRGa	53494.5474455	2022.02.17	0	1517.567919	0
3	GPR32.all	PRGa	53494.5474455	2022.02.17	1e-12	1766.1771779	0.9217172671649124
3	GPR32.all	PRGa	53494.5474455	2022.02.17	1e-11	2926.1212888	5.222202778820094
3	GPR32.all	PRGa	53494.5474455	2022.02.17	1e-10	4025.8695118	9.299512413859711
3	GPR32.all	PRGa	53494.5474455	2022.02.17	1e-9	6407.6184809	18.129831769562916
3	GPR32.all	PRGa	53494.5474455	2022.02.17	1e-8	13222.0541033	43.39430907399109
3	GPR32.all	PRGa	53494.5474455	2022.02.17	1e-7	22129.1174325	76.41719046859481
3	GPR32.all	PRGa	53494.5474455	2022.02.17	1e-6	24869.7657186	86.57812678971706
3	GPR32.all	PRGa	53494.5474455	2022.02.17	1e-5	25023.5601112	87.14831853510807
3	GPR32.all	PRGa	53494.5474455	2022.02.17	1e-4	28489.9669134	100
4	GPR32.all	PRGa	9417.70539779999	2021.10.15	0	687.033743	0
4	GPR32.all	PRGa	9417.70539779999	2021.10.15	1e-12	544.4826165	-2.191451515155832
4	GPR32.all	PRGa	9417.70539779999	2021.10.15	1e-11	753.1821452	1.0169054414756065
4	GPR32.all	PRGa	9417.70539779999	2021.10.15	1e-10	745.906804499999	0.905060962994462
4	GPR32.all	PRGa	9417.70539779999	2021.10.15	1e-9	1488.2123029	12.316591331905204
4	GPR32.all	PRGa	9417.70539779999	2021.10.15	1e-8	2571.50812629999	28.97019717732722
4	GPR32.all	PRGa	9417.70539779999	2021.10.15	1e-7	4225.45994899999	54.39654993119806
4	GPR32.all	PRGa	9417.70539779999	2021.10.15	1e-6	6093.7119925	83.11735959397595
4	GPR32.all	PRGa	9417.70539779999	2021.10.15	1e-5	7191.90622199999	99.99999999999999
4	GPR32.all	PRGa	9417.70539779999	2021.10.15	1e-4	7173.55218009999	99.71784163395589
5	GPR32.all	PRGa	9962.1583562	2021.10.15	0	822.535041599999	0
5	GPR32.all	PRGa	9962.1583562	2021.10.15	1e-12	580.5673615	-3.076242000383525
5	GPR32.all	PRGa	9962.1583562	2021.10.15	1e-11	648.688418	-2.2101889182975425
5	GPR32.all	PRGa	9962.1583562	2021.10.15	1e-10	690.627889799999	-1.6769938875738588
5	GPR32.all	PRGa	9962.1583562	2021.10.15	1e-9	1696.334251	11.108995328414576
5	GPR32.all	PRGa	9962.1583562	2021.10.15	1e-8	2560.188207	22.091552257283826
5	GPR32.all	PRGa	9962.1583562	2021.10.15	1e-7	4368.73611899999	45.08442074410418
5	GPR32.all	PRGa	9962.1583562	2021.10.15	1e-6	6624.1404556	73.75837234470112
5	GPR32.all	PRGa	9962.1583562	2021.10.15	1e-5	8101.2968124	92.53811360619403
5	GPR32.all	PRGa	9962.1583562	2021.10.15	1e-4	8688.22571449999	100
6	GPR32.all	PRGa	9909.6426974	2021.10.15	0	851.135018399999	0
6	GPR32.all	PRGa	9909.6426974	2021.10.15	1e-12	685.3805295	-2.3464332754442436
6	GPR32.all	PRGa	9909.6426974	2021.10.15	1e-11	442.4904964	-5.784803238887188
6	GPR32.all	PRGa	9909.6426974	2021.10.15	1e-10	539.3594135	-4.413519408517927
6	GPR32.all	PRGa	9909.6426974	2021.10.15	1e-9	1377.9661809	7.4578623989892
6	GPR32.all	PRGa	9909.6426974	2021.10.15	1e-8	2287.67535749999	20.335775372067136
6	GPR32.all	PRGa	9909.6426974	2021.10.15	1e-7	4768.98822909999	55.46143095671287
6	GPR32.all	PRGa	9909.6426974	2021.10.15	1e-6	7535.4248403	94.62332009772514
6	GPR32.all	PRGa	9909.6426974	2021.10.15	1e-5	7413.39394859999	92.89584142238267
6	GPR32.all	PRGa	9909.6426974	2021.10.15	1e-4	7915.239105	100
7	GPR32.all	PRGa	30823.6087926	2022.05.20	0	662.6983194	0
7	GPR32.all	PRGa	30823.6087926	2022.05.20	1e-12	1183.078407	3.5016261420610104
7	GPR32.all	PRGa	30823.6087926	2022.05.20	1e-11	1991.95717	8.944553513363394
7	GPR32.all	PRGa	30823.6087926	2022.05.20	1e-10	3003.5613378	15.751615666189613
7	GPR32.all	PRGa	30823.6087926	2022.05.20	1e-9	6353.6908468	38.29456330684106
7	GPR32.all	PRGa	30823.6087926	2022.05.20	1e-8	10292.5273042	64.79890703018614
7	GPR32.all	PRGa	30823.6087926	2022.05.20	1e-7	14584.0313234	93.67634300529514
7	GPR32.all	PRGa	30823.6087926	2022.05.20	1e-6	14143.3968442	90.71132330483695
7	GPR32.all	PRGa	30823.6087926	2022.05.20	1e-5	15523.7961776	100
7	GPR32.all	PRGa	30823.6087926	2022.05.20	1e-4	14616.6059744	93.89553711404011
8	GPR32.all	PRGa	41060.2237966	2022.05.20	0	261.3335374	0
8	GPR32.all	PRGa	41060.2237966	2022.05.20	1e-12	451.8061896	1.0927003521440077
8	GPR32.all	PRGa	41060.2237966	2022.05.20	1e-11	450.256276	1.0838088335089102
8	GPR32.all	PRGa	41060.2237966	2022.05.20	1e-10	1322.1608796	6.085736702866848
8	GPR32.all	PRGa	41060.2237966	2022.05.20	1e-9	3007.4408546	15.753822913007545
8	GPR32.all	PRGa	41060.2237966	2022.05.20	1e-8	7198.2056268	39.7953327541544
8	GPR32.all	PRGa	41060.2237966	2022.05.20	1e-7	11702.6424234	65.63631106261546
8	GPR32.all	PRGa	41060.2237966	2022.05.20	1e-6	15259.943473	86.04377672597312
8	GPR32.all	PRGa	41060.2237966	2022.05.20	1e-5	17520.2986754	99.01094496301529
8	GPR32.all	PRGa	41060.2237966	2022.05.20	1e-4	17692.7045282	100
9	GPR32.all	PRGa	41310.3295404	2022.05.20	0	453.4666136	0
9	GPR32.all	PRGa	41310.3295404	2022.05.20	1e-12	1078.7663844	2.994913224867377
9	GPR32.all	PRGa	41310.3295404	2022.05.20	1e-11	606.075978	0.7309323064286729
9	GPR32.all	PRGa	41310.3295404	2022.05.20	1e-10	1149.85124	3.3353786849008182
9	GPR32.all	PRGa	41310.3295404	2022.05.20	1e-9	2324.8742076	8.96322630218984
9	GPR32.all	PRGa	41310.3295404	2022.05.20	1e-8	6956.3231222	31.145846946504335
9	GPR32.all	PRGa	41310.3295404	2022.05.20	1e-7	10079.645062	46.10519703719439
9	GPR32.all	PRGa	41310.3295404	2022.05.20	1e-6	13897.8871222	64.39291146767893
9	GPR32.all	PRGa	41310.3295404	2022.05.20	1e-5	17083.7717658	79.65190962757323
9	GPR32.all	PRGa	41310.3295404	2022.05.20	1e-4	21332.1941042	100
1	GPR28.all	PRGa1	8858.538177	2022.01.27	0	323.883405599999	0
1	GPR28.all	PRGa1	8858.538177	2022.01.27	1e-12	219.6924144	-4.369431289910199
1	GPR28.all	PRGa1	8858.538177	2022.01.27	1e-11	383.307093199999	2.492036182503379
1	GPR28.all	PRGa1	8858.538177	2022.01.27	1e-10	420.0347034	4.0322726978030925
1	GPR28.all	PRGa1	8858.538177	2022.01.27	1e-9	466.3324462	5.973849447507115
1	GPR28.all	PRGa1	8858.538177	2022.01.27	1e-8	498.598728999999	7.326992402110358
1	GPR28.all	PRGa1	8858.538177	2022.01.27	1e-7	369.881725	1.9290199061821556
1	GPR28.all	PRGa1	8858.538177	2022.01.27	1e-6	1043.165848	30.1643661693625
1	GPR28.all	PRGa1	8858.538177	2022.01.27	1e-5	2708.4269374	100
1	GPR28.all	PRGa1	8858.538177	2022.01.27	1e-4	2705.9314936	99.89534920345461
2	GPR28.all	PRGa1	9154.10992039999	2022.01.27	0	361.2419472	0
2	GPR28.all	PRGa1	9154.10992039999	2022.01.27	1e-12	318.689635199999	-1.180851386648194
2	GPR28.all	PRGa1	9154.10992039999	2022.01.27	1e-11	347.570979399999	-0.37937730113122053
2	GPR28.all	PRGa1	9154.10992039999	2022.01.27	1e-10	383.517918	0.6181711350516983
2	GPR28.all	PRGa1	9154.10992039999	2022.01.27	1e-9	400.9062528	1.1007075307258636
2	GPR28.all	PRGa1	9154.10992039999	2022.01.27	1e-8	336.7619428	-0.6793343482933012
2	GPR28.all	PRGa1	9154.10992039999	2022.01.27	1e-7	627.6394504	7.3926855267776945
2	GPR28.all	PRGa1	9154.10992039999	2022.01.27	1e-6	1389.25939999999	28.528081732371724
2	GPR28.all	PRGa1	9154.10992039999	2022.01.27	1e-5	3026.14845159999	73.95270416818812
2	GPR28.all	PRGa1	9154.10992039999	2022.01.27	1e-4	3964.7700864	100
3	GPR28.all	PRGa1	8211.0280216	2022.01.27	0	323.5378164	0
3	GPR28.all	PRGa1	8211.0280216	2022.01.27	1e-12	310.5797232	-0.41312843483005046
3	GPR28.all	PRGa1	8211.0280216	2022.01.27	1e-11	510.201518799999	5.951190659139099
3	GPR28.all	PRGa1	8211.0280216	2022.01.27	1e-10	402.804314	2.527165346206024
3	GPR28.all	PRGa1	8211.0280216	2022.01.27	1e-9	721.665080199999	12.693047566355217
3	GPR28.all	PRGa1	8211.0280216	2022.01.27	1e-8	666.9350544	10.948151187853954
3	GPR28.all	PRGa1	8211.0280216	2022.01.27	1e-7	539.0727052	6.871658498428836
3	GPR28.all	PRGa1	8211.0280216	2022.01.27	1e-6	1458.417704	36.182109855815156
3	GPR28.all	PRGa1	8211.0280216	2022.01.27	1e-5	2460.15948679999	68.11952598985131
3	GPR28.all	PRGa1	8211.0280216	2022.01.27	1e-4	3460.1152358	99.99999999999999
4	GPR28.all	PRGa1	6026.170281	2021.10.13	0	879.6676149	0
4	GPR28.all	PRGa1	6026.170281	2021.10.13	1e-12	587.7031584	-7.872995498241486
4	GPR28.all	PRGa1	6026.170281	2021.10.13	1e-11	638.2701176	-6.509427319724656
4	GPR28.all	PRGa1	6026.170281	2021.10.13	1e-10	627.998226	-6.78641499587771
4	GPR28.all	PRGa1	6026.170281	2021.10.13	1e-9	725.549009	-4.155900019446217
4	GPR28.all	PRGa1	6026.170281	2021.10.13	1e-8	797.77322	-2.208331144510086
4	GPR28.all	PRGa1	6026.170281	2021.10.13	1e-7	561.931087	-8.567954756450225
4	GPR28.all	PRGa1	6026.170281	2021.10.13	1e-6	1017.592342	3.7192224306059867
4	GPR28.all	PRGa1	6026.170281	2021.10.13	1e-5	2675.703584	48.43117983919417
4	GPR28.all	PRGa1	6026.170281	2021.10.13	1e-4	4588.09672	100
5	GPR28.all	PRGa1	5486.815018	2021.10.13	0	550.3949829	0
5	GPR28.all	PRGa1	5486.815018	2021.10.13	1e-12	483.0849534	-1.5317483305969182
5	GPR28.all	PRGa1	5486.815018	2021.10.13	1e-11	618.4549023	1.5488132852699306
5	GPR28.all	PRGa1	5486.815018	2021.10.13	1e-10	581.550738	0.7089994792367694
5	GPR28.all	PRGa1	5486.815018	2021.10.13	1e-9	546.760204	-0.0827152588332138
5	GPR28.all	PRGa1	5486.815018	2021.10.13	1e-8	479.879473	-1.6046942093602181
5	GPR28.all	PRGa1	5486.815018	2021.10.13	1e-7	1007.305388	10.397733524159092
5	GPR28.all	PRGa1	5486.815018	2021.10.13	1e-6	1019.211173	10.66866887263039
5	GPR28.all	PRGa1	5486.815018	2021.10.13	1e-5	2969.193799	55.04366995725327
5	GPR28.all	PRGa1	5486.815018	2021.10.13	1e-4	4944.72192	100
6	GPR28.all	PRGa1	5559.501532	2021.10.13	0	807.9930321	0
6	GPR28.all	PRGa1	5559.501532	2021.10.13	1e-12	662.0499042	-3.574448419556958
6	GPR28.all	PRGa1	5559.501532	2021.10.13	1e-11	726.2545622	-2.0019438308273987
6	GPR28.all	PRGa1	5559.501532	2021.10.13	1e-10	767.95424	-0.9806326560362467
6	GPR28.all	PRGa1	5559.501532	2021.10.13	1e-9	712.3294954	-2.342997457207055
6	GPR28.all	PRGa1	5559.501532	2021.10.13	1e-8	542.82488	-6.494515335042945
6	GPR28.all	PRGa1	5559.501532	2021.10.13	1e-7	528.7728024	-6.838679718056773
6	GPR28.all	PRGa1	5559.501532	2021.10.13	1e-6	1153.905885	8.472119709535447
6	GPR28.all	PRGa1	5559.501532	2021.10.13	1e-5	3190.863894	58.36142550105492
6	GPR28.all	PRGa1	5559.501532	2021.10.13	1e-4	4890.94824	100
7	GPR28.all	PRGa1	6496.7144356	2022.04.08	0	571.9793668	0
7	GPR28.all	PRGa1	6496.7144356	2022.04.08	1e-12	485.808424	-2.6332103670935885
7	GPR28.all	PRGa1	6496.7144356	2022.04.08	1e-11	566.1196212	-0.17906201743972372
7	GPR28.all	PRGa1	6496.7144356	2022.04.08	1e-10	469.8164972	-3.1218914244344367
7	GPR28.all	PRGa1	6496.7144356	2022.04.08	1e-9	690.9798036	3.636413548331578
7	GPR28.all	PRGa1	6496.7144356	2022.04.08	1e-8	682.8128096	3.3868466691725048
7	GPR28.all	PRGa1	6496.7144356	2022.04.08	1e-7	664.8079108	2.836653243893756
7	GPR28.all	PRGa1	6496.7144356	2022.04.08	1e-6	1959.4422936	42.398071137359935
7	GPR28.all	PRGa1	6496.7144356	2022.04.08	1e-5	3411.9212804	86.78290205309352
7	GPR28.all	PRGa1	6496.7144356	2022.04.08	1e-4	3844.4464616	100
8	GPR28.all	PRGa1	5502.0067024	2022.04.08	0	420.885644	0
8	GPR28.all	PRGa1	5502.0067024	2022.04.08	1e-12	656.18312	5.531067092865722
8	GPR28.all	PRGa1	5502.0067024	2022.04.08	1e-11	439.9209388	0.44745695729977936
8	GPR28.all	PRGa1	5502.0067024	2022.04.08	1e-10	619.153084	4.660613159193978
8	GPR28.all	PRGa1	5502.0067024	2022.04.08	1e-9	435.1797516	0.3360072938829212
8	GPR28.all	PRGa1	5502.0067024	2022.04.08	1e-8	679.1958192	6.072019700717482
8	GPR28.all	PRGa1	5502.0067024	2022.04.08	1e-7	774.8327816	8.32012904971992
8	GPR28.all	PRGa1	5502.0067024	2022.04.08	1e-6	1497.3941232	25.305161473529974
8	GPR28.all	PRGa1	5502.0067024	2022.04.08	1e-5	3570.5428952	74.03804695260831
8	GPR28.all	PRGa1	5502.0067024	2022.04.08	1e-4	4674.9919864	100
9	GPR28.all	PRGa1	5303.792946	2022.04.08	0	683.2277716	0
9	GPR28.all	PRGa1	5303.792946	2022.04.08	1e-12	510.74976	-4.416079399810816
9	GPR28.all	PRGa1	5303.792946	2022.04.08	1e-11	440.198894	-6.2224442986824435
9	GPR28.all	PRGa1	5303.792946	2022.04.08	1e-10	648.0876116	-0.8997189568832914
9	GPR28.all	PRGa1	5303.792946	2022.04.08	1e-9	402.4142736	-7.189871289695549
9	GPR28.all	PRGa1	5303.792946	2022.04.08	1e-8	552.4345376	-3.3487938604113383
9	GPR28.all	PRGa1	5303.792946	2022.04.08	1e-7	585.4876636	-2.502510745978963
9	GPR28.all	PRGa1	5303.792946	2022.04.08	1e-6	1818.68328	29.071889416696852
9	GPR28.all	PRGa1	5303.792946	2022.04.08	1e-5	3203.3318588	64.524049423022
9	GPR28.all	PRGa1	5303.792946	2022.04.08	1e-4	4588.9096216	100
1	GPR28.all	PRGa2	4770.1773884	2022.01.27	0	365.748215199999	0
1	GPR28.all	PRGa2	4770.1773884	2022.01.27	1e-12	427.7705256	2.5270425215591605
1	GPR28.all	PRGa2	4770.1773884	2022.01.27	1e-11	345.3038112	-0.832988611722707
1	GPR28.all	PRGa2	4770.1773884	2022.01.27	1e-10	341.1237424	-1.0033017060353384
1	GPR28.all	PRGa2	4770.1773884	2022.01.27	1e-9	292.002579199999	-3.0046987406554426
1	GPR28.all	PRGa2	4770.1773884	2022.01.27	1e-8	239.4958284	-5.1440384570376585
1	GPR28.all	PRGa2	4770.1773884	2022.01.27	1e-7	256.5845108	-4.447775664121468
1	GPR28.all	PRGa2	4770.1773884	2022.01.27	1e-6	910.944686	22.213533411286264
1	GPR28.all	PRGa2	4770.1773884	2022.01.27	1e-5	1801.844554	58.51243673120204
1	GPR28.all	PRGa2	4770.1773884	2022.01.27	1e-4	2820.09197359999	100
2	GPR28.all	PRGa2	5637.6328968	2022.01.27	0	264.090644799999	0
2	GPR28.all	PRGa2	5637.6328968	2022.01.27	1e-12	237.2062176	-0.9451078916421154
2	GPR28.all	PRGa2	5637.6328968	2022.01.27	1e-11	257.452764799999	-0.23335117855044346
2	GPR28.all	PRGa2	5637.6328968	2022.01.27	1e-10	346.2982648	2.889965623486303
2	GPR28.all	PRGa2	5637.6328968	2022.01.27	1e-9	256.8172804	-0.2556912982407937
2	GPR28.all	PRGa2	5637.6328968	2022.01.27	1e-8	395.0717424	4.604571563931695
2	GPR28.all	PRGa2	5637.6328968	2022.01.27	1e-7	200.031684799999	-2.2519590310032305
2	GPR28.all	PRGa2	5637.6328968	2022.01.27	1e-6	1016.50611919999	26.45077008183773
2	GPR28.all	PRGa2	5637.6328968	2022.01.27	1e-5	2374.30135479999	74.18334711809587
2	GPR28.all	PRGa2	5637.6328968	2022.01.27	1e-4	3108.6788064	100
3	GPR28.all	PRGa2	5229.21187719999	2022.01.27	0	218.338481599999	0
3	GPR28.all	PRGa2	5229.21187719999	2022.01.27	1e-12	227.5282152	0.35599820859363607
3	GPR28.all	PRGa2	5229.21187719999	2022.01.27	1e-11	219.323657599999	0.03816442417323219
3	GPR28.all	PRGa2	5229.21187719999	2022.01.27	1e-10	281.4883728	2.446343835264268
3	GPR28.all	PRGa2	5229.21187719999	2022.01.27	1e-9	505.289885199999	11.116120453700448
3	GPR28.all	PRGa2	5229.21187719999	2022.01.27	1e-8	394.718722399999	6.832738846326001
3	GPR28.all	PRGa2	5229.21187719999	2022.01.27	1e-7	317.4468368	3.8393274977914786
3	GPR28.all	PRGa2	5229.21187719999	2022.01.27	1e-6	776.6330984	21.627600113266517
3	GPR28.all	PRGa2	5229.21187719999	2022.01.27	1e-5	2728.4474252	97.23832334991374
3	GPR28.all	PRGa2	5229.21187719999	2022.01.27	1e-4	2799.73731399999	100
4	GPR28.all	PRGa2	4903.82598	2021.10.13	0	683.1555308	0
4	GPR28.all	PRGa2	4903.82598	2021.10.13	1e-12	892.5669838	5.254672999375933
4	GPR28.all	PRGa2	4903.82598	2021.10.13	1e-11	611.3381896	-1.8020821606667743
4	GPR28.all	PRGa2	4903.82598	2021.10.13	1e-10	670.8096386	-0.30979025008983546
4	GPR28.all	PRGa2	4903.82598	2021.10.13	1e-9	385.1375692	-7.478038635014739
4	GPR28.all	PRGa2	4903.82598	2021.10.13	1e-8	593.3104354	-2.2544449702315696
4	GPR28.all	PRGa2	4903.82598	2021.10.13	1e-7	572.1064002	-2.786508855215245
4	GPR28.all	PRGa2	4903.82598	2021.10.13	1e-6	1161.909344	12.013166899569283
4	GPR28.all	PRGa2	4903.82598	2021.10.13	1e-5	2802.05398	53.1686223934981
4	GPR28.all	PRGa2	4903.82598	2021.10.13	1e-4	4668.397867	100
5	GPR28.all	PRGa2	5314.056818	2021.10.13	0	703.404151	0
5	GPR28.all	PRGa2	5314.056818	2021.10.13	1e-12	564.3540662	-2.810952047125976
5	GPR28.all	PRGa2	5314.056818	2021.10.13	1e-11	838.9245218	2.739597493057635
5	GPR28.all	PRGa2	5314.056818	2021.10.13	1e-10	704.9492246	0.031234269329121395
5	GPR28.all	PRGa2	5314.056818	2021.10.13	1e-9	681.1254874	-0.4503719299684374
5	GPR28.all	PRGa2	5314.056818	2021.10.13	1e-8	729.383431	0.5251813431390228
5	GPR28.all	PRGa2	5314.056818	2021.10.13	1e-7	984.8863946	5.6902740477655085
5	GPR28.all	PRGa2	5314.056818	2021.10.13	1e-6	1155.33342	9.135927573714765
5	GPR28.all	PRGa2	5314.056818	2021.10.13	1e-5	3355.105177	53.60517714262303
5	GPR28.all	PRGa2	5314.056818	2021.10.13	1e-4	5650.129761	100
6	GPR28.all	PRGa2	5275.157247	2021.10.13	0	813.3920824	0
6	GPR28.all	PRGa2	5275.157247	2021.10.13	1e-12	957.7376672	3.2350629216245492
6	GPR28.all	PRGa2	5275.157247	2021.10.13	1e-11	714.1060654	-2.2251911111623053
6	GPR28.all	PRGa2	5275.157247	2021.10.13	1e-10	743.2154862	-1.572792854364039
6	GPR28.all	PRGa2	5275.157247	2021.10.13	1e-9	688.2886676	-2.803808783960089
6	GPR28.all	PRGa2	5275.157247	2021.10.13	1e-8	747.4648382	-1.477556681292459
6	GPR28.all	PRGa2	5275.157247	2021.10.13	1e-7	664.6767644	-3.332997069539768
6	GPR28.all	PRGa2	5275.157247	2021.10.13	1e-6	1164.47933	7.868542280248374
6	GPR28.all	PRGa2	5275.157247	2021.10.13	1e-5	3413.238588	58.267573918767425
6	GPR28.all	PRGa2	5275.157247	2021.10.13	1e-4	5275.301736	100
7	GPR28.all	PRGa2	3478.3362552	2022.04.08	0	570.4074324	0
7	GPR28.all	PRGa2	3478.3362552	2022.04.08	1e-12	550.8216744	-0.89944816952337
7	GPR28.all	PRGa2	3478.3362552	2022.04.08	1e-11	496.8121752	-3.379757851298977
7	GPR28.all	PRGa2	3478.3362552	2022.04.08	1e-10	625.8001528	2.5438321544001523
7	GPR28.all	PRGa2	3478.3362552	2022.04.08	1e-9	606.2286192	1.645037220280924
7	GPR28.all	PRGa2	3478.3362552	2022.04.08	1e-8	297.2650372	-12.543677267015635
7	GPR28.all	PRGa2	3478.3362552	2022.04.08	1e-7	289.3529872	-12.907026946393753
7	GPR28.all	PRGa2	3478.3362552	2022.04.08	1e-6	1085.3124652	23.646283653169416
7	GPR28.all	PRGa2	3478.3362552	2022.04.08	1e-5	2303.9927172	79.61244650965332
7	GPR28.all	PRGa2	3478.3362552	2022.04.08	1e-4	2747.9379076	100
8	GPR28.all	PRGa2	4075.7132812	2022.04.08	0	707.78289	0
8	GPR28.all	PRGa2	4075.7132812	2022.04.08	1e-12	610.7409048	-3.5227345805425387
8	GPR28.all	PRGa2	4075.7132812	2022.04.08	1e-11	677.0246736	-1.1165582847957893
8	GPR28.all	PRGa2	4075.7132812	2022.04.08	1e-10	434.4873792	-9.920938288906694
8	GPR28.all	PRGa2	4075.7132812	2022.04.08	1e-9	477.4699124	-8.36062338241653
8	GPR28.all	PRGa2	4075.7132812	2022.04.08	1e-8	513.0822968	-7.067853270975595
8	GPR28.all	PRGa2	4075.7132812	2022.04.08	1e-7	381.7201072	-11.836450357339668
8	GPR28.all	PRGa2	4075.7132812	2022.04.08	1e-6	850.7261428	5.189002869799024
8	GPR28.all	PRGa2	4075.7132812	2022.04.08	1e-5	2605.3617444	68.88427350207563
8	GPR28.all	PRGa2	4075.7132812	2022.04.08	1e-4	3462.5174004	100
9	GPR28.all	PRGa2	4350.4689116	2022.04.08	0	445.2590836	0
9	GPR28.all	PRGa2	4350.4689116	2022.04.08	1e-12	483.6159096	1.101476115154939
9	GPR28.all	PRGa2	4350.4689116	2022.04.08	1e-11	605.9163528	4.613524193837551
9	GPR28.all	PRGa2	4350.4689116	2022.04.08	1e-10	572.8282944	3.6633489623298194
9	GPR28.all	PRGa2	4350.4689116	2022.04.08	1e-9	589.7483644	4.149235176474589
9	GPR28.all	PRGa2	4350.4689116	2022.04.08	1e-8	344.6784688	-2.8883293119665145
9	GPR28.all	PRGa2	4350.4689116	2022.04.08	1e-7	511.9221668	1.9143344631118977
9	GPR28.all	PRGa2	4350.4689116	2022.04.08	1e-6	959.1109344	14.756057771421418
9	GPR28.all	PRGa2	4350.4689116	2022.04.08	1e-5	2881.8385032	69.97018036287683
9	GPR28.all	PRGa2	4350.4689116	2022.04.08	1e-4	3927.5702724	100
1	GPR28.all	PRGa3	5471.4819292	2022.01.27	0	242.9261072	0
1	GPR28.all	PRGa3	5471.4819292	2022.01.27	1e-12	263.7721892	0.5299688792200296
1	GPR28.all	PRGa3	5471.4819292	2022.01.27	1e-11	345.770748	2.614614056423767
1	GPR28.all	PRGa3	5471.4819292	2022.01.27	1e-10	346.738291599999	2.6392118680071603
1	GPR28.all	PRGa3	5471.4819292	2022.01.27	1e-9	337.699256799999	2.409412947414463
1	GPR28.all	PRGa3	5471.4819292	2022.01.27	1e-8	477.024479999999	5.9514709891310975
1	GPR28.all	PRGa3	5471.4819292	2022.01.27	1e-7	638.1804044	10.048529833758893
1	GPR28.all	PRGa3	5471.4819292	2022.01.27	1e-6	2290.92652759999	52.066210208783154
1	GPR28.all	PRGa3	5471.4819292	2022.01.27	1e-5	3265.5972684	76.84521472916913
1	GPR28.all	PRGa3	5471.4819292	2022.01.27	1e-4	4176.3800924	100
2	GPR28.all	PRGa3	5856.100734	2022.01.27	0	253.2386632	0
2	GPR28.all	PRGa3	5856.100734	2022.01.27	1e-12	337.426757199999	2.4084928722564825
2	GPR28.all	PRGa3	5856.100734	2022.01.27	1e-11	395.0596748	4.057282679125721
2	GPR28.all	PRGa3	5856.100734	2022.01.27	1e-10	475.631759599999	6.362327047319219
2	GPR28.all	PRGa3	5856.100734	2022.01.27	1e-9	394.2460144	4.034005096979279
2	GPR28.all	PRGa3	5856.100734	2022.01.27	1e-8	302.464872399999	1.40828671078366
2	GPR28.all	PRGa3	5856.100734	2022.01.27	1e-7	613.5896924	10.309092938230648
2	GPR28.all	PRGa3	5856.100734	2022.01.27	1e-6	2131.7451316	53.74120287874853
2	GPR28.all	PRGa3	5856.100734	2022.01.27	1e-5	3748.7065124	100
2	GPR28.all	PRGa3	5856.100734	2022.01.27	1e-4	3549.564754	94.30285824412383
3	GPR28.all	PRGa3	6108.902456	2022.01.27	0	143.4464708	0
3	GPR28.all	PRGa3	6108.902456	2022.01.27	1e-12	343.0907028	6.843275393631544
3	GPR28.all	PRGa3	6108.902456	2022.01.27	1e-11	454.6957892	10.668802101386579
3	GPR28.all	PRGa3	6108.902456	2022.01.27	1e-10	252.636497999999	3.7427448761340236
3	GPR28.all	PRGa3	6108.902456	2022.01.27	1e-9	530.0665236	13.252311211329003
3	GPR28.all	PRGa3	6108.902456	2022.01.27	1e-8	313.495579999999	5.8288329847531815
3	GPR28.all	PRGa3	6108.902456	2022.01.27	1e-7	539.1152364	13.562477115086637
3	GPR28.all	PRGa3	6108.902456	2022.01.27	1e-6	2281.0656496	73.27192266309457
3	GPR28.all	PRGa3	6108.902456	2022.01.27	1e-5	3054.5963076	99.7865044523196
3	GPR28.all	PRGa3	6108.902456	2022.01.27	1e-4	3060.82478039999	100.00000000000001
4	GPR28.all	PRGa3	6574.186395	2021.10.13	0	562.024008	0
4	GPR28.all	PRGa3	6574.186395	2021.10.13	1e-12	675.3140126	1.744068480146402
4	GPR28.all	PRGa3	6574.186395	2021.10.13	1e-11	728.2579428	2.5591257325749304
4	GPR28.all	PRGa3	6574.186395	2021.10.13	1e-10	642.7477654	1.2427200561727667
4	GPR28.all	PRGa3	6574.186395	2021.10.13	1e-9	641.9150708	1.229900951693286
4	GPR28.all	PRGa3	6574.186395	2021.10.13	1e-8	942.9840484	5.864775105295918
4	GPR28.all	PRGa3	6574.186395	2021.10.13	1e-7	1489.866297	14.283876997845836
4	GPR28.all	PRGa3	6574.186395	2021.10.13	1e-6	3744.902984	48.99954693939749
4	GPR28.all	PRGa3	6574.186395	2021.10.13	1e-5	5704.240023	79.16300208064021
4	GPR28.all	PRGa3	6574.186395	2021.10.13	1e-4	7057.755448	100
5	GPR28.all	PRGa3	6469.845627	2021.10.13	0	426.220056	0
5	GPR28.all	PRGa3	6469.845627	2021.10.13	1e-12	757.0561652	4.800941795070065
5	GPR28.all	PRGa3	6469.845627	2021.10.13	1e-11	892.9790272	6.773391993022462
5	GPR28.all	PRGa3	6469.845627	2021.10.13	1e-10	607.9987134	2.6378884574410373
5	GPR28.all	PRGa3	6469.845627	2021.10.13	1e-9	731.6669398	4.432505007253694
5	GPR28.all	PRGa3	6469.845627	2021.10.13	1e-8	699.9228596	3.9718494828408337
5	GPR28.all	PRGa3	6469.845627	2021.10.13	1e-7	1348.59423	13.385070732931434
5	GPR28.all	PRGa3	6469.845627	2021.10.13	1e-6	4101.615196	53.33564762229827
5	GPR28.all	PRGa3	6469.845627	2021.10.13	1e-5	5906.095016	79.52143068916826
5	GPR28.all	PRGa3	6469.845627	2021.10.13	1e-4	7317.28692	99.99999999999999
6	GPR28.all	PRGa3	5829.760679	2021.10.13	0	696.5867974	0
6	GPR28.all	PRGa3	5829.760679	2021.10.13	1e-12	781.9190434	1.2720646030115494
6	GPR28.all	PRGa3	5829.760679	2021.10.13	1e-11	743.3668198	0.6973590103690396
6	GPR28.all	PRGa3	5829.760679	2021.10.13	1e-10	451.6704426	-3.6510163536501548
6	GPR28.all	PRGa3	5829.760679	2021.10.13	1e-9	689.3736192	-0.10752826854498344
6	GPR28.all	PRGa3	5829.760679	2021.10.13	1e-8	626.4572554	-1.0454348992948324
6	GPR28.all	PRGa3	5829.760679	2021.10.13	1e-7	922.7931992	3.3721033981033175
6	GPR28.all	PRGa3	5829.760679	2021.10.13	1e-6	3909.350872	47.893307028691346
6	GPR28.all	PRGa3	5829.760679	2021.10.13	1e-5	5948.072847	78.28493717257975
6	GPR28.all	PRGa3	5829.760679	2021.10.13	1e-4	7404.756005	100
7	GPR28.all	PRGa3	4555.4504996	2022.04.08	0	582.713628	0
7	GPR28.all	PRGa3	4555.4504996	2022.04.08	1e-12	578.059174	-0.12913037867319838
7	GPR28.all	PRGa3	4555.4504996	2022.04.08	1e-11	502.8698668	-2.2151373970928594
7	GPR28.all	PRGa3	4555.4504996	2022.04.08	1e-10	813.87516	6.413206825513101
7	GPR28.all	PRGa3	4555.4504996	2022.04.08	1e-9	796.109701200001	5.920332597483996
7	GPR28.all	PRGa3	4555.4504996	2022.04.08	1e-8	684.5406024	2.8250264721529352
7	GPR28.all	PRGa3	4555.4504996	2022.04.08	1e-7	1039.693824	12.678184327449058
7	GPR28.all	PRGa3	4555.4504996	2022.04.08	1e-6	2849.6194736	62.891675427196354
7	GPR28.all	PRGa3	4555.4504996	2022.04.08	1e-5	4187.1745208	100
7	GPR28.all	PRGa3	4555.4504996	2022.04.08	1e-4	3481.0528148	80.40978312705526
8	GPR28.all	PRGa3	3861.1652556	2022.04.08	0	467.7609384	0
8	GPR28.all	PRGa3	3861.1652556	2022.04.08	1e-12	602.272032	3.874311072213283
8	GPR28.all	PRGa3	3861.1652556	2022.04.08	1e-11	622.2071604	4.448500803476561
8	GPR28.all	PRGa3	3861.1652556	2022.04.08	1e-10	679.6845952	6.1040182488276775
8	GPR28.all	PRGa3	3861.1652556	2022.04.08	1e-9	592.7302144	3.5994789480566522
8	GPR28.all	PRGa3	3861.1652556	2022.04.08	1e-8	699.1712496	6.6652906233339975
8	GPR28.all	PRGa3	3861.1652556	2022.04.08	1e-7	1141.885952	19.416762843465655
8	GPR28.all	PRGa3	3861.1652556	2022.04.08	1e-6	2899.0511808	70.02823673343802
8	GPR28.all	PRGa3	3861.1652556	2022.04.08	1e-5	3939.6322232	100.00000000000001
8	GPR28.all	PRGa3	3861.1652556	2022.04.08	1e-4	2947.7290884	71.43030217904118
9	GPR28.all	PRGa3	4961.786546	2022.04.08	0	558.8769144	0
9	GPR28.all	PRGa3	4961.786546	2022.04.08	1e-12	758.3366748	5.770184649339394
9	GPR28.all	PRGa3	4961.786546	2022.04.08	1e-11	548.3354212	-0.3049555565582419
9	GPR28.all	PRGa3	4961.786546	2022.04.08	1e-10	587.9349264	0.8406211581046287
9	GPR28.all	PRGa3	4961.786546	2022.04.08	1e-9	576.306692	0.5042271932304971
9	GPR28.all	PRGa3	4961.786546	2022.04.08	1e-8	648.1535536	2.582689821863697
9	GPR28.all	PRGa3	4961.786546	2022.04.08	1e-7	1291.2933424	21.188123465576936
9	GPR28.all	PRGa3	4961.786546	2022.04.08	1e-6	2935.6760004	68.75857853783478
9	GPR28.all	PRGa3	4961.786546	2022.04.08	1e-5	4015.6078948	100
9	GPR28.all	PRGa3	4961.786546	2022.04.08	1e-4	3271.5702928	78.47568682032924
1	GPR28.all	PRGa4	6575.5366328	2022.01.27	0	399.484826399999	0
1	GPR28.all	PRGa4	6575.5366328	2022.01.27	1e-12	166.4317424	-9.066560345942351
1	GPR28.all	PRGa4	6575.5366328	2022.01.27	1e-11	202.4551028	-7.665128683573826
1	GPR28.all	PRGa4	6575.5366328	2022.01.27	1e-10	290.236639999999	-4.250127300097701
1	GPR28.all	PRGa4	6575.5366328	2022.01.27	1e-9	402.0429724	0.0995206100029129
1	GPR28.all	PRGa4	6575.5366328	2022.01.27	1e-8	199.5445016	-7.778361003738156
1	GPR28.all	PRGa4	6575.5366328	2022.01.27	1e-7	438.067420799999	1.5009945992845946
1	GPR28.all	PRGa4	6575.5366328	2022.01.27	1e-6	1783.21624599999	53.8318747087674
1	GPR28.all	PRGa4	6575.5366328	2022.01.27	1e-5	2969.9533956	100
1	GPR28.all	PRGa4	6575.5366328	2022.01.27	1e-4	2683.6831004	88.86310851530486
2	GPR28.all	PRGa4	6691.0888508	2022.01.27	0	217.2434132	0
2	GPR28.all	PRGa4	6691.0888508	2022.01.27	1e-12	201.3030208	-0.4876419412141727
2	GPR28.all	PRGa4	6691.0888508	2022.01.27	1e-11	236.737997999999	0.5963703362180619
2	GPR28.all	PRGa4	6691.0888508	2022.01.27	1e-10	128.809248	-2.705341682039326
2	GPR28.all	PRGa4	6691.0888508	2022.01.27	1e-9	318.9609976	3.1117025897325163
2	GPR28.all	PRGa4	6691.0888508	2022.01.27	1e-8	275.0160532	1.7673568888221094
2	GPR28.all	PRGa4	6691.0888508	2022.01.27	1e-7	679.940406399999	14.154636491759684
2	GPR28.all	PRGa4	6691.0888508	2022.01.27	1e-6	2193.7971932	60.46592191754402
2	GPR28.all	PRGa4	6691.0888508	2022.01.27	1e-5	3486.1157256	100.00000000000001
2	GPR28.all	PRGa4	6691.0888508	2022.01.27	1e-4	3349.936998	95.83407626283152
3	GPR28.all	PRGa4	7446.9255024	2022.01.27	0	256.312645599999	0
3	GPR28.all	PRGa4	7446.9255024	2022.01.27	1e-12	156.934853599999	-3.5470626532084815
3	GPR28.all	PRGa4	7446.9255024	2022.01.27	1e-11	226.838118399999	-1.0520257348049906
3	GPR28.all	PRGa4	7446.9255024	2022.01.27	1e-10	309.167568	1.88653538693309
3	GPR28.all	PRGa4	7446.9255024	2022.01.27	1e-9	200.008591999999	-2.0096442246252413
3	GPR28.all	PRGa4	7446.9255024	2022.01.27	1e-8	327.274076399999	2.5328057299654856
3	GPR28.all	PRGa4	7446.9255024	2022.01.27	1e-7	646.6397492	13.931831889710345
3	GPR28.all	PRGa4	7446.9255024	2022.01.27	1e-6	1799.25772239999	55.0718902858009
[truncated: 592 more rows]
