# Supplementary material for: Large-scale deorphanization of Nematostella vectensis neuropeptide G protein-coupled receptors supports the independent expansion of bilaterian and cnidarian peptidergic systems
Source: eLife. 2024 May 10;12:RP90674. doi: 10.7554/eLife.90674 (PMC11087051; doi:10.7554/eLife.90674)
Supplement: Figure 4—source data 2. [file elife-90674-fig4-data2.txt]

>Cnidaria_Hexacorallia_N_vectensis_NVE187_GPR197_FLRNamide_deorphanized
------------------------------------------------------------
---------------------------------------------M--------------
------------------------------------------------------------
------------------------------------------------------------
------------------------------------------------------------
------------------------------------------------------------
------------------------------------------------N-----------
--------------------------------------------------------ST--
------------------------------------------------------------
--FVP-------------------------------------------------------
------------------------------------------------------------
------------------------------------------------------SSDTLV
------------------------------------------------------------
---------------------------------------------AQVA-----------
------------------------------------------------------------
-----------------EP-----------------------------------------
------------R-----------E-----------------------------------
------------------------------------------------------------
------------------------------------------------------S-----
---R--------------------------------------------------------
----------------------------------------A------------I------
----RLI-----------------------------------------------------
------------------------------------------------------------
------------------------------------------------------------
------------------------------------------------------------
-------------------------------L----------------------------
--------------------------YAVV-------FILTVGGNIMVCIV-----VL--
-----------------K-------------N-----K------K---L-R------S--
-------F-Q--RFYN---G--Y---YLMSLACADLCVALLC------------------
-------------------------------I-PF-T-----------------------
-----------IVYY-------E--T--------G-------------------------
---V--W--------------------------------------------P-------F
------------------------------------------------------------
G------AAICKMVP---T-----------------LQVTSVSA-------------SIF
TLTVMTYER--------YQAI--V---R------P-M---K-A-Q------I-T-R--R-
-K--V---FIMLVSAWLAAFVTG-SP-E-IF-AF-Q-------L------A-------Q-
N--------------------------------------------------------TTE
-----------------------H-----------------------------L------
-P--------CN---------E--------------------------------------
--------------Y--------------------W-P----------------------
-------------Q----------------------------------------------
------P---I-------------------------------------------------
----------------------------------------H-R-----------------
--------------------------------------------------------Q---
------------------------------------------------------------
------------------------------------------------------------
-----------------------------------------I-----YTMV---------
-----------------------------------------------------------L
FSCTYLVPLLI-----IFPAYVKMI---------------I-------------------
----------------TL-----K-----------------------R-----S------
--------------------------------H---------------------------
------------------------------------------------------------
------------------------------------------------------------
------------------------------------------------------------
------------------------------------------------------------
------------------------------------------------------------
------------------------------------------------------------
------------------------------------------------------------
------------------------------------------------------------
------------------------------------------------------------
------------------------------------------------------------
------------------------------------------------------------
------------------------------------------------------------
------------------------------------------------------------
------------------------------------------------------------
---------------------------------S--------------------------
--------------------------F------------------------------N--
------------N--------S-----------------------------------D--
----------RK------ARWRSL------------------------------------
------------RVLMAVVMIFAIS-----------YLPQHSMF----------------
-----------IALD-----------------------------F---------------
-----------------G-----------------------H----A-------------
--------------K-------------------------------------SF------
------------------------------------------------------------
-------------R-----Y-----------F---E---I-----TL-------------
--------------------------K-YMYL----------------------------
----LIW-----------------------------------------------------
---------VASCSNP--------------------------------------------
------------------------------------------------IIYGA-------
-------------LDE--------------------------------------------
-------YF--------------R------------------------------------
-----Q-------------G--------Y------------------R------------
--------------------------------------------------R---------
--------I---------------------------L-----------------------
---------RR-------------------------------------------------
-----------------------------------------------------CIA----
----------------FR-------------------------SR---------------
------------------------------------------------GRNAARQMSNSS
AVT---------------------------------------------------------
------------------------------------------------------------
------------------------------------------------------------
------------------------------------------------------------
------------------------------------------------------------
------------------------------------------------------------
------FIKRNSSRKRDTSLAD--------------------------------------
TPASPTENMLQPSPPSNH------------------------------------------
------------------------------------------------------------
------------------------------------------------------------
-----------------------VTPGSATTRSLLN------------------------
------------------------------------------------------------
------------------------------------------------------------
----------------SVQTSD--------------------------------------
------------------------------------------------------------
----------------------------------SDINNSI-------------------
------------------------------------------------------------
------------------------------------------------------------
------------------------------------------------------------
--------------
>Cnidaria_Hexacorallia_N_vectensis_NVEC200_011875_1_1_GPR213_LRWamide2_deorphanized
------------------------------------------------------------
---------------------------------------------M--------------
------------------------------------------------------------
------------------------------------------------------------
------------------------------------------------------------
---------------EWHN-----------------------------------------
------------------------------------------------N-----------
--------------------------------------------------------TT--
------------------------------------------------------------
------------------------------------------------------------
--------------------------------------------------------SQFN
A-----------------------------------------------------------
------------------------------------------------------------
-----------------------------------------D------QG----------
------------------------------------------------------------
-----------------SS-----------------------------------------
------------K-----------A-----------------------------------
------------------------------------------------------------
------------------------------------------------------E-----
---V--------------------------------------------------------
----------------------------------------M------------L------
----TLA-----------------------------------------------------
------------------------------------------------------------
------------------------------------------------------------
------------------------------------------------------------
-------------------------------V----------------------------
--------------------------YIIT-------FVLGAVGNFLVFGV-----IF--
-----------------T-------------K-----K------E---R-K------T--
-------P-N-----D------V---FLINLATADLTAVSIS------------------
-------------------------------L-PV-K-----------------------
-----------LYQL-------F--P--------P-------------------------
---F--L--------------------------------------------P-------A
------------------------------------------------------------
N------NFVCKVVV---P-----------------MVSVPFCA-------------SIF
TITSMAIHR--------RRTI--L---N------P-W---R-G-M------S-N-I--Y-
-G--T---VAWVIGIWICSVTTL-LP-I-SI-LT-S-------P------L---------
------------------------------------------------------------
-----------------------D-----------------------------G------
-H--------CI---------I--------------------------------------
--------------N--------------------W-T----------------------
------------------------------------------------------------
------M---K-------------------------------------------------
----------------------------------------Q-E-----------------
--------------------------------------------------------Q---
------------------------------------------------------------
------------------------------------------------------------
-----------------------------------------A-----YVLA---------
-----------------------------------------------------------I
CLIQYVIPLVI-----ILLAYVQIC---------------L-------------------
----------------NL-----K-----------------------K-----Y------
--------------------------------Q-K-RV----------------------
------------------------------------------------------------
------------------------------------------------------------
------------------------------------------------------------
------------------------------------------------------------
------------------------------------------------------------
------------------------------------------------------------
------------------------------------------------------------
------------------------------------------------------------
------------------------------------------------------------
------------------------------------------------------------
------------------------------------------------------------
------------------------------------------------------------
------------------------------------------------------------
------------------------------------------------------------
------------------------------------------------------------
--------------------------A------------------------------R--
------------V--------E-----------------------------------V--
----------RK------ENIEIT------------------------------------
------------RTIAVIVILFAVF-----------TLPLQIFW----------------
-----------LYYE-----------------------------F---------------
-----------------S-----------------------G----C-------------
--------------E-------------------------------------IT------
------------------------------------------------------------
-------------E-----N-----------I---Q---R-----FH-------------
--------------------------Q-YAEL----------------------------
----LTD-----------------------------------------------------
---------FHSCLNP--------------------------------------------
------------------------------------------------LAYGV-------
-------------LTR--------------------------------------------
-------RF--------------R------------------------------------
-----N-------------K--------Y------------------T------------
--------------------------------------------------L---------
--------M---------------------------I-----------------------
---------SSVFK----------------------------------------------
------------------------------------------------------------
------------------------------------------------------------
------------------------------------------------------------
------------------------------------------------------------
------------------------------------------------------------
------------------------------------------------------------
------------------------------------------------------------
------------------------------------------------------------
------------------------------------------------------------
------IFEKSQKDFRSTNVSS--------------------------------------
HNRQERIPLAERN-----------------------------------------------
------------------------------------------------------------
------------------------------------------------------------
-------------------------P----------------------------------
------------------------------------------------------------
------------------------------------------------------------
----------------GVGSTN--------------------------LQ----------
------------------------------------------------------------
------------------------------------------------------------
------------------------------------------------------------
------------------------------------------------------------
------------------------------------------------------------
--------------
>Cnidaria_Hexacorallia_N_vectensis_NVEC200_014756_1_1_GPR196_QITRFamide_deorphanized
------------------------------------------------------------
---------------------------------------------MDNSWT---------
------------------------------------------------------------
------------------------------------------------------------
------------------------------------------------------------
------------------------------------------------------------
------------------------------------------------N-----------
--------------------------------------------------------TS--
------------------------------------------------------------
------------------------------------------------------------
--------------------------------------------------------LNGN
T-----------------------------------------------------TTVSQD
HFLC--------------------------------------------------------
---------------------------------------------GSFI-----------
------------------------------------------------------------
-----------------EN-----------------------------------------
------------I-----------I-----------------------------------
------------------------------------------------------------
------------------------------------------------------E-----
---K--------------------------------------------------------
----------------------------------------W------------L------
----RNL-----------------------------------------------------
------------------------------------------------------------
------------------------------------------------------------
------------------------------------------------------------
-------------------------------G----------------------------
--------------------------YGIV-------FIPGVLGNLLAILA-----FN--
-----------------N-------------Q-----P------K---M-Q------T--
-------V-P-----N------L---FITNLAIADFVVSLIN------------------
-------------------------------V-PL-V-----------------------
-----------AVHA-------H--L--------T-------------------------
---F--W--------------------------------------------P-------F
------------------------------------------------------------
G------SFMCKLIP---F-----------------VQGVSLAA-------------SVG
TMIAIAADR--------FKVI--V---H------Y-E---L-P-K------M-S-I--S-
-H--A---KAVLVVIWILSCAVP-AP-L-LK-YS-D-------T------I-------E-
V---QCK--------------------------------------------------GER
-----------------------L-----------------------------T------
-K--------CV---------E--------------------------------------
--------------M--------------------W-S----------------------
-------------D----------------------------------------------
------P---M-------------------------------------------------
----------------------------------------H-L-----------------
--------------------------------------------------------R---
------------------------------------------------------------
------------------------------------------------------------
-----------------------------------------A-----YTMV---------
-----------------------------------------------------------L
FMVLYCLPVVL-----TSLLYGKIA---------------H-------------------
----------------TF-----R-----------------------N------------
----------------------------------L-------------------------
------------------------------------------------------------
------------------------------------------------------------
------------------------------------------------------------
------------------------------------------------------------
------------------------------------------------------------
------------------------------------------------------------
------------------------------------------------------------
-P----------------------------------------------------------
------------------------------------------------------------
------------------------------------------------------------
------------------------------------------------------------
------------------------------------------------------------
------------------------------------------------------------
------------------------------------------------------------
---------------------------------T--------------------------
--------------------------A------------------------------Q--
------------K--------V-----------------------------------S--
----------HQ------AQHRIV------------------------------------
------------RMFVIVVTLFAVC-----------WLPYHVVF----------------
-----------LYLD-----------------------------Y---------------
-----------------A-----------------------Q----P-------------
--------------Q-------------------------------------QT------
------------------------------------------------------------
-------------D-----L-----------L---I---K-----IV-------------
--------------------------L-FCQW----------------------------
----LIY-----------------------------------------------------
---------ANSACNP--------------------------------------------
------------------------------------------------VIYTV-------
-------------FNT--------------------------------------------
-------NY--------------R------------------------------------
-----R-------------Q--------F------------------L------------
--------------------------------------------------R---------
--------M---------------------------L-----------------------
---------RLPH-----------------------------------------------
------------------------------------------------------------
------------------------------------------------------------
-------------------------------------------------RRVYENSSSTD
GRNLS-------------------------------------------------------
------------------------------------------------------------
------------------------------------------------------------
------------------------------------------------------------
------------------------------------------------------------
------------------------------------------------------------
----LRSPNRKQRLGKRNSCPS--------------------------------------
RTDAVIGN----------------------------------------------------
------------------------------------------------------------
------------------------------------------------------------
-------------------------PE---------------------------------
------------------------------------------------------------
------------------------------------------------------------
----------------DMTAHT--------------------------------------
------------------------------------------------------------
----------------------------------RPKSRGL-------------------
------------------------------------------------------------
------------------------------------------------------------
------------------------------------------------------------
------------TM
>Cnidaria_Hexacorallia_N_vectensis_NVEC200_015002_1_1_GPR204_LRWamide3_deorphanized
------------------------------------------------------------
---------------------------------------------MENFT----------
------------------------------------------------------------
------------------------------------------------------------
------------------------------------------------------------
------------------------------------------------------------
------------------------------------------------N-----------
--------------------------------------------------------TT--
------------------------------------------------------------
------------------------------------------------------------
-------------------------------------------------------GAAAN
W-----------------------------------------------------------
------------------------------------------------------------
----------------------------------------------GAA-----------
------------------------------------------------------------
-----------------EP-----------------------------------------
------------E-----------A-----------------------------------
------------------------------------------------------------
------------------------------------------------------S-----
---H--------------------------------------------------------
----------------------------------------V------------F------
----RLV-----------------------------------------------------
------------------------------------------------------------
------------------------------------------------------------
------------------------------------------------------------
-------------------------------L----------------------------
--------------------------YAVI-------FSLTVLGNIFVIVL-----VI--
-----------------K-------------T-----R------E---L-H------S--
-------V-T-----G------Y---LICNLSIADLCVGLLC------------------
-------------------------------I-PF-T-----------------------
-----------LTYA-------E--L--------K-------------------------
---Y--W--------------------------------------------P-------F
------------------------------------------------------------
G------RVMCKTIL---P-----------------AQAMAVMA-------------SVA
TLSAISFDR--------FRSI--A---Y------P-Y---E-A-R------I-S-V--S-
-K--V---KFIIASVWVMAGVMG-LP-L-VA-VL-D-------V------R-------L-
F---P----------------------------------------------------GFG
-----------------------K-----------------------------P------
-I--------CD---------E--------------------------------------
--------------YG-------------------W-P----------------------
-------------S----------------------------------------------
------P---L-------------------------------------------------
----------------------------------------Y-R-----------------
--------------------------------------------------------R---
------------------------------------------------------------
------------------------------------------------------------
-----------------------------------------I-----YSTA---------
-----------------------------------------------------------T
FIVTYAVPLPL-----MATWYAIVV---------------Y-------------------
----------------KL-----E-----------------------Q-----A------
--------------------------------A-H---------------K---------
------------------------------------------------------------
------------------------------------------------------------
------------------------------------------------------------
------------------------------------------------------------
------------------------------------------------------------
------------------------------------------------------------
------------------------------------------------------------
------------------------------------------------------------
--------------G---------------------------------------------
------------------------------------------------------------
------------------------------------------------------------
------------------------------------------------------------
------------------------------------------------------------
-----------------------------------------------------------D
D--------------------------------S--------------------------
--------------------------E------------------------------G--
------------F--------R-----------------------------------V--
----------AQ------AKGKVV------------------------------------
------------RMLIVVVAAYFVC-----------FLPYHVSM----------------
-----------MWLE-----------------------------F---------------
-----------------G-----------------------D----V-------------
--------------S-------------------------------------QS------
------------------------------------------------------------
-------------R-----F-----------F---W---I-----LL-------------
--------------------------S-YSHV----------------------------
----LVY-----------------------------------------------------
---------ANSCINP--------------------------------------------
------------------------------------------------ILYCI-------
-------------FSE--------------------------------------------
-------QF--------------R------------------------------------
-----R-------------G--------F------------------I------------
--------------------------------------------------K---------
--------L---------------------------C-----------------------
---------R--------------------------------------------------
-----------------------------------------------------C------
-------------------------------------------GY---------------
-------------------------------------------------RSVQTFRR---
------------------------------------------------------------
------------------------------------------------------------
------------------------------------------------------------
------------------------------------------------------------
------------------------------------------------------------
------------------------------------------------------------
-----------WSVTRNSRRKM--------------------------------------
RAVGS-------------------------------------------------------
------------------------------------------------------------
------------------------------------------------------------
-------------------------PVS--------------------------------
------------------------------------------------------------
------------------------------------------------------------
----------------ELTQDT--------------------------------------
------------------------------------------------------------
---------------------------------------IL-------------------
----------------------SQHPVA--------------------------------
------------------------------SFW---------------------------
------------------------------------------------------------
-------------I
>Cnidaria_Hexacorallia_N_vectensis_NVEC200_004060_1_1_GPR221_PRGamide_deorphanized
------------------------------------------------------------
---------------------------------------------M--------------
------------------------------------------------------------
------------------------------------------------------------
------------------------------------------------------------
------------------------------------------------------------
------------------------------------------------N-----------
--------------------------------------------------------ST--
------------------------------------------------------------
------------------------LEE---------------------------------
----------------------------------------------------AVRPIGTN
A-----------------------------------------------------SSEGE-
------------------------------------------------------------
------------------------------------------------------------
------------------------------------------------------------
-----------------RN-----------------------------------------
------------Q-----------G-----------------------------------
------------------------------------------------------------
------------------------------------------------------L-----
---R--------------------------------------------------------
----------------------------------------V------------A------
----KLC-----------------------------------------------------
------------------------------------------------------------
------------------------------------------------------------
------------------------------------------------------------
-------------------------------V----------------------------
--------------------------YLLI-------LLCSASGNTLVILS-----VV--
-----------------L-------------F-----R------R---M-K------T--
-------V-P-----N------M---FIANLAACDFVTTVSS------------------
-------------------------------I-PF-D-----------------------
-----------LAAD-------E--L--------G-------------------------
---Y--W--------------------------------------------P-------Y
------------------------------------------------------------
G------AIMCKLLW---P-----------------LATFTTVA-------------AVL
TLLAISVDR--------YIAL--L---Y------P-LN-IK-Y-R------I-T-K--R-
-R--F---YIIMVIVYVVSAWAI-LP-Y-MI-FQ-E-------Y------Q-------P-
G---DG---------------------------------------------------AGT
-----------------------L-----------------------------P------
-Q--------CG---------E--------------------------------------
--------------E--------------------W-P----------------------
-------------D----------------------------------------------
------F---S-------------------------------------------------
----------------------------------------Y-R-----------------
--------------------------------------------------------K---
------------------------------------------------------------
------------------------------------------------------------
-----------------------------------------A-----YTVF---------
-----------------------------------------------------------L
FCLQYGVPLPL-----MIFIYTKLG---------------M-------------------
----------------VL-----F-----------------------K-----N------
--------------------------------T-K-QM------------K-AFSGGNKA
KTNSGT------------------------------------------------------
------------------------------------------------------------
------------------------------------------------------------
------------------------------------------------------------
------------------------------------------------------------
------------------------------------------------------------
------------------------------------------------------------
-PVF--IRRIDSN-----------------------------------------------
--------------AKTR------------------------------------------
---------------------------------TSEMLI---------------------
------------------------------------------------------------
------------------------------------------------------------
------------------------------------------------------------
---------------------------------------------------KRTESTDSR
T--------------------------------R--------------------------
--------------------------S------------------------------L--
------------N--------K-----------------------------------R--
----------RQ------QNSKTV------------------------------------
------------KMFLLIVTIFLLF-----------MLPNQILW----------------
-----------LLFD-----------------------------F---------------
-----------------G-----------------------N----S-------------
--------------E-------------------------------------YL------
------------------------------------------------------------
-----------L-A-----H-----------L---D---L-----IA-------------
--------------------------F-TCRA----------------------------
----FTY-----------------------------------------------------
---------TNSVLNA--------------------------------------------
------------------------------------------------AIYGA-------
-------------CNG--------------------------------------------
-------SF--------------R------------------------------------
-----N-------------A--------F------------------A------------
--------------------------------------------------C---------
--------T---------------------------L-----------------------
---------K--------------------------------------------------
-----------------------------------------------------CKC----
-------------------------------------------GH---------------
----------------------------------------------KHQRQHLLNVSVYR
KDKV--------------------------------------------------------
------------------------------------------------------------
------------------------------------------------------------
------------------------------------------------------------
------------------------------------------------------------
------------------------------------------------------------
CNGRKISRNENANASRDDTGDT--------------------------------------
QASECKKTSPTKKTVNFLSP----------------------------------------
-------------------------------HPSDKCIVRD-------------------
------------------------HKSRADNG----------------------------
I----------------MVETNASSEVECCEEVFDSP---P-------------------
-----------CDCEK-------------------SLIAD--------------------
-------------------------------------------------------DFTCE
S--------KIEGLLNQINSDVQSD------L--LG------------------------
------------------------------------------------------------
----------------------SDFKLDKADIDKDLRETIL-------------------
------------------------------------------------------------
------------------------------------------------------------
------------------------------------------------------------
--------------
>Cnidaria_Hexacorallia_N_vectensis_NVEC200_004063_1_1_GPR222_PRGamide_deorphanized
------------------------------------------------------------
---------------------------------------------MTS------------
------------------------------------------------------------
------------------------------------------------------------
------------------------------------------------------------
------------------------------------------------------------
------------------------------------------------N-----------
--------------------------------------------------------CT--
------------------------------------------------------------
------------------------------------------------------------
-----------------------------------------------------------N
S-----------------------------------------------------TQATGQ
------------------------------------------------------------
---------------------------------------------REPL-----------
------------------------------------------------------------
-----------------ES-----------------------------------------
------------T-----------T-----------------------------------
------------------------------------------------------------
------------------------------------------------------F-----
---I--------------------------------------------------------
----------------------------------------T------------T------
----KIV-----------------------------------------------------
------------------------------------------------------------
------------------------------------------------------------
------------------------------------------------------------
-------------------------------F----------------------------
--------------------------YFLI-------LLCTTVGNSMVVYV-----IC--
-----------------T-------------S-----R------K---M-R------S--
-------S-S-----N------L---LVLNLAVCDLFTPLIS------------------
-------------------------------I-PF-D-----------------------
-----------FALE-------E--N--H-----Y-------------------------
---V--Y--------------------------------------------L-------F
------------------------------------------------------------
G------KAMCKVLG---P-----------------SATLTTTA-------------ASL
TLAAISLDR--------YRII--M---H------P-F---K-T-R------L-S-S--K-
-Q--I---KLIILGIYVFSVIAV-FP-Y-AY-VL-R-------L------E-------N-
------------------------------------------------------------
-----------------------------------------------------S------
-D--------CS---------E--------------------------------------
--------------H--------------------W-P----------------------
-------------M----------------------------------------------
------V---L-------------------------------------------------
----------------------------------------Y-R-----------------
--------------------------------------------------------Q---
------------------------------------------------------------
------------------------------------------------------------
-----------------------------------------L-----YTMA---------
-----------------------------------------------------------L
FLIQYALPLVF-----MIIMYAFAI---------------K-------------------
----------------NL-----Y-----------------------S-----A------
--------------------------------S-D-KM------------R-NNSIHT--
------------------------------------------------------------
------------------------------------------------------------
------------------------------------------------------------
------------------------------------------------------------
------------------------------------------------------------
------------------------------------------------------------
------------------------------------------------------------
-P----------------------------------------------------------
--------------A---------------------------------------------
------------------------------------------------------------
------------------------------------------------------------
------------------------------------------------------------
------------------------------------------------------------
-------------------------------------------------FDMNKLEDSEG
K--------------------------------R--------------------------
-----------------------VFFR------------------------------K--
-----------LR--------R-----------------------------------KS-
----VGE---EN------PNARAT------------------------------------
------------KMFMTVVAVFSVF-----------MFPNQVLW----------------
-----------LWAD-----------------------------Y---------------
-----------------G-----------------------D----G-------------
--------------L-------------------------------------KQ------
------------------------------------------------------------
-------------P-----H-----------F---R---R-----VS-------------
--------------------------V-ICWL----------------------------
----FTY-----------------------------------------------------
---------TNGVVNP--------------------------------------------
------------------------------------------------IIFAI-------
-------------FSK--------------------------------------------
-------EF--------------R------------------------------------
-----S-------------G--------F------------------K------------
--------------------------------------------------A---------
--------L---------------------------L-----------------------
---------KFIFC----------------------------------------------
-----------------------------------------------------C------
------------NQEVISLGK----------------------GRF--------------
---------------------------------------------EFFTRTATDSSSHSY
DGATERG-----------------------------------------------------
-------------KHFKATSINTGYDTINSLRKSNCDFFP--------------------
----------PRPC----------------------------------------------
----ETTLFIKTLPNLTAQK----------------------------------------
-----------------------------------------------------------H
GS----------------------------------------------------SCDKNS
LCDKTLESHSYREPNRGESRLS--------------------------------------
GSFSDRSMADESTAR---------------------------------------------
------------------------------------C-----------------------
----------------------------TDG-----------------------------
-------------------VLKATTPLNST------------------------------
------------------------------------------------------------
------------------------------------------------------------
----------------DMDSQE-------------GFL----------------------
------------------------------------------------------------
-----------------------------------DKSAFLT------------------
------------------------------------------------------------
------------------------------------------------------------
-----------------------------------------------FTDLPETYC----
--------------
>Cnidaria_Hexacorallia_N_vectensis_NVEC200_004265_1_1_GPR223_PRGamide_deorphanized
------------------------------------------------------------
---------------------------------------------MNSS-----------
------------------------------------------------------------
------------------------------------------------------------
------------------------------------------------------------
------------------------------------------------------------
------------------------------------------------NF----------
--------------------------------------------------------TT--
------------------------------------------------------------
------------------------------------------------------------
---------------------------------------------------FTGLDGIGN
H-----------------------------------------------------------
------------------------------------------------------------
-----------------------------------------------AR-----------
------------------------------------------------------------
-----------------IS-----------------------------------------
------------T-----------E-----------------------------------
------------------------------------------------------------
------------------------------------------------------F-----
---K--------------------------------------------------------
----------------------------------------I------------L------
----KMA-----------------------------------------------------
------------------------------------------------------------
------------------------------------------------------------
------------------------------------------------------------
-------------------------------L----------------------------
--------------------------YSII-------FLLSMTGNILVISV-----IC--
-----------------F-------------T-----K------K---M-R------S--
-------S-S-----H------I---LILHVAICDLLTPSLS------------------
-------------------------------I-PF-D-----------------------
-----------LAYE-------E--L--K-----Y-------------------------
---K--W--------------------------------------------I-------F
------------------------------------------------------------
G------KAMCKILW---P-----------------CQTYLTTS-------------TTF
LLTAICVDR--------YRAL--V---Y------P-F---S-Q-R------W-K-G--R-
-R--L---YCKIASIFAFAAMVV-IP-Y-ML-VL-N-------L------S-------A-
---------------------------------------------------------TSG
-----------------------I-----------------------------K------
-D--------CV---------E--------------------------------------
--------------E--------------------W-P----------------------
-------------EPA--------------------------------------------
------F---A-------------------------------------------------
----------------------------------------Y-K-----------------
--------------------------------------------------------Q---
------------------------------------------------------------
------------------------------------------------------------
-----------------------------------------A-----YTMV---------
-----------------------------------------------------------L
FLLQYAVPLVV-----MIVLYSIAL---------------Q-------------------
----------------SL-----S-----------------------N-----A------
--------------------------------N-K-TAV-------------KYSSLSKK
N-----------------------------------------------------------
------------------------------------------------------------
------------------------------------------------------------
------------------------------------------------------------
------------------------------------------------------------
------------------------------------------------------------
------------------------------------------------------------
------------------------------------------------------------
--------------S---------------------------------------------
----------------------------------QRS-----------------------
------------------------------------------------------------
------------------------------------------------------------
------------------------------------------------------------
---------------------------------------------------NSVRSDTDH
Q--------------------------------N--------------------------
--------------------------L------------------------------E--
------------E--------T-----------------------------------R--
----------RE------QHFKVT------------------------------------
------------KMFIIVVIVFAIS-----------MFPNQVLW----------------
-----------LWVD-----------------------------Y---------------
-----------------G-----------------------D----F-------------
--------------S-------------------------------------NH------
------------------------------------------------------------
-------------P-----H-----------F---P---V-----TA-------------
--------------------------V-VCRL----------------------------
----FTY-----------------------------------------------------
---------SNSVLNP--------------------------------------------
------------------------------------------------FIYGL-------
-------------YSK--------------------------------------------
-------EF--------------R------------------------------------
-----S-------------G--------Y------------------I------------
--------------------------------------------------R---------
--------A---------------------------------------------------
------------------------------------------------------------
------------------------------------------------------------
-------------------------------------------GK---------------
------------------------------------------------------------
------------------------------------------------------------
------------------------------------------------------------
------------------------------------------------------------
------------------------------------------------------------
------------------------------------------------------------
------------------------------------------------------------
----------TLSSSRDRYKPS--------------------------------------
SRDRYQAAKKMRGGLEKELG----------------------------------------
------------------------------------------------------------
------------------------------------------------------------
-----------------KNTLLNGAPNDGAGTE---------------------------
------------------------------------------------------------
------------------------------L-----------------------------
---------INFSKLKNVDKGEMVDATSSS----RG------------------------
------------------------------------------------------------
--------------------RDEKGRVMSVISVPPNNHQSITCEEDKQGN----------
------------------------------------------------------------
----------------------------GLHIDDSFQT----------------------
----------------------------DEISLDMTDDKN---LMHRLGKLQESRC----
--------------
>Cnidaria_Hexacorallia_N_vectensis_NVEC200_003222_1_1_GPR219_PRGamide_deorphanized
------------------------------------------------------------
---------------------------------------------MNNHFIPTIGSDLTV
------------------------------------------------------------
------------------------------------------------------------
------------------------------------------------------------
---------------TTLR-----------------------------------------
------------------------------------------------NL----------
--------------------------------------------------------SS--
------------------------------------------------------------
------------------------------------------------------------
-----------------------------------------------------------N
F-----------------------------------------------------TLETSK
------------------------------------------------------------
---------------------------------------------ASRM-----------
------------------------------------------------------------
-----------------AT-----------------------------------------
------------T-----------S-----------------------------------
------------------------------------------------------------
------------------------------------------------------F-----
---E--------------------------------------------------------
----------------------------------------I------------T------
----KIS-----------------------------------------------------
------------------------------------------------------------
------------------------------------------------------------
------------------------------------------------------------
-------------------------------F----------------------------
--------------------------YFVI-------LLFSSLGNGMVAYI-----IC--
-----------------S-------------R-----R------K---M-R------T--
-------A-S-----N------Y---LILNLAICDFLTPLLS------------------
-------------------------------I-PF-D-----------------------
-----------FALE-------K--N--E-----Y-------------------------
---L--W--------------------------------------------L-------Y
------------------------------------------------------------
G------AAMCKLLW---P-----------------AATYTTTS-------------SAF
CLAVISLDR--------YRII--M---H------P-Y---K-T-R------L-S-T--K-
-Q--V---AATIAASHILSIACV-VP-Y-SH-VL-H-------L------Q-------S-
------------------------------------------------------------
-----------------------------------------------------G------
-L--------CQ---------E--------------------------------------
--------------G--------------------W-R----------------------
-------------S----------------------------------------------
------F---S-------------------------------------------------
----------------------------------------Y-R-----------------
--------------------------------------------------------Q---
------------------------------------------------------------
------------------------------------------------------------
-----------------------------------------A-----YTAI---------
-----------------------------------------------------------L
FLVQYALPLVF-----MIIMYTLAL---------------I-------------------
----------------QL-----Y-----------------------H-----S------
--------------------------------Y-G-RT------------S-HMRSVIEK
NNYG--------------------------------------------------------
------------------------------------------------------------
------------------------------------------------------------
------------------------------------------------------------
------------------------------------------------------------
------------------------------------------------------------
------------------------------------------------------------
------------------------------------------------------------
--------------G---------------------------------------------
------------------------------------------------------------
------------------------------------------------------------
------------------------------------------------------------
------------------------------------------------------------
------------------------------------------------------RTSETG
R--------------------------------K--------------------------
--------------------------L------------------------------S--
------------RAR--TL--R-----------------------------------RS-
----LSFGATSS------ANVRAT------------------------------------
------------KMFLVVVTVFSIF-----------MLPNQVIW----------------
-----------LWAD-----------------------------F---------------
-----------------G-----------------------G----G-------------
--------------S-------------------------------------TD------
------------------------------------------------------------
-------------Q-----P-----------Y---D---K-----IV-------------
--------------------------I-ICWL----------------------------
----FTY-----------------------------------------------------
---------TNCVCNP--------------------------------------------
------------------------------------------------FIFAI-------
-------------FSH--------------------------------------------
-------EF--------------R------------------------------------
-----H-------------G--------F------------------K------------
--------------------------------------------------Q---------
--------V---------------------------F-----------------------
---------RPSYLR---------------------------------------------
------------------------------------------------------------
------------LRESL--------------------------SR---------------
------------------------------------------------------------
------------------------------------------------------------
------------------------------------------------------------
------------------------------------------------------------
------------------------------------------------------------
------------------------------------------------------------
G-----------------------------------------------------------
--SKRQFLSRVPKSFRSQTKRK--------------------------------------
SPDEAKTTGNA-------------------------------------------------
------------------------------------------------------------
---------------------------IIIGNN---------------------------
MA----------------------------------------------------------
------------------------------------------------------------
------------------------------------------------------------
----------------DIARED--------------------------------------
------------------------------------------------------------
---------------------------------DQHKDQEIIHYRMTV------------
------------------------------------------------------------
------------------------------------------------------------
------------------------------------------------------------
------------FI
>Cnidaria_Hexacorallia_N_vectensis_NVEC200_003223_1_1_GPR220_PRGamide_deorphanized
------------------------------------------------------------
---------------------------------------------MDSTTAYQ-------
------------------------------------------------------------
------------------------------------------------------------
------------------------------------------------------------
------------------------------------------------------------
------------------------------------------------NQ----------
--------------------------------------------------------SS--
------------------------------------------------------------
------------------------------------------------------------
-----------------------------------------------------DNQSLEN
K-----------------------------------------------------TLPSVS
S-----------------------------------------------------------
------------------------------------------------------------
------------------------------------------------------------
-----------------EE-----------------------------------------
------------L-----------E-----------------------------------
------------------------------------------------------------
------------------------------------------------------F-----
---K--------------------------------------------------------
----------------------------------------A------------I------
----KIA-----------------------------------------------------
------------------------------------------------------------
------------------------------------------------------------
------------------------------------------------------------
-------------------------------F----------------------------
--------------------------YFVI-------LIGSAVGNSLVAYI-----IC--
-----------------S-------------N-----R------R---L-K------T--
-------A-S-----N------F---LILNLAICDLLTPLVS------------------
-------------------------------I-PF-D-----------------------
-----------FALE-------E--H--E-----Y-------------------------
---T--W--------------------------------------------L-------Y
------------------------------------------------------------
G------RAMCRLLW---P-----------------LATLSATS-------------SAL
TLAAISLDR--------YLII--M---H------P-F---R-S-R------L-T-K--R-
-Q--V---LFIVIGIHFFSCVVV-SP-Y-VA-FL-N-------L------E-------G-
------------------------------------------------------------
-----------------------------------------------------S------
-V--------CQ---------E--------------------------------------
--------------T--------------------W-P----------------------
-------------A----------------------------------------------
------Q---K-------------------------------------------------
----------------------------------------Y-R-----------------
--------------------------------------------------------K---
------------------------------------------------------------
------------------------------------------------------------
-----------------------------------------A-----YTVV---------
-----------------------------------------------------------L
FLVQYAFPLLY-----MVTMYTMAL---------------F-------------------
----------------QL-----Y-----------------------S-----I------
--------------------------------T-G-KV------------R-GNKMKQTF
NSPSGT------------------------------------------------------
------------------------------------------------------------
------------------------------------------------------------
------------------------------------------------------------
------------------------------------------------------------
------------------------------------------------------------
------------------------------------------------------------
-PTMEA-----------------R------------------------------------
--------------G---------------------------------------------
--------------------------------TRNRTRK---------------------
------------------------------------------------------------
------------------------------------------------------------
------------------------------------------------------------
---------------------------------------------------HGVCEVSDG
S--------------------------------S--------------------------
-----------------------TIGR------------------L-R---------S--
------------KLS-----LK-----------------------------------R--
----------KS------ANTRAT------------------------------------
------------WTFIGIVIIFMCF-----------MFPNQFIW----------------
-----------MQTD-----------------------------L---------------
-----------------G-----------------------N----G-------------
--------------A-------------------------------------RD------
------------------------------------------------------------
-----------E-K-----A-----------F---S---K-----AV-------------
--------------------------I-ICWL----------------------------
----FTY-----------------------------------------------------
---------TNSVANP--------------------------------------------
------------------------------------------------IIFAI-------
-------------FNN--------------------------------------------
-------DF--------------R------------------------------------
-----S-------------G--------F------------------R------------
--------------------------------------------------K---------
--------I---------------------------F-----------------------
---------RCIV-----------------------------------------------
-----------------------------------------------------CLGQGN-
-------------------------------------------SR---------------
------------------------------------------------------------
------------------------------------------------------------
------------------------------------------------------------
------------------------------------------------------------
------------------------------------------------------------
------------------------------------------------------------
---------------------------------------------------------KLS
TFLSTTDQGHVYPSSNNGTLRR--------------------------------------
ARDSPQVDRQIPAT----------------------------------------------
------------------------------------------------------------
------------------------------------------------------------
------------------------------------------------------------
------------------------------------------------------------
------------------------------L-----------------------------
----------------GVPEAT--------------------------------------
------------------------------------------------------------
-----------------------------------HKQSQVSFTFPPSFD----------
------------------------------------------------------------
------------------------------------------------------------
------------------------------------------------------------
--------------
>Cnidaria_Hexacorallia_N_vectensis_NVEC200_009130_1_1_GPR202_PRGamide_deorphanized
------------------------------------------------------------
---------------------------------------------M--------------
------------------------------------------------------------
------------------------------------------------------------
------------------------------------------------------------
------------------------------------------------------------
------------------------------------------------N-----------
--------------------------------------------------------RT--
------------------------------------------------------------
--LFD-------------------------------------------------------
-----------------------------------------------------------N
L-----------------------------------------------------TSAAFE
IPGG--------------------------------------------------------
---------------------------------------------NSTN-----------
------------------------------------------------------------
-----------------VA-----------------------------------------
------------S-----------S-----------------------------------
------------------------------------------------------------
------------------------------------------------------F-----
---R--------------------------------------------------------
----------------------------------------E------------I------
----KLT-----------------------------------------------------
------------------------------------------------------------
------------------------------------------------------------
------------------------------------------------------------
-------------------------------L----------------------------
--------------------------YVII-------FLISAVGNSLVCIV-----IL--
-----------------R-------------R-----R------R---M-K------T--
-------V-T-----N------Y---FVLNLAIADLALTCIC------------------
-------------------------------I-PF-D-----------------------
-----------IPVQ-------E--M--N-----Y-------------------------
---V--W--------------------------------------------P-------Y
------------------------------------------------------------
G------GFMCKILY---P-----------------LQTLSLFA-------------SVF
TLTAVSLTR--------YWAI--V---H------P-L---R-Q-Q------L-S-V--S-
-N--S---KRIIVAIWVISIIPV-SP-Y-SY-VL-S-------H------E-------D-
G-----------------------------------------------------------
-----------------------S-----------------------------L------
-S--------CE---------E--------------------------------------
--------------N--------------------W-G----------------------
-------------D----------------------------------------------
------T---S-------------------------------------------------
----------------------------------------M-R-----------------
--------------------------------------------------------K---
------------------------------------------------------------
------------------------------------------------------------
-----------------------------------------V-----YTAV---------
-----------------------------------------------------------L
FMFQYVLPLTV-----IAGAYIGIG---------------I-------------------
----------------EL-----R-----------------------K-----R------
--------------------------------Q-T-RD------------R---------
------------------------------------------------------------
------------------------------------------------------------
------------------------------------------------------------
------------------------------------------------------------
------------------------------------------------------------
------------------------------------------------------------
------------------------------------------------------------
------------------------------------------------------------
------------------------------------------------------------
------------------------------------------------------------
------------------------------------------------------------
------------------------------------------------------------
------------------------------------------------------------
-----------------------------------------------------------S
G--------------------------------G--------------------------
--------------------------L------------------------------R--
------------D--------V-----------------------------------H--
----------AE------ETRKVL------------------------------------
------------RMLKVVTVVFAVF-----------VLPTNIMW----------------
-----------LWLD-----------------------------F---------------
-----------------G-----------------------H----A-------------
--------------E-------------------------------------QE------
------------------------------------------------------------
-----------Y-D-----R-----------F---W---D-----LV-------------
--------------------------A-FCNI----------------------------
----VTF-----------------------------------------------------
---------ANSAANP--------------------------------------------
------------------------------------------------ICYTV-------
-------------LNE--------------------------------------------
-------TY--------------R------------------------------------
-----K-------------E--------F------------------K------------
--------------------------------------------------S---------
--------Y---------------------------L-----------------------
---------VRS------------------------------------------------
------------------------------------------------------------
------------------------------------------------------------
-------------------------------------------------YTRTGREFSSM
------------------------------------------------------------
------------------------------------------------------------
------------------------------------------------------------
------------------------------------------------------------
------------------------------------------------------------
------------------------------------------------------------
-------------KAKFSQTSA--------------------------------------
NFTQFKSNRTQ-------------------------------------------------
------------------------------------------------------------
------------------------------------------------------------
------------------------------------------------------------
------------------------------------------------------------
------------------------------------------------------------
----------------TVSSAV--------------------------------------
------------------------------------------------------------
------------------------------------------------------------
------------------------------------------------------------
------------------------------------------------------------
------------------------------------------------------------
--------------
>Cnidaria_Hexacorallia_N_vectensis_NVEC200_000354_1_1_GPR200_PRGamide_deorphanized
------------------------------------------------------------
---------------------------------------------MRN------------
------------------------------------------------------------
------------------------------------------------------------
------------------------------------------------------------
------------------------------------------------------------
------------------------------------------------N-----------
--------------------------------------------------------TT--
------------------------------------------------------------
------------------------------------------------------------
------------------------------------------------------------
------------------------------------------------------------
------------------------------------------------------------
------------------------------------------GVIEDLA-----------
------------------------------------------------------------
-----------------SD-----------------------------------------
------------N-----------G-----------------------------------
------------------------------------------------------------
------------------------------------------------------F-----
---F--------------------------------------------------------
----------------------------------------Y------------A------
----RLI-----------------------------------------------------
------------------------------------------------------------
------------------------------------------------------------
------------------------------------------------------------
-------------------------------C----------------------------
--------------------------YVLI-------FIIGVIGNILVCLV-----VC--
-----------------R-------------Q-----R------K---M-K------N--
-------V-T-----N------Y---FIVNLAAADLAVLLIC------------------
-------------------------------I-PF-D-----------------------
-----------FGEI-------I--T--------N-------------------------
---Y--W--------------------------------------------P-------Y
------------------------------------------------------------
G------SIMCKLVY---P-----------------LQTMATTA-------------SVG
TLVAISLNR--------FMAI--V---Y------P-L---R-P-Q------L-T-T--T-
-D--A---KKVITVVWVLSLALV-SP-Y-IA-VL-R-------M------R-------G-
------------------------------------------------------------
-----------------------------------------------------Q------
-H--------CQ---------E--------------------------------------
--------------T--------------------F-E----------------------
-------------E----------------------------------------------
------RG--M-------------------------------------------------
----------------------------------------Q-A-----------------
--------------------------------------------------------G---
------------------------------------------------------------
------------------------------------------------------------
-----------------------------------------A-----YTMA---------
-----------------------------------------------------------I
FLLQYVLPLTL-----IGLSYVRIG---------------R-------------------
----------------DL-----R-----------------------R-----D------
--------------------------------K-G-SY------------S---------
------------------------------------------------------------
------------------------------------------------------------
------------------------------------------------------------
------------------------------------------------------------
------------------------------------------------------------
------------------------------------------------------------
------------------------------------------------------------
------------------------------------------------------------
------------------------------------------------------------
------------------------------------------------------------
------------------------------------------------------------
------------------------------------------------------------
------------------------------------------------------------
-----------------------------------------------------------N
D--------------------------------A--------------------------
--------------------------L------------------------------Q--
------------R--------E-----------------------------------Q--
----------EK------EAHKVV------------------------------------
------------KVLTGVVITFALL-----------MLPNHVVF----------------
-----------IWID-----------------------------F---------------
-----------------G-----------------------R----G-------------
--------------G-------------------------------------DH------
------------------------------------------------------------
-------------E-----Y-----------V---N---Q-----IV-------------
--------------------------S-LGQI----------------------------
----LVY-----------------------------------------------------
---------FNSATNP--------------------------------------------
------------------------------------------------LIYNA-------
-------------VNE--------------------------------------------
-------QF--------------R------------------------------------
-----E-------------G--------F------------------R------------
--------------------------------------------------L---------
--------Y---------------------------F-----------------------
---------KSWIDLLFKQHRD---SMAVSGD----GRR---------------------
--------------------------------------------RQGLGKCAMC------
-------------------------------------------AS---------------
-------------------------------------------------DADTDEDVALN
GTC---------------------------------------------------------
------------------------------------------------------------
------------------------------------------------------------
------------------------------------------------------------
------------------------------------------------------------
------------------------------------------------------------
---------TISNYRRDNNNGSCASYS--------------------------------P
KTNASEV-----------------------------------------------------
------------------------------------------------------------
------------------------------------------------------------
------------------------------------------------------------
------------------------------------------------------------
------------------------------------------------------------
----------------NMTQAD--------------------------------------
------------------------------------------------------------
--------------------------------EVTRSLTKV-------------------
------------------------------------------------------------
------------------------------------------------------------
------------------------------------------------------------
--------------
>Cnidaria_Hexacorallia_N_vectensis_NVE25955_GPR193_LRWamide_deorphanized
------------------------------------------------------------
---------------------------------------------MDQPT----------
------------------------------------------------------------
------------------------------------------------------------
------------------------------------------------------------
------------------------------------------------------------
------------------------------------------------N-----------
--------------------------------------------------------QT--
------------------------------------------------------------
------------------------------------------------------------
------------------------------------------------------------
------------------------------------------------------------
------------------------------------------------------------
----------------------------------------FVAPQDDIT-----------
------------------------------------------------------------
-----------------EP-----------------------------------------
------------L-----------G-----------------------------------
------------------------------------------------------------
------------------------------------------------------M-----
---R--------------------------------------------------------
----------------------------------------I------------V------
----RLA-----------------------------------------------------
------------------------------------------------------------
------------------------------------------------------------
------------------------------------------------------------
-------------------------------I----------------------------
--------------------------YIII-------FLIATIGNSLVIFV-----VY--
-----------------K-------------T-----R------E---L-H------T--
-------V-T-----G------Y---LIANLAIADLGVGLLC------------------
-------------------------------I-PF-T-----------------------
-----------VVFY-------E--L--N-----F-------------------------
---V--W--------------------------------------------P-------F
------------------------------------------------------------
G------AFMCKMIC---------------------LQPLFLMA-------------SVA
TLMAISIDR--------HQSI--V---Y------P-F---N-P-R------I-S-L--T-
-Q--G---KLIIALVWLIGMLPA-FP-M-LG-VL-E-------L------V-------E-
---------------------------------------------------------TPR
-----------------------G-----------------------------P------
-T--------CT---------E--------------------------------------
--------------T--------------------W-P----------------------
-------------DMDFGA------------------------------TIN--------
------S---K-------------------------------------------------
----------------------------------------L-S-----------------
--------------------------------------------------------F---
------------------------------------------------------------
------------------------------------------------------------
-----------------------------------------A-----YTIA---------
-----------------------------------------------------------S
FVLTYAVPLPL-----IIILYIRIA---------------L-------------------
----------------KL-----R-----------------------E-----A------
--------------------------------I-K-------------------------
------------------------------------------------------------
------------------------------------------------------------
------------------------------------------------------------
------------------------------------------------------------
------------------------------------------------------------
------------------------------------------------------------
------------------------------------------------------------
------------------------------------------------------------
------------------------------------------------------------
----------------------------------DA------------------------
------------------------------------------------------------
------------------------------------------------------------
------------------------------------------------------------
-----------------------------------------------------------A
D--------------------------------R--------------------------
--------------------------P------------------------------G--
------------F--------Q-----------------------------------A--
----------AQ------QTRKII------------------------------------
------------KMLVAVVVCYALC-----------YLPFHGMV----------------
-----------FLNY---------------------------------------------
-----------------S-----------------------Q---VV-------------
--------------E-------------------------------------NT------
------------------------------------------------------------
-------------P-----I-----------V---Y---L-----IQ-------------
--------------------------S-YCQV----------------------------
----IMY-----------------------------------------------------
---------FNSASNP--------------------------------------------
------------------------------------------------ILYAF-------
-------------LGD--------------------------------------------
-------QF--------------R------------------------------------
-----N-------------G--------F------------------K------------
--------------------------------------------------K---------
--------A---------------------------I-----------------------
---------G--------------------------------------------------
-----------------------------------------------------C------
-------------------------------------------KI---------------
------------------------------------------------------------
------------------------------------------------------------
------------------------------------------------------------
------------------------------------------------------------
------------------------------------------------------------
------------------------------------------------------------
G-----------------------------------------------------------
------QKHNVSLPSPNTKLE---------------------------------------
------------------------------------------------------------
------------------------------------------------------------
------------------------------------------------------------
------------------------------------------------------------
------------------------------------------------------------
------------------------------------------------------------
----------------YVKSTTS-------------------------------------
------------------------------------------------------------
------------------------------------------------------------
------------------------------------------------------------
------------------------------------------------------------
------------------------------------------------------------
--------------
>Cnidaria_Hexacorallia_N_vectensis_NVE20516_GPR211_PRGamide_deorphanized
------------------------------------------------------------
---------------------------------------------MNTNRSLGLR-----
------------------------------------------------------------
------------------------------------------------T-----------
------------------------------------------------------------
------------------------------------------------------------
------------------------------------------------NF----------
--------------------------------------------------------SR--
------------------------------------------------------------
------------------------------------------------------------
--------------------------------------------------------DNLN
R-----------------------------------------------------TE----
------------------------------------------------------------
--------------------------------------------GMESM-----------
------------------------------------------------------------
-----------------ES-----------------------------------------
------------G-----------V-----------------------------------
------------------------------------------------------------
------------------------------------------------------L-----
---H--------------------------------------------------------
----------------------------------------T------------V------
----KII-----------------------------------------------------
------------------------------------------------------------
------------------------------------------------------------
------------------------------------------------------------
-------------------------------I----------------------------
--------------------------YAII-------LLLSVVGNTMVVIV-----IC--
-----------------R-------------Q-----K------R---M-L------T--
-------P-S-----N------I---LVLNLAVCDILTPLTS------------------
-------------------------------I-PF-D-----------------------
-----------LAYE-------E--N--G-----Y-------------------------
---V--W--------------------------------------------P-------Y
------------------------------------------------------------
G------AVLCKALW---P-----------------TATLSATS-------------ASL
TLTVLSLDR--------YRVI--M---H------P-F---Q-E-R------L-T-R--T-
-Q--I---KILILFSHSLSLALV-IP-Y-AR-VL-E-------L------D-------P-
A-----------------------------------------------------------
-----------------------L-----------------------------N------
-D--------CM---------E--------------------------------------
--------------N--------------------W-S----------------------
-------------D----------------------------------------------
------F---S-------------------------------------------------
----------------------------------------Q-R-----------------
--------------------------------------------------------Q---
------------------------------------------------------------
------------------------------------------------------------
-----------------------------------------A-----YTMV---------
-----------------------------------------------------------L
FLAQYGLPLPF-----MIIMYTLAL---------------K-------------------
----------------NL-----Y-----------------------S-----T------
--------------------------------T-D-KA------------M-GMVNLLTE
RKNA--------------------------------------------------------
------------------------------------------------------------
------------------------------------------------------------
------------------------------------------------------------
------------------------------------------------------------
------------------------------------------------------------
------------------------------------------------------------
------------------------------------------------------------
--------------GFT-------------------------------------------
----------------------------------DV------------------------
------------------------------------------------------------
------------------------------------------------------------
------------------------------------------------------------
------------------------------------------------FL---------V
R--------------------------------Q--------------------------
--------------------------N------------------------------V--
------------R--------R-----------------------------------D--
----------NM------QNLKAT------------------------------------
------------KMFVTVVSVFAVC-----------MLPNQVLW----------------
-----------LWSD-----------------------------Y---------------
-----------------G-----------------------R----G-------------
--------------Y-------------------------------------EH------
------------------------------------------------------------
-------------E-----S-----------F---N---T-----AA-------------
--------------------------I-VCRF----------------------------
----FTY-----------------------------------------------------
---------ANSVCNA--------------------------------------------
------------------------------------------------LIYSF-------
-------------YSK--------------------------------------------
-------EF--------------R------------------------------------
-----R-------------G--------Y------------------R------------
--------------------------------------------------K---------
--------I---------------------------F-----------------------
---------RAFNLR---------------------------------------------
----------------------------------------------------V-------
------------LGRTISLK-----------------------RRPSNQQAL--------
------------YK-I---------------------------PRFEITRTSVRSRETRA
MSLFTTN-----------------------------------------------------
-------------TTMSQGSPDSGIETVESFASKSCDL----------------------
------------------------------------------------------------
------------------------------------------------------------
------------------------------------------------------------
G-----------------------------------------------------------
----DTPQRKESPSQRKQSQQF--------------------------------------
LQIPTKRTLSHGSN----------------------------------------------
------------------------------------------------------------
------------------------------------------------------------
------------------------------------------------------------
------------------------------------------------------------
------------------------------------------------------------
----------------KFSERR--------------------------------------
------------------------------------------------------------
----------------------------AVATAQVTLSSTVEGL--LV------------
---------------------ALRRPMNGQA-----------------------------
--------------------------PCCQETIREF------------------------
-----------------------------------------------IENLRETRL----
--------------
>Cnidaria_Hexacorallia_N_vectensis_NVE17401_GPR234_QGRFamide_deorphanized
------------------------------------------------------------
---------------------------------------------MGLY-----------
------------------------------------------------------------
------------------------------------------------------------
------------------------------------------------------------
------------------------------------------------------------
------------------------------------------------N-----------
------------------------------------------------------------
------------------------------------------------------------
------------------------------------------------------------
--------------------------------------------------------LSMN
Y-----------------------------------------------------SGSQHD
L-----------------------------------------------------------
------------------------------------------------------------
------------------------------------------------------------
-----------------EP-----------------------------------------
------------V-----------G-----------------------------------
------------------------------------------------------------
------------------------------------------------------L-----
---R--------------------------------------------------------
----------------------------------------W------------S------
----LRL-----------------------------------------------------
------------------------------------------------------------
------------------------------------------------------------
------------------------------------------------------------
-------------------------------I----------------------------
--------------------------YIAV-------FFIGIVGNLVVGIA-----II--
-----------------L-------------R-----K------R---L-R------T--
-------S-N-----N------I---FTLNLCIADLIVIVIY------------------
-------------------------------V-PT-Q-----------------------
-----------MAAF-------E--N--D-----H-------------------------
---N--W--------------------------------------------P-------F
------------------------------------------------------------
G------NFMCQVAY---I-----------------IIPLCLSA-------------SIG
ILLAISTDR--------YRAI--A---H------P-L---R-P-R------L-T-L--M-
-N--V---KIIIAIIWFLSFITS-IP-L-LF-VA-G-------T------D-------R-
PD-------------------------------------------------------PSG
-----------------------K-----------------------------L------
-Y--------CS---------E--------------------------------------
--------------L--------------------W-P----------------------
-------------RG---------------------------------------------
------T---R-------------------------------------------------
----------------------------------------Y-E-----------------
--------------------------------------------------------E---
------------------------------------------------------------
------------------------------------------------------------
-----------------------------------------M-----YWIA---------
-----------------------------------------------------------I
FVVQYVIPLAV-----IAALSRVTA---------------M-------------------
----------------KI-----R-----------------------Q-----N------
--------------------------------S-F-FS------------S---------
------------------------------------------------------------
------------------------------------------------------------
------------------------------------------------------------
------------------------------------------------------------
------------------------------------------------------------
------------------------------------------------------------
------------------------------------------------------------
------------------------------------------------------------
--------------A---------------------------------------------
----------------------------------RK------------------------
------------------------------------------------------------
------------------------------------------------------------
------------------------------------------------------------
-------------------------------------------------------RSQIV
T--------------------------------T--------------------------
--------------------------A------------------------------V--
------------R--------Q-----------------------------------R--
----------LK------QSTKIA------------------------------------
------------KMLIGLVLLYSIC-----------MLPQHVIY----------------
-----------FWLK-----------------------------Y---------------
-----------------G-----------------------N----L-------------
--------------N-------------------------------------VL------
------------------------------------------------------------
-------------S-----Y-----------K---M---Y-----VF-------------
--------------------------R-LANV----------------------------
----FPM-----------------------------------------------------
---------ANCALNP--------------------------------------------
------------------------------------------------ILYGT-------
-------------LNK--------------------------------------------
-------EF--------------A------------------------------------
-----Q-------------V--------F------------------K------------
--------------------------------------------------S---------
--------F---------------------------F-----------------------
---------AIFG-----------------------------------------------
-----------------------------------------------------C------
-------------------------------------------GKIKT------------
------------------------------------------------------------
------------------------------------------------------------
-------------------------GDEKNMESEGT------------------------
------------------------------------------------------------
------------------------------------------------------------
------------------------------------------------------------
------------------------------------------------------------
----LSPEKRSIRWIRSASQTK--------------------------------------
RPES--------------------------------------------------------
------------------------------------------------------------
------------------------------------------------------------
------------------------------------------------------------
------------------------------------------------------------
------------------------------------------------------------
----------------AMEEAL--------------------------------------
------------------------------------------------------------
------------------------------------------------------------
------------------------------------------------------------
------------------------------------------------------------
------------------------------------------------------------
-------------L
>Cnidaria_Hexacorallia_N_vectensis_NVE15715_GPR199_PRGamide_deorphanized
------------------------------------------------------------
---------------------------------------------MEQIS----------
------------------------------------------------------------
------------------------------------------------------------
------------------------------------------------------------
------------------------------------------------------------
------------------------------------------------NT----------
--------------------------------------------------------ST--
------------------------------------------------------------
--SLD-------------------------------------------------------
-----------------------------------------------------------N
T-----------------------------------------------------SESGTT
DPV---------------------------------------------------------
------------------------------------------------------------
------------------------------------------------------------
-----------------GS-----------------------------------------
------------N-----------H-----------------------------------
------------------------------------------------------------
------------------------------------------------------L-----
---R--------------------------------------------------------
----------------------------------------T------------I------
----KLT-----------------------------------------------------
------------------------------------------------------------
------------------------------------------------------------
------------------------------------------------------------
-------------------------------L----------------------------
--------------------------YTLI-------FLVSAAGNTLVCIV-----IL--
-----------------K-------------R-----K------K---M-K------T--
-------V-T-----N------Y---FILNLAVADLALTCIC------------------
-------------------------------I-PF-D-----------------------
-----------IPVQ-------E--M--G-----Y-------------------------
---I--W--------------------------------------------P-------Y
------------------------------------------------------------
G------AVMCKVLY---P-----------------LQTLTLFA-------------SVY
TLTAVSLTR--------YWAI--V---H------P-L---R-K-Q------L-S-V--S-
-K--A---KTLVIAIWVLSLLPV-AP-Y-MN-SL-S-------Y------V-------P-
H-----------------------------------------------------------
-----------------------S-----------------------------K------
-Y--------CE---------E--------------------------------------
--------------N--------------------W-D----------------------
-------------N----------------------------------------------
------H---N-------------------------------------------------
----------------------------------------A-R-----------------
--------------------------------------------------------K---
------------------------------------------------------------
------------------------------------------------------------
-----------------------------------------G-----YTAS---------
-----------------------------------------------------------L
FAFQYVIPLTI-----IATAYCSIT---------------S-------------------
----------------EL-----S-----------------------R-----R------
--------------------------------T-I---------------E---------
------------------------------------------------------------
------------------------------------------------------------
------------------------------------------------------------
------------------------------------------------------------
------------------------------------------------------------
------------------------------------------------------------
------------------------------------------------------------
------------------------------------------------------------
------------------------------------------------------------
------------------------------------------------------------
------------------------------------------------------------
------------------------------------------------------------
------------------------------------------------------------
-----------------------------------------------------------S
A--------------------------------C--------------------------
--------------------------V------------------------------R--
------------N--------Q-----------------------------------Q--
----------HK------ETKKVV------------------------------------
------------RMLMIVTLLFAVC-----------VLPNNVMW----------------
-----------LWLD-----------------------------F---------------
-----------------G-----------------------A----A-------------
--------------D-------------------------------------KS------
------------------------------------------------------------
-----------F-K-----Y-----------F---W---D-----VV-------------
--------------------------A-FCHV----------------------------
----WTF-----------------------------------------------------
---------LNSAANP--------------------------------------------
------------------------------------------------ICYTI-------
-------------LNE--------------------------------------------
-------NY--------------R------------------------------------
-----K-------------E--------I------------------Q------------
--------------------------------------------------I---------
--------A---------------------------F-----------------------
---------MEFR-----------------------------------------------
------------------------------------------------------------
------------------------------------------------------------
-------------------------------------------------RKRAKRRSDS-
------------------------------------------------------------
------------------------------------------------------------
------------------------------------------------------------
------------------------------------------------------------
------------------------------------------------------------
------------------------------------------------------------
------DPTQFRSVHRESLNAM--------------------------------------
LTLLIPNSKTK-------------------------------------------------
------------------------------------------------------------
------------------------------------------------------------
------------------------------------------------------------
------------------------------------------------------------
------------------------------------------------------------
----------------SSTTQL--------------------------------------
------------------------------------------------------------
--------------------------------------SFV-------------------
------------------------------------------------------------
------------------------------------------------------------
------------------------------------------------------------
--------------
>Cnidaria_Hexacorallia_N_vectensis_NVE10336_GPR198_PRGamide_deorphanized
------------------------------------------------------------
---------------------------------------------MDLS-----------
------------------------------------------------------------
------------------------------------------------------------
------------------------------------------------------------
---------------QATI-----------------------------------------
------------------------------------------------N-----------
--------------------------------------------------------TS--
------------------------------------------------------------
--LF--------------------------------------------------------
-----------------------------------------------------------N
V-----------------------------------------------------TANSTD
THV---------------------------------------------------------
---------------------------------------------LGQT-----------
------------------------------------------------------------
-----------------PH-----------------------------------------
------------P-----------F-----------------------------------
------------------------------------------------------------
------------------------------------------------------I-----
---R--------------------------------------------------------
----------------------------------------I------------V------
----KLL-----------------------------------------------------
------------------------------------------------------------
------------------------------------------------------------
------------------------------------------------------------
-------------------------------L----------------------------
--------------------------YLII-------FLISAIGNSLTVFV-----IM--
-----------------R-------------R-----R------K---M-K------T--
-------V-T-----N------Y---FILNLAIADLTLTLIC------------------
-------------------------------I-PF-D-----------------------
-----------IPVQ-------E--M--D-----Y-------------------------
---I--W--------------------------------------------P-------Y
------------------------------------------------------------
G------PFMCKILY---P-----------------LQTMCLFA-------------SVF
TLTSVSVAR--------YRAI--I---H------P-L---R-P-Q------L-T-V--K-
-R--A---KVITVFIWMLSVVPV-SP-Y-IY-VL-E-------H------K-------E-
E-----------------------------------------------------------
-----------------------T-----------------------------Q------
-Y--------CE---------E--------------------------------------
--------------H--------------------W-V----------------------
-------------D----------------------------------------------
------T---K-------------------------------------------------
----------------------------------------S-R-----------------
--------------------------------------------------------K---
------------------------------------------------------------
------------------------------------------------------------
-----------------------------------------I-----YTVT---------
-----------------------------------------------------------L
FVIQYIIPLSL-----ITAAYARIG---------------K-------------------
----------------EL-----G-----------------------A-----K------
--------------------------------K-L-HA------------D---------
------------------------------------------------------------
------------------------------------------------------------
------------------------------------------------------------
------------------------------------------------------------
------------------------------------------------------------
------------------------------------------------------------
------------------------------------------------------------
------------------------------------------------------------
------------------------------------------------------------
------------------------------------------------------------
------------------------------------------------------------
------------------------------------------------------------
------------------------------------------------------------
-----------------------------------------------------------N
K--------------------------------H--------------------------
--------------------------L------------------------------Q--
------------S--------A-----------------------------------Q--
----------AE------EARKVI------------------------------------
------------RMLIAVTALFAVC-----------VLPTNIMW----------------
-----------LWLD-----------------------------F---------------
-----------------G-----------------------K----A-------------
--------------D-------------------------------------QV------
------------------------------------------------------------
-----------F-V-----Y-----------F---W---E-----VV-------------
--------------------------A-FCNI----------------------------
----MTF-----------------------------------------------------
---------ANSAANP--------------------------------------------
------------------------------------------------VCYTL-------
-------------LND--------------------------------------------
-------HY--------------R------------------------------------
-----R-------------E--------I------------------I------------
--------------------------------------------------Y---------
--------S---------------------------L-----------------------
---------RKLT-----------------------------------------------
----------------------------------------------------FC------
-------------------------------------------NQ---------------
-------------------------------------------------KKLFEQ-----
------------------------------------------------------------
------------------------------------------------------------
------------------------------------------------------------
------------------------------------------------------------
------------------------------------------------------------
------------------------------------------------------------
------LEMTERDERRPTLVTM--------------------------------------
ATGYSTA-----------------------------------------------------
------------------------------------------------------------
------------------------------------------------------------
------------------------------------------------------------
------------------------------------------------------------
------------------------------------------------------------
------------------------------------------------------------
------------------------------------------------------------
------------------------------------------------------------
------------------------------------------------------------
------------------------------------------------------------
------------------------------------------------------------
--------------
>Cnidaria_Hexacorallia_N_vectensis_NVE8062_GPR210_PRGamide_deorphanized
------------------------------------------------------------
---------------------------------------------ME-------------
------------------------------------------------------------
------------------------------------------------------------
------------------------------------------------------------
------------------------------------------------------------
------------------------------------------------N-----------
--------------------------------------------------------ST--
------------------------------------------------------------
------D-----------------------------------------------------
-----------------------------------------------FI-------RTTN
T-----------------------------------------------------TPTAGD
L-----------------------------------------------------------
------------------------------------------------------------
------------------------------------------------------------
------------------------------------------------------------
------------T-----------A-----------------------------------
------------------------------------------------------------
------------------------------------------------------L-----
---R--------------------------------------------------------
----------------------------------------V------------A------
----EYS-----------------------------------------------------
------------------------------------------------------------
------------------------------------------------------------
------------------------------------------------------------
-------------------------------L----------------------------
--------------------------FAII-------FIVGVVGNSLVCLV-----IF--
-----------------K-------------T-----P------N---M-R------N--
-------T-R-----N------Y---LIVNLAIADITVALVC------------------
-------------------------------I-PF-D-----------------------
-----------VVIR-------V--Y--G-----D-------------------------
---T--W--------------------------------------------V-------L
------------------------------------------------------------
G------AAMCKMVW---P-----------------SMTFVATC-------------SAA
TLAAISFDR--------YRAV--V---H------P-W---K-P-R------L-S-M--R-
-Q--T---LAVIVSTWLVSFLVV-LP-Y-IL-VL-G-------M------D-------G-
------------------------------------------------------------
-----------------------------------------------------H------
-S--------CT---------E--------------------------------------
--------------F--------------------W-L----------------------
-------------K----------------------------------------------
------D---I-------------------------------------------------
----------------------------------------H-R-----------------
--------------------------------------------------------Q---
------------------------------------------------------------
------------------------------------------------------------
-----------------------------------------L-----YTVF---------
-----------------------------------------------------------L
FVFAYALPLVI-----IAFAYSRVA---------------L-------------------
----------------KL-----R-----------------------E-----Q------
--------------------------------S-N-RI------------E-KNKLASGI
PSSSKY------------------------------------------------------
-------------NWS--KTVTMTA-----------------------------------
----------------RD------------EIS---------------------------
------------------------------------------------------------
------------------------------------------------------------
------------------------------------------------------------
-------------------------------------------------------ADMTS
SPHNGSAKDQCVAK----------------------------------------------
--------EYRESIN---------------------------------------------
----------------------------------DR------------------------
------------------------------------------------------------
------------------------------------------------------------
------------------------------------------------------------
--------------------------------------------------------TTSH
TV-----------------------------PLT--------------------------
--------------------------I------------------------------N--
--P--------QKEA------R-----------------------------------R--
----------LA------RSTRIT------------------------------------
------------KMLVTVVLIYALC-----------LLPNQVLW----------------
-----------LWME-----------------------------F---------------
-----------------G-----------------------T----G-------------
--------------N-------------------------------------EF------
------------------------------------------------------------
-------------E-----H-----------M---N---T-----LL-------------
--------------------------T-FTGM----------------------------
----LVY-----------------------------------------------------
---------INSIVNP--------------------------------------------
------------------------------------------------FLYAG-------
-------------LND--------------------------------------------
-------EF--------------K------------------------------------
-----K-------------G--------F------------------A------------
--------------------------------------------------R---------
--------L---------------------------L-----------------------
------------------------------------------------------------
-----------------------------------------------------C------
-------------------------------------------CK---------------
------------------------------------------------------------
------------------------------------------------------------
------------------------------------------------------------
------------------------------------------------------------
------------------------------------------------------------
------------------------------------------------------------
------------------------------------------------------------
------------------------------------------------------------
------------------------------------------------------------
------------------------------------------------------------
------------------------------GK----------------------------
------------------------------------------------------------
------------------------------------------------------------
------------------------------------------------------------
----------------YLKSIA--------------------------------------
------------------------------------------------------------
------------------------------------------------------------
------------------------------------------------------------
------------------------------------------------------------
------------------------------------------------------------
--------------
>Cnidaria_Hexacorallia_N_vectensis_NVE217_GPR230_FLRNa_deorphanized
------------------------------------------------------------
---------------------------------------------MVSMVSI--------
------------------------------------------------------------
------------------------------------------------------------
------------------------------------------------------------
------------------------------------------------------------
------------------------------------------------N-----------
--------------------------------------------------------ST--
------------------------------------------------------------
------------------------------------------------------------
-----------------------------------------------------------N
LT----------------------------------------------------LDDQVI
VAP---------------------------------------------------------
------------------------------------------------------------
------------------------------------------------------------
-----------------LD-----------------------------------------
------------R-----------V-----------------------------------
------------------------------------------------------------
------------------------------------------------------E-----
---G--------------------------------------------------------
----------------------------------------K------------V------
----QLA-----------------------------------------------------
------------------------------------------------------------
------------------------------------------------------------
------------------------------------------------------------
-------------------------------V----------------------------
--------------------------YVLT-------FLVGLLGNALVLIV-----VY--
-----------------G-------------K-----H------S---R-R------T--
-------V-N-----D------L---YIMNLAVADLIFIAF-------------------
-------------------------------L-PL-Y-----------------------
-----------SFNL-------F--Q----------------------------------
---R--V--------------------------------------------I-------M
------------------------------------------------------------
Y------TPVCKFVL---P-----------------VMTMTYFV-------------SIY
TLTCMAIHR--------CIVI--L---N------P-F---K-P-E------M-S-H--R-
-K--V---YLCILVIWFISLVFV-LP-M-SV-VS---------I----------------
---------------------------------------------------------ADA
-----------------------T-----------------------------G------
-Q--------CI---------E--------------------------------------
--------------S--------------------W-P----------------------
-------------S----------------------------------------------
------Q---K-------------------------------------------------
----------------------------------------H-K-----------------
--------------------------------------------------------Q---
------------------------------------------------------------
------------------------------------------------------------
-----------------------------------------A-----YTAS---------
-----------------------------------------------------------L
CMLQYIFPLSV-----ITVAYIRIC---------------F-------------------
----------------DL-----N-----------------------H-----E------
--------------------------------R-A-------------------------
------------------------------------------------------------
------------------------------------------------------------
------------------------------------------------------------
------------------------------------------------------------
------------------------------------------------------------
------------------------------------------------------------
------------------------------------------------------------
-P----------------------------------------------------------
------------------------------------------------------------
------------------------------------------------------------
------------------------------------------------------------
------------------------------------------------------------
------------------------------------------------------------
--------------------------------------------------------KHER
H--------------------------------A--------------------------
--------------------------Q------------------------------H--
------------H--------Q-----------------------------------F--
----------HR------ENLQII------------------------------------
------------KTLATIVILFAVC-----------LLPGQVLW----------------
-----------MLLD-----------------------------F---------------
-----------------G-----------------------S----K-------------
--------------D-------------------------------------EK------
------------------------------------------------------------
-------------S-----------------L---Q---M-----LF-------------
--------------------------S-MSII----------------------------
----LSA-----------------------------------------------------
---------VHSCLNP--------------------------------------------
------------------------------------------------IVYGT-------
-------------LTK--------------------------------------------
-------QF--------------R------------------------------------
-----R-------------E--------Y------------------M------------
--------------------------------------------------R---------
--------Y---------------------------L-----------------------
---------SYICG----------------------------------------------
----------------------------------------------------CCECSEG-
-------------------------------------------WR---------------
------------------------------------------------------------
------------------------------------------------------------
------------------------------------------------------------
------------------------------------------------------------
------------------------------------------------------------
------------------------------------------------------------
------------------------------------------------------------
-------------RPRLASVWM--------------------------------------
------------------------------------------------------------
------------------------------------------------------------
------------------------------------------------------------
------------------------------------------------------------
------------------------------------------------------------
------------------------------------------------------------
----------------SISSEH-------------HE---------NNNKGKHVE-----
------------------------------------------------------------
-------------------------------WETKANGTTI-----------------LD
------------------------------------------------------------
------------------------------------------------------------
------------------------------------------------------------
---------RESVV
>Cnidaria_Hexacorallia_N_vectensis_GPR18a_GLWLpeptide_XP_032242997_1_NPR_deorphanized
------------------------------------------------------------
---------------------------------------------MAAMQTF--------
------------------------------------------------------------
------------------------------------------------------------
------------------------------------------------------------
------------------------------------------------------------
------------------------------------------------N-----------
-------------------------D------------------------------SA--
------------------------------------------------------------
------------------------------------------------------------
-----------------------------------------------------EIITSLN
FTV-------------PP------------------------------------------
------------------------------------------------------------
------------------------------------------RISAFAE-----------
------------------------------------------------------------
-----------------EP-----------------------------------------
------------R-----------A-----------------------------------
------------------------------------------------------------
------------------------------------------------------V-----
---F--------------------------------------------------------
----------------------------------------I------------L------
----RLV-----------------------------------------------------
------------------------------------------------------------
------------------------------------------------------------
------------------------------------------------------------
-------------------------------V----------------------------
--------------------------GCVI-------AITGFVCNAIVIVH-----IT--
-----------------R-------------R-----C------R---R-L------S--
-------L-V-----E------F---YIRNLAVADLGILCGS------------------
-------------------------------Y-PI-A-----------------------
-----------VIRE-------Q--F--H-----G-------------------------
---A--W--------------------------------------------P-------L
------------------------------------------------------------
G------EVMCYYGY---P-----------------LTEVFYAV-------------SVW
SITAIAAER--------YQLV--R---K------N-F---Q-KVS---HKRS-S-S--K-
-T--R---WRNTFIIWLGSFSLTSLP-L-FF-IM-D-------Y------K-------N-
---------------------------------------------------------TSG
------------E----------G-----------------------------G------
-T--------CK---------F--------------------------------------
--------------S--------------------W-P----------------------
-------------S----------------------------------------------
----------G-------------------------------------------------
----------------------------------------M-H-----------------
--------------------------------------------------------H---
------------------------------------------------------------
------------------------------------------------------------
-----------------------------------------V-----YVVA---------
-----------------------------------------------------------L
TILQYILPMGI-----ISFTYLHIA---------------K-------------------
----------------EI-----K-----------------------T-----S------
--------------------------------S-K-FH------------R-RTIRTSDI
KKS---------------------------------------------------------
------------------------------------------------------------
------------------------------------------------------------
------------------------------------------------------------
------------------------------------------------------------
------------------------------------------------------------
------------------------------------------------------------
---------------------------------------------------W--------
--------------G---------------------------------------------
------------------------------------------------------------
------------------------------------------------------------
------------------------------------------------------------
------------------------------------------------------------
--------------------------------------------------------IQKF
D--------------------------------S--------------------------
--------------------------H------------------------------E--
------------E--------R-----------------------------------R--
----------LK------ENKRAR------------------------------------
------------KLLTPLVLVFAVT-----------MFPLNTLR----------------
-----------LVVL-----------------------------L---------------
-----------------W-----------------------Q----A-------------
-------------AT-------------------------------------EW------
------------------------------------------------------------
-------------T-----Y-----------F---L---I-----VY-------------
--------------------------N-LSVF----------------------------
----GIV-----------------------------------------------------
---------VNSAADP--------------------------------------------
------------------------------------------------IIYSI-------
-------------VSK--------------------------------------------
-------EF--------------D------------------------------------
----------------------------F------------------K------------
----------------------------------------------VCW-H---------
-------WL----------------------R----L-----------------------
------------------------------------------------------------
-----------------------------------------------------CS-----
-------------------------------------------QR---------------
------------------------------------------------------------
------------------------------------------------------------
------------------------------------------------------------
------------------------------------------------------------
------------------------------------------------------------
------------------------------------------------------------
------------------------------------------------------------
------------MRMRKSWNNK--------------------------------------
EEETSGLATTPET-----------------------------------------------
------------------------------------------------------------
------------------------------------------------------------
-------------------------PEKGD------------------------------
------------------------------------------------------------
------------------------------------------------------------
----------------FLNNSF--------------------------------------
------------------------------------------------------------
------------------------------------------------------------
------------------------------------------------------------
------------------------------------------------------------
------------------------------------------------------------
--------------
>Cnidaria_Hexacorallia_N_vectensis_GPR19_LRWamide1_EDO36556_p1_NPR_deorphanized
------------------------------------------------------------
---------------------------------------------MN-------------
------------------------------------------------------------
------------------------------------------------------------
------------------------------------------------------------
------------------------------------------------------------
------------------------------------------------N-----------
--------------------------------------------------------ST--
------------------------------------------------------------
------------------------------------------------------------
------------------------------------------------------------
------------------------------------------------------------
------------------------------------------------------------
------------------------------------------ADIASGS-----------
------------------------------------------------------------
-----------------AS-----------------------------------------
------------T-----------A-----------------------------------
------------------------------------------------------------
------------------------------------------------------L-----
---R--------------------------------------------------------
----------------------------------------A------------M------
----RLT-----------------------------------------------------
------------------------------------------------------------
------------------------------------------------------------
------------------------------------------------------------
-------------------------------L----------------------------
--------------------------YPLT-------FVVGLVGNVLVCVL-----VF--
-----------------T-------------W-----R------K---T-K------N--
-------F-N-----NSR----Y---FILNLSISDLLVLIMF------------------
-------------------------------I-PF-D-----------------------
-----------LAYL-------E--N--D-----M-------------------------
---V--W--------------------------------------------K-------Y
------------------------------------------------------------
G------LFMCKFIN---T-----------------LSFLSVIV-------------SGT
TLAAISVDR--------YRAV--V---H------P-L---S-P-P------F-T-F--R-
-T--V---SLIILVIWVYSVSTL-LP-F-AE-SL-T-------I------L-------P-
------------------------------------------------------------
-----------------------R-----------------------------G------
-S--------CQ---------N--------------------------------------
--------------DYA--------------W---W-P----------------------
-------------NY---------------------------------------------
------T---T-------------------------------------------------
----------------------------------------V-Q-----------------
--------------------------------------------------------L---
------------------------------------------------------------
------------------------------------------------------------
-----------------------------------------T-----FVLC---------
-----------------------------------------------------------A
FTPGFVIPITC-----IVVFYLLIA---------------R-------------------
----------------HL-----R-----------------------K-----E------
--------------------------------R-E-NHDL--------LLR---------
------------------------------------------------------------
------------------------------------------------------------
------------------------------------------------------------
------------------------------------------------------------
------------------------------------------------------------
------------------------------------------------------------
------------------------------------------------------------
------------------------------------------------------------
--------------G---------------------------------------------
------------------------------------------------------------
------------------------------------------------------------
------------------------------------------------------------
------------------------------------------------------------
------------------------------------------------------------
---------------------------------D--------------------------
--------------------------I------------------------------A--
------------R--------L-----------------------------------R--
----------VR------QNSKMI------------------------------------
------------RILSCLTVAFTIC-----------ILPSYTII----------------
-----------LMVM-----------------------------F---------------
-----------------Y-----------------------K----G-------------
--------------T-------------------------------------SS------
------------------------------------------------------------
-----------L-P-----Y-----------I---D---E-----VH-------------
--------------------------E-FTRL----------------------------
----LMT-----------------------------------------------------
---------ANSCLNP--------------------------------------------
------------------------------------------------VLYSV-------
-------------VSR--------------------------------------------
-------EF--------------R------------------------------------
-----A-------------E--------L------------------R------------
--------------------------------------------------G---------
--------L---------------------------L-----------------------
---------KR-------------------------------------------------
------------------------------------------------------------
-------------------------------------------RR---------------
------------------------------------------------------------
------------------------------------------------------------
------------------------------------------------------------
------------------------------------------------------------
------------------------------------------------------------
------------------------------------------------------------
------------------------------------------------------------
----VKRARTTFSTTKNTSFMV--------------------------------------
------------------------------------------------------------
------------------------------------------------------------
------------------------------------------------------------
------------------------------------------------------------
------------------------------------------------------------
------------------------------------------------------------
----------------SKNETP--------------------------------------
------------------------------------------------------------
------------------------------------------------------------
------------------------------------------------------------
------------------------------------------------------------
-------------------------------------------------------C----
--------------
>Cnidaria_Hexacorallia_N_vectensis_GPR21_HIRamide_EDO37217_p1_NPR_deorphanized
------------------------------------------------------------
---------------------------------------------MN-------------
------------------------------------------------------------
------------------------------------------------------------
------------------------------------------------------------
------------------------------------------------------------
------------------------------------------------N-----------
--------------------------------------------------------TT--
------------------------------------------------------------
-------------------------DG---------------------------------
------------------------------------------------------------
------------------------------------------------------------
------------------------------------------------------------
---------------------------------------------FLPS-----------
------------------------------------------------------------
-----------------YP-----------------------------------------
------------S-----------S-----------------------------------
------------------------------------------------------------
------------------------------------------------------E-----
---N--------------------------------------------------------
----------------------------------------I------------A------
----TSL-----------------------------------------------------
------------------------------------------------------------
------------------------------------------------------------
------------------------------------------------------------
-------------------------------F----------------------------
--------------------------YIAV-------FIFGSTGNLLVLLV-----VK--
-----------------R-------------------R------R---A-R------T--
-------F-N-----D------I---FIFNLAVSDLCLILVC------------------
-------------------------------I-PA-F-----------------------
-----------TYKK-------L--S----------------------------------
---G--F--------------------------------------------R-------G
------------------------------------------------------------
S------QFYCKAIW---P-----------------MMTISLCS-------------SVF
TITLMAVYR--------CKVI--L---H------P-F---E-P-I------I-E-K--R-
-S--I---LPPITAVWLLAIVFA-LP-L-FI-LA-K-------F----------------
---------------------------------------------------------EDG
-----------------------M-----------------------------A------
-G--------CI---------E--------------------------------------
--------------D--------------------W-P----------------------
-------------S----------------------------------------------
------D---L-------------------------------------------------
----------------------------------------H-R-----------------
--------------------------------------------------------K---
------------------------------------------------------------
------------------------------------------------------------
-----------------------------------------V-----YTTI---------
-----------------------------------------------------------L
MIVQYFLPLFI-----IAVAYVLIA---------------I-------------------
----------------DL-----T-----------------------R-----S------
--------------------------------R-K---------------R---------
------------------------------------------------------------
------------------------------------------------------------
------------------------------------------------------------
------------------------------------------------------------
------------------------------------------------------------
------------------------------------------------------------
------------------------------------------------------------
------------------------------------------------------------
--------------K---------------------------------------------
----------------------------------SS------------------------
------------------------------------------------------------
------------------------------------------------------------
------------------------------------------------------------
--------------------------------------------------------YNSP
K--------------------------------V--------------------------
--------------------------M------------------------------G--
------------R--------A-----------------------------------R--
----------RE------ENLRVI------------------------------------
------------KILATIVITFALF-----------LLPGHIAW----------------
-----------MILD-----------------------------F---------------
-----------------G-----------------------R----E-------------
--------------Q-------------------------------------DK------
------------------------------------------------------------
-------------K-----V-----------A---E---A-----IF-------------
--------------------------K-FSDA----------------------------
----LVI-----------------------------------------------------
---------FHSALNP--------------------------------------------
------------------------------------------------VIYGT-------
-------------LTK--------------------------------------------
-------QF--------------R------------------------------------
-----Q-------------G--------Y------------------K------------
--------------------------------------------------K---------
--------Y---------------------------L-----------------------
---------SYVF-----------------------------------------------
----------------------------------------------------CCKFVKD-
-------------------------------------------GRME-------------
------------------------------------------------------------
------------------------------------------------------------
------------------------------------------------------------
------------------------------------------------------------
------------------------------------------------------------
------------------------------------------------------------
------------------------------------------------------------
------SDYFDESRSRNGFKAK--------------------------------------
------------------------------------------------------------
---------------------------------------------KEL------------
------------------------------------------------------------
------------------------------------------------------------
------------------------------------------------------------
------------------------------------------------------------
----------------SLQKKE--------------------------------------
------------------------------------------------------------
-------------------------------------EQNI-----------------LA
------------------------AP----------------------------------
------------------------------------------------------------
------------------------------------------------------------
----------GGEM
>Cnidaria_Hexacorallia_N_vectensis_GPR26_FLRNamide_EDO40132_p1_NPR_deorphanized
------------------------------------------------------------
---------------------------------------------MA-------------
------------------------------------------------------------
------------------------------------------------------------
------------------------------------------------------------
------------------------------------------------------------
------------------------------------------------N-----------
--------------------------------------------------------PT--
------------------------------------------------------------
------------------------------------------------------------
-----------------------------------------------------------N
Y-----------------------------------------------------------
------------------------------------------------------------
-----------------------------------------------AS-----------
------------------------------------------------------------
-----------------VT-----------------------------------------
------------D-----------T-----------------------------------
------------------------------------------------------------
------------------------------------------------------E-----
---K--------------------------------------------------------
----------------------------------------L------------V------
----KLI-----------------------------------------------------
------------------------------------------------------------
------------------------------------------------------------
------------------------------------------------------------
-------------------------------L----------------------------
--------------------------YIIA-------LIVGVTGNSLVLVI-----L---
-----------------A-------------R-----K------S---R-R------V--
-------V-N-----D------F---FIINLAVADLTLLIFS------------------
-------------------------------V-PI-T-----------------------
-----------VLFY-------------------E-------------------------
---E--S--------------------------------------------R-------F
------------------------------------------------------------
T------AFVCKTVW---P-----------------MMTIANNV-------------SIF
TLTIMAVCR--------CHVI--L---N------A-F---R-P-D------I-Q-Q--T-
-T--V---VRSIALAWTLAAFLL-LP-L-II-VA-E-------E----------------
---------------------------------------------------------NPK
-----------------------G-----------------------------A------
-G--------CE---------E--------------------------------------
--------------N--------------------W-T----------------------
-------------N----------------------------------------------
------L---E-------------------------------------------------
----------------------------------------S-R-----------------
--------------------------------------------------------R---
------------------------------------------------------------
------------------------------------------------------------
-----------------------------------------A-----YTAS---------
-----------------------------------------------------------L
VILQYVLPLVA-----IAIAYVWIG---------------V-------------------
----------------DL-----W-----------------------K-----P------
--------------------------------E-R-YM----------------------
------------------------------------------------------------
------------------------------------------------------------
------------------------------------------------------------
------------------------------------------------------------
------------------------------------------------------------
------------------------------------------------------------
------------------------------------------------------------
------------------------------------------------------------
------------------------------------------------------------
----------------------------------ATS-----------------------
------------------------------------------------------------
------------------------------------------------------------
------------------------------------------------------------
-------------------------------------------------------WATQD
R--------------------------------K--------------------------
--------------------------G------------------------------R--
------------E--------K-----------------------------------R--
----------RK------ENVQIV------------------------------------
------------KTLATIVVLFAIC-----------MLPGHIAW----------------
-----------MLAD-----------------------------F---------------
-----------------G-----------------------G----K-------------
--------------S-------------------------------------EN------
------------------------------------------------------------
-------------N-----V-----------A---M---I-----IL-------------
--------------------------R-FFDL----------------------------
----LVY-----------------------------------------------------
---------VHSCMNP--------------------------------------------
------------------------------------------------IVYGT-------
-------------LTK--------------------------------------------
-------YF--------------R------------------------------------
-----R-------------E--------Y------------------T------------
--------------------------------------------------R---------
--------Y---------------------------F-----------------------
---------KFVF-----------------------------------------------
----------------------------------------------------CC------
-------------------------------------------NA---------------
------------------------------------------------------------
------------------------------------------------------------
------------------------------------------------------------
------------------------------------------------------------
------------------------------------------------------------
------------------------------------------------------------
------------------------------------------------------------
------------------------------------------------------------
------------------------------------------------------------
------------------------------------------------------------
------------------------------------------------------------
------------------------------------------------------------
------------------------------------------------------------
------------------------------------------------------------
----------------ELKALH--------------------------HSKSHHRSHEH-
------------------------------------------------------------
-----------------------------------IHGVTL-------------------
------------------------------------------------------------
------------------------------------------------------------
------------------------------------------------------------
--------------
>Cnidaria_Hexacorallia_N_vectensis_GPR28_PRGamide_EDO42558_p1_NPR_deorphanized
------------------------------------------------------------
---------------------------------------------MNTSN----------
------------------------------------------------------------
------------------------------------------------------------
------------------------------------------------------------
------------------------------------------------------------
------------------------------------------------NI----------
--------------------------------------------------------ST--
------------------------------------------------------------
------------------------------------------------------------
-----------------------------------------------------------N
V-----------------------------------------------------SEVT--
------------------------------------------------------------
--------------------------------------------HVLLS-----------
------------------------------------------------------------
-----------------DT-----------------------------------------
------------V-----------E-----------------------------------
------------------------------------------------------------
------------------------------------------------------F-----
---K--------------------------------------------------------
----------------------------------------V------------F------
----KIL-----------------------------------------------------
------------------------------------------------------------
------------------------------------------------------------
------------------------------------------------------------
-------------------------------L----------------------------
--------------------------YSLI-------LLASTLGNGLVIHV-----IR--
-----------------N-------------T-----E------R---M-W------T--
-------P-S-----N------V---LIMNLAVCDIITPVLS------------------
-------------------------------I-LF-D-----------------------
-----------LPLE-------E--N--E-----Y-------------------------
---K--W--------------------------------------------I-------Y
------------------------------------------------------------
G------GFMCKVLW---P-----------------GSTFSTTS-------------SSL
TLAAISMDR--------YRVI--M---H------P-F---K-S-K------L-S-M--D-
-Q--V---KIMISLIHLFALAVV-TP-Y-IY-VL-R-------L------G-------E-
------------------------------------------------------------
-----------------------D-----------------------------G------
-R--------CD---------E--------------------------------------
--------------T--------------------W-S----------------------
-------------AD---------------------------------------------
------S---A-------------------------------------------------
----------------------------------------Y-R-----------------
--------------------------------------------------------K---
------------------------------------------------------------
------------------------------------------------------------
-----------------------------------------V-----YTMV---------
-----------------------------------------------------------L
FLVQYCIPLIF-----MTIMYTMTL---------------K-------------------
----------------SL-----Y-----------------------S-----A------
--------------------------------S-L-KTW----------V--MRLDHVEE
DASL--------------------------------------------------------
------------------------------------------------------------
------------------------------------------------------------
------------------------------------------------------------
------------------------------------------------------------
------------------------------------------------------------
------------------------------------------------------------
------------------------------------------------------------
-----------HVVS---------------------------------------------
----------------------------------ES------------------------
------------------------------------------------------------
------------------------------------------------------------
------------------------------------------------------------
---------------------------------------------------SSTDSCHSG
K--------------------------------Q--------------------------
--------------------------K------------------------------K--
------------KKK--KK--K-----------------------------------RAF
F--HVGSGVVSE------TNRRAT------------------------------------
------------KMFMVVVFVFATC-----------MFPNQVMW----------------
-----------LWND-----------------------------Y---------------
-----------------G-----------------------E----E-------------
--------------L-------------------------------------QA------
------------------------------------------------------------
-------------R-----H---------------R---I-----IT-------------
--------------------------I-ICLM----------------------------
----FTY-----------------------------------------------------
---------ANSVCNP--------------------------------------------
------------------------------------------------VIYAF-------
-------------FSA--------------------------------------------
-------DF--------------K------------------------------------
-----K-------------G--------F------------------Y------------
--------------------------------------------------G---------
--------V---------------------------Y-----------------------
---------GKL------------------------------------------------
-----------------------------------------------------C------
-------------------------------------------CK---------------
------------------------------------------------------------
------------------------------------------------------------
------------------------------------------------------------
------------------------------------------------------------
------------------------------------------------------------
------------------------------------------------------------
------------------------------------------------------------
------------------------------------------------------------
------------------------------------------------------------
------------------------------------------------------------
------------------------------------------------------------
------------------------------------------------------------
------------------------------------------------------------
------------------------------------------------------------
----------------TIDEYD--------------------------------------
------------------------------------------------------------
--------------------------------LTAHNSQYV-------------------
------------------------------------------------------------
----------------------------GSHYNQS-------------------------
----------------------------------------------------RTQC----
--------------
>Cnidaria_Hexacorallia_N_vectensis_GPR29_HIRamide_EDO43333_p1_NPR_deorphanized
------------------------------------------------------------
---------------------------------------------MATDEAMIV------
------------------------------------------------------------
------------------------------------------------------------
------------------------------------------------------------
------------------------------------------------------------
------------------------------------------------N-----------
--------------------------------------------------------ST--
------------------------------------------------------------
---MP-------------------------------------------------------
------------------------------------------------------------
------------------------------------------------------TTTSAS
VVEAK-------------------------------------------------------
------------------------------------------------------------
------------------------------------------------------------
-----------------EP-----------------------------------------
------------L-----------A-----------------------------------
------------------------------------------------------------
------------------------------------------------------S-----
---T--------------------------------------------------------
----------------------------------------V------------I------
----RLT-----------------------------------------------------
------------------------------------------------------------
------------------------------------------------------------
------------------------------------------------------------
-------------------------------L----------------------------
--------------------------SCLV-------FLLNVVGNTMVCIV-----VK--
-----------------R-------------N-----R------K---L-R------S--
-------F-R-----NYYYG--L---FLVNLSVADLTVAIIC------------------
-------------------------------M-PF-I-----------------------
-----------LLFY-------E--T--------A-------------------------
---K--Y--------------------------------------------P-------F
------------------------------------------------------------
G--FFGSTAVCKLIP---T-----------------LSLMCQGA-------------SVF
SLTSLTLQR--------FVGI--V---Y------P-M---K-A-R------L-T-L--V-
-K--V---KLVLALVWLLAFFNA-LP-V-LI-TQ-D-------S------V-------K-
T---P----------------------------------------------------SYN
-----------------------Q-----------------------------Y------
-S--------CD---------E--------------------------------------
--------------V--------------------W-S----------------------
-------------N----------------------------------------------
------E---H-------------------------------------------------
----------------------------------------L-R-----------------
--------------------------------------------------------Q---
------------------------------------------------------------
------------------------------------------------------------
-----------------------------------------G-----YTLY---------
-----------------------------------------------------------L
FISQYLLPLII-----ISVTYSKMA---------------W-------------------
----------------VL-----C-----------------------N-----R------
--------------------------------D-K-EF------------E---------
------------------------------------------------------------
------------------------------------------------------------
------------------------------------------------------------
------------------------------------------------------------
------------------------------------------------------------
------------------------------------------------------------
------------------------------------------------------------
------------------------------------------------------------
--------------G---------------------------------------------
------------------------------------------------------------
------------------------------------------------------------
------------------------------------------------------------
------------------------------------------------------------
-----------------------------------------------------------K
K--------------------------------S--------------------------
--------------------------H------------------------------E--
------------K--------N-----------------------------------A--
----------KV------RHMKFI------------------------------------
------------RLLIVLVVTFALC-----------FLPNHVLF----------------
-----------FWLE-----------------------------N---------------
-----------------G-----------------------S----G-------------
--------------G-------------------------------------SF------
------------------------------------------------------------
-------------P-----Y-----------F---L---I-----LM-------------
--------------------------K-YSHL----------------------------
----CIW-----------------------------------------------------
---------LNSFLNP--------------------------------------------
------------------------------------------------YLYGA-------
-------------LDE--------------------------------------------
-------CF--------------G------------------------------------
-----Q-------------G--------Y------------------K------------
--------------------------------------------------K---------
--------V---------------------------L-----------------------
---------RS-------------------------------------------------
-----------------------------------------------------C------
-------------------------------------------AR---------------
------------------------------------------------------------
------------------------------------------------------------
------------------------------------------------------------
------------------------------------------------------------
--------------F---------------------------------------------
------------------------------------------------------------
------------------------------------------------------------
------ERKTKMTHSRITKQLS--------------------------------------
RMYSLK------------------------------------------------------
------------------------------------------------------------
------------------------------------------------------------
------------------------------------------------------------
------------------------------------------------------------
------------------------------------------------------------
----------------TVSTGD--------------------------------------
------------------------------------------------------------
--------------------------------DDDDSDERT-------------------
------------------------------------------------------------
------------------------------------------------------------
------------------------------------------------------------
--------------
>Cnidaria_Hexacorallia_N_vectensis_GPR32_PRGamide_EDO46084_p1_NPR_deorphanized
------------------------------------------------------------
---------------------------------------------MSN------------
------------------------------------------------------------
------------------------------------------------------------
------------------------------------------------------------
------------------------------------------------------------
------------------------------------------------N-----------
--------------------------------------------------------SS--
------------------------------------------------------------
--YFN-------------------------------------------------------
------------------------------------------------------DSLARN
T--------------------------------------------------QGVFSHSGG
------------------------------------------------------------
---------------------------------------------DTGG-----------
------------------------------------------------------------
-----------------ES-----------------------------------------
------------M-----------T-----------------------------------
------------------------------------------------------------
------------------------------------------------------F-----
---K--------------------------------------------------------
----------------------------------------V------------L------
----KLS-----------------------------------------------------
------------------------------------------------------------
------------------------------------------------------------
------------------------------------------------------------
-------------------------------L----------------------------
--------------------------YALI-------FLISTVGNSLVCIV-----IA--
-----------------R-------------R-----R------R---M-R------T--
-------V-T-----N------Y---FILNLAIADLAITLIC------------------
-------------------------------I-PF-D-----------------------
-----------IPVQ-------E--N--G-----Y-------------------------
---K--W--------------------------------------------P-------Y
------------------------------------------------------------
G------AFMCKIMY---P-----------------LQTMCMFA-------------SIF
TLVAVSLNR--------FWAI--V---Y------P-L---R-Q-E------M-S-K--S-
-Q--A---TIIIILIWFISSGLT-VP-Y-VT-VL-E-------L------K-------N-
------------------------------------------------------------
-----------------------G-----------------------------D------
-D--------CS---------E--------------------------------------
--------------S--------------------W-P----------------------
-------------E----------------------------------------------
------P---G-------------------------------------------------
----------------------------------------Y-R-----------------
--------------------------------------------------------K---
------------------------------------------------------------
------------------------------------------------------------
-----------------------------------------A-----YTAC---------
-----------------------------------------------------------I
FVVQYLLPLTL-----IAFAYLKIG---------------F-------------------
----------------EL-----R-----------------------K-----C------
--------------------------------V-G-TR----------------------
------------------------------------------------------------
------------------------------------------------------------
------------------------------------------------------------
------------------------------------------------------------
------------------------------------------------------------
------------------------------------------------------------
------------------------------------------------------------
------------------------------------------------------------
------------------------------------------------------------
------------------------------------------------------------
------------------------------------------------------------
------------------------------------------------------------
------------------------------------------------------------
---------------------------------------------------------TAN
S--------------------------------A--------------------------
--------------------------L------------------------------E--
------------R--------A-----------------------------------K--
----------QE------DTRKVV------------------------------------
------------RMLIIVTLLFAMC-----------VLPNNVMW----------------
-----------LWLD-----------------------------F---------------
-----------------G-----------------------N----G-------------
--------------N-------------------------------------DY------
------------------------------------------------------------
-------------E-----H-----------I---W---E-----MV-------------
--------------------------A-VTNI----------------------------
----ILF-----------------------------------------------------
---------ANSATNP--------------------------------------------
------------------------------------------------VAYTI-------
-------------CNE--------------------------------------------
-------RF--------------R------------------------------------
-----E-------------E--------F------------------R------------
--------------------------------------------------L---------
--------Y---------------------------F-----------------------
---------T--------------------------------------------------
-----------------------------------------------------C--D---
-------------------------------------------PK---------------
------------------------------------------------------------
------------------------------------------------------------
------------------------------------------------------------
------------------------------------------------------------
----------IF------------------------------------------------
------------------------------------------------------------
------------------------------------------------------------
----HTMQTTIFKSFREESEDC--------------------------------------
SQAPKL----------------------------------------------------F-
------------------------------------------------------------
------------------------------------------------------------
------------------------------------------------------------
------------------------------------------------------------
------------------------------------------------------------
----------------KNSEEV--------------------------------------
------------------------------------------------------------
-------------------------------LLVTAKETVV-------------------
------------------------------------------------------------
------------------------------------------------------------
------------------------------------------------------------
--------------
>Cnidaria_Hexacorallia_N_vectensis_GPR69_QWamide_EDO50023_p1_NPR_deorphanized
------------------------------------------------------------
---------------------------------------------MY-------------
------------------------------------------------------------
------------------------------------------------------------
------------------------------------------------------------
------------------------------------------------------------
------------------------------------------------N-----------
--------------------------------------------------------ST--
------------------------------------------------------------
------------------------------------------------------------
----------------------------------------------------------QN
P-----------------------------------------------------------
------------------------------------------------------------
-CPTHP------------------------------------------D-----------
------------------------------------------------------------
-----------------LS-----------------------------------------
------------K-----------A-----------------------------------
------------------------------------------------------------
------------------------------------------------------A-----
---R--------------------------------------------------------
----------------------------------------S------------G------
----LAF-----------------------------------------------------
------------------------------------------------------------
------------------------------------------------------------
------------------------------------------------------------
-------------------------------G----------------------------
--------------------------FILS-------MLISFPGNILVIVT-----VV--
-----------------T-------------N-----R------R---M-R------T--
-------V-T-----N------Y---LIVNMAVADLLLTVFN------------------
-------------------------------M-PS-T-----------------------
-----------TSTV-------I--S-PS-----Y-------------------------
---F--W--------------------------------------------Y---TGE-F
------------------------------------------------------------
W------IAMCKLLP---F-----------------IQSVSVAS-------------SVL
NMTAIAVDR--------FFAV--V---L------P-L---R-R-Y------I-T-F--N-
-V--A---YIMMAAVWVVAIGVS-AP-F-LY-AQ-N-------V------I-------S-
F---PG---------------------------------------------------MPG
-----------------------K-----------------------------V------
-A--------CM---------E--------------------------------------
--------------T--------------------W-K----------------------
-------------HPI----------------------------------EQL-------
-----ME--IS-------------------------------------------------
----------------------------------------E-P-----------------
--------------------------------------------------------K---
------------------------------------------------------------
------------------------------------------------------------
-----------------------------------------D-----FTVV---------
-----------------------------------------------------------L
FVVFYVLPLIV-----MSVLYSVVI---------------Y-------------------
----------------KL-----W-----------------------I-----R------
--------------------------------K-L-------------------------
------------------------------------------------------------
------------------------------------------------------------
------------------------------------------------------------
------------------------------------------------------------
------------------------------------------------------------
------------------------------------------------------------
------------------------------------------------------------
-P----------------------------------------------------------
--------------G---------------------------------------------
----------------------------------QR------------------------
------------------------------------------------------------
------------------------------------------------------------
------------------------------------------------------------
-----------------------------------------------------------S
E--------------------------------L--------------------------
--------------------------N------------------------------Q--
------------Q--------R-----------------------------------A--
----------DR------SKKKVL------------------------------------
------------RMLLIVLLLFALC-----------WLPVHVTS----------------
-----------FILF-----------------------------F---------------
-----------------G-----------------------T------------------
------------------------------------------------------------
------------------------------------------------------------
-------------C----SP-----------P---P---I-----LT-------------
--------------------------W-IGYL----------------------------
----LSQ-----------------------------------------------------
---------GNSAINP--------------------------------------------
------------------------------------------------CIYVI-------
-------------FNE--------------------------------------------
-------SY--------------R------------------------------------
-----Q-------------G--------F------------------A------------
--------------------------------------------------R---------
--------L---------------------------V-----------------------
---------C--------------------------------------------------
-----------------------------------------------------C------
-------------------------------------------LC---------------
-------------------------------------------------RRKGSRMVRPG
VTVI--------------------------------------------------------
------------------------------------------------------------
------------------------------------------------------------
------------------------------------------------------------
------------------------------------------------------------
------------------------------------------------------------
----GMDNTYIDGVTRSNIASP--------------------------------------
SP----------------------------------------------------------
------------------------------------------------------------
------------------------------------------------------------
------------------------------------------------------------
------------------------------------------------------------
------------------------------------------------------------
----------------RMLRDT--------------------------------------
------------------------------------------------------------
-------------------------------------------YT---------------
------------------------------------------------------------
------------------------------------------------------------
------------------------------------------------------------
--------------
>Cnidaria_Hexacorallia_N_vectensis_GPR70_QGRFamide_EDO50053_p1_NPR_deorphanized
------------------------------------------------------------
---------------------------------------------MDLNLTG--------
------------------------------------------------------------
------------------------------------------------------------
------------------------------------------------------------
------------------------------------------------------------
------------------------------------------------N-----------
--------------------------------------------------------FT--
------------------------------------------------------------
------------------------------------------------------------
-----------------------------------------------------FPNSKQN
Q-----------------------------------------------------SSMCLP
------------------------------------------------------------
-----------------------------------------------YK-----------
------------------------------------------------------------
-----------------DE-----------------------------------------
------------V-----------W-----------------------------------
------------------------------------------------------------
------------------------------------------------------V-----
---K--------------------------------------------------------
----------------------------------------A------------L------
----KGA-----------------------------------------------------
------------------------------------------------------------
------------------------------------------------------------
------------------------------------------------------------
-------------------------------T----------------------------
--------------------------YVLI-------IALSLLGNSLTIYV-----IS--
-----------------K-------------K-----K------A---M-R------S--
-------T-T-----N------F---LIANKCVADLFITCVS------------------
-------------------------------M-PI-V-----------------------
-----------TMVN-------I--Q--GFQNF-T-------------------------
---S--F--------------------------------------------T-------L
------------------------------------------------------------
A------FIVCKLNP---V-----------------IHGTSMES-------------AIL
SLTAIAFDR--------LFAI--V---R------P-L---R-K-V------I-T-T--S-
-K--V---RLIIVGIWVVSLLTL-VP-L-LY-VI-K-------I------E-------F-
T---AQ---------------------------------------------------DGG
-----------------------H-----------------------------Y------
-L--------CY---------E--------------------------------------
--------------R--------------------W-P----------------------
-------------EGF----------------------------------DQ--------
------E---L-------------------------------------------------
----------------------------------------A-A-----------------
--------------------------------------------------------K---
------------------------------------------------------------
------------------------------------------------------------
-----------------------------------------G-----YTLV---------
-----------------------------------------------------------L
FLSFYGIPLTT-----MAVVYVIII---------------Q-------------------
----------------KL-----W-----------------------G-----H------
--------------------------------G-M-EIT-----------E---------
------------------------------------------------------------
------------------------------------------------------------
------------------------------LL----------------------------
------------------------------------------------------------
------------------------------------------------------------
------------------------------------------------------------
------------------------------------------------------------
-P----------------------------------------------------------
------------------------------------------------------------
------------------------------------------------------------
------------------------------------------------------------
------------------------------------------------------------
------------------------------------------------------------
------------------------------------------------------------
---------------------------------A--------------------------
--------------------------F------------------------------V--
------------R--------R-----------------------------------K--
----------QE------TNRKIF------------------------------------
------------KMLVTVVLTFALC-----------WLTFNVRM----------------
-----------FLGF-----------------------------F---------------
-----------------G-----------------------E----T-------------
--------------N-------------------------------------NI------
------------------P-----------------------------------------
-------------C----TL-----------Q---P---H-----LY-------------
--------------------------F-MAFS----------------------------
----IAH-----------------------------------------------------
---------SNSAITP--------------------------------------------
------------------------------------------------LIYYF-------
-------------FNQ--------------------------------------------
-------SF--------------R------------------------------------
-----R-------------N--------F------------------K------------
--------------------------------------------------K---------
--------V---------------------------A-----------------------
---------CEIVPFLRR------------------------------------------
-----------------------------------------------------CGNEE--
-------------------------------------------NKFL-------------
------------------------------------------------------------
------------------------------------------------------------
------------------------------------------------------------
------------------------------------------------------------
------------------------------------------------------------
------------------------------------------------------------
G-----------------------------------------------------------
ETTNDTMTNRSVRLSRYDSEYR--------------------------------------
AKGESVHRQKLGASRRRTS-----------------------------------------
------------------------------------------------------------
------------------------------------------------------------
------------------------------------------------------------
------------------------------------------------------------
------------------------------------------------------------
----------------SLATST--------------------------------------
------------------------------------------------------------
------------------------------------------------------------
------------------------------------------------------------
------------------------------------------------------------
------------------------------------------------------------
---A----------
>Cnidaria_Hexacorallia_N_vectensis_GPR36_PFHamide_EDO30300_p1_NPR_deorphanized
------------------------------------------------------------
---------------------------------------------MQDTPDSPG------
------------------------------------------------------------
------------------------------------------------------------
------------------------------------------------------------
------------------------------------------------------------
------------------------------------------------N-----------
--------------------------------------------------------TT--
------------------------------------------------------------
------------------------------------------------G-----------
--------------------------------------------------TTVQKVFTYN
G-----------------------------------------------------------
------------------------------------------------------------
------------------------------------------------------------
------------------------------------------------------------
-----------------FP-----------------------------------------
------------I-----------P-----------------------------------
------------------------------------------------------------
------------------------------------------------------F-----
---V--------------------------------------------------------
----------------------------------------I------------F------
----MIF-----------------------------------------------------
------------------------------------------------------------
------------------------------------------------------------
------------------------------------------------------------
-------------------------------A----------------------------
--------------------------LAIT-------LLLALVGNLLIILA-----IW--
-----------------K-------------NVS---G------K---M-R------S--
-------T-R-----N------L---LILNMAISDLLSSVFN------------------
-------------------------------I-PD-Q-----------------------
-----------IRWL-------I--L--------G-------------------------
------Y-------------------------------------------QVLV-DGR-V
------------------------------------------------------------
G------VIICLLKD---F-----------------INTIAIDV-------------SLF
SLAFITIDR--------YFGV--F---F------P-M---R-K-Y------F-T-R--T-
-L--I---LTIIALSWLIPTVFY-TP-K-FA-IF-N-------I------V-------S-
D--------------------------------------------------------AEG
-----------------------Q-----------------------------R------
-I--------CV---------M--------------------------------------
--------------NVV----------------SVF-K----------------------
-------------D----------------------------------------------
------V---P-------------------------------------------------
----------------------------------------Q-Y-----------------
--------------------------------------------------------L---
------------------------------------------------------------
------------------------------------------------------------
-----------------------------------------H-----YMLA---------
-----------------------------------------------------------H
FAIVQVLPVVL-----MMVLYPSIA---------------W-------------------
----------------KL-----W-----------------------S-----R------
--------------------------------K-I-------------------------
------------------------------------------------------------
------------------------------------------------------------
------------------------------------------------------------
------------------------------------------------------------
------------------------------------------------------------
------------------------------------------------------------
------------------------------------------------------------
-P----------------------------------------------------------
--------------G---------------------------------------------
------------------------------------------------------------
------------------------------------------------------------
------------------------------------------------------------
------------------------------------------------------------
---------------------------------------------------------ITH
E--------------------------------R--------------------------
--------------------------T------------------------------R--
------------S--------R-----------------------------------T--
----------IA------NNKKIT------------------------------------
------------MMFAIIILSSIFC-----------YTPLYVSF----------------
-----------YDCI-----------------------------Y---------------
-----------------G-----------------------R----P-------------
-------------IAIC-----------------------------------EW------
------------------------------------------------------------
-------------K-----Y-----------F---N---Y-----YT-------------
--------------------------S-IAAL----------------------------
----LFF-----------------------------------------------------
---------IPLCINC--------------------------------------------
------------------------------------------------FIYAK-------
-------------FCE--------------------------------------------
-------SF--------------K------------------------------------
-----R-------------A--------F------------------K------------
--------------------------------------------------D---------
--------I---------------------------V-----------------------
---------KSFGSGP--------------------------------------------
---------------------------------------------------FCCE-----
-------------------------------------------KRLF-------------
------------------------------------------------------------
------------------------------------------------------------
------------------------------------------------------------
------------------------------------------------------------
------------------------------------------------------------
------------------------------------------------------------
-----------------------------------------------------------R
SKSAYEMSEFGNISVRRRRLDE--------------------------------------
------------------------------------------------------------
------------------------------------------------------------
------------------------------------------------------------
-----------------------DLPRTEG------------------------------
------------------------------------------------------------
------------------------------------------------------------
----------------TIGSYR--------------------------------------
------------------------------------------------------------
------------------------------------------------------------
------------------------------------------------------------
------------------------------------------------------------
-----------------------------------------------------LNCGFNP
EGT-----------
>Cnidaria_Hexacorallia_N_vectensis_GPR27_EDO41656_p1_NPR
------------------------------------------------------------
---------------------------------------------MNTTP----------
------------------------------------------------------------
------------------------------------------------------------
------------------------------------------------------------
------------------------------------------------------------
------------------------------------------------N-----------
--------------------------------------------------------SS--
------------------------------------------------------------
------------------------------------------------------------
--------------------------------------------------------AVLN
E-----------------------------------------------------------
------------------------------------------------------------
----------------------------------------------PHS-----------
------------------------------------------------------------
-----------------SS-----------------------------------------
------------V-----------G-----------------------------------
------------------------------------------------------------
------------------------------------------------------V-----
---L--------------------------------------------------------
----------------------------------------V------------S------
----VFL-----------------------------------------------------
------------------------------------------------------------
------------------------------------------------------------
------------------------------------------------------------
-------------------------------L----------------------------
--------------------------YGLI-------AGVGICGNVLVLKS-----IL--
-----------------R-------------Q-----H------K---L-R---------
-------V-S-----E------Y---LILNLTATDMGACIVS------------------
-------------------------------I-PL-D-----------------------
-----------LIER-------A--T--------K-------------------------
---R--F--------------------------------------------L-------F
------------------------------------------------------------
G------EFLCNIIY---P-----------------LQTILMSV-------------SVM
TLLGMSMER--------YRLI--V---T------P-F---R-Q-H------F-G-P--R-
-T--V---LGVVVFVWVLSIAIV-LP-Y-ML-VL-R-------L------R-------G-
------------------------------------------------------------
-----------------------------------------------------D------
-Y--------CV---------E--------------------------------------
--------------E--------------------W-P----------------------
-------------A----------------------------------------------
------D---W-------------------------------------------------
----------------------------------------Y-R-----------------
--------------------------------------------------------K---
------------------------------------------------------------
------------------------------------------------------------
-----------------------------------------T-----FTLG---------
-----------------------------------------------------------V
FVLLYFVPLVI-----MSVSYVKII---------------S-------------------
----------------CL-----N-----------------------E-----D------
--------------------------------S-R-SQI-----------N-ECMLD---
------------------------------------------------------------
-------------------------C----------------------------------
------------------------------------------------------------
------------------------------------------------------------
------------------------------------------------------------
------------------------------------------------------------
------------------------------------------------------------
------------------------------------------------------------
--------------A---------------------------------------------
----------------------------------DR------------------------
------------------------------------------------------------
------------------------------------------------------------
------------------------------------------------------------
--------------------------------------------------------SRAK
R--------------------------------E--------------------------
--------------------------M------------------------------A--
------------A--------A-----------------------------------R--
----------IR------RNVHIV------------------------------------
------------TVFMAAGIAFAAC-----------MLPTHICW----------------
-----------LWHD-----------------------------F---------------
-----------------G-----------------------S----G-------------
--------------S-------------------------------------TN------
------------------------------------------------------------
-------------R-----Y-----------F---T---N-----IV-------------
--------------------------T-FTNV----------------------------
----LMY-----------------------------------------------------
---------SNSAIDP--------------------------------------------
------------------------------------------------FIFGS-------
-------------IKL--------------------------------------------
-----------------------R------------------------------------
-----R----------------------L-----------------CL------------
--------------------------------------------------D---------
--------V---------------------------I-----------------------
------------------------------------------------------------
-----------------------------------------------------C------
-------------------------------------------GRVCFV-----------
------------------------------------------------------------
------------------------------------------------------------
------------------------------------------------------------
------------------------------------------------------------
------------------------------------------------------------
------------------------------------------------------------
------------------------------------------------------------
---NVEEQPIVILRTRLFSIGQ--------------------------------------
------------------------------------------------------------
------------------------------------------------------------
---------------------------------------------L--------------
------------------VSIGQLRPYG--------------------------------
------------------------------------------------------------
------------------------------------------------------------
----------------GFSEEE--------------------------------------
------------------------------------------------------------
-------------------------------EVITERVTCL-------------------
------------------------------------------------------------
------------------------------------------------------------
------------------------------------------------------------
--------------
>Cnidaria_Hexacorallia_N_vectensis_GPR1_EDO45215_p1_NPR
------------------------------------------------------------
------------------------------------------------------------
------------------------------------------------------------
------------------------------------------------------------
------------------------------------------------------------
------------------------------------------------------------
------------------------------------------------------------
--------------------------------------------------------MT--
------------------------------------------------------------
------------------------------------------------------------
------------------------------------------------------------
------------------------------------------------------------
------------------------------------------------------------
------------------------------------------------------------
------------------------------------------------------------
------------------------------------------------------------
------------------------T-----------------------------------
------------------------------------------------------------
------------------------------------------------------M-----
---S--------------------------------------------------------
----------------------------------------I------------S------
----KAT-----------------------------------------------------
------------------------------------------------------------
------------------------------------------------------------
------------------------------------------------------------
-------------------------------L----------------------------
--------------------------MFII-------SILTIIGNSLVVIV-----GW--
-----------------K-------------NWS---H------T---R-S------H--
-------M-T-----H------L---LVFSLAIADLTETFIA------------------
-------------------------------F-PI-E-----------------------
-----------FTIE-------L--L--------G-------------------------
---E--W--------------------------------------------I-------F
------------------------------------------------------------
S------DFGCRFVE---Y-----------------CQALSFGV-------------AVF
IITFIAIDR--------YLSV--V---R------P-L---T-G-R------I-R-T--R-
-H--G---KWILVFCWSAPMLIL-FP-Y-VF-LF-K-------V------I-------K-
T---THHE-----S-------------------------------------------NET
-----------------------I-----------------------------F------
-M--------CQ---------P--------------------------------------
--------------VGS---------------GYDW------------------------
------------------------------------------------------------
------------------------------------------------------------
----------------------------------------L-D-----------------
--------------------------------------------------------R---
------------------------------------------------------------
------------------------------------------------------------
-----------------------------------------L-----YWTV---------
-----------------------------------------------------------E
LYYTFLLPMII-----MIFCYTSLV---------------R-------------------
----------------KV-----L-----------------------R-----M------
--------------------------------K-K-------------------------
------------------------------------------------------------
------------------------------------------------------------
-------------------------------V----------------------------
------------------------------------------------------------
------------------------------------------------------------
------------------------------------------------------------
------------------------------------------------------------
------------------------------------------------------------
--------------G---------------------------------------------
----------------------------------QAQ-----------------------
------------------------------------------------------------
------------------------------------------------------------
------------------------------------------------------------
--------------------------------------------------------PSVN
S------------LH------------------E--------------------------
--------------------------R------------------------------V--
------------G--------T-----------------------------------L--
----------SH------MKRKSV------------------------------------
------------RLALSFVTLFVVC-----------WGPRFVMD----------------
-----------CYRI----------------------------AY---------------
-----------------G-----------------------T----R-------------
----------------------------------------------------AV------
------------------------------------------------------------
-------------T-----R-----------T---S---A-----IY-------------
--------------------------E-VALF----------------------------
----MAY-----------------------------------------------------
---------TNQMLNP--------------------------------------------
------------------------------------------------VLYAL-------
-------------IDT--------------------------------------------
-------YF--------------K------------------------------------
-----Q-------------K--------L------------------K------------
--------------------------------------------------N---------
--------L---------------------------F-----------------------
------------------------------------------------------------
------------------------------------------------------------
-------------------------------------------RR---------------
------------------------------------------------------------
------------------------------------------------------------
------------------------------------------------------------
------------------------------------------------------------
------------------------------------------------------------
------------------------------------------------------------
------------------------------------------------------------
------QITTFENSTETNNHTN--------------------------------------
NTAG--------------------------------------------------------
------------------------------------------------------------
------------------------------------------------------------
------------------------------------------------------------
------------------------------------------------------------
------------------------------------------------------------
------------------------------------------------------------
------------------------------------------------------------
------------------------------------------------------------
------------------------------------------------------------
------------------------------------------------------------
------------------------------------------------------------
--------------
>Cnidaria_Hexacorallia_N_vectensis_GPR8_EDO49915_p1_NPR
------------------------------------------------------------
---------------------------------------------MRNYS----------
------------------------------------------------------------
------------------------------------------------------------
------------------------------------------------------------
---------------YGLD-----------------------------------------
-------------------------------------------WKVNGNFSN--------
--------------------------------------------------------ET--
------------------------------------------------------------
------------------------------------------------------------
---------------------------------------------------------HVN
S-----------------------------------------------------SFTQRS
------------------------------------------------------------
------------------------------------------------E-----------
------------------------------------------------------------
-----------------FP-----------------------------------------
------------R-----------F-----------------------------------
------------------------------------------------------------
------------------------------------------------------L-----
---S--------------------------------------------------------
----------------------------------------L------------L------
----LGY-----------------------------------------------------
------------------------------------------------------------
------------------------------------------------------------
------------------------------------------------------------
-------------------------------Y----------------------------
--------------------------GVVV-------LIVSLAGNMLALAA-----CS--
-----------------K-------------T-----Y------H-----RN----PS--
-------V-L------------L--GCLASLTVADLLFVLLA------------------
---------------------------------AF-D-----------------------
-----------AGIH-------F--A----------------------------------
---------------------------------------------------A-------H
------------------------------------------------------------
G------DMACKVEG---V-----------------LTETCYTA-------------LIL
VLVLISYER--------MQVV--S---S------P-I---L-A-R------V-R-R-FR-
-F--R---KWLPLLLWLISLIIC-SP-L-IF-FF-H-------T------S-------Q-
------------------------------------------------------------
-----------------------I-----------------------------G------
-W--------CE---------N--------------------------------------
--------------TA-------------------L-G----------------------
------------------------------------------------------------
------D---I-------------------------------------------------
----------------------------------------A-R-----------------
--------------------------------------------------------Q---
------------------------------------------------------------
------------------------------------------------------------
-----------------------------------------I-----YYGI---------
-----------------------------------------------------------Q
SLFLYTFSLLF-----MIWAHCRIF---------------R-------------------
----------------AL-----A-----------------------K-----H------
--------------------------------S-S-FR------------K---------
------------------------------------------------------------
------------------------------------------------------------
------------------------------------------------------------
------------------------------------------------------------
------------------------------------------------------------
------------------------------------------------------------
------------------------------------------------------------
------------------------------------------------------------
--------------G---------------------------------------------
------------------------------------------------------------
------------------------------------------------------------
------------------------------------------------------------
------------------------------------------------------------
------------------------------------------------------------
---------------------------------T--------------------------
--------------------------S------------------------------T--
------------P--------L-----------------------------------M--
----------IQ------SERKLT------------------------------------
------------RMLVAVTATFCLC-----------YSPYITVR----------------
-----------TLKY-----------------------------F---------------
-----------------K-----------------------L----T-------------
------------G---------------------------------------TS------
------------------------------------------------------------
------------------VL-----------W---R---T-----LW-------------
--------------------------R-ICEL----------------------------
----FVF-----------------------------------------------------
---------TQAAINP--------------------------------------------
------------------------------------------------FIFCF-------
-------------FSR--------------------------------------------
-------QY--------------R------------------------------------
-----K-------------A--------C------------------K------------
--------------------------------------------------E---------
--------I---------------------------L-----------------------
---------R--------------------------------------------------
-----------------------------------------------------CE-----
-------------------------------------------CR---------------
------------------------------------------------------------
------------------------------------------------------------
------------------------------------------------------------
------------------------------------------------------------
------------------------------------------------------------
------------------------------------------------------------
------------------------------------------------------------
------TKKKGSPKTRGVSATS--------------------------------------
LELKVGDLRQEPTTTS--------------------------------------------
------------------------------------------------------------
------------------------------------------------------------
------------------------------------------------------------
------------------------------------------------------------
------------------------------------------------------------
----------------RVSKNA--------------------------------------
------------------------------------------------------------
-------------------------------------TRDI-------------------
------------------------------------------------------------
------------------------------EF----------------------------
------------------------------------------------------------
--------------
>Cnidaria_Hexacorallia_N_vectensis_GPR25_EDO40106_p1_NPR
------------------------------------------------------------
---------------------------------------------MES------------
------------------------------------------------------------
------------------------------------------------------------
------------------------------------------------------------
------------------------------------------------------------
------------------------------------------------N-----------
------------------------------------------------------------
------------------------------------------------------------
------------------------------------------------------------
------------------------------------------------------------
------------------------------------------------------------
------------------------------------------------------------
------------------------------------------------------------
------------------------------------------------------------
------------------------------------------------------------
------------E-----------E-----------------------------------
------------------------------------------------------------
------------------------------------------------------G-----
---K--------------------------------------------------------
----------------------------------------I------------F------
----KIV-----------------------------------------------------
------------------------------------------------------------
------------------------------------------------------------
------------------------------------------------------------
-------------------------------F----------------------------
--------------------------YIFL-------FIFGTIGNLLVMVV-----I---
-----------------K-------------S-----R------K---K-R------S--
-------V-N-----D------F---FIFNLAISDLTFVLVS------------------
-------------------------------L-PF-Y-----------------------
-----------TYEL-------F--L----------------------------------
---R--F--------------------------------------------DK------F
------------------------------------------------------------
-------GFYCKVVW---P-----------------MMSVTLCV-------------SIF
TLTFMSVER--------CRAI--V---F------P-L---K-P-R------I-K-R--T-
-S--V---LIGLSTVWVASLVCI-LP-L-SI-VT-S-------A------E---------
------------------------------------------------------------
-----------------------G-----------------------------E------
-L--------CM---------E--------------------------------------
--------------R--------------------W-P----------------------
-------------S----------------------------------------------
------E---G-------------------------------------------------
----------------------------------------H-R-----------------
--------------------------------------------------------K---
------------------------------------------------------------
------------------------------------------------------------
-----------------------------------------A-----YTIA---------
-----------------------------------------------------------L
FAIQYAIPLLI-----IAMAYITIA---------------I-------------------
----------------KL-----V-----------------------R-----T------
--------------------------------E-V-------------------------
------------------------------------------------------------
------------------------------------------------------------
------------------------------------------------------------
------------------------------------------------------------
------------------------------------------------------------
------------------------------------------------------------
------------------------------------------------------------
-P----------------------------------------------------------
--------------D---------------------------------------------
----------------------------------RTSV----------------------
------------------------------------------------------------
------------------------------------------------------------
------------------------------------------------------------
--------------------------------------------------------NNRG
Q--------------------------------I--------------------------
--------------------------V------------------------------K--
------------R--------Q-----------------------------------S--
----------RK------ENFHII------------------------------------
------------RTVAVIVSLFLVC-----------MLPNQIAW----------------
-----------LLYD-----------------------------F---------------
-----------------E-----------------------G----E-------------
--------------E-------------------------------------Q-------
------------------------------------------------------------
-------------------------------A---K---L-----FW-------------
--------------------------S-FAEA----------------------------
----LIF-----------------------------------------------------
---------LHSCVNP--------------------------------------------
------------------------------------------------VIYGS-------
-------------LTR--------------------------------------------
-------QF--------------R------------------------------------
-----E-------------G--------Y------------------I------------
--------------------------------------------------R---------
------------------------------------------------------------
------------------------------------------------------------
------------------------------------------------------------
------------------------------------------------------------
------------------------------------------------------------
------------------------------------------------------------
------------------------------------------------------------
------------------------------------------------------------
------------------------------------------------------------
------------------------------------------------------------
------------------------------------------------------------
------------------------------------------------------------
------------------------------------------------------------
------------------------------------------------------------
------------------------------------------------------------
------------------------------------------------------------
------------------------------------------------------------
------------------------------------------------------------
------------------------------------------------------------
------------------------------------------------------------
------------------------------------------------------------
------------------------------------------------------------
------------------------------------------------------------
------------------------------------------------------------
--------------
>Cnidaria_Hexacorallia_N_vectensis_GPR50_EDO41654_p1_NPR
------------------------------------------------------------
------------------------------------------------------------
------------------------------------------------------------
------------------------------------------------------------
------------------------------------------------------------
------------------------------------------------------------
------------------------------------------------------------
------------------------------------------------------------
------------------------------------------------------------
------------------------------------------------------------
------------------------------------------------------------
------------------------------------------------------------
------------------------------------------------------------
------------------------------------------------------------
------------------------------------------------------------
------------------------------------------------------------
------------------------------------------------------------
------------------------------------------------------------
------------------------------------------------------------
------------------------------------------------------------
------------------------------------------------------------
------------------------------------------------------------
------------------------------------------------------------
------------------------------------------------------------
------------------------------------------------------------
------------------------------------------------------------
------------------------------------------------------------
------------------------------------------------------------
------------------------------MAVADLLDTIFG------------------
-------------------------------V-PY-N-----------------------
-----------ISYF-------Y--I--G-----L-------------------------
---R--W--------------------------------------------F---PGT-L
------------------------------------------------------------
G------EFTCKFLN---F-----------------GTNISITA-------------SVF
TLAAIAVDR--------YFAI--A---H------C-A---K-R-P------L-S-L--R-
-S--V---RYIIATIWVIACMVF-SS-D-YY-RF-R-------V------I-------D-
G--------------------------------------------------------PNG
-----------------------D-----------------------------V------
-Y--------CL---------Q--------------------------------------
--------------DAN---------------A--W-G----------------------
------------------------------------------------------------
------K---K-------------------------------------------------
----------------------------------------A-V-----------------
--------------------------------------------------------Q---
------------------------------------------------------------
------------------------------------------------------------
-----------------------------------------I-----DYIV---------
-----------------------------------------------------------K
FVLNYAFPLFA-----MGILYSIMI---------------R-------------------
----------------YL-----W-----------------------Q-----T------
--------------------------------R-G-------------------------
------------------------------------------------------------
------------------------------------------------------------
------------------------------------------------------------
------------------------------------------------------------
------------------------------------------------------------
------------------------------------------------------------
------------------------------------------------------------
-P----------------------------------------------------------
--------------G---------------------------------------------
----------------------------------YA------------------------
------------------------------------------------------------
------------------------------------------------------------
------------------------------------------------------------
-----------------------------------------------------------S
D--------------------------------S--------------------------
--------------------------I------------------------------E--
------------R--------R-----------------------------------V--
----------HE------QRKRSV------------------------------------
------------KKLLAIVVEFAFC-----------WFPIHVVH----------------
-----------FLAA-----------------------------F---------------
-----------------N-----------------------P----K-------------
--------------L-------------------------------------LF------
------------------------------------------------------------
-------------C-----T-----------S---V---Y-----VP-------------
--------------------------L-TCIW----------------------------
----LAH-----------------------------------------------------
---------ANSAINP--------------------------------------------
------------------------------------------------CLYLY-------
-------------LTH--------------------------------------------
-------KN--------------R------------------------------------
-----K-------------AN-------V------------------K-P----------
--------------------------------------------------SA--------
--------T---------------------------F-----------------------
------------------------------------------------------------
------------------------------------------------------------
------------------------------------------------------------
------------------------------------------------------------
------------------------------------------------------------
------------------------------------------------------------
------------------------------------------------------------
------------------------------------------------------------
------------------------------------------------------------
------------------------------------------------------------
------------------------------------------------------------
------------------------------------------------------------
------------------------------------------------------------
------------------------------------------------------------
------------------------------------------------------------
------------------------------------------------------------
------------------------------------------------------------
------------------------------------------------------------
------------------------------------------------------------
------------------------------------------------------------
------------------------------------------------------------
------------------------------------------------------------
------------------------------------------------------------
--------------
>Cnidaria_Hexacorallia_N_vectensis_GPR64_EDO47067_p1_NPR
------------------------------------------------------------
---------------------------------------------MEAS-----------
------------------------------------------------------------
------------------------------------------------------------
------------------------------------------------------------
------------------------------------------------------------
------------------------------------------------N-----------
--------------------------------------------------------TT--
------------------------------------------------------------
------------------------------------------------------------
-------------------------------------------------------NISLN
Q-----------------------------------------------------------
-----------------------------------------------------------T
GCAT--------------------------------------------T-----------
------------------------------------------------------------
-----------------DT-----------------------------------------
------------V-----------A-----------------------------------
------------------------------------------------------------
------------------------------------------------------E-----
---T--------------------------------------------------------
----------------------------------------I------------I------
----KTV-----------------------------------------------------
------------------------------------------------------------
------------------------------------------------------------
------------------------------------------------------------
-------------------------------A----------------------------
--------------------------QCAL-------LLASLVGNALVILV-----IY--
-----------------R-------------V-----K------S---M-R------T--
-------T-V-----N------Y---FLMNMAVSDLIIPAVV------------------
-------------------------------L-PR-D-----------------------
-----------ILET-------S--S--G-S---V-------------------------
---A--W--------------------------------------------RL--NGG-L
------------------------------------------------------------
G------VATCKFVY---F-----------------LSDITPSV-------------SVL
SLVFMTCDR--------FCAV--A---F------P-F---K-A-S----L-I-P-S--A-
-V--R---RSLIAITWLVSMAFF-AP-Y-FY-SF-E-------L------V-------P-
G--------------------------------------------------------ENG
-----------------------D-----------------------------V------
-F--------CR---------L--------------------------------------
--------------T--------------------W-G----------------------
-------------D----------------------------------------------
----------R-------------------------------------------------
----------------------------------------I-H-----------------
--------------------------------------------------------I---
------------------------------------------------------------
------------------------------------------------------------
-----------------------------------------I-----FITV---------
-----------------------------------------------------------I
CLTFIVIPFAL-----LASIYTAIL---------------V-------------------
----------------IL-----Y-----------------------R-----N------
--------------------------------R-G-------------------------
------------------------------------------------------------
------------------------------------------------------------
------------------------------------------------------------
------------------------------------------------------------
------------------------------------------------------------
------------------------------------------------------------
------------------------------------------------------------
-T----------------------------------------------------------
--------------G---------------------------------------------
----------------------------------EE------------------------
------------------------------------------------------------
------------------------------------------------------------
------------------------------------------------------------
-----------------------------------------------------------M
E--------------------------------R--------------------------
--------------------------E------------------------------R--
------------K--------R-----------------------------------R--
----------EK------VNKTVM------------------------------------
------------KLALAIVLLFALC-----------WGPYNGVI----------------
-----------FTIA-----------------------------F---------------
-----------------V-----------------------W----Q-------------
--------------N---------------------------------------------
----------------KIPR----------------------------------------
-----------T-C-----S-----------F---S---T-----IW-------------
--------------------------F-IARY----------------------------
----LAY-----------------------------------------------------
---------STSALNP--------------------------------------------
------------------------------------------------LVLFA-------
-------------LNE--------------------------------------------
-------NY--------------R------------------------------------
-----N-------------G--------L------------------K------------
--------------------------------------------------R---------
--------V---------------------------L-----------------------
---------GI-------------------------------------------------
------------------------------------------------------------
-------------------------------------------RR---------------
-------------------------------------------------SAG--------
------------------------------------------------------------
------------------------------------------------------------
------------------------------------------------------------
------------------------------------------------------------
------------------------------------------------------------
------------------------------------------------------------
------NDETTSRYLRRKDKRK--------------------------------------
PSDLRMVTSASLLK----------------------------------------------
------------------------------------------------------------
------------------------------------------------------------
------------------------------------------------------------
------------------------------------------------------------
------------------------------------------------------------
----------------SCDASK------------------------------------T-
------------------------------------------------------------
------------------------------------ATDSL-------------------
------------------------------------------------------------
------------------------------------------------------------
------------------------------------------------------------
--------------
>Cnidaria_Hexacorallia_N_vectensis_GPR65_EDO47650_p1_NPR
------------------------------------------------------------
------------------------------------------------------------
------------------------------------------------------------
------------------------------------------------------------
------------------------------------------------------------
------------------------------------------------------------
------------------------------------------------------------
------------------------------------------------------------
------------------------------------------------------------
------------------------------------------------------------
------------------------------------------------------------
------------------------------------------------------------
------------------------------------------------------------
------------------------------------------------------------
------------------------------------------------------------
------------------------------------------------------------
------------------------------------------------------------
------------------------------------------------------------
------------------------------------------------------------
------------------------------------------------------------
------------------------------------------------------------
----MTT-----------------------------------------------------
------------------------------------------------------------
------------------------------------------------------------
------------------------------------------------------------
-------------------------------A----------------------------
--------------------------YALS-------FVVGLLGNGLGLFI-----IF--
-----------------KR------------S-----S------K---G-N------A--
-------S-T-----N------V---LIGNMALADLLVTLFA------------------
-------------------------------M-PH-S-----------------------
-----------VGFL-------Y--Y--Q-----N-------------------------
---K--W--------------------------------------------I---GGI-I
------------------------------------------------------------
G------EIGCKLAQ---F-----------------PFVVSIAA-------------SIL
TLLAISVER--------FWAI--Y---Y------P-L---R-A-R--------K-L--R-
-K--P---KVLSSVIWLLAISVF-CP-Y-LF-SY-T-------V------K-------R-
T--------------------------------------------------------ASG
-----------------------Q-----------------------------Y------
-Y--------CV---------V--------------------------------------
--------------E--------------------W-G----------------------
-------------DIE----------------------------------ET--------
------Y---R-------------------------------------------------
----------------------------------------T-Q-----------------
--------------------------------------------------------R---
------------------------------------------------------------
------------------------------------------------------------
-----------------------------------------L-----YYLM---------
-----------------------------------------------------------I
FVFLYALPLLV-----ITLLYTLIG---------------V-------------------
----------------KL-----W-----------------------Y-----R------
--------------------------------K-Q-------------------------
------------------------------------------------------------
------------------------------------------------------------
------------------------------------------------------------
------------------------------------------------------------
------------------------------------------------------------
------------------------------------------------------------
------------------------------------------------------------
-P----------------------------------------------------------
--------------G---------------------------------------------
----------------------------------QE------------------------
------------------------------------------------------------
------------------------------------------------------------
------------------------------------------------------------
-----------------------------------------------------------N
A--------------------------------R--------------------------
--------------------------S------------------------------R--
------------R--------T-----------------------------------A--
----------IV------AKRRIL------------------------------------
------------RLLIVLVLVFTVC-----------WLPAHLMH----------------
-----------YYMY-----------------------------Y---------------
-----------------D-----------------------L----K-------------
--------------A-------------------------------------WF------
------------------------------------------------------------
-------------N-----I-----------P---V---A-----VK-------------
--------------------------L-LSFW----------------------------
----ICH-----------------------------------------------------
---------SNSAINP--------------------------------------------
------------------------------------------------GIYIL-------
-------------LSE--------------------------------------------
-------NF--------------R------------------------------------
-----R-------------E--------F------------------L------------
--------------------------------------------------K---------
--------TT--------------------------L-----------------------
------------------------------------------------------------
--------------------------------------------------GLVC------
-------------------------------------------SK---------------
------------------------------------------------------------
------------------------------------------------------------
------------------------------------------------------------
------------------------------------------------------------
------------------------------------------------------------
------------------------------------------------------------
------------------------------------------------------------
---APSLPRTSSSKSRKTGRKA--------------------------------------
------------------------------------------------------------
------------------------------------------------------------
------------------------------------------------------------
------------------------------------------------------------
------------------------------------------------------------
------------------------------------------------------------
----------------TLSSRL--------------------------------------
------------------------------------------------------------
----------------------------FGSRRGGRTVTFV-------------------
------------------------------------------------------------
------------------------------------------------------------
------------------------------------------------------------
--------------
>Cnidaria_Hexacorallia_N_vectensis_GPR75_EDO41480_p1_NPR
------------------------------------------------------------
---------------------------------------------MAED-----------
------------------------------------------------------------
------------------------------------------------------------
------------------------------------------------------------
------------------------------------------------------------
------------------------------------------------N-----------
--------------------------------------------------------GS--
------------------------------------------------------------
------------------------------------------------------------
--------------------------------------------------------RAFN
L-----------------------------------------------------TRGSIA
GT----------------------------------------------------------
------------------------------------------------A-----------
------------------------------------------------------------
-----------------AT-----------------------------------------
------------T-----------A-----------------------------------
------------------------------------------------------------
------------------------------------------------------S-----
---V--------------------------------------------------------
----------------------------------------L------------V------
----VTA-----------------------------------------------------
------------------------------------------------------------
------------------------------------------------------------
------------------------------------------------------------
-------------------------------F----------------------------
--------------------------LGFV-------SLGGVFGNGLVVCV-----IK--
-----------------R-------------L-----RWH----G---K-Q------S--
-------S-V-----H------T---FLLHLALSDLMVCCVC------------------
-------------------------------I-PL-T-----------------------
-----------ITAN-------F--VALD-----S-------------------------
---S--N--------------------------------------------T-------L
------------------------------------------------------------
H------SIVCKTMR---F-----------------FQFLAPTV-------------SIS
LLTVISIDR--------FLVI--V---K------P-L---R-K-T------F---L--R-
-R--S---TWLIIFAWTYSIIQF-LP-T-FY-LA-R-------I------D-------N-
I---SID--------------------------------------------------NST
-----------------------V-----------------------------G------
-Y--------CT---------P--------------------------------------
--------------I----------------------P----------------------
------------NN----------------------------------------------
------T---S-------------------------------------------------
----------------------------------------E-G-----------------
--------------------------------------------------------L---
------------------------------------------------------------
------------------------------------------------------------
-----------------------------------------G-----YLMF---------
-----------------------------------------------------------L
AFCAFVLPLTT-----MCVMYTSIC---------------R-------------------
----------------VV-----W-----------------------R-----R------
--------------------------------H-E-QL------------H---------
------------------------------------------------------------
------------------------------------------------------------
------------------------------------------------------------
------------------------------------------------------------
------------------------------------------------------------
------------------------------------------------------------
------------------------------------------------------------
------------------------------------------------------------
------------------------------------------------------------
------------------------------------------------------------
------------------------------------------------------------
------------------------------------------------------------
------------------------------------------------------------
--------------------------------------------------------DNST
A-------------------------------IS--------------------------
--------------------------G------------------------------E--
------------T--------L-----------------------------------F--
----------RR------SKRRIL------------------------------------
------------KMLLIVVAAFMFC-----------WLPFVAYA----------------
-----------GFVEPYLET------------------------F---------------
-----------------------------------------P------------------
----------------------------------------------------NP------
------------------------------------------------------------
-------------------------------G---D---L-----IR-------------
--------------------------L-ASYC----------------------------
----LGL-----------------------------------------------------
---------TNSLINP--------------------------------------------
------------------------------------------------VIYFF-------
-------------SNV--------------------------------------------
-------VL--------------R------------------------------------
-----K-------------S--------C------------------I------------
--------------------------------------------------D---------
--------L---------------------------L-----------------------
---------C--------------------------------------------------
-----------------------------------------------------C------
-------------------------------------------RKFN-------------
------------------------------------------------------------
------------------------------------------------------------
------------------------------------------------------------
------------------------------------------------------------
------------FPA---------------------------------------------
------------------------------------------------------------
----------------------------------------------------------NL
QYAWSPAISRRMITSRGSSLIP--------------------------------------
DIS---------------------------------------------------------
------------------------------------------------------------
------------------------------------------------------------
------------------------------------------------------------
------------------------------------------------------------
------------------------------------------------------------
----------------SLRHSL--------------------------------------
------------------------------------------------------------
------------------------------------------------------------
----------------------------------------------HRR-----------
------------------------------------------------------------
------------------------------------------------------------
--------------
>Cnidaria_Hexacorallia_N_vectensis_GPR187_EDO45537_p1_NPR
------------------------------------------------------------
---------------------------------------------MAMLL----------
------------------------------------------------------------
------------------------------------------------------------
------------------------------------------------------------
------------------------------------------------------------
------------------------------------------------------------
--------------------------------------------------------AK--
------------------------------------------------------------
------------------------------------------------------------
------------------------------------------------------------
------------------------------------------------------------
------------------------------------------------------------
------------------------------------------------------------
------------------------------------------------------------
-----------------EP-----------------------------------------
------------L-----------W-----------------------------------
------------------------------------------------------------
------------------------------------------------------S-----
---L--------------------------------------------------------
----------------------------------------V------------I------
----RYI-----------------------------------------------------
------------------------------------------------------------
------------------------------------------------------------
------------------------------------------------------------
-------------------------------L----------------------------
--------------------------SSAI-------FLVGVVGNILVCVV-----VY--
-----------------K-------------N-----H------R---M-H------T--
-------A-M-----N------M---FLVNLAVCDIFVCVFN------------------
-------------------------------I-IF-T-----------------------
-----------LIYF-------Q--L--------Q-------------------------
---Y--W--------------------------------------------P-------F
------------------------------------------------------------
G------LVWCKMLP---T-----------------LQITNISA-------------STG
SLVAMTVER--------YRAI--C---M------P-M---S-N-P------I-S-R--T-
-H--A---KLAIALAWMVGFFVA-LP-E-VG-AY-T-------L------T-------G-
------------------------------------------------------------
-----------------------E-----------------------------Y------
-G--------CG---------E--------------------------------------
--------------Q--------------------W-P----------------------
-------------I----------------------------------------------
------P---E-------------------------------------------------
----------------------------------------L-Q-----------------
--------------------------------------------------------K---
------------------------------------------------------------
------------------------------------------------------------
-----------------------------------------I-----YSMF---------
-----------------------------------------------------------L
FIAIYVVPLLM-----LLPAYIRMI---------------L-------------------
----------------KL-----W-----------------------I-----V------
--------------------------------Q-E-EVTV--------ASS---------
------------------------------------------------------------
------------------------------------------------------------
------------------------------------------------------------
------------------------------------------------------------
------------------------------------------------------------
------------------------------------------------------------
------------------------------------------------------------
------------------------------------------------------------
--------------G---------------------------------------------
------------------------------------------------------------
------------------------------------------------------------
------------------------------------------------------------
------------------------------------------------------------
------------------------------------------------------------
--------------------------------IS--------------------------
--------------------------Q------------------------------D--
------------P--------Q-----------------------------------S--
----------IK------RRRNVL------------------------------------
------------KMMAIVVLSYGVC-----------LMPYHAAF----------------
-----------IWYD-----------------------------Y---------------
-----------------G-----------------------T----G-------------
--------------S-------------------------------------IT------
------------------------------------------------------------
-------------P-----W-----------F---W---I-----LL-------------
--------------------------C-YTQI----------------------------
----ISW-----------------------------------------------------
---------FNSCVNP--------------------------------------------
------------------------------------------------IIYWF-------
-------------FSE--------------------------------------------
-------QF--------------S------------------------------------
-----K-------------E--------F------------------N------------
--------------------------------------------------K---------
--------I---------------------------L-----------------------
---------G--------------------------------------------------
-----------------------------------------------------C------
-------------------------------------------NKL--------------
------------------------------------------------------------
------------------------------------------------------------
------------------------------------------------------------
------------------------------------------------------------
------------------------------------------------------------
------------------------------------------------------------
------------------------------------------------------------
------KRLRKLSFTHSSSEQH--------------------------------------
QQLYTANT----------------------------------------------------
------------------------------------------------------------
------------------------------------------------------------
------------------------------------------------------------
------------------------------------------------------------
------------------------------------------------------------
----------------TVKNAS--------------------------------------
------------------------------------------------------------
------------------------------------------------------------
------------------------------------------------------------
------------------------------------------------------------
------------------------------------------------------------
------------RA
>Cnidaria_Hexacorallia_N_vectensis_GPR188_EDO40231_p1_NPR
------------------------------------------------------------
---------------------------------------------MR-------------
------------------------------------------------------------
------------------------------------------------------------
------------------------------------------------------------
------------------------------------------------------------
------------------------------------------------------------
------------------------------------------------------------
------------------------------------------------------------
------------------------------------------------------------
------------------------------------------------------------
------------------------------------------------------------
------------------------------------------------------------
------------------------------------------------------------
------------------------------------------------------------
-----------------DS-----------------------------------------
------------D-----------G-----------------------------------
------------------------------------------------------------
------------------------------------------------------L-----
---R--------------------------------------------------------
----------------------------------------I------------F------
----KLL-----------------------------------------------------
------------------------------------------------------------
------------------------------------------------------------
------------------------------------------------------------
-------------------------------C----------------------------
--------------------------YAIV-------FLVGATGNSMVVWL-----VA--
-----------------K-------------------R------R---L-R------A--
-------R-Y-----N------Y---FLANLAIADLAVVTIN------------------
-------------------------------L-PF-R-----------------------
-----------LAYQ-------E--N--R-----Y-------------------------
---Q--W--------------------------------------------P-------F
------------------------------------------------------------
G------YALCKFIP---P-----------------LTYTFTTA-------------SSA
FLLAVSLER--------YRAV--V---H------P-L---R-G-K------V-T-T--K-
-Q--L---KLTVLAIWVLSFLVT-FP-L-NT-YM-S-------T------A-------E-
---------------------------------------------------------KGG
-----------------------K-----------------------------V------
-V--------CT---------D--------------------------------------
--------------A--------------------W-P----------------------
-------------T----------------------------------------------
------R---H-------------------------------------------------
----------------------------------------L-E-----------------
--------------------------------------------------------Q---
------------------------------------------------------------
------------------------------------------------------------
-----------------------------------------V-----YFVL---------
-----------------------------------------------------------L
FLIQFAFPLLV-----MLVVYLKII---------------V-------------------
----------------TM-----R-----------------------H-----N------
--------------------------------Q-L-KSC---------------------
------------------------------------------------------------
------------------------------------------------------------
------------------------------------------------------------
------------------------------------------------------------
------------------------------------------------------------
------------------------------------------------------------
------------------------------------------------------------
------------------------------------------------------------
------------------------------------------------------------
------------------------------------------------------------
------------------------------------------------------------
------------------------------------------------------------
------------------------------------------------------------
-----------------------------------------------------------N
H--------------------------------R--------------------------
--------------------------A------------------------------S--
------------M--------T-----------------------------------I--
----------RK------RNTRVI------------------------------------
------------RMLLAVVFSYFIC-----------VMPYSTFL----------------
-----------VLSV-----------------------------F---------------
-----------------N-----------------------R----E-------------
--------------G-------------------------------------PV------
------------------------------------------------------------
---------------------------------------A-----LK-------------
--------------------------T-FLVL----------------------------
----MAL-----------------------------------------------------
---------ANSMVNP--------------------------------------------
------------------------------------------------LLYGA-------
-------------LNR--------------------------------------------
-------QF--------------R------------------------------------
-----L-------------G--------Y-------------------------------
------------------------------------------------------------
------------------------------------------------------------
------------------------------------------------------------
------------------------------------------------------------
------------------------------------------------------------
------------------------------------------------------------
------------------------------------------------------------
------------------------------------------------------------
------------------------------------------------------------
------------------------------------------------------------
------------------------------------------------------------
------------------------------------------------------------
------------------------------------------------------------
------------------------------------------------------------
------------------------------------------------------------
------------------------------------------------------------
------------------------------------------------------------
------------------------------------------------------------
------------------------------------------------------------
------------------------------------------------------------
------------------------------------------------------------
------------------------------------------------------------
------------------------------------------------------------
------------------------------------------------------------
------------------------------------------------------------
--------------
>Cnidaria_Hexacorallia_N_vectensis_GPR191_EDO42480_p1_NPR
------------------------------------------------------------
------------------------------------------------------------
------------------------------------------------------------
------------------------------------------------------------
------------------------------------------------------------
-----------------MSIFKVSVIRALFCEIVPV------------------------
---------------INWLV--------------ASPWKKPFYNKVRENV----------
--------------------------------------------------------SQ--
------------------------------------------------------------
------------------------------------------------------------
-----------------------------------------------------MDESTAN
ST----------------------------------------------------SNASCS
LLPS--------------------------------------------------------
---------------------------------------------PYLV-----------
------------------------------------------------------------
-----------------EH-----------------------------------------
------------P-----------A-----------------------------------
------------------------------------------------------------
------------------------------------------------------L-----
---A--------------------------------------------------------
----------------------------------------A------------T------
----RLS-----------------------------------------------------
------------------------------------------------------------
------------------------------------------------------------
------------------------------------------------------------
-------------------------------V----------------------------
--------------------------EAGA-------AIVGVLGNILVCVL-----AT--
-----------------R-------------M-----R------I---L-G------P--
-------S-D-----G------L---YIRSLAISDLGILLVN------------------
-------------------------------F-PI-A-----------------------
-----------VIKE-------Q--S--P-----L-------------------------
---N--W--------------------------------------------P-------I
------------------------------------------------------------
G------RVMCYVLY---P-----------------VSEMFHGA-------------CIW
SIVAIAIER--------YRII--V---H------N-T---H-P----------S-L--T-
-A--T---KLTILSIWLGAFALFVVP-L-LF-IV-C-------Y------E-------V-
---------------------------------------------------------HPC
-----------------------G-----------------------------T------
-L--------CL---------F--------------------------------------
--------------K--------------------W-P----------------------
-------------N----------------------------------------------
----------M-------------------------------------------------
----------------------------------------M-H-----------------
--------------------------------------------------------N---
------------------------------------------------------------
------------------------------------------------------------
-----------------------------------------S-----YIVL---------
-----------------------------------------------------------D
ICLLYLLPLMV-----ISFTYARIT---------------R-------------------
----------------AL-----N-----------------------K-----S------
--------------------------------T-T-LH------------R-HL------
------------------------------------------------------------
------------------------------------------------------------
------------------------------------------------------------
------------------------------------------------------------
------------------------------------------------------------
------------------------------------------------------------
------------------------------------------------------------
------------------------------------------------------------
--------------A---------------------------------------------
------------------------------------------------------------
------------------------------------------------------------
------------------------------------------------------------
------------------------------------------------------------
------------------------------------------------------SVLEAR
K--------------------------------D--------------------------
--------------------------E------------------------------E--
------------L--------E-----------------------------------R--
----------VR------QNARTK------------------------------------
------------QLLTALVWVFTIT-----------MLPLNLFR----------------
-----------LVFI----------------------------CW---------------
-----------------------------------------K----D-------------
-------------FS-------------------------------------KH------
------------------------------------------------------------
-------------R-----L-----------F---L---V-----FY-------------
--------------------------N-VSVL----------------------------
----GVV-----------------------------------------------------
---------VSSAADP--------------------------------------------
------------------------------------------------IIYSI-------
-------------ITR--------------------------------------------
-------AF--------------I------------------------------------
-----A-------------S--------L------------------M------------
------------------------------------------------------------
------------------------------------------------------------
------------------------------------------------------------
-----------------------------------------------------CK-----
-------------------------------------------WK---------------
------------------------------------------------------------
------------------------------------------------------------
------------------------------------------------------------
------------------------------------------------------------
------------------------------------------------------------
------------------------------------------------------------
------------------------------------------------------------
--------------KRDDGEEK--------------------------------------
MVESKL------------------------------------------------------
------------------------------------------------------------
------------------------------------------------------------
------------------------------------------------------------
------------------------------------------------------------
------------------------------------------------------------
------------------------------------------------------------
------------------------------------------------------------
------------------------------------------------------------
------------------------------------------------------------
------------------------------------------------------------
------------------------------------------------------------
--------------
>Cnidaria_Hexacorallia_N_vectensis_EDO34678_p1_NPR
------------------------------------------------------------
------------------------------------------------------------
------------------------------------------------------------
------------------------------------------------------------
------------------------------------------------------------
------------------------------------------------------------
------------------------------------------------------------
------------------------------------------------------------
------------------------------------------------------------
------------------------------------------------------------
------------------------------------------------------------
------------------------------------------------------------
------------------------------------------------------------
------------------------------------------------------------
------------------------------------------------------------
------------------------------------------------------------
------------------------------------------------------------
------------------------------------------------------------
------------------------------------------------------------
------------------------------------------------------------
------------------------------------------------------------
------------------------------------------------------------
------------------------------------------------------------
------------------------------------------------------------
------------------------------------------------------------
------------------------------------------------------------
------------------------------------------------------------
------------------------------------------------------------
----------------------V---FVLNLAIADLGVLIFS------------------
-------------------------------V-PF-G-----------------------
-----------LVRT-------E--A--------I-------------------------
---S--W--------------------------------------------P-------F
------------------------------------------------------------
G------WFGCKVLY---P-----------------FSDIFHGV-------------SIA
SITAIAVYR--------YRGI--V---T------G-R---S-P-D----PHR-T-R--K-
-H--A---KLVVALVWVVSFLLLVLP-L-FF-SM-R-------Y------E-------K-
---------------------------------------------------------FNG
-----------------------D-----------------------------F------
-Y--------CF---------P--------------------------------------
--------------K--------------------F-S----------------------
-------------K----------------------------------------------
------F---L-------------------------------------------------
----------------------------------------Y-F-----------------
--------------------------------------------------------R---
------------------------------------------------------------
------------------------------------------------------------
-----------------------------------------L-----YQAE---------
-----------------------------------------------------------L
LLLTYIIPLCI-----ILFTYIKIR---------------A-------------------
----------------RL-----Q-----------------------E-----S------
--------------------------------I-Q-LRL-------------QIRQQS--
------------------------------------------------------------
------------------------------------------------------------
------------------------------------------------------------
------------------------------------------------------------
------------------------------------------------------------
------------------------------------------------------------
------------------------------------------------------------
------------------------------------------------------------
--------------G---------------------------------------------
------------------------------------------------------------
------------------------------------------------------------
------------------------------------------------------------
------------------------------------------------------------
------------------------------------------------------------
--------------------------------FR--------------------------
--------------------------R------------------------------N--
------------D--------H-----------------------------------F--
----------NE------KNFKAL------------------------------------
------------KILTPIVVVFALT-----------MLPYNIYR----------------
-----------FADI-----------------------------F---------------
-----------------F-----------------------D----T-------------
--------------S-------------------------------------GF------
------------------------------------------------------------
-------------R-----Y-----------M---L---L-----FF-------------
--------------------------K-FCVV----------------------------
----AFI-----------------------------------------------------
---------CNSSANP--------------------------------------------
------------------------------------------------VIYTL-------
-------------ISD--------------------------------------------
-------EF--------------R------------------------------------
-----K-------------A--------F------------------K------------
------------------------------------------------------------
------------------------------------------------------------
------------------------------------------------------------
------------------------------------------------------------
------------------------------------------------------------
------------------------------------------------------------
------------------------------------------------------------
------------------------------------------------------------
------------------------------------------------------------
------------------------------------------------------------
------------------------------------------------------------
------------------------------------------------------------
------------------------------------------------------------
------------------------------------------------------------
------------------------------------------------------------
------------------------------------------------------------
------------------------------------------------------------
------------------------------------------------------------
------------------------------------------------------------
------------------------------------------------------------
------------------------------------------------------------
------------------------------------------------------------
------------------------------------------------------------
------------------------------------------------------------
------------------------------------------------------------
--------------
>Cnidaria_Hexacorallia_N_vectensis_EDO30188_p1_NPR
------------------------------------------------------------
------------------------------------------------------------
------------------------------------------------------------
------------------------------------------------------------
------------------------------------------------------------
------------------------------------------------------------
------------------------------------------------------------
------------------------------------------------------------
------------------------------------------------------------
------------------------------------------------------------
------------------------------------------------------------
------------------------------------------------------------
------------------------------------------------------------
------------------------------------------------------------
------------------------------------------------------------
------------------------------------------------------------
------------------------------------------------------------
------------------------------------------------------------
------------------------------------------------------------
------------------------------------------------------------
-----------------------------------------------------I------
----QLV-----------------------------------------------------
------------------------------------------------------------
------------------------------------------------------------
------------------------------------------------------------
-------------------------------C----------------------------
--------------------------YSVI-------AGVSIFGNSLIWWK-----IH--
-----------------H-------------R-----P------R-----R------R--
-------I-S-----D------F---FIINLSLSDILTGLLS------------------
-------------------------------I-PL-D-----------------------
-----------LAER-------L--S--------K-------------------------
---G--W--------------------------------------------P-------F
------------------------------------------------------------
W------GFMCKIVY---P-----------------LQTVLMAV-------------TVL
TLLGISAER--------YRAV--I---T------P-M---K-R-K------P-T-R--N-
-T--I---ISIICILWGISIVVA-IP-Y-MT-VL-K-------Y------D-------N-
------------------------------------------------------------
-----------------------------------------------------M------
-E--------CY---------E--------------------------------------
--------------V--------------------W-S----------------------
-------------S----------------------------------------------
------R---A-------------------------------------------------
----------------------------------------H-V-----------------
--------------------------------------------------------A---
------------------------------------------------------------
------------------------------------------------------------
-----------------------------------------I-----YTVS---------
-----------------------------------------------------------I
FVLLYVIPLTI-----ITLCYVRIG---------------L-------------------
----------------RL-----K-----------------------Q-----D------
--------------------------------M-R-SF----------------------
------------------------------------------------------------
------------------------------------------------------------
------------------------------------------------------------
------------------------------------------------------------
------------------------------------------------------------
------------------------------------------------------------
------------------------------------------------------------
------------------------------------------------------------
------------------------------------------------------------
------------------------------------------------------------
------------------------------------------------------------
------------------------------------------------------------
------------------------------------------------------------
------------------------------------------------------------
---------------------------------R--------------------------
--------------------------K------------------------------I--
------------M--------A-----------------------------------R--
----------CS------KNPHMT------------------------------------
------------NVFALVVMVFAIC-----------QLPNHVIY----------------
-----------LWHD-----------------------------L---------------
-----------------G-----------------------R----G-------------
--------------G-------------------------------------DW------
------------------------------------------------------------
-------------V-----Y-----------Y---S---D-----VL-------------
--------------------------P-LCHI----------------------------
----LTY-----------------------------------------------------
---------LNSALDP--------------------------------------------
------------------------------------------------FALGM-------
------------------------------------------------------------
------------------------------------------------------------
------------------------------------------------------------
------------------------------------------------------------
------------------------------------L-----------------------
------------------------------------------------------------
------------------------------------------------------------
------------------------------------------------------------
------------------------------------------------------------
------------------------------------------------------------
------------------------------------------------------------
------------------------------------------------------------
------------------------------------------------------------
------------------------------------------------------------
------------------------------------------------------------
------------------------------------------------------------
------------------------------------------------------------
------------------------------------------------------------
------------------------------------------------------------
------------------------------------------------------------
------------------------------------------------------------
------------------------------------------------------------
------------------------------------------------------------
------------------------------------------------------------
------------------------------------------------------------
------------------------------------------------------------
------------------------------------------------------------
------------------------------------------------------------
--------------
>Cnidaria_Hexacorallia_N_vectensis_EDO31743_p1_NPR
------------------------------------------------------------
------------------------------------------------------------
------------------------------------------------------------
------------------------------------------------------------
------------------------------------------------------------
------------------------------------------------------------
------------------------------------------------------------
------------------------------------------------------------
------------------------------------------------------------
------------------------------------------------------------
------------------------------------------------------------
------------------------------------------------------------
------------------------------------------------------------
----------------------------------------------YYD-----------
------------------------------------------------------------
-----------------VD-----------------------------------------
------------T-----------A-----------------------------------
------------------------------------------------------------
------------------------------------------------------L-----
---K--------------------------------------------------------
----------------------------------------V------------V------
----QIT-----------------------------------------------------
------------------------------------------------------------
------------------------------------------------------------
------------------------------------------------------------
-------------------------------L----------------------------
--------------------------YSSI-------ILIGAVGNGIICWT-----VF--
-----------------R-------------N-----K------Q-----R------R--
-------I-S-----E------F---LIANLAVTDLATCVVS------------------
-------------------------------I-PF-D-----------------------
-----------LIER-------A--T--------G-------------------------
---G--F--------------------------------------------P-------F
------------------------------------------------------------
G------SIMCFMVY---P-----------------LQTVLMAV-------------SVI
TLLCMSLER--------YRIV--M---S------P-L---R-P-R------M-T-A--R-
-M--A---KICIVIAWIVPGIVI-TP-Y-AL-VL-R-------L------E-------G-
------------------------------------------------------------
-----------------------------------------------------K------
-Q--------CL---------E--------------------------------------
--------------N--------------------W-P----------------------
-------------E----------------------------------------------
------D---W-------------------------------------------------
----------------------------------------Y-V-----------------
--------------------------------------------------------K---
------------------------------------------------------------
------------------------------------------------------------
-----------------------------------------I-----FTLS---------
-----------------------------------------------------------I
FVLFFVIPLFA-----IGISYARAG---------------R-------------------
----------------KL-----Q-----------------------N-----D------
--------------------------------L-L-RF------------K-KM------
------------------------------------------------------------
------------------------------------------------------------
------------------------------------------------------------
------------------------------------------------------------
------------------------------------------------------------
------------------------------------------------------------
------------------------------------------------------------
------------------------------------------------------------
--------------S---------------------------------------------
----------------------------------DT------------------------
------------------------------------------------------------
------------------------------------------------------------
------------------------------------------------------------
-------------------------------------------------------HSRTH
A--------------------------------L--------------------------
--------------------------Y------------------------------L--
------------R--------K-----------------------------------R--
----------AL------QKLRIT------------------------------------
------------KVFMLAFVVFTIC-----------MFPTHVTW----------------
-----------LWHD-----------------------------F---------------
-----------------G-----------------------S----G-------------
--------------R-------------------------------------TS------
------------------------------------------------------------
-------------D-----N-----------F---Y---N-----IL-------------
--------------------------V-FSSI----------------------------
----LTY-----------------------------------------------------
---------INSAIDP--------------------------------------------
------------------------------------------------FIFG--------
------------------------------------------------------------
------------------------------------------------------------
------------------------------------------------------------
------------------------------------------------------------
------------------------------------------------------------
------------------------------------------------------------
------------------------------------------------------------
------------------------------------------------------------
------------------------------------------------------------
------------------------------------------------------------
------------------------------------------------------------
------------------------------------------------------------
------------------------------------------------------------
------------------------------------------------------------
------------------------------------------------------------
------------------------------------------------------------
------------------------------------------------------------
------------------------------------------------------------
------------------------------------------------------------
------------------------------------------------------------
------------------------------------------------------------
------------------------------------------------------------
------------------------------------------------------------
------------------------------------------------------------
------------------------------------------------------------
------------------------------------------------------------
------------------------------------------------------------
------------------------------------------------------------
--------------
>Cnidaria_Hexacorallia_N_vectensis_EDO32417_p1_NPR
------------------------------------------------------------
------------------------------------------------------------
------------------------------------------------------------
------------------------------------------------------------
------------------------------------------------------------
------------------------------------------------------------
------------------------------------------------------------
------------------------------------------------------------
------------------------------------------------------------
------------------------------------------------------------
------------------------------------------------------------
------------------------------------------------------------
--W---------------------------------------------------------
------------------------------------------------------------
------------------------------------------------------------
------------------------------------------------------------
------------------------------------------------------------
------------------------------------------------------------
------------------------------------------------------------
------------------------------------------------------------
----------------------------------------Y------------V------
----QMI-----------------------------------------------------
------------------------------------------------------------
------------------------------------------------------------
------------------------------------------------------------
-------------------------------F----------------------------
--------------------------YTCI-------VVVGVTGNFLVCHA-----IF--
-----------------S-------------Q-----A------R-----R------K--
-------T-N-----D------M---FILNLAVTDLGTCAIS------------------
-------------------------------I-PF-D-----------------------
-----------MAEQ-------I--S--------K-------------------------
---H--F--------------------------------------------L-------F
------------------------------------------------------------
G------KLMCSLLY---P-----------------LQTILMGT-------------SVL
TLLAVSIER--------YKAI--V---T------P-L---Q-P-K------L-R-G--K-
-L--A---KAMLIGSWVLSVAVV-AP-Y-MV-VL-K-------Y------V-------N-
------------------------------------------------------------
-----------------------------------------------------R------
-Q--------CI---------E--------------------------------------
--------------S--------------------W-P----------------------
-------------V----------------------------------------------
------P---A-------------------------------------------------
----------------------------------------H-A-----------------
--------------------------------------------------------K---
------------------------------------------------------------
------------------------------------------------------------
-----------------------------------------T-----FTFV---------
-----------------------------------------------------------L
FVVLYAVPMVI-----ITYCYVRVL---------------R-------------------
----------------RI-----H-----------------------R-----D------
--------------------------------R---------------------------
------------------------------------------------------------
------------------------------------------------------------
------------------------------------------------------------
------------------------------------------------------------
------------------------------------------------------------
------------------------------------------------------------
------------------------------------------------------------
-PV---------------------------------------------------------
--------------SLL-------------------------------------------
---------------------------------VAS------------------------
------------------------------------------------------------
------------------------------------------------------------
------------------------------------------------------------
--------------------------------------------------------SLMS
N--------------------------------I--------------------------
--------------------------A------------------------------I--
------------K--------R-----------------------------------R--
----------AR------QNLRLV------------------------------------
------------KMFVTAVVAFALC-----------LLPNHVVW----------------
-----------LWND-----------------------------F---------------
-----------------G-----------------------D----G-------------
--------------H-------------------------------------EK------
------------------------------------------------------------
-------------P-----Y-----------F---G---I-----VL-------------
--------------------------I-FSNT----------------------------
----LIY-----------------------------------------------------
---------TNSIVNP--------------------------------------------
------------------------------------------------FIF---------
------------------------------------------------------------
------------------------------------------------------------
------------------------------------------------------------
------------------------------------------------------------
------------------------------------------------------------
------------------------------------------------------------
------------------------------------------------------------
------------------------------------------------------------
------------------------------------------------------------
------------------------------------------------------------
------------------------------------------------------------
------------------------------------------------------------
------------------------------------------------------------
------------------------------------------------------------
------------------------------------------------------------
------------------------------------------------------------
------------------------------------------------------------
------------------------------------------------------------
------------------------------------------------------------
------------------------------------------------------------
------------------------------------------------------------
------------------------------------------------------------
------------------------------------------------------------
------------------------------------------------------------
------------------------------------------------------------
------------------------------------------------------------
------------------------------------------------------------
------------------------------------------------------------
--------------
>Cnidaria_Hexacorallia_N_vectensis_GPR185_EDO33974_p1_NPR
------------------------------------------------------------
---------------------------------------------MRN------------
------------------------------------------------------------
------------------------------------------------------------
------------------------------------------------------------
------------------------------------------------------------
------------------------------------------------N-----------
--------------------------------------------------------TT--
------------------------------------------------------------
------------------------------------------------------------
------------------------------------------------------------
------------------------------------------------------------
------------------------------------------------------------
------------------------------------------GVREDLA-----------
------------------------------------------------------------
-----------------SD-----------------------------------------
------------N-----------G-----------------------------------
------------------------------------------------------------
------------------------------------------------------F-----
---F--------------------------------------------------------
----------------------------------------Y------------A------
----RLI-----------------------------------------------------
------------------------------------------------------------
------------------------------------------------------------
------------------------------------------------------------
-------------------------------C----------------------------
--------------------------YVLI-------FIIGVIGNILVCLV-----VC--
-----------------R-------------Q-----R------K---M-K------N--
-------V-T-----N------Y---FIVNLAAADLAVLLIC------------------
-------------------------------I-PF-D-----------------------
-----------FGEI-------I--T--------N-------------------------
---Y--W--------------------------------------------P-------Y
------------------------------------------------------------
G------SIMCKLVY---P-----------------LQTMATTA-------------SVG
TLVAISLNR--------FMAI--V---Y------P-L---R-P-Q------L-T-T--T-
-D--A---KKVITVVWVLSLALV-SP-Y-IA-VL-R-------M------R-------G-
------------------------------------------------------------
-----------------------------------------------------Q------
-H--------CQ---------E--------------------------------------
--------------T--------------------F-E----------------------
-------------E----------------------------------------------
------RG--M-------------------------------------------------
----------------------------------------Q-A-----------------
--------------------------------------------------------G---
------------------------------------------------------------
------------------------------------------------------------
-----------------------------------------A-----YTMA---------
-----------------------------------------------------------I
FLLQYVLPLTL-----IGLSYVRIG---------------R-------------------
----------------DL-----R-----------------------R-----D------
--------------------------------K-G-SY------------S---------
------------------------------------------------------------
------------------------------------------------------------
------------------------------------------------------------
------------------------------------------------------------
------------------------------------------------------------
------------------------------------------------------------
------------------------------------------------------------
------------------------------------------------------------
------------------------------------------------------------
------------------------------------------------------------
------------------------------------------------------------
------------------------------------------------------------
------------------------------------------------------------
-----------------------------------------------------------N
D--------------------------------A--------------------------
--------------------------L------------------------------Q--
------------R--------E-----------------------------------Q--
----------EK------EAHKVV------------------------------------
------------KVLTGVVITFALL-----------MLPNHVVF----------------
-----------IWID-----------------------------F---------------
-----------------G-----------------------R----G-------------
--------------G-------------------------------------DH------
------------------------------------------------------------
-------------E-----Y-----------V---N---Q-----IV-------------
--------------------------S-LGQI----------------------------
----LVY-----------------------------------------------------
---------FNSATNP--------------------------------------------
------------------------------------------------LIYNA-------
-------------VNE--------------------------------------------
-------QF--------------R------------------------------------
-----E-------------G--------F------------------R------------
--------------------------------------------------L---------
--------Y---------------------------F-----------------------
---------KSWIDLLLKQHRD---SMAVSGD----GRP---------------------
--------------------------------------------RRGLGKCAMC------
-------------------------------------------AS---------------
-------------------------------------------------DADTDEDVALN
GTC---------------------------------------------------------
------------------------------------------------------------
------------------------------------------------------------
------------------------------------------------------------
------------------------------------------------------------
------------------------------------------------------------
----------ISNYRRDNNNGSCASYS--------------------------------P
KTNASEV-----------------------------------------------------
------------------------------------------------------------
------------------------------------------------------------
------------------------------------------------------------
------------------------------------------------------------
------------------------------------------------------------
----------------NMTQAD--------------------------------------
------------------------------------------------------------
--------------------------------EVTRSLTKV-------------------
------------------------------------------------------------
------------------------------------------------------------
------------------------------------------------------------
--------------
>Cnidaria_Hexacorallia_N_vectensis_GPR186_EDO34705_p1_NPR
------------------------------------------------------------
---------------------------------------------MNL------------
------------------------------------------------------------
------------------------------------------------------------
------------------------------------------------------------
------------------------------------------------------------
------------------------------------------------N-----------
--------------------------------------------------------ST--
------------------------------------------------------------
------------------------------------------------------------
-----------------------------------------------------------N
G-----------------------------------------------------SAPDLE
VPT---------------------------------------------------------
------------------------------------------------------------
------------------------------------------------------------
-----------------EP-----------------------------------------
------------D-----------G-----------------------------------
------------------------------------------------------------
------------------------------------------------------S-----
---F--------------------------------------------------------
----------------------------------------V------------L------
----RYF-----------------------------------------------------
------------------------------------------------------------
------------------------------------------------------------
------------------------------------------------------------
-------------------------------I----------------------------
--------------------------YAII-------VFVSLVGNLSVCYV-----TY--
-----------------K-------------E-----N------R---M-R------S--
-------F-A-----Y------V---LIGNLAASDVLATLC-------------------
-------------------------------L-PF-I-----------------------
-----------LVYL-------Y--N--------G-------------------------
---K--W--------------------------------------------T-------F
------------------------------------------------------------
G------TAMCKLLN---P-----------------TVTVFAIV-------------TTN
TLVAIACDR--------YRAV--V---F------P-F---K-V-R------P-S-T--S-
-E--T---RMIIGLIWLMALLFT-LP-S-YG-SR-M-------V------T---------
---------------------------------------------------------PHG
------------------------------------------------------------
-L--------CI---------E--------------------------------------
--------------V--------------------F-T----------------------
-------------TEP---------------------------------TLQ--------
------T---S-------------------------------------------------
----------------------------------------L-R-----------------
--------------------------------------------------------R---
------------------------------------------------------------
------------------------------------------------------------
-----------------------------------------S-----YSIF---------
-----------------------------------------------------------M
FLVNNLIPLLV-----ILGLHTKIT---------------L-------------------
----------------TL-----K-----------------------N-----I------
--------------------------------S-L-------------------------
------------------------------------------------------------
------------------------------------------------------------
-------------------------------L----------------------------
------------------------------------------------------------
------------------------------------------------------------
------------------------------------------------------------
------------------------------------------------------------
-P----------------------------------------------------------
------------------------------------------------------------
------------------------------------------------------------
------------------------------------------------------------
------------------------------------------------------------
------------------------------------------------------------
--------------------------------------------------------QSFQ
L--------------------------------T--------------------------
--------------------------R------------------------------T--
------------S--------S-----------------------------------L--
----------AG------RDRKFI------------------------------------
------------RMLLVVVILFVIC-----------YMPYQVIF----------------
-----------LIVE-----------------------------Y---------------
-----------------K-----------------------P----S-------------
--------------VFD-----------------------------------NS------
------------------P-----------------------------------------
-------------E-----V-----------M---Y---Y-----LF-------------
--------------------------S-YSHL----------------------------
----MVW-----------------------------------------------------
---------LPCALNP--------------------------------------------
------------------------------------------------VIYAA-------
-------------LNE--------------------------------------------
-------RY--------------A------------------------------------
-----R-------------S--------F------------------T------------
--------------------------------------------------R---------
--------L---------------------------F-----------------------
------------------------------------------------------------
-----------------------------------------------------CRT----
----------------F--------------------------KN---------------
-------------------------------------------------LKSFNAHAEPS
YNNV--------------------------------------------------------
------------------------------------------------------------
------------------------------------------------------------
------------------------------------------------------------
------------------------------------------------------------
------------------------------------------------------------
------NQTSALTSRRKSSCS---------------------------------------
------------------------------------------------------------
------------------------------------------------------------
---------------------------LPNG-----------------------------
-------------------------PNR--------------------------------
------------------------------------------------------------
------------------------------------------------------------
----------------VINGSS--------------------------------------
------------------------------------------------------------
------------------------------RKRGGNNNSSLV------------------
------------------------------------------------------------
------------------------------------------------------------
------------------------------------------------------------
--------------
>Cnidaria_Hexacorallia_N_vectensis_EDO36453_p1_NPR
------------------------------------------------------------
---------------------------------------NPLTSQMEQIS----------
------------------------------------------------------------
------------------------------------------------------------
------------------------------------------------------------
------------------------------------------------------------
------------------------------------------------NT----------
--------------------------------------------------------ST--
------------------------------------------------------------
--SLD-------------------------------------------------------
-----------------------------------------------------------N
T-----------------------------------------------------SESGTT
DPV---------------------------------------------------------
------------------------------------------------------------
------------------------------------------------------------
-----------------GS-----------------------------------------
------------N-----------H-----------------------------------
------------------------------------------------------------
------------------------------------------------------L-----
---R--------------------------------------------------------
----------------------------------------T------------I------
----KLT-----------------------------------------------------
------------------------------------------------------------
------------------------------------------------------------
------------------------------------------------------------
-------------------------------L----------------------------
--------------------------YTLI-------FLVSAAGNTLVCIV-----IL--
-----------------K-------------R-----K------K---M-K------T--
-------V-T-----N------Y---FILNLAVADLALTCIC------------------
-------------------------------I-PF-D-----------------------
-----------IPVQ-------E--M--G-----Y-------------------------
---I--W--------------------------------------------P-------Y
------------------------------------------------------------
G------AVMCKVLY---P-----------------LQTLTLFA-------------SVY
TLTAVSLTR--------YWAI--V---H------P-L---R-K-Q------L-S-V--S-
-K--A---KTLVIAIWVLSLLPV-AP-Y-MN-SL-S-------Y------V-------P-
H-----------------------------------------------------------
-----------------------S-----------------------------K------
-Y--------CE---------E--------------------------------------
--------------N--------------------W-D----------------------
-------------N----------------------------------------------
------H---N-------------------------------------------------
----------------------------------------A-R-----------------
--------------------------------------------------------K---
------------------------------------------------------------
------------------------------------------------------------
-----------------------------------------G-----YTAS---------
-----------------------------------------------------------L
FAFQYVIPLTI-----IATAYCSIT---------------R-------------------
----------------EL-----S-----------------------R-----R------
--------------------------------T-I---------------E---------
------------------------------------------------------------
------------------------------------------------------------
------------------------------------------------------------
------------------------------------------------------------
------------------------------------------------------------
------------------------------------------------------------
------------------------------------------------------------
------------------------------------------------------------
------------------------------------------------------------
------------------------------------------------------------
------------------------------------------------------------
------------------------------------------------------------
------------------------------------------------------------
-----------------------------------------------------------S
A--------------------------------C--------------------------
--------------------------V------------------------------R--
------------N--------Q-----------------------------------Q--
----------HK------ETKKVV------------------------------------
------------RMLMIVTLLFAVC-----------VLPNNVMW----------------
-----------LWLD-----------------------------F---------------
-----------------G-----------------------A----A-------------
--------------D-------------------------------------KS------
------------------------------------------------------------
-----------F-K-----Y-----------F---W---D-----VV-------------
--------------------------A-FCHV----------------------------
----WTF-----------------------------------------------------
---------LNSAANP--------------------------------------------
------------------------------------------------ICYTI-------
-------------LNE--------------------------------------------
-------NY--------------R------------------------------------
-----K-------------E--------I-------------------------------
------------------------------------------------------------
------------------------------------------------------------
------------------------------------------------------------
------------------------------------------------------------
------------------------------------------------------------
------------------------------------------------------------
------------------------------------------------------------
------------------------------------------------------------
------------------------------------------------------------
------------------------------------------------------------
------------------------------------------------------------
------------------------------------------------------------
------------------------------------------------------------
------------------------------------------------------------
------------------------------------------------------------
------------------------------------------------------------
------------------------------------------------------------
------------------------------------------------------------
------------------------------------------------------------
------------------------------------------------------------
------------------------------------------------------------
------------------------------------------------------------
------------------------------------------------------------
------------------------------------------------------------
------------------------------------------------------------
--------------
>Cnidaria_Hexacorallia_N_vectensis_EDO37219_p1_NPR
------------------------------------------------------------
------------------------------------------------------------
------------------------------------------------------------
------------------------------------------------------------
------------------------------------------------------------
------------------------------------------------------------
------------------------------------------------------------
------------------------------------------------------------
------------------------------------------------------------
------------------------------------------------------------
------------------------------------------------------------
------------------------------------------------------------
------------------------------------------------------------
------------------------------------------------------------
------------------------------------------------------------
------------------------------------------------------------
------------------------------------------------------------
------------------------------------------------------------
------------------------------------------------------------
------------------------------------------------------------
------------------------------------------------------------
------------------------------------------------------------
------------------------------------------------------------
------------------------------------------------------------
------------------------------------------------------------
------------------------------------------------------------
------------------------------------------------------------
--------------------------------------------------R------T--
-------V-N-----D------M---FIMNLAVTDLTLIFF-------------------
-------------------------------I-PL-N-----------------------
-----------IYDL-------L--R----------------------------------
---T--L--------------------------------------------P-------A
------------------------------------------------------------
T------VFTCHFVK---P-----------------LMTVSFLV-------------SIF
TLTSMAVYR--------CRVI--L---N------P-F---R-P-E------M-K-D--F-
-W--A---FILVGLIWLSSFIVM-VP-M-MV-VT-K-------P------F---------
------------------------------------------------------------
-----------------------K-----------------------------S------
-G--------CK---------E--------------------------------------
--------------K--------------------W-P----------------------
-------------S----------------------------------------------
------F---T-------------------------------------------------
----------------------------------------H-R-----------------
--------------------------------------------------------K---
------------------------------------------------------------
------------------------------------------------------------
-----------------------------------------A-----YTAA---------
-----------------------------------------------------------L
FVIQYLLPLML-----IAVAYIRIG---------------L-------------------
----------------DL-----N-----------------------K-----A------
--------------------------------Y-F-------------------------
------------------------------------------------------------
------------------------------------------------------------
------------------------------------------------------------
------------------------------------------------------------
------------------------------------------------------------
------------------------------------------------------------
------------------------------------------------------------
-P----------------------------------------------------------
--------------T---------------------------------------------
----------------------------------SFSF----------------------
------------------------------------------------------------
------------------------------------------------------------
------------------------------------------------------------
--------------------------------------------------------RTKH
S--------------------------------E--------------------------
--------------------------K------------------------------Q--
---ANL------K--------A-----------------------------------R--
----------TK------ENKQVV------------------------------------
------------KTLATIVIMFALC-----------MLPGQVAW----------------
-----------MLLD-----------------------------F---------------
-----------------G-----------------------S----E-------------
--------------K-------------------------------------QK------
------------------------------------------------------------
-------------Q-----T-----------A---V---V-----CI-------------
--------------------------K-FGVI----------------------------
----TSV-----------------------------------------------------
---------FHSCMNP--------------------------------------------
------------------------------------------------LIYGT-------
-------------LTR--------------------------------------------
-------QF--------------R------------------------------------
-----R-------------G--------Y------------------V------------
--------------------------------------------------K---------
--------Y---------------------------L-----------------------
---------SYLL-----------------------------------------------
----------------------------------------------------CC------
-------------------------------------------CQ---------------
-------------------------------------------------SHS--------
------------------------------------------------------------
------------------------------------------------------------
------------------------------------------------------------
------------------------------------------------------------
------------------------------------------------------------
------------------------------------------------------------
------------------------------------------------------------
------------------------------------------------------------
------------------------------------------------------------
------------------------------------------------------------
------------------------------------------------------------
------------------------------------------------------------
------------------------------------------------------------
------------------------------------------------------------
------------------------------------------------------------
------------------------------------------------------------
------------------------------------------------------------
------------------------------------------------------------
------------------------------------------------------------
--------------
>Cnidaria_Hexacorallia_N_vectensis_GPR248_EDO38619_p1_NPR
------------------------------------------------------------
---------------------------------------------M--------------
------------------------------------------------------------
------------------------------------------------------------
------------------------------------------------------------
------------------------------------------------------------
------------------------------------------------N-----------
--------------------------------------------------------ST--
------------------------------------------------------------
------------------------------------------------------------
--------------------------------------------------------LPEN
S-----------------------------------------------------TEIATA
VPYYP-------------------------------------------------------
---------------------------------------------EYYQ-----------
------------------------------------------------------------
-----------------EP-----------------------------------------
------------Y-----------E-----------------------------------
------------------------------------------------------------
------------------------------------------------------S-----
---K--------------------------------------------------------
----------------------------------------V------------V------
----RYV-----------------------------------------------------
------------------------------------------------------------
------------------------------------------------------------
------------------------------------------------------------
-------------------------------I----------------------------
--------------------------NALL-------FLFAIVGNITVCLV-----PV--
-----------------R-------------H-----R------R---M-R------T--
-------F-T-----Y------Y---LITNLAVSDIFTMLCL------------------
-------------------------------P-PL-------------------------
-----------LVYE-------F--Q--------G-------------------------
---S--W--------------------------------------------N-------M
------------------------------------------------------------
G------SVMCKLVN---P-----------------ALTMFGLV-------------TTN
TLVAIAIDR--------FIAL--V---F------P-F---T-R-R------P-E-R--K-
-E--T---ILVVSLSWLVAFASV-LP-S-FG-AR-T-------L------V-------E-
R--------------------------------------------------------APA
-----------------------V-----------------------------V------
-Y--------CE---------E--------------------------------------
--------------I--------------------F-P----------------------
-------------GKTP--------------------------------EEK--------
------Q---V-------------------------------------------------
----------------------------------------F-A-----------------
--------------------------------------------------------K---
------------------------------------------------------------
------------------------------------------------------------
-----------------------------------------G-----YSIF---------
-----------------------------------------------------------L
YLLNNALPILI-----ISCLYIIII---------------L-------------------
----------------KL-----K-----------------------G-----I------
--------------------------------S-L-------------------------
------------------------------------------------------------
------------------------------------------------------------
------------------------------------------------------------
------------------------------------------------------------
------------------------------------------------------------
------------------------------------------------------------
------------------------------------------------------------
------------------------------------------------------------
------------------------------------------------------------
------------------------------------------------------------
------------------------------------------------------------
------------------------------------------------------------
------------------------------------------------------------
------------------------------------------------------------
------------------------------------------------------------
--------------------------L------------------------------S--
------------K--------Q-----------------------------------K--
----------HD------REKKFT------------------------------------
------------QMLLSVVVVFILC-----------YVPVQTFF----------------
-----------LTAT-----------------------------L---------------
-----------------S-----------------------P----Q-------------
--------------VL------------------------------------NW------
------------------------------------------------------------
-------------K-----Y-----------T---Q---I-----IY-------------
--------------------------I-YLYL----------------------------
----MMW-----------------------------------------------------
---------FPNALNP--------------------------------------------
------------------------------------------------LLYGS-------
-------------MND--------------------------------------------
-------HY--------------A------------------------------------
-----K-------------A--------F------------------K------------
--------------------------------------------------I---------
--------L---------------------------L-----------------------
---------R--------------------------------------------------
-----------------------------------------------------C------
-------------------------------------------TS---------------
-------------------------------------------------KSRFNHSTFNH
SCG---------------------------------------------------------
------------------------------------------------------------
------------------------------------------------------------
-------------P----------------------------------------------
------------------------------------------------------------
------------------------------------------------------------
------------------------------------------------------------
------------------------------------------------------------
------------------------------------------------------------
----------------------------SYG-----------------------------
------------------------HPN---------------------------------
------------------------------------------------------------
------------------------------------------------------------
----------------RVNNQT--------------------------------------
------------------------------------------------------------
-------------------------------VFASVKDSSL-------------------
------------------------------------------------------------
------------------------------------------------------------
------------------------------------------------------------
--------------
>Cnidaria_Hexacorallia_N_vectensis_EDO39036_p1_NPR
------------------------------------------------------------
------------------------------------------------------------
------------------------------------------------------------
------------------------------------------------------------
------------------------------------------------------------
------------------------------------------------------------
------------------------------------------------------------
------------------------------------------------------------
------------------------------------------------------------
------------------------------------------------------------
------------------------------------------------------------
------------------------------------------------------------
------------------------------------------------------------
------------------------------------------------------------
------------------------------------------------------------
------------------------------------------------------------
------------------------------------------------------------
------------------------------------------------------------
------------------------------------------------------------
------------------------------------------------------------
------------------------------------------------------------
-----IA-----------------------------------------------------
------------------------------------------------------------
------------------------------------------------------------
------------------------------------------------------------
-------------------------------F----------------------------
--------------------------YFVI-------LIGSAVGNSLVAYI-----IC--
-----------------S-------------N-----R------R---L-K------T--
-------A-S-----N------F---LILNLAICDLLTPLVS------------------
-------------------------------I-PF-D-----------------------
-----------FALE-------E--H--E-----Y-------------------------
---T--W--------------------------------------------L-------Y
------------------------------------------------------------
G------RAMCRLLW---P-----------------LATLSATS-------------SAL
TLAAISLDR--------YLII--M---H------P-F---R-S-R------L-T-K--R-
-Q--V---LFIVIGIHFFSCVVV-SP-Y-VA-FL-N-------L------E-------G-
------------------------------------------------------------
-----------------------------------------------------S------
-V--------CQ---------E--------------------------------------
--------------T--------------------W-P----------------------
-------------A----------------------------------------------
------Q---K-------------------------------------------------
----------------------------------------Y-R-----------------
--------------------------------------------------------K---
------------------------------------------------------------
------------------------------------------------------------
-----------------------------------------A-----YTVV---------
-----------------------------------------------------------L
FLVQYAFPLLY-----MVTMYTMAL---------------F-------------------
----------------QL-----Y-----------------------S-----I------
--------------------------------T-G-KV------------R-GNKMK---
------------------------------------------------------------
------------------------------------------------------------
------------------------------------------------------------
------------------------------------------------------------
------------------------------------------------------------
------------------------------------------------------------
------------------------------------------------------------
------------------------------------------------------------
------------------------------------------------------------
------------------------------------------------------------
------------------------------------------------------------
------------------------------------------------------------
------------------------------------------------------------
------------------------------------------------------------
------------------------------------------------------------
------------------------------------------------------------
------------------------------------------------------------
------------------------------------------------------------
------------QTFNRIVIIFMCF-----------MFPNQFIW----------------
-----------MQTD-----------------------------L---------------
-----------------G-----------------------N----G-------------
--------------A-------------------------------------RD------
------------------------------------------------------------
-----------E-K-----A-----------F---S---K-----AV-------------
--------------------------I-ICWL----------------------------
----FTY-----------------------------------------------------
---------TNSVANP--------------------------------------------
------------------------------------------------IIFAI-------
-------------FNN--------------------------------------------
-------DF--------------R------------------------------------
-----S-------------G--------F------------------R------------
--------------------------------------------------K---------
--------I---------------------------F-----------------------
---------R--------------------------------------------------
------------------------------------------------------------
------------------------------------------------------------
------------------------------------------------------------
------------------------------------------------------------
------------------------------------------------------------
------------------------------------------------------------
------------------------------------------------------------
------------------------------------------------------------
------------------------------------------------------------
------------------------------------------------------------
------------------------------------------------------------
------------------------------------------------------------
------------------------------------------------------------
------------------------------------------------------------
------------------------------------------------------------
------------------------------------------------------------
------------------------------------------------------------
------------------------------------------------------------
------------------------------------------------------------
------------------------------------------------------------
------------------------------------------------------------
------------------------------------------------------------
--------------
>Cnidaria_Hexacorallia_N_vectensis_EDO42292_p1_NPR
------------------------------------------------------------
------------------------------------------------------------
------------------------------------------------------------
------------------------------------------------------------
------------------------------------------------------------
------------------------------------------------------------
------------------------------------------------------------
------------------------------------------------------------
------------------------------------------------------------
------------------------------------------------------------
------------------------------------------------------------
------------------------------------------------------------
------------------------------------------------------------
------------------------------------------------------------
------------------------------------------------------------
------------------------------------------------------------
------------------------------------------------------------
------------------------------------------------------------
------------------------------------------------------------
------------------------------------------------------------
------------------------------------------------------------
-----LA-----------------------------------------------------
------------------------------------------------------------
------------------------------------------------------------
------------------------------------------------------------
-------------------------------C----------------------------
--------------------------YITA-------FVVGLLGNTLVAGI-----II--
-----------------R-------------------K------P---R-R------S--
-------I-H-----H------M---FILNLAISDLTYLAFC------------------
-------------------------------V-PI-S-----------------------
-----------TYEL-------Y--E----------------------------------
---QI-W--------------------------------------------K--------
------------------------------------------------------------
R------DFFCRFVY---P-----------------MQTLTYFT-------------SIF
TITSMAIHR--------CYVI--V---N------P-Y---K-A-K------I-K-H--R-
-T--A---QVWIVMIWMAALVIV-IP-L-AV-VA-T-------P------V---------
------------------------------------------------------------
-----------------------G-----------------------------G------
-R--------CN---------E--------------------------------------
--------------V--------------------W-P----------------------
-------------S----------------------------------------------
------F---D-------------------------------------------------
----------------------------------------H-R-----------------
--------------------------------------------------------R---
------------------------------------------------------------
------------------------------------------------------------
-----------------------------------------A-----YTAA---------
-----------------------------------------------------------L
FLFQFLLPLFL-----IALAYIWIG---------------A-------------------
----------------YL-----I-----------------------K-----N------
--------------------------------K-G-------------------------
------------------------------------------------------------
------------------------------------------------------------
------------------------------------------------------------
------------------------------------------------------------
------------------------------------------------------------
------------------------------------------------------------
------------------------------------------------------------
-P----------------------------------------------------------
--------------Q---------------------------------------------
----------------------------------TMIG----------------------
------------------------------------------------------------
------------------------------------------------------------
------------------------------------------------------------
--------------------------------------------------------SRKA
V--------------------------------S--------------------------
--------------------------H------------------------------Q--
------------S--------R-----------------------------------K--
----------RR------ENMQII------------------------------------
------------TSLAAIVVLFTLC-----------MLPGQVAW----------------
-----------MIMD-----------------------------F---------------
-----------------G-----------------------T----A-------------
--------------E-------------------------------------QQ------
------------------------------------------------------------
-------------D-----A-----------T---T---I-----LL-------------
--------------------------R-LSNI----------------------------
----LDF-----------------------------------------------------
---------FHACVNP--------------------------------------------
------------------------------------------------IAYGL-------
-------------LTD--------------------------------------------
-------AF--------------R------------------------------------
-----S-------------D--------Y------------------K------------
--------------------------------------------------Q---------
--------V---------------------------F-----------------------
---------AA-------------------------------------------------
------------------------------------------------------------
------------------------------------------------------------
------------------------------------------------------------
------------------------------------------------------------
------------------------------------------------------------
------------------------------------------------------------
------------------------------------------------------------
------------------------------------------------------------
------------------------------------------------------------
------------------------------------------------------------
------------------------------------------------------------
------------------------------------------------------------
------------------------------------------------------------
------------------------------------------------------------
------------------------------------------------------------
------------------------------------------------------------
------------------------------------------------------------
------------------------------------------------------------
------------------------------------------------------------
------------------------------------------------------------
------------------------------------------------------------
------------------------------------------------------------
--------------
>Cnidaria_Hexacorallia_N_vectensis_EDO42556_p1_NPR
------------------------------------------------------------
------------------------------------------------------------
------------------------------------------------------------
------------------------------------------------------------
------------------------------------------------------------
------------------------------------------------------------
------------------------------------------------------------
------------------------------------------------------------
------------------------------------------------------------
------------------------------------------------------------
------------------------------------------------------------
------------------------------------------------------------
------------------------------------------------------------
------------------------------------------------------------
------------------------------------------------------------
------------------------------------------------------------
------------------------------------------------------------
------------------------------------------------------------
------------------------------------------------------------
------------------------------------------------------------
------------------------------------------------------------
-----LC-----------------------------------------------------
------------------------------------------------------------
------------------------------------------------------------
------------------------------------------------------------
-------------------------------V----------------------------
--------------------------YLLI-------LLCSASGNTLVILS-----VV--
-----------------L-------------F-----R------R---M-K------T--
-------V-P-----N------M---FIANLAACDFVTTVSS------------------
-------------------------------I-PF-D-----------------------
-----------LAAD-------E--L--------G-------------------------
---Y--W--------------------------------------------P-------Y
------------------------------------------------------------
G------AIMCKLLW---P-----------------LATFTTVA-------------AVL
TLLAISVDR--------YIAL--L---Y------P-LN-IK-Y-R------I-T-K--R-
-R--F---YIIMVIVYVVSAWAI-LP-Y-MI-FQ-E-------Y------Q-------P-
G---DG---------------------------------------------------AGT
-----------------------L-----------------------------P------
-Q--------CG---------E--------------------------------------
--------------E--------------------W-P----------------------
-------------D----------------------------------------------
------F---S-------------------------------------------------
----------------------------------------Y-R-----------------
--------------------------------------------------------K---
------------------------------------------------------------
------------------------------------------------------------
-----------------------------------------A-----YTVF---------
-----------------------------------------------------------L
FCLQYGVPLPL-----MIFIYTKLG---------------M-------------------
------------------------------------------------------------
------------------------------------------------------------
------------------------------------------------------------
------------------------------------------------------------
------------------------------------------------------------
------------------------------------------------------------
------------------------------------------------------------
------------------------------------------------------------
------------------------------------------------------------
------------------------------------------------------------
------------------------------------------------------------
------------------------------------------------------------
------------------------------------------------------------
------------------------------------------------------------
------------------------------------------------------------
-------------------------------------------------------STDSR
T--------------------------------R--------------------------
--------------------------S------------------------------L--
------------N--------K-----------------------------------R--
----------RQ------QNSKTV------------------------------------
------------KMFLLIVTIFLLF-----------MLPNQILW----------------
-----------LLFD-----------------------------F---------------
-----------------G-----------------------N----S-------------
--------------E-------------------------------------YL------
------------------------------------------------------------
-----------L-A-----H-----------L---D---L-----IA-------------
--------------------------F-TCRA----------------------------
----FTY-----------------------------------------------------
---------TNSVLNA--------------------------------------------
------------------------------------------------AIYGA-------
-------------CNG--------------------------------------------
-------SF--------------R------------------------------------
-----N-------------A--------F------------------A------------
--------------------------------------------------C---------
--------T---------------------------L-----------------------
---------K--------------------------------------------------
-----------------------------------------------------CK-----
------------------------------------------------------------
------------------------------------------------------------
------------------------------------------------------------
------------------------------------------------------------
------------------------------------------------------------
------------------------------------------------------------
------------------------------------------------------------
------------------------------------------------------------
------------------------------------------------------------
------------------------------------------------------------
------------------------------------------------------------
------------------------------------------------------------
------------------------------------------------------------
------------------------------------------------------------
------------------------------------------------------------
------------------------------------------------------------
------------------------------------------------------------
------------------------------------------------------------
------------------------------------------------------------
------------------------------------------------------------
------------------------------------------------------------
--------------
>Cnidaria_Hexacorallia_N_vectensis_EDO47255_p1_NPR
------------------------------------------------------------
------------------------------------------------------------
------------------------------------------------------------
------------------------------------------------------------
------------------------------------------------------------
------------------------------------------------------------
------------------------------------------------------------
------------------------------------------------------------
------------------------------------------------------------
------------------------------------------------------------
------------------------------------------------------------
------------------------------------------------------------
------------------------------------------------------------
------------------------------------------------------------
------------------------------------------------------------
------------------------------------------------------------
------------------------------------------------------------
------------------------------------------------------------
------------------------------------------------------------
------------------------------------------------------------
----------------------------------------I-------------------
------------------------------------------------------------
------------------------------------------------------------
------------------------------------------------------------
------------------------------------------------------------
-------------------------------F----------------------------
--------------------------YGVI-------FIVSVTGNSFVCYN-----VW--
-----------------R-------------R-----A------R---M-K------T--
-------V-M-----N------Y---FLVNLAVCDLAFTSVC------------------
-------------------------------L-PF-D-----------------------
-----------IPVQ-------E--N--G-----F-------------------------
---K--W--------------------------------------------P-------Y
------------------------------------------------------------
H------PNLCKVVF---P-----------------LQTMCAFA-------------SVF
TLVAISLSR--------HRAV--V---H------P-M---K-Q-Q------L-S-L--P-
-T--T---RAVIALIWIASILCV-IP-Y-AL-VL-N-------V------D-------N-
H-----------------------------------------------------------
-----------------------S-----------------------------K------
-F--------CI---------E--------------------------------------
--------------D--------------------W-P----------------------
-------------APT--------------------------------------------
------A---T-------------------------------------------------
----------------------------------------Y-R-----------------
--------------------------------------------------------L---
------------------------------------------------------------
------------------------------------------------------------
-----------------------------------------I-----YTVF---------
-----------------------------------------------------------I
FIAQYIIPLSV-----MFWAYMDIC---------------R-------------------
----------------EL-----R-----------------------A-----T------
--------------------------------R-D-RC----------------------
------------------------------------------------------------
------------------------------------------------------------
------------------------------------------------------------
------------------------------------------------------------
------------------------------------------------------------
------------------------------------------------------------
------------------------------------------------------------
------------------------------------------------------------
--------------G---------------------------------------------
------------------------------------------------------------
------------------------------------------------------------
------------------------------------------------------------
------------------------------------------------------------
--------------------------------------------------------F---
---------------------------------S--------------------------
--------------------------R------------------------------R--
------------S--------I-----------------------------------L--
----------AR------DSEKVL------------------------------------
------------KMAIAVTVLFTVC-----------MLPNHIVW----------------
-----------ILLD-----------------------------F---------------
-----------------L-----------------------D----P-------------
--------------Q-------------------------------------NI------
------------------------------------------------------------
-------------------H-----------C---S---A-----WV-------------
--------------------------V-TANI----------------------------
----FVF-----------------------------------------------------
---------INSAGDP--------------------------------------------
------------------------------------------------VVFTI-------
-------------FNE--------------------------------------------
-------KY--------------R------------------------------------
-----E-------------E--------F-------------------------------
------------------------------------------------------------
------------------------------------------------------------
------------------------------------------------------------
------------------------------------------------------------
------------------------------------------------------------
------------------------------------------------------------
------------------------------------------------------------
------------------------------------------------------------
------------------------------------------------------------
------------------------------------------------------------
------------------------------------------------------------
------------------------------------------------------------
------------------------------------------------------------
------------------------------------------------------------
------------------------------------------------------------
------------------------------------------------------------
------------------------------------------------------------
------------------------------------------------------------
------------------------------------------------------------
------------------------------------------------------------
------------------------------------------------------------
------------------------------------------------------------
------------------------------------------------------------
------------------------------------------------------------
------------------------------------------------------------
--------------
>Cnidaria_Hexacorallia_N_vectensis_EDO48332_p1_NPR
------------------------------------------------------------
------------------------------------------------------------
------------------------------------------------------------
------------------------------------------------------------
------------------------------------------------------------
------------------------------------------------------------
------------------------------------------------------------
------------------------------------------------------------
------------------------------------------------------------
------------------------------------------------------------
------------------------------------------------------------
------------------------------------------------------------
------------------------------------------------------------
------------------------------------------------------------
------------------------------------------------------------
------------------------------------------------------------
------------------------------------------------------------
------------------------------------------------------------
------------------------------------------------------------
------------------------------------------------------------
------------------------------------------------------------
------------------------------------------------------------
------------------------------------------------------------
------------------------------------------------------------
------------------------------------------------------------
------------------------------------------------------------
-----------------------------------------LIGNSVICLA-----VY--
-----------------N-------------R-----S------R---L-R---------
-------I-I-----D------Y---FIMNLAATDLATCIIS------------------
-------------------------------V-PF-D-----------------------
-----------FVEI-------L--S--------A-------------------------
---K--W--------------------------------------------P-------F
------------------------------------------------------------
G------SFLCKIVY---P-----------------LQTMLISV-------------AVY
TLLCMSLER--------RRAI--I---R------P-F---K-P-R------I-K-S--R-
-R--V---LLIIALLWVFSISLV-GP-Y-ID-VL-A-------L------N-------T-
N-----------------------------------------------------------
-----------------------S-----------------------------S------
-Q--------CI---------E--------------------------------------
--------------R--------------------W-P----------------------
-------------D----------------------------------------------
------A---M-------------------------------------------------
----------------------------------------Y-P-----------------
--------------------------------------------------------K---
------------------------------------------------------------
------------------------------------------------------------
-----------------------------------------A-----FTLS---------
-----------------------------------------------------------V
FVVLYLFPLIV-----IGSNYVAIS---------------A-------------------
----------------KL-----Y-----------------------K-----D------
--------------------------------I-Q-RV------------R-KAI-----
------------------------------------------------------------
------------------------------------------------------------
------------------------------------------------------------
------------------------------------------------------------
------------------------------------------------------------
------------------------------------------------------------
------------------------------------------------------------
------------------------------------------------------------
--------------G---------------------------------------------
----------------------------------EA------------------------
------------------------------------------------------------
------------------------------------------------------------
------------------------------------------------------------
-------------------------------------------------------SGHGK
K--------------------------------P--------------------------
--------------------------L------------------------------A--
------------K--------R-----------------------------------R--
----------SH------RNMRIV------------------------------------
------------KIFIALVVAFALC-----------MAPNHIMW----------------
-----------IWHD-----------------------------Y---------------
-----------------G-----------------------D----G-------------
--------------G-------------------------------------AN------
------------------------------------------------------------
-------------P-----H-----------F---S---T-----LL-------------
--------------------------V-FSNI----------------------------
----LMY-----------------------------------------------------
---------SNSAINP--------------------------------------------
------------------------------------------------FIFVF-------
-------------LHS--------------------------------------------
-------RY---------------------------------------------------
------------------------------------------------------------
------------------------------------------------------------
------------------------------------------------------------
------------------------------------------------------------
------------------------------------------------------------
------------------------------------------------------------
------------------------------------------------------------
------------------------------------------------------------
------------------------------------------------------------
------------------------------------------------------------
------------------------------------------------------------
------------------------------------------------------------
------------------------------------------------------------
------------------------------------------------------------
------------------------------------------------------------
------------------------------------------------------------
------------------------------------------------------------
------------------------------------------------------------
------------------------------------------------------------
------------------------------------------------------------
------------------------------------------------------------
------------------------------------------------------------
------------------------------------------------------------
------------------------------------------------------------
------------------------------------------------------------
------------------------------------------------------------
--------------
>Cnidaria_Hexacorallia_N_vectensis_EDO50021_p1_NPR
------------------------------------------------------------
------------------------------------------------------------
------------------------------------------------------------
------------------------------------------------------------
------------------------------------------------------------
------------------------------------------------------------
------------------------------------------------------------
------------------------------------------------------------
------------------------------------------------------------
------------------------------------------------------------
------------------------------------------------------------
------------------------------------------------------------
------------------------------------------------------------
------------------------------------------------------------
------------------------------------------------------------
------------------------------------------------------------
------------------------------------------------------------
------------------------------------------------------------
------------------------------------------------------------
------------------------------------------------------------
-----------------------------------------------------I------
------------------------------------------------------------
------------------------------------------------------------
------------------------------------------------------------
------------------------------------------------------------
-------------------------------S----------------------------
--------------------------YIFI-------CIIGALGNLLVMLA------T--
-----------------R-------------K-----R------R---M-R------N--
-------V-T-----N------Q---FIANLALADFTVCVIT------------------
-------------------------------I-PI-S-----------------------
-----------LVYT-------N--L--------G-------------------------
---H--W--------------------------------------------P-------F
------------------------------------------------------------
R------SWLCKTMP---Y-----------------LQGITVSA-------------SVG
TLVAIASDR--------FIVI--V---F------P-T---K-R-K------F-R-I--S-
-R--T---WITVVAIWLLSAAVA-FP-V-HL-YS-E-------V------T-------R-
E---MGD--------------------------------------------------GLN
-----------------------V-----------------------------T------
-S--------CI---------E--------------------------------------
--------------V--------------------W-P----------------------
-------------S----------------------------------------------
------Q---D-------------------------------------------------
----------------------------------------G-R-----------------
--------------------------------------------------------K---
------------------------------------------------------------
------------------------------------------------------------
-----------------------------------------T-----YALL---------
-----------------------------------------------------------L
FLVLFLLPMTA-----ISLMYAAII---------------Y-------------------
----------------KL-----R-----------------------T-----L------
--------------------------------H---------------------------
------------------------------------------------------------
------------------------------------------------------------
------------------------------------------------------------
------------------------------------------------------------
------------------------------------------------------------
------------------------------------------------------------
------------------------------------------------------------
-P----------------------------------------------------------
------------------------------------------------------------
------------------------------------------------------------
------------------------------------------------------------
------------------------------------------------------------
------------------------------------------------------------
------------------------------------------------------------
------------------------------------------------------------
--------------------------T------------------------------Q--
------------E--------V-----------------------------------T--
----------MR------THKKLV------------------------------------
------------RMLVVVIVTFAVC-----------WIPYHVTF----------------
-----------LYLD-----------------------------K---------------
-----------------S-----------------------D----Y-------------
--------------I-------------------------------------TT------
------------------------------------------------------------
-------------E-----A-----------M---N---A-----MV-------------
--------------------------L-FSQW----------------------------
----LMY-----------------------------------------------------
---------TNSCLNP--------------------------------------------
------------------------------------------------IIYIL-------
-------------YNA--------------------------------------------
-------NY--------------R------------------------------------
-----R-------------E--------F-------------------------------
------------------------------------------------------------
------------------------------------------------------------
------------------------------------------------------------
------------------------------------------------------------
------------------------------------------------------------
------------------------------------------------------------
------------------------------------------------------------
------------------------------------------------------------
------------------------------------------------------------
------------------------------------------------------------
------------------------------------------------------------
------------------------------------------------------------
------------------------------------------------------------
------------------------------------------------------------
------------------------------------------------------------
------------------------------------------------------------
------------------------------------------------------------
------------------------------------------------------------
------------------------------------------------------------
------------------------------------------------------------
------------------------------------------------------------
------------------------------------------------------------
------------------------------------------------------------
------------------------------------------------------------
------------------------------------------------------------
--------------
>Cnidaria_Hexacorallia_N_vectensis_EDO29774_p1_NPR
V-----------------------------------------------------------
---------------------------------------------MNSS-----------
------------------------------------------------------------
------------------------------------------------------------
------------------------------------------------------------
------------------------------------------------------------
------------------------------------------------N-----------
--------------------------------------------------------GT--
------------------------------------------------------------
------------------------------------------------------------
------------------------------------------------------------
------------------------------------------------------------
-------------------------------------------------------PSGDE
SCLD--------------------------------------------D-----------
------------------------------------------------------------
-----------------DS-----------------------------------------
------------S-----------T-----------------------------------
------------------------------------------------------------
------------------------------------------------------A-----
---K--------------------------------------------------------
----------------------------------------I------------V------
----QTI-----------------------------------------------------
------------------------------------------------------------
------------------------------------------------------------
------------------------------------------------------------
-------------------------------A----------------------------
--------------------------YCVM-------VVLALGGNILLVSV-----VW--
-----------------T-------------Q-----R------K---L-R------T--
-------T-T-----N------F---LISNMALSDLLVPVLA------------------
-------------------------------M-PR-T-----------------------
-----------IVEI-------H--Y--G-F---R-------------------------
---R--W--------------------------------------------LV--TGT-A
------------------------------------------------------------
G------LALCKLVY---F-----------------FQDVSMAV-------------SVL
SLSFITIER--------FYAV--V---F------P-R---V-K-T------P-I-R--G-
-R--A---RGVILSIWICAMAMH-SP-Y-FY-TF-R-------L------V-------E-
---------------------------------------------------------YQQ
-----------------------M-----------------------------S------
-Y--------CV---------L--------------------------------------
--------------V--------------------W-P----------------------
-------------------------------------------------HNA--------
------L---L-------------------------------------------------
----------------------------------------A-S-----------------
--------------------------------------------------------R---
------------------------------------------------------------
------------------------------------------------------------
-----------------------------------------A-----FFLT---------
-----------------------------------------------------------M
IIILYFIPLTL-----ITVLQWVIV---------------R-------------------
----------------RI-----R-----------------------N-----Q------
--------------------------------L-L-------------------------
------------------------------------------------------------
------------------------------------------------------------
------------------------------------------------------------
------------------------------------------------------------
------------------------------------------------------------
------------------------------------------------------------
------------------------------------------------------------
-P----------------------------------------------------------
------------------------------------------------------------
------------------------------------------------------------
------------------------------------------------------------
------------------------------------------------------------
------------------------------------------------------------
--------------------------------------------------------KFTS
S--------------------------------F--------------------------
--------------------------R------------------------------H--
------------R--------K-----------------------------------R--
----------AK------RNSDIV------------------------------------
------------RFTLAVIVLFFLC-----------WSPTVVFS----------------
-----------FLVL-----------------------------F---------------
-----------------G-----------------------P------------------
------------------------------------------------------------
------------------PGL---------------------------------------
-------------C-----------------M---K---H-----FR-------------
--------------------------F-TSQF----------------------------
----LVQ-----------------------------------------------------
---------SNSAMNF--------------------------------------------
------------------------------------------------FIYFI-------
-------------YNE--------------------------------------------
-------SY--------------R------------------------------------
-----S-------------I--------I------------------R------------
--------------------------------------------------E---------
--------L---------------------------F-----------------------
------------------------------------------------------------
------------------------------------------------------------
------------------------------------------------------------
------------------------------------------------------------
------------------------------------------------------------
------------------------------------------------------------
------------------------------------------------------------
------------------------------------------------------------
------------------------------------------------------------
------------------------------------------------------------
------------------------------------------------------------
------------------------------------------------------------
------------------------------------------------------------
------------------------------------------------------------
------------------------------------------------------------
------------------------------------------------------------
------------------------------------------------------------
------------------------------------------------------------
------------------------------------------------------------
------------------------------------------------------------
------------------------------------------------------------
------------------------------------------------------------
------------------------------------------------------------
--------------
>Cnidaria_Hexacorallia_N_vectensis_EDO34232_p1_NPR
------------------------------------------------------------
------------------------------------------------------------
------------------------------------------------------------
------------------------------------------------------------
------------------------------------------------------------
------------------------------------------------------------
------------------------------------------------------------
------------------------------------------------------------
------------------------------------------------------------
------------------------------------------------------------
------------------------------------------------------------
------------------------------------------------------------
------------------------------------------------------------
------------------------------------------------------------
------------------------------------------------------------
------------------------------------------------------------
------------------------------------------------------------
------------------------------------------------------------
------------------------------------------------------------
------------------------------------------------------------
------------------------------------------------------------
------------------------------------------------------------
------------------------------------------------------------
------------------------------------------------------------
------------------------------------------------------------
------------------------------------------------------------
------------------------------------------------------------
--------------------------------------------------R------T--
-------A-L-----H------Y---FLFNMALSDLVIPIVA------------------
-------------------------------V-NR-L-----------------------
-----------LVEL-------W--T--G-S---D-------------------------
---S--W--------------------------------------------LV--TGL-L
------------------------------------------------------------
G------SFLCKFVF---F-----------------ISDVSPMV-------------SIL
NLLFIACDR--------FVAI--V---L------P-F---Q-L-N------L-L-R--S-
-W--V---CHEIAFSWILACAYF-AP-Y-FY-AF-R-------L------V-------E-
------------------------------------------------------------
-----------------------------------------------------G------
-K--------CV---------M--------------------------------------
--------------D--------------------W-R----------------------
-------------PV----------------------------------FDH--------
------A---K-------------------------------------------------
----------------------------------------T-R-----------------
--------------------------------------------------------E---
------------------------------------------------------------
------------------------------------------------------------
-----------------------------------------H-----YTGA---------
-----------------------------------------------------------L
CVLFILVPFAL-----LFIMYSWIT---------------Y-------------------
----------------KL-----R-----------------------Q-----S------
--------------------------------A-K-YK----------------------
------------------------------------------------------------
------------------------------------------------------------
------------------------------------------------------------
------------------------------------------------------------
------------------------------------------------------------
------------------------------------------------------------
------------------------------------------------------------
------------------------------------------------------------
------------------------------------------------------------
------------------------------------------------------------
------------------------------------------------------------
------------------------------------------------------------
------------------------------------------------------------
--------------------------------------------------------HNAG
C--------------------------------G--------------------------
--------------------------R------------------------------H--
------------A--------R-----------------------------------R--
----------RK------STRRIT------------------------------------
------------ILSFLIVLSFAMC-----------WGAYFALL----------------
-----------VTLN-----------------------------F---------------
-----------------A-----------------------W----R-------------
--------------W-------------------------------------DA------
---------------SLLP-----------------------------------------
-------------C-----Y-----------W---G---T-----FV-------------
--------------------------F-VAQF----------------------------
----LAY-----------------------------------------------------
---------SNSAVNP--------------------------------------------
------------------------------------------------AIYFM-------
-------------LMK--------------------------------------------
-------DF--------------R------------------------------------
-----S-------------C--------L------------------K------------
--------------------------------------------------A---------
--------LG--------------------------------------------------
------------------------------------------------------------
------------------------------------------------------------
------------------------------------------------------------
------------------------------------------------------------
------------------------------------------------------------
------------------------------------------------------------
------------------------------------------------------------
------------------------------------------------------------
------------------------------------------------------------
------------------------------------------------------------
------------------------------------------------------------
------------------------------------------------------------
------------------------------------------------------------
------------------------------------------------------------
------------------------------------------------------------
------------------------------------------------------------
------------------------------------------------------------
------------------------------------------------------------
------------------------------------------------------------
------------------------------------------------------------
------------------------------------------------------------
------------------------------------------------------------
------------------------------------------------------------
--------------
>Cnidaria_Hexacorallia_N_vectensis_EDO34995_p1_NPR
------------------------------------------------------------
------------------------------------------------------------
------------------------------------------------------------
------------------------------------------------------------
------------------------------------------------------------
------------------------------------------------------------
------------------------------------------------------------
------------------------------------------------------------
------------------------------------------------------------
------------------------------------------------------------
------------------------------------------------------------
------------------------------------------------------------
------------------------------------------------------------
------------------------------------------------------------
------------------------------------------------------------
------------------------------------------------------------
------------------------------------------------------------
------------------------------------------------------------
------------------------------------------------------------
------------------------------------------------------------
------------------------------------------------------------
------------------------------------------------------------
------------------------------------------------------------
------------------------------------------------------------
------------------------------------------------------------
------------------------------------------------------------
----------------------------LV-------LVVSLIANSFIVYI-----VA--
-----------------R-------------Q-----R------K---L-Q------T--
-------V-T-----N------C---LVANMACCDLLISLIN------------------
-------------------------------I-PE-L-----------------------
-----------IKEE-------V--T-LS-----T-------------------------
---N--M--------------------------------------------PT--GGT-L
------------------------------------------------------------
G------SVLCKGMV---F-----------------SQDVSSFC-------------SIL
TLVAIAMDR--------YLAI--R---C------P-Y---K-K-I------I-T-T--Q-
-N--V---KFVICGTWGVAILVS-SP-L-LY-AN-K-------I------T-------Q-
---------------------------------------------------------DEY
-----------------------G-----------------------------F------
-Y--------CL---------E--------------------------------------
--------------D--------------------W-T----------------------
-------------PAF---------------------------------KDT--------
------I---G-------------------------------------------------
----------------------------------------S-S-----------------
--------------------------------------------------------R---
------------------------------------------------------------
------------------------------------------------------------
-----------------------------------------A-----YTIT---------
-----------------------------------------------------------T
FLLLYLLPLCV-----ITGLYSGVV---------------H-------------------
----------------RL-----W-----------------------H-----R------
--------------------------------K-V-------------------------
------------------------------------------------------------
------------------------------------------------------------
------------------------------------------------------------
------------------------------------------------------------
------------------------------------------------------------
------------------------------------------------------------
------------------------------------------------------------
-P----------------------------------------------------------
--------------G---------------------------------------------
----------------------------------NQ------------------------
------------------------------------------------------------
------------------------------------------------------------
------------------------------------------------------------
-----------------------------------------------------------T
T--------------------------------S--------------------------
--------------------------S------------------------------N--
------------E--------------------------------------------R--
----------AK------SKKRVL------------------------------------
------------KMLVAIVLAFALC-----------WLPYHVYF----------------
-----------FLEN-----------------------------Y---------------
-----------------Y-----------------------Y----V-------------
--------------K---------------------------------------------
------------------------------------------------------------
-------------C----PG-----------P---A---N-----WY-------------
--------------------------F-CGKF----------------------------
----IAY-----------------------------------------------------
---------ANSAINP--------------------------------------------
------------------------------------------------CIF---------
------------------------------------------------------------
------------------------------------------------------------
------------------------------------------------------------
------------------------------------------------------------
------------------------------------------------------------
------------------------------------------------------------
------------------------------------------------------------
------------------------------------------------------------
------------------------------------------------------------
------------------------------------------------------------
------------------------------------------------------------
------------------------------------------------------------
------------------------------------------------------------
------------------------------------------------------------
------------------------------------------------------------
------------------------------------------------------------
------------------------------------------------------------
------------------------------------------------------------
------------------------------------------------------------
------------------------------------------------------------
------------------------------------------------------------
------------------------------------------------------------
------------------------------------------------------------
------------------------------------------------------------
------------------------------------------------------------
------------------------------------------------------------
------------------------------------------------------------
------------------------------------------------------------
--------------
>Cnidaria_Hexacorallia_N_vectensis_EDO43297_p1_NPR
------------------------------------------------------------
------------------------------------------------------------
------------------------------------------------------------
------------------------------------------------------------
------------------------------------------------------------
------------------------------------------------------------
------------------------------------------------------------
------------------------------------------------------------
------------------------------------------------------------
------------------------------------------------------------
------------------------------------------------------------
------------------------------------------------------------
------------------------------------------------------------
------------------------------------------------------------
------------------------------------------------------------
------------------------------------------------------------
------------------------------------------------------------
------------------------------------------------------------
------------------------------------------------------E-----
---V--------------------------------------------------------
----------------------------------------I------------A------
----EIV-----------------------------------------------------
------------------------------------------------------------
------------------------------------------------------------
------------------------------------------------------------
-------------------------------I----------------------------
--------------------------ASVL-------FTLGVVGNGLVCFV-----IH--
-----------------K-------------T-----K------F---T-Q------S--
-------S-M-----Y------F---FMLNLAYADLLVCFVS------------------
-------------------------------I-PL-T-----------------------
-----------VFST-------L--P--------A-------------------------
---PV-F--------------------------------------------TN------F
------------------------------------------------------------
P------NIPCKLVR---F-----------------IQYALPPA-------------SVA
ILTATCVDR--------YFHI--C---V------P-F---K-N-I------I-T-T--S-
-F--T---KKMAAFCWIFSLLLT-IP-N-FY-LI-E-------T------R-------K-
V---L----------------------------------------------------YEG
---------------------QVV-----------------------------E------
-F--------CA---------I--------------------------------------
--------------RE---------------------T----------------------
-------------SSD--------------------------------------------
------Y---S-------------------------------------------------
----------------------------------------F-G-----------------
--------------------------------------------------------N---
------------------------------------------------------------
------------------------------------------------------------
-----------------------------------------G-----YLVA---------
-----------------------------------------------------------R
GLIGFAVPLGV-----VCFLYYKIV---------------A-------------------
----------------RV-----W-----------------------N-----S------
--------------------------------K---------------------------
------------------------------------------------------------
------------------------------------------------------------
------------------------------------------------------------
------------------------------------------------------------
------------------------------------------------------------
------------------------------------------------------------
------------------------------------------------------------
------------------------------------------------------------
--------------G---------------------------------------------
------------------------------------------------------------
------------------------------------------------------------
------------------------------------------------------------
------------------------------------------------------------
------------------------------------------------------------
---------------------------------A--------------------------
--------------------------N------------------------------I--
------------N--------S-----------------------------------R--
----------NR------QRLNVI------------------------------------
------------KSLLTVVVAFTLS-----------WTPFSVTN----------------
-----------KILL-----------------------------F---------------
-----------------D-----------------------K----N-------------
--------------R---------------------------------------------
------------------------------------------------------------
-------------E-----M-----------I---T---G-----AE-------------
--------------------------I-ITFW----------------------------
----VGL-----------------------------------------------------
---------SASVYNP--------------------------------------------
------------------------------------------------WIYAF-------
-------------YNK--------------------------------------------
-------NF--------------R------------------------------------
-----Q------------------------------------------------------
------------------------------------------------------------
------------------------------------------------------------
------------------------------------------------------------
------------------------------------------------------------
------------------------------------------------------------
------------------------------------------------------------
------------------------------------------------------------
------------------------------------------------------------
------------------------------------------------------------
------------------------------------------------------------
------------------------------------------------------------
------------------------------------------------------------
------------------------------------------------------------
------------------------------------------------------------
------------------------------------------------------------
------------------------------------------------------------
------------------------------------------------------------
------------------------------------------------------------
------------------------------------------------------------
------------------------------------------------------------
------------------------------------------------------------
------------------------------------------------------------
------------------------------------------------------------
------------------------------------------------------------
------------------------------------------------------------
--------------
>Cnidaria_Hexacorallia_N_vectensis_EDO44418_p1_NPR
------------------------------------------------------------
------------------------------------------------------------
------------------------------------------------------------
------------------------------------------------------------
------------------------------------------------------------
------------------------------------------------------------
------------------------------------------------------------
------------------------------------------------------------
------------------------------------------------------------
------------------------------------------------------------
------------------------------------------------------------
------------------------------------------------------------
------------------------------------------------------------
------------------------------------------------------------
------------------------------------------------------------
------------------------------------------------------------
------------------------------------------------------------
------------------------------------------------------------
------------------------------------------------------------
------------------------------------------------------------
-----------------------------------------------------L------
------------------------------------------------------------
------------------------------------------------------------
------------------------------------------------------------
------------------------------------------------------------
-------------------------------A----------------------------
--------------------------YATI-------IALSLVGNTVVIFT-----VC--
-----------------R-------------N-----R------H---M-K------S--
-------V-T-----N------L---FIANLAASDLLITFLG------------------
-------------------------------M-PH-Q-----------------------
-----------ITEL-------Y--T--------T-------------------------
---E--W--------------------------------------------M-------F
------------------------------------------------------------
G------TVLCKLVV---Y-----------------LQSVSVGS-------------SVL
TLLAITKDR--------FVAI--I---F------P-F---R-P-R------M-S-F--K-
-T--A---KTIIMLIWSLSLGIM-AP-L-IY-AT-K-------V------H-------N-
------------------------------------------------------------
-----------------------------------------------------N------
-Q--------CT---------E--------------------------------------
--------------D--------------------W-T----------------------
-------------PAF----------------------------------DA--------
------K---T-------------------------------------------------
----------------------------------------A-P-----------------
--------------------------------------------------------R---
------------------------------------------------------------
------------------------------------------------------------
-----------------------------------------D-----YTVV---------
-----------------------------------------------------------L
FVMLYAVPMLT-----MAVLYAIIV---------------R-------------------
----------------KL-----W-----------------------R-----R------
--------------------------------R-R-------------------------
------------------------------------------------------------
------------------------------------------------------------
------------------------------------------------------------
------------------------------------------------------------
------------------------------------------------------------
------------------------------------------------------------
------------------------------------------------------------
-I----------------------------------------------------------
--------------G---------------------------------------------
----------------------------------EV------------------------
------------------------------------------------------------
------------------------------------------------------------
------------------------------------------------------------
-----------------------------------------------------------I
P--------------------------------S--------------------------
--------------------------A------------------------------S--
------------S--------K-----------------------------------N--
----------EV------SRKKVI------------------------------------
------------KMLITVIMLFTFS-----------WLPLHVFS----------------
-----------FISF-----------------------------F---------------
-----------------A-----------------------P----F-------------
------------------------------------------------------------
------------------------------------------------------------
-------------C--PDTS-----------N---T---A-----LY-------------
--------------------------F-VSLF----------------------------
----LGH-----------------------------------------------------
---------GNSAANP--------------------------------------------
------------------------------------------------YLYAL-------
-------------FNQ--------------------------------------------
-------NY--------------R------------------------------------
-----D-------------G--------F------------------K------------
--------------------------------------------------M---------
--------A---------------------------------------------------
------------------------------------------------------------
------------------------------------------------------------
------------------------------------------------------------
------------------------------------------------------------
------------------------------------------------------------
------------------------------------------------------------
------------------------------------------------------------
------------------------------------------------------------
------------------------------------------------------------
------------------------------------------------------------
------------------------------------------------------------
------------------------------------------------------------
------------------------------------------------------------
------------------------------------------------------------
------------------------------------------------------------
------------------------------------------------------------
------------------------------------------------------------
------------------------------------------------------------
------------------------------------------------------------
------------------------------------------------------------
------------------------------------------------------------
------------------------------------------------------------
------------------------------------------------------------
--------------
>Cnidaria_Hexacorallia_N_vectensis_EDO49570_p1_NPR
------------------------------------------------------------
------------------------------------------------------------
------------------------------------------------------------
------------------------------------------------------------
------------------------------------------------------------
------------------------------------------------------------
------------------------------------------------------------
--------------------------------------------------------S---
------------------------------------------------------------
------------------------------------------------------------
------------------------------------------------------------
------------------------------------------------------------
------------------------------------------------------------
------------------------------------------------------------
------------------------------------------------------------
------------------------------------------------------------
------------------------------------------------------------
------------------------------------------------------------
------------------------------------------------------------
------------------------------------------------------------
------------------------------------------------------------
------------------------------------------------------------
------------------------------------------------------------
------------------------------------------------------------
------------------------------------------------------------
-------------------------------A----------------------------
--------------------------YVLI-------IVLSLVGNSTVIYV-----VL--
-------------------------------N-----H------R---A-R------S--
-------M-T-----D------T---FVANLAASDILITFTG------------------
-------------------------------M-PN-M-----------------------
-----------ITEQ-------Y--I--------R-------------------------
---H--W--------------------------------------------V-------F
------------------------------------------------------------
G------PIVCKLVV---Y-----------------LQSVSVAS-------------SVL
TLLAVTIDR--------FISI--V---F------P-L---R-G-R------I-A-L--S-
-K--A---KYIVAVTWIISLSIM-AP-L-ID-AQ-K-------A------K-------Q-
F--------------------------------------------------------PDG
-----------------------M-----------------------------Y------
-Y--------CI---------E--------------------------------------
--------------E--------------------W-Q----------------------
-------------PPF----------------------------------NP--------
------L---E-------------------------------------------------
----------------------------------------A-P-----------------
--------------------------------------------------------K---
------------------------------------------------------------
------------------------------------------------------------
-----------------------------------------S-----FTVL---------
-----------------------------------------------------------L
FVVMYVAPLLT-----MAVLYCAIC---------------R-------------------
----------------TL-----W-----------------------K-----R------
--------------------------------T-S-------------------------
------------------------------------------------------------
------------------------------------------------------------
------------------------------------------------------------
------------------------------------------------------------
------------------------------------------------------------
------------------------------------------------------------
------------------------------------------------------------
-P----------------------------------------------------------
--------------G---------------------------------------------
----------------------------------AR------------------------
------------------------------------------------------------
------------------------------------------------------------
------------------------------------------------------------
-----------------------------------------------------------I
T--------------------------------R--------------------------
--------------------------T------------------------------E--
------------T--------H-----------------------------------L--
----------QR------SRKRVL------------------------------------
------------KMLLAVTLLFAVC-----------WLPLWIFQ----------------
-----------FIMF-----------------------------F---------------
-----------------S-----------------------P----Q-------------
--------------T-------------------------------------FP------
------------------------------------------------------------
-------------C-----F-----------S---K---P-----FY-------------
--------------------------F-VSLF----------------------------
----LGH-----------------------------------------------------
---------SNSAINP--------------------------------------------
------------------------------------------------FLYSF-------
-------------FNA--------------------------------------------
-------NF--------------R------------------------------------
-----E-------------G--------F------------------R------------
--------------------------------------------------R---------
--------A---------------------------------------------------
------------------------------------------------------------
------------------------------------------------------------
------------------------------------------------------------
------------------------------------------------------------
------------------------------------------------------------
------------------------------------------------------------
------------------------------------------------------------
------------------------------------------------------------
------------------------------------------------------------
------------------------------------------------------------
------------------------------------------------------------
------------------------------------------------------------
------------------------------------------------------------
------------------------------------------------------------
------------------------------------------------------------
------------------------------------------------------------
------------------------------------------------------------
------------------------------------------------------------
------------------------------------------------------------
------------------------------------------------------------
------------------------------------------------------------
------------------------------------------------------------
------------------------------------------------------------
--------------
>Cnidaria_Hexacorallia_N_vectensis_EDO49911_p1_NPR
------------------------------------------------------------
------------------------------------------------------------
------------------------------------------------------------
------------------------------------------------------------
------------------------------------------------------------
------------------------------------------------------------
------------------------------------------------------------
------------------------------------------------------------
------------------------------------------------------------
------------------------------------------------------------
------------------------------------------------------------
------------------------------------------------------------
------------------------------------------------------------
------------------------------------------------------------
------------------------------------------------------------
------------------------------------------------------------
------------------------------------------------------------
------------------------------------------------------------
------------------------------------------------------------
------------------------------------------------------------
-----------------------------------------------------I------
----KAS-----------------------------------------------------
------------------------------------------------------------
------------------------------------------------------------
------------------------------------------------------------
-------------------------------G----------------------------
--------------------------YLLV-------VVLSLIGNALVVWV-----IR--
-----------------S-------------A-----Y------R---M-R------T--
-------V-T-----N------Y---FITNVAFADLLTTVFN------------------
-------------------------------M-MP-T-----------------------
-----------LFWI-------I--E-RK-----D-------------------------
---P--W--------------------------------------------SV--GGT-L
------------------------------------------------------------
G------EILCKTLQ---F-----------------FQCVSVAC-------------SVF
SMAAISMDR--------FFAI--F---R------P-L---K-R-I------I-T-F--K-
-L--A---KFIIALIWASSCLIS-SP-L-IY-AL-K-------L------E-------G-
D---------------------------------------------------------GE
-----------------------D-----------------------------V------
-N--------CV---------E--------------------------------------
--------------V--------------------W-A----------------------
-------------PLF----------------------------------DD--------
------Y---T-------------------------------------------------
----------------------------------------S-P-----------------
--------------------------------------------------------M---
------------------------------------------------------------
------------------------------------------------------------
-----------------------------------------V-----YTIA---------
-----------------------------------------------------------L
FVLFYALPLTI-----IAALYAVIM---------------F-------------------
----------------RL-----W-----------------------R-----R------
--------------------------------Q-T-------------------------
------------------------------------------------------------
------------------------------------------------------------
------------------------------------------------------------
------------------------------------------------------------
------------------------------------------------------------
------------------------------------------------------------
[truncated: 5,145,985 more chars]
