# Supplementary material for: Large-scale deorphanization of Nematostella vectensis neuropeptide G protein-coupled receptors supports the independent expansion of bilaterian and cnidarian peptidergic systems
Source: eLife. 2024 May 10;12:RP90674. doi: 10.7554/eLife.90674 (PMC11087051; doi:10.7554/eLife.90674)
Supplement: Figure 4—source data 4. [file elife-90674-fig4-data4.txt]

#NEXUS
begin taxa;
	dimensions ntax=836;
	taxlabels
	AIPGENE10736_p1_GENE_AIPGENE10736__AIPGENE10736_p1__ORF_type_complete_len_521____score_50_43_AIPGENE10736_74-1564__[&!color=#ba05fe]
	AIPGENE10744_p1_GENE_AIPGENE10744__AIPGENE10744_p1__ORF_type_complete_len_244____score_18_96_AIPGENE10744_361-1092__[&!color=#ba05fe]
	AIPGENE10745_p1_GENE_AIPGENE10745__AIPGENE10745_p1__ORF_type_complete_len_350____score_23_04_AIPGENE10745_107-1156__[&!color=#ba05fe]
	AIPGENE12171_p2_GENE_AIPGENE12171__AIPGENE12171_p2__ORF_type_3prime_partial_len_241____score_6_68_AIPGENE12171_4400-5119__[&!color=#ba05fe]
	AIPGENE12764_p1_GENE_AIPGENE12764__AIPGENE12764_p1__ORF_type_complete_len_341__-__score_2_73_AIPGENE12764_1197-2126_-_[&!color=#ba05fe]
	AIPGENE1329_p1_GENE_AIPGENE1329__AIPGENE1329_p1__ORF_type_complete_len_345____score_20_72_AIPGENE1329_75-1109__[&!color=#ba05fe]
	AIPGENE1330_p1_GENE_AIPGENE1330__AIPGENE1330_p1__ORF_type_complete_len_373____score_15_52_AIPGENE1330_75-1193__[&!color=#ba05fe]
	AIPGENE14370_p1_GENE_AIPGENE14370__AIPGENE14370_p1__ORF_type_5prime_partial_len_379____score_9_35_AIPGENE14370_1-1137__[&!color=#ba05fe]
	AIPGENE14445_p1_GENE_AIPGENE14445__AIPGENE14445_p1__ORF_type_complete_len_360____score_25_81_AIPGENE14445_66-1145__[&!color=#ba05fe]
	AIPGENE14565_p1_GENE_AIPGENE14565__AIPGENE14565_p1__ORF_type_5prime_partial_len_219____score_7_55_AIPGENE14565_3-659__[&!color=#ba05fe]
	AIPGENE14572_p1_GENE_AIPGENE14572__AIPGENE14572_p1__ORF_type_complete_len_335____score_34_63_AIPGENE14572_123-1007__[&!color=#ba05fe]
	AIPGENE14696_p1_GENE_AIPGENE14696__AIPGENE14696_p1__ORF_type_complete_len_379____score_16_04_AIPGENE14696_108-1244__[&!color=#ba05fe]
	AIPGENE17016_p1_GENE_AIPGENE17016__AIPGENE17016_p1__ORF_type_complete_len_317____score_30_95_AIPGENE17016_1031-1981__[&!color=#ba05fe]
	AIPGENE17938_p1_GENE_AIPGENE17938__AIPGENE17938_p1__ORF_type_complete_len_376____score_13_40_AIPGENE17938_380-1507__[&!color=#ba05fe]
	AIPGENE18595_p1_GENE_AIPGENE18595__AIPGENE18595_p1__ORF_type_5prime_partial_len_366____score_13_43_AIPGENE18595_1-1098__[&!color=#ba05fe]
	AIPGENE1867_p1_GENE_AIPGENE1867__AIPGENE1867_p1__ORF_type_complete_len_372____score_4_62_AIPGENE1867_110-1225__[&!color=#ba05fe]
	AIPGENE19243_p1_GENE_AIPGENE19243__AIPGENE19243_p1__ORF_type_complete_len_354____score_3_69_AIPGENE19243_145-1206__[&!color=#ba05fe]
	AIPGENE19607_p1_GENE_AIPGENE19607__AIPGENE19607_p1__ORF_type_complete_len_411____score_-0_51_AIPGENE19607_417-1649__[&!color=#ba05fe]
	AIPGENE20504_p1_GENE_AIPGENE20504__AIPGENE20504_p1__ORF_type_complete_len_470____score_10_37_AIPGENE20504_422-1831__[&!color=#ba05fe]
	AIPGENE20714_p1_GENE_AIPGENE20714__AIPGENE20714_p1__ORF_type_complete_len_342____score_4_63_AIPGENE20714_1625-2650__[&!color=#ba05fe]
	AIPGENE20728_p1_GENE_AIPGENE20728__AIPGENE20728_p1__ORF_type_complete_len_316____score_11_26_AIPGENE20728_81-1028__[&!color=#ba05fe]
	AIPGENE21135_p1_GENE_AIPGENE21135__AIPGENE21135_p1__ORF_type_complete_len_140____score_9_51_AIPGENE21135_125-544__[&!color=#ba05fe]
	AIPGENE21301_p1_GENE_AIPGENE21301__AIPGENE21301_p1__ORF_type_complete_len_407____score_10_72_AIPGENE21301_64-1284__[&!color=#ba05fe]
	AIPGENE21302_p1_GENE_AIPGENE21302__AIPGENE21302_p1__ORF_type_complete_len_563____score_51_51_AIPGENE21302_136-1824__[&!color=#ba05fe]
	AIPGENE21555_p1_GENE_AIPGENE21555__AIPGENE21555_p1__ORF_type_complete_len_321____score_22_29_AIPGENE21555_347-1309__[&!color=#ba05fe]
	AIPGENE22335_p2_GENE_AIPGENE22335__AIPGENE22335_p2__ORF_type_complete_len_318__-__score_13_51_AIPGENE22335_2613-3566_-_[&!color=#ba05fe]
	AIPGENE23148_p1_GENE_AIPGENE23148__AIPGENE23148_p1__ORF_type_complete_len_358____score_19_64_AIPGENE23148_305-1378__[&!color=#ba05fe]
	AIPGENE23329_p1_GENE_AIPGENE23329__AIPGENE23329_p1__ORF_type_complete_len_376____score_18_97_AIPGENE23329_164-1291__[&!color=#ba05fe]
	AIPGENE23736_p1_GENE_AIPGENE23736__AIPGENE23736_p1__ORF_type_complete_len_460____score_29_78_AIPGENE23736_66-1445__[&!color=#ba05fe]
	AIPGENE24754_p1_GENE_AIPGENE24754__AIPGENE24754_p1__ORF_type_complete_len_361____score_4_87_AIPGENE24754_688-1770__[&!color=#ba05fe]
	AIPGENE24757_p1_GENE_AIPGENE24757__AIPGENE24757_p1__ORF_type_complete_len_486____score_14_32_AIPGENE24757_253-1710__[&!color=#ba05fe]
	AIPGENE24761_p1_GENE_AIPGENE24761__AIPGENE24761_p1__ORF_type_complete_len_318____score_15_97_AIPGENE24761_1462-2415__[&!color=#ba05fe]
	AIPGENE25064_p1_GENE_AIPGENE25064__AIPGENE25064_p1__ORF_type_5prime_partial_len_380____score_17_00_AIPGENE25064_3-1142__[&!color=#ba05fe]
	AIPGENE25130_p1_GENE_AIPGENE25130__AIPGENE25130_p1__ORF_type_complete_len_369____score_12_85_AIPGENE25130_330-1436__[&!color=#ba05fe]
	AIPGENE25131_p1_GENE_AIPGENE25131__AIPGENE25131_p1__ORF_type_complete_len_450____score_36_06_AIPGENE25131_87-1436__[&!color=#ba05fe]
	AIPGENE25195_p1_GENE_AIPGENE25195__AIPGENE25195_p1__ORF_type_complete_len_303____score_7_42_AIPGENE25195_1658-2566__[&!color=#ba05fe]
	AIPGENE25206_p1_GENE_AIPGENE25206__AIPGENE25206_p1__ORF_type_complete_len_352__-__score_21_65_AIPGENE25206_1279-2334_-_[&!color=#ba05fe]
	AIPGENE25584_p1_GENE_AIPGENE25584__AIPGENE25584_p1__ORF_type_complete_len_681____score_41_47_AIPGENE25584_173-2044__[&!color=#ba05fe]
	AIPGENE26123_p1_GENE_AIPGENE26123__AIPGENE26123_p1__ORF_type_complete_len_381____score_13_22_AIPGENE26123_1154-2296__[&!color=#ba05fe]
	AIPGENE26752_p1_GENE_AIPGENE26752__AIPGENE26752_p1__ORF_type_complete_len_459____score_29_05_AIPGENE26752_1638-3014__[&!color=#ba05fe]
	AIPGENE2702_p1_GENE_AIPGENE2702__AIPGENE2702_p1__ORF_type_complete_len_625____score_56_80_AIPGENE2702_88-1962__[&!color=#ba05fe]
	AIPGENE27384_p1_GENE_AIPGENE27384__AIPGENE27384_p1__ORF_type_complete_len_375____score_26_03_AIPGENE27384_32-1156__[&!color=#ba05fe]
	AIPGENE27732_p1_GENE_AIPGENE27732__AIPGENE27732_p1__ORF_type_complete_len_271____score_20_23_AIPGENE27732_454-1266__[&!color=#ba05fe]
	AIPGENE27737_p1_GENE_AIPGENE27737__AIPGENE27737_p1__ORF_type_complete_len_316____score_28_67_AIPGENE27737_54-1001__[&!color=#ba05fe]
	AIPGENE27738_p1_GENE_AIPGENE27738__AIPGENE27738_p1__ORF_type_complete_len_368____score_30_66_AIPGENE27738_62-1165__[&!color=#ba05fe]
	AIPGENE27741_p1_GENE_AIPGENE27741__AIPGENE27741_p1__ORF_type_complete_len_939____score_78_94_AIPGENE27741_277-3093__[&!color=#ba05fe]
	AIPGENE27748_p1_GENE_AIPGENE27748__AIPGENE27748_p1__ORF_type_complete_len_388____score_20_66_AIPGENE27748_137-1300__[&!color=#ba05fe]
	AIPGENE27758_p1_GENE_AIPGENE27758__AIPGENE27758_p1__ORF_type_complete_len_375____score_32_33_AIPGENE27758_101-1225__[&!color=#ba05fe]
	AIPGENE27767_p1_GENE_AIPGENE27767__AIPGENE27767_p1__ORF_type_complete_len_823____score_77_60_AIPGENE27767_711-3179__[&!color=#ba05fe]
	AIPGENE27780_p1_GENE_AIPGENE27780__AIPGENE27780_p1__ORF_type_complete_len_503____score_53_22_AIPGENE27780_58-1566__[&!color=#ba05fe]
	AIPGENE27813_p1_GENE_AIPGENE27813__AIPGENE27813_p1__ORF_type_complete_len_296____score_14_92_AIPGENE27813_110-997__[&!color=#ba05fe]
	AIPGENE28396_p1_GENE_AIPGENE28396__AIPGENE28396_p1__ORF_type_complete_len_553____score_72_40_AIPGENE28396_141-1799__[&!color=#ba05fe]
	AIPGENE28420_p1_GENE_AIPGENE28420__AIPGENE28420_p1__ORF_type_complete_len_491____score_28_10_AIPGENE28420_299-1771__[&!color=#ba05fe]
	AIPGENE28544_p1_GENE_AIPGENE28544__AIPGENE28544_p1__ORF_type_5prime_partial_len_365____score_31_21_AIPGENE28544_1-1095__[&!color=#ba05fe]
	AIPGENE297_p1_GENE_AIPGENE297__AIPGENE297_p1__ORF_type_complete_len_318____score_27_13_AIPGENE297_94-1047__[&!color=#ba05fe]
	AIPGENE3733_p2_GENE_AIPGENE3733__AIPGENE3733_p2__ORF_type_complete_len_355____score_9_19_AIPGENE3733_289-1353__[&!color=#ba05fe]
	AIPGENE3769_p1_GENE_AIPGENE3769__AIPGENE3769_p1__ORF_type_complete_len_340____score_21_72_AIPGENE3769_95-1021__[&!color=#ba05fe]
	AIPGENE3803_p1_GENE_AIPGENE3803__AIPGENE3803_p1__ORF_type_complete_len_201____score_-6_31_AIPGENE3803_240-842__[&!color=#ba05fe]
	AIPGENE3927_p1_GENE_AIPGENE3927__AIPGENE3927_p1__ORF_type_complete_len_368____score_11_53_AIPGENE3927_276-1379__[&!color=#ba05fe]
	AIPGENE3941_p1_GENE_AIPGENE3941__AIPGENE3941_p1__ORF_type_5prime_partial_len_476____score_23_51_AIPGENE3941_2-1429__[&!color=#ba05fe]
	AIPGENE3981_p1_GENE_AIPGENE3981__AIPGENE3981_p1__ORF_type_complete_len_353____score_10_07_AIPGENE3981_333-1391__[&!color=#ba05fe]
	AIPGENE3982_p1_GENE_AIPGENE3982__AIPGENE3982_p1__ORF_type_complete_len_202____score_12_58_AIPGENE3982_527-1132__[&!color=#ba05fe]
	AIPGENE3983_p1_GENE_AIPGENE3983__AIPGENE3983_p1__ORF_type_complete_len_452____score_19_79_AIPGENE3983_1776-3131__[&!color=#ba05fe]
	AIPGENE4000_p1_GENE_AIPGENE4000__AIPGENE4000_p1__ORF_type_complete_len_364____score_16_39_AIPGENE4000_98-1189__[&!color=#ba05fe]
	AIPGENE4021_p1_GENE_AIPGENE4021__AIPGENE4021_p1__ORF_type_complete_len_358____score_12_45_AIPGENE4021_72-1145__[&!color=#ba05fe]
	AIPGENE4021_p2_GENE_AIPGENE4021__AIPGENE4021_p2__ORF_type_complete_len_330____score_9_36_AIPGENE4021_1374-2363__[&!color=#ba05fe]
	AIPGENE4027_p1_GENE_AIPGENE4027__AIPGENE4027_p1__ORF_type_complete_len_379____score_12_00_AIPGENE4027_384-1520__[&!color=#ba05fe]
	AIPGENE4069_p1_GENE_AIPGENE4069__AIPGENE4069_p1__ORF_type_complete_len_403____score_24_46_AIPGENE4069_38-1246__[&!color=#ba05fe]
	AIPGENE4108_p1_GENE_AIPGENE4108__AIPGENE4108_p1__ORF_type_complete_len_337____score_17_64_AIPGENE4108_173-1183__[&!color=#ba05fe]
	AIPGENE4115_p1_GENE_AIPGENE4115__AIPGENE4115_p1__ORF_type_complete_len_387____score_29_21_AIPGENE4115_179-1339__[&!color=#ba05fe]
	AIPGENE4118_p1_GENE_AIPGENE4118__AIPGENE4118_p1__ORF_type_complete_len_365____score_9_88_AIPGENE4118_89-1183__[&!color=#ba05fe]
	AIPGENE4125_p1_GENE_AIPGENE4125__AIPGENE4125_p1__ORF_type_complete_len_373____score_34_25_AIPGENE4125_79-1197__[&!color=#ba05fe]
	AIPGENE4310_p1_GENE_AIPGENE4310__AIPGENE4310_p1__ORF_type_complete_len_439____score_19_92_AIPGENE4310_74-1390__[&!color=#ba05fe]
	AIPGENE5171_p1_GENE_AIPGENE5171__AIPGENE5171_p1__ORF_type_complete_len_496____score_34_82_AIPGENE5171_122-1609__[&!color=#ba05fe]
	AIPGENE5442_p1_GENE_AIPGENE5442__AIPGENE5442_p1__ORF_type_5prime_partial_len_307____score_14_22_AIPGENE5442_2-922__[&!color=#ba05fe]
	AIPGENE5455_p1_GENE_AIPGENE5455__AIPGENE5455_p1__ORF_type_complete_len_378____score_12_01_AIPGENE5455_157-1290__[&!color=#ba05fe]
	AIPGENE5594_p1_GENE_AIPGENE5594__AIPGENE5594_p1__ORF_type_complete_len_336____score_29_11_AIPGENE5594_342-1349__[&!color=#ba05fe]
	AIPGENE5662_p1_GENE_AIPGENE5662__AIPGENE5662_p1__ORF_type_complete_len_565____score_27_21_AIPGENE5662_227-1921__[&!color=#ba05fe]
	AIPGENE5769_p1_GENE_AIPGENE5769__AIPGENE5769_p1__ORF_type_complete_len_643____score_44_50_AIPGENE5769_33-1961__[&!color=#ba05fe]
	AIPGENE5928_p1_GENE_AIPGENE5928__AIPGENE5928_p1__ORF_type_complete_len_366____score_24_75_AIPGENE5928_67-1164__[&!color=#ba05fe]
	AIPGENE6427_p1_GENE_AIPGENE6427__AIPGENE6427_p1__ORF_type_complete_len_402____score_24_37_AIPGENE6427_239-1444__[&!color=#ba05fe]
	AIPGENE6581_p1_GENE_AIPGENE6581__AIPGENE6581_p1__ORF_type_complete_len_284____score_19_48_AIPGENE6581_133-984__[&!color=#ba05fe]
	AIPGENE6583_p1_GENE_AIPGENE6583__AIPGENE6583_p1__ORF_type_complete_len_1155____score_223_90_AIPGENE6583_162-3626__[&!color=#ba05fe]
	AIPGENE6798_p1_GENE_AIPGENE6798__AIPGENE6798_p1__ORF_type_complete_len_377____score_14_72_AIPGENE6798_147-1277__[&!color=#ba05fe]
	AIPGENE6832_p1_GENE_AIPGENE6832__AIPGENE6832_p1__ORF_type_complete_len_363____score_18_28_AIPGENE6832_514-1602__[&!color=#ba05fe]
	AIPGENE6833_p1_GENE_AIPGENE6833__AIPGENE6833_p1__ORF_type_complete_len_347____score_14_53_AIPGENE6833_514-1554__[&!color=#ba05fe]
	AIPGENE8165_p1_GENE_AIPGENE8165__AIPGENE8165_p1__ORF_type_complete_len_390____score_-7_51_AIPGENE8165_347-1516__[&!color=#ba05fe]
	AIPGENE9617_p1_GENE_AIPGENE9617__AIPGENE9617_p1__ORF_type_complete_len_427____score_17_10_AIPGENE9617_376-1656__[&!color=#ba05fe]
	AIPGENE9627_p1_GENE_AIPGENE9627__AIPGENE9627_p1__ORF_type_complete_len_451____score_14_89_AIPGENE9627_1496-2848__[&!color=#ba05fe]
	AIPGENE9661_p1_GENE_AIPGENE9661__AIPGENE9661_p1__ORF_type_complete_len_327____score_11_73_AIPGENE9661_73-981__[&!color=#ba05fe]
	AIPGENE9669_p1_GENE_AIPGENE9669__AIPGENE9669_p1__ORF_type_complete_len_995____score_128_76_AIPGENE9669_1565-4549__[&!color=#ba05fe]
	AIPGENE9736_p1_GENE_AIPGENE9736__AIPGENE9736_p1__ORF_type_5prime_partial_len_265____score_17_08_AIPGENE9736_2-796__[&!color=#ba05fe]
	AIPGENE9737_p1_GENE_AIPGENE9737__AIPGENE9737_p1__ORF_type_complete_len_366____score_10_51_AIPGENE9737_197-1294__[&!color=#ba05fe]
	AIPGENE9739_p1_GENE_AIPGENE9739__AIPGENE9739_p1__ORF_type_complete_len_362____score_18_24_AIPGENE9739_767-1852__[&!color=#ba05fe]
	AIPGENE9849_p1_GENE_AIPGENE9849__AIPGENE9849_p1__ORF_type_complete_len_436____score_5_84_AIPGENE9849_77-1384__[&!color=#ba05fe]
	AIPGENE9880_p1_GENE_AIPGENE9880__AIPGENE9880_p1__ORF_type_complete_len_378____score_26_18_AIPGENE9880_70-1203__[&!color=#ba05fe]
	AIPGENE9897_p1_GENE_AIPGENE9897__AIPGENE9897_p1__ORF_type_complete_len_389____score_14_69_AIPGENE9897_113-1279__[&!color=#ba05fe]
	AIPGENE9918_p1_GENE_AIPGENE9918__AIPGENE9918_p1__ORF_type_complete_len_325____score_-0_87_AIPGENE9918_377-1351__[&!color=#ba05fe]
	Bilateria_Pdumerilii_Pdu_Achatin_receptor1_KP293943[&!color=#fec405]
	Bilateria_Pdumerilii_Pdu_Allatostatin-A_receptor1_KP294019[&!color=#fec405]
	Bilateria_Pdumerilii_Pdu_Allatotropin_receptor1_KP293976[&!color=#fec405]
	Bilateria_Pdumerilii_Pdu_Allatotropin_receptor2_KP294022__partial__KP420213_[&!color=#fec405]
	Bilateria_Pdumerilii_Pdu_DH31-like_receptor2_KP294016[&!color=#fec405]
	Bilateria_Pdumerilii_Pdu_EFLGamide_receptor1_KP293975[&!color=#fec405]
	Bilateria_Pdumerilii_Pdu_Elevenin_receptor1_KP293977[&!color=#fec405]
	Bilateria_Pdumerilii_Pdu_Elevenin_receptor2_KP293990[&!color=#fec405]
	Bilateria_Pdumerilii_Pdu_Excitatory_peptide_receptor1_KP293978[&!color=#fec405]
	Bilateria_Pdumerilii_Pdu_FLamide_receptor1_KP294017[&!color=#fec405]
	Bilateria_Pdumerilii_Pdu_FMRFamide_recptor1_KP294009[&!color=#fec405]
	Bilateria_Pdumerilii_Pdu_NKY_receptor1_KP293947[&!color=#fec405]
	Cnidar_AlaAla_agalma_gene_32055_1_isoform_1_p1_GENE_agalma_gene_32055_1_isoform_1__agalma_gene_32055_1_isoform_1_p1__ORF_type_5prime_partial_len_130__-__score_8_32_agalma_gene_32055_1_isoform_1_155-544_-_[&!color=#2005fe]
	Cnidar_AlaAla_agalma_gene_34706_3_isoform_1_p1_GENE_agalma_gene_34706_3_isoform_1__agalma_gene_34706_3_isoform_1_p1__ORF_type_internal_len_219__-__score_7_53_agalma_gene_34706_3_isoform_1_1-654_-_[&!color=#2005fe]
	Cnidar_AlaAla_agalma_gene_41231_1_isoform_1_p1_GENE_agalma_gene_41231_1_isoform_1__agalma_gene_41231_1_isoform_1_p1__ORF_type_complete_len_430__-__score_21_25_agalma_gene_41231_1_isoform_1_398-1687_-_[&!color=#2005fe]
	Cnidar_AlaAla_agalma_gene_9640_1_isoform_1_p1_GENE_agalma_gene_9640_1_isoform_1__agalma_gene_9640_1_isoform_1_p1__ORF_type_complete_len_536____score_21_72_agalma_gene_9640_1_isoform_1_577-2184__[&!color=#2005fe]
	Cnidar_AlaAla_c43431_g1_i1_p1_GENE_c43431_g1_i1__c43431_g1_i1_p1__ORF_type_complete_len_452____score_15_69_c43431_g1_i1_205-1560__[&!color=#2005fe]
	Cnidar_AlaAla_c48636_g1_i1_p1_GENE_c48636_g1_i1__c48636_g1_i1_p1__ORF_type_complete_len_361__-__score_26_03_c48636_g1_i1_512-1594_-_[&!color=#2005fe]
	Cnidar_AlaAla_c49548_g1_i1_p1_GENE_c49548_g1_i1__c49548_g1_i1_p1__ORF_type_complete_len_718__-__score_62_84_c49548_g1_i1_288-2441_-_[&!color=#2005fe]
	Cnidar_AlaAla_c50432_g1_i2_p1_GENE_c50432_g1_i2__c50432_g1_i2_p1__ORF_type_complete_len_395____score_5_31_c50432_g1_i2_89-1186__[&!color=#2005fe]
	Cnidar_AlaAla_c50498_g1_i1_p1_GENE_c50498_g1_i1__c50498_g1_i1_p1__ORF_type_complete_len_598____score_47_48_c50498_g1_i1_624-2417__[&!color=#2005fe]
	Cnidar_AlaAla_c52858_g1_i1_p1_GENE_c52858_g1_i1__c52858_g1_i1_p1__ORF_type_complete_len_374__-__score_11_39_c52858_g1_i1_483-1604_-_[&!color=#2005fe]
	Cnidar_AlaAla_c54641_g1_i1_p1_GENE_c54641_g1_i1__c54641_g1_i1_p1__ORF_type_complete_len_372____score_16_90_c54641_g1_i1_248-1363__[&!color=#2005fe]
	Cnidar_AlaAla_c55012_g1_i1_p1_GENE_c55012_g1_i1__c55012_g1_i1_p1__ORF_type_complete_len_446__-__score_21_99_c55012_g1_i1_869-2206_-_[&!color=#2005fe]
	Cnidar_AlaAla_c59630_g2_i1_p1_GENE_c59630_g2_i1__c59630_g2_i1_p1__ORF_type_complete_len_382__-__score_28_93_c59630_g2_i1_2718-3863_-_[&!color=#2005fe]
	Cnidar_ClyHem_TCONS_00000304_p1_GENE_TCONS_00000304__TCONS_00000304_p1__ORF_type_internal_len_244____score_12_61_TCONS_00000304_2-730__[&!color=#2005fe]
	Cnidar_ClyHem_TCONS_00000374_p1_GENE_TCONS_00000374__TCONS_00000374_p1__ORF_type_complete_len_640__-__score_54_41_TCONS_00000374_971-2890_-_[&!color=#2005fe]
	Cnidar_ClyHem_TCONS_00010040_p1_GENE_TCONS_00010040__TCONS_00010040_p1__ORF_type_complete_len_458____score_61_64_TCONS_00010040_518-1891__[&!color=#2005fe]
	Cnidar_ClyHem_TCONS_00014371_p1_GENE_TCONS_00014371__TCONS_00014371_p1__ORF_type_complete_len_404____score_41_74_TCONS_00014371_845-2056__[&!color=#2005fe]
	Cnidar_ClyHem_TCONS_00014636_p1_GENE_TCONS_00014636__TCONS_00014636_p1__ORF_type_complete_len_473____score_67_27_TCONS_00014636_447-1865__[&!color=#2005fe]
	Cnidar_ClyHem_TCONS_00020984_p1_GENE_TCONS_00020984__TCONS_00020984_p1__ORF_type_complete_len_452__-__score_47_62_TCONS_00020984_1116-2471_-_[&!color=#2005fe]
	Cnidar_ClyHem_TCONS_00025422_p1_GENE_TCONS_00025422__TCONS_00025422_p1__ORF_type_complete_len_659____score_56_59_TCONS_00025422_395-2371__[&!color=#2005fe]
	Cnidar_ClyHem_TCONS_00025444_p1_GENE_TCONS_00025444__TCONS_00025444_p1__ORF_type_complete_len_651__-__score_30_36_TCONS_00025444_379-2331_-_[&!color=#2005fe]
	Cnidar_ClyHem_TCONS_00053186_p1_GENE_TCONS_00053186__TCONS_00053186_p1__ORF_type_complete_len_530____score_42_05_TCONS_00053186_105-1694__[&!color=#2005fe]
	Cnidar_ClyHem_TCONS_00057737_p1_GENE_TCONS_00057737__TCONS_00057737_p1__ORF_type_complete_len_601____score_8_25_TCONS_00057737_145-1947__[&!color=#2005fe]
	Cnidar_ClyHem_TCONS_00065060_p1_GENE_TCONS_00065060__TCONS_00065060_p1__ORF_type_complete_len_463____score_2_58_TCONS_00065060_165-1553__[&!color=#2005fe]
	Cnidar_ClyHem_TCONS_00068072_p1_GENE_TCONS_00068072__TCONS_00068072_p1__ORF_type_5prime_partial_len_589__-__score_10_34_TCONS_00068072_322-2088_-_[&!color=#2005fe]
	Cnidar_ClyHem_TCONS_00069019_p1_GENE_TCONS_00069019__TCONS_00069019_p1__ORF_type_complete_len_463____score_3_83_TCONS_00069019_84-1472__[&!color=#2005fe]
	Cnidar_ClyHem_TCONS_00071108_p1_GENE_TCONS_00071108__TCONS_00071108_p1__ORF_type_5prime_partial_len_492__-__score_30_85_TCONS_00071108_98-1573_-_[&!color=#2005fe]
	Cnidar_Corallium_rubrum_TR13861_c0_g1_i1_p1_Corallium_rubrum_TR13861_c0_g1__Corallium_rubrum_TR13861_c0_g1_i1_p1__ORF_type_complete_len_316__-__score_-2_16_Corallium_rubrum_TR13861_c0_g1_i1_263-1210_-_[&!color=#ba05fe]
	Cnidar_Corallium_rubrum_TR16864_c0_g1_i1_p1_Corallium_rubrum_TR16864_c0_g1__Corallium_rubrum_TR16864_c0_g1_i1_p1__ORF_type_complete_len_375____score_29_49_Corallium_rubrum_TR16864_c0_g1_i1_252-1376__[&!color=#ba05fe]
	Cnidar_Corallium_rubrum_TR18987_c1_g1_i10_p1_Corallium_rubrum_TR18987_c1_g1__Corallium_rubrum_TR18987_c1_g1_i10_p1__ORF_type_complete_len_482____score_38_49_Corallium_rubrum_TR18987_c1_g1_i10_2007-3452__[&!color=#ba05fe]
	Cnidar_Corallium_rubrum_TR19470_c0_g1_i1_p1_Corallium_rubrum_TR19470_c0_g1__Corallium_rubrum_TR19470_c0_g1_i1_p1__ORF_type_complete_len_347__-__score_7_14_Corallium_rubrum_TR19470_c0_g1_i1_181-1221_-_[&!color=#ba05fe]
	Cnidar_Corallium_rubrum_TR19783_c2_g1_i1_p1_Corallium_rubrum_TR19783_c2_g1__Corallium_rubrum_TR19783_c2_g1_i1_p1__ORF_type_internal_len_458__-__score_28_42_Corallium_rubrum_TR19783_c2_g1_i1_2-1372_-_[&!color=#ba05fe]
	Cnidar_Corallium_rubrum_TR19783_c2_g1_i6_p1_Corallium_rubrum_TR19783_c2_g1__Corallium_rubrum_TR19783_c2_g1_i6_p1__ORF_type_internal_len_524__-__score_36_78_Corallium_rubrum_TR19783_c2_g1_i6_2-1570_-_[&!color=#ba05fe]
	Cnidar_Corallium_rubrum_TR22733_c0_g1_i2_p1_Corallium_rubrum_TR22733_c0_g1__Corallium_rubrum_TR22733_c0_g1_i2_p1__ORF_type_complete_len_361____score_10_31_Corallium_rubrum_TR22733_c0_g1_i2_762-1844__[&!color=#ba05fe]
	Cnidar_Corallium_rubrum_TR23415_c0_g1_i1_p1_Corallium_rubrum_TR23415_c0_g1__Corallium_rubrum_TR23415_c0_g1_i1_p1__ORF_type_complete_len_376____score_23_05_Corallium_rubrum_TR23415_c0_g1_i1_422-1549__[&!color=#ba05fe]
	Cnidar_Corallium_rubrum_TR26982_c1_g1_i1_p1_Corallium_rubrum_TR26982_c1_g1__Corallium_rubrum_TR26982_c1_g1_i1_p1__ORF_type_complete_len_522____score_38_63_Corallium_rubrum_TR26982_c1_g1_i1_317-1882__[&!color=#ba05fe]
	Cnidar_Corallium_rubrum_TR36645_c0_g1_i2_p1_Corallium_rubrum_TR36645_c0_g1__Corallium_rubrum_TR36645_c0_g1_i2_p1__ORF_type_complete_len_391__-__score_16_20_Corallium_rubrum_TR36645_c0_g1_i2_598-1770_-_[&!color=#ba05fe]
	Cnidar_Corallium_rubrum_TR37462_c0_g1_i1_p1_Corallium_rubrum_TR37462_c0_g1__Corallium_rubrum_TR37462_c0_g1_i1_p1__ORF_type_complete_len_372__-__score_24_02_Corallium_rubrum_TR37462_c0_g1_i1_667-1782_-_[&!color=#ba05fe]
	Cnidar_Corallium_rubrum_TR39498_c0_g1_i1_p1_Corallium_rubrum_TR39498_c0_g1__Corallium_rubrum_TR39498_c0_g1_i1_p1__ORF_type_complete_len_372____score_16_06_Corallium_rubrum_TR39498_c0_g1_i1_150-1265__[&!color=#ba05fe]
	Cnidar_Corallium_rubrum_TR39885_c0_g3_i1_p1_Corallium_rubrum_TR39885_c0_g3__Corallium_rubrum_TR39885_c0_g3_i1_p1__ORF_type_complete_len_371____score_4_28_Corallium_rubrum_TR39885_c0_g3_i1_565-1677__[&!color=#ba05fe]
	Cnidar_Corallium_rubrum_TR41167_c0_g1_i1_p1_Corallium_rubrum_TR41167_c0_g1__Corallium_rubrum_TR41167_c0_g1_i1_p1__ORF_type_complete_len_386____score_25_31_Corallium_rubrum_TR41167_c0_g1_i1_257-1414__[&!color=#ba05fe]
	Cnidar_Corallium_rubrum_TR43694_c0_g1_i1_p1_Corallium_rubrum_TR43694_c0_g1__Corallium_rubrum_TR43694_c0_g1_i1_p1__ORF_type_complete_len_361__-__score_29_55_Corallium_rubrum_TR43694_c0_g1_i1_330-1412_-_[&!color=#ba05fe]
	Cnidar_Corallium_rubrum_TR44103_c1_g1_i1_p1_Corallium_rubrum_TR44103_c1_g1__Corallium_rubrum_TR44103_c1_g1_i1_p1__ORF_type_complete_len_348____score_16_00_Corallium_rubrum_TR44103_c1_g1_i1_1712-2755__[&!color=#ba05fe]
	Cnidar_Corallium_rubrum_TR46545_c0_g1_i1_p1_Corallium_rubrum_TR46545_c0_g1__Corallium_rubrum_TR46545_c0_g1_i1_p1__ORF_type_3prime_partial_len_214____score_15_00_Corallium_rubrum_TR46545_c0_g1_i1_51-641__[&!color=#ba05fe]
	Cnidar_Corallium_rubrum_TR49876_c0_g1_i1_p1_Corallium_rubrum_TR49876_c0_g1__Corallium_rubrum_TR49876_c0_g1_i1_p1__ORF_type_complete_len_361____score_9_15_Corallium_rubrum_TR49876_c0_g1_i1_345-1427__[&!color=#ba05fe]
	Cnidar_Corallium_rubrum_TR51884_c0_g1_i1_p1_Corallium_rubrum_TR51884_c0_g1__Corallium_rubrum_TR51884_c0_g1_i1_p1__ORF_type_complete_len_331____score_18_69_Corallium_rubrum_TR51884_c0_g1_i1_537-1529__[&!color=#ba05fe]
	Cnidar_Corallium_rubrum_TR52086_c0_g1_i1_p1_Corallium_rubrum_TR52086_c0_g1__Corallium_rubrum_TR52086_c0_g1_i1_p1__ORF_type_complete_len_351__-__score_24_85_Corallium_rubrum_TR52086_c0_g1_i1_344-1396_-_[&!color=#ba05fe]
	Cnidar_Corallium_rubrum_TR53452_c0_g1_i1_p1_Corallium_rubrum_TR53452_c0_g1__Corallium_rubrum_TR53452_c0_g1_i1_p1__ORF_type_complete_len_318____score_12_09_Corallium_rubrum_TR53452_c0_g1_i1_162-1115__[&!color=#ba05fe]
	Cnidar_Corallium_rubrum_TR53634_c0_g1_i2_p1_Corallium_rubrum_TR53634_c0_g1__Corallium_rubrum_TR53634_c0_g1_i2_p1__ORF_type_complete_len_366__-__score_20_72_Corallium_rubrum_TR53634_c0_g1_i2_151-1248_-_[&!color=#ba05fe]
	Cnidar_Corallium_rubrum_TR53969_c0_g1_i1_p1_Corallium_rubrum_TR53969_c0_g1__Corallium_rubrum_TR53969_c0_g1_i1_p1__ORF_type_complete_len_353__-__score_27_29_Corallium_rubrum_TR53969_c0_g1_i1_315-1373_-_[&!color=#ba05fe]
	Cnidar_Corallium_rubrum_TR54583_c0_g1_i1_p1_Corallium_rubrum_TR54583_c0_g1__Corallium_rubrum_TR54583_c0_g1_i1_p1__ORF_type_complete_len_346__-__score_24_02_Corallium_rubrum_TR54583_c0_g1_i1_293-1330_-_[&!color=#ba05fe]
	Cnidar_Corallium_rubrum_TR57154_c0_g1_i1_p1_Corallium_rubrum_TR57154_c0_g1__Corallium_rubrum_TR57154_c0_g1_i1_p1__ORF_type_complete_len_414____score_40_12_Corallium_rubrum_TR57154_c0_g1_i1_1224-2465__[&!color=#ba05fe]
	Cnidar_Corallium_rubrum_TR57212_c0_g1_i1_p1_Corallium_rubrum_TR57212_c0_g1__Corallium_rubrum_TR57212_c0_g1_i1_p1__ORF_type_complete_len_346____score_10_77_Corallium_rubrum_TR57212_c0_g1_i1_555-1592__[&!color=#ba05fe]
	Cnidar_Corallium_rubrum_TR61693_c0_g1_i10_p1_Corallium_rubrum_TR61693_c0_g1__Corallium_rubrum_TR61693_c0_g1_i10_p1__ORF_type_complete_len_378____score_50_07_Corallium_rubrum_TR61693_c0_g1_i10_470-1603__[&!color=#ba05fe]
	Cnidar_Corallium_rubrum_TR61693_c0_g1_i12_p1_Corallium_rubrum_TR61693_c0_g1__Corallium_rubrum_TR61693_c0_g1_i12_p1__ORF_type_complete_len_276____score_30_88_Corallium_rubrum_TR61693_c0_g1_i12_922-1749__[&!color=#ba05fe]
	Cnidar_Corallium_rubrum_TR61708_c1_g1_i2_p1_Corallium_rubrum_TR61708_c1_g1__Corallium_rubrum_TR61708_c1_g1_i2_p1__ORF_type_complete_len_360__-__score_8_37_Corallium_rubrum_TR61708_c1_g1_i2_503-1582_-_[&!color=#ba05fe]
	Cnidar_Corallium_rubrum_TR63084_c0_g2_i1_p1_Corallium_rubrum_TR63084_c0_g2__Corallium_rubrum_TR63084_c0_g2_i1_p1__ORF_type_complete_len_366__-__score_7_46_Corallium_rubrum_TR63084_c0_g2_i1_69-1166_-_[&!color=#ba05fe]
	Cnidar_Corallium_rubrum_TR63957_c0_g1_i1_p1_Corallium_rubrum_TR63957_c0_g1__Corallium_rubrum_TR63957_c0_g1_i1_p1__ORF_type_5prime_partial_len_509____score_21_98_Corallium_rubrum_TR63957_c0_g1_i1_2-1528__[&!color=#ba05fe]
	Cnidar_Corallium_rubrum_TR65164_c0_g1_i1_p1_Corallium_rubrum_TR65164_c0_g1__Corallium_rubrum_TR65164_c0_g1_i1_p1__ORF_type_complete_len_459__-__score_27_62_Corallium_rubrum_TR65164_c0_g1_i1_96-1472_-_[&!color=#ba05fe]
	Cnidar_Corallium_rubrum_TR65164_c0_g1_i2_p1_Corallium_rubrum_TR65164_c0_g1__Corallium_rubrum_TR65164_c0_g1_i2_p1__ORF_type_5prime_partial_len_455__-__score_29_56_Corallium_rubrum_TR65164_c0_g1_i2_96-1460_-_[&!color=#ba05fe]
	Cnidar_Corallium_rubrum_TR68559_c0_g1_i1_p1_Corallium_rubrum_TR68559_c0_g1__Corallium_rubrum_TR68559_c0_g1_i1_p1__ORF_type_5prime_partial_len_235____score_-0_32_Corallium_rubrum_TR68559_c0_g1_i1_3-707__[&!color=#ba05fe]
	Cnidar_Corallium_rubrum_TR69152_c0_g2_i1_p1_Corallium_rubrum_TR69152_c0_g2__Corallium_rubrum_TR69152_c0_g2_i1_p1__ORF_type_complete_len_371__-__score_18_81_Corallium_rubrum_TR69152_c0_g2_i1_730-1842_-_[&!color=#ba05fe]
	Cnidar_Corallium_rubrum_TR72585_c0_g1_i1_p1_Corallium_rubrum_TR72585_c0_g1__Corallium_rubrum_TR72585_c0_g1_i1_p1__ORF_type_complete_len_380____score_10_87_Corallium_rubrum_TR72585_c0_g1_i1_85-1224__[&!color=#ba05fe]
	Cnidar_Corallium_rubrum_TR73497_c2_g1_i1_p1_Corallium_rubrum_TR73497_c2_g1__Corallium_rubrum_TR73497_c2_g1_i1_p1__ORF_type_5prime_partial_len_290____score_12_72_Corallium_rubrum_TR73497_c2_g1_i1_1-870__[&!color=#ba05fe]
	Cnidar_Corallium_rubrum_TR73497_c3_g1_i1_p1_Corallium_rubrum_TR73497_c3_g1__Corallium_rubrum_TR73497_c3_g1_i1_p1__ORF_type_complete_len_368____score_6_86_Corallium_rubrum_TR73497_c3_g1_i1_495-1598__[&!color=#ba05fe]
	Cnidar_Corallium_rubrum_TR80313_c0_g1_i1_p1_Corallium_rubrum_TR80313_c0_g1__Corallium_rubrum_TR80313_c0_g1_i1_p1__ORF_type_complete_len_374__-__score_4_50_Corallium_rubrum_TR80313_c0_g1_i1_302-1423_-_[&!color=#ba05fe]
	Cnidar_Corallium_rubrum_TR80313_c0_g1_i3_p1_Corallium_rubrum_TR80313_c0_g1__Corallium_rubrum_TR80313_c0_g1_i3_p1__ORF_type_3prime_partial_len_370__-__score_9_41_Corallium_rubrum_TR80313_c0_g1_i3_1-1017_-_[&!color=#ba05fe]
	Cnidar_Corallium_rubrum_TR82499_c0_g2_i1_p1_Corallium_rubrum_TR82499_c0_g2__Corallium_rubrum_TR82499_c0_g2_i1_p1__ORF_type_complete_len_356__-__score_35_08_Corallium_rubrum_TR82499_c0_g2_i1_218-1285_-_[&!color=#ba05fe]
	Cnidar_Corallium_rubrum_TR83538_c0_g1_i1_p1_Corallium_rubrum_TR83538_c0_g1__Corallium_rubrum_TR83538_c0_g1_i1_p1__ORF_type_complete_len_323____score_15_17_Corallium_rubrum_TR83538_c0_g1_i1_656-1624__[&!color=#ba05fe]
	Cnidar_Corallium_rubrum_TR87517_c0_g1_i1_p1_Corallium_rubrum_TR87517_c0_g1__Corallium_rubrum_TR87517_c0_g1_i1_p1__ORF_type_complete_len_367__-__score_19_11_Corallium_rubrum_TR87517_c0_g1_i1_448-1548_-_[&!color=#ba05fe]
	Cnidar_Corallium_rubrum_TR88591_c5_g1_i1_p1_Corallium_rubrum_TR88591_c5_g1__Corallium_rubrum_TR88591_c5_g1_i1_p1__ORF_type_complete_len_365____score_19_50_Corallium_rubrum_TR88591_c5_g1_i1_552-1646__[&!color=#ba05fe]
	Cnidar_Corallium_rubrum_TR88636_c0_g2_i1_p1_Corallium_rubrum_TR88636_c0_g2__Corallium_rubrum_TR88636_c0_g2_i1_p1__ORF_type_5prime_partial_len_265__-__score_11_48_Corallium_rubrum_TR88636_c0_g2_i1_125-919_-_[&!color=#ba05fe]
	Cnidar_Corallium_rubrum_TR88636_c1_g1_i1_p1_Corallium_rubrum_TR88636_c1_g1__Corallium_rubrum_TR88636_c1_g1_i1_p1__ORF_type_5prime_partial_len_165__-__score_12_81_Corallium_rubrum_TR88636_c1_g1_i1_531-1025_-_[&!color=#ba05fe]
	Cnidar_Corallium_rubrum_TR90938_c0_g1_i1_p1_Corallium_rubrum_TR90938_c0_g1__Corallium_rubrum_TR90938_c0_g1_i1_p1__ORF_type_complete_len_372__-__score_31_41_Corallium_rubrum_TR90938_c0_g1_i1_591-1706_-_[&!color=#ba05fe]
	Cnidar_HydraVulgaris_AEP_11_G019576[&!color=#2005fe]
	Cnidar_HydraVulgaris_AEP_11_G020069[&!color=#2005fe]
	Cnidar_HydraVulgaris_AEP_12_G021477[&!color=#2005fe]
	Cnidar_HydraVulgaris_AEP_12_G021478[&!color=#2005fe]
	Cnidar_HydraVulgaris_AEP_3_G005298[&!color=#2005fe]
	Cnidar_HydraVulgaris_AEP_3_G006494[&!color=#2005fe]
	Cnidar_HydraVulgaris_AEP_3_G006940[&!color=#2005fe]
	Cnidar_HydraVulgaris_AEP_3_G006941[&!color=#2005fe]
	Cnidar_HydraVulgaris_AEP_4_G007703[&!color=#2005fe]
	Cnidar_HydraVulgaris_AEP_5_G009121[&!color=#2005fe]
	Cnidar_HydraVulgaris_AEP_5_G009125[&!color=#2005fe]
	Cnidar_HydraVulgaris_AEP_5_G010112[&!color=#2005fe]
	Cnidar_HydraVulgaris_AEP_5_G010119[&!color=#2005fe]
	Cnidar_HydraVulgaris_AEP_5_G010121[&!color=#2005fe]
	Cnidar_HydraVulgaris_AEP_7_G012835[&!color=#2005fe]
	Cnidar_HydraVulgaris_AEP_7_G012836[&!color=#2005fe]
	Cnidar_HydraVulgaris_AEP_7_G012837[&!color=#2005fe]
	Cnidar_HydraVulgaris_AEP_9_G015564[&!color=#2005fe]
	Cnidar_Polpod_Hydrif_GBGH01000918_1__p1_GENE_GBGH01000918_1___GBGH01000918_1__p1__ORF_type_complete_len_408____score_42_85_GBGH01000918_1__196-1419__[&!color=#2005fe]
	Cnidar_Polpod_Hydrif_GBGH01017840_1__p1_GENE_GBGH01017840_1___GBGH01017840_1__p1__ORF_type_complete_len_355____score_16_50_GBGH01017840_1__273-1337__[&!color=#2005fe]
	Cnidar_Polpod_Hydrif_GBGH01023499_1__p1_GENE_GBGH01023499_1___GBGH01023499_1__p1__ORF_type_complete_len_350__-__score_22_70_GBGH01023499_1__153-1202_-_[&!color=#2005fe]
	Cnidar_Rhopilema_esculentum_TR102048_c0_g1_i1_p1_Rhopilema_esculentum_TR102048_c0_g1__Rhopilema_esculentum_TR102048_c0_g1_i1_p1__ORF_type_complete_len_384____score_6_56_Rhopilema_esculentum_TR102048_c0_g1_i1_409-1560__[&!color=#2005fe]
	Cnidar_Rhopilema_esculentum_TR118466_c0_g1_i1_p1_Rhopilema_esculentum_TR118466_c0_g1__Rhopilema_esculentum_TR118466_c0_g1_i1_p1__ORF_type_complete_len_428__-__score_23_45_Rhopilema_esculentum_TR118466_c0_g1_i1_1649-2932_-_[&!color=#2005fe]
	Cnidar_Rhopilema_esculentum_TR122244_c0_g1_i1_p1_Rhopilema_esculentum_TR122244_c0_g1__Rhopilema_esculentum_TR122244_c0_g1_i1_p1__ORF_type_3prime_partial_len_215____score_22_40_Rhopilema_esculentum_TR122244_c0_g1_i1_180-821__[&!color=#2005fe]
	Cnidar_Rhopilema_esculentum_TR122965_c0_g1_i1_p1_Rhopilema_esculentum_TR122965_c0_g1__Rhopilema_esculentum_TR122965_c0_g1_i1_p1__ORF_type_3prime_partial_len_103__-__score_4_88_Rhopilema_esculentum_TR122965_c0_g1_i1_2-307_-_[&!color=#2005fe]
	Cnidar_Rhopilema_esculentum_TR30707_c0_g1_i1_p1_Rhopilema_esculentum_TR30707_c0_g1__Rhopilema_esculentum_TR30707_c0_g1_i1_p1__ORF_type_3prime_partial_len_244____score_7_22_Rhopilema_esculentum_TR30707_c0_g1_i1_47-775__[&!color=#2005fe]
	Cnidar_Rhopilema_esculentum_TR37833_c0_g1_i1_p1_Rhopilema_esculentum_TR37833_c0_g1__Rhopilema_esculentum_TR37833_c0_g1_i1_p1__ORF_type_complete_len_403____score_21_73_Rhopilema_esculentum_TR37833_c0_g1_i1_232-1440__[&!color=#2005fe]
	Cnidar_Rhopilema_esculentum_TR39982_c1_g4_i1_p1_Rhopilema_esculentum_TR39982_c1_g4__Rhopilema_esculentum_TR39982_c1_g4_i1_p1__ORF_type_complete_len_404____score_33_40_Rhopilema_esculentum_TR39982_c1_g4_i1_2854-4065__[&!color=#2005fe]
	Cnidar_Rhopilema_esculentum_TR40034_c1_g4_i1_p1_Rhopilema_esculentum_TR40034_c1_g4__Rhopilema_esculentum_TR40034_c1_g4_i1_p1__ORF_type_complete_len_475__-__score_38_67_Rhopilema_esculentum_TR40034_c1_g4_i1_805-2229_-_[&!color=#2005fe]
	Cnidar_Rhopilema_esculentum_TR40499_c0_g1_i1_p1_Rhopilema_esculentum_TR40499_c0_g1__Rhopilema_esculentum_TR40499_c0_g1_i1_p1__ORF_type_complete_len_361____score_45_19_Rhopilema_esculentum_TR40499_c0_g1_i1_50-1132__[&!color=#2005fe]
	Cnidar_Rhopilema_esculentum_TR40555_c0_g1_i1_p1_Rhopilema_esculentum_TR40555_c0_g1__Rhopilema_esculentum_TR40555_c0_g1_i1_p1__ORF_type_complete_len_361__-__score_31_58_Rhopilema_esculentum_TR40555_c0_g1_i1_1430-2512_-_[&!color=#2005fe]
	Cnidar_Rhopilema_esculentum_TR43380_c0_g1_i1_p1_Rhopilema_esculentum_TR43380_c0_g1__Rhopilema_esculentum_TR43380_c0_g1_i1_p1__ORF_type_complete_len_399____score_14_40_Rhopilema_esculentum_TR43380_c0_g1_i1_383-1579__[&!color=#2005fe]
	Cnidar_Rhopilema_esculentum_TR43771_c0_g4_i1_p1_Rhopilema_esculentum_TR43771_c0_g4__Rhopilema_esculentum_TR43771_c0_g4_i1_p1__ORF_type_complete_len_377____score_12_10_Rhopilema_esculentum_TR43771_c0_g4_i1_402-1532__[&!color=#2005fe]
	Cnidar_Rhopilema_esculentum_TR49828_c0_g1_i1_p1_Rhopilema_esculentum_TR49828_c0_g1__Rhopilema_esculentum_TR49828_c0_g1_i1_p1__ORF_type_complete_len_363__-__score_21_94_Rhopilema_esculentum_TR49828_c0_g1_i1_883-1971_-_[&!color=#2005fe]
	Cnidar_Rhopilema_esculentum_TR50346_c0_g1_i1_p1_Rhopilema_esculentum_TR50346_c0_g1__Rhopilema_esculentum_TR50346_c0_g1_i1_p1__ORF_type_complete_len_514__-__score_42_35_Rhopilema_esculentum_TR50346_c0_g1_i1_751-2292_-_[&!color=#2005fe]
	Cnidar_Rhopilema_esculentum_TR59423_c1_g1_i10_p1_Rhopilema_esculentum_TR59423_c1_g1__Rhopilema_esculentum_TR59423_c1_g1_i10_p1__ORF_type_complete_len_373____score_49_82_Rhopilema_esculentum_TR59423_c1_g1_i10_88-1206__[&!color=#2005fe]
	Cnidar_Rhopilema_esculentum_TR68472_c0_g1_i1_p1_Rhopilema_esculentum_TR68472_c0_g1__Rhopilema_esculentum_TR68472_c0_g1_i1_p1__ORF_type_complete_len_347____score_12_11_Rhopilema_esculentum_TR68472_c0_g1_i1_352-1392__[&!color=#2005fe]
	Cnidar_Rhopilema_esculentum_TR71819_c0_g1_i1_p1_Rhopilema_esculentum_TR71819_c0_g1__Rhopilema_esculentum_TR71819_c0_g1_i1_p1__ORF_type_complete_len_363____score_17_18_Rhopilema_esculentum_TR71819_c0_g1_i1_293-1381__[&!color=#2005fe]
	Cnidar_Rhopilema_esculentum_TR81020_c1_g1_i1_p1_Rhopilema_esculentum_TR81020_c1_g1__Rhopilema_esculentum_TR81020_c1_g1_i1_p1__ORF_type_complete_len_356____score_17_59_Rhopilema_esculentum_TR81020_c1_g1_i1_215-1282__[&!color=#2005fe]
	Cnidar_Rhopilema_esculentum_TR83353_c0_g10_i1_p1_Rhopilema_esculentum_TR83353_c0_g10__Rhopilema_esculentum_TR83353_c0_g10_i1_p1__ORF_type_complete_len_358____score_22_22_Rhopilema_esculentum_TR83353_c0_g10_i1_726-1799__[&!color=#2005fe]
	Cnidar_Rhopilema_esculentum_TR92741_c0_g2_i1_p1_Rhopilema_esculentum_TR92741_c0_g2__Rhopilema_esculentum_TR92741_c0_g2_i1_p1__ORF_type_complete_len_529____score_41_03_Rhopilema_esculentum_TR92741_c0_g2_i1_818-2404__[&!color=#2005fe]
	Cnidar_Rhopilema_esculentum_TR98160_c0_g1_i1_p1_Rhopilema_esculentum_TR98160_c0_g1__Rhopilema_esculentum_TR98160_c0_g1_i1_p1__ORF_type_complete_len_362__-__score_43_24_Rhopilema_esculentum_TR98160_c0_g1_i1_1288-2373_-_[&!color=#2005fe]
	Cnidar_Rhopilema_esculentum_TR98168_c0_g1_i1_p1_Rhopilema_esculentum_TR98168_c0_g1__Rhopilema_esculentum_TR98168_c0_g1_i1_p1__ORF_type_complete_len_412__-__score_36_74_Rhopilema_esculentum_TR98168_c0_g1_i1_1340-2575_-_[&!color=#2005fe]
	Cnidaria_Hexacorallia_N_vectensis_EDO27846_p1[&!color=#f07d30]
	Cnidaria_Hexacorallia_N_vectensis_EDO27847_p1[&!color=#f07d30]
	Cnidaria_Hexacorallia_N_vectensis_EDO29293_p1[&!color=#f07d30]
	Cnidaria_Hexacorallia_N_vectensis_EDO29774_p1_NPR[&!color=#f07d30]
	Cnidaria_Hexacorallia_N_vectensis_EDO30188_p1_NPR[&!color=#f07d30]
	Cnidaria_Hexacorallia_N_vectensis_EDO30543_p1_NPR[&!color=#f07d30]
	Cnidaria_Hexacorallia_N_vectensis_EDO30564_p1_NPR[&!color=#f07d30]
	Cnidaria_Hexacorallia_N_vectensis_EDO31743_p1_NPR[&!color=#f07d30]
	Cnidaria_Hexacorallia_N_vectensis_EDO32138_p1[&!color=#f07d30]
	Cnidaria_Hexacorallia_N_vectensis_EDO32417_p1_NPR[&!color=#f07d30]
	Cnidaria_Hexacorallia_N_vectensis_EDO33446_p1[&!color=#f07d30]
	Cnidaria_Hexacorallia_N_vectensis_EDO34232_p1_NPR[&!color=#f07d30]
	Cnidaria_Hexacorallia_N_vectensis_EDO34678_p1_NPR[&!color=#f07d30]
	Cnidaria_Hexacorallia_N_vectensis_EDO34995_p1_NPR[&!color=#f07d30]
	Cnidaria_Hexacorallia_N_vectensis_EDO35548_p1_NPR[&!color=#f07d30]
	Cnidaria_Hexacorallia_N_vectensis_EDO36453_p1_NPR[&!color=#f07d30]
	Cnidaria_Hexacorallia_N_vectensis_EDO36473_p1_NPR[&!color=#f07d30]
	Cnidaria_Hexacorallia_N_vectensis_EDO37219_p1_NPR[&!color=#f07d30]
	Cnidaria_Hexacorallia_N_vectensis_EDO37601_p1[&!color=#f07d30]
	Cnidaria_Hexacorallia_N_vectensis_EDO39036_p1_NPR[&!color=#f07d30]
	Cnidaria_Hexacorallia_N_vectensis_EDO40828_p1_NPR[&!color=#f07d30]
	Cnidaria_Hexacorallia_N_vectensis_EDO41669_p1_NPR[&!color=#f07d30]
	Cnidaria_Hexacorallia_N_vectensis_EDO41798_p1_NPR[&!color=#f07d30]
	Cnidaria_Hexacorallia_N_vectensis_EDO42292_p1_NPR[&!color=#f07d30]
	Cnidaria_Hexacorallia_N_vectensis_EDO42556_p1_NPR[&!color=#f07d30]
	Cnidaria_Hexacorallia_N_vectensis_EDO42557_p1_NPR[&!color=#f07d30]
	Cnidaria_Hexacorallia_N_vectensis_EDO43297_p1_NPR[&!color=#f07d30]
	Cnidaria_Hexacorallia_N_vectensis_EDO44418_p1_NPR[&!color=#f07d30]
	Cnidaria_Hexacorallia_N_vectensis_EDO45556_p1[&!color=#f07d30]
	Cnidaria_Hexacorallia_N_vectensis_EDO45884_p1_NPR[&!color=#f07d30]
	Cnidaria_Hexacorallia_N_vectensis_EDO46212_p1_NPR[&!color=#f07d30]
	Cnidaria_Hexacorallia_N_vectensis_EDO46903_p1_NPR[&!color=#f07d30]
	Cnidaria_Hexacorallia_N_vectensis_EDO47255_p1_NPR[&!color=#f07d30]
	Cnidaria_Hexacorallia_N_vectensis_EDO48332_p1_NPR[&!color=#f07d30]
	Cnidaria_Hexacorallia_N_vectensis_EDO48685_p1_NPR[&!color=#f07d30]
	Cnidaria_Hexacorallia_N_vectensis_EDO49570_p1_NPR[&!color=#f07d30]
	Cnidaria_Hexacorallia_N_vectensis_EDO49619_p1_NPR[&!color=#f07d30]
	Cnidaria_Hexacorallia_N_vectensis_EDO49911_p1_NPR[&!color=#f07d30]
	Cnidaria_Hexacorallia_N_vectensis_EDO50021_p1_NPR[&!color=#f07d30]
	Cnidaria_Hexacorallia_N_vectensis_GPR10_EDO33248_p1_NPR[&!color=#f07d30]
	Cnidaria_Hexacorallia_N_vectensis_GPR11_EDO36957_p1_NPR[&!color=#f07d30]
	Cnidaria_Hexacorallia_N_vectensis_GPR12_EDO41494_p1_NPR[&!color=#f07d30]
	Cnidaria_Hexacorallia_N_vectensis_GPR13_EDO42552_p1_NPR[&!color=#f07d30]
	Cnidaria_Hexacorallia_N_vectensis_GPR14_EDO43048_p1_NPR[&!color=#f07d30]
	Cnidaria_Hexacorallia_N_vectensis_GPR15_EDO43468_p1_NPR[&!color=#f07d30]
	Cnidaria_Hexacorallia_N_vectensis_GPR16_EDO43472_p1_NPR[&!color=#f07d30]
	Cnidaria_Hexacorallia_N_vectensis_GPR17_EDO44047_p1_NPR[&!color=#f07d30]
	Cnidaria_Hexacorallia_N_vectensis_GPR185_EDO33974_p1_NPR[&!color=#f07d30]
	Cnidaria_Hexacorallia_N_vectensis_GPR186_EDO34705_p1_NPR[&!color=#f07d30]
	Cnidaria_Hexacorallia_N_vectensis_GPR187_EDO45537_p1_NPR[&!color=#f07d30]
	Cnidaria_Hexacorallia_N_vectensis_GPR188_EDO40231_p1_NPR[&!color=#f07d30]
	Cnidaria_Hexacorallia_N_vectensis_GPR189_EDO37023_p1_NPR[&!color=#f07d30]
	Cnidaria_Hexacorallia_N_vectensis_GPR18a_GLWLpeptide_XP_032242997_1_NPR_deorphanized[&!color=#f07d30]
	Cnidaria_Hexacorallia_N_vectensis_GPR191_EDO42480_p1_NPR[&!color=#f07d30]
	Cnidaria_Hexacorallia_N_vectensis_GPR19_LRWamide1_EDO36556_p1_NPR_deorphanized[&!color=#f07d30]
	Cnidaria_Hexacorallia_N_vectensis_GPR1_EDO45215_p1_NPR[&!color=#f07d30]
	Cnidaria_Hexacorallia_N_vectensis_GPR20_EDO36558_p1_NPR[&!color=#f07d30]
	Cnidaria_Hexacorallia_N_vectensis_GPR21_HIRamide_EDO37217_p1_NPR_deorphanized[&!color=#f07d30]
	Cnidaria_Hexacorallia_N_vectensis_GPR22_EDO37218_p1_NPR[&!color=#f07d30]
	Cnidaria_Hexacorallia_N_vectensis_GPR23_EDO38285_p1_NPR[&!color=#f07d30]
	Cnidaria_Hexacorallia_N_vectensis_GPR248_EDO38619_p1_NPR[&!color=#f07d30]
	Cnidaria_Hexacorallia_N_vectensis_GPR24_EDO38784_p1_NPR[&!color=#f07d30]
	Cnidaria_Hexacorallia_N_vectensis_GPR25_EDO40106_p1_NPR[&!color=#f07d30]
	Cnidaria_Hexacorallia_N_vectensis_GPR26_FLRNamide_EDO40132_p1_NPR_deorphanized[&!color=#f07d30]
	Cnidaria_Hexacorallia_N_vectensis_GPR27_EDO41656_p1_NPR[&!color=#f07d30]
	Cnidaria_Hexacorallia_N_vectensis_GPR28_PRGamide_EDO42558_p1_NPR_deorphanized[&!color=#f07d30]
	Cnidaria_Hexacorallia_N_vectensis_GPR29_HIRamide_EDO43333_p1_NPR_deorphanized[&!color=#f07d30]
	Cnidaria_Hexacorallia_N_vectensis_GPR30_EDO45630_p1_NPR[&!color=#f07d30]
	Cnidaria_Hexacorallia_N_vectensis_GPR31_EDO45882_p1_NPR[&!color=#f07d30]
	Cnidaria_Hexacorallia_N_vectensis_GPR32_PRGamide_EDO46084_p1_NPR_deorphanized[&!color=#f07d30]
	Cnidaria_Hexacorallia_N_vectensis_GPR33_EDO48802_p1_NPR[&!color=#f07d30]
	Cnidaria_Hexacorallia_N_vectensis_GPR34_EDO25835_p1_NPR[&!color=#f07d30]
	Cnidaria_Hexacorallia_N_vectensis_GPR35_EDO30258_p1_NPR[&!color=#f07d30]
	Cnidaria_Hexacorallia_N_vectensis_GPR36_PFHamide_EDO30300_p1_NPR_deorphanized[&!color=#f07d30]
	Cnidaria_Hexacorallia_N_vectensis_GPR37_EDO30536_p1_NPR[&!color=#f07d30]
	Cnidaria_Hexacorallia_N_vectensis_GPR38_EDO32060_p1_NPR[&!color=#f07d30]
	Cnidaria_Hexacorallia_N_vectensis_GPR39_EDO34897_p1_NPR[&!color=#f07d30]
	Cnidaria_Hexacorallia_N_vectensis_GPR3_EDO42096_p1_NPR[&!color=#f07d30]
	Cnidaria_Hexacorallia_N_vectensis_GPR40_EDO36377_p1_NPR[&!color=#f07d30]
	Cnidaria_Hexacorallia_N_vectensis_GPR41_EDO37082_p1_NPR[&!color=#f07d30]
	Cnidaria_Hexacorallia_N_vectensis_GPR42_EDO37351_p1_NPR[&!color=#f07d30]
	Cnidaria_Hexacorallia_N_vectensis_GPR43_EDO38504_p1_NPR[&!color=#f07d30]
	Cnidaria_Hexacorallia_N_vectensis_GPR44_EDO39498_p1_NPR[&!color=#f07d30]
	Cnidaria_Hexacorallia_N_vectensis_GPR45_EDO39874_p1_NPR[&!color=#f07d30]
	Cnidaria_Hexacorallia_N_vectensis_GPR46_EDO41142_p1_NPR[&!color=#f07d30]
	Cnidaria_Hexacorallia_N_vectensis_GPR47_EDO41161_p1_NPR[&!color=#f07d30]
	Cnidaria_Hexacorallia_N_vectensis_GPR48_EDO41200_p1_NPR[&!color=#f07d30]
	Cnidaria_Hexacorallia_N_vectensis_GPR49_EDO41520_p1_NPR[&!color=#f07d30]
	Cnidaria_Hexacorallia_N_vectensis_GPR4_EDO44128_p1_NPR[&!color=#f07d30]
	Cnidaria_Hexacorallia_N_vectensis_GPR50_EDO41654_p1_NPR[&!color=#f07d30]
	Cnidaria_Hexacorallia_N_vectensis_GPR51_EDO42415_p1_NPR[&!color=#f07d30]
	Cnidaria_Hexacorallia_N_vectensis_GPR52_EDO43128_p1_NPR[&!color=#f07d30]
	Cnidaria_Hexacorallia_N_vectensis_GPR53_EDO43766_p1_NPR[&!color=#f07d30]
	Cnidaria_Hexacorallia_N_vectensis_GPR54_EDO44425_p1_NPR[&!color=#f07d30]
	Cnidaria_Hexacorallia_N_vectensis_GPR55_EDO44503_p1_NPR[&!color=#f07d30]
	Cnidaria_Hexacorallia_N_vectensis_GPR56_EDO45025_p1_NPR[&!color=#f07d30]
	Cnidaria_Hexacorallia_N_vectensis_GPR57_EDO45140_p1_NPR[&!color=#f07d30]
	Cnidaria_Hexacorallia_N_vectensis_GPR58_EDO45181_p1_NPR[&!color=#f07d30]
	Cnidaria_Hexacorallia_N_vectensis_GPR59_EDO45707_p1_NPR[&!color=#f07d30]
	Cnidaria_Hexacorallia_N_vectensis_GPR5_EDO44453_p1_NPR[&!color=#f07d30]
	Cnidaria_Hexacorallia_N_vectensis_GPR60_EDO45765_p1_NPR[&!color=#f07d30]
	Cnidaria_Hexacorallia_N_vectensis_GPR61_EDO45768_p1_NPR[&!color=#f07d30]
	Cnidaria_Hexacorallia_N_vectensis_GPR62_EDO46922_p1_NPR[&!color=#f07d30]
	Cnidaria_Hexacorallia_N_vectensis_GPR63_EDO47025_p1_NPR[&!color=#f07d30]
	Cnidaria_Hexacorallia_N_vectensis_GPR64_EDO47067_p1_NPR[&!color=#f07d30]
	Cnidaria_Hexacorallia_N_vectensis_GPR65_EDO47650_p1_NPR[&!color=#f07d30]
	Cnidaria_Hexacorallia_N_vectensis_GPR66_EDO48719_p1_NPR[&!color=#f07d30]
	Cnidaria_Hexacorallia_N_vectensis_GPR67_EDO49784_p1_NPR[&!color=#f07d30]
	Cnidaria_Hexacorallia_N_vectensis_GPR68_EDO49904_p1_NPR[&!color=#f07d30]
	Cnidaria_Hexacorallia_N_vectensis_GPR69_QWamide_EDO50023_p1_NPR_deorphanized[&!color=#f07d30]
	Cnidaria_Hexacorallia_N_vectensis_GPR6_EDO47100_p1_NPR[&!color=#f07d30]
	Cnidaria_Hexacorallia_N_vectensis_GPR70_QGRFamide_EDO50053_p1_NPR_deorphanized[&!color=#f07d30]
	Cnidaria_Hexacorallia_N_vectensis_GPR75_EDO41480_p1_NPR[&!color=#f07d30]
	Cnidaria_Hexacorallia_N_vectensis_GPR7_EDO47227_p1_NPR[&!color=#f07d30]
	Cnidaria_Hexacorallia_N_vectensis_GPR8_EDO49915_p1_NPR[&!color=#f07d30]
	Cnidaria_Hexacorallia_N_vectensis_GPR9_EDO31171_p1_NPR[&!color=#f07d30]
	Cnidaria_Hexacorallia_N_vectensis_NVE10123[&!color=#f07d30]
	Cnidaria_Hexacorallia_N_vectensis_NVE10336_GPR198_PRGamide_deorphanized[&!color=#f07d30]
	Cnidaria_Hexacorallia_N_vectensis_NVE10409[&!color=#f07d30]
	Cnidaria_Hexacorallia_N_vectensis_NVE1094[&!color=#f07d30]
	Cnidaria_Hexacorallia_N_vectensis_NVE11808[&!color=#f07d30]
	Cnidaria_Hexacorallia_N_vectensis_NVE11965[&!color=#f07d30]
	Cnidaria_Hexacorallia_N_vectensis_NVE12131_GPR231[&!color=#f07d30]
	Cnidaria_Hexacorallia_N_vectensis_NVE13342[&!color=#f07d30]
	Cnidaria_Hexacorallia_N_vectensis_NVE13343[&!color=#f07d30]
	Cnidaria_Hexacorallia_N_vectensis_NVE13832[&!color=#f07d30]
	Cnidaria_Hexacorallia_N_vectensis_NVE1550[&!color=#f07d30]
	Cnidaria_Hexacorallia_N_vectensis_NVE15715_GPR199_PRGamide_deorphanized[&!color=#f07d30]
	Cnidaria_Hexacorallia_N_vectensis_NVE15843[&!color=#f07d30]
	Cnidaria_Hexacorallia_N_vectensis_NVE15844[&!color=#f07d30]
	Cnidaria_Hexacorallia_N_vectensis_NVE17401_GPR234_QGRFamide_deorphanized[&!color=#f07d30]
	Cnidaria_Hexacorallia_N_vectensis_NVE17409[&!color=#f07d30]
	Cnidaria_Hexacorallia_N_vectensis_NVE17594[&!color=#f07d30]
	Cnidaria_Hexacorallia_N_vectensis_NVE17624[&!color=#f07d30]
	Cnidaria_Hexacorallia_N_vectensis_NVE18031[&!color=#f07d30]
	Cnidaria_Hexacorallia_N_vectensis_NVE186[&!color=#f07d30]
	Cnidaria_Hexacorallia_N_vectensis_NVE187_GPR197_FLRNamide_deorphanized[&!color=#f07d30]
	Cnidaria_Hexacorallia_N_vectensis_NVE19417[&!color=#f07d30]
	Cnidaria_Hexacorallia_N_vectensis_NVE19547[&!color=#f07d30]
	Cnidaria_Hexacorallia_N_vectensis_NVE19635[&!color=#f07d30]
	Cnidaria_Hexacorallia_N_vectensis_NVE19806[&!color=#f07d30]
	Cnidaria_Hexacorallia_N_vectensis_NVE19838[&!color=#f07d30]
	Cnidaria_Hexacorallia_N_vectensis_NVE20516_GPR211_PRGamide_deorphanized[&!color=#f07d30]
	Cnidaria_Hexacorallia_N_vectensis_NVE20801[&!color=#f07d30]
	Cnidaria_Hexacorallia_N_vectensis_NVE21019[&!color=#f07d30]
	Cnidaria_Hexacorallia_N_vectensis_NVE21701[&!color=#f07d30]
	Cnidaria_Hexacorallia_N_vectensis_NVE217_GPR230_FLRNa_deorphanized[&!color=#f07d30]
	Cnidaria_Hexacorallia_N_vectensis_NVE22161[&!color=#f07d30]
	Cnidaria_Hexacorallia_N_vectensis_NVE22164[&!color=#f07d30]
	Cnidaria_Hexacorallia_N_vectensis_NVE22523[&!color=#f07d30]
	Cnidaria_Hexacorallia_N_vectensis_NVE2289[&!color=#f07d30]
	Cnidaria_Hexacorallia_N_vectensis_NVE2292[&!color=#f07d30]
	Cnidaria_Hexacorallia_N_vectensis_NVE23823_GPR232[&!color=#f07d30]
	Cnidaria_Hexacorallia_N_vectensis_NVE24176[&!color=#f07d30]
	Cnidaria_Hexacorallia_N_vectensis_NVE24528[&!color=#f07d30]
	Cnidaria_Hexacorallia_N_vectensis_NVE25281[&!color=#f07d30]
	Cnidaria_Hexacorallia_N_vectensis_NVE25663_GPR192[&!color=#f07d30]
	Cnidaria_Hexacorallia_N_vectensis_NVE25701_GPR205[&!color=#f07d30]
	Cnidaria_Hexacorallia_N_vectensis_NVE25955_GPR193_LRWamide_deorphanized[&!color=#f07d30]
	Cnidaria_Hexacorallia_N_vectensis_NVE25956[&!color=#f07d30]
	Cnidaria_Hexacorallia_N_vectensis_NVE25958[&!color=#f07d30]
	Cnidaria_Hexacorallia_N_vectensis_NVE2829[&!color=#f07d30]
	Cnidaria_Hexacorallia_N_vectensis_NVE3003[&!color=#f07d30]
	Cnidaria_Hexacorallia_N_vectensis_NVE5383[&!color=#f07d30]
	Cnidaria_Hexacorallia_N_vectensis_NVE5448[&!color=#f07d30]
	Cnidaria_Hexacorallia_N_vectensis_NVE5453[&!color=#f07d30]
	Cnidaria_Hexacorallia_N_vectensis_NVE7407[&!color=#f07d30]
	Cnidaria_Hexacorallia_N_vectensis_NVE7416[&!color=#f07d30]
	Cnidaria_Hexacorallia_N_vectensis_NVE8062_GPR210_PRGamide_deorphanized[&!color=#f07d30]
	Cnidaria_Hexacorallia_N_vectensis_NVE8158[&!color=#f07d30]
	Cnidaria_Hexacorallia_N_vectensis_NVE8674[&!color=#f07d30]
	Cnidaria_Hexacorallia_N_vectensis_NVE895[&!color=#f07d30]
	Cnidaria_Hexacorallia_N_vectensis_NVE9931[&!color=#f07d30]
	Cnidaria_Hexacorallia_N_vectensis_NVEC200_000354_1_1_GPR200_PRGamide_deorphanized[&!color=#f07d30]
	Cnidaria_Hexacorallia_N_vectensis_NVEC200_001817_1_1[&!color=#f07d30]
	Cnidaria_Hexacorallia_N_vectensis_NVEC200_002019_1_1_GPR206[&!color=#f07d30]
	Cnidaria_Hexacorallia_N_vectensis_NVEC200_002707_1_1[&!color=#f07d30]
	Cnidaria_Hexacorallia_N_vectensis_NVEC200_003222_1_1_GPR219_PRGamide_deorphanized[&!color=#f07d30]
	Cnidaria_Hexacorallia_N_vectensis_NVEC200_003223_1_1_GPR220_PRGamide_deorphanized[&!color=#f07d30]
	Cnidaria_Hexacorallia_N_vectensis_NVEC200_003245_1_1[&!color=#f07d30]
	Cnidaria_Hexacorallia_N_vectensis_NVEC200_003389_1_1_GPR209[&!color=#f07d30]
	Cnidaria_Hexacorallia_N_vectensis_NVEC200_003700_1_1_GPR203[&!color=#f07d30]
	Cnidaria_Hexacorallia_N_vectensis_NVEC200_004060_1_1_GPR221_PRGamide_deorphanized[&!color=#f07d30]
	Cnidaria_Hexacorallia_N_vectensis_NVEC200_004063_1_1_GPR222_PRGamide_deorphanized[&!color=#f07d30]
	Cnidaria_Hexacorallia_N_vectensis_NVEC200_004265_1_1_GPR223_PRGamide_deorphanized[&!color=#f07d30]
	Cnidaria_Hexacorallia_N_vectensis_NVEC200_004445_1_1[&!color=#f07d30]
	Cnidaria_Hexacorallia_N_vectensis_NVEC200_005227_1_1[&!color=#f07d30]
	Cnidaria_Hexacorallia_N_vectensis_NVEC200_005410_1_1[&!color=#f07d30]
	Cnidaria_Hexacorallia_N_vectensis_NVEC200_005674_1_1[&!color=#f07d30]
	Cnidaria_Hexacorallia_N_vectensis_NVEC200_005795_1_1_GPR212[&!color=#f07d30]
	Cnidaria_Hexacorallia_N_vectensis_NVEC200_006536_1_1[&!color=#f07d30]
	Cnidaria_Hexacorallia_N_vectensis_NVEC200_006708_1_1[&!color=#f07d30]
	Cnidaria_Hexacorallia_N_vectensis_NVEC200_007100_1_1[&!color=#f07d30]
	Cnidaria_Hexacorallia_N_vectensis_NVEC200_007396_1_1[&!color=#f07d30]
	Cnidaria_Hexacorallia_N_vectensis_NVEC200_008169_1_1[&!color=#f07d30]
	Cnidaria_Hexacorallia_N_vectensis_NVEC200_008227_1_1[&!color=#f07d30]
	Cnidaria_Hexacorallia_N_vectensis_NVEC200_008490_1_1[&!color=#f07d30]
	Cnidaria_Hexacorallia_N_vectensis_NVEC200_008628_1_1[&!color=#f07d30]
	Cnidaria_Hexacorallia_N_vectensis_NVEC200_008676_1_1[&!color=#f07d30]
	Cnidaria_Hexacorallia_N_vectensis_NVEC200_008756_1_1[&!color=#f07d30]
	Cnidaria_Hexacorallia_N_vectensis_NVEC200_009130_1_1_GPR202_PRGamide_deorphanized[&!color=#f07d30]
	Cnidaria_Hexacorallia_N_vectensis_NVEC200_009159_1_1_GPR207[&!color=#f07d30]
	Cnidaria_Hexacorallia_N_vectensis_NVEC200_009716_1_1[&!color=#f07d30]
	Cnidaria_Hexacorallia_N_vectensis_NVEC200_010237_1_1[&!color=#f07d30]
	Cnidaria_Hexacorallia_N_vectensis_NVEC200_011875_1_1_GPR213_LRWamide2_deorphanized[&!color=#f07d30]
	Cnidaria_Hexacorallia_N_vectensis_NVEC200_011944_1_1_GPR214[&!color=#f07d30]
	Cnidaria_Hexacorallia_N_vectensis_NVEC200_011945_1_1[&!color=#f07d30]
	Cnidaria_Hexacorallia_N_vectensis_NVEC200_012023_1_1_GPR208[&!color=#f07d30]
	Cnidaria_Hexacorallia_N_vectensis_NVEC200_012113_1_1[&!color=#f07d30]
	Cnidaria_Hexacorallia_N_vectensis_NVEC200_012285_1_1[&!color=#f07d30]
	Cnidaria_Hexacorallia_N_vectensis_NVEC200_012296_1_1[&!color=#f07d30]
	Cnidaria_Hexacorallia_N_vectensis_NVEC200_013928_1_1[&!color=#f07d30]
	Cnidaria_Hexacorallia_N_vectensis_NVEC200_014013_1_1[&!color=#f07d30]
	Cnidaria_Hexacorallia_N_vectensis_NVEC200_014696_1_1[&!color=#f07d30]
	Cnidaria_Hexacorallia_N_vectensis_NVEC200_014756_1_1_GPR196_QITRFamide_deorphanized[&!color=#f07d30]
	Cnidaria_Hexacorallia_N_vectensis_NVEC200_014913_1_1[&!color=#f07d30]
	Cnidaria_Hexacorallia_N_vectensis_NVEC200_014917_1_1_GPR195[&!color=#f07d30]
	Cnidaria_Hexacorallia_N_vectensis_NVEC200_015000_1_1_GPR194[&!color=#f07d30]
	Cnidaria_Hexacorallia_N_vectensis_NVEC200_015002_1_1_GPR204_LRWamide3_deorphanized[&!color=#f07d30]
	Cnidaria_Hexacorallia_N_vectensis_NVEC200_015044_1_1[&!color=#f07d30]
	Cnidaria_Hexacorallia_N_vectensis_NVEC200_015246_1_1[&!color=#f07d30]
	Cnidaria_Hexacorallia_N_vectensis_NVEC200_015271_1_1[&!color=#f07d30]
	Cnidaria_Hexacorallia_N_vectensis_NVEC200_015272_1_1[&!color=#f07d30]
	Cnidaria_Staurozoa_Ccruxmelitensis_HAHC01001231_1_p1_GENE_HAHC01001231_1__HAHC01001231_1_p1__ORF_type_5prime_partial_len_305____score_17_36_HAHC01001231_1_2-916__[&!color=#2005fe]
	Cnidaria_Staurozoa_Ccruxmelitensis_HAHC01002049_1_p1_GENE_HAHC01002049_1__HAHC01002049_1_p1__ORF_type_5prime_partial_len_168__-__score_8_08_HAHC01002049_1_401-904_-_[&!color=#2005fe]
	Cnidaria_Staurozoa_Ccruxmelitensis_HAHC01026101_1_p1_GENE_HAHC01026101_1__HAHC01026101_1_p1__ORF_type_complete_len_374____score_24_70_HAHC01026101_1_442-1563__[&!color=#2005fe]
	Cnidaria_Staurozoa_Ccruxmelitensis_HAHC01036083_1_p1_GENE_HAHC01036083_1__HAHC01036083_1_p1__ORF_type_complete_len_321__-__score_20_21_HAHC01036083_1_492-1454_-_[&!color=#2005fe]
	Cnidaria_Staurozoa_Ccruxmelitensis_HAHC01038187_1_p2_GENE_HAHC01038187_1__HAHC01038187_1_p2__ORF_type_complete_len_467____score_62_37_HAHC01038187_1_169-1401__[&!color=#2005fe]
	Cnidaria_Staurozoa_Ccruxmelitensis_HAHC01046514_1_p1_GENE_HAHC01046514_1__HAHC01046514_1_p1__ORF_type_complete_len_350__-__score_62_19_HAHC01046514_1_675-1724_-_[&!color=#2005fe]
	Cnidaria_Staurozoa_Ccruxmelitensis_HAHC01046923_1_p1_GENE_HAHC01046923_1__HAHC01046923_1_p1__ORF_type_5prime_partial_len_378____score_27_06_HAHC01046923_1_3-1136__[&!color=#2005fe]
	Cnidaria_Staurozoa_Ccruxmelitensis_HAHC01049982_1_p1_GENE_HAHC01049982_1__HAHC01049982_1_p1__ORF_type_complete_len_358__-__score_21_65_HAHC01049982_1_896-1969_-_[&!color=#2005fe]
	Cnidaria_Staurozoa_Ccruxmelitensis_HAHC01096907_1_p1_GENE_HAHC01096907_1__HAHC01096907_1_p1__ORF_type_internal_len_181__-__score_15_58_HAHC01096907_1_3-542_-_[&!color=#2005fe]
	Cnidaria_Staurozoa_Ccruxmelitensis_HAHC01117564_1_p1_GENE_HAHC01117564_1__HAHC01117564_1_p1__ORF_type_complete_len_379____score_6_26_HAHC01117564_1_194-1330__[&!color=#2005fe]
	Deutero_Chord_Hsap_sp__O43193__MTLR_HUMAN_Motilin_receptor_OS_Homo_sapiens__Human__OX_9606_GN_MLNR_PE_2_SV_1[&!color=#fec405]
	Deutero_Chord_Hsap_sp__O43194__GPR39_HUMAN_G-protein_coupled_receptor_39_OS_Homo_sapiens__Human__OX_9606_GN_GPR39_PE_1_SV_1[&!color=#fec405]
	Deutero_Chord_Hsap_sp__O43603__GALR2_HUMAN_Galanin_receptor_type_2_OS_Homo_sapiens__Human__OX_9606_GN_GALR2_PE_1_SV_1[&!color=#fec405]
	Deutero_Chord_Hsap_sp__O43613__OX1R_HUMAN_Orexin_receptor_type_1_OS_Homo_sapiens__Human__OX_9606_GN_HCRTR1_PE_1_SV_2[&!color=#fec405]
	Deutero_Chord_Hsap_sp__O43614__OX2R_HUMAN_Orexin_receptor_type_2_OS_Homo_sapiens__Human__OX_9606_GN_HCRTR2_PE_1_SV_2[&!color=#fec405]
	Deutero_Chord_Hsap_sp__O60755__GALR3_HUMAN_Galanin_receptor_type_3_OS_Homo_sapiens__Human__OX_9606_GN_GALR3_PE_1_SV_1[&!color=#fec405]
	Deutero_Chord_Hsap_sp__O95665__NTR2_HUMAN_Neurotensin_receptor_type_2_OS_Homo_sapiens__Human__OX_9606_GN_NTSR2_PE_1_SV_2[&!color=#fec405]
	Deutero_Chord_Hsap_sp__P0DQD5__NPY42_HUMAN_Neuropeptide_Y_receptor_type_4-2_OS_Homo_sapiens__Human__OX_9606_GN_NPY4R2_PE_3_SV_1[&!color=#fec405]
	Deutero_Chord_Hsap_sp__P21452__NK2R_HUMAN_Substance-K_receptor_OS_Homo_sapiens__Human__OX_9606_GN_TACR2_PE_1_SV_3[&!color=#fec405]
	Deutero_Chord_Hsap_sp__P24530__EDNRB_HUMAN_Endothelin_receptor_type_B_OS_Homo_sapiens__Human__OX_9606_GN_EDNRB_PE_1_SV_1[&!color=#fec405]
	Deutero_Chord_Hsap_sp__P25101__EDNRA_HUMAN_Endothelin-1_receptor_OS_Homo_sapiens__Human__OX_9606_GN_EDNRA_PE_1_SV_1[&!color=#fec405]
	Deutero_Chord_Hsap_sp__P25103__NK1R_HUMAN_Substance-P_receptor_OS_Homo_sapiens__Human__OX_9606_GN_TACR1_PE_1_SV_1[&!color=#fec405]
	Deutero_Chord_Hsap_sp__P25929__NPY1R_HUMAN_Neuropeptide_Y_receptor_type_1_OS_Homo_sapiens__Human__OX_9606_GN_NPY1R_PE_1_SV_1[&!color=#fec405]
	Deutero_Chord_Hsap_sp__P28336__NMBR_HUMAN_Neuromedin-B_receptor_OS_Homo_sapiens__Human__OX_9606_GN_NMBR_PE_1_SV_2[&!color=#fec405]
	Deutero_Chord_Hsap_sp__P29371__NK3R_HUMAN_Neuromedin-K_receptor_OS_Homo_sapiens__Human__OX_9606_GN_TACR3_PE_1_SV_1[&!color=#fec405]
	Deutero_Chord_Hsap_sp__P30518__V2R_HUMAN_Vasopressin_V2_receptor_OS_Homo_sapiens__Human__OX_9606_GN_AVPR2_PE_1_SV_1[&!color=#fec405]
	Deutero_Chord_Hsap_sp__P30550__GRPR_HUMAN_Gastrin-releasing_peptide_receptor_OS_Homo_sapiens__Human__OX_9606_GN_GRPR_PE_2_SV_1[&!color=#fec405]
	Deutero_Chord_Hsap_sp__P30559__OXYR_HUMAN_Oxytocin_receptor_OS_Homo_sapiens__Human__OX_9606_GN_OXTR_PE_2_SV_2[&!color=#fec405]
	Deutero_Chord_Hsap_sp__P30872__SSR1_HUMAN_Somatostatin_receptor_type_1_OS_Homo_sapiens__Human__OX_9606_GN_SSTR1_PE_1_SV_1[&!color=#fec405]
	Deutero_Chord_Hsap_sp__P30874__SSR2_HUMAN_Somatostatin_receptor_type_2_OS_Homo_sapiens__Human__OX_9606_GN_SSTR2_PE_1_SV_1[&!color=#fec405]
	Deutero_Chord_Hsap_sp__P30968__GNRHR_HUMAN_Gonadotropin-releasing_hormone_receptor_OS_Homo_sapiens__Human__OX_9606_GN_GNRHR_PE_1_SV_1[&!color=#fec405]
	Deutero_Chord_Hsap_sp__P30989__NTR1_HUMAN_Neurotensin_receptor_type_1_OS_Homo_sapiens__Human__OX_9606_GN_NTSR1_PE_1_SV_2[&!color=#fec405]
	Deutero_Chord_Hsap_sp__P31391__SSR4_HUMAN_Somatostatin_receptor_type_4_OS_Homo_sapiens__Human__OX_9606_GN_SSTR4_PE_2_SV_2[&!color=#fec405]
	Deutero_Chord_Hsap_sp__P32238__CCKAR_HUMAN_Cholecystokinin_receptor_type_A_OS_Homo_sapiens__Human__OX_9606_GN_CCKAR_PE_1_SV_1[&!color=#fec405]
	Deutero_Chord_Hsap_sp__P32239__GASR_HUMAN_Gastrin_cholecystokinin_type_B_receptor_OS_Homo_sapiens__Human__OX_9606_GN_CCKBR_PE_1_SV_1[&!color=#fec405]
	Deutero_Chord_Hsap_sp__P32247__BRS3_HUMAN_Bombesin_receptor_subtype-3_OS_Homo_sapiens__Human__OX_9606_GN_BRS3_PE_1_SV_1[&!color=#fec405]
	Deutero_Chord_Hsap_sp__P32745__SSR3_HUMAN_Somatostatin_receptor_type_3_OS_Homo_sapiens__Human__OX_9606_GN_SSTR3_PE_1_SV_1[&!color=#fec405]
	Deutero_Chord_Hsap_sp__P34981__TRFR_HUMAN_Thyrotropin-releasing_hormone_receptor_OS_Homo_sapiens__Human__OX_9606_GN_TRHR_PE_1_SV_1[&!color=#fec405]
	Deutero_Chord_Hsap_sp__P35346__SSR5_HUMAN_Somatostatin_receptor_type_5_OS_Homo_sapiens__Human__OX_9606_GN_SSTR5_PE_1_SV_3[&!color=#fec405]
	Deutero_Chord_Hsap_sp__P35372__OPRM_HUMAN_Mu-type_opioid_receptor_OS_Homo_sapiens__Human__OX_9606_GN_OPRM1_PE_1_SV_2[&!color=#fec405]
	Deutero_Chord_Hsap_sp__P37288__V1AR_HUMAN_Vasopressin_V1a_receptor_OS_Homo_sapiens__Human__OX_9606_GN_AVPR1A_PE_1_SV_1[&!color=#fec405]
	Deutero_Chord_Hsap_sp__P41143__OPRD_HUMAN_Delta-type_opioid_receptor_OS_Homo_sapiens__Human__OX_9606_GN_OPRD1_PE_1_SV_4[&!color=#fec405]
	Deutero_Chord_Hsap_sp__P41145__OPRK_HUMAN_Kappa-type_opioid_receptor_OS_Homo_sapiens__Human__OX_9606_GN_OPRK1_PE_1_SV_2[&!color=#fec405]
	Deutero_Chord_Hsap_sp__P41146__OPRX_HUMAN_Nociceptin_receptor_OS_Homo_sapiens__Human__OX_9606_GN_OPRL1_PE_1_SV_1[&!color=#fec405]
	Deutero_Chord_Hsap_sp__P47211__GALR1_HUMAN_Galanin_receptor_type_1_OS_Homo_sapiens__Human__OX_9606_GN_GALR1_PE_1_SV_3[&!color=#fec405]
	Deutero_Chord_Hsap_sp__P47901__V1BR_HUMAN_Vasopressin_V1b_receptor_OS_Homo_sapiens__Human__OX_9606_GN_AVPR1B_PE_2_SV_1[&!color=#fec405]
	Deutero_Chord_Hsap_sp__P48145__NPBW1_HUMAN_Neuropeptides_B_W_receptor_type_1_OS_Homo_sapiens__Human__OX_9606_GN_NPBWR1_PE_1_SV_2[&!color=#fec405]
	Deutero_Chord_Hsap_sp__P48146__NPBW2_HUMAN_Neuropeptides_B_W_receptor_type_2_OS_Homo_sapiens__Human__OX_9606_GN_NPBWR2_PE_1_SV_2[&!color=#fec405]
	Deutero_Chord_Hsap_sp__P49146__NPY2R_HUMAN_Neuropeptide_Y_receptor_type_2_OS_Homo_sapiens__Human__OX_9606_GN_NPY2R_PE_1_SV_1[&!color=#fec405]
	Deutero_Chord_Hsap_sp__P49683__PRLHR_HUMAN_Prolactin-releasing_peptide_receptor_OS_Homo_sapiens__Human__OX_9606_GN_PRLHR_PE_1_SV_3[&!color=#fec405]
	Deutero_Chord_Hsap_sp__Q15760__GPR19_HUMAN_Probable_G-protein_coupled_receptor_19_OS_Homo_sapiens__Human__OX_9606_GN_GPR19_PE_2_SV_2[&!color=#fec405]
	Deutero_Chord_Hsap_sp__Q6W5P4__NPSR1_HUMAN_Neuropeptide_S_receptor_OS_Homo_sapiens__Human__OX_9606_GN_NPSR1_PE_1_SV_1[&!color=#fec405]
	Deutero_Chord_Hsap_sp__Q8NFJ6__PKR2_HUMAN_Prokineticin_receptor_2_OS_Homo_sapiens__Human__OX_9606_GN_PROKR2_PE_1_SV_1[&!color=#fec405]
	Deutero_Chord_Hsap_sp__Q8NGU9__GP150_HUMAN_Probable_G-protein_coupled_receptor_150_OS_Homo_sapiens__Human__OX_9606_GN_GPR150_PE_2_SV_1[&!color=#fec405]
	Deutero_Chord_Hsap_sp__Q8TCW9__PKR1_HUMAN_Prokineticin_receptor_1_OS_Homo_sapiens__Human__OX_9606_GN_PROKR1_PE_1_SV_1[&!color=#fec405]
	Deutero_Chord_Hsap_sp__Q92847__GHSR_HUMAN_Growth_hormone_secretagogue_receptor_type_1_OS_Homo_sapiens__Human__OX_9606_GN_GHSR_PE_1_SV_1[&!color=#fec405]
	Deutero_Chord_Hsap_sp__Q969F8__KISSR_HUMAN_KiSS-1_receptor_OS_Homo_sapiens__Human__OX_9606_GN_KISS1R_PE_1_SV_2[&!color=#fec405]
	Deutero_Chord_Hsap_sp__Q969V1__MCHR2_HUMAN_Melanin-concentrating_hormone_receptor_2_OS_Homo_sapiens__Human__OX_9606_GN_MCHR2_PE_1_SV_1[&!color=#fec405]
	Deutero_Chord_Hsap_sp__Q96P65__QRFPR_HUMAN_Pyroglutamylated_RF-amide_peptide_receptor_OS_Homo_sapiens__Human__OX_9606_GN_QRFPR_PE_1_SV_2[&!color=#fec405]
	Deutero_Chord_Hsap_sp__Q96P88__GNRR2_HUMAN_Putative_gonadotropin-releasing_hormone_II_receptor_OS_Homo_sapiens__Human__OX_9606_GN_GNRHR2_PE_5_SV_4[&!color=#fec405]
	Deutero_Chord_Hsap_sp__Q99463__NPY6R_HUMAN_Putative_neuropeptide_Y_receptor_type_6_OS_Homo_sapiens__Human__OX_9606_GN_NPY6R_PE_5_SV_1[&!color=#fec405]
	Deutero_Chord_Hsap_sp__Q99705__MCHR1_HUMAN_Melanin-concentrating_hormone_receptor_1_OS_Homo_sapiens__Human__OX_9606_GN_MCHR1_PE_1_SV_2[&!color=#fec405]
	Deutero_Chord_Hsap_sp__Q9GZQ4__NMUR2_HUMAN_Neuromedin-U_receptor_2_OS_Homo_sapiens__Human__OX_9606_GN_NMUR2_PE_1_SV_2[&!color=#fec405]
	Deutero_Chord_Hsap_sp__Q9GZQ6__NPFF1_HUMAN_Neuropeptide_FF_receptor_1_OS_Homo_sapiens__Human__OX_9606_GN_NPFFR1_PE_1_SV_1[&!color=#fec405]
	Deutero_Chord_Hsap_sp__Q9HB89__NMUR1_HUMAN_Neuromedin-U_receptor_1_OS_Homo_sapiens__Human__OX_9606_GN_NMUR1_PE_2_SV_1[&!color=#fec405]
	Deutero_Chord_Hsap_sp__Q9NYM4__GPR83_HUMAN_Probable_G-protein_coupled_receptor_83_OS_Homo_sapiens__Human__OX_9606_GN_GPR83_PE_2_SV_2[&!color=#fec405]
	Deutero_Chord_Hsap_sp__Q9UKP6__UR2R_HUMAN_Urotensin-2_receptor_OS_Homo_sapiens__Human__OX_9606_GN_UTS2R_PE_1_SV_1[&!color=#fec405]
	Deutero_Chord_Hsap_sp__Q9Y5X5__NPFF2_HUMAN_Neuropeptide_FF_receptor_2_OS_Homo_sapiens__Human__OX_9606_GN_NPFFR2_PE_1_SV_2[&!color=#fec405]
	Outgrp_Anthozoa_Aiptasia_AIPGENE19008_p1[&!color=#ba05fe]
	Outgrp_Anthozoa_Aiptasia_AIPGENE20843_p1[&!color=#ba05fe]
	Outgrp_Anthozoa_Aiptasia_AIPGENE21641_p1[&!color=#ba05fe]
	Outgrp_Anthozoa_Aiptasia_AIPGENE6265_p1[&!color=#ba05fe]
	Outgrp_Anthozoa_Corallium_TR14934_c0_g1_i1_p1[&!color=#ba05fe]
	Outgrp_Anthozoa_Corallium_TR46073_c0_g1_i1_p1[&!color=#ba05fe]
	Outgrp_Anthozoa_Nematostella_EDO32512_p1[&!color=#f07d30]
	Outgrp_Anthozoa_Nematostella_EDO32513_p1[&!color=#f07d30]
	Outgrp_Anthozoa_Nematostella_EDO35450_p1[&!color=#f07d30]
	Outgrp_Anthozoa_Nematostella_GPR119_EDO37647_p1[&!color=#f07d30]
	Outgrp_Anthozoa_Nematostella_GPR125_EDO36609_p1[&!color=#f07d30]
	Outgrp_Anthozoa_Nematostella_GPR126_EDO40999_p1[&!color=#f07d30]
	Outgrp_Anthozoa_Nematostella_GPR133_EDO36384_p1[&!color=#f07d30]
	Outgrp_Anthozoa_Nematostella_GPR134_EDO32514_p1[&!color=#f07d30]
	Outgrp_Anthozoa_Nematostella_GPR135_EDO34409_p1[&!color=#f07d30]
	Outgrp_Anthozoa_Nematostella_NVE13725[&!color=#f07d30]
	Outgrp_Anthozoa_Nematostella_NVE15603[&!color=#f07d30]
	Outgrp_Anthozoa_Nematostella_NVE5566[&!color=#f07d30]
	Outgrp_Anthozoa_Nematostella_NVEC200_000499_1_1[&!color=#f07d30]
	Outgrp_Anthozoa_Nematostella_NVEC200_001887_1_1[&!color=#f07d30]
	Outgrp_Anthozoa_Nematostella_NVEC200_010708_1_1[&!color=#f07d30]
	Outgrp_Anthozoa_Nematostella_NVEC200_010734_1_1[&!color=#f07d30]
	Outgrp_Anthozoa_Nematostella_NVEC200_012290_1_1[&!color=#f07d30]
	Outgrp_Anthozoa_Nematostella_NVEC200_014941_1_1[&!color=#f07d30]
	Outgrp_Bilateria_Celegans_sp__E7EM37__DOPR2__Dopamine_receptor__2[&!color=#fec405]
	Outgrp_Bilateria_Celegans_sp__O02213__SER2__Tyramine_receptor_Ser-2[&!color=#fec405]
	Outgrp_Bilateria_Celegans_sp__Q18775__DOPR4__Dopamine_receptor_4[&!color=#fec405]
	Outgrp_Bilateria_Celegans_sp__Q19084__OAR2__Tyramine_receptor_2[&!color=#fec405]
	Outgrp_Bilateria_Celegans_tr__G5EBX8[&!color=#fec405]
	Outgrp_Bilateria_Celegans_tr__G5EGH0[&!color=#fec405]
	Outgrp_Bilateria_Celegans_tr__O17470[&!color=#fec405]
	Outgrp_Bilateria_Celegans_tr__O44986[&!color=#fec405]
	Outgrp_Bilateria_Celegans_tr__Q22895[&!color=#fec405]
	Outgrp_Bilateria_Celegans_tr__Q7JNP9[&!color=#fec405]
	Outgrp_Bilateria_Celegans_tr__Q7JP61[&!color=#fec405]
	Outgrp_Bilateria_Celegans_tr__Q86ME6[&!color=#fec405]
	Outgrp_Bilateria_Celegans_tr__Q8MXS7[&!color=#fec405]
	Outgrp_Bilateria_Drosophila_sp__P20905__5HT1R__5-HT7[&!color=#fec405]
	Outgrp_Bilateria_Drosophila_sp__P22270__OAR__Tyramine_octopamine_Oct-TyrR[&!color=#fec405]
	Outgrp_Bilateria_Drosophila_sp__P28285__5HT2A__5-HT2A_[&!color=#fec405]
	Outgrp_Bilateria_Drosophila_sp__P28286__5HT2B__5H-T1B_[&!color=#fec405]
	Outgrp_Bilateria_Drosophila_sp__P41596__DOPR1__Dopamine_1_Dop1R1_[&!color=#fec405]
	Outgrp_Bilateria_Drosophila_sp__Q24563__DOPR2__Dopamine_2_Dop1R2[&!color=#fec405]
	Outgrp_Bilateria_Drosophila_sp__Q4LBB6__OCTB3__Octopamine_beta-3R_Octbeta3R[&!color=#fec405]
	Outgrp_Bilateria_Drosophila_sp__Q4LBB9__OCTB2__Octopamine_beta-2R_Octbeta2R[&!color=#fec405]
	Outgrp_Bilateria_Drosophila_sp__Q8IS44__DRD2L__Dopamine_D2-like_Dop2R[&!color=#fec405]
	Outgrp_Bilateria_Drosophila_sp__Q9VCZ3__OCTB1__Octopamine_beta-1R_Octbeta1R_[&!color=#fec405]
	Outgrp_Bilateria_Drosophila_tr__A0A0B4KHD0__Octalpha2R[&!color=#fec405]
	Outgrp_Bilateria_Drosophila_tr__Q9VEG1__TyrR_[&!color=#fec405]
	Outgrp_Bilateria_Drosophila_tr__Q9VEG2__TyrRII_[&!color=#fec405]
	Outgrp_Bilateria_Platynereis_AKQ63052_1_GPR48__Tyramine-1_[&!color=#fec405]
	Outgrp_Bilateria_Platynereis_APC23183_1_octopamine_R_1[&!color=#fec405]
	Outgrp_Bilateria_Platynereis_APC23184_1_tyramine_R_2[&!color=#fec405]
	Outgrp_Bilateria_Platynereis_APC23841_1_octopamine_R_2[&!color=#fec405]
	Outgrp_Bilateria_Platynereis_APC23842_1_alpha-1_adrenergic_R[&!color=#fec405]
	Outgrp_Bilateria_Platynereis_APC23843_1_alpha-2_adrenergic_R[&!color=#fec405]
	Outgrp_Bilateria_Platynereis_Contig10439[&!color=#fec405]
	Outgrp_Bilateria_Platynereis_Contig11159[&!color=#fec405]
	Outgrp_Bilateria_Platynereis_Contig15090[&!color=#fec405]
	Outgrp_Bilateria_Platynereis_Contig3208[&!color=#fec405]
	Outgrp_Bilateria_Platynereis_Contig3801[&!color=#fec405]
	Outgrp_Bilateria_Platynereis_Contig7183[&!color=#fec405]
	Outgrp_Bilateria_Platynereis_Contig8734[&!color=#fec405]
	Outgrp_Bilateria_Platynereis_comp409486_c0_seq6[&!color=#fec405]
	Outgrp_Bilateria_Platynereis_comp411945_c0_seq2[&!color=#fec405]
	Outgrp_Bilateria_Platynereis_comp412257_c0_seq2[&!color=#fec405]
	Outgrp_Bilateria_Platynereis_comp414470_c0_seq1[&!color=#fec405]
	Outgrp_Bilateria_Platynereis_comp417561_c0_seq1[&!color=#fec405]
	Outgrp_Bilateria_Platynereis_comp418159_c0_seq2[&!color=#fec405]
	Outgrp_Bilateria_Platynereis_comp419511_c0_seq1[&!color=#fec405]
	Outgrp_Bilateria_Platynereis_comp421699_c0_seq1[&!color=#fec405]
	Outgrp_Bilateria_human_sp__P07550__ADRB2__Beta-2_adrenergic_receptor_ADRB2[&!color=#fec405]
	Outgrp_Bilateria_human_sp__P08588__ADRB1__Beta-1_adrenergic_receptor_ADRB1[&!color=#fec405]
	Outgrp_Bilateria_human_sp__P08908__5HT1A__5-hydroxytryptamine_receptor_1A_HTR1A[&!color=#fec405]
	Outgrp_Bilateria_human_sp__P08913__ADA2A__Alpha-2A_adrenergic_receptor_ADRA2A[&!color=#fec405]
	Outgrp_Bilateria_human_sp__P13945__ADRB3__Beta-3_adrenergic_receptor_ADRB3[&!color=#fec405]
	Outgrp_Bilateria_human_sp__P14416__DRD2__D_2_dopamine_receptor_DRD2[&!color=#fec405]
	Outgrp_Bilateria_human_sp__P18089__ADA2B__Alpha-2B_adrenergic_receptor_ADRA2B[&!color=#fec405]
	Outgrp_Bilateria_human_sp__P18825__ADA2C__Alpha-2C_adrenergic_receptor_ADRA2C[&!color=#fec405]
	Outgrp_Bilateria_human_sp__P21728__DRD1__D_1A_dopamine_receptor_DRD1[&!color=#fec405]
	Outgrp_Bilateria_human_sp__P21917__DRD4__D_4_dopamine_receptor_DRD4[&!color=#fec405]
	Outgrp_Bilateria_human_sp__P21918__DRD5__D_1B_dopamine_receptor_DRD5[&!color=#fec405]
	Outgrp_Bilateria_human_sp__P25021__HRH2__Histamine_H2_receptor_HRH2[&!color=#fec405]
	Outgrp_Bilateria_human_sp__P25100__ADA1D__Alpha-1D_adrenergic_receptor_ADRA1D[&!color=#fec405]
	Outgrp_Bilateria_human_sp__P28221__5HT1D__5-hydroxytryptamine_receptor_1D_HTR1D[&!color=#fec405]
	Outgrp_Bilateria_human_sp__P28222__5HT1B__5-hydroxytryptamine_receptor_1B_HTR1B[&!color=#fec405]
	Outgrp_Bilateria_human_sp__P28223__5HT2A__5-hydroxytryptamine_receptor_2A_HTR2A[&!color=#fec405]
	Outgrp_Bilateria_human_sp__P28335__5HT2C__5-hydroxytryptamine_receptor_2C_HTR2C[&!color=#fec405]
	Outgrp_Bilateria_human_sp__P28566__5HT1E__5-hydroxytryptamine_receptor_1E_HTR1E[&!color=#fec405]
	Outgrp_Bilateria_human_sp__P30939__5HT1F__5-hydroxytryptamine_receptor_1F_HTR1F[&!color=#fec405]
	Outgrp_Bilateria_human_sp__P34969__5HT7R__5-hydroxytryptamine_receptor_7_HTR7[&!color=#fec405]
	Outgrp_Bilateria_human_sp__P35348__ADA1A__Alpha-1A_adrenergic_receptor_ADRA1A[&!color=#fec405]
	Outgrp_Bilateria_human_sp__P35368__ADA1B__Alpha-1B_adrenergic_receptor_ADRA1B[&!color=#fec405]
	Outgrp_Bilateria_human_sp__P35462__DRD3__D_3_dopamine_receptor_DRD3[&!color=#fec405]
	Outgrp_Bilateria_human_sp__P41595__5HT2B__5-hydroxytryptamine_receptor_2B_HTR2B[&!color=#fec405]
	Outgrp_Bilateria_human_sp__P47898__5HT5A__5-hydroxytryptamine_receptor_5A_HTR5A[&!color=#fec405]
	Outgrp_Bilateria_human_sp__P50406__5HT6R__5-hydroxytryptamine_receptor_6_HTR6[&!color=#fec405]
	Outgrp_Bilateria_human_sp__Q13639__5HT4R__5-hydroxytryptamine_receptor_4_HTR4[&!color=#fec405]
	Outgrp_Medusozoa_Calvadosia_HAHC01067965_1_p1
	Outgrp_Placozoa_Hoilungia_1_g01329_t1[&!color=#05feeb]
	Outgrp_Placozoa_Hoilungia_1_g03896_t1[&!color=#05feeb]
	Outgrp_Placozoa_Hoilungia_1_g10379_t1[&!color=#05feeb]
	Outgrp_Placozoa_Hoilungia_1_g10380_t1[&!color=#05feeb]
	Outgrp_Placozoa_Trichoplax_evg1094259[&!color=#05feeb]
	Outgrp_Placozoa_Trichoplax_evg12615[&!color=#05feeb]
	Outgrp_Placozoa_Trichoplax_evg1429139[&!color=#05feeb]
	Outgrp_Placozoa_Trichoplax_evg1609341[&!color=#05feeb]
	Outgrp_Placozoa_Trichoplax_evg19734[&!color=#05feeb]
	Placozoa_Hoilungia_hongkongensis__1_g01712_t1[&!color=#05feeb]
	Placozoa_Hoilungia_hongkongensis__1_g01713_t1[&!color=#05feeb]
	Placozoa_Hoilungia_hongkongensis__1_g01831_t1[&!color=#05feeb]
	Placozoa_Hoilungia_hongkongensis__1_g03303_t1[&!color=#05feeb]
	Placozoa_Hoilungia_hongkongensis__1_g04140_t1[&!color=#05feeb]
	Placozoa_Hoilungia_hongkongensis__1_g04141_t1[&!color=#05feeb]
	Placozoa_Hoilungia_hongkongensis__1_g04180_t1[&!color=#05feeb]
	Placozoa_Hoilungia_hongkongensis__1_g04183_t1[&!color=#05feeb]
	Placozoa_Hoilungia_hongkongensis__1_g04189_t1[&!color=#05feeb]
	Placozoa_Hoilungia_hongkongensis__1_g04199_t1[&!color=#05feeb]
	Placozoa_Hoilungia_hongkongensis__1_g04425_t1[&!color=#05feeb]
	Placozoa_Hoilungia_hongkongensis__1_g04570_t1[&!color=#05feeb]
	Placozoa_Hoilungia_hongkongensis__1_g04920_t1[&!color=#05feeb]
	Placozoa_Hoilungia_hongkongensis__1_g04921_t1[&!color=#05feeb]
	Placozoa_Hoilungia_hongkongensis__1_g05025_t1[&!color=#05feeb]
	Placozoa_Hoilungia_hongkongensis__1_g05045_t1[&!color=#05feeb]
	Placozoa_Hoilungia_hongkongensis__1_g05345_t1[&!color=#05feeb]
	Placozoa_Hoilungia_hongkongensis__1_g07094_t1[&!color=#05feeb]
	Placozoa_Hoilungia_hongkongensis__1_g07096_t1[&!color=#05feeb]
	Placozoa_Hoilungia_hongkongensis__1_g07442_t1[&!color=#05feeb]
	Placozoa_Hoilungia_hongkongensis__1_g08055_t1[&!color=#05feeb]
	Placozoa_Hoilungia_hongkongensis__1_g08279_t1[&!color=#05feeb]
	Placozoa_Hoilungia_hongkongensis__1_g08590_t1[&!color=#05feeb]
	Placozoa_Hoilungia_hongkongensis__1_g08613_t1[&!color=#05feeb]
	Placozoa_Hoilungia_hongkongensis__1_g08794_t1[&!color=#05feeb]
	Placozoa_Hoilungia_hongkongensis__1_g09738_t1[&!color=#05feeb]
	Placozoa_Hoilungia_hongkongensis__1_g09799_t1[&!color=#05feeb]
	Placozoa_Hoilungia_hongkongensis__1_g10154_t1[&!color=#05feeb]
	Placozoa_Hoilungia_hongkongensis__1_g11041_t1[&!color=#05feeb]
	Placozoa_Hoilungia_hongkongensis__1_g11042_t1[&!color=#05feeb]
	Placozoa_Hoilungia_hongkongensis__1_g11052_t1[&!color=#05feeb]
	Placozoa_Hoilungia_hongkongensis__1_g11053_t1[&!color=#05feeb]
	Placozoa_Hoilungia_hongkongensis__1_g11054_t1[&!color=#05feeb]
	Placozoa_Hoilungia_hongkongensis__1_g11055_t1[&!color=#05feeb]
	Placozoa_Hoilungia_hongkongensis__1_g11056_t1[&!color=#05feeb]
	Placozoa_Hoilungia_hongkongensis__1_g11086_t1[&!color=#05feeb]
	Placozoa_Hoilungia_hongkongensis__1_g11153_t1[&!color=#05feeb]
	Placozoa_Hoilungia_hongkongensis__1_g11155_t1[&!color=#05feeb]
	Placozoa_Hoilungia_hongkongensis__1_g11665_t1[&!color=#05feeb]
	Placozoa_Hoilungia_hongkongensis__1_g11666_t1[&!color=#05feeb]
	Placozoa_Hoilungia_hongkongensis__1_g11667_t1[&!color=#05feeb]
	Placozoa_Hoilungia_hongkongensis__1_g11699_t1[&!color=#05feeb]
	'Placozoa_TadhClnd_10_evg27356_type_protein__aalen_343_52__complete-utrpoor__clen_1955__strand____offs_151-1182___evgclass_main_okay_match_evg1368740_pct_100/99/__'[&!color=#05feeb]
	'Placozoa_TadhClnd_12_D_evg1077595_type_protein__aalen_357_53__complete-utrpoor__clen_1990__strand_-__offs_1936-863___evgclass_maina2_okay_match_evg768896_pct_99/100/__'[&!color=#05feeb]
	'Placozoa_TadhClnd_13_D_evg1369053_type_protein__aalen_344_74__complete__clen_1381__strand_-__offs_1206-172___evgclass_main_okay_match_evg1426373_pct_99/100/__'[&!color=#05feeb]
	'Placozoa_TadhClnd_14_evg1614887__type_protein__aalen_356_43__complete-utrpoor__clen_2472__strand_-__offs_1766-696___evgclass_maina2_okay_match_evg27440_pct_99/100/__'[&!color=#05feeb]
	'Placozoa_TadhClnd_15_evg11736__type_protein__aalen_372_29__complete-utrbad__clen_3756__strand_-__offs_2001-883___evgclass_maina2_okay_match_evg1244078_pct_99/100/__'[&!color=#05feeb]
	'Placozoa_TadhClnd_1_evg1473432_type_protein__aalen_331_44__complete-utrbad__clen_2245__strand____offs_202-1197___evgclass_maina2_okay_match_evg811857_pct_99/100/__'[&!color=#05feeb]
	'Placozoa_TadhClnd_3_D_evg1640578_type_protein__aalen_353_48__complete-utrpoor__clen_2190__strand____offs_358-1419___evgclass_maina2_okay_match_evg484236_pct_99/100/__'[&!color=#05feeb]
	'Placozoa_TadhClnd_4_evg11730_type_protein__aalen_311_35__complete-utrbad__clen_2619__strand____offs_1019-1954___evgclass_maina2_okay_match_evg1651380_pct_99/100/__'[&!color=#05feeb]
	'Placozoa_TadhClnd_56_evg1525758_type_protein__aalen_367_60__complete__clen_1831__strand____offs_409-1512___evgclass_maina2_okay_match_evg369831_pct_99/100/__'[&!color=#05feeb]
	'Placozoa_TadhClnd_58_evg1474836_type_protein__aalen_314_51__complete-utrpoor__clen_1838__strand____offs_443-1387___evgclass_maina2_okay_match_evg371866_pct_99/100/__'[&!color=#05feeb]
	'Placozoa_TadhClnd_60_evg14705_type_protein__aalen_342_24__complete-utrbad__clen_4197__strand____offs_797-1825___evgclass_maina2_okay_match_evg485894_pct_99/100/__'[&!color=#05feeb]
	'Placozoa_TadhClnd_62_evg15897_type_protein__aalen_418_57__complete-utrpoor__clen_2199__strand____offs_298-1554___evgclass_maina2_okay_match_evg80995_pct_99/100/__'[&!color=#05feeb]
	'Placozoa_TadhClnd_63_evg1332420_type_protein__aalen_332_31__complete-utrbad__clen_3155__strand____offs_846-1844___evgclass_maina2_okay_match_evg1158673_pct_99/100/__'[&!color=#05feeb]
	'Placozoa_TadhClnd_64_evg12776_type_protein__aalen_398_12__complete-utrbad__clen_9621__strand____offs_3858-5054___evgclass_main_okay_match_evg27567_pct_99/99/__'[&!color=#05feeb]
	'Placozoa_TadhClnd_66_evg1042727_type_protein__aalen_357_63__complete__clen_1703__strand____offs_368-1441___evgclass_main_okay_match_evg1158656_pct_99/100/__'[&!color=#05feeb]
	'Placozoa_TadhClnd_67_evg1228694_type_protein__aalen_346_28__complete-utrbad__clen_3657__strand____offs_1056-2096___evgclass_maina2_okay_match_evg367828_pct_99/100/__'[&!color=#05feeb]
	'Placozoa_TadhClnd_6_evg3436_type_protein__aalen_401_48__complete-utrpoor__clen_2488__strand____offs_577-1782___evgclass_main_okay_match_evg21473_pct_99/100/__'[&!color=#05feeb]
	'Placozoa_TadhClnd_7_evg13854_evg14674_type_protein__aalen_345_48__complete-utrpoor__clen_2155__strand____offs_341-1378___evgclass_main_okay_match_evg104865_pct_99/100/__'[&!color=#05feeb]
	'Placozoa_TadhClnd_8_evg105007_type_protein__aalen_345_67__complete__clen_1533__strand____offs_196-1233___evgclass_main_okay_match_evg105008_pct_99/100/__'[&!color=#05feeb]
	'Placozoa_TadhClnd__11_evg94608_type_protein__aalen_313_43__complete-utrbad__clen_2177__strand_-__offs_1950-1009___evgclass_maina2_okay_match_evg281_pct_99/100/__'[&!color=#05feeb]
	Placozoa_TadhR69_Placozoa_T_adhaerens_evg14334[&!color=#05feeb]
	Placozoa_TadhR70_Placozoa_T_adhaerens_evg12392[&!color=#05feeb]
	Placozoa_TadhR71_Placozoa_T_adhaerens_evg1003980[&!color=#05feeb]
	Placozoa_TadhR72_Placozoa_T_adhaerens_evg106838[&!color=#05feeb]
	Placozoa_TadhR73_Placozoa_T_adhaerens_evg1068726[&!color=#05feeb]
	Placozoa_TadhR74_evg1069122_Placozoa_T_adhaerens_evg1069122[&!color=#05feeb]
	Placozoa_TadhR78_Placozoa_T_adhaerens_evg1232317[&!color=#05feeb]
	Placozoa_TadhR80_Placozoa_T_adhaerens_evg1079219[&!color=#05feeb]
	'Placozoa_TadhR83_evg1252063_type_protein__aalen_387_32__complete-utrbad__clen_3541__strand_-__offs_2030-867___evgclass_maina2_okay_match_evg210901_pct_99/100/__'[&!color=#05feeb]
	'Placozoa_TadhR84_evg1180182_type_protein__aalen_439_49__complete-utrpoor__clen_2675__strand_-__offs_1612-293___evgclass_maina2_okay_match_evg1102071_pct_99/100/__'[&!color=#05feeb]
	'Placozoa_TadhR85_evg17328_type_protein__aalen_312_32__complete-utrbad__clen_2863__strand_-__offs_1769-831___evgclass_main_okay_match_evg1712167_pct_99/100/__'[&!color=#05feeb]
	'Placozoa_TadhR86_evg1161186_type_protein__aalen_388_51__complete-utrpoor__clen_2247__strand_-__offs_1629-463___evgclass_maina2_okay_match_evg373461_pct_99/100/__'[&!color=#05feeb]
	'Placozoa_TadhR87_evg96842_type_protein__aalen_394_29__complete-utrbad__clen_4007__strand_-__offs_3249-2065___evgclass_maina2_okay_match_evg10038_pct_99/100/__'[&!color=#05feeb]
	'Placozoa_TadhR88_evg1116167_type_protein__aalen_345_68__complete__clen_1521__strand_-__offs_1318-281___evgclass_maina2_okay_match_evg800381_pct_99/100/__'[&!color=#05feeb]
	'Placozoa_TadhR89_evg1117507_type_protein__aalen_365_50__complete-utrpoor__clen_2185__strand_-__offs_1464-367___evgclass_maina2_okay_match_evg1223793_pct_99/100/__'[&!color=#05feeb]
	Placozoa_Tadhr76_Placozoa_T_adhaerens_evg1047760[&!color=#05feeb]
	Protostome_lopho_Pdum_Contig10331_[&!color=#fec405]
	Protostome_lopho_Pdum_Contig11482_[&!color=#fec405]
	Protostome_lopho_Pdum_Contig11489_[&!color=#fec405]
	Protostome_lopho_Pdum_Contig12797_[&!color=#fec405]
	Protostome_lopho_Pdum_Contig13390_[&!color=#fec405]
	Protostome_lopho_Pdum_Contig1376_[&!color=#fec405]
	Protostome_lopho_Pdum_Contig18672_[&!color=#fec405]
	Protostome_lopho_Pdum_Contig19172_[&!color=#fec405]
	Protostome_lopho_Pdum_Contig2035_[&!color=#fec405]
	Protostome_lopho_Pdum_Contig2327_[&!color=#fec405]
	Protostome_lopho_Pdum_Contig2773_[&!color=#fec405]
	Protostome_lopho_Pdum_Contig3110_[&!color=#fec405]
	Protostome_lopho_Pdum_Contig3489_[&!color=#fec405]
	Protostome_lopho_Pdum_Contig3604_[&!color=#fec405]
	Protostome_lopho_Pdum_Contig4699_[&!color=#fec405]
	Protostome_lopho_Pdum_Contig5831_[&!color=#fec405]
	Protostome_lopho_Pdum_Contig6311_[&!color=#fec405]
	Protostome_lopho_Pdum_Contig6757_[&!color=#fec405]
	Protostome_lopho_Pdum_Contig6921_[&!color=#fec405]
	Protostome_lopho_Pdum_Contig7223_[&!color=#fec405]
	Protostome_lopho_Pdum_Contig7243_[&!color=#fec405]
	Protostome_lopho_Pdum_Contig7723_[&!color=#fec405]
	Protostome_lopho_Pdum_Contig8649_[&!color=#fec405]
	Protostome_lopho_Pdum_Contig9123_[&!color=#fec405]
	Protostome_lopho_Pdum_Contig9310_[&!color=#fec405]
	Protostome_lopho_Pdum_comp1053125_c0_seq1_[&!color=#fec405]
	Protostome_lopho_Pdum_comp363387_c2_seq1_[&!color=#fec405]
	Protostome_lopho_Pdum_comp385352_c0_seq1_[&!color=#fec405]
	Protostome_lopho_Pdum_comp392684_c0_seq1_[&!color=#fec405]
	Protostome_lopho_Pdum_comp398939_c0_seq3_[&!color=#fec405]
	Protostome_lopho_Pdum_comp399351_c0_seq1_[&!color=#fec405]
	Protostome_lopho_Pdum_comp399672_c0_seq2_[&!color=#fec405]
	Protostome_lopho_Pdum_comp403271_c0_seq1_[&!color=#fec405]
	Protostome_lopho_Pdum_comp404882_c0_seq1_[&!color=#fec405]
	Protostome_lopho_Pdum_comp406238_c0_seq1_[&!color=#fec405]
	Protostome_lopho_Pdum_comp406789_c0_seq1_[&!color=#fec405]
	Protostome_lopho_Pdum_comp406997_c0_seq1_[&!color=#fec405]
	Protostome_lopho_Pdum_comp407152_c0_seq13_[&!color=#fec405]
	Protostome_lopho_Pdum_comp407270_c0_seq1_[&!color=#fec405]
	Protostome_lopho_Pdum_comp409064_c0_seq1_[&!color=#fec405]
	Protostome_lopho_Pdum_comp409064_c0_seq2_[&!color=#fec405]
	Protostome_lopho_Pdum_comp409684_c0_seq3_[&!color=#fec405]
	Protostome_lopho_Pdum_comp409700_c0_seq1_[&!color=#fec405]
	Protostome_lopho_Pdum_comp410440_c0_seq2_[&!color=#fec405]
	Protostome_lopho_Pdum_comp410731_c2_seq1_[&!color=#fec405]
	Protostome_lopho_Pdum_comp411495_c0_seq6_[&!color=#fec405]
	Protostome_lopho_Pdum_comp411964_c0_seq1_[&!color=#fec405]
	Protostome_lopho_Pdum_comp412225_c0_seq1_[&!color=#fec405]
	Protostome_lopho_Pdum_comp412559_c0_seq1_[&!color=#fec405]
	Protostome_lopho_Pdum_comp412633_c0_seq1_[&!color=#fec405]
	Protostome_lopho_Pdum_comp412951_c0_seq4_[&!color=#fec405]
	Protostome_lopho_Pdum_comp413010_c0_seq1_[&!color=#fec405]
	Protostome_lopho_Pdum_comp413651_c0_seq7_[&!color=#fec405]
	Protostome_lopho_Pdum_comp414281_c0_seq1_[&!color=#fec405]
	Protostome_lopho_Pdum_comp414477_c0_seq3_[&!color=#fec405]
	Protostome_lopho_Pdum_comp414477_c0_seq6_[&!color=#fec405]
	Protostome_lopho_Pdum_comp414478_c0_seq9_[&!color=#fec405]
	Protostome_lopho_Pdum_comp414501_c0_seq1_[&!color=#fec405]
	Protostome_lopho_Pdum_comp415335_c0_seq2_[&!color=#fec405]
	Protostome_lopho_Pdum_comp416744_c1_seq1_[&!color=#fec405]
	Protostome_lopho_Pdum_comp417280_c1_seq1_[&!color=#fec405]
	Protostome_lopho_Pdum_comp417280_c1_seq5_[&!color=#fec405]
	Protostome_lopho_Pdum_comp418265_c0_seq2_[&!color=#fec405]
	Protostome_lopho_Pdum_comp418447_c0_seq20_[&!color=#fec405]
	Protostome_lopho_Pdum_comp418571_c0_seq3_[&!color=#fec405]
	Protostome_lopho_Pdum_comp419144_c0_seq1_[&!color=#fec405]
	Protostome_lopho_Pdum_comp419686_c0_seq3_[&!color=#fec405]
	Protostome_lopho_Pdum_comp420232_c0_seq2_[&!color=#fec405]
	Protostome_lopho_Pdum_comp420560_c0_seq1_[&!color=#fec405]
	Protostome_lopho_Pdum_comp420899_c0_seq3_[&!color=#fec405]
	Protostome_lopho_Pdum_comp421381_c0_seq3_[&!color=#fec405]
	Protostome_lopho_Pdum_comp421450_c0_seq4_[&!color=#fec405]
	Protostome_lopho_Pdum_comp422576_c0_seq6_[&!color=#fec405]
	Protostome_sp__A1ZAX0__CCH1R_DROME_Neuropeptide_CCHamide-1_receptor_OS_Drosophila_melanogaster__Fruit_fly__OX_7227_GN_CCHa1-R_PE_2_SV_2[&!color=#fec405]
	Protostome_sp__P25931__RYAR_DROME_RYamide_receptor_OS_Drosophila_melanogaster__Fruit_fly__OX_7227_GN_RYa-R_PE_2_SV_2[&!color=#fec405]
	Protostome_sp__P30974__TLR1_DROME_Tachykinin-like_peptides_receptor_86C_OS_Drosophila_melanogaster__Fruit_fly__OX_7227_GN_TkR86C_PE_2_SV_2[&!color=#fec405]
	Protostome_sp__P30975__TLR2_DROME_Tachykinin-like_peptides_receptor_99D_OS_Drosophila_melanogaster__Fruit_fly__OX_7227_GN_TkR99D_PE_2_SV_2[&!color=#fec405]
	Protostome_sp__Q4V622__CCH2R_DROME_Neuropeptide_CCHamide-2_receptor_OS_Drosophila_melanogaster__Fruit_fly__OX_7227_GN_CCHa2-R_PE_2_SV_1[&!color=#fec405]
	Protostome_sp__Q8IN35__SIFAR_DROME_Neuropeptide_SIFamide_receptor_OS_Drosophila_melanogaster__Fruit_fly__OX_7227_GN_SIFaR_PE_2_SV_2[&!color=#fec405]
	Protostome_sp__Q8ITC7__CAPAR_DROME_Neuropeptides_capa_receptor_OS_Drosophila_melanogaster__Fruit_fly__OX_7227_GN_CapaR_PE_2_SV_3[&!color=#fec405]
	Protostome_sp__Q8ITC9__PK1R_DROME_Pyrokinin-1_receptor_OS_Drosophila_melanogaster__Fruit_fly__OX_7227_GN_PK1-R_PE_2_SV_1[&!color=#fec405]
	Protostome_sp__Q9VML9__TRISR_DROME_Trissin_receptor_OS_Drosophila_melanogaster__Fruit_fly__OX_7227_GN_TrissinR_PE_2_SV_4[&!color=#fec405]
	Protostome_sp__Q9VNM1__NPFR_DROME_Neuropeptide_F_receptor_OS_Drosophila_melanogaster__Fruit_fly__OX_7227_GN_NPFR_PE_1_SV_3[&!color=#fec405]
	Protostome_tr__A0A0S0WMT8__A0A0S0WMT8_DROME_G_PROTEIN_RECEP_F1_2_domain-containing_protein_OS_Drosophila_melanogaster__Fruit_fly__OX_7227_GN_AstC-R2_PE_3_SV_1[&!color=#fec405]
	Protostome_tr__A0A6F7SN88__A0A6F7SN88_DROME_Crustacean_cardioactive_peptide_receptor__isoform_D_OS_Drosophila_melanogaster__Fruit_fly__OX_7227_GN_CCAP-R_PE_4_SV_1[&!color=#fec405]
	Protostome_tr__A1Z7X3__A1Z7X3_DROME_G_PROTEIN_RECEP_F1_2_domain-containing_protein_OS_Drosophila_melanogaster__Fruit_fly__OX_7227_GN_Dmel_CG30340_PE_3_SV_1[&!color=#fec405]
	Protostome_tr__A8JUP8__A8JUP8_DROME_G_PROTEIN_RECEP_F1_2_domain-containing_protein_OS_Drosophila_melanogaster__Fruit_fly__OX_7227_GN_CCKLR-17D1_PE_3_SV_1[&!color=#fec405]
	Protostome_tr__M9PF00__M9PF00_DROME_G_PROTEIN_RECEP_F1_2_domain-containing_protein_OS_Drosophila_melanogaster__Fruit_fly__OX_7227_GN_CrzR_PE_3_SV_1[&!color=#fec405]
	Protostome_tr__Q7KTL9__Q7KTL9_DROME_G_PROTEIN_RECEP_F1_2_domain-containing_protein_OS_Drosophila_melanogaster__Fruit_fly__OX_7227_GN_AkhR_PE_3_SV_1[&!color=#fec405]
	Protostome_tr__Q7M3J6__Q7M3J6_DROME_Cholecystokinin-2_receptor_OS_Drosophila_melanogaster__Fruit_fly__OX_7227_GN_CCKLR-17D3_PE_2_SV_1[&!color=#fec405]
	Protostome_tr__Q9NBC8__Q9NBC8_DROME_G_PROTEIN_RECEP_F1_2_domain-containing_protein_OS_Drosophila_melanogaster__Fruit_fly__OX_7227_GN_AstA-R2_PE_2_SV_1[&!color=#fec405]
	Protostome_tr__Q9U721__Q9U721_DROME_G_PROTEIN_RECEP_F1_2_domain-containing_protein_OS_Drosophila_melanogaster__Fruit_fly__OX_7227_GN_AstA-R1_PE_2_SV_1[&!color=#fec405]
	Protostome_tr__Q9VDC4__Q9VDC4_DROME_Thyroliberin_receptor_OS_Drosophila_melanogaster__Fruit_fly__OX_7227_GN_ETHR_PE_2_SV_2[&!color=#fec405]
	Protostome_tr__Q9VFW5__Q9VFW5_DROME_G_PROTEIN_RECEP_F1_2_domain-containing_protein_OS_Drosophila_melanogaster__Fruit_fly__OX_7227_GN_PK2-R1_PE_3_SV_1[&!color=#fec405]
	Protostome_tr__Q9VFW6__Q9VFW6_DROME_G_PROTEIN_RECEP_F1_2_domain-containing_protein_OS_Drosophila_melanogaster__Fruit_fly__OX_7227_GN_PK2-R2_PE_3_SV_2[&!color=#fec405]
	Protostome_tr__Q9VRM0__Q9VRM0_DROME_G_PROTEIN_RECEP_F1_2_domain-containing_protein_OS_Drosophila_melanogaster__Fruit_fly__OX_7227_GN_Lkr_PE_3_SV_2[&!color=#fec405]
	Protostome_tr__Q9VVQ1__Q9VVQ1_DROME_G_PROTEIN_RECEP_F1_2_domain-containing_protein_OS_Drosophila_melanogaster__Fruit_fly__OX_7227_GN_AstC-R1_PE_2_SV_2[&!color=#fec405]
	Protostome_tr__Q9VW75__Q9VW75_DROME_G_PROTEIN_RECEP_F1_2_domain-containing_protein_OS_Drosophila_melanogaster__Fruit_fly__OX_7227_GN_sNPF-R_PE_2_SV_2[&!color=#fec405]
	'Tadg68_evg1389416_type_protein__aalen_318_47__complete-utrpoor__clen_2007__strand____offs_633-1589___evgclass_maina2_okay_match_evg369223_pct_99/100/__'[&!color=#05feeb]
	sp__O02300__NTR1_Protos_ecdysozoa_Cele__Nematocin_receptor_1_OS_Caenorhabditis_elegans_OX_6239_GN_ntr-1_PE_2_SV_1[&!color=#fec405]
	sp__O62169__NTR2_Protos_ecdysozoa_Cele__Nematocin_receptor_2_OS_Caenorhabditis_elegans_OX_6239_GN_ntr-2_PE_2_SV_1[&!color=#fec405]
	sp__Q03566__TKR1_Protos_ecdysozoa_Cele__Probable_G-protein_coupled_receptor_tkr-1_OS_Caenorhabditis_elegans_OX_6239_GN_tkr-1_PE_3_SV_2[&!color=#fec405]
	sp__Q09638__NPR15_Protos_ecdysozoa_Cele__Neuropeptide_receptor_15_OS_Caenorhabditis_elegans_OX_6239_GN_npr-15_PE_2_SV_3[&!color=#fec405]
	sp__Q18179__NPR11_Protos_ecdysozoa_Cele__Putative_neuropeptide_Y_receptor_11_OS_Caenorhabditis_elegans_OX_6239_GN_npr-11_PE_3_SV_2[&!color=#fec405]
	sp__Q23497__NPR9_Protos_ecdysozoa_Cele__Galanin-like_G-protein_coupled_receptor_npr-9_OS_Caenorhabditis_elegans_OX_6239_GN_npr-9_PE_2_SV_1[&!color=#fec405]
	sp__Q59E83__NPR22_Protos_ecdysozoa_Cele__Neuropeptide_receptor_22_OS_Caenorhabditis_elegans_OX_6239_GN_npr-22_PE_2_SV_1[&!color=#fec405]
	tr__A0A0K3AYF5__A0A0K3AYF5_Protos_ecdysozoa_Cele__G_PROTEIN_RECEP_F1_2_domain-containing_protein_OS_Caenorhabditis_elegans_OX_6239_GN_npr-4_PE_3_SV_1[&!color=#fec405]
	tr__A0A3B1DQQ4__A0A3B1DQQ4_Protos_ecdysozoa_Cele__G_PROTEIN_RECEP_F1_2_domain-containing_protein_OS_Caenorhabditis_elegans_OX_6239_GN_npr-16_PE_3_SV_1[&!color=#fec405]
	tr__G4SNR2__G4SNR2_Protos_ecdysozoa_Cele__G_PROTEIN_RECEP_F1_2_domain-containing_protein_OS_Caenorhabditis_elegans_OX_6239_GN_ckr-2_PE_3_SV_3[&!color=#fec405]
	tr__G5ED22__G5ED22_Protos_ecdysozoa_Cele__G_PROTEIN_RECEP_F1_2_domain-containing_protein_OS_Caenorhabditis_elegans_OX_6239_GN_npr-2_PE_3_SV_1[&!color=#fec405]
	tr__G5EDR6__G5EDR6_Protos_ecdysozoa_Cele__G_PROTEIN_RECEP_F1_2_domain-containing_protein_OS_Caenorhabditis_elegans_OX_6239_GN_npr-34_PE_3_SV_1[&!color=#fec405]
	tr__O17239__O17239_Protos_ecdysozoa_Cele__G_PROTEIN_RECEP_F1_2_domain-containing_protein_OS_Caenorhabditis_elegans_OX_6239_GN_nmur-2_PE_3_SV_2[&!color=#fec405]
	tr__O44148__O44148_Protos_ecdysozoa_Cele__G_PROTEIN_RECEP_F1_2_domain-containing_protein_OS_Caenorhabditis_elegans_OX_6239_GN_tkr-2_PE_3_SV_1[&!color=#fec405]
	tr__O44731__O44731_Protos_ecdysozoa_Cele__G_PROTEIN_RECEP_F1_2_domain-containing_protein_OS_Caenorhabditis_elegans_OX_6239_GN_gnrr-1_PE_3_SV_1[&!color=#fec405]
	tr__O62189__O62189_Protos_ecdysozoa_Cele__G_PROTEIN_RECEP_F1_2_domain-containing_protein_OS_Caenorhabditis_elegans_OX_6239_GN_npr-33_PE_3_SV_1[&!color=#fec405]
	tr__O62403__O62403_Protos_ecdysozoa_Cele__G_PROTEIN_RECEP_F1_2_domain-containing_protein_OS_Caenorhabditis_elegans_OX_6239_GN_npr-32_PE_3_SV_4[&!color=#fec405]
	tr__P90745__P90745_Protos_ecdysozoa_Cele__G_PROTEIN_RECEP_F1_2_domain-containing_protein_OS_Caenorhabditis_elegans_OX_6239_GN_npr-3_PE_3_SV_1[&!color=#fec405]
	tr__P91487__P91487_Protos_ecdysozoa_Cele__G_PROTEIN_RECEP_F1_2_domain-containing_protein_OS_Caenorhabditis_elegans_OX_6239_GN_ckr-1_PE_3_SV_4[&!color=#fec405]
	tr__Q18534__Q18534_Protos_ecdysozoa_Cele__G_PROTEIN_RECEP_F1_2_domain-containing_protein_OS_Caenorhabditis_elegans_OX_6239_GN_npr-1_PE_3_SV_1[&!color=#fec405]
	tr__Q18701__Q18701_Protos_ecdysozoa_Cele__G_PROTEIN_RECEP_F1_2_domain-containing_protein_OS_Caenorhabditis_elegans_OX_6239_GN_nmur-1_PE_2_SV_3[&!color=#fec405]
	tr__Q19125__Q19125_Protos_ecdysozoa_Cele__G_PROTEIN_RECEP_F1_2_domain-containing_protein_OS_Caenorhabditis_elegans_OX_6239_GN_nmur-3_PE_3_SV_2[&!color=#fec405]
	tr__Q20067__Q20067_Protos_ecdysozoa_Cele__G_PROTEIN_RECEP_F1_2_domain-containing_protein_OS_Caenorhabditis_elegans_OX_6239_GN_npr-7_PE_4_SV_3[&!color=#fec405]
	tr__Q20275__Q20275_Protos_ecdysozoa_Cele__G_PROTEIN_RECEP_F1_2_domain-containing_protein_OS_Caenorhabditis_elegans_OX_6239_GN_npr-6_PE_3_SV_2[&!color=#fec405]
	tr__Q23033__Q23033_Protos_ecdysozoa_Cele__G_PROTEIN_RECEP_F1_2_domain-containing_protein_OS_Caenorhabditis_elegans_OX_6239_GN_npr-24_PE_3_SV_3[&!color=#fec405]
	tr__Q23305__Q23305_Protos_ecdysozoa_Cele__G_PROTEIN_RECEP_F1_2_domain-containing_protein_OS_Caenorhabditis_elegans_OX_6239_GN_npr-13_PE_3_SV_2[&!color=#fec405]
	tr__Q58AU0__Q58AU0_Protos_ecdysozoa_Cele__G_PROTEIN_RECEP_F1_2_domain-containing_protein_OS_Caenorhabditis_elegans_OX_6239_GN_tkr-3_PE_4_SV_2[&!color=#fec405]
	tr__Q6F3C9__Q6F3C9_Protos_ecdysozoa_Cele__G_PROTEIN_RECEP_F1_2_domain-containing_protein_OS_Caenorhabditis_elegans_OX_6239_GN_npr-5_PE_4_SV_1[&!color=#fec405]
	tr__Q7YXG8__Q7YXG8_Protos_ecdysozoa_Cele__G_PROTEIN_RECEP_F1_2_domain-containing_protein_OS_Caenorhabditis_elegans_OX_6239_GN_npr-35_PE_3_SV_1[&!color=#fec405]
	tr__Q95YD7__Q95YD7_Protos_ecdysozoa_Cele__Thyroliberin_receptor_OS_Caenorhabditis_elegans_OX_6239_GN_trhr-1_PE_3_SV_1[&!color=#fec405]
	tr__Q9XUK8__Q9XUK8_Protos_ecdysozoa_Cele__G_PROTEIN_RECEP_F1_2_domain-containing_protein_OS_Caenorhabditis_elegans_OX_6239_GN_npr-14_PE_4_SV_4[&!color=#fec405]
	tr__Q9XXU4__Q9XXU4_Protos_ecdysozoa_Cele__G_PROTEIN_RECEP_F1_2_domain-containing_protein_OS_Caenorhabditis_elegans_OX_6239_GN_npr-10_PE_3_SV_1[&!color=#fec405]
	tr__V6CLI1__V6CLI1_Protos_ecdysozoa_Cele__G_PROTEIN_RECEP_F1_2_domain-containing_protein_OS_Caenorhabditis_elegans_OX_6239_GN_npr-12_PE_4_SV_1[&!color=#fec405]
;
end;
begin trees;
	tree tree_1 = [&R] (Cnidaria_Hexacorallia_N_vectensis_NVE187_GPR197_FLRNamide_deorphanized[&!color=#0ae60f]:0.753424,(((((((((((((((((Cnidaria_Hexacorallia_N_vectensis_NVEC200_011875_1_1_GPR213_LRWamide2_deorphanized[&!color=#0ae60f]:0.942677,(Cnidaria_Hexacorallia_N_vectensis_GPR23_EDO38285_p1_NPR[&!color=#f07d30]:0.80807,AIPGENE3981_p1_GENE_AIPGENE3981__AIPGENE3981_p1__ORF_type_complete_len_353…
end;
begin figtree;
	set appearance.backgroundColorAttribute="Default";
	set appearance.backgroundColour=#ffffff;
	set appearance.branchColorAttribute="User selection";
	set appearance.branchColorGradient=false;
	set appearance.branchLineWidth=3.0;
	set appearance.branchMinLineWidth=0.0;
	set appearance.branchWidthAttribute="Fixed";
	set appearance.foregroundColour=#000000;
	set appearance.hilightingGradient=false;
	set appearance.selectionColour=#2d3680;
	set branchLabels.colorAttribute="User selection";
	set branchLabels.displayAttribute="label";
	set branchLabels.fontName="sansserif";
	set branchLabels.fontSize=8;
	set branchLabels.fontStyle=0;
	set branchLabels.isShown=false;
	set branchLabels.significantDigits=4;
	set layout.expansion=228;
	set layout.layoutType="RECTILINEAR";
	set layout.zoom=0;
	set legend.attribute="label";
	set legend.fontSize=10.0;
	set legend.isShown=false;
	set legend.significantDigits=4;
	set nodeBars.barWidth=4.0;
	set nodeBars.displayAttribute=null;
	set nodeBars.isShown=false;
	set nodeLabels.colorAttribute="User selection";
	set nodeLabels.displayAttribute="label";
	set nodeLabels.fontName="sansserif";
	set nodeLabels.fontSize=8;
	set nodeLabels.fontStyle=0;
	set nodeLabels.isShown=false;
	set nodeLabels.significantDigits=4;
	set nodeShapeExternal.colourAttribute="User selection";
	set nodeShapeExternal.isShown=false;
	set nodeShapeExternal.minSize=10.0;
	set nodeShapeExternal.scaleType=Width;
	set nodeShapeExternal.shapeType=Circle;
	set nodeShapeExternal.size=4.0;
	set nodeShapeExternal.sizeAttribute="Fixed";
	set nodeShapeInternal.colourAttribute="User selection";
	set nodeShapeInternal.isShown=false;
	set nodeShapeInternal.minSize=10.0;
	set nodeShapeInternal.scaleType=Width;
	set nodeShapeInternal.shapeType=Circle;
	set nodeShapeInternal.size=4.0;
	set nodeShapeInternal.sizeAttribute="Fixed";
	set polarLayout.alignTipLabels=false;
	set polarLayout.angularRange=0;
	set polarLayout.rootAngle=0;
	set polarLayout.rootLength=100;
	set polarLayout.showRoot=true;
	set radialLayout.spread=0.0;
	set rectilinearLayout.alignTipLabels=false;
	set rectilinearLayout.curvature=0;
	set rectilinearLayout.rootLength=100;
	set scale.offsetAge=0.0;
	set scale.rootAge=1.0;
	set scale.scaleFactor=1.0;
	set scale.scaleRoot=false;
	set scaleAxis.automaticScale=true;
	set scaleAxis.fontSize=8.0;
	set scaleAxis.isShown=false;
	set scaleAxis.lineWidth=1.0;
	set scaleAxis.majorTicks=1.0;
	set scaleAxis.minorTicks=0.5;
	set scaleAxis.origin=0.0;
	set scaleAxis.reverseAxis=false;
	set scaleAxis.showGrid=true;
	set scaleBar.automaticScale=true;
	set scaleBar.fontSize=10.0;
	set scaleBar.isShown=true;
	set scaleBar.lineWidth=1.0;
	set scaleBar.scaleRange=0.0;
	set tipLabels.colorAttribute="User selection";
	set tipLabels.displayAttribute="Names";
	set tipLabels.fontName="sansserif";
	set tipLabels.fontSize=8;
	set tipLabels.fontStyle=0;
	set tipLabels.isShown=true;
	set tipLabels.significantDigits=4;
	set trees.order=false;
	set trees.orderType="increasing";
	set trees.rooting=true;
	set trees.rootingType="User Selection";
	set trees.transform=true;
	set trees.transformType="cladogram";
end;
