# Supplementary material for: Large-scale deorphanization of Nematostella vectensis neuropeptide G protein-coupled receptors supports the independent expansion of bilaterian and cnidarian peptidergic systems
Source: eLife. 2024 May 10;12:RP90674. doi: 10.7554/eLife.90674 (PMC11087051; doi:10.7554/eLife.90674)
Supplement: Figure 4—figure supplement 1—source data 3. [file elife-90674-fig4-figsupp1-data3.zip]

Archive with 1 entries (1 files):
- Figure_4_Figure_Supplement_1_source_data_3_trimmed_alignment.fasta.txt
