# Supplementary material for: Large-scale deorphanization of Nematostella vectensis neuropeptide G protein-coupled receptors supports the independent expansion of bilaterian and cnidarian peptidergic systems
Source: eLife. 2024 May 10;12:RP90674. doi: 10.7554/eLife.90674 (PMC11087051; doi:10.7554/eLife.90674)
Supplement: Figure 4—figure supplement 1—source data 4. [file elife-90674-fig4-figsupp1-data4.zip › Figure_4_Figure_Supplement_1_source_data_4_FastTree.tree.txt]

((Bilateria_Drosophila_tr|A1Z7X3|A1Z7X3_GPCR_F1_2_Dmel_CG30340:2.71129,((((Bilateria_Celegans_tr|Q7YXG8|Q7YXG8_npr-35:2.19450,((Placozoa_Hoilungia_1_g08279.t1:0.86545,Placozoa_Trichoplax_Clnd_66_evg1042727:0.72392)1.000:1.12572,((Placozoa_Hoilungia_1_g01713.t1:0.34886,Placozoa_Trichoplax_Clnd_63_evg1332420:0.24387)1.000:0.86766,(Placozoa_Hoilungia_1_g01712.t1:0.36911,Placozoa_Trichoplax_Clnd__11_evg94608:0.22500)1.000:0.88132)0.992:0.73580)0.933:0.41223)0.552:0.19539,Bilateria_Platynereis_comp406789_c0_seq1:1.94802)0.608:0.23434,((((((Bilateria_Celegans_sp|O02300|NTR1_Nematocin_receptor_1_ntr-1:1.04997,Bilateria_Celegans_sp|O62169|NTR2_Nematocin_receptor_2_ntr-2:0.96035)1.000:1.37484,(((((Bilateria_Platynereis_comp410440_c0_seq2:0.84269,(Bilateria_Platynereis_comp413010_c0_seq1:0.61240,(Bilateria_Platynereis_comp415335_c0_seq2:0.60319,Bilateria_Platynereis_comp421450_c0_seq4:0.49454)0.761:0.09279)0.989:0.30999)0.894:0.15849,((Bilateria_human_sp|P30518|V2R_Vasopressin_V2_receptor:0.87849,((Bilateria_Petromyzon_tr_S4RAT8_S4RAT8_Si_dkey_178o16_4:0.00055,Bilateria_Petromyzon_0057867__RA_Note:0.15159)1.000:0.71426,(Bilateria_Petromyzon_0054756__RA_Note:0.24984,Bilateria_Petromyzon_tr_S4RF42_S4RF42_Si_dkey_178o16_4:0.04793)1.000:0.72225)0.325:0.22472)0.958:0.32670,((Bilateria_human_sp|P30559|OXYR_Oxytocin_receptor:0.64151,(Bilateria_Petromyzon_0057819__RA_Note:0.37059,(Bilateria_Petromyzon_tr_S4RZU4_S4RZU4_GPCR_F1_2_d:0.08318,Bilateria_Petromyzon_0058659__RA_Note:0.08054)0.999:0.26775)0.988:0.21743)0.662:0.07578,(Bilateria_human_sp|P47901|V1BR_Vasopressin_V1b_receptor:0.79557,((Bilateria_Petromyzon_0054752__RA_Note:0.29388,Bilateria_Petromyzon_tr_S4RT81_S4RT81_Oxytocin_R:0.26746)1.000:0.82738,Bilateria_human_sp|P37288|V1AR_Vasopressin_V1a_receptor:0.77931)0.579:0.12147)0.847:0.11545)0.737:0.12487)0.874:0.09649)0.916:0.31199,Bilateria_human_sp|Q8NGU9|GP150_Probable_GPCR_150:2.21098)0.945:0.31161,(Bilateria_human_sp|Q6W5P4|NPSR1_Neuropeptide_S_receptor:1.34080,((Bilateria_Platynereis_Contig8649:0.21897,Bilateria_Platynereis_comp420232_c0_seq2:0.30490)0.998:0.52790,(Bilateria_Drosophila_tr|A0A6F7SN88|A0A6F7SN88_CCAP_receptor__isoform_D_CCAP-R:0.62280,Bilateria_Platynereis_Contig6921:1.00885)0.627:0.23390)0.852:0.30422)0.973:0.40288)0.933:0.26115,(((Bilateria_Celegans_tr|O44731|O44731_gnrr-1:1.70084,((Bilateria_Drosophila_tr|Q7KTL9|Q7KTL9_GPCR_F1_2_AkhR:1.21929,(Bilateria_Platynereis_Contig3489:0.66357,(Bilateria_Platynereis_Contig5831:0.54050,Bilateria_Platynereis_comp398939_c0_seq3:0.49743)0.162:0.21089)0.993:0.39330)0.927:0.25979,((Bilateria_human_sp|P30968|GNRHR_Gonadotropin-releasing_hormone_receptor:1.09961,(Bilateria_human_sp|Q96P88|GNRR2_Putative_gonadotropin-releasing_hormone_II_receptor:1.28677,(Bilateria_Petromyzon_0045547__RA_Note:1.17722,Bilateria_Petromyzon_tr_S4REH7_S4REH7_GPCR_F1_2_d:1.39442)0.875:0.65810)0.540:0.04929)0.804:0.21970,Bilateria_Petromyzon_0050300__RA_Note:0.76302)0.998:0.59777)0.600:0.18000)0.812:0.11195,(Bilateria_Drosophila_tr|M9PF00|M9PF00_GPCR_F1_2_CrzR:1.50905,Bilateria_Platynereis_comp418447_c0_seq20:0.98536)0.963:0.44153)0.670:0.21550,Bilateria_Platynereis_Contig10331:1.98057)0.623:0.13962)0.341:0.05589)0.763:0.09124,(Bilateria_Pdumerilii_Pdu_Achatin_R1:0.78255,Bilateria_Platynereis_comp422576_c0_seq6:1.15827)1.000:0.91681)0.960:0.23844,((Anthozoa_Nematostella_GPR1_EDO45215.p1_NPR:1.21592,Anthozoa_Aiptasia_AIPGENE20714.p1:0.50432)0.999:0.89257,(Anthozoa_Corallium_TR13861_c0_g1_i1.p1:1.26534,Anthozoa_Corallium_TR57212_c0_g1_i1.p1:1.07411)0.999:0.72144)0.986:0.64333)0.901:0.11986,(((Bilateria_Celegans_tr|O62403|O62403_npr-32:2.19316,(Bilateria_Celegans_tr|A0A3B1DQQ4|A0A3B1DQQ4_npr-16:1.85907,Bilateria_Celegans_tr|Q23033|Q23033_npr-24:1.72905)0.568:0.35599)0.937:0.36486,((Bilateria_Platynereis_comp411495_c0_seq6:1.22230,(Bilateria_Platynereis_comp412225_c0_seq1:1.02235,(Bilateria_Platynereis_Contig2773:0.52409,Bilateria_Platynereis_comp414281_c0_seq1:0.39013)0.987:0.49487)0.993:0.58814)0.991:0.40987,((((Bilateria_human_sp|Q9UKP6|UR2R_Urotensin-2_receptor:0.70723,(Bilateria_Petromyzon_0054005__RA_Note:1.06148,Bilateria_Petromyzon_0029893__RA_Note:0.59761)0.245:0.28294)1.000:1.33265,(Bilateria_Petromyzon_tr_S4R7F8_S4R7F8_GPCR_F1_2_d:1.60425,(Bilateria_Petromyzon_tr_S4S1H0_S4S1H0_G_protein_coupled_R_150:2.24213,Anthozoa_Nematostella_NVE2289:1.48962)0.673:0.83902)0.857:0.38834)0.000:0.17384,((Bilateria_Petromyzon_0056106__RA_Note:1.31724,(Bilateria_human_sp|Q969V1|MCHR2_Melanin-concentrating_hormone_receptor_2:1.37581,((Bilateria_Petromyzon_tr_S4R9L5_S4R9L5_G_protein_coupled_R_24:0.08015,Bilateria_Petromyzon_0043356__RA_Note:0.12452)0.994:0.65162,(Bilateria_human_sp|Q99705|MCHR1_Melanin-concentrating_hormone_receptor_1:0.57487,(Bilateria_Petromyzon_tr_S4RLL8_S4RLL8_G_protein_coupled_R_24:0.71864,Bilateria_Petromyzon_0054095__RA_Note:0.05288)1.000:0.80942)0.933:0.28102)0.993:0.44606)0.913:0.25656)0.994:0.44058,(((Bilateria_Drosophila_tr|A0A0S0WMT8|A0A0S0WMT8_GPCR_F1_2_AstC-R2:0.26861,Bilateria_Drosophila_tr|Q9VVQ1|Q9VVQ1_GPCR_F1_2_AstC-R1:0.56959)1.000:0.61895,(Bilateria_Platynereis_Contig3604:0.96850,Bilateria_Platynereis_comp411964_c0_seq1:0.57186)0.952:0.28603)0.997:0.48100,((((Bilateria_human_sp|P31391|SSR4_Somatostatin_receptor_type_4:0.45113,((Bilateria_human_sp|P30872|SSR1_Somatostatin_receptor_type_1:0.41854,(Bilateria_Petromyzon_0055383__RA_Note:0.28074,Bilateria_Petromyzon_0043039__RA_Note:0.13411)0.951:0.10541)0.820:0.05828,(Bilateria_Petromyzon_tr_S4R5T8_S4R5T8_Somatostatin_R_1b:0.26594,Bilateria_Petromyzon_0055137__RA_Note:0.05137)1.000:0.55347)0.042:0.04749)0.590:0.05925,(Bilateria_Petromyzon_0028762__RA_Note:0.33250,Bilateria_Petromyzon_0055138__RA_Note:0.35060)0.563:0.03619)0.998:0.29736,(((Bilateria_human_sp|P32745|SSR3_Somatostatin_receptor_type_3:0.59795,Bilateria_human_sp|P35346|SSR5_Somatostatin_receptor_type_5:0.58700)0.855:0.09474,(Bilateria_Petromyzon_0056962__RA_Note:0.39371,Bilateria_Petromyzon_0052929__RA_Note:0.38798)0.712:0.04309)0.893:0.12469,Bilateria_human_sp|P30874|SSR2_Somatostatin_receptor_type_2:0.49987)0.943:0.14936)1.000:0.27960,((Bilateria_human_sp|P48146|NPBW2_Neuropeptides_B_W_receptor_type_2:0.47009,((Bilateria_Petromyzon_0029566__RA_Note:0.24697,(Bilateria_Petromyzon_0011828__RA_Note:0.34378,Bilateria_Petromyzon_0007641__RA_Note:0.51481)0.766:0.13771)0.342:0.03978,Bilateria_human_sp|P48145|NPBW1_Neuropeptides_B_W_receptor_type_1:0.41402)0.925:0.18378)1.000:0.79726,(Bilateria_human_sp|P41146|OPRX_Nociceptin_receptor:0.62824,(Bilateria_Petromyzon_tr_S4RT53_S4RT53_Opioid_R_mu1c:0.33562,(((Bilateria_human_sp|P41145|OPRK_Kappa-type_opioid_receptor:0.52164,Bilateria_Petromyzon_0029565__RA_Note:0.38136)0.738:0.08183,(Bilateria_human_sp|P35372|OPRM_Mu-type_opioid_receptor:0.17200,Bilateria_Petromyzon_tr_S4R8I2_S4R8I2_Opioid_R_mu1a:0.45921)0.970:0.14717)0.447:0.08061,(Bilateria_Petromyzon_0007640__RA_Note:0.36006,Bilateria_human_sp|P41143|OPRD_Delta-type_opioid_receptor:0.43871)0.527:0.03208)0.954:0.12125)0.637:0.16750)0.999:0.56273)0.925:0.18534)0.640:0.04918)0.981:0.24464)0.911:0.15464)0.312:0.03450,(((Bilateria_Petromyzon_0056852__RA_Note:2.04815,((((Bilateria_Petromyzon_0060660__RA_Note:1.43679,(Bilateria_Petromyzon_tr_S4S0S7_S4S0S7_GPCR_F1_2_d:0.93883,Bilateria_Petromyzon_0055402__RA_Note:0.81386)0.978:0.43668)0.926:0.27865,(Bilateria_human_sp|Q9UNW8|GP132_Probable_GPCR_132:1.56363,(Bilateria_human_sp|Q8IYL9|PSYR_Psychosine_receptor:1.39671,(Bilateria_human_sp|P46093|GPR4_GPCR_4:0.76057,Bilateria_human_sp|Q15743|OGR1_Ovarian_cancer_GPCR_1:0.88191)0.934:0.36771)0.802:0.31960)0.833:0.19150)0.977:0.31556,((Bilateria_human_sp|O15552|FFAR2_Free_fatty_acid_receptor_2:1.48244,(Bilateria_human_sp|O14842|FFAR1_Free_fatty_acid_receptor_1:2.50402,(Bilateria_human_sp|O14843|FFAR3_Free_fatty_acid_receptor_3:0.03944,Bilateria_human_sp|O15529|GPR42_GPCR_42:0.00998)0.991:0.91946)0.464:0.23593)0.995:0.87882,(Bilateria_human_sp|Q96G91|P2Y11_P2Y_purinoceptor_11:2.15705,Bilateria_human_sp|Q96RI0|PAR4_Proteinase-activated_receptor_4:1.55727)0.497:0.32153)0.659:0.18502)0.765:0.17310,(((Bilateria_human_sp|P32249|GP183_GPCR_183:1.70824,(((Bilateria_human_sp|Q9UPC5|GPR34_Probable_GPCR_34:1.85903,(Bilateria_human_sp|P25105|PTAFR_Platelet-activating_factor_receptor:1.28352,(Bilateria_human_sp|O14626|GP171_Probable_GPCR_171:1.60317,((Bilateria_human_sp|Q9BY21|GPR87_GPCR_87:0.84115,Bilateria_human_sp|Q15391|P2Y14_P2Y_purinoceptor_14:0.64036)0.553:0.12917,(Bilateria_human_sp|Q9BPV8|P2Y13_P2Y_purinoceptor_13:0.87726,Bilateria_human_sp|Q9H244|P2Y12_P2Y_purinoceptor_12:0.70402)0.032:0.13449)0.963:0.42362)0.982:0.57144)0.420:0.17955)0.954:0.34515,((Bilateria_Petromyzon_0008940__RA_Note:3.32938,(Bilateria_Petromyzon_0010004__RA_Note:1.85249,Bilateria_human_sp|Q14330|GPR18_N-arachidonyl_glycine_receptor:1.40754)0.869:0.66890)0.790:0.32655,(((Bilateria_human_sp|P25116|PAR1_Proteinase-activated_receptor_1:1.32005,(((Bilateria_Petromyzon_tr_S4RB30_S4RB30_Proteinase_activated_R_1:0.56602,Bilateria_human_sp|O00254|PAR3_Proteinase-activated_receptor_3:1.33573)0.197:0.08733,Bilateria_human_sp|P55085|PAR2_Proteinase-activated_receptor_2:1.30243)0.752:0.10338,(Bilateria_human_sp|Q86VZ1|P2RY8_P2Y_purinoceptor_8:1.31450,((Bilateria_Petromyzon_0001486__RA_Note:0.32523,Bilateria_Petromyzon_0001487__RA_Note:0.09906)1.000:0.81610,(Bilateria_Petromyzon_0053520__RA_Note:0.57475,(Bilateria_Petromyzon_tr_S4S0S3_S4S0S3_GPCR_F1_2_d:0.52548,(Bilateria_Petromyzon_tr_S4RGR6_S4RGR6_GPCR_F1_2_d:0.16590,Bilateria_Petromyzon_0053519__RA_Note:0.16955)1.000:0.50683)0.703:0.12827)0.958:0.19139)0.943:0.19521)0.464:0.02482)0.892:0.15911)0.403:0.17891,((((Bilateria_Petromyzon_tr_S4RWS7_S4RWS7_GPCR_F1_2_d:0.01350,Bilateria_Petromyzon_0042544__RA_Note:0.00857)1.000:0.42579,(Bilateria_Petromyzon_tr_S4S0V7_S4S0V7_GPCR_F1_2_d:0.00055,Bilateria_Petromyzon_0042545__RA_Note:0.11887)1.000:0.41226)0.998:0.37918,(Bilateria_Petromyzon_tr_S4S0S2_S4S0S2_GPCR_F1_2_d:0.81821,(Bilateria_Petromyzon_tr_S4RQF3_S4RQF3_GPCR_F1_2_d:0.76527,(Bilateria_Petromyzon_tr_S4S108_S4S108_GPCR_F1_2_d:0.44481,Bilateria_Petromyzon_tr_S4RV79_S4RV79_GPCR_F1_2_d:0.28856)0.990:0.25995)0.911:0.19630)0.795:0.15732)0.998:0.61656,(Bilateria_Petromyzon_0041993__RA_Note:0.85584,(Bilateria_Petromyzon_tr_S4R9S1_S4R9S1_GPCR_F1_2_d:0.33036,Bilateria_Petromyzon_0026675__RA_Note:0.10420)1.000:0.87083)0.971:0.39009)0.976:0.35559)0.942:0.22804,(Bilateria_human_sp|Q99678|GPR20_GPCR_20:1.28654,Bilateria_Petromyzon_0038839__RA_Note:0.86137)0.999:0.84221)0.792:0.17665)0.144:0.00665)0.267:0.04638,((((Bilateria_human_sp|Q9H1C0|LPAR5_Lysophosphatidic_acid_receptor_5:1.26484,(Bilateria_human_sp|Q9HC97|GPR35_GPCR_35:1.38765,Bilateria_human_sp|Q9Y2T6|GPR55_GPCR_55:1.58644)0.977:0.62089)0.643:0.05401,Bilateria_Petromyzon_0060896__RA_Note:1.50181)0.861:0.16048,((Bilateria_human_sp|P43657|LPAR6_Lysophosphatidic_acid_receptor_6:0.73363,Bilateria_human_sp|Q99677|LPAR4_Lysophosphatidic_acid_receptor_4:0.59079)0.994:0.42950,(Bilateria_Petromyzon_0060179__RA_Note:0.70543,(Bilateria_Petromyzon_tr_S4R4C1_S4R4C1_GPCR_F1_2_d:0.02421,Bilateria_Petromyzon_0041150__RA_Note:0.35658)1.000:0.86526)0.926:0.19096)0.527:0.08717)0.891:0.14388,(Bilateria_human_sp|O00398|P2Y10_Putative_P2Y_purinoceptor_10:0.90178,Bilateria_human_sp|Q9BXC1|GP174_Probable_GPCR_174:0.83840)1.000:0.98760)0.822:0.13366)0.869:0.07097)0.575:0.03867,(((((Bilateria_Petromyzon_tr_S4S150_S4S150_Cysteinyl_leukotriene_R_1:0.56781,Bilateria_Petromyzon_0059699__RA_Note:0.64271)0.980:0.40638,(Bilateria_Petromyzon_0054137__RA_Note:0.95279,Bilateria_Petromyzon_0046531__RA_Note:1.43526)0.900:0.23075)0.999:0.45794,((Bilateria_Petromyzon_0038690__RA_Note:1.30710,((Bilateria_Petromyzon_0060809__RA_Note:0.01517,(Bilateria_Petromyzon_tr_S4R6N3_S4R6N3_GPCR_F1_2_d:0.13745,Bilateria_Petromyzon_tr_S4R807_S4R807_GPCR_F1_2_d:0.06783)1.000:0.13414)0.930:0.07988,(Bilateria_Petromyzon_0060808__RA_Note:0.04313,Bilateria_Petromyzon_tr_S4RBX9_S4RBX9_GPCR_F1_2_d:0.41975)0.893:0.07968)1.000:0.46397)0.636:0.12787,(Bilateria_human_sp|Q9Y271|CLTR1_Cysteinyl_leukotriene_receptor_1:0.99190,Bilateria_human_sp|Q9NS75|CLTR2_Cysteinyl_leukotriene_receptor_2:1.36196)0.812:0.21178)0.382:0.11760)0.987:0.30871,Bilateria_human_sp|Q13304|GPR17_Uracil_nucleotide_cysteinyl_leukotriene_receptor:1.39345)0.474:0.02407,(((Bilateria_Petromyzon_tr_S4RB95_S4RB95_GPCR_F1_2_d:2.09685,((Bilateria_human_sp|Q15077|P2RY6_P2Y_purinoceptor_6:1.05302,(Bilateria_Petromyzon_0013238__RA_Note:1.06683,(Bilateria_Petromyzon_0060832__RA_Note:1.36118,(Bilateria_Petromyzon_0034174__RA_Note:0.42313,Bilateria_Petromyzon_tr_S4S1D6_S4S1D6_Pyrimidinergic_R_P2Y6:0.62587)0.672:0.08811)0.202:0.23546)1.000:0.67690)0.741:0.14261,(Bilateria_Petromyzon_0060816__RA_Note:1.23315,(Bilateria_Petromyzon_0032878__RA_Note:0.64961,(Bilateria_human_sp|P41231|P2RY2_P2Y_purinoceptor_2:0.55129,Bilateria_human_sp|P51582|P2RY4_P2Y_purinoceptor_4:0.66554)0.966:0.17623)0.392:0.07141)0.955:0.19302)0.801:0.05479)0.773:0.04534,((Bilateria_human_sp|Q96P68|OXGR1_2-oxoglutarate_receptor_1:1.25770,(Bilateria_Petromyzon_tr_S4R5Z7_S4R5Z7_Oxoglutarate__alpha_ketoglutarate__R:1.14736,Bilateria_human_sp|Q9BXA5|SUCR1_Succinate_receptor_1:1.32843)0.823:0.27050)0.945:0.24775,((Bilateria_Petromyzon_0039418__RA_Note:0.49453,Bilateria_human_sp|P47900|P2RY1_P2Y_purinoceptor_1:0.84374)0.143:0.12383,(Bilateria_Petromyzon_0031496__RA_Note:0.81928,Bilateria_Petromyzon_0031497__RA_Note:1.02004)0.930:0.25097)0.980:0.25067)0.863:0.14349)0.994:0.24088,(((Bilateria_human_sp|Q9BXC0|HCAR1_Hydroxycarboxylic_acid_receptor_1:0.88460,(Bilateria_human_sp|P49019|HCAR3_Hydroxycarboxylic_acid_receptor_3:0.05735,Bilateria_human_sp|Q8TDS4|HCAR2_Hydroxycarboxylic_acid_receptor_2:0.42019)0.992:0.49938)0.964:0.43758,(Bilateria_human_sp|Q8TDS5|OXER1_Oxoeicosanoid_receptor_1:1.36193,Bilateria_human_sp|O00270|GPR31_12-_S_-hydroxy-5_8_eicosatetraenoic_acid_receptor:1.59313)0.727:0.25964)1.000:0.75164,(Bilateria_Petromyzon_0054084__RA_Note:1.29991,(Bilateria_Petromyzon_tr_S4RCP0_S4RCP0_GPCR_F1_2_d:0.46088,((Bilateria_Petromyzon_tr_S4R5K4_S4R5K4_GPCR_F1_2_d:0.09246,Bilateria_Petromyzon_0019645__RA_Note:0.10390)0.999:0.44736,Bilateria_Petromyzon_0044095__RA_Note:0.55443)0.900:0.27250)0.995:0.59499)0.965:0.43187)0.978:0.35300)0.870:0.08230)0.849:0.07506)0.732:0.02414,Bilateria_Petromyzon_0038116__RA_Note:1.69824)0.719:0.09187)0.960:0.12841)0.318:0.06660,((((((Bilateria_human_sp|Q9Y5Y4|PD2R2_Prostaglandin_D2_receptor_2:1.21950,(Bilateria_human_sp|Q9NPC1|LT4R2_Leukotriene_B4_receptor_2:1.20600,Bilateria_human_sp|Q15722|LT4R1_Leukotriene_B4_receptor_1:0.86562)1.000:0.93286)0.830:0.35584,(((Bilateria_human_sp|O75388|GPR32_Probable_GPCR_32:0.15513,Bilateria_human_sp|Q8NGA4|G32P1_Putative_GPCR_GPR32P1:0.78449)1.000:1.34065,(Bilateria_human_sp|P25089|FPR3_N-formyl_peptide_receptor_3:0.26552,(Bilateria_human_sp|P21462|FPR1_fMet-Leu-Phe_receptor:0.40544,Bilateria_human_sp|P25090|FPR2_N-formyl_peptide_receptor_2:0.09208)0.568:0.15141)0.997:0.62296)0.980:0.49065,((Bilateria_human_sp|Q99788|CML1_Chemokine-like_receptor_1:1.09090,Bilateria_human_sp|P46091|GPR1_GPCR_1:1.44558)0.924:0.34817,(Bilateria_Petromyzon_0042800__RA_Note:1.30728,(Bilateria_human_sp|Q16581|C3AR_C3a_anaphylatoxin_chemotactic_receptor:1.29768,(Bilateria_human_sp|Q9P296|C5AR2_C5a_anaphylatoxin_chemotactic_receptor_2:1.12851,Bilateria_human_sp|P21730|C5AR1_C5a_anaphylatoxin_chemotactic_receptor_1:0.84916)0.974:0.47582)0.207:0.29111)0.866:0.19450)0.459:0.07252)0.000:0.02286)0.000:0.10291,(Bilateria_human_sp|Q49SQ1|GPR33_Probable_GPCR_33:1.89258,(Bilateria_Petromyzon_0052331__RA_Note:0.66204,((Bilateria_Petromyzon_tr_S4S0F7_S4S0F7_GPCR_F1_2_d:0.00055,Bilateria_Petromyzon_0010142__RA_Note:0.01997)1.000:0.32579,(Bilateria_Petromyzon_0052330__RA_Note:0.42962,Bilateria_Petromyzon_0012418__RA_Note:0.23061)0.000:0.09180)0.947:0.21257)0.996:0.49016)0.445:0.11920)1.000:0.39799,(((((Bilateria_human_sp|P30411|BKRB2_B2_bradykinin_receptor:1.24309,Bilateria_human_sp|P46663|BKRB1_B1_bradykinin_receptor:1.39355)0.753:0.21773,Bilateria_Petromyzon_0055401__RA_Note:1.15577)0.930:0.30381,Bilateria_human_sp|P50052|AGTR2_Type-2_angiotensin_II_receptor:1.40627)0.666:0.16133,((Bilateria_human_sp|P30556|AGTR1_Type-1_angiotensin_II_receptor:1.06462,Bilateria_Petromyzon_0007693__RA_Note:0.77525)0.903:0.20878,(Bilateria_human_sp|Q8TDU9|RL3R2_Relaxin-3_receptor_2:0.97317,(Bilateria_Petromyzon_0004602__RA_Note:0.41055,(Bilateria_human_sp|Q9NSD7|RL3R1_Relaxin-3_receptor_1:0.77106,(Bilateria_Petromyzon_tr_S4R8E9_S4R8E9_GPCR_F1_2_d:0.54006,(Bilateria_Petromyzon_0013416__RA_Note:0.12366,Bilateria_Petromyzon_tr_S4S0V2_S4S0V2_Relaxin_family_peptide_R_3_2b:0.04131)0.996:0.32850)0.935:0.14630)0.894:0.13774)0.888:0.22084)1.000:0.97345)0.760:0.15523)0.790:0.12771,((((((Bilateria_human_sp|O00574|CXCR6_C-X-C_chemokine_receptor_type_6:1.38314,Bilateria_human_sp|P51684|CCR6_C-C_chemokine_receptor_type_6:0.79393)0.040:0.21901,Bilateria_human_sp|Q9NPB9|ACKR4_Atypical_chemokine_receptor_4:1.40888)0.889:0.21438,((Bilateria_human_sp|P25024|CXCR1_C-X-C_chemokine_receptor_type_1:0.35427,Bilateria_human_sp|P25025|CXCR2_C-X-C_chemokine_receptor_type_2:0.30251)1.000:0.85424,((Bilateria_Petromyzon_0053134__RA_Note:0.98074,(Bilateria_human_sp|P61073|CXCR4_C-X-C_chemokine_receptor_type_4:1.19611,(Bilateria_Petromyzon_tr_S4RR42_S4RR42_Chemokine__C_X_C_motif__R_4a:0.83606,Bilateria_Petromyzon_0053135__RA_Note:1.05092)0.935:0.25478)0.805:0.08837)0.916:0.17964,((Bilateria_human_sp|P46092|CCR10_C-C_chemokine_receptor_type_10:1.39508,Bilateria_human_sp|P49682|CXCR3_C-X-C_chemokine_receptor_type_3:0.82542)0.886:0.18121,(Bilateria_human_sp|P32302|CXCR5_C-X-C_chemokine_receptor_type_5:1.17940,(Bilateria_human_sp|P32248|CCR7_C-C_chemokine_receptor_type_7:0.88343,Bilateria_human_sp|P51686|CCR9_C-C_chemokine_receptor_type_9:0.82627)0.983:0.35684)0.204:0.09903)0.840:0.11910)0.897:0.12433)0.773:0.08320)0.906:0.09717,(Bilateria_Petromyzon_0042555__RA_Note:1.17559,Bilateria_Petromyzon_tr_S4S160_S4S160_Atypical_chemokine_R_4a:1.14071)0.792:0.24468)0.780:0.07494,(Bilateria_human_sp|O00590|ACKR2_Atypical_chemokine_receptor_2:1.21951,(((Bilateria_human_sp|P51679|CCR4_C-C_chemokine_receptor_type_4:0.65271,((Bilateria_human_sp|P41597|CCR2_C-C_chemokine_receptor_type_2:0.30640,Bilateria_human_sp|P51681|CCR5_C-C_chemokine_receptor_type_5:0.25963)1.000:0.38587,((Bilateria_human_sp|P32246|CCR1_C-C_chemokine_receptor_type_1:0.40220,Bilateria_human_sp|P51677|CCR3_C-C_chemokine_receptor_type_3:0.54528)0.902:0.18907,Bilateria_human_sp|O00421|CCRL2_C-C_chemokine_receptor-like_2:1.51833)0.641:0.09964)0.996:0.36969)0.846:0.12663,Bilateria_human_sp|P49238|CX3C1_CX3C_chemokine_receptor_1:1.12407)0.000:0.06334,Bilateria_human_sp|P51685|CCR8_C-C_chemokine_receptor_type_8:0.86978)0.987:0.30694)0.853:0.19596)0.599:0.12183,Bilateria_human_sp|P46094|XCR1_Chemokine_XC_receptor_1:1.43138)0.983:0.24441)0.956:0.14772)0.880:0.08302,((Bilateria_human_sp|P35414|APJ_Apelin_receptor:1.21592,(Bilateria_Petromyzon_0052332__RA_Note:0.51942,Bilateria_Petromyzon_0032650__RA_Note:0.86896)0.951:0.29926)0.995:0.48782,(Bilateria_human_sp|O00155|GPR25_Probable_GPCR_25:1.12040,Bilateria_human_sp|P49685|GPR15_GPCR_15:1.57059)0.948:0.36305)0.941:0.19533)0.807:0.04431,(Bilateria_Petromyzon_tr_S4S1Q9_S4S1Q9_Atypical_chemokine_R_3:1.33636,(Bilateria_human_sp|P25106|ACKR3_Atypical_chemokine_receptor_3:0.84499,(Bilateria_human_sp|O15218|GP182_GPCR_182:1.62849,Bilateria_Petromyzon_tr_S4S145_S4S145_Atypical_chemokine_R_3:0.76274)0.488:0.16132)0.827:0.14447)0.999:0.62503)0.790:0.05782)0.816:0.08891,(Bilateria_human_sp|Q99527|GPER1_G-protein_coupled_estrogen_receptor_1:0.73265,Bilateria_Petromyzon_0056964__RA_Note:0.91341)1.000:1.38647)0.904:0.15476)0.906:0.09075)0.155:0.02847)0.934:0.12016,(Placozoa_Hoilungia_1_g09799.t1:0.32352,Placozoa_Trichoplax_R86_evg1161186:0.26729)1.000:2.13488)0.931:0.12556)0.459:0.02710,((Anthozoa_Corallium_TR51884_c0_g1_i1.p1:1.98060,(Anthozoa_Corallium_TR65164_c0_g1_i1.p1:0.08221,Anthozoa_Corallium_TR65164_c0_g1_i2.p1:0.11521)1.000:2.48296)0.909:0.53867,((((((Anthozoa_Corallium_TR88636_c0_g2_i1.p1:0.33190,(Anthozoa_Corallium_TR88636_c1_g1_i1.p1:1.23693,(Anthozoa_Corallium_TR52086_c0_g1_i1.p1:0.24242,Anthozoa_Corallium_TR46545_c0_g1_i1.p1:0.65855)0.567:0.15645)0.433:0.20510)0.998:0.58038,Medusozoa_Alatina_c50432_g1_i2.p1:2.14271)0.870:0.22016,((Medusozoa_Calvadosia_HAHC01036083.1.p1:0.59235,Medusozoa_Calvadosia_HAHC01002049.1.p1:1.37510)0.589:0.53116,(Medusozoa_Alatina_c52858_g1_i1.p1:0.71983,(Medusozoa_Rhopilema_TR59423_c1_g1_i10.p1:0.62529,(Medusozoa_Rhopilema_TR122244_c0_g1_i1.p1:0.47913,Medusozoa_Rhopilema_TR40555_c0_g1_i1.p1:0.27143)1.000:0.95286)0.866:0.21127)0.632:0.15053)0.998:0.68519)0.992:0.47404,(((Anthozoa_Corallium_TR80313_c0_g1_i1.p1:0.07967,Anthozoa_Corallium_TR80313_c0_g1_i3.p1:0.21690)1.000:1.80960,((Anthozoa_Nematostella_GPR4_EDO44128.p1_NPR:0.04171,Anthozoa_Nematostella_NVEC200_004445_1.1:0.00080)1.000:1.00773,(Anthozoa_Nematostella_GPR8_EDO49915.p1_NPR:1.35622,((Anthozoa_Nematostella_GPR3_EDO42096.p1_NPR:0.33487,Anthozoa_Aiptasia_AIPGENE28544.p1:0.77171)0.999:0.51554,((Anthozoa_Nematostella_NVE25663_GPR192:0.00054,Anthozoa_Nematostella_NVEC200_005410_1.1:0.14588)1.000:0.57871,(Anthozoa_Aiptasia_AIPGENE1329.p1:0.09201,Anthozoa_Aiptasia_AIPGENE1330.p1:0.02140)1.000:0.49571)0.987:0.34366)0.366:0.18119)0.975:0.30703)0.790:0.21189)0.088:0.13225,(Polypodium_GBGH01017840.1_.p1:2.10070,(Medusozoa_Calvadosia_HAHC01117564.1.p1:1.41070,((Medusozoa_Clytia_TCONS_00014636.p1:0.66972,Medusozoa_Hydra_AEP_9.G015564:0.71951)0.998:0.59590,((Medusozoa_Alatina_c59630_g2_i1.p1:0.74151,Medusozoa_Rhopilema_TR39982_c1_g4_i1.p1:0.83780)0.943:0.22800,(Medusozoa_Hydra_AEP_11.G019576:1.07547,Medusozoa_Clytia_TCONS_00014371.p1:0.76699)0.981:0.40466)0.868:0.12993)0.628:0.12103)0.915:0.23514)0.190:0.12003)0.962:0.23763)0.876:0.15986,((Anthozoa_Nematostella_NVE19547:3.39938,(Anthozoa_Corallium_TR68559_c0_g1_i1.p1:0.66433,Anthozoa_Corallium_TR72585_c0_g1_i1.p1:0.51328)0.998:1.21243)0.723:0.18748,(Anthozoa_Corallium_TR57154_c0_g1_i1.p1:2.01822,Bilateria_Celegans_tr|Q19125|Q19125_nmur-3:2.02684)0.169:0.19633)0.489:0.18591)0.930:0.12976,((Bilateria_Petromyzon_0056825__RA_Note:1.80982,((Bilateria_Petromyzon_0047854__RA_Note:3.54427,((((Bilateria_Petromyzon_tr_S4RG53_S4RG53_Neurotensin_R_1__high_affinity:0.56659,Bilateria_Petromyzon_0017067__RA_Note:0.01202)1.000:0.57491,Bilateria_human_sp|O95665|NTR2_Neurotensin_receptor_type_2:1.10537)0.093:0.06478,Bilateria_human_sp|P30989|NTR1_Neurotensin_receptor_type_1:0.47870)0.797:0.10953,Bilateria_Petromyzon_0031055__RA_Note:1.05772)0.373:0.22991)0.478:0.13921,(Bilateria_Petromyzon_0043465__RA_Note:1.60104,Bilateria_human_sp|O43194|GPR39_GPCR_39:1.59202)0.891:0.25975)0.717:0.08144)0.912:0.20840,((Bilateria_human_sp|O43193|MTLR_Motilin_receptor:0.76493,(Bilateria_human_sp|Q92847|GHSR_Growth_hormone_secretagogue_receptor_type_1:0.98075,(Bilateria_Petromyzon_0018878__RA_Note:0.57000,Bilateria_Petromyzon_0060107__RA_Note:0.83382)0.180:0.06987)0.707:0.13553)1.000:0.76714,((((Bilateria_Petromyzon_0060433__RA_Note:0.58968,Bilateria_human_sp|Q9HB89|NMUR1_Neuromedin-U_receptor_1:0.65256)0.165:0.10092,Bilateria_human_sp|Q9GZQ4|NMUR2_Neuromedin-U_receptor_2:0.82186)0.462:0.08209,Bilateria_Petromyzon_tr_S4RVS9_S4RVS9_Neuromedin_U_R_2:0.88065)0.999:0.54325,((Bilateria_Platynereis_Contig2327:0.73052,((Bilateria_Platynereis_Contig3110:0.23987,Bilateria_Platynereis_comp409684_c0_seq3:0.48138)0.991:0.30686,(Bilateria_Drosophila_sp|Q8ITC9|PK1R_Pyrokinin-1_receptor_PK1-R:0.59600,(Bilateria_Drosophila_tr|Q9VFW5|Q9VFW5_GPCR_F1_2_PK2-R1:0.33772,Bilateria_Drosophila_tr|Q9VFW6|Q9VFW6_GPCR_F1_2_PK2-R2:0.37950)0.999:0.62320)0.997:0.47044)0.167:0.08892)0.986:0.29971,(Bilateria_Celegans_tr|Q18701|Q18701_nmur-1:1.69148,(Bilateria_Celegans_tr|O17239|O17239_nmur-2:1.22778,Bilateria_Drosophila_sp|Q8ITC7|CAPAR_Neuropeptides_capa_receptor_CapaR:1.06872)0.718:0.14056)0.192:0.09706)0.887:0.17755)0.928:0.15570)0.737:0.09597)1.000:0.56409)0.766:0.04324)0.872:0.05087)0.840:0.03566)0.720:0.01703,(Outgrp_Bilateria_Platynereis_comp385623_c0_seq1:1.90567,(((Outgrp_Placozoa_Trichoplax_evg12615:1.35952,(((Outgrp_Placozoa_Hoilungia_1_g10380.t1:0.30100,Outgrp_Placozoa_Trichoplax_evg1609341:0.32765)1.000:0.78307,((Outgrp_Placozoa_Hoilungia_1_g10379.t1:0.23005,Outgrp_Placozoa_Trichoplax_evg1429139:0.29640)1.000:0.97853,(Outgrp_Placozoa_Hoilungia_1_g03896.t1:0.46286,Outgrp_Placozoa_Trichoplax_evg1094259:0.21972)1.000:0.67858)0.605:0.12287)0.891:0.25842,(Outgrp_Placozoa_Hoilungia_1_g01329.t1:0.55106,Outgrp_Placozoa_Trichoplax_evg19734:0.37776)1.000:1.17489)0.047:0.13734)0.997:0.57183,(Outgrp_Anthozoa_Nematostella_GPR119_EDO37647.p1:1.97141,(Outgrp_Anthozoa_Aiptasia_AIPGENE20843.p1:2.01924,(Outgrp_Anthozoa_Aiptasia_AIPGENE6265.p1:1.16356,(Outgrp_Anthozoa_Nematostella_NVEC200_012290_1.1:1.25581,((Outgrp_Anthozoa_Nematostella_EDO32513.p1:0.06098,Outgrp_Anthozoa_Nematostella_NVE13725:0.10559)1.000:0.95502,(Outgrp_Anthozoa_Nematostella_EDO32512.p1:0.95444,(Outgrp_Anthozoa_Nematostella_GPR135_EDO34409.p1:0.97526,(Outgrp_Anthozoa_Nematostella_GPR133_EDO36384.p1:0.31896,Outgrp_Anthozoa_Nematostella_GPR134_EDO32514.p1:0.31488)1.000:0.93141)0.492:0.15813)0.600:0.10592)0.815:0.16710)0.939:0.34965)0.981:0.43423)0.746:0.14304)0.713:0.17381)0.808:0.13254,(((Outgrp_Bilateria_human_sp|P25021|HRH2__Histamine_H2_R_HRH2:0.99935,(Outgrp_Bilateria_Platynereis_comp421699_c0_seq1:0.67160,Outgrp_Bilateria_Platynereis_comp412257_c0_seq2:0.62855)0.999:0.64202)0.990:0.43320,(((Outgrp_Bilateria_human_sp|P07550|ADRB2__Beta-2_adrenergic_R_ADRB2:0.89508,(Outgrp_Bilateria_human_sp|P13945|ADRB3__Beta-3_adrenergic_R_ADRB3:0.83370,Outgrp_Bilateria_human_sp|P08588|ADRB1__Beta-1_adrenergic_R_ADRB1:0.48732)0.621:0.14647)1.000:0.76096,(Outgrp_Bilateria_Platynereis_comp418159_c0_seq2:0.89205,Outgrp_Bilateria_human_sp|P50406|5HT6R__5-hydroxytryptamine_R_6_HTR6:1.34748)0.264:0.18736)0.612:0.05231,((((Outgrp_Bilateria_human_sp|P21728|DRD1__D_1A_dopamine_R_DRD1:0.50055,Outgrp_Bilateria_human_sp|P21918|DRD5__D_1B_dopamine_R_DRD5:0.32361)1.000:0.85596,(Outgrp_Bilateria_Celegans_tr|Q86ME6:1.18261,(Outgrp_Bilateria_Platynereis_Contig11159:0.61302,Outgrp_Bilateria_Drosophila_sp|P41596|DOPR1__Dopamine_1_Dop1R1_:1.02884)0.913:0.21130)0.944:0.29148)0.661:0.13746,(Outgrp_Bilateria_human_sp|Q13639|5HT4R__5-hydroxytryptamine_R_4_HTR4:1.10014,((Outgrp_Bilateria_Platynereis_comp411945_c0_seq2:0.48378,Outgrp_Bilateria_Platynereis_APC23841.1_octopamine_R_2:0.07410)1.000:0.69304,(Outgrp_Bilateria_Drosophila_sp|Q4LBB9|OCTB2__Octopamine_beta-2R_Octbeta2R:0.55616,(Outgrp_Bilateria_Drosophila_sp|Q9VCZ3|OCTB1__Octopamine_beta-1R_Octbeta1R_:0.72395,Outgrp_Bilateria_Drosophila_sp|Q4LBB6|OCTB3__Octopamine_beta-3R_Octbeta3R:0.68747)0.640:0.11909)0.956:0.25531)0.950:0.21922)0.988:0.24199)0.848:0.07303,((((Outgrp_Bilateria_human_sp|P34969|5HT7R__5-hydroxytryptamine_R_7_HTR7:1.43051,((Outgrp_Bilateria_Drosophila_tr|Q9VEG2__TyrRII_:0.66369,Outgrp_Bilateria_Drosophila_tr|Q9VEG1__TyrR_:0.41825)1.000:0.60808,Outgrp_Bilateria_Platynereis_APC23184.1_tyramine_R_2:0.75819)0.716:0.21682)0.892:0.15970,(((Outgrp_Bilateria_Celegans_tr|Q7JNP9:1.02616,(Outgrp_Bilateria_Celegans_tr|G5EBX8:1.84631,Outgrp_Bilateria_Platynereis_Contig3801:1.47371)0.388:0.15579)0.950:0.33431,(Outgrp_Bilateria_Platynereis_comp417561_c0_seq1:1.10583,((Outgrp_Bilateria_Celegans_tr|Q22895:1.27627,Outgrp_Bilateria_Drosophila_sp|P20905|5HT1R__5-HT7:0.43517)0.999:0.61256,((Outgrp_Bilateria_human_sp|P47898|5HT5A__5-hydroxytryptamine_R_5A_HTR5A:1.47292,(Outgrp_Bilateria_Platynereis_comp414470_c0_seq1:1.11543,(Outgrp_Bilateria_Celegans_tr|G5EGH0:1.13919,(Outgrp_Bilateria_Platynereis_Contig3208:0.88338,(Outgrp_Bilateria_Drosophila_sp|P28286|5HT2B__5H-T1B_:0.33870,Outgrp_Bilateria_Drosophila_sp|P28285|5HT2A__5-HT2A_:0.22554)0.999:0.46010)0.439:0.10627)0.823:0.09576)0.820:0.08977)0.386:0.10839,(Outgrp_Bilateria_human_sp|P08908|5HT1A__5-hydroxytryptamine_R_1A_HTR1A:0.78774,(Outgrp_Bilateria_human_sp|P28221|5HT1D__5-hydroxytryptamine_R_1D_HTR1D:0.44828,((Outgrp_Bilateria_human_sp|P28566|5HT1E__5-hydroxytryptamine_R_1E_HTR1E:0.60507,Outgrp_Bilateria_human_sp|P30939|5HT1F__5-hydroxytryptamine_R_1F_HTR1F:0.49363)0.997:0.50864,Outgrp_Bilateria_human_sp|P28222|5HT1B__5-hydroxytryptamine_R_1B_HTR1B:0.39737)0.268:0.20540)0.998:0.44010)0.965:0.24925)0.436:0.09656)0.799:0.07099)0.524:0.12427)0.842:0.09757,(Outgrp_Bilateria_Drosophila_sp|P22270|OAR__Tyramine_octopamine_Oct-TyrR:0.57613,(Outgrp_Bilateria_Platynereis_AKQ63052.1_GPR48_:0.65479,Outgrp_Bilateria_Celegans_sp|O02213|SER2__Tyramine_R_Ser-2:0.89890)0.871:0.18071)1.000:0.52537)0.742:0.02304)0.825:0.04482,(((Outgrp_Bilateria_Platynereis_APC23183.1_octopamine_R_1:0.81263,(Outgrp_Bilateria_Celegans_tr|O44986:0.99575,Outgrp_Bilateria_Celegans_tr|Q8MXS7:1.45116)0.838:0.22433)0.978:0.29948,((Outgrp_Bilateria_Drosophila_tr|A0A0B4KHD0__Octalpha2R:0.73553,Outgrp_Bilateria_Platynereis_APC23843.1_alpha-2_adrenergic_R:0.57539)0.980:0.32282,(Outgrp_Bilateria_Celegans_tr|Q7JP61:1.07418,(Outgrp_Bilateria_human_sp|P08913|ADA2A__Alpha-2A_adrenergic_R_ADRA2A:0.53551,(Outgrp_Bilateria_human_sp|P18089|ADA2B__Alpha-2B_adrenergic_R_ADRA2B:0.47940,Outgrp_Bilateria_human_sp|P18825|ADA2C__Alpha-2C_adrenergic_R_ADRA2C:0.70888)0.857:0.17324)1.000:0.61240)0.205:0.08763)0.970:0.24225)0.916:0.13313,(((Outgrp_Bilateria_Platynereis_APC23842.1_alpha-1_adrenergic_R:0.60144,(Outgrp_Bilateria_human_sp|P35348|ADA1A__Alpha-1A_adrenergic_R_ADRA1A:0.54081,(Outgrp_Bilateria_human_sp|P35368|ADA1B__Alpha-1B_adrenergic_R_ADRA1B:0.29233,Outgrp_Bilateria_human_sp|P25100|ADA1D__Alpha-1D_adrenergic_R_ADRA1D:0.55238)0.949:0.17811)0.981:0.28081)1.000:0.57028,(Outgrp_Bilateria_Celegans_sp|Q18775|DOPR4__Dopamine_R_4:1.06298,(Outgrp_Bilateria_Platynereis_comp409486_c0_seq6:0.75827,Outgrp_Bilateria_Drosophila_sp|Q24563|DOPR2__Dopamine_2_Dop1R2:0.54636)0.965:0.29754)0.805:0.29132)0.699:0.14076,(Outgrp_Bilateria_Platynereis_Contig15090:1.12484,Outgrp_Bilateria_Celegans_sp|Q19084|OAR2__Tyramine_R_2:1.07271)0.981:0.46396)0.067:0.07257)0.811:0.07780)0.976:0.13204,((Outgrp_Bilateria_Platynereis_comp419511_c0_seq1:1.60648,(((Outgrp_Bilateria_Celegans_tr|O17470:1.08153,Outgrp_Bilateria_Platynereis_Contig8734:0.74497)0.987:0.43888,(Outgrp_Bilateria_human_sp|P28335|5HT2C__5-hydroxytryptamine_R_2C_HTR2C:0.45718,(Outgrp_Bilateria_human_sp|P28223|5HT2A__5-hydroxytryptamine_R_2A_HTR2A:0.61917,Outgrp_Bilateria_human_sp|P41595|5HT2B__5-hydroxytryptamine_R_2B_HTR2B:0.80839)0.093:0.11231)1.000:0.65948)0.000:0.15591,Outgrp_Bilateria_Platynereis_Contig10439:1.40712)0.449:0.15343)0.914:0.18363,((Outgrp_Bilateria_Platynereis_Contig7183:0.73699,(Outgrp_Bilateria_Celegans_sp|E7EM37|DOPR2__Dopamine_R__2:1.15072,Outgrp_Bilateria_Drosophila_sp|Q8IS44|DRD2L__Dopamine_D2-like_Dop2R:0.71640)0.885:0.18045)0.946:0.25319,(Outgrp_Bilateria_human_sp|P21917|DRD4__D_4_dopamine_R_DRD4:1.04956,(Outgrp_Bilateria_human_sp|P35462|DRD3__D_3_dopamine_R_DRD3:0.57764,Outgrp_Bilateria_human_sp|P14416|DRD2__D_2_dopamine_R_DRD2:0.68313)0.976:0.36547)0.737:0.15983)0.965:0.21335)0.934:0.16136)0.706:0.07276)0.572:0.02304)0.841:0.07124)0.874:0.11559,((((Outgrp_Anthozoa_Corallium_TR46073_c0_g1_i1.p1:0.94129,(Outgrp_Anthozoa_Aiptasia_AIPGENE19008.p1:0.77129,(Outgrp_Anthozoa_Nematostella_GPR125_EDO36609.p1:0.06103,(Outgrp_Anthozoa_Nematostella_NVEC200_010708_1.1:0.50571,Outgrp_Anthozoa_Nematostella_NVE5566:0.01785)0.953:0.11435)1.000:0.58176)0.984:0.40023)0.997:0.46958,(((Outgrp_Anthozoa_Nematostella_NVEC200_001887_1.1:0.00054,Outgrp_Anthozoa_Nematostella_GPR126_EDO40999.p1:0.08878)1.000:0.58704,(Outgrp_Anthozoa_Nematostella_EDO35450.p1:0.22574,Outgrp_Anthozoa_Nematostella_NVEC200_010734_1.1:0.23701)0.772:0.24690)0.996:0.40484,(Outgrp_Anthozoa_Corallium_TR14934_c0_g1_i1.p1:1.03790,Outgrp_Anthozoa_Nematostella_NVEC200_000499_1.1:1.44881)0.578:0.34790)0.903:0.21003)0.938:0.28046,(Outgrp_Medusozoa_Calvadosia_HAHC01067965.1.p1:1.42061,Outgrp_Anthozoa_Nematostella_NVE15603:1.49652)0.918:0.29605)0.950:0.24408,(Outgrp_Anthozoa_Nematostella_NVEC200_014941_1.1:1.36819,Outgrp_Anthozoa_Aiptasia_AIPGENE21641.p1:1.95686)0.923:0.42700)0.868:0.12827)0.772:0.09514)0.912:0.13055)0.983:0.28301)0.188:0.03591)0.551:0.03294,(((Placozoa_Hoilungia_1_g11699.t1:0.38285,Placozoa_Trichoplax_Clnd_6_evg3436:0.22072)1.000:1.38980,((Placozoa_Hoilungia_1_g05345.t1:0.32507,Placozoa_Trichoplax_Clnd_1_evg1473432:0.19484)1.000:1.57366,(Placozoa_Hoilungia_1_g04921.t1:0.49760,Placozoa_Trichoplax_R84_evg1180182:0.46284)0.993:0.67642)0.817:0.33321)0.932:0.31385,(Placozoa_Hoilungia_1_g04920.t1:0.42260,Placozoa_Trichoplax_R70_Placozoa_T_adhaerens_evg12392:0.43672)1.000:1.16138)0.993:0.51252,((((Anthozoa_Nematostella_NVEC200_014696_1.1:2.49296,(Anthozoa_Nematostella_EDO32138.p1:2.55349,(Bilateria_Platynereis_comp403271_c0_seq1:1.64574,(Bilateria_Platynereis_comp1053125_c0_seq1:2.29283,(Bilateria_Platynereis_Contig4699:0.58930,(Bilateria_Platynereis_comp409064_c0_seq2:0.46555,Bilateria_Platynereis_comp409064_c0_seq1:0.64584)0.638:0.12005)0.981:0.55525)0.375:0.12890)0.751:0.20052)0.459:0.34274)0.761:0.14593,((Anthozoa_Aiptasia_AIPGENE5594.p1:4.99993,((((((Anthozoa_Nematostella_NVE21019:0.06050,Anthozoa_Nematostella_NVEC200_006536_1.1:0.14096)1.000:1.52696,(((Anthozoa_Nematostella_GPR49_EDO41520.p1_NPR:0.04975,Anthozoa_Nematostella_EDO29293.p1:1.48247)0.951:0.18732,Anthozoa_Nematostella_NVEC200_006708_1.1:0.00055)0.553:0.04583,Anthozoa_Nematostella_GPR66_EDO48719.p1_NPR:0.03987)0.987:0.67739)1.000:1.28980,(((Anthozoa_Nematostella_GPR45_EDO39874.p1_NPR:1.22729,(Anthozoa_Nematostella_EDO30543.p1_NPR:0.19271,Anthozoa_Nematostella_NVE19635:0.96114)1.000:0.88281)0.562:0.11478,(Anthozoa_Nematostella_GPR51_EDO42415.p1_NPR:1.57747,(Anthozoa_Aiptasia_AIPGENE9736.p1:0.83697,(Anthozoa_Nematostella_NVEC200_002707_1.1:0.53192,Anthozoa_Nematostella_NVE20801:0.76456)0.907:0.20928)0.975:0.36569)0.779:0.16841)0.995:0.37435,((Anthozoa_Nematostella_GPR46_EDO41142.p1_NPR:0.79446,Anthozoa_Nematostella_NVEC200_005227_1.1:1.01647)0.999:0.86567,(Anthozoa_Nematostella_NVE1550:1.71018,((Anthozoa_Nematostella_GPR36_EDO30300.p1_NPR:2.05729,(Anthozoa_Nematostella_GPR52_EDO43128.p1_NPR:1.33024,Anthozoa_Nematostella_EDO48685.p1_NPR:1.27090)0.953:0.40259)0.868:0.20787,(Anthozoa_Nematostella_NVEC200_007396_1.1:1.72222,(((Anthozoa_Aiptasia_AIPGENE19607.p1:0.71937,(Anthozoa_Nematostella_GPR60_EDO45765.p1_NPR:0.12001,Anthozoa_Nematostella_NVEC200_012296_1.1:0.10279)1.000:0.50169)0.945:0.18179,((Anthozoa_Nematostella_GPR61_EDO45768.p1_NPR:0.20696,Anthozoa_Nematostella_NVEC200_012285_1.1:0.20979)1.000:1.19841,((Anthozoa_Nematostella_GPR59_EDO45707.p1_NPR:0.18543,Anthozoa_Nematostella_NVE11808:0.00797)0.991:0.53007,Anthozoa_Aiptasia_AIPGENE297.p1:1.53057)0.860:0.20682)0.515:0.12496)0.986:0.36487,Anthozoa_Nematostella_GPR68_EDO49904.p1_NPR:1.16211)0.546:0.10391)0.928:0.22653)0.561:0.16051)0.804:0.15087)0.890:0.17015)0.138:0.05218)0.708:0.07068,(((Anthozoa_Nematostella_GPR48_EDO41200.p1_NPR:1.75322,((Anthozoa_Nematostella_NVE13343:0.06392,(Anthozoa_Nematostella_NVE13342:0.03474,Anthozoa_Nematostella_GPR34_EDO25835.p1_NPR:0.00186)0.000:0.00170)1.000:1.59999,(Anthozoa_Nematostella_NVEC200_008227_1.1:0.77476,(Anthozoa_Nematostella_GPR38_EDO32060.p1_NPR:0.88713,Anthozoa_Nematostella_GPR44_EDO39498.p1_NPR:0.99630)0.993:0.51248)0.964:0.35576)0.965:0.45936)0.755:0.13573,(Anthozoa_Aiptasia_AIPGENE25195.p1:1.93671,(Anthozoa_Aiptasia_AIPGENE12171.p2:1.11737,((Anthozoa_Aiptasia_AIPGENE17016.p1:1.25108,(Anthozoa_Aiptasia_AIPGENE10744.p1:0.03331,Anthozoa_Aiptasia_AIPGENE10745.p1:0.00055)1.000:0.88351)0.944:0.33653,Anthozoa_Aiptasia_AIPGENE12764.p1:0.82857)0.967:0.39998)0.993:0.56857)0.499:0.13805)0.884:0.12467,((Anthozoa_Nematostella_GPR58_EDO45181.p1_NPR:0.55823,Anthozoa_Aiptasia_AIPGENE17938.p1:1.08113)1.000:0.53810,((Anthozoa_Nematostella_NVE186:1.40715,Anthozoa_Nematostella_NVEC200_001817_1.1:1.10838)0.817:0.14149,((((Anthozoa_Nematostella_NVEC200_013928_1.1:0.94527,(Anthozoa_Nematostella_GPR47_EDO41161.p1_NPR:0.00112,Anthozoa_Nematostella_NVEC200_015246_1.1:0.21850)1.000:0.96686)0.978:0.30639,((Anthozoa_Nematostella_NVEC200_008169_1.1:0.91794,Anthozoa_Aiptasia_AIPGENE9661.p1:0.89618)0.992:0.47812,((Anthozoa_Nematostella_GPR55_EDO44503.p1_NPR:0.09713,Anthozoa_Nematostella_NVE15844:0.12623)1.000:0.99814,Anthozoa_Nematostella_EDO41669.p1_NPR:1.11284)0.669:0.16210)0.268:0.09526)0.831:0.06185,(Anthozoa_Nematostella_NVE5453:0.93957,(Anthozoa_Aiptasia_AIPGENE20504.p1:0.48684,(Anthozoa_Nematostella_EDO29774.p1_NPR:0.06621,Anthozoa_Nematostella_NVEC200_010237_1.1:0.02824)1.000:0.53991)1.000:0.69748)0.790:0.10974)0.000:0.03053,((((((((Anthozoa_Nematostella_NVE17624:0.98443,(Anthozoa_Nematostella_NVEC200_007100_1.1:1.42713,(Anthozoa_Aiptasia_AIPGENE4027.p1:0.73942,Anthozoa_Nematostella_NVEC200_012113_1.1:0.93141)0.438:0.12924)0.582:0.12038)0.754:0.06894,(Anthozoa_Aiptasia_AIPGENE14572.p1:0.98763,(Anthozoa_Nematostella_GPR64_EDO47067.p1_NPR:0.08800,Anthozoa_Nematostella_NVE5383:0.21580)0.999:0.58532)0.991:0.37870)0.820:0.07145,(Anthozoa_Nematostella_NVE18031:0.23379,(Anthozoa_Nematostella_GPR53_EDO43766.p1_NPR:0.43006,Anthozoa_Nematostella_NVE17594:0.08619)0.751:0.14799)1.000:0.84285)0.671:0.04671,((Anthozoa_Nematostella_GPR42_EDO37351.p1_NPR:1.16880,(Anthozoa_Nematostella_GPR54_EDO44425.p1_NPR:1.03597,(Anthozoa_Nematostella_NVE15843:0.00659,Anthozoa_Nematostella_NVEC200_008756_1.1:0.00055)1.000:0.83739)0.844:0.19741)0.547:0.10894,(Anthozoa_Nematostella_GPR41_EDO37082.p1_NPR:1.22959,(Anthozoa_Aiptasia_AIPGENE5769.p1:1.65493,(Anthozoa_Nematostella_NVEC200_008676_1.1:0.74647,Anthozoa_Nematostella_NVE2829:0.69656)0.973:0.38854)0.985:0.44929)0.679:0.13149)0.000:0.00081)0.180:0.03313,((Anthozoa_Aiptasia_AIPGENE27813.p1:1.26273,(Anthozoa_Nematostella_EDO34232.p1_NPR:0.00054,Anthozoa_Nematostella_NVE10123:2.03010)1.000:1.01203)0.715:0.22278,(Anthozoa_Aiptasia_AIPGENE14445.p1:0.41013,Anthozoa_Aiptasia_AIPGENE25206.p1:0.65124)1.000:1.23190)0.813:0.16699)0.993:0.20177,((Anthozoa_Aiptasia_AIPGENE9627.p1:0.72803,Anthozoa_Nematostella_NVEC200_008628_1.1:0.73705)0.989:0.30156,(Anthozoa_Aiptasia_AIPGENE9617.p1:0.66135,(Anthozoa_Nematostella_NVE8158:0.30891,(Anthozoa_Nematostella_NVEC200_008490_1.1:0.01758,Anthozoa_Nematostella_GPR67_EDO49784.p1_NPR:0.03866)0.816:0.05350)1.000:0.58976)0.963:0.20840)0.998:0.36634)0.750:0.12049,(Anthozoa_Nematostella_EDO40828.p1_NPR:0.54019,Anthozoa_Aiptasia_AIPGENE14565.p1:0.82051)1.000:0.91933)0.396:0.06844,(Anthozoa_Aiptasia_AIPGENE9669.p1:2.48348,Anthozoa_Nematostella_NVE24176:0.95538)0.957:0.51470)0.176:0.06968)0.515:0.05510)0.906:0.07785)0.861:0.06064)0.911:0.10075)0.959:0.15000,(Anthozoa_Nematostella_GPR57_EDO45140.p1_NPR:1.68133,((Anthozoa_Aiptasia_AIPGENE27748.p1:1.08861,(((Anthozoa_Aiptasia_AIPGENE27737.p1:0.94348,(Anthozoa_Aiptasia_AIPGENE27738.p1:0.52365,Anthozoa_Aiptasia_AIPGENE27741.p1:1.09299)0.795:0.19911)0.181:0.11962,Anthozoa_Aiptasia_AIPGENE27758.p1:0.93760)0.213:0.11739,(Anthozoa_Aiptasia_AIPGENE27732.p1:1.09178,Anthozoa_Aiptasia_AIPGENE27767.p1:0.77652)0.792:0.22655)0.930:0.28507)0.996:0.49922,(Anthozoa_Nematostella_GPR39_EDO34897.p1_NPR:1.51992,((Anthozoa_Nematostella_EDO27847.p1:0.11845,(Anthozoa_Nematostella_NVE19806:0.01909,Anthozoa_Nematostella_EDO27846.p1:0.07722)0.821:0.07837)1.000:1.45286,(Anthozoa_Aiptasia_AIPGENE10736.p1:1.03237,Anthozoa_Aiptasia_AIPGENE4118.p1:0.77402)0.995:0.91065)0.485:0.26648)0.802:0.25643)0.952:0.32163)0.988:0.45212)0.279:0.06334,(((((((Anthozoa_Nematostella_EDO49911.p1_NPR:0.73541,Anthozoa_Nematostella_GPR69_QWamide1_EDO50023.p1_NPR_deorphanized:1.05642)0.882:0.13934,(Anthozoa_Nematostella_GPR70_QGRFamide_EDO50053.p1_NPR_deorphanized:1.43363,(Anthozoa_Nematostella_NVE22161:0.51338,Anthozoa_Aiptasia_AIPGENE9897.p1:0.40278)1.000:0.61501)0.460:0.13638)0.180:0.07277,(((Anthozoa_Nematostella_EDO34995.p1_NPR:0.65361,Anthozoa_Aiptasia_AIPGENE9880.p1:0.88255)0.999:0.73716,(Anthozoa_Nematostella_NVE8674:0.61179,Anthozoa_Aiptasia_AIPGENE6427.p1:0.61085)0.995:0.50673)0.932:0.21705,((Anthozoa_Aiptasia_AIPGENE4115.p1:0.74047,(Anthozoa_Nematostella_GPR37_EDO30536.p1_NPR:0.20651,Anthozoa_Nematostella_NVE7416:0.05966)0.999:0.71776)0.993:0.63697,(Anthozoa_Nematostella_NVE7407:0.73110,Anthozoa_Aiptasia_AIPGENE4108.p1:1.07350)1.000:0.87127)0.241:0.15300)0.201:0.12600)0.939:0.10080,(Anthozoa_Corallium_TR82499_c0_g2_i1.p1:1.00826,(Anthozoa_Nematostella_EDO44418.p1_NPR:0.63556,(Anthozoa_Nematostella_EDO49570.p1_NPR:0.37134,Anthozoa_Aiptasia_AIPGENE14696.p1:0.58315)0.976:0.29752)1.000:0.56928)0.197:0.07710)0.526:0.02774,(((Anthozoa_Nematostella_GPR62_EDO46922.p1_NPR:0.67904,Anthozoa_Nematostella_NVEC200_003245_1.1:0.64864)1.000:0.80095,(Anthozoa_Nematostella_GPR35_EDO30258.p1_NPR:1.05150,(Anthozoa_Nematostella_NVE25958:0.48124,Anthozoa_Nematostella_EDO33446.p1:0.53683)0.917:0.27116)0.903:0.25523)0.985:0.33689,((Medusozoa_Clytia_TCONS_00000304.p1:1.69828,Medusozoa_Rhopilema_TR122965_c0_g1_i1.p1:0.65794)0.917:0.84988,(Medusozoa_Hydra_AEP_4.G007703:1.24071,(Medusozoa_Rhopilema_TR37833_c0_g1_i1.p1:1.07549,Medusozoa_Rhopilema_TR43380_c0_g1_i1.p1:0.63446)0.890:0.19170)0.483:0.16694)0.896:0.36481)0.907:0.11877)0.381:0.05338,((Anthozoa_Nematostella_NVE895:0.74009,(Anthozoa_Aiptasia_AIPGENE4125.p1:0.83012,Anthozoa_Aiptasia_AIPGENE3733.p2:0.78396)0.939:0.31844)1.000:0.76283,(Anthozoa_Nematostella_NVEC200_009716_1.1:1.09979,(Anthozoa_Nematostella_NVE10409:1.00349,(Anthozoa_Nematostella_GPR40_EDO36377.p1_NPR:0.47667,Anthozoa_Aiptasia_AIPGENE25131.p1:0.57917)0.960:0.27559)0.661:0.11956)0.999:0.58643)0.920:0.24437)0.898:0.08978,(((Anthozoa_Nematostella_NVE21701:0.26795,Anthozoa_Nematostella_NVEC200_015271_1.1:0.00055)1.000:1.07817,(((Anthozoa_Nematostella_EDO35548.p1_NPR:0.01038,Anthozoa_Nematostella_NVEC200_015272_1.1:0.00925)1.000:1.36748,((Anthozoa_Nematostella_NVEC200_015044_1.1:0.83220,(Anthozoa_Nematostella_NVE13832:0.29696,Anthozoa_Aiptasia_AIPGENE3769.p1:0.75401)0.995:0.57804)0.975:0.32398,(Anthozoa_Nematostella_NVEC200_014913_1.1:0.69279,Anthozoa_Aiptasia_AIPGENE24757.p1:0.68522)1.000:0.85313)0.622:0.07587)0.428:0.09942,(Anthozoa_Aiptasia_AIPGENE24761.p1:1.09539,(Anthozoa_Nematostella_GPR50_EDO41654.p1_NPR:0.03900,Anthozoa_Nematostella_NVE22164:0.00053)0.965:0.47280)0.998:0.72756)0.992:0.25762)0.291:0.00226,((((Anthozoa_Nematostella_NVE19838:0.89539,((Anthozoa_Aiptasia_AIPGENE1867.p1:1.35703,Anthozoa_Nematostella_NVEC200_005674_1.1:1.24726)0.055:0.14853,Anthozoa_Nematostella_GPR65_EDO47650.p1_NPR:0.86120)0.924:0.24182)0.858:0.11599,(Anthozoa_Nematostella_NVE3003:1.04272,(Anthozoa_Nematostella_GPR43_EDO38504.p1_NPR:0.57766,Anthozoa_Aiptasia_AIPGENE2702.p1:0.74768)0.979:0.30754)0.799:0.24167)0.940:0.16811,(Anthozoa_Nematostella_NVE19417:1.30923,(Anthozoa_Nematostella_NVE24528:1.00985,Anthozoa_Nematostella_NVE25281:1.59338)0.663:0.30092)0.801:0.08677)0.707:0.12635,Anthozoa_Nematostella_GPR63_EDO47025.p1_NPR:1.77342)0.833:0.08313)0.994:0.21501)0.579:0.07133)0.716:0.16675)0.732:0.07601,Bilateria_Petromyzon_0045134__RA_Note:5.71530)0.722:0.00054)0.822:0.05127,((Anthozoa_Nematostella_EDO43297.p1_NPR:1.66797,((Anthozoa_Nematostella_GPR189_EDO37023.p1_NPR:0.57345,Anthozoa_Aiptasia_AIPGENE28420.p1:0.69414)1.000:0.78675,((Anthozoa_Nematostella_GPR56_EDO45025.p1_NPR:0.55703,Anthozoa_Aiptasia_AIPGENE9737.p1:0.55719)0.988:0.40929,(Anthozoa_Nematostella_GPR75_EDO41480.p1_NPR:0.89203,Anthozoa_Aiptasia_AIPGENE9739.p1:1.05177)0.348:0.18536)0.988:0.46534)0.889:0.21557)0.978:0.38039,((Bilateria_Platynereis_comp410731_c2_seq1:1.01987,(Bilateria_Petromyzon_tr_S4S1T3_S4S1T3_G_protein_coupled_R_19:0.62323,Bilateria_human_sp|Q15760|GPR19_Probable_GPCR_19:0.44315)0.987:0.40376)0.995:0.64197,((Medusozoa_Rhopilema_TR98168_c0_g1_i1.p1:1.00275,(Medusozoa_Alatina_agalma_gene_41231.1_i1.p1:0.59788,Medusozoa_Calvadosia_HAHC01026101.1.p1:0.95318)0.219:0.13171)0.998:0.51559,(Anthozoa_Corallium_TR19470_c0_g1_i1.p1:1.34988,Anthozoa_Nematostella_GPR7_EDO47227.p1_NPR:0.93395)0.820:0.18873)0.980:0.34642)0.949:0.26455)0.974:0.32114)0.909:0.07741,((((Placozoa_Hoilungia_1_g07096.t1:0.28495,Placozoa_Trichoplax_Clnd_4_evg11730:0.26309)1.000:1.20297,(Placozoa_Hoilungia_1_g07094.t1:0.70909,Placozoa_Trichoplax_Clnd_15_evg11736:0.44128)1.000:1.26168)0.999:0.80717,(((Bilateria_Platynereis_Contig13390:1.73529,((Bilateria_Pdumerilii_Pdu_Elevenin_R1:0.60649,Bilateria_Platynereis_comp399351_c0_seq1:0.59371)0.810:0.12592,(Bilateria_Pdumerilii_Pdu_Elevenin_R2:0.52294,Bilateria_Celegans_tr|G5EDR6|G5EDR6_npr-34:1.38337)0.799:0.32805)0.973:0.44632)0.976:0.42478,((Bilateria_Platynereis_comp409700_c0_seq1:1.55718,(Bilateria_Platynereis_Contig18672:0.94836,(Bilateria_human_sp|Q969F8|KISSR_KiSS-1_receptor:0.98805,Bilateria_Petromyzon_tr_S4R8S0_S4R8S0_KISS1_R_b:0.43981)0.999:0.58413)0.982:0.38316)0.666:0.10438,(((Bilateria_Petromyzon_0052980__RA_Note:0.42226,(Bilateria_human_sp|O60755|GALR3_Galanin_receptor_type_3:0.72334,Bilateria_human_sp|O43603|GALR2_Galanin_receptor_type_2:0.33366)0.335:0.09959)1.000:0.65608,(Bilateria_Petromyzon_0057959__RA_Note:0.88976,(Bilateria_human_sp|P47211|GALR1_Galanin_receptor_type_1:0.58136,(Bilateria_Petromyzon_0042296__RA_Note:0.43159,Bilateria_Petromyzon_tr_S4R573_S4R573_Galanin_R_1b:0.05880)1.000:0.48648)0.466:0.07430)0.981:0.30233)0.995:0.34392,(((Bilateria_Drosophila_tr|Q9NBC8|Q9NBC8_GPCR_F1_2_AstA-R2:0.99620,Bilateria_Drosophila_tr|Q9U721|Q9U721_GPCR_F1_2_AstA-R1:0.77192)0.947:0.30583,(Bilateria_Celegans_sp|Q23497|NPR9_Galanin-like_GPCR_npr-9:1.52134,(Bilateria_Platynereis_comp363387_c2_seq1:1.55836,(Bilateria_Platynereis_comp419144_c0_seq1:0.31449,(Bilateria_Pdumerilii_Pdu_Allatostatin-A_R1:0.03842,Bilateria_Platynereis_comp392684_c0_seq1:0.00528)0.997:0.31472)0.153:0.13546)0.979:0.48629)0.720:0.22940)0.907:0.22419,(Bilateria_Platynereis_Contig12797:2.01893,(((Bilateria_Platynereis_Contig19172:0.71431,(Bilateria_Pdumerilii_Pdu_DH31-like_R2:0.29859,Bilateria_Platynereis_comp421381_c0_seq3:0.43161)0.859:0.12318)0.999:0.53749,Bilateria_Platynereis_Contig9123:1.13394)0.000:0.05166,((Bilateria_Platynereis_comp414477_c0_seq3:0.60354,(Bilateria_Platynereis_comp385352_c0_seq1:0.09640,Bilateria_Platynereis_comp414477_c0_seq6:0.93702)0.899:0.24865)0.999:0.83072,Bilateria_Pdumerilii_Pdu_FLamide_R1:0.89694)0.788:0.16919)0.594:0.27578)0.946:0.30156)0.933:0.15846)0.688:0.10780)0.977:0.22403)0.947:0.14904,((Bilateria_Petromyzon_tr_S4RF00_S4RF00_Neuropeptide_S_R:3.37280,(Bilateria_Drosophila_sp|Q9VML9|TRISR_Trissin_receptor_TrissinR:1.03241,(Bilateria_Platynereis_Contig2035:0.89783,Bilateria_Platynereis_Contig6311:1.12250)0.206:0.27413)0.973:0.53765)0.768:0.18255,((((Medusozoa_Alatina_c55012_g1_i1.p1:1.02155,(Medusozoa_Calvadosia_HAHC01046514.1.p1:0.79197,Medusozoa_Rhopilema_TR81020_c1_g1_i1.p1:0.99228)0.771:0.36157)0.998:0.75686,((Medusozoa_Rhopilema_TR83353_c0_g10_i1.p1:1.57054,(Medusozoa_Alatina_c48636_g1_i1.p1:0.91049,Medusozoa_Alatina_c54641_g1_i1.p1:0.82920)0.990:0.83165)0.958:0.57128,Medusozoa_Rhopilema_TR49828_c0_g1_i1.p1:1.71726)0.955:0.43363)0.536:0.12852,(Anthozoa_Aiptasia_AIPGENE23736.p1:1.68746,Anthozoa_Corallium_TR49876_c0_g1_i1.p1:1.43768)0.848:0.20525)0.984:0.37988,((Anthozoa_Corallium_TR22733_c0_g1_i2.p1:1.48037,(Anthozoa_Nematostella_NVEC200_014917_1.1_GPR195:0.82874,Anthozoa_Aiptasia_AIPGENE24754.p1:0.64753)0.995:0.51964)0.986:0.49658,((Bilateria_Drosophila_tr|Q9VDC4|Q9VDC4_Thyroliberin_receptor_ETHR:1.67936,(Bilateria_Celegans_tr|Q95YD7|Q95YD7_Thyroliberin_receptor_trhr-1:1.29378,(Bilateria_Pdumerilii_Pdu_EFLGamide_R1:0.63432,(Bilateria_human_sp|P34981|TRFR_Thyrotropin-releasing_hormone_receptor:0.43235,(Bilateria_Petromyzon_0059952__RA_Note:1.46242,(Bilateria_Petromyzon_0055642__RA_Note:0.32413,Bilateria_Petromyzon_tr_S4RHF6_S4RHF6_Thyroliberin_R:0.01574)0.816:0.32746)0.072:0.20785)0.998:0.41964)0.934:0.24891)0.992:0.52647)0.911:0.27360,((Bilateria_Platynereis_comp419686_c0_seq3:1.18266,Bilateria_Platynereis_comp418571_c0_seq3:0.75600)0.964:0.38442,(Bilateria_Celegans_sp|Q09638|NPR15_Neuropeptide_receptor_15_npr-15:1.17180,Bilateria_Celegans_tr|O62189|O62189_npr-33:1.63166)0.976:0.63141)0.988:0.40162)0.651:0.15851)0.864:0.12997)0.156:0.05469)0.815:0.10883)0.791:0.04032)0.000:0.03818,((((((Bilateria_human_sp|O43613|OX1R_Orexin_receptor_type_1:0.45819,Bilateria_human_sp|O43614|OX2R_Orexin_receptor_type_2:0.30880)1.000:0.59716,(Bilateria_Platynereis_comp417280_c1_seq5:1.48150,(Bilateria_Platynereis_comp417280_c1_seq1:0.36374,(Bilateria_Pdumerilii_Pdu_Allatotropin_R1:0.09381,Bilateria_Pdumerilii_Pdu_Allatotropin_R2:0.44691)1.000:0.42494)0.000:0.27468)0.363:0.12050)1.000:0.63274,(Bilateria_Platynereis_comp418265_c0_seq2:1.28147,(Bilateria_Platynereis_comp413651_c0_seq7:1.34184,(Bilateria_Platynereis_comp412559_c0_seq1:0.80447,Bilateria_Platynereis_Contig11482:0.96252)0.970:0.38524)0.936:0.27378)0.842:0.13777)0.958:0.18687,((((Bilateria_Celegans_tr|G4SNR2|G4SNR2_ckr-2:0.80552,Bilateria_Celegans_tr|P91487|P91487_ckr-1:1.11677)1.000:0.81972,((Bilateria_human_sp|P32239|GASR_Gastrin_cholecystokinin_type_B_receptor:0.65391,(Bilateria_human_sp|P32238|CCKAR_Cholecystokinin_receptor_type_A:0.42956,(Bilateria_Petromyzon_tr_S4RJ20_S4RJ20_Cholecystokinin_A_R:0.74641,Bilateria_Petromyzon_0059275__RA_Note:0.24923)0.991:0.44692)0.584:0.10407)1.000:0.52311,(Bilateria_Platynereis_Contig7723:0.48349,(Bilateria_Drosophila_tr|A8JUP8|A8JUP8_GPCR_F1_2_CCKLR-17D1:0.57442,Bilateria_Drosophila_tr|Q7M3J6|Q7M3J6_Cholecystokinin-2_receptor_CCKLR-17D3:0.56646)1.000:0.61955)0.896:0.20857)0.745:0.15306)0.995:0.41029,((Bilateria_Petromyzon_0056692__RA_Note:0.57360,(Bilateria_human_sp|Q9Y5X5|NPFF2_Neuropeptide_FF_receptor_2:0.52000,(Bilateria_human_sp|Q9GZQ6|NPFF1_Neuropeptide_FF_receptor_1:0.42243,Bilateria_Petromyzon_tr_S4RJ90_S4RJ90_Neuropeptide_FF_R_1:0.32202)0.576:0.09106)0.607:0.19131)1.000:0.81176,((Placozoa_Hoilungia_1_g03303.t1:0.29134,Placozoa_Trichoplax_R69_Placozoa_T_adhaerens_evg14334:0.32482)1.000:1.22290,((Placozoa_Hoilungia_1_g11042.t1:0.52284,Placozoa_Trichoplax_R85_evg17328:0.36818)1.000:1.42436,((((Placozoa_Hoilungia_1_g04570.t1:0.20911,Placozoa_Trichoplax_R80_Placozoa_T_adhaerens_evg1079219:0.33408)1.000:1.43970,(Placozoa_Hoilungia_1_g05045.t1:0.23952,Placozoa_Trichoplax_R73_Placozoa_T_adhaerens_evg1068726:0.35429)0.999:0.84489)0.933:0.30105,(Placozoa_Hoilungia_1_g05025.t1:0.57583,Placozoa_Trichoplax_R88_evg1116167:0.39695)1.000:1.00446)0.732:0.05365,((Placozoa_Trichoplax_Clnd_3_D_DQPPRWamide_evg1640578:0.26560,(Placozoa_Hoilungia_1_g07442.t1:0.13787,(Placozoa_Hoilungia_1_g08794.t1:0.24363,Placozoa_Hoilungia_1_g09738.t1:0.30689)0.991:0.15732)0.972:0.25270)1.000:1.03108,(Placozoa_Hoilungia_1_g11041.t1:0.29983,Tadg68_evg1389416:0.26591)1.000:1.15302)0.589:0.12720)0.675:0.09666)0.980:0.39172)0.945:0.29265)0.737:0.10136)0.516:0.05550,(Bilateria_Drosophila_sp|Q8IN35|SIFAR_Neuropeptide_SIFamide_receptor_SIFaR:1.17603,(Bilateria_Platynereis_comp420560_c0_seq1:0.80566,(Bilateria_Platynereis_Contig6757:0.74714,(Bilateria_Platynereis_comp399672_c0_seq2:0.26919,Bilateria_Platynereis_comp416744_c1_seq1:0.69211)0.945:0.28426)0.998:0.54185)0.843:0.21167)0.999:0.48953)0.353:0.02645)0.976:0.14198,((((((Bilateria_Petromyzon_tr_S4RZH4_S4RZH4_GPCR_F1_2_d:0.57062,Bilateria_Petromyzon_0056800__RA_Note:0.28344)1.000:0.78759,(Bilateria_Pdumerilii_Pdu_FMRFamide_recptor1:0.73277,(Bilateria_Platynereis_comp412951_c0_seq4:0.78155,Bilateria_Platynereis_comp404882_c0_seq1:0.98045)0.748:0.16322)0.790:0.12085)0.998:0.46952,(Bilateria_Celegans_tr|Q58AU0|Q58AU0_tkr-3:1.83003,(Bilateria_Platynereis_Contig9310:0.87226,Bilateria_Drosophila_tr|Q9VRM0|Q9VRM0_GPCR_F1_2_Lkr:1.17029)0.417:0.18149)0.881:0.17953)0.553:0.12793,((((Bilateria_Platynereis_Contig7243:0.57040,(Bilateria_Drosophila_sp|P30974|TLR1_Tachykinin-like_peptides_receptor_86C_TkR86C:1.13622,Bilateria_Drosophila_sp|P30975|TLR2_Tachykinin-like_peptides_receptor_99D_TkR99D:0.66505)0.791:0.16447)0.850:0.11700,(((Bilateria_Petromyzon_tr_S4R5F0_S4R5F0_GPCR_F1_2_d:0.27469,Bilateria_Petromyzon_tr_S4R5E9_S4R5E9_Tachykinin_R_1:0.23251)1.000:0.87500,((Bilateria_Petromyzon_tr_S4RS17_S4RS17_Tachykinin_R_2:0.13609,Bilateria_Petromyzon_0056806__RA_Note:0.00205)1.000:0.47849,(Bilateria_human_sp|P21452|NK2R_Substance-K_receptor:0.59666,(Bilateria_human_sp|P29371|NK3R_Neuromedin-K_receptor:0.32354,(Bilateria_Petromyzon_tr_S4RZ25_S4RZ25_Tachykinin_R_3:0.57588,Bilateria_human_sp|P25103|NK1R_Substance-P_receptor:0.36322)0.445:0.11133)0.630:0.16558)0.994:0.38241)0.862:0.17527)0.968:0.27870,(Bilateria_Celegans_tr|O44148|O44148_tkr-2:1.24238,Bilateria_Celegans_sp|Q03566|TKR1_Probable_GPCR_tkr-1:1.48724)0.983:0.64848)0.097:0.09541)1.000:0.47071,(Bilateria_Drosophila_sp|P25931|RYAR_RYamide_receptor_RYa-R:0.98615,Bilateria_Platynereis_Contig7223:0.64624)0.969:0.29795)0.876:0.19185,(Bilateria_human_sp|Q9NYM4|GPR83_Probable_GPCR_83:1.26931,Bilateria_Platynereis_Contig1376:0.94363)0.994:0.46610)0.262:0.08170)0.911:0.14584,((((Bilateria_Platynereis_comp414478_c0_seq9:1.15702,(Bilateria_Drosophila_sp|Q9VNM1|NPFR_Neuropeptide_F_receptor_NPFR:0.96077,Bilateria_Platynereis_Contig11489:0.69875)0.716:0.22108)0.534:0.30647,(Bilateria_Celegans_tr|V6CLI1|V6CLI1_npr-12:1.72719,Bilateria_Celegans_sp|Q18179|NPR11_Putative_NPY_receptor_11_npr-11:1.17599)0.963:0.64586)0.982:0.40758,((Bilateria_Petromyzon_0031583__RA_Note:0.46021,Bilateria_human_sp|P49146|NPY2R_Neuropeptide_Y_receptor_type_2:0.57465)1.000:0.87954,((Bilateria_Platynereis_comp420899_c0_seq3:1.51204,((Bilateria_human_sp|P0DQD5|NPY42_Neuropeptide_Y_receptor_type_4-2:0.77157,(Bilateria_Petromyzon_tr_S4S0F3_S4S0F3_Neuropeptide_Y_R_1:0.19267,Bilateria_Petromyzon_0018362__RA_Note:0.28819)1.000:0.62627)0.000:0.10272,(Bilateria_human_sp|P25929|NPY1R_Neuropeptide_Y_receptor_type_1:0.47123,Bilateria_human_sp|Q99463|NPY6R_Putative_neuropeptide_Y_receptor_type_6:1.14722)0.667:0.25502)1.000:0.73846)0.318:0.11062,(((((Bilateria_Celegans_tr|A0A0K3AYF5|A0A0K3AYF5_npr-4:0.87229,Bilateria_Celegans_tr|Q9XXU4|Q9XXU4_npr-10:0.93217)0.997:0.71555,(Bilateria_Celegans_tr|G5ED22|G5ED22_npr-2:0.92560,Bilateria_Celegans_tr|Q18534|Q18534_npr-1:0.81024)0.999:0.73330)0.046:0.13666,(Bilateria_Celegans_tr|Q6F3C9|Q6F3C9_npr-5:1.08109,Bilateria_Celegans_tr|Q23305|Q23305_npr-13:1.41692)0.990:0.50231)0.438:0.15593,(Bilateria_Celegans_tr|Q20067|Q20067_npr-7:1.87717,Bilateria_Celegans_tr|P90745|P90745_npr-3:1.60176)0.805:0.22428)0.904:0.22836,(Bilateria_Celegans_tr|Q20275|Q20275_npr-6:1.18124,(Bilateria_Drosophila_tr|Q9VW75|Q9VW75_GPCR_F1_2_sNPF-R:0.65959,(Bilateria_Pdumerilii_Pdu_NKY_R1:0.17182,Bilateria_Platynereis_comp407270_c0_seq1:0.59155)0.988:0.60364)0.948:0.20127)0.918:0.16963)0.979:0.25765)0.873:0.06635)0.043:0.01290)0.834:0.10804,(Bilateria_Petromyzon_0042436__RA_Note:0.74012,(Bilateria_Petromyzon_0005433__RA_Note:0.60860,((Bilateria_Petromyzon_0038233__RA_Note:0.38110,(Bilateria_Petromyzon_tr_S4RUL8_S4RUL8_Prolactin_releasing_hormone_R:0.21551,Bilateria_Petromyzon_0055336__RA_Note:0.11243)1.000:0.56439)0.999:0.60905,Bilateria_human_sp|P49683|PRLHR_Prolactin-releasing_peptide_receptor:0.61601)0.780:0.14253)0.889:0.18970)1.000:0.74888)0.888:0.14507)0.955:0.09953,((Bilateria_Celegans_tr|Q9XUK8|Q9XUK8_npr-14:2.00834,(Bilateria_human_sp|Q96P65|QRFPR_Pyroglutamylated_RF-amide_peptide_receptor:0.70030,(Bilateria_Petromyzon_tr_S4RLC8_S4RLC8_Pyroglutamylated_RFamide_peptide_R_4:0.07948,Bilateria_Petromyzon_0056704__RA_Note:0.17847)1.000:0.77754)0.997:0.76439)0.934:0.41834,((Bilateria_Celegans_sp|Q59E83|NPR22_Neuropeptide_receptor_22_npr-22:1.34584,Bilateria_Platynereis_comp407152_c0_seq13:2.17945)0.765:0.31684,((Bilateria_Platynereis_comp406997_c0_seq1:0.60672,Bilateria_Platynereis_comp414501_c0_seq1:0.50790)1.000:1.10763,(Bilateria_Petromyzon_0028849__RA_Note:0.87885,(Bilateria_human_sp|Q8NFJ6|PKR2_Prokineticin_receptor_2:0.36510,Bilateria_human_sp|Q8TCW9|PKR1_Prokineticin_receptor_1:0.56948)0.951:0.40048)1.000:1.32332)0.057:0.19782)0.846:0.13654)0.228:0.04010)0.975:0.15286)0.000:0.00965,(Bilateria_Platynereis_comp406238_c0_seq1:2.66184,(((((((Placozoa_Hoilungia_1_g08613.t1:0.15559,Placozoa_Trichoplax_Clnd_13_D_ADKAQKWW_evg1369053:0.17214)1.000:1.01271,(Placozoa_Hoilungia_1_g04425.t1:0.34091,Placozoa_Trichoplax_R87_evg96842:0.27884)0.997:0.61672)0.978:0.44102,((Placozoa_Hoilungia_1_g08055.t1:0.35764,Placozoa_Trichoplax_Clnd_62_evg15897:0.26451)1.000:1.04148,(Placozoa_Hoilungia_1_g08590.t1:0.14030,Placozoa_Trichoplax_Clnd_67_evg1228694:0.05245)1.000:1.22976)0.844:0.16293)0.988:0.50892,((Placozoa_Hoilungia_1_g10154.t1:0.32543,Placozoa_Trichoplax_R83_evg1252063:0.27759)1.000:1.28499,(Placozoa_Hoilungia_1_g11086.t1:0.22740,Placozoa_Trichoplax_Clnd_56_deorphanised_evg1525758:0.34299)1.000:0.96793)0.727:0.15710)0.995:0.47543,((Placozoa_Hoilungia_1_g04189.t1:0.44901,Placozoa_Trichoplax_R74_evg1069122_Placozoa_T_adhaerens_evg1069122:0.44788)1.000:1.63336,(((Placozoa_Trichoplax_R71_Placozoa_T_adhaerens_evg1003980:0.17277,(Placozoa_Hoilungia_1_g04199.t1:0.07137,(Placozoa_Hoilungia_1_g04141.t1:0.30107,Placozoa_Hoilungia_1_g04140.t1:0.17095)0.999:0.23294)0.973:0.30027)1.000:1.20263,((Placozoa_Hoilungia_1_g11667.t1:0.20568,Placozoa_Trichoplax_r76_Placozoa_T_adhaerens_evg1047760:0.31206)1.000:1.01666,((Placozoa_Hoilungia_1_g11665.t1:0.75246,Placozoa_Trichoplax_Clnd_7_evg13854_evg14674:0.79560)1.000:0.85576,((Placozoa_Hoilungia_1_g11666.t1:0.44224,Placozoa_Trichoplax_Clnd_12_D_SITFamide_evg1077595:0.33364)0.997:0.48323,((Placozoa_Trichoplax_Clnd_60_evg14705:1.41196,((Placozoa_Hoilungia_1_g11054.t1:0.90565,Placozoa_Trichoplax_Clnd_14_evg1614887:0.82289)1.000:0.93133,(((Placozoa_Hoilungia_1_g11155.t1:0.60817,Placozoa_Trichoplax_Clnd_58_evg1474836:0.77192)0.997:0.50263,(Placozoa_Trichoplax_R78_Placozoa_T_adhaerens_evg1232317:1.16419,(Placozoa_Hoilungia_1_g11153.t1:1.00989,(Placozoa_Hoilungia_1_g11052.t1:0.41506,Placozoa_Hoilungia_1_g11053.t1:0.21691)1.000:0.91331)0.042:0.17442)0.961:0.33899)0.903:0.21814,((Placozoa_Hoilungia_1_g11055.t1:1.25736,Placozoa_Trichoplax_Clnd_64_evg12776:1.32909)0.942:0.39826,(Placozoa_Trichoplax_Clnd_10_evg27356:0.69151,Placozoa_Hoilungia_1_g11056.t1:1.00179)0.993:0.65643)0.099:0.08395)0.903:0.20458)0.971:0.35865)0.912:0.24537,(Placozoa_Hoilungia_1_g04183.t1:0.60113,Placozoa_Trichoplax_Clnd_8_evg105007:0.66008)0.999:0.52023)0.988:0.34342)0.323:0.11469)0.894:0.19847)0.924:0.20614)0.954:0.22228,((Placozoa_Hoilungia_1_g04180.t1:0.15334,Placozoa_Trichoplax_R89_evg1117507:0.15300)1.000:1.21590,(Placozoa_Hoilungia_1_g01831.t1:0.68585,Placozoa_Trichoplax_R72_Placozoa_T_adhaerens_evg106838:0.64758)1.000:1.42327)0.840:0.21710)0.686:0.13531)0.828:0.17336)0.950:0.19070,((((((Anthozoa_Nematostella_GPR188_EDO40231.p1_NPR:1.08904,(Anthozoa_Nematostella_NVEC200_014013_1.1:0.42476,Anthozoa_Aiptasia_AIPGENE26123.p1:0.35476)0.998:0.52616)0.984:0.41683,((Anthozoa_Nematostella_GPR33_EDO48802.p1_NPR:0.31620,Anthozoa_Aiptasia_AIPGENE19243.p1:0.37604)0.999:0.63778,(Anthozoa_Nematostella_GPR19_LRWamide_EDO36556.p1_NPR_deorphanized_LRWa1:0.71856,(Anthozoa_Nematostella_GPR20_EDO36558.p1_NPR:0.25222,Anthozoa_Aiptasia_AIPGENE21135.p1:0.91557)0.982:0.42108)0.961:0.27639)1.000:0.81059)0.920:0.21197,(((Medusozoa_Rhopilema_TR40034_c1_g4_i1.p1:0.94018,((Medusozoa_Clytia_TCONS_00025444.p1:0.79510,Medusozoa_Hydra_AEP_7.G012836:1.01652)0.998:0.65529,(Medusozoa_Clytia_TCONS_00069019.p1:1.16912,(Medusozoa_Clytia_TCONS_00025422.p1:0.89615,(Medusozoa_Hydra_AEP_7.G012835:0.89561,Medusozoa_Hydra_AEP_7.G012837:0.50266)0.980:0.38719)0.348:0.24085)0.906:0.21307)0.832:0.16770)0.998:0.55781,((((Medusozoa_Clytia_TCONS_00065060.p1:0.92099,(Medusozoa_Hydra_AEP_5.G009121:0.59943,Medusozoa_Hydra_AEP_5.G009125:0.71053)0.992:0.47184)0.938:0.26301,Medusozoa_Alatina_agalma_gene_32055.1_i1.p1:1.08602)0.381:0.18864,Medusozoa_Rhopilema_TR118466_c0_g1_i1.p1:0.78990)0.990:0.34100,(Medusozoa_Alatina_agalma_gene_9640.1_i1.p1:1.28582,(Anthozoa_Nematostella_NVEC200_003700_1.1_GPR203:0.90664,(Anthozoa_Nematostella_NVE17401_GPR234_deorphanized_QGRFa:0.75690,(Anthozoa_Aiptasia_AIPGENE25584.p1:0.77896,Anthozoa_Nematostella_NVE17409:0.29652)0.517:0.24989)0.851:0.14066)0.975:0.31653)0.333:0.13889)0.194:0.05700)0.688:0.25618,(Polypodium_GBGH01023499.1_.p1:1.78215,Polypodium_GBGH01000918.1_.p1:1.55071)0.943:0.44960)0.952:0.22656)0.977:0.17825,(((Anthozoa_Nematostella_GPR29_HIRamide_EDO43333.p1_NPR_deorphanized:0.88492,(Medusozoa_Rhopilema_TR50346_c0_g1_i1.p1:1.09534,(Medusozoa_Rhopilema_TR102048_c0_g1_i1.p1:0.98597,Medusozoa_Calvadosia_HAHC01096907.1.p1:1.12173)0.758:0.23666)0.992:0.65556)0.190:0.09530,(Anthozoa_Corallium_TR44103_c1_g1_i1.p1:0.89706,Anthozoa_Nematostella_NVE187_GPR197__deorphanized_FLRNa:0.74923)0.964:0.20509)0.999:0.45715,(((Anthozoa_Nematostella_EDO30564.p1_NPR:0.76163,Anthozoa_Nematostella_NVE25701_GPR205:0.48377)1.000:0.84443,(Anthozoa_Nematostella_GPR186_EDO34705.p1_NPR:1.02804,(Anthozoa_Nematostella_GPR248_EDO38619.p1_NPR:0.65116,Anthozoa_Aiptasia_AIPGENE21302.p1:0.76232)1.000:0.75210)0.837:0.19969)1.000:0.73466,((Anthozoa_Corallium_TR54583_c0_g1_i1.p1:0.91561,(((Anthozoa_Nematostella_NVE25956:0.08206,Anthozoa_Nematostella_NVEC200_015002_1.1_GPR204_deorphanized_LRWa3:0.01422)1.000:0.47273,(Anthozoa_Aiptasia_AIPGENE6832.p1:0.06475,Anthozoa_Aiptasia_AIPGENE6833.p1:0.07718)1.000:0.40847)1.000:0.47051,(Anthozoa_Nematostella_NVE25955_GPR193_deorphanized_LRWa:0.34714,Anthozoa_Aiptasia_AIPGENE23148.p1:0.31350)1.000:0.61860)0.287:0.11937)0.999:0.38505,(Anthozoa_Corallium_TR53969_c0_g1_i1.p1:1.25869,(Anthozoa_Nematostella_GPR187_EDO45537.p1_NPR:0.40788,Anthozoa_Aiptasia_AIPGENE3927.p1:0.34579)0.999:0.68534)0.993:0.41966)0.254:0.06480)0.855:0.07806)0.925:0.18105)0.783:0.03195,((((Medusozoa_Rhopilema_TR71819_c0_g1_i1.p1:0.74494,((Medusozoa_Alatina_agalma_gene_34706.3_i1.p1:0.49078,Medusozoa_Calvadosia_HAHC01049982.1.p1:0.79173)0.936:0.24611,(Medusozoa_Clytia_TCONS_00020984.p1_MIH_receptor_PRXamide:0.63923,(Medusozoa_Hydra_AEP_12.G021477:0.46664,Medusozoa_Hydra_AEP_12.G021478:0.43423)0.999:0.41204)0.978:0.31212)0.826:0.13827)1.000:0.47486,((Anthozoa_Nematostella_EDO45884.p1_NPR:0.66195,Anthozoa_Aiptasia_AIPGENE26752.p1:0.34891)1.000:0.70842,((Anthozoa_Nematostella_GPR32_PRGamide_EDO46084.p1_NPR_deorphanized:0.65600,(((Anthozoa_Corallium_TR90938_c0_g1_i1.p1:0.81590,Anthozoa_Corallium_TR41167_c0_g1_i1.p1:0.81865)0.910:0.24814,(Anthozoa_Corallium_TR16864_c0_g1_i1.p1:0.60512,Anthozoa_Corallium_TR37462_c0_g1_i1.p1:0.44999)1.000:0.78303)0.889:0.15355,(Anthozoa_Nematostella_NVE10336_GPR198_deorphanized_PRGa:0.64929,((Anthozoa_Aiptasia_AIPGENE25064.p1:0.56733,((Anthozoa_Nematostella_EDO36453.p1_NPR:0.03492,Anthozoa_Nematostella_NVE15715_GPR199_deorphanized_PRGa:0.08626)1.000:0.45823,(Anthozoa_Nematostella_EDO36473.p1_NPR:0.38568,Anthozoa_Aiptasia_AIPGENE25130.p1:0.33359)0.971:0.23332)0.873:0.09818)0.802:0.07222,Anthozoa_Nematostella_NVEC200_009130_1.1_GPR202_deorphanized_PRGa:0.38551)0.343:0.08313)0.976:0.15827)0.911:0.10477)0.902:0.11738,(Anthozoa_Nematostella_EDO47255.p1_NPR:0.60008,Anthozoa_Aiptasia_AIPGENE8165.p1:0.39546)1.000:0.65550)0.482:0.08545)0.412:0.08254)0.851:0.07911,((Anthozoa_Aiptasia_AIPGENE14370.p1:0.20211,(Anthozoa_Nematostella_GPR185_EDO33974.p1_NPR:0.00546,Anthozoa_Nematostella_NVEC200_000354_1.1_GPR200_deorphanized_PRGa:0.00756)0.981:0.21772)1.000:0.61316,(Anthozoa_Corallium_TR23415_c0_g1_i1.p1:1.05061,(Anthozoa_Corallium_TR61708_c1_g1_i2.p1:0.54328,(Anthozoa_Corallium_TR61693_c0_g1_i10.p1:0.00055,Anthozoa_Corallium_TR61693_c0_g1_i12.p1:0.10558)1.000:0.76699)0.265:0.15553)0.981:0.28200)0.991:0.34779)0.999:0.20811,(((Anthozoa_Aiptasia_AIPGENE21555.p1:1.31974,(Anthozoa_Nematostella_EDO49619.p1_NPR:0.09259,Anthozoa_Nematostella_NVE8062_GPR210_deorphanized_PRGa:0.05785)0.781:0.17815)1.000:0.88415,(((Anthozoa_Corallium_TR26982_c1_g1_i1.p1:1.10073,Anthozoa_Corallium_TR39498_c0_g1_i1.p1:0.86586)1.000:0.81867,(((Medusozoa_Clytia_TCONS_00057737.p1:1.01166,(Medusozoa_Hydra_AEP_3.G005298:1.07238,(Medusozoa_Hydra_AEP_3.G006494:1.01507,(Medusozoa_Hydra_AEP_3.G006940:0.48295,Medusozoa_Hydra_AEP_3.G006941:1.23359)0.842:0.22900)0.983:0.40208)0.945:0.29622)0.985:0.39205,(Medusozoa_Alatina_c50498_g1_i1.p1:1.22214,(Medusozoa_Clytia_TCONS_00000374.p1:1.68255,(Medusozoa_Hydra_AEP_5.G010112:0.56960,(Medusozoa_Hydra_AEP_5.G010119:0.34836,Medusozoa_Hydra_AEP_5.G010121:0.25257)0.916:0.29628)1.000:0.86226)0.450:0.17419)0.901:0.22321)0.985:0.33831,(((Anthozoa_Aiptasia_AIPGENE5171.p1:0.57454,(Anthozoa_Nematostella_NVEC200_004265_1.1_GPR223_deorphanized_PRGa:0.11388,(Anthozoa_Nematostella_NVE9931:0.37777,Anthozoa_Nematostella_EDO46212.p1_NPR:0.11081)0.760:0.03553)1.000:0.54646)0.999:0.46876,(((Anthozoa_Nematostella_NVEC200_003222_1.1_GPR219_deorphanized_PRGa:0.60212,Anthozoa_Nematostella_NVEC200_004063_1.1_GPR222_deorphanized_PRGa:0.58745)0.394:0.06349,(Anthozoa_Nematostella_NVE1094:0.71891,(Anthozoa_Nematostella_EDO39036.p1_NPR:0.15725,Anthozoa_Nematostella_NVEC200_003223_1.1_GPR220_deorphanized_PRGa:0.05431)1.000:0.64746)0.258:0.10268)0.989:0.21382,(Anthozoa_Nematostella_GPR28_PRGamide_EDO42558.p1_NPR_deorphanized:0.75209,(Anthozoa_Nematostella_EDO42557.p1_NPR:0.01725,Anthozoa_Nematostella_NVE20516_GPR211_deorphanized_PRGa:0.22009)1.000:0.78610)0.274:0.11824)0.939:0.14449)0.983:0.25256,((Anthozoa_Aiptasia_AIPGENE27780.p1:0.50457,(Anthozoa_Nematostella_EDO42556.p1_NPR:0.05755,Anthozoa_Nematostella_NVEC200_004060_1.1_GPR221_deorphanized_PRGa:0.01295)0.999:0.61194)1.000:0.86201,Anthozoa_Corallium_TR69152_c0_g2_i1.p1:1.09731)0.786:0.11915)0.958:0.14822)0.426:0.03516)0.891:0.07352,((Anthozoa_Corallium_TR18987_c1_g1_i10.p1:1.53879,(Anthozoa_Corallium_TR53452_c0_g1_i1.p1:1.18815,Anthozoa_Corallium_TR87517_c0_g1_i1.p1:1.32835)0.939:0.43853)0.961:0.30977,((Anthozoa_Aiptasia_AIPGENE5928.p1:0.62286,(Anthozoa_Nematostella_EDO37601.p1:0.51638,Anthozoa_Aiptasia_AIPGENE28396.p1:0.68259)0.999:0.62263)1.000:0.97680,(Anthozoa_Corallium_TR19783_c2_g1_i1.p1:0.03048,Anthozoa_Corallium_TR19783_c2_g1_i6.p1:0.00054)1.000:1.50632)0.844:0.13461)0.980:0.23700)0.967:0.12533)0.884:0.05699,((((Medusozoa_Calvadosia_HAHC01001231.1.p1:1.92067,Medusozoa_Rhopilema_TR98160_c0_g1_i1.p1:1.14177)0.945:0.47049,(Medusozoa_Rhopilema_TR40499_c0_g1_i1.p1:1.83265,(Medusozoa_Rhopilema_TR43771_c0_g4_i1.p1:1.00689,Medusozoa_Rhopilema_TR68472_c0_g1_i1.p1:0.82994)0.940:0.40829)0.867:0.27649)0.997:0.63443,((Anthozoa_Aiptasia_AIPGENE22335.p2:1.38374,Anthozoa_Nematostella_NVE23823_GPR232:0.74974)0.991:0.52634,((Anthozoa_Nematostella_GPR30_EDO45630.p1_NPR:0.85835,Anthozoa_Aiptasia_AIPGENE4021.p2:0.85974)1.000:0.86198,((Anthozoa_Nematostella_GPR31_EDO45882.p1_NPR:1.95751,(Anthozoa_Nematostella_GPR24_EDO38784.p1_NPR:0.52936,Anthozoa_Aiptasia_AIPGENE4021.p1:0.49994)0.996:0.49509)0.838:0.18006,(((Anthozoa_Aiptasia_AIPGENE3983.p1:0.85227,(Anthozoa_Nematostella_NVE12131_GPR231:0.01893,Anthozoa_Nematostella_EDO45556.p1:0.13616)1.000:0.74592)0.995:0.54604,((Anthozoa_Nematostella_GPR23_EDO38285.p1_NPR:1.04096,Anthozoa_Aiptasia_AIPGENE3981.p1:1.17817)0.968:0.44466,(Anthozoa_Nematostella_NVEC200_011875_1.1_GPR213_deorphanized_LRWa2:1.11817,(Anthozoa_Nematostella_GPR22_EDO37218.p1_NPR:0.21922,Anthozoa_Nematostella_NVEC200_011944_1.1_GPR214:0.02089)1.000:1.39094)0.425:0.15558)0.992:0.38522)0.672:0.09549,((((Anthozoa_Nematostella_GPR25_EDO40106.p1_NPR:0.72146,Anthozoa_Aiptasia_AIPGENE3941.p1:0.67262)0.997:0.42858,(Anthozoa_Nematostella_GPR21_HIRamide_EDO37217.p1_NPR_deorphanized:0.96112,(Anthozoa_Nematostella_GPR26_FLRNamide_EDO40132.p1_NPR_deorphanized:0.56335,Anthozoa_Aiptasia_AIPGENE3982.p1:1.20608)0.936:0.40334)0.896:0.20055)0.764:0.05152,(Anthozoa_Nematostella_NVEC200_005795_1.1_GPR212:0.37802,Anthozoa_Aiptasia_AIPGENE6798.p1:0.48005)1.000:0.58370)0.902:0.09131,((Anthozoa_Aiptasia_AIPGENE4000.p1:1.09872,Anthozoa_Nematostella_EDO42292.p1_NPR:0.61709)0.994:0.60943,((Anthozoa_Aiptasia_AIPGENE4069.p1:0.75591,(Anthozoa_Nematostella_EDO37219.p1_NPR:0.01880,Anthozoa_Nematostella_NVEC200_011945_1.1:0.07871)1.000:0.48962)0.992:0.34302,(Anthozoa_Nematostella_NVE217_GPR230_deorphanized_FLRNa:0.53525,Anthozoa_Aiptasia_AIPGENE9918.p1:0.58453)1.000:0.45862)0.743:0.08224)0.741:0.09340)0.904:0.08438)0.928:0.11251)0.974:0.17602)0.750:0.05301)0.904:0.22163)0.934:0.17129,((Medusozoa_Calvadosia_HAHC01038187.1.p2:1.12938,(Medusozoa_Alatina_c49548_g1_i1.p1:0.54395,Medusozoa_Rhopilema_TR30707_c0_g1_i1.p1:1.03164)0.055:0.17791)1.000:0.83156,((Anthozoa_Corallium_TR63084_c0_g2_i1.p1:0.58226,(Anthozoa_Corallium_TR73497_c3_g1_i1.p1:0.67997,(Anthozoa_Corallium_TR53634_c0_g1_i2.p1:0.49929,Anthozoa_Corallium_TR73497_c2_g1_i1.p1:0.60611)0.945:0.22796)0.150:0.08594)1.000:0.60924,(((Anthozoa_Nematostella_EDO48332.p1_NPR:0.44739,Anthozoa_Aiptasia_AIPGENE4310.p1:0.40112)0.999:0.43399,(Anthozoa_Aiptasia_AIPGENE5662.p1:0.61406,Anthozoa_Nematostella_EDO46903.p1_NPR:0.74838)0.958:0.25496)0.771:0.17205,(Anthozoa_Nematostella_EDO30188.p1_NPR:1.16272,(Anthozoa_Nematostella_EDO32417.p1_NPR:0.88730,(Anthozoa_Nematostella_GPR27_PRGamide_like_EDO41656.p1_NPR:0.89217,(Anthozoa_Nematostella_EDO31743.p1_NPR:0.15350,Anthozoa_Aiptasia_AIPGENE3803.p1:0.74505)1.000:0.81229)0.854:0.24686)0.683:0.14485)0.204:0.09068)0.617:0.14508)0.909:0.14600)0.966:0.21693)0.708:0.03226)0.803:0.02154)0.979:0.11467)0.924:0.13750,((Anthozoa_Nematostella_NVE22523:1.08192,Anthozoa_Aiptasia_AIPGENE27384.p1:0.76432)1.000:1.76411,(((Medusozoa_Clytia_TCONS_00068072.p1:1.65636,(Medusozoa_Clytia_TCONS_00010040.p1:1.12525,Medusozoa_Hydra_AEP_11.G020069:1.19939)0.985:0.64264)0.980:0.55391,((((Anthozoa_Nematostella_GPR13_EDO42552.p1_NPR:1.27321,((Anthozoa_Corallium_TR88591_c5_g1_i1.p1:1.37253,Anthozoa_Corallium_TR36645_c0_g1_i2.p1:1.07774)0.953:0.42857,Anthozoa_Corallium_TR39885_c0_g3_i1.p1:1.95749)0.562:0.12716)0.405:0.22056,Anthozoa_Corallium_TR43694_c0_g1_i1.p1:1.42648)0.000:0.01750,Anthozoa_Corallium_TR83538_c0_g1_i1.p1:1.95784)0.602:0.15500,((Anthozoa_Aiptasia_AIPGENE21301.p1:1.15472,(Anthozoa_Aiptasia_AIPGENE23329.p1:0.68039,(Anthozoa_Nematostella_GPR5_EDO44453.p1_NPR:0.32861,(Anthozoa_Nematostella_GPR6_EDO47100.p1_NPR:0.03696,Anthozoa_Nematostella_NVE5448:0.09535)0.983:0.23385)0.999:0.51034)0.974:0.43107)1.000:0.71299,Anthozoa_Nematostella_NVEC200_003389_1.1_GPR209:1.48601)0.521:0.18361)0.862:0.09303)0.846:0.06601,(((Anthozoa_Nematostella_GPR12_EDO41494.p1_NPR:1.03698,Anthozoa_Corallium_TR63957_c0_g1_i1.p1:1.05599)0.797:0.20439,((Anthozoa_Nematostella_EDO34678.p1_NPR:1.28695,Anthozoa_Nematostella_GPR11_EDO36957.p1_NPR:1.04721)0.345:0.22758,((((Anthozoa_Aiptasia_AIPGENE9849.p1:1.12977,Anthozoa_Nematostella_NVEC200_009159_1.1_GPR207:1.33211)0.992:0.66413,(Anthozoa_Nematostella_GPR14_EDO43048.p1_NPR:1.08063,(((Anthozoa_Nematostella_GPR10_EDO33248.p1_NPR:0.90714,Anthozoa_Nematostella_NVE11965:1.44439)0.997:1.18295,(Anthozoa_Nematostella_GPR16_EDO43472.p1_NPR:0.91463,(Anthozoa_Aiptasia_AIPGENE6581.p1:0.47875,Anthozoa_Aiptasia_AIPGENE6583.p1:0.53321)0.946:0.32402)0.970:0.35255)0.602:0.13445,(Anthozoa_Nematostella_GPR18a_GLWLpeptide_XP_032242997.1_NPR_deorphanized:1.40161,(Anthozoa_Nematostella_GPR191_EDO42480.p1_NPR:0.85837,(Anthozoa_Nematostella_GPR9_EDO31171.p1_NPR:0.07405,Anthozoa_Nematostella_NVEC200_012023_1.1_GPR208:0.10184)0.988:0.53508)0.995:0.50389)0.927:0.23990)0.751:0.07385)0.183:0.11017)0.881:0.16093,((Anthozoa_Aiptasia_AIPGENE20728.p1:1.10353,Anthozoa_Nematostella_GPR15_EDO43468.p1_NPR:1.03619)0.988:0.85282,(Anthozoa_Nematostella_EDO41798.p1_NPR:0.64602,Anthozoa_Nematostella_NVEC200_002019_1.1_GPR206:0.32033)1.000:1.08213)0.163:0.04939)0.558:0.07322,Anthozoa_Nematostella_GPR17_EDO44047.p1_NPR:1.78265)0.853:0.16817)0.703:0.11987)0.676:0.18268,(Medusozoa_Clytia_TCONS_00071108.p1:1.96232,(Medusozoa_Rhopilema_TR92741_c0_g2_i1.p1:0.76579,(Medusozoa_Clytia_TCONS_00053186.p1:0.73981,(Medusozoa_Calvadosia_HAHC01046923.1.p1:1.06731,Medusozoa_Alatina_c43431_g1_i1.p1:0.65393)0.876:0.19459)0.799:0.18583)0.864:0.41419)0.945:0.43249)0.997:0.33690)0.394:0.10600)0.841:0.10686)0.913:0.11357)0.870:0.04699,((((Anthozoa_Nematostella_EDO50021.p1_NPR:0.39310,Anthozoa_Aiptasia_AIPGENE5442.p1:0.39221)1.000:0.77136,(Anthozoa_Aiptasia_AIPGENE5455.p1:0.64211,(Anthozoa_Nematostella_NVE2292:0.46657,Anthozoa_Nematostella_NVEC200_014756_1.1_GPR196_deorphanized_QITRFa:0.14300)0.975:0.31251)0.996:0.49656)0.602:0.21128,(Anthozoa_Nematostella_NVEC200_015000_1.1_GPR194:0.56860,Anthozoa_Aiptasia_AIPGENE18595.p1:1.58063)0.975:0.67917)0.991:0.48673,(((Bilateria_human_sp|P32247|BRS3_Bombesin_receptor_subtype-3:0.51881,(Bilateria_human_sp|P28336|NMBR_Neuromedin-B_receptor:0.72931,Bilateria_human_sp|P30550|GRPR_Gastrin-releasing_peptide_receptor:0.44840)0.835:0.20037)0.890:0.24432,(Bilateria_Petromyzon_0060058__RA_Note:1.33327,Bilateria_Petromyzon_0043940__RA_Note:2.11325)0.332:0.26019)0.995:0.59419,(((Bilateria_Pdumerilii_Pdu_Excitatory_peptide_R1:0.00765,Bilateria_Platynereis_comp412633_c0_seq1:0.00359)1.000:0.71004,(Bilateria_Drosophila_sp|Q4V622|CCH2R_Neuropeptide_CCHamide-2_receptor_CCHa2-R:0.82920,Bilateria_Drosophila_sp|A1ZAX0|CCH1R_Neuropeptide_CCHamide-1_receptor_CCHa1-R:0.66001)0.977:0.43330)0.944:0.30829,(Bilateria_Petromyzon_0056276__RA_Note:2.36565,(Bilateria_Petromyzon_0054249__RA_Note:1.07259,(Bilateria_human_sp|P25101|EDNRA_Endothelin-1_receptor:0.55330,Bilateria_human_sp|P24530|EDNRB_Endothelin_receptor_type_B:0.29808)0.040:0.00054)0.986:0.63769)0.984:0.73907)0.807:0.12074)1.000:0.72570)0.869:0.12646)0.303:0.01444)0.847:0.05112)0.766:0.06449)0.911:0.06191)0.861:0.03631);
