# Supplementary material for: Large-scale deorphanization of Nematostella vectensis neuropeptide G protein-coupled receptors supports the independent expansion of bilaterian and cnidarian peptidergic systems
Source: eLife. 2024 May 10;12:RP90674. doi: 10.7554/eLife.90674 (PMC11087051; doi:10.7554/eLife.90674)
Supplement: Figure 4—figure supplement 2—source data 2. [file elife-90674-fig4-figsupp2-data2.txt]

>Bilateria_Petromyzon_0055138__RA_Note
------------------------------------------------------------
------------------------------------------------------------
----------------------------------------M-------------------
------------------------------------------------------------
------------------------------------------------------------
------------------------------------------------------------
-------------GHFIN------------------------------------------
-------------------------------------------------NSSSRS-----
------------------------------------------------------------
------------------------------------------------------------
-----------------------------------------------FN-----------
---------------------DSF------------------------------------
------------------------------------------------------------
-YDNDAFNSSG-------------------------------------------------
------------------------------------------------------------
------------------------------------------------------------
------------------------------------------------------------
------------------------------------------------------------
------------------------------------------------------------
------------------------------QT---------WD-----------------
-A----------------------D--------------------------A--------
------------------------------------------------------------
------------------------------------------------------------
---------------------S--------N----V------------------------
-------------------------------V-----------------------IPF--
--I------------------------------------------------------YG-
VV-------CL--VGLSGNSLVIYI------------------I------L---------
---R-------------------------------------Y-----A----K-------
--------M---------------------------------------------------
----------------K------------T---------A-TN------I-YILNLAVAD
ELF-MLS-------------------------------------------------VPFL
----------------------------------A------TAA-A-M---------H--
---------------------------R-----W--------------------------
------------------P--------F--------------------------------
----------------------------G----AG-L----CR-LVLS------------
--------V-DGINMFT-------------SIFCLTVLSVDR------------------
------------------------------------------------------------
-------------------------------------------------YIA--V-V---
-H------P-I-K-S--------A---R-------Y--R---------------------
------------------------------------------------------------
------------------------------------------------------------
------------------------------------------------------------
------------------------------------------------------------
------------------------------------------------------------
------------------------------------------------------------
------------------------------------------------------------
------------------------------------------------------------
------------------------------------------------------------
------------------------------------------------------------
------------------------------------------------------------
------------------------------------------------------------
------------------------------------------------------------
------------------------------------------------------------
------------------------------------------------------------
------------------------------------------------------------
------------------------------------------------------------
------------------------------------------------------------
------------------------------------------------------------
------------------------------------------------------------
------------------------------------------------------------
------------------------------------------------------------
------------------------------------------------------------
------------------------------------------------------------
------------------------------------------------------------
------------------------------------------------------------
------------------------------------------------------------
------------------------------------------------------------
------------------------------------------------------------
------------------------------------------------------------
------------------------------------------------------------
------------------------------------------------------------
------------------------------------------------------------
------------------------------------------------------------
------------------------------------------------------------
------------------------------------------------------------
------------------------------------------------------------
------------------------------------------------------------
------------------------------------------------------------
------------------------------------------------------------
------------------------------------------------------------
------------------------------------------------------------
------------------------------------------------------------
------------------------------------------------------------
------------------------------------------------------------
------------------------------------------------------------
--------------------------------------------------------F---
------------------------------------------------------------
------------------------------------------------------------
------------------------------------------------------------
------------------------------------------------------------
------------------------------------------------------------
------------------------------------------------------------
------------------------------------------------------------
------------------------------------------------------------
------------------------------------------------------------
------------------------------------------------------------
------------------------------------------------------------
------------------------------------------------------------
------------------------------------------------------------
------------------------------------------------------------
------------------------------------------------------------
------------------------------------------------------------
------------------------------------------------------------
------------------------------------------------------------
------------------------------------------------------------
------------------------------------------------------------
------------------------------------------------------------
------------------------------------------------------------
------------------------------------------------------------
------------------------------------------------------------
------------------------------------------------------------
------------------------------------------------------------
------------------------------------------------G-----------
------------------------------------------------------------
------------------------------------------------------------
------------------------------------------------------------
------------------------------------------------------------
-------------------------------------------------
>Bilateria_Petromyzon_tr_S4RZ25_S4RZ25_Tachykinin_R_3
------------------------------------------------------------
------------------------------------------------------------
------------------------------------------------------------
------------------------------------------------------------
------------------------------------------------------------
------------------------------------------------------------
--------------VAAN------------------------------------------
--------------------------------------------------GSMDDDI---
------------------------------------------------------------
------------------------------------------------------------
-----------------------------------------------SN-----------
------------------------------------------------------------
------------------------------------------------------------
-----ET-----------------------------------------------------
------------------------------------------------------------
------------------------------------------------------------
------------------------------------------------------------
------------------------------------------------------------
------------------------------------------------------------
---------------------------DN-QF---------EQ-----------------
-A----------------------S--------------------------W--------
------------------------------------------------------------
------------------------------------------------------------
---------------------Q--------V----A------------------------
-------------------------------A-----------------------WSL--
--A------------------------------------------------------YT-
AE-------VV--VAVLGNLVVIWI------------------I------L---------
---A-------------------------------------H-----K----Q-------
--------M---------------------------------------------------
----------------R------------T---------V-TN------Y-FLVNLAFSD
ASTAAFN-------------------------------------------------TLIN
----------------------------------F------TYA-I-N---------N--
---------------------------E-----W--------------------------
------------------Y--------Y--------------------------------
----------------------------G----AA-Y----CR-FQNF------------
--------F-PLAAMFA-------------SIYSMTAIAGDR------------------
------------------------------------------------------------
-------------------------------------------------PNS--R-T---
-H------P-L-------------------------------------------------
---------------------------QC-------------------------------
------------------------------------------------------------
------------------------------------------------------------
------------------------------------------------------------
------------------------------------------------------------
------------------------------------------------------------
-----------------------------------------P------------------
-D---------------H---------------R-A---T-----CP-------------
-----------NI-II-----III------------------------------------
------------------------------------------------------------
------------------------------------------------------------
------------------------------------------------------------
------------------------------------------------------------
------------------------------------------------------------
------------------------------------------------------------
------------------------------------------------------------
------------------------------------------------------------
------------------------------------------------------------
------------------------------------------------------------
------------------------------------------------------------
------------------------------------------------------------
------------------------------------------------------------
------------------------------------------------------------
------------------------------------------------------------
------------------------------------------------------------
------------------------------------------------------------
------------------------------------------------------------
------------------------------------------------------------
------------------------------------------------------------
------------------------------------------------------------
------------------------------------------------------------
------------------------------------------------------------
------------------------------------------------------------
------------------------------------------------------------
------------------------------------------------------------
------------------------------------------------------------
------------------------------------------------------------
------------------------------------------------------------
------------------------------------------------------------
------------------------------------------------------------
------------------------------------------------------------
------------------------------------------------------------
------------------------------------------------------------
------------------------------------------------------------
------------------------------------------------------------
------------------------------------------------------------
------------------------------------------------------------
------------------------------------------------------------
------------------------------------------------------------
------------------------------------------------------------
------------------------------------------------------------
------------------------------------------------------------
------------------------------------------------------------
------------------------------------------------------------
------------------------------------------------------------
------------------------------------------------------------
------------------------------------------------------------
------------------------------------------------------------
------------------------------------------------------------
------------------------------------------------------------
------------------------------------------------------------
------------------------------------------------------------
------------------------------------------------------------
------------------------------------------------------------
------------------------------------------------------------
------------------------------------------------------------
------------------------------------------------------------
------------------------------------------------------------
------------------------------------------------------------
------------------------------------------------------------
------------------------------------------------------------
------------------------------------------------------------
------------------------------------------------------------
------------------------------------------------------------
------------------------------------------------------------
------------------------------------------------------------
------------------------------------------------------------
------------------------------------------------------------
-------------------------------------------------
>Bilateria_Petromyzon_0045547__RA_Note
------------------------------------------------------------
------------------------------------------------------------
------------------------------------------------------------
------------------------------------------------------------
------------------------------------------------------------
------------------------------------------------------------
------------------------------------------------------------
------------------------------------------------------------
------------------------------------------------------------
------------------------------------------------------------
------------------------------------------------------------
------------------------------------------------------------
------------------------------------------------------------
------------------------------------------------------------
------------------------------------------------------------
------------------------------------------------------------
------------------------------------------------------------
------------------------------------------------------------
------------------------------------------------------------
------------------------------------------------------------
------------------------------------------------------------
------------------------------------------------------------
------------------------------------------------------------
------------------------------------------------------------
------------------------------------------------------------
------------------------------------------------------------
------------------------------------------------------------
------------------------------------------------------------
------------------------------------------------------------
------------------------------------------------------------
------------------------------------------------------------
------------------------------------------------------------
------------------------------------------------------------
------------------------------------------------------------
------------------------------------------------------------
------------------------------------------------------------
------------------------------------------------------------
------------------------------------------------------------
------------------------------------------------------------
--------------------ML-S-RRAL---VL---F--R-------------V-----
V----------------------Q------------------------TS----------
---------------------------------QP-GP---------------Q------
---------------------------------------------------F--------
--------T---------Q------------CA-------------------TH--GS--
--------------------------F---------------P--------Q--------
-----------------------------------------R------------------
-W---------------Q---------------G-S---L-----YF-------------
-----------MF-TF-----ACLFLLPLLIM------VFCYARILL-------------
--------------------------EI----V------------------R--------
-----------------------R--------G------------R--------------
--------------ERDG------------------------------------------
-----------------------V---------------AHDAK----------------
------------------------------------------------------------
------------------------------------------------------------
------------------------------------------------------------
------------------------------------------------------------
------------------------------------------------------------
------------------------------------------------------------
------------------------------------------------------------
------------------------------------------------------------
---------------------------------------------------------G--
------------------------------------------------------------
------------------------------------------------------------
--------------------------------------------V---------------
------------------------------------------------------------
------------------------TLR---------------------------------
------------------------------------------------------------
------------------------------------------------------------
-------------------------C----------------------------------
---------------S-------------S----------------N-------------
-----------N----------------------------I-------------------
-P------R-----------A---RL---R-----------------------TV-----
------------------------------------------------------------
------------------------------------------------------------
------------------------------------------KMT---AAIVGSFLVC--
---------W-----TPYYLVG---------------------------IWY-W------
----------------------------F-------------------------------
------------------------------------------------------------
------------------------------------------------------------
------------------------------------------------------------
------------------------------------------------------------
------------------------------------------------------------
------------------------------------------------------------
------------------------------------------------------------
------------------------------------------------------------
------------------------------------------------------------
------------------------------------------------------------
------------------------------------------------------------
------------------------------------------------------------
------------------------------------------------------------
------------------------------------------------------------
------------------------------------------------------------
----------------------------W-------------------------------
------------------------------------------------------------
-----------------PSAL---------------------------------------
------------------------------------------------------------
------------------------------------------------------------
------DQGTLP--E---EKKI--------------------------------------
------------------------------------------------------------
------------------------------------RGHGGSL-----------------
------------------------------------------------------------
------------------------------------------------------------
------------------------------------------------------------
-------------------ETRQ-------------------------------------
------------------------------------------------------------
------------------------------------------------------------
------------------------------------------------------------
------------------------------------------------------------
----------AEGQR---------------------------------------------
------------------------------------------------------------
------------------------------------------------------------
------------------------------------------------------------
------------------------------------------------------------
------------------------------------------------------------
------------------------------------------------------------
------------------------------------------------------------
------------------------------------------------------------
-------------------------------------------------
>Bilateria_Petromyzon_tr_S4RJ20_S4RJ20_Cholecystokinin_A_R
------------------------------------------------------------
------------------------------------------------------------
------------------------------------------------------------
------------------------------------------------------------
------------------------------------------------------------
------------------------------------------------------------
------------------------------------------------------------
------------------------------------------------------------
------------------------------------------------------------
------------------------------------------------------------
------------------------------------------------------------
------------------------------------------------------------
------------------------------------------------------------
------------------------------------------------------------
------------------------------------------------------------
------------------------------------------------------------
------------------------------------------------------------
------------------------------------------------------------
------------------------------------------------------------
------------------------------------------------------------
------------------------------------------------------------
------------------------------------------------------------
------------------------------------------------------------
------------------------------------------------------------
------------------------------------------------------------
------------------------------------------------------------
------------------------------------------------------------
------------------------------------------------------------
------------------------------------------------------------
------------------------------------------------------------
------------------------------------------------------------
------------------------------------------------------------
------------------------------------------------------------
------------------------------------------------------------
------------------------------------------------------------
------------------------------------------------------------
------------------------------------------------------------
------------------------------------------------------------
------------------------------------------------------------
------------------------------------------------------------
------------------------------------------------------------
------------------------------------------------------------
------------------------------------------------------------
------------------------------------------------------------
------------------------------------------------------------
------------------------------------------------------------
------------------------------------------------------------
------------------------------------------------------------
------------------------------------------------------------
------------------------------------------------------------
------------------------------------------------------------
------------------------------------------------------------
------------------------------------------------------------
------------------------------------------------------------
------------------------------------------------------------
------------------------------------------------------------
------------------------------------------------------------
------------------------------------------------------------
------------------DGD---------------------------------------
------------------------------------------------------------
---------------------------------------------------------GC-
------------------------------------------------------------
------------------------------------------------------------
------------------------------------------------------------
------------------------------------------------------------
--------------------YVS--PSRS-------------------------------
---------------------------AIEMGNL--------------------------
------------------------------QQQQQTSLAHRNPSL---------------
------------------------------------------------------------
----------------------------------------------E-------------
-----------A----------------------------N-------------------
-L------L-----------A---KK---R-----------------------VI-----
------------------------------------------------------------
------------------------------------------------------------
------------------------------------------RML---ITIVVMFFIC--
---------W-----TPVFSAN---------------------------AWR-A------
----------------------------F---D--------K--C---R-----------
--A---------------------------------------------------------
------------------------------------------------------------
-----------------------------------------------------SQ----V
------L---------------S---G--------------A-PI---------------
------------------------S-FIHL------------------------------
---------MSY------------------------------------------------
--------------ASACL-NP-----IIY---------CF-------------------
--------------------------------------M---------------------
-------------------------NK-----R-----------------------F---
--------------------R-------------------------------------QA
-------------C-------------------T--------------------------
--------------------------------------A---------------------
--------------------T-------------I-------------------------
-----------SRCCASV------------------------------------------
-----------------------------C------------------------------
-CS-------------------PKGAAK----------GARCT-----------------
------------------------HGGTPSG-----------------------------
------------------------------------------------------------
------------------------------------------------------------
------------------------------------------------------------
------------------------------------------------------------
------------------------------------------------------------
----------------------------------------ASM-----------------
------------------------------------------------------------
------------------------------------------------------------
------------------------------------------------------------
--------------------SRYTYT----------------------------------
----------------------------------------------TVST----------
---------------------------VG-------------------------------
------------------------------------------------------------
------------------------------------------------------------
------------------------------------------------------------
------------------------------------------------------------
------------------------------------------------------------
------------------------------------------------------------
------------------------------------------------------------
------------------------------------------------------------
------------------------------------------------------------
------------------------------------------------------------
------------------------------------------------------------
-------------------------------------------------
>Bilateria_Petromyzon_0045134__RA_Note
------------------------------------------------------------
------------------------------------------------------------
----------------------------------------M-------------------
------------------------------------------------------------
----------------------------PLPP----------------------------
------------------------------------------------------------
-----LLLSPLPATTMTD------------------------------------------
---G-------------------WTCL-----------------------LSALLAI---
------------------GT----------------------------------------
----------------------------------------------------EPEVSPAR
CRGET------------------------------------------AT-----------
--------------------RGSEEVIAG-------------------------------
-------------------------------------------------P----------
----QGTAAVETMAWA--------------------------------------------
------------------------------------------------------------
------------------------------------------------------------
-------------------AG---------------------------------------
------------------------------------------------------------
------------------------------------------------------------
-----------------------------------------ATP------P---------
-P----------------------L--------------------------T--------
------------------------------------------------------------
------------------------------------------------------------
---------------------D--------A----W------------------------
-------------------------------L-----------------------VPL--
--V------------------------------------------------------FA-
LI-------MA--LGLTGNLLVVIV------------------V------G---------
---R-------------------------------------N-----R----R-------
--------M---------------------------------------------------
----------------R------------T---------V-TN------F-YIANLACTD
VIFLVSC-------------------------------------------------VPFT
----------------------------------A------TLY-S-L---------P--
---------------------------S-----W--------------------------
------------------V--------F--------------------------------
----------------------------G----DF-M----CK-FVNF------------
--------L-QQV-----------------------------------------------
------------------------------------------------------------
------------------------------------------------------------
------------------------------------------------------------
------------------------------------------------------------
------------------------------------------------------------
------------------------------------------------------------
------------------------------------------------------------
------------------------------------------------------------
------------------------------------------------------------
------------------------------------------------------------
------------------------------------------------------------
------------------------------------------------------------
------------------------------------------------------------
------------------------------------------------------------
------------------------------------------------------------
------------------------------------------------------------
------------------------------------------------------------
------------------------------------------------------------
------------------------------------------------------------
------------------------------------------------------------
------------------------------------------------------------
------------------------------------------------------------
------------------------------------------------------------
------------------------------------------------------------
------------------------------------------------------------
------------------------------------------------------------
------------------------------------------------------------
------------------------------------------------------------
------------------------------------------------------------
------------------------------------------------------------
------------------------------------------------------------
------------------------------------------------------------
------------------------------------------------------------
------------------------------------------------------------
------------------------------------------------------------
------------------------------------------------------------
------------------------------------------------------------
------------------------------------------------------------
------------------------------------------------------------
------------------------------------------------------------
------------------------------------------------------------
------------------------------------------------------------
------------------------------------------------------------
------------------------------------------------------------
------------------------------------------------------------
------------------------------------------------------------
------------------------------------------------------------
------------------------------------------------------------
------------------------------------------------------------
------------------------------------------------------------
------------------------------------------------------------
------------------------------------------------------------
------------------------------------------------------------
------------------------------------------------------------
------------------------------------------------------------
------------------------------------------------------------
------------------------------------------------------------
------------------------------------------------------------
------------------------------------------------------------
------------------------------------------------------------
------------------------------------------------------------
------------------------------------------------------------
------------------------------------------------------------
------------------------------------------------------------
------------------------------------------------------------
------------------------------------------------------------
------------------------------------------------------------
------------------------------------------------------------
------------------------------------------------------------
------------------------------------------------------------
------------------------------------------------------------
------------------------------------------------------------
------------------------------------------------------------
------------------------------------------------------------
------------------------------------------------------------
------------------------------------------------------------
------------------------------------------------------------
------------------------------------------------------------
------------------------------------------------------------
------------------------------------------------------------
------------------------------------------------------------
-------------------------------------------------
>Bilateria_Petromyzon_0060832__RA_Note
------------------------------------------------------------
------------------------------------------------------------
------------------------------------------------------------
------------------------------------------------------------
------------------------------------------------------------
------------------------------------------------------------
------------------------------------------------------------
------------------------------------------------------------
------------------------------------------------------------
------------------------------------------------------------
------------------------------------------------------------
------------------------------------------------------------
------------------------------------------------------------
------------------------------------------------------------
------------------------------------------------------------
------------------------------------------------------------
------------------------------------------------------------
------------------------------------------------------------
------------------------------------------------------------
------------------------------------------------------------
------------------------------------------------------------
------------------------------------------------------------
------------------------------------------------------------
------------------------------------------------------------
------------------------------------------------------------
------------------------------------------------------------
------------------------------------------------------------
------------------------------------------------------------
------------------------------------------------------------
------------------------------------------------------------
------------------------------------------------------------
------------------------------------------------------------
------------------------------------------------------------
------------------------------------------------------------
------------------------------------------------------------
-------------------------------VLFPGCVSLDR------------------
------------------------------------------------------------
-------------------------------------------------YLG--I-R---
-H------P-L-S-T--------R---S-------C--H-R-R-----------------
R-L----TFAICVTVWLCLLAE-T-APHL---YT---A--G-------------T-----
L----------------------E------------------------HA----------
-------------------------------------G---------------G------
---------------------------------------------------R--------
--------D---------D------------CF-------------------D----F--
--------------------------V---------------P--------D------LT
I-----------------------------------------------------------
-Q-------------------------------H-L---P-----YG-------------
-----------II-IV-----LTGFPIPFAAI------LVFYARIIH-------------
--------------------------TL----R------------------M--------
-----------------------S--------M------------RA-------------
--------------T---------------------------------------------
-----------------------G------------------------------------
------------------------------------------------------------
------------------------------------------------------------
------------------------------------------------------------
------------------------------------------------------------
------------------------------------------------------------
------------------------------------------------------------
------------------------------------------------------------
------------------------------------------------------------
------------------------------------------------------------
------------------------------------------------------------
------------------------------------------------------------
------------------------------------------------------------
------------------------------------------------------------
------------------------------------------------------------
------------------------------------------------------------
------------------------------------------------------------
-------S-----------------N----------------------------------
---------------V-------------Q----------------A-------------
-----------G----------------------------S-------------------
-A------I-----------N---RR---K-----------------------AV-----
------------------------------------------------------------
------------------------------------------------------------
------------------------------------------YTI---VVVLTIFVIC--
---------H-----LPYNTTK---------------------------L----------
------------------------------------------------------------
------------------------------------------------------------
------------------------------------------------------------
------------------------------------------------------------
------------------------------------------------------------
------------------------------------------------------------
------------------------------------------------------------
------------------------------------------------------------
------------------------------------------------------------
------------------------------------------------------------
------------------------------------------------------------
------------------------------------------------------------
------------------------------------------------------------
------------------------------------------------------------
------------------------------------------------------------
------------------------------------------------------------
------------------------------------------------------------
------------------------------------------------------------
------------------------------------------------------------
------------------------------------------------------------
------------------------------------------------------------
------------------------------------------------------------
------------------------------------------------------------
------------------------------------------------------------
------------------------------------------------------------
------------------------------------------------------------
------------------------------------------------------------
------------------------------------------------------------
------------------------------------------------ES----------
---------------------------A--------------------------------
------------------------------QVKIYETA------------W---------
------------------------------------------------------------
------------------------------------------------------------
------------------------------------------------------------
------------------------------------------------------------
------------------------------------------------------------
------------------------------------------------------------
------------------------------------------------------------
------------------------------------------------------------
------------------------------------------------------------
------------------------------------------------------------
-------------------------------------------------
>Bilateria_Petromyzon_tr_S4RF00_S4RF00_Neuropeptide_S_R
------------------------------------------------------------
------------------------------------------------------------
------------------------------------------------------------
------------------------------------------------------------
------------------------------------------------------------
------------------------------------------------------------
------------------------------------------------------------
------------------------------------------------------------
------------------------------------------------------------
------------------------------------------------------------
------------------------------------------------------------
------------------------------------------------------------
------------------------------------------------------------
------------------------------------------------------------
------------------------------------------------------------
------------------------------------------------------------
------------------------------------------------------------
------------------------------------------------------------
------------------------------------------------------------
------------------------------------------------------------
------------------------------------------------------------
------------------------------------------------------------
------------------------------------------------------------
------------------------------------------------------------
------------------------------------------------------------
------------------------------------------------------------
------------------------------------------------------------
------------------------------------------------------------
------------------------------------------------------------
------------------------------------------------------------
------------------------------------------------------------
------------------------------------------------------------
------------------------------------------------------------
------------------------------------------------------------
------------------------------------------------------------
------------------------------------------------------------
------------------------------------------------------------
------------------------------------------------------------
---------------------------R------------A-D-----------------
M-R----SRQLVAAAWCLSLLF-A-SPTI---AL---Y--T-------------L-----
K----------------------L------------------------LPN---------
-----------------------------------------------------G------
---------------------------------------------------E--------
--------Q---------Q------------CW-------------------V----V--
--------------------------W---------------A--------DK-------
-----------------------------------------E------------------
-I---------------F---------------W-T---S-----YM-------------
-----------TT-VA-----CLVFFIPLTVI------CVVYFFIVR-------------
--------------------------TI----W------------------R--------
-----------------------K--------S------------S--------------
--------------N---------------------------------------------
-----------------------A---------------ENVLK----------------
------------------------------------------------------------
------------------------------------------------------------
------------------------------------------------------------
------------------------------------------------------------
------------------------------------------------------------
------------------------------------------------------------
------------------------------------------------------------
------------------------------------------------------------
------------------------------------------------------------
------------------------------------------------------------
------------------------------------------------------------
------------------------------------------------------------
------------------------------------------------------------
----------------------------------------------------------CR
------------------------------------------------------------
------------------------------------------------------------
--PVATTG-----------------N----------------------------------
---------------N-------------D----------------E-------------
-----------T----------------------------Y-------------------
-R------K-----------A---KM---K-----------------------TI-----
------------------------------------------------------------
------------------------------------------------------------
------------------------------------------KYS---LAVIFAFVLC--
---------W-----SPYFMFD---------------------------ILD-N------
----------------------------F---Y--------L--L---A-----------
------------------------------------------------------------
------------------------------------------------------------
-----------------------------------------------------ET----E
------E---------------R---N--------------F-AL---------------
------------------------L-IIQN------------------------------
---------LPA------------------------------------------------
--------------LNSAI-NP-----LVY---------CA-------------------
--------------------------------------F---------------------
-------------------------SD-----NAC---------------------H---
------------------CIR---------------------------------------
------------------------------------------------------------
------------------------------------------------------------
------------------------------------------------------------
------------------------------------------------------------
------------------------------------------------------------
------------------------------------------------------------
------------------------------------------------------------
------------------------------------------------------------
------------------------------------------------------------
------------------------------------------------------------
------------------------------------------------------------
------------------------------------------------------------
------------------------------------------------------------
------------------------------------------------------------
------------------------------------------------------------
------------------------------------------------------------
------------------------------------------------------------
------------------------------------------------------------
------------------------------------------------------------
------------------------------------------------------------
------------------------------------------------------------
------------------------------------------------------------
------------------------------------------------------------
------------------------------------------------------------
------------------------------------------------------------
------------------------------------------------------------
------------------------------------------------------------
------------------------------------------------------------
------------------------------------------------------------
------------------------------------------------------------
-------------------------------------------------
>Bilateria_Petromyzon_tr_S4R5F0_S4R5F0_GPCR_F1_2_d
------------------------------------------------------------
------------------------------------------------------------
------------------------------------------------------------
------------------------------------------------------------
------------------------------------------------------------
------------------------------------------------------------
------------------------------------------------------------
------------------------------------------------------------
------------------------------------------------------------
------------------------------------------------------------
------------------------------------------------------------
------------------------------------------------------------
------------------------------------------------------------
------------------------------------------------------------
------------------------------------------------------------
------------------------------------------------------------
------------------------------------------------------------
------------------------------------------------------------
------------------------------------------------------------
------------------------------------------------------------
------------------------------------------------------------
------------------------------------------------------------
------------------------------------------------------------
------------------------------------------------------------
------------------------------------------------------------
------------------------------------------------------------
------------------------------------------------------------
------------------------------------------------------------
------------------------------------------------------------
------------------------------------------------------------
------------------------------------------------------------
------------------------------------------------------------
------------------------------------------------------------
------------------------------------------------------------
------------------------------------------------------------
------------------------------------SLSLPR------------------
------------------------------------------------------------
-------------------------------------------------YMA--I-I---
-H------P-L-R-P--------R---L------------S-A-----------------
F-A----TKVLIGVIWLLAVVL-A-FPFF---YF---S--E-------------V-----
A----------------------D------------------------SH----------
-----------------------------------------------------G------
---------------------------------------------------R--------
--------F---------I------------CY-------------------I----S--
--------------------------F---------------P--------K--------
-----------------------------------------D------------------
-D---------------HG--------------T-KLM-ANC---VH-------------
-----------LC-AT-----PKVFTLSISLL------AFKTNVIGL-------------
--------------------------ILNCQGWY-----------------S--------
-----------------------D--------R------------VF-------------
------------------------------------------------------------
-----------------------G------------------------------------
------------------------------------------------------------
------------------------------------------------------------
------------------------------------------------------------
------------------------------------------------------------
------------------------------------------------------------
------------------------------------------------------------
------------------------------------------------------------
------------------------------------------------------------
------------------------------------------------------------
------------------------------------------------------------
------------------------------------------------------------
------------------------------------------------------------
------------------------------------------------------------
------------------------------------------------------------
------------------------------------------------------------
------------------------------------------------------------
------------------------------------------------------------
-----------------------------G----------------V-------------
-----------N----------------------------T-------------------
-H------L-----------A---SI---K-----------------------VV-----
------------------------------------------------------------
------------------------------------------------------------
------------------------------------------KMM---IVVVCTFAIC--
---------W-----LPYHVYF---------------------------LVY-E------
----------------------------I---D--------S--E---L-----------
--F---------------------------------------------------------
------------------------------------------------------------
-----------------------------------------------------QW----K
------Y---------------I---Q--------------Q-VY---------------
------------------------L-AVFW------------------------------
---------LAM------------------------------------------------
--------------SCSMY-NP-----IIY---------CC-------------------
--------------------------------------L---------------------
-------------------------NN-----R---------------------------
------------------------------------------------------------
------------------------------------------------------------
------------------------------------------------------------
------------------------------------------------------------
------------------------------------------------------------
------------------------------------------------------------
------------------------------------------------------------
------------------------------------------------------------
------------------------------------------------------------
------------------------------------------------------------
------------------------------------------------------------
------------------------------------------------------------
------------------------------------------------------------
------------------------------------------------------------
------------------------------------------------------------
------------------------------------------------------------
------------------------------------------------------------
------------------------------------------------------------
------------------------------------------------------------
------------------------------------------------------------
------------------------------------------------------------
------------------------------------------------------------
------------------------------------------------------------
------------------------------------------------------------
------------------------------------------------------------
------------------------------------------------------------
------------------------------------------------------------
------------------------------------------------------------
------------------------------------------------------------
------------------------------------------------------------
------------------------------------------------------------
-------------------------------------------------
>Bilateria_Petromyzon_0008940__RA_Note
------------------------------------------------------------
------------------------------------------------------------
------------------------------------------------------------
------------------------------------------------------------
------------------------------------------------------------
------------------------------------------------------------
------------------------------------------------------------
------------------------------------------------------------
------------------------------------------------------------
------------------------------------------------------------
------------------------------------------------------------
------------------------------------------------------------
------------------------------------------------------------
------------------------------------------------------------
------------------------------------------------------------
------------------------------------------------------------
------------------------------------------------------------
------------------------------------------------------------
------------------------------------------------------------
------------------------------------------------------------
------------------------------------------------------------
------------------------------------------------------------
------------------------------------------------------------
------------------------------------------------------------
------------------------------------------------------------
------------------------------------------------------------
------------------------M------------------L----------------
-----------------------------------------S-----R----K-------
--------K---------------------------------------------------
----------------K------------T---------S-TS------I-YLLTLALVD
LFYLLF--------------------------------------------------LPFK
----------------------------------I------YYN-I-Q----M----N--
---------------------------N-----W--------------------------
------------------T--------L--------------------------------
----------------------------P----TI-L----CR-MYVI------------
--------F-FFTNTYF-------------TLIMLAVISVDR------------------
------------------------------------------------------------
-------------------------------------------------YLA--I-V---
-H------P-L-W-I--------S---R-------W--R-E-P-----------------
R-T----AWRVSLVVMVVTSIH-N-VPVN---SV---T--V-------------L-----
N----------------------YD-----------------------NS----------
-------------------------------------TYV-------------GG-----
-------------------------------------------------AP---------
------------------------------------------------------------
------------------------------------------------------------
------------------------------------------------------------
------------------------------------------------------------
------------------------------------------------------------
------------------------------------------------------------
------------------------------------------------------------
------------------------------------------------------------
------------------------------------------------------------
------------------------------------------------------------
------------------------------------------------------------
------------------------------------------------------------
------------------------------------------------------------
------------------------------------------------------------
------------------------------------------------------------
------------------------------------------------------------
------------------------------------------------------------
------------------------------------------------------------
------------------------------------------------------------
------------------------------------------------------------
------------------------------------------------------------
------------------------------------------------------------
------------------------------------------------------------
------------------------------------------------------------
------------------------------------------------------------
------------------------------------------------------------
------------------------------------------------------------
------------------------------------------------------------
------------------------------------------------------------
------------------------------------------------------------
------------------------------------------------------------
------------------------------------------------------------
------------------------------------------------------------
-----------------------------------------S--K---S-----------
--TTF-------------------------------------------------------
------------------------------------------------------------
-----------------------------------------------------SG----H
------T---------------I---A--------------L-LR---------------
------------------------D-ITLC------------------------------
---------LNA------------------------------------------------
--------------LNSLF-DV-----LII---------YI-------------------
--------------------------------------A---------------------
-------------------------TP-----S-----------------------L---
--------------------R-------------------------------------KW
-------------L-------------------I--------------------------
--------------------------------------N---------------------
--------------------V-------------L-------------------------
-----------K------------------------------------------------
-----------------------------C------------------------------
-KF---------------------------------------------------------
------------------------------------------------------------
------------------------------------------------------------
------------------------------------------------------------
------------------------------------------------------------
----------------------KEN-----------------------------------
------------------------------------------------------------
------------------------------------------------------------
------------------------------------------------------------
------------------------------------------------------------
------------------------------------------------------------
------------------------------------------------------------
----------------------------------------------QVAA----------
---------------------------LNISG----------------------------
------------------------------------------------------------
------------------------------------------------------------
------------------------------------------------------------
------------------------------------------------------------
------------------------------------------------------------
------------------------------------------------------------
------------------------------------------------------------
------------------------------------------------------------
------------------------------------------------------------
------------------------------------------------------------
------------------------------------------------------------
-------------------------------------------------
>Bilateria_Petromyzon_tr_S4R5E9_S4R5E9_Tachykinin_R_1
------------------------------------------------------------
------------------------------------------------------------
------------------------------------------------------------
------------------------------------------------------------
------------------------------------------------------------
------------------------------------------------------------
------------------------------------------------------------
------------------------------------------------------------
------------------------------------------------------------
------------------------------------------------------------
------------------------------------------------------------
------------------------------------------------------------
------------------------------------------------------------
------------------------------------------------------------
------------------------------------------------------------
------------------------------------------------------------
------------------------------------------------------------
------------------------------------------------------------
------------------------------------------------------------
------------------------------------------------------------
------------------------------------------------------------
------------------------------------------------------------
------------------------------------------------------------
------------------------------------------------------------
------------------------------------------------------------
------------------------------------------------------------
------------------------------------------------------------
------------------------------------------------------------
------------------------------------------------------------
------------------------------------------------------------
------------------------------------------------------------
------------------------------------------------------------
------------------------------------------------------------
------------------------------------------------------------
------------------------------------------------------------
------------------------------------SLSLPR------------------
------------------------------------------------------------
-------------------------------------------------YMA--I-I---
-H------P-L-R-P--------R---L------------S-A-----------------
F-A----TKVLIGVIWLLAVVL-A-FPFF---YF---S--E-------------V-----
A----------------------D------------------------SH----------
-----------------------------------------------------G------
---------------------------------------------------R--------
--------F---------I------------CY-------------------I----S--
--------------------------F---------------P--------K--------
-----------------------------------------D------------------
-D---------------H---------------S-K---I-----YE-------------
-----------SQ-LQ----PLHLLLTPLKIEGTPTEISVGNTFVLL-------------
--------------------------------S------------------G--------
-----------------------Q--------R------------Q--------------
--------------P---------------------------------------------
-----------------------G---------------YCC------------------
------------------------------------------------------------
------------------------------------------------------------
------------------------------------------------------------
------------------------------------------------------------
------------------------------------------------------------
------------------------------------------------------------
------------------------------------------------------------
------------------------------------------------------------
------------------------------------------------------------
------------------------------------------------------------
------------------------------------------------------------
------------------------------------------------------------
------------------------------------------------------------
------------------------------------------------------------
------------------------------------------------------------
------------------------------------------------------------
-------D-----------------L----------------------------------
---------------K-------------M----------------H-------------
-----------Y----------------------------T-------------------
-I------R-----------T---TS---E-----------------------VV-----
------------------------------------------------------------
------------------------------------------------------------
------------------------------------------KMM---IVVVCTFAIC--
---------W-----LPYHVYF---------------------------LVY-E------
----------------------------I---D--------S--E---L-----------
--F---------------------------------------------------------
------------------------------------------------------------
-----------------------------------------------------QW----K
------Y---------------I---Q--------------Q-VY---------------
------------------------L-AVFW------------------------------
---------LAM------------------------------------------------
--------------SCSMY-NP-----IIY---------CC-------------------
--------------------------------------L---------------------
-------------------------NN-----S---------------------------
--------------------RI-P---------SHSC---------------------RG
-------------F----------------------------------------------
------------------------------------------------------------
----------------------------------F-------------------------
------------------------------------------------------------
------------------------------------------------------------
-------------------------------------W----------------------
---------------------------SPFY--------G--------------------
-----------------PKK----------------------------------------
------------------------------------------------------------
------------------------------------------------------------
------------------------------------------------------------
------------------------------------------------------------
------------------------------------------------------------
--------Y---------------------------------------------------
------------------------------------------------------------
------------------------------------------------------------
------------------------------------------------------------
------------------------------------------------------------
------------------------------------------------------------
------------------------------------------------------------
------------------------------------------------------------
------------------------------------------------------------
------------------------------------------DRL---------------
------------------------------------------------------------
------------------------------------------------------------
------------------------------------------------------------
------------------------------------------------------------
------------------------------------------------------------
------------------------------------------------------------
------------------------------------------------------------
-------------------------------------------------
>Bilateria_Petromyzon_tr_S4S1H0_S4S1H0_G_protein_coupled_R_150
------------------------------------------------------------
------------------------------------------------------------
----------------------------------------M-T-----------------
------------------------------------------------------------
------------------------------------------------------------
------------------------------------------------------------
-----------LLAHACN----------------------------------------F-
--------------------------------------------------TSSSPPSF--
------------------------------------------FSSAPGATP---------
-------------------------------------------------------CAPGT
SLVT-------------------------------------------SN-----------
-------P-------------DADPR----------------------------------
------------------------------------------------------------
GVDPNMTTVPGSNLT---------------------------------------------
------------------------------------------------------------
------------------------------------------------------------
--------------------GPHP------------------------------------
---------------HPPP-----------------------------------------
------------------------------------------------------------
-----------------------------------------------------------L
LP--------------------TFS--------------------------A--------
------------------------------------------------------------
------------------------------------------------------------
---------------------A-------AR----V------------------------
-------------------------------------------------------RVC--
--V------------------------------------------------------TL-
IL-------LL--ASATLNGMVLRS------------------A------C---------
---A-------------------------------------D-----R----R-------
--------T---------------------------------------------------
----------------RSRR------QRGS---------H-VR------L-LMLHLSAAD
LLFTLLV-------------------------------------------------MPLD
----------------------------------A------AWN-V-T---------L--
---------------------------Q-----W--------------------------
------------------R--------A--------------------------------
----------------------------G----DA-A----CR-LLMF------------
--------L-KLFAMYA-------------SAFVTAVISLDR------------------
------------------------------------------------------------
-------------------------------------------------YSA--V-V---
-N------P-L-A-F--------G---Q------------A-K-----------------
R-R----SRVTLCLAWALSAVL-A-LPQV-------------------------------
------------------------------------------------------------
------------------------------------------------------------
------------------------------------------------------------
------------------------------------------------------------
------------------------------------------------------------
------------------------------------------------------------
------------------------------------------------------------
------------------------------------------------------------
------------------------------------------------------------
------------------------------------------------------------
------------------------------------------------------------
------------------------------------------------------------
------------------------------------------------------------
------------------------------------------------------------
------------------------------------------------------------
------------------------------------------------------------
------------------------------------------------------------
------------------------------------------------------------
------------------------------------------------------------
------------------------------------------------------------
------------------------------------------------------------
------------------------------------------------------------
------------------------------------------------------------
------------------------------------------------------------
------------------------------------------------------------
------------------------------------------------------------
------------------------------------------------------------
------------------------------------------------------------
------------------------------------------------------------
------------------------------------------------------------
------------------------------------------------------------
------------------------------------------------------------
------------------------------------------------------------
------------------------------------------------------------
------------------------------------------------------------
------------------------------------------------------------
------------------------------------------------------------
------------------------------------------------------------
------------------------------------------------------------
------------------------------------------------------------
------------------------------------------------------------
------------------------------------------------------------
------------------------------------------------------------
------------------------------------------------------------
------------------------------------------------------------
------------------------------------------------------------
------------------------------------------------------------
------------------------------------------------------------
------------------------------------------------------------
------------------------------------------------------------
------------------------------------------------------------
------------------------------------------------------------
------------------------------------------------------------
------------------------------------------------------------
------------------------------------------------------------
------------------------------------------------------------
------------------------------------------------------------
------------------------------------------------------------
------------------------------------------------------------
------------------------------------------------------------
------------------------------------------------------------
------------------------------------------------------------
------------------------------------------------------------
------------------------------------------------------------
------------------------------------------------------------
------------------------------------------------------------
------------------------------------------------------------
------------------------------------------------------------
------------------------------------------------------------
------------------------------------------------------------
------------------------------------------------------------
------------------------------------------------------------
------------------------------------------------------------
------------------------------------------------------------
------------------------------------------------------------
------------------------------------------------------------
------------------------------------------------------------
-------------------------------------------------
>Bilateria_Petromyzon_tr_S4R5T8_S4R5T8_Somatostatin_R_1b
------------------------------------------------------------
------------------------------------------------------------
------------------------------------------------------------
------------------------------------------------------------
------------------------------------------------------------
------------------------------------------------------------
------------------------------------------------------------
------------------------------------------------------------
------------------------------------------------------------
------------------------------------------------------------
------------------------------------------------------------
------------------------------------------------------------
------------------------------------------------------------
------------------------------------------------------------
------------------------------------------------------------
------------------------------------------------------------
------------------------------------------------------------
------------------------------------------------------------
------------------------------------------------------------
------------------------------------------------------------
------------------------------------------------------------
------------------------------------------------------------
------------------------------------------------------------
------------------------------------------------------------
------------------------------------------------------------
------------------------------------------------------------
------------------------------------------------------------
------------------------------------------------------------
------------------------------------------------------------
------------------------------------------------------------
------------------------------------------------------------
------------------------------------------------------------
------------------------------------------------------------
------------------------------------------------------------
------------------------------------------------------------
------------------------------------------------------------
------------------------------------------------------------
------------------------------------------------------------
-----------------------------------Y--R-R-P-----------------
T-V----AKLINLGVWVFSLTV-I-MPII---VY---A--D-------------T-----
D----------------------F------------------------IR----------
-------------------------------------E---------------D------
---------------------------------------------------L--------
--------V---------I------------CN-------------------L----I--
--------------------------W---------------P--------N--------
-----------------------------------------E------------------
-T---------------W---------------S-S---A-----FV-------------
-----------VY-TF-----TVGFLVPVVAI------CLCYLLIIV-------------
--------------------------KM----R------------------V--------
-----------------------V--------A------------L--------------
--------------K---------------------------------------------
------------------------------------------------------------
------------------------------------------------------------
------------------------------------------------------------
------------------------------------------------------------
------------------------------------------------------------
------------------------------------------------------------
------------------------------------------------------------
------------------------------------------------------------
------------------------------------------------------------
------------------------------------------------------------
------------------------------------------------------------
------------------------------------------------------------
------------------------------------------------------------
------------------------------------------------------------
------------------------------------------------------------
------------------------------------------------------------
------------------------------------------------------------
-------------------------A----------------------------------
---------------G-------------W----------------Q-------------
-----------Q----------------------------R-------------------
-R------R-----------S---EL---K-----------------------IT-----
------------------------------------------------------------
------------------------------------------------------------
------------------------------------------RMV---MMVVAVFVVC--
---------W-----MPFYVMQ---------------------------LVN-V------
----------------------------F---S--------R--A---L-----------
--D---------------------------------------------------------
------------------------------------------------------------
-----------------------------------------------------------P
-----------------------------------------R-LT---------------
------------------------N-FFVI------------------------------
---------LSY------------------------------------------------
--------------ANSCA-NP-----ILY---------GF-------------------
--------------------------------------L---------------------
-------------------------SD-----N-----------------------F---
--------------------K-------------------------------------RL
-------------F-------------------Q--------------------------
--------------------------------------R---------------------
--------------------I-------------L-------------------------
------------------------------------------------------------
-----------------------------C------------------------------
-LRW------------------VDGTT---------------------------------
--------------------------EEPMD-----------------------------
------------YRATAPRSRPGGGGGA--------------------------------
------------------------------------------------------------
-------------------------P--P-------------------------------
-----PPPPTQQQQQ---------------------------------------------
------------------------------------------------------------
------------------------------------------------------------
------------------------------------------------------------
------------------------------------------------------------
------------------------------------------------------------
------------------------------------------------------------
------------------------------------------------------------
------------------------------------------------------------
------------------------------------------------------------
------------------------------------------------------------
-------QQPRGERRHGRTHGRPL------------------------------------
------------------------------------------------------------
------------------------------------------------------------
------------------------------------------------------------
------------------------------------------------------------
------------------------------------------------------------
------------------------------------------------------------
------------------------------------------------------------
------------------------------------------------------------
-------------------------------------------------
>Bilateria_Petromyzon_tr_S4RBX9_S4RBX9_GPCR_F1_2_d
------------------------------------------------------------
------------------------------------------------------------
----------------------------------------L-STRV--------------
------------------------------------------------------------
------------------------------------------------------------
------------------------------------------------------------
------------------------------------------------------------
--------------------------------------------------SNSI------
------------------------------------------------------------
------------------------------------------------------------
-----------------------------------------------PSR----------
---------------------SS-------------------------------------
------------------------------------------------------------
------SEADH-------------------------------------------------
------------------------------------------------------------
------------------------------------------------------------
------------------------------------------------------------
-------------------------------------GSCRTNHG---------------
--------LERSSQ----------------------------------------------
------------------------------------------H-----------------
-D----------------------S--------------------------Y--------
------------------------------------------------------------
------------------------------------------------------------
---------------------K--------Y----P------------------------
-------------------------------V-----------------------YSA--
--V------------------------------------------------------YG-
IV-------FI--IGITGNSIALYV------------------F------L---------
---H-------------------------------------L-----T----R-------
--------T---------------------------------------------------
----------------K------------L---------A-ST------V-YFINLAFAD
MFFVLI--------------------------------------------------LPLR
----------------------------------V------VYY-V-R----D----G--
---------------------------D-----W--------------------------
------------------P--------F--------------------------------
----------------------------G----DA-M----CR-ISSF------------
--------A-FYVNLYG-------------SIFFLTGLSVTR------------------
------------------------------------------------------------
-------------------------------------------------YLA--V-V---
-H------P-V-R-S--------L---K-------A--V-T-A-----------------
R-R----AVIACVSIWVFVALL-T-SPFL---LN---G--Q-------------H-----
H----------------------D------------------------AS----------
-------------------------------------S---------------G------
---------------------------------------------------R--------
--------T---------L------------CF-------------------E----S--
--------------------------K---------------S--------G------GS
L-----------------------------------------------------------
-M---------------M---------------I-L---A-----MN-------------
-----------YI-AL-----VIGVLVPFAII------VACYVAIAR-------------
--------------------------TL----M---------------------------
------------------------------------------------------------
------------------------------------------------------------
------------------------------------------------------------
------------------------------------------------------------
------------------------------------------------------------
------------------------------------------------------------
------------------------------------------------------------
------------------------------------------------------------
------------------------------------------------------------
------------------------------------------------------------
------------------------------------------------------------
------------------------------------------------------------
------------------------------------------------------------
------------------------------------------------------------
------------------------------------------------------------
------------------------------------------------------------
------------------------------------------------------------
------------------------------------------------------------
------------------------------------------------------------
------------------------------------------------------------
------------------------------------------------------------
------------------------------------------------------------
------------------------------------------------------------
------------------------------------------------------------
------------------------------------------------------------
------------------------------------------------------------
------------------------------------------------------------
------------------------------------------------------------
------------------------------------------------------------
------------------------------------------------------------
------------------------------------------------------------
------------------------------------------------------------
------------------------------------------------------------
------------------------------------------------------------
------------------------------------------------------------
------------------------------------------------------------
------------------------------------------------------------
------------------------------------------------------------
------------------------------------------------------------
------------------------------------------------------------
------------------------------------------------------------
------------------------------------------------------------
------------------------------------------------------------
------------------------------------------------------------
------------------------------------------------------------
------------------------------------------------------------
------------------------------------------------------------
------------------------------------------------------------
------------------------------------------------------------
------------------------------------------------------------
------------------------------------------------------------
------------------------------------------------------------
------------------------------------------------------------
------------------------------------------------------------
------------------------------------------------------------
------------------------------------------------------------
------------------------------------------------------------
------------------------------------------------------------
------------------------------------------------------------
------------------------------------------------------------
------------------------------------------------------------
------------------------------------------------------------
------------------------------------------------------------
------------------------------------------------------------
------------------------------------------------------------
------------------------------------------------------------
------------------------------------------------------------
------------------------------------------------------------
-------------------------------------------------
>Bilateria_Petromyzon_tr_S4RLL8_S4RLL8_G_protein_coupled_R_24
------------------------------------------------------------
------------------------------------------------------------
------------------------------------------------------------
------------------------------------------------------------
------------------------------------------------------------
------------------------------------------------------------
------------------------------------------------------------
------------------------------------------------------------
------------------------------------------------------------
------------------------------------------------------------
------------------------------------------------------------
------------------------------------------------------------
------------------------------------------------------------
------------------------------------------------------------
------------------------------------------------------------
------------------------------------------------------------
------------------------------------------------------------
------------------------------------------------------------
------------------------------------------------------------
------------------------------------------------------------
---------------------------------------------------Y--------
------------------------------------------------------------
------------------------------------------------------------
---------------------K--------D----F------------------------
-------------------------------V-----------------------MPV--
--V------------------------------------------------------FA-
VI-------CL--FGLTGNGLVVFT------------------L------L---------
---R-------------------------------------S-----P----R-------
--------R---------------------------------------------------
-------------GGGS------------A---------V-PD------I-FMLNLALAD
LLF-LLC-------------------------------------------------MPFL
----------------------------------S------HQL-L-G----H----S--
---------------------------A-----W--------------------------
------------------R--------F--------------------------------
----------------------------G----AP-L----CR-LIVS------------
--------L-DATTQFG-------------STYLLTALTLDR------------------
------------------------------------------------------------
-------------------------------------------------YLA--T-V---
-R------P-L-G-A--------L---SL-----RL--R-R-P-----------------
R-T----AAAAIVALWLLALLS-A-TPYW---LY---A--R-------------L-----
L----------------------P------------------------------------
-----------------------------------------------------G------
------------------------------------------D--------D--------
--------E---------A------------CS-------------------I----V--
--------------------------L---------------P--------D--------
-----------------------------------------Q------------------
-D-------------------------------R-D---I---YWFT-------------
-----------LY-QP-----VDAFVKNIATM------SLQYRQWYS-------------
--------------------------KR----W------------------G--------
-----------------------A--------E------------Y--------------
--------------Q---------------------------------------------
------------------------------------------------------------
------------------------------------------------------------
------------------------------------------------------------
------------------------------------------------------------
------------------------------------------------------------
------------------------------------------------------------
------------------------------------------------------------
------------------------------------------------------------
------------------------------------------------------------
------------------------------------------------------------
------------------------------------------------------------
------------------------------------------------------------
------------------------------------------------------------
------------------------------------------------------------
------------------------------------------------------------
------------------------------------------------------------
------------------------------------------------------------
-------T-----------------AYT--------------------------------
---------------H-------------N----------------R-------------
-----------R----------------------------L-------------------
-G------R-----------D---LK---K-----------------------TE-----
------------------------------------------------------------
------------------------------------------------------------
-------------------------------------------------VGCLIFFIL--
---------T-----TPMCAL---------------------------------------
------------------------------------------------------------
------------------------------------------------------------
------------------------------------------------------------
------------------------------------------------------------
------------------------------------------------------------
------------------------------------------------------------
------------------------------------------------------------
------------------------------------------------------------
------------------------------------------------------------
------------------------------------------------------------
------------------------------------------------------------
------------------------------------------------------------
------------------------------------------------------------
------------------------------------------------------------
------------------------------------------------------------
------------------------------------------------------------
------------------------------------------------------------
------------------------------------------------------------
------------------------------------------------------------
------------------------------------------------------------
------------------------------------------------------------
------------------------------------------------------------
------------------------------------------------------------
------------------------------------------------------------
------------------------------------------------------------
------------------------------------------------------------
------------------------------------------------------------
------------------------------------------------------------
------------------------------------------------------------
------------------------------------------------------------
------------------------------------------------------------
------------------------------------------------------------
------------------------------------------------------------
------------------------------------------------------------
------------------------------------------------------------
------------------------------------------------------------
------------------------------------------------------------
------------------------------------------------------------
------------------------------------------------------------
------------------------------------------------------------
------------------------------------------------------------
-------------------------------------------------
>Bilateria_Petromyzon_tr_S4RWS7_S4RWS7_GPCR_F1_2_d
------------------------------------------------------------
------------------------------------------------------------
------------------------------------NSFRI-------------------
------------------------------------------------------------
------------------------------------------------------------
------------------------------------------------------------
------------------------------------------------------------
--------------------------------------------------MS--------
------------------------------------------------------------
------------------------------------------------------------
------------------------------------------------------------
------------------------------------------------------------
------------------------------------------------------------
------------------------------------------------------------
------------------------------------------------------------
------------------------------------------------------------
------------------------------------------------------------
------------------------------------------------------------
------------------------------------------------------------
------------------------------------------H-----------------
-E----------------------L--------------------------V--------
------------------------------------------------------------
------------------------------------------------------------
---------------------K--------Y----C------------------------
-------------------------------F-----------------------LFP--
--I------------------------------------------------------YL-
VT-------FV--AGLPLNAMACWV------------------L----------------
-----------------------------------------G-----R----T-------
--------K---------------------------------------------------
----------------K------------N---------S-MS------I-YALNLATAD
LFYLAV--------------------------------------------------VPMK
----------------------------------I------GYT-F-N----G----N--
---------------------------N-----W--------------------------
------------------I--------F--------------------------------
----------------------------P----VF-L----CR-VTTL------------
--------I-FFTNIYA-------------SIMILAAISVDR------------------
------------------------------------------------------------
-------------------------------------------------YKA--V-V---
-H------P-L-E-V--------S---R-------W--R-E-P-----------------
R-T----AWIVCAVIWVITVAE-I-APIN---YV---T--F-------------T-----
V----------------------MV-----------------------NA----------
-------------------------------------T---------------NG-----
-----------------------------------------------SAPPT--------
--------I---------K------------CY-------------------E----K--
--------------------------F---------------S--------T------SD
M-----------------------------------------------------------
-D---------------F---------------L-T---I-----YR-------------
-----------LY-LF-----SSLYLPSLVAM------LFSYISVIK-------------
--------------------------SL----F------------------K--------
-----------------------V--------D------------D--------------
------------------------------------------------------------
------------------------------------------------------------
------------------------------------------------------------
------------------------------------------------------------
------------------------------------------------------------
------------------------------------------------------------
------------------------------------------------------------
------------------------------------------------------------
------------------------------------------------------------
------------------------------------------------------------
------------------------------------------------------------
------------------------------------------------------------
------------------------------------------------------------
------------------------------------------------------------
------------------------------------------------------------
------------------------------------------------------------
------------------------------------------------------------
------------------------------------------------------------
-------------------------Q----------------------------------
---------------V-------------D----------------V-------------
-----------M----------------------------K-------------------
-R------D-----------K---KI---R-----------------------AI-----
------------------------------------------------------------
------------------------------------------------------------
------------------------------------------KLT---VLIISNFFVC--
---------F-----TTYNV----------------------------------------
------------------------------------------------------------
------------------------------------------------------------
------------------------------------------------------------
------------------------------------------------------------
------------------------------------------------------------
------------------------------------------------------------
------------------------------------------------------------
------------------------------------------------------------
------------------------------------------------------------
------------------------------------------------------------
------------------------------------------------------------
------------------------------------------------------------
------------------------------------------------------------
------------------------------------------------------------
------------------------------------------------------------
------------------------------------------------------------
------------------------------------------------------------
------------------------------------------------------------
------------------------------------------------------------
------------------------------------------------------------
------------------------------------------------------------
------------------------------------------------------------
------------------------------------------------------------
------------------------------------------------------------
------------------------------------------------------------
------------------------------------------------------------
------------------------------------------------------------
------------------------------------------------------------
------------------------------------------------------------
------------------------------------------------------------
------------------------------------------------------------
------------------------------------------------------------
------------------------------------------------------------
------------------------------------------------------------
------------------------------------------------------------
------------------------------------------------------------
------------------------------------------------------------
------------------------------------------------------------
------------------------------------------------------------
------------------------------------------------------------
------------------------------------------------------------
-------------------------------------------------
>Bilateria_Petromyzon_tr_S4RVS9_S4RVS9_Neuromedin_U_R_2
QSA-------CG------------------------------------------------
------------------------------------------------------------
------------------LEG----------EESRADDTMMGD-----------------
------------------------------------------------------------
------------------------------------------------------------
------------------------------------------------------------
----------------AN------------------------------------------
--------------------------------------------------AT--------
------------------------------------------------------------
------------------------------------------------------------
--P--------------------------------------------HNL----------
------------------------------------------------------------
------------------------------------------------------------
------TQDELL------------------------------------------------
------------------------------------------------------------
------------------------------------------------------------
----------------LRERG---------------------------------------
----------------RR------------------------------------------
------------------------------------------------------------
------------------------------------------------------------
-Q----------------------S--------------------------D--------
------------------------------------------------------------
------------------------------------------------------------
---------------------F--------F----V------------------------
-------------------------------P-----------------------ICL--
--T------------------------------------------------------YS-
LI-------FA--VGVGGNVLTCTV------------------I------A---------
---S-------------------------------------R-----K----G-------
--------M---------------------------------------------------
----------------K------------T---------P-TN------F-YLFSLAISD
LLVLLLG-------------------------------------------------MPLE
----------------------------------L------YEM-W-S----N----Y--
---------------------------P-----F--------------------------
------------------L--------F--------------------------------
----------------------------G----RL-G----CY-FRTA------------
--------L-FETVCFA-------------SVLNVTALSLER------------------
------------------------------------------------------------
-------------------------------------------------YVA--V-V---
-H------P-L-R-A--------R---S-------S--S-T-R-----------------
R-R----AVRVIAALWLLSGLL-S-LPNT---LT---H--D-------------L-----
N----------------------F------------------------LV----------
-----------LPD---------------------------------------G------
--------------------------SPLDE--------------------S--------
--------A---------V------------CT-------------------V----VHF
--------------------------W---------------P-----------------
------------------------------------------------------------
-----------------Y---------------K-----------YI-------------
----------VAV-TA-----FLFYVLPMALI------SVLYCLMGL-------------
--------------------------EY----R---------------------------
----------------------CS------------------------------------
------------------------------------------------------------
------------------------------------------------------------
------------------------------------------------------------
------------------------------------------------------------
------------------------------------------------------------
------------------------------------------------------------
------------------------------------------------------------
------------------------------------------------------------
------------------------------------------------------------
------------------------------------------------------------
------------------------------------------------------------
------------------------------------------------------------
------------------------------------------------------------
------------------------------------------------------------
------------------------------------------------------------
------------------------------------------------------------
------------------------------------------------------------
------------------------------------------------------------
------------------------------------------------------------
------------------------------------------------------------
------------------------------------------------------------
------------------------NK---K------------------------------
------------------------------------------------------------
------------------------------------------------------------
------------------------------------------------------------
------------------------------------------------------------
------------------------------------------------------------
------------------------------------------------------------
------------------------------------------------------------
------------------------------------------------------------
------------------------------------------------------------
------------------------------------------------------------
------------------------------------------------------------
--------------------HP--------------------------------------
--------------------------------------L---------------------
------------------------------------------------------------
--------------------R---------------------------------------
------------------------------------------------------------
------------------------------------------------------------
------------------------------------------------------------
------------------------------------------------------------
------------------------------------------------------------
------------------------------------------------------------
------------------------------------------------------------
------------------------------------------------------------
------------------------------------------------------------
------------------------------------------------------------
------------------------------------------------------------
------------------------------------------------------------
------------------------------------------------------------
------------------------------------------------------------
------------------------------------------------------------
------------------------------------------------------------
------------------------------------------------------------
------------------------------------------------------------
------------------------------------------------------------
------------------------------------------------------------
------------------------------------------------------------
------------------------------------------------------------
------------------------------------------------------------
------------------------------------------------------------
------------------------------------------------------------
------------------------------------------------------------
------------------------------------------------------------
------------------------------------------------------------
------------------------------------------------------------
------------------------------------------------------------
-------------------------------------------------
>Bilateria_Petromyzon_0031055__RA_Note
------------------------------------------------------------
------------------------------------------------------------
----------------------------------------M-EALWT-------------
-------------NAS--------------------------------------------
----------------------------RLPLG---------------------------
------------------------------------------------------------
-------SALGDPEASTN------------------------------------------
--------------------------------------------------ITTITTN---
------------------------------------------------------------
------------------------------------------------------------
-----------------------------------------------SN-----------
--TII-------------NIINSSSASGG-------------------------------
------------------------------------------------------------
-GGDEEEGAGEEDLDV--------------------------------------------
------------------------------------------------------------
------------------------------------------------------------
------------------------------------------------------------
------------------------------------------------------------
------------------------------------------------------------
-----------------------------------------NT-----------------
-D----------------------M--------------------------Y--------
------------------------------------------------------------
------------------------------------------------------------
---------------------T--------K----L------------------------
-------------------------------L-----------------------VTL--
--L------------------------------------------------------YL-
FI-------FA--VGTVGNGATIYV------------------V------A---------
---R-------------------------------------K-----KTLQQQ-------
--------L---------------------------------------------------
----------------Q------------S---------T-AH------Y-HLVSLAVSD
VLILVVS-------------------------------------------------MPVE
----------------------------------V------YSF-IWF----H----H--
---------------------------P-----W--------------------------
------------------T--------F--------------------------------
----------------------------G----SS-A----CK-AYYY------------
--------L-RDACTYA-------------TVLNICSLSAER------------------
------------------------------------------------------------
-------------------------------------------------YLA--V-C---
-H------P-L-R-A--------K---A-------L--M-S-R-----------------
Q-R----AKALLGLVWVASFLL-A-LPML---FA---M--G-------------T-----
V----------------------E-----------------------KMH----------
-----------------------------------RKD---------------GTADP--
---------------------------------------------------S----G---
--------V---------V------------CT-------------------N----V--
------------------------------------------A--------S--------
------------------------------------------------------------
-----------------------------------E---L--------------------
------------------------------------------------------------
--------------------------DL--------------------------------
------------------------------------------------------------
------------------------------------------------------------
------------------------------------------------------------
------------------------------------------------------------
------------------------------------------------------------
------------------------------------------------------------
------------------------------------------------------------
------------------------------------------------------------
------------------------------------------------------------
------------------------------------------------------------
------------------------------------------------------------
------------------------------------------------------------
------------------------------------------------------------
------------------------------------------------------------
------------------------------------------------------------
------------------------------------------------------------
------------------------------------------------------------
------------------------------------------------------------
------------------------------------------------------------
------------------------------------------------------------
------------------------------------------------------------
------------------------------------------------------------
-----------------------------K-----------------------II-----
------------------------------------------------------------
------------------------------------------------------------
------------------------------------------------------------
------------------------------------------------------------
----------------------------L-------------------------------
------------------------------------------------------------
------------------------------------------------------------
-----------------------------------------------------------Q
------------------------------------------------------------
------------------------------------------------------------
------------------------------------------------------------
------------------------------------------------------------
--------------------------------------V---------------------
-------------------------SG-----------------------------Y---
--------------A-----E---------------------------------------
-------------M--------------------------------------------G-
-------------------------GG-----------A---------------------
--------------------A-------------L-------------------------
------------------------------------------------------------
------------------------------------------------------------
------------------------------------------------------------
------------------------------------------------------------
------------------------------------------------------------
------------------------------------------------------------
------------------------------------------------------------
------------------------------------------------------------
------------------------------------------------------------
------------------------------------------------------------
------------------------------------------------------------
------------------------------------------------------------
------------------------------------------------------------
------------------------------------------------------------
------------------------------------------------------------
------------------------------------------------------------
------------------------------------------------------------
------------------------------------------------------------
------------------------------------------------------------
------------------------------------------------------------
------------------------------------------------------------
------------------------------------------------------------
------------------------------------------------------------
------------------------------------------------------------
------------------------------------------------------------
------------------------------------------------------------
------------------------------------------------------------
-------------------------------------------------
>Bilateria_Petromyzon_0043940__RA_Note
------------------------------------------------------------
------------------------------------------------------------
----------------------------------------M-------------------
------------------------------------------------------------
------------------------------------------------------------
------------------------------------------------------------
------------------------------------------------------------
------------------------------------------------------------
------------------------------------------------------------
------------------------------------------------------------
------------------------------------------------------------
------------------------------------------------------------
------------------------------------------------------------
------------------------------------------------------------
------------------------------------------------------------
------------------------------------------------------------
------------------------------------------------------------
------------------------------------------------------------
------------------------------------------------------------
------------------------------------------------------------
------------------------------------------------------------
------------------------------------------------------------
------------------------------------------------------------
------------------------------K-----------------------------
------------------------------------------------------------
------------------------------------------------------------
-------------------------------------------L----------------
----------------------------------------------------Q-------
------------------------------------------------------------
----------------R----------------------A--------------------
------------------------------------------------------------
------------------------------------------------------------
------------------------------------------------------------
------------------------------------------------------------
----------------------------A-------------------------------
------------------------------------------------------------
------------------------------------------------------------
------------------------------------------------------------
--------P---R----------H----------------A-L-----------------
R-R----ALARAALIWALALAL-A-LPDA---VL---S--H-------------V-----
H----------------------AFYL----D--D----D----DTAAVDDE--------
------------------------E----EPRTGDSASGDGGDATGAAAAPH-G------
---------------------------------------------------R--------
--------T------LL-V------------CV-------------------P-------
--------------------------F---------------PLD-----GD--------
-----------------------------------------A------------------
-Q---------------P---------------L-R---I-----HA-------------
-----------SL-LF-----LAYYALPLCAI------CGYYYHIAR-------------
--------------------------AL----L------------------A--------
-----------------------S--------A------------R--------------
--------------ELP-------------------------------------------
-----------------------G------------------------------------
------------------------------------------------------------
------------------------------------------------------------
------------------------------------------------------------
------------------------------------------------------------
------------------------------------------------------------
------------------------------------------------------------
------------------------------------------------------------
------------------------------------------------------------
------------------------------------------------------------
------------------------------------------------------------
------------------------------------------------------------
------------------------------------------------------------
------------------------------------------------------------
------------------------------------------------------------
------------------------------------------------------------
------------------------------------------------------------
------------------------------------------------------------
---------------E-------------R----------------G-------------
-----------G----------------------------G-------------------
-G------G-----------E---HA---K-----------------------LA-----
------------------------------------------------------------
------------------------------------------------------------
------------------------------------------RTV---LVLAALFAAC--
---------W-----LPAHLLY---------------------------LYR-A------
----------------------------F---A--------P--G---Q-----------
------------------------------------------------------------
------------------------------------------------------------
------------------------------------AA---------------AS----R
------A---------------H---L--------------L-LT---------------
------------------------V-AARA------------------------------
---------LSF------------------------------------------------
--------------CGSCV-NP-----MAL---------YL-------------------
--------------------------------------L---------------------
-------------------------SD-----G-----------------------F---
--------------------R-------------------------------------AH
-------------L-------------------R--------------------------
--------------------------------------AD--------------------
----------------------------------L-------------------------
-----------SP-----------------------------------------------
-----------------------------C------------------------------
-RR------------------------------------------------------LFR
GVGG----------------------------------GGSGG-------GD--------
------------AGAAMRRRR---------------------------------------
------------------------------------------------------------
------------------------------------------------------------
-----RRRST--------------------------------------------------
------------------------------------------------------------
------------------------------------------------------------
------------------------------------------------------------
------------------------------------------------------------
------------------------------------------------------------
------------------------------------------------------------
----------------------------------------------RLAS----------
------------------------------------------------------------
------------------------------------------------------------
------------------------------------------------------------
------------------------------------------------------------
------------------------------------------------------------
------------------------------------------------------------
------------------------------------------------------------
------------------------------------------------------------
------------------------------------------------------------
------------------------------------------------------------
------------------------------------------------------------
------------------------------------------------------------
-------------------------------------VL----------
>Bilateria_Petromyzon_tr_S4REH7_S4REH7_GPCR_F1_2_d
------------------------------------------------------------
------------------------------------------------------------
------------------------------------------------------------
------------------------------------------------------------
------------------------------------------------------------
------------------------------------------------------------
------------------------------------------------------------
------------------------------------------------------------
------------------------------------------------------------
------------------------------------------------------------
------------------------------------------------------------
------------------------------------------------------------
------------------------------------------------------------
------------------------------------------------------------
------------------------------------------------------------
------------------------------------------------------------
------------------------------------------------------------
------------------------------------------------------------
------------------------------------------------------------
------------------------------------------------------------
------------------------------------------------------------
------------------------------------------------------------
------------------------------------------------------------
------------------------------------------------------------
------------------------------------------------------------
------------------------------------------------------------
VL-----------------------------------------L------C---------
-----------------------------------------------P------------
------------------------------------------------------------
----------------Q--------------------------------L-FLFHVARA-
------------------------------------------------------------
------------------------------------------------------------
------------------------------------------------------------
------------------------------------------------------------
------------------------------------------------------------
------------------------------------------------------------
------------------------------------------------------------
------------------------------------------------------------
--------P-------------------------------S-------------------
-----------------------A------------------------------------
-----------------------E------------------------------------
-----------------------------------------------------S------
---------------------------------------------------F--------
--------T---------Q------------CV-------------------TH--GS--
--------------------------F---------------P--------R--------
-----------------------------------------R------------------
-W---------------H---------------E-V---C-----YL-------------
-----------MF-TF-----SCLYLLPLVVM------LASYGHILL-------------
--------------------------QI----S------------------R--------
-----------------------R--------V------------K--------------
--------------NVEL------------------------------------------
---------------------------------------REMRA----------------
------------------------------------------------------------
------------------------------------------------------------
------------------------------------------------------------
------------------------------------------------------------
------------------------------------------------------------
------------------------------------------------------------
------------------------------------------------------------
------------------------------------------------------------
------------------------------------------------------------
------------------------------------------------------------
------------------------------------------------------------
------------------------------------------------------------
------------------------------------------------------------
------------------------------------------------------------
------------------------------------------------------------
------------------------------------------------------------
------CN-----------------H----------------------------------
---------------G-------------P----------------S-------------
-----------T----------------------------L-------------------
-S------R-----------A---RA---R-----------------------TL-----
------------------------------------------------------------
------------------------------------------------------------
------------------------------------------CMT---ALIVSSFIVC--
---------W-----TPYYLLG---------------------------VWY-C------
----------------------------I---R--------P--A---M-----------
------------------------------------------------------------
------------------------------------------------------------
-----------------------------------------------------AS----E
----DHI---------------P---E--------------A-VS---------------
------------------------H-GLFL------------------------------
---------FGL------------------------------------------------
--------------LNACI-DP-----VVY---------GF-------------------
--------------------------------------F---------------------
-------------------------SV-----P-----------------------L---
--------------GPGSACR-------------------------------------RR
----------CCCF-------------------R--------------------------
------------------------------------------------------------
--------------------V-------------V-------------------------
------------------------------------------------------------
------------------------------------------------------------
-ST---------------------------------------------------------
------------------------------------------------------------
-----------------DRDAGSAAIHN--------------------------------
------------------------------------------------------------
-----------------------------------------------------------H
KHKGQRQNTVDSDPTSRHLAHLAS------------------------------------
------------------------------------------------------------
----------------------------------WRSYLSSSVSSAFVDFVRG-------
------------------------------------------------------------
---------------------------------------HW-------------------
------------------------------------------------------------
-------------------HSRRPHGDARAAA----------------------------
----------------------------------------------RVPS----------
------------------------------------------------------------
------------------------------------------------------------
------------------------------------------------------------
-------------------------------------------P----------------
------------------------------------------TTVYVLSQLC--------
------------------------------------------------------------
------------------------------------------------------------
------------------------------------------------------------
--------------------------------------------------DPHATQG---
------------------------------------------------------------
------------------------------------------------------------
------------------------------------------------------------
-------------------------------------------------
>Bilateria_Petromyzon_0056276__RA_Note
------------------------------------------------------------
------------------------------------------------------------
----------------------------------------M-------------------
------------------------------------------------------------
------------------------------------------------------------
------------------------------------------------------------
------------------------------------------------------------
------------------------------------------------------------
------------------------------------------------------------
------------------------------------------------------------
------------------------------------------------------------
------------------------------------------------------------
------------------------------------------------------------
------------------------------------------------------------
------------------------------------------------------------
------------------------------------------------------------
------------------------------------------------------------
------------------------------------------------------------
------------------------------------------------------------
------------------------------------------------------------
------------------------------------------------------------
------------------------------------------------------------
------------------------------------------------------------
------------------------------K----A------------------------
-------------------------------V-----------------------NTA--
--V------------------------------------------------------SS-
AV-------FV--VGLVGNATLLRI------------------I------W---------
---R-------------------------------------N-----K----R-------
--------M---------------------------------------------------
----------------R------------N---------G-PN------A-LIGSLALGD
LLYIVIA-------------------------------------------------LPVS
---------------------------------------------------------G--
------------------------------------------------------------
---------------------------M--------------------------------
----------------------------G-------------------------------
------------------------------------------------------------
------------------------------------------------------------
------------------------------------------------------V-----
--------P-V--------------------------------C----------------
-------TALEIVAIWLLSLLL-A-APEA---VG---F--D-------------L-----
L----------------------V------------------------SE----------
----------------------YR-----------------------------G------
---------------------------------------------------VT-------
-------LR---------T------------CM-------------------L----A--
------------------------------------------PQQ------S--------
------------------------------------------------------------
GA---------------F---------------M-R---V-----YKVAKD---------
-----------WW-LL-----GFYYCMPLACT------GAFYSLMAC-------------
--------------------------EM----L------------------S--------
-----------------------R--------K------------R--------------
------------------------------------------------------------
-----------------------G---------------D--------------------
------------------------------------------------------------
------------------------------------------------------------
------------------------------------------------------------
------------------------------------------------------------
------------------------------------------------------------
------------------------------------------------------------
------------------------------------------------------------
------------------------------------------------------------
------------------------------------------------------------
------------------------------------------------------------
------------------------------------------------------------
------------------------------------------------------------
------------------------------------------------------------
------------------------------------------------------------
------------------------------------------------------------
------------------------------------------------------------
------------------------LR----------------------------------
--------------LS-------------L----------------S-------------
-----------D----------------------------H-------------------
-L------K-----------Q---RR---E-----------------------VA-----
------------------------------------------------------------
------------------------------------------------------------
------------------------------------------KTV---FCLVLVFAVC--
---------W-----FPLHLSR---------------------------TLK-NSV----
----------------------------Y---------------S---A-----------
--VDP-------------------------------------------------------
-----------------------------------------------GR-----------
------------------------------------CD---------------LL----S
------S---------------L---L--------------V-LD---------------
------------------------Y-VGVN------------------------------
---------MTC------------------------------------------------
--------------INSCI-NP-----IAL---------YL-------------------
--------------------------------------V---------------------
-------------------------SK-----R-----------------------F---
--------------------K-------------------------------------NC
-------------F-------------------K--------------------------
--------------------------------------D---------------------
------------------------------------------------------------
------------------------------------------------------------
------------------------------------------------------------
------------------------------------------------------------
------------------------------------------------------------
------------------------------------------------------------
------------------------------------------------------------
------------------------------------------------------------
-----RGGGRASWPQDFQ------------------------------------------
------------------------------------------------------------
--------------------------------------EGASG-----------------
------------------------------------------------------------
------------------------------------------------------------
------------------------------------------------------------
------------------------------------------------------------
-------------------------------------------------T----------
---------------------------GLVERD---------------------------
------------------------------------------------------------
------------------------------------------------------------
------------------------------------------------------------
------------------------------------------------------------
------------------------------------------------------------
------------------------------------------------------------
------------------------------------------------------------
------------------------------------------------------------
------------------------------------------------------------
------------------------------------------------------------
------------------------------------------------------------
-------------------------------------------------
>Bilateria_Petromyzon_0055137__RA_Note
------------------------------------------------------------
------------------------------------------------------------
------------------------------------------------------------
------------------------------------------------------------
------------------------------------------------------------
------------------------------------------------------------
------------------------------------------------------------
------------------------------------------------------------
------------------------------------------------------------
------------------------------------------------------------
------------------------------------------------------------
------------------------------------------------------------
------------------------------------------------------------
------------------------------------------------------------
------------------------------------------------------------
------------------------------------------------------------
------------------------------------------------------------
------------------------------------------------------------
------------------------------------------------------------
------------------------------------------------------------
------------------------------------------------------------
------------------------------------------------------------
------------------------------------------------------------
------------------------------------------------------------
------------------------------------------------------------
------------------------------------------------------------
------------------------------------------------------------
------------------------------------------------------------
------------------------------------------------------------
------------------------------------------------------------
------------------------------------------------------------
------------------------------------------------------------
------------------------------------------------------------
------------------------------------------------------------
------------------------------------------------------------
------------------------------------------------------------
------------------------------------------------------------
------------------------------------------------------------
------------------------------------------------------------
-------------------------MPII---VY---A--D-------------T-----
D----------------------F------------------------IR----------
-------------------------------------E---------------D------
---------------------------------------------------L--------
--------V---------I------------CN-------------------L----I--
--------------------------W---------------P--------N--------
-----------------------------------------E------------------
-T---------------W---------------S-S---A-----FV-------------
-----------VY-TF-----TVGFLVPVVAI------CLCYLLIIV-------------
--------------------------KM----R------------------V--------
-----------------------V--------A------------L--------------
--------------K---------------------------------------------
------------------------------------------------------------
------------------------------------------------------------
------------------------------------------------------------
------------------------------------------------------------
------------------------------------------------------------
------------------------------------------------------------
------------------------------------------------------------
------------------------------------------------------------
------------------------------------------------------------
------------------------------------------------------------
------------------------------------------------------------
------------------------------------------------------------
------------------------------------------------------------
------------------------------------------------------------
------------------------------------------------------------
------------------------------------------------------------
------------------------------------------------------------
-------------------------A----------------------------------
---------------G-------------W----------------Q-------------
-----------Q----------------------------R-------------------
-R------R-----------S---EL---K-----------------------IT-----
------------------------------------------------------------
------------------------------------------------------------
------------------------------------------RMV---MMVVAVFVVC--
---------W-----MPFYVMQ---------------------------LVN-V------
----------------------------F---S--------R--A---L-----------
--D---------------------------------------------------------
------------------------------------------------------------
-----------------------------------------------------------P
-----------------------------------------R-LT---------------
------------------------N-FFVI------------------------------
---------LSY------------------------------------------------
--------------ANSCA-NP-----ILY---------GF-------------------
--------------------------------------L---------------------
-------------------------SD-----N-----------------------F---
--------------------K-------------------------------------RL
-------------F-------------------Q--------------------------
--------------------------------------R---------------------
--------------------I-------------L-------------------------
------------------------------------------------------------
-----------------------------C------------------------------
-LRW------------------VDGTT---------------------------------
--------------------------EEPMD-----------------------------
------------YRATAPRSRPPGGQPL--------------------------------
------------------------------------------------------------
-------------------------P--A-------------------------------
-----QPAAAGAHHHHHHQ-----------------------------------------
------------------------------------------------------------
------------------------------------HNNNSSS-----------------
------------------------------------------------------------
------------------------------------------------------------
----------------------------NPGA----------------------------
------------------------------------------------------------
----------------------------------------------NAAT----------
---------------------------AALMAARL-------------------------
------------------------------------------------------------
------------------------------------------------------------
--AGSSTEQGGGGRARADVGGTASGNSS---TA---------------------------
------------------G--------VTPVAAADNCAAAPVHTVFGN------------
------------------------------------------------------------
------------------------------------------------------------
------------------------------------------------GM----------
------------------------------------------------------------
----CTS-----------------------------------------------------
------------------------------------------------------------
------------------------------------------------------------
----------------------------------HTTTL----------
>Bilateria_Petromyzon_tr_S4RZH4_S4RZH4_GPCR_F1_2_d
------------------------------------------------------------
------------------------------------------------------------
------------------------------------------------------------
------------------------------------------------------------
------------------------------------------------------------
------------------------------------------------------------
------------------------------------------------------------
------------------------------------------------------------
------------------------------------------------------------
------------------------------------------------------------
------------------------------------------------------------
------------------------------------------------------------
------------------------------------------------------------
------------------------------------------------------------
------------------------------------------------------------
------------------------------------------------------------
------------------------------------------------------------
------------------------------------------------------------
------------------------------------------------------------
------------------------------------------------------------
------------------------------------------------------------
------------------------------------------------------------
------------------------------------------------------------
------------------------------------------------------------
-------------------------------V-----------------------IIA--
--L------------------------------------------------------YG-
LA-------TV--LALSGNAVVVWV------------------L------A---------
---L-------------------------------------G-----R----R-------
--------A---------------------------------------------------
----------------R------------T---------D-IS------A-FLINLALAD
LTMALFC-------------------------------------------------LPFT
----------------------------------F------TEV-L-L---------Q--
---------------------------S-----W--------------------------
------------------L--------F--------------------------------
----------------------------G----AL-L----CP-LVRF------------
--------A-QTLSVSV-------------SIYTLTTIGIDR------------------
------------------------------------------------------------
-------------------------------------------------YYA--V-C---
-H------P-L-H-S--------R---M------------T-K-----------------
S-R----GKVLIALIWAVSISI-S-LSTT---TL---A--V-------------A-----
T----------------------R------------------------GP----------
-----------------------------------MLQL--------------G------
---------------------------------------------------K--------
--------G---------K------------CL-------------------EV---G--
--------------------------W---------------P--------S--------
-----------------------------------------R------------------
-G---------------Y---------------Q-Q---S-----YT-------------
-----------VA-LL-----LGTYLLPLLVL------TLAYSSVAV-------------
--------------------------RL----W------------------G--------
-----------------------R--------R------------T--------------
--------------P---------------------------------------------
-----------------------G------------------------------------
------------------------------------------------------------
------------------------------------------------------------
------------------------------------------------------------
------------------------------------------------------------
------------------------------------------------------------
------------------------------------------------------------
------------------NV----------------------------------------
------------------------------------------------------------
------------------------------------------------------------
------------------------------------------------------------
------------------------------------------------------------
------------------------------------------------------------
------------------------------------------------------------
--------------------------D---------------------------------
------------------------------------------------------------
------------------------------------------------------------
-------H-----------------N----------------------------------
---------------R-------------E----------------L-------------
-----------H----------------------------Q-------------------
-E------R-----------S---KR---K-----------------------LC-----
------------------------------------------------------------
------------------------------------------------------------
------------------------------------------HLVFFPTIFVVVVVVV--
---------L-----IEIYI----------------------------------------
-----------------------------------------E--S---D-----------
--KRG-------------------------------------------------------
------------------------------------------------DP----------
-----------------------------------------------------------G
------W---------------L---R--------------G-VQ---------------
------------------------I-LAFN------------------------------
---------LSI------------------------------------------------
--------------SSPIM-KP-----GLQ---------IW-------------------
--------------------------------------Q---------------------
-------------------------HS-----S-----------------------F---
------------------------------------------------------------
------------------------------------------------------------
------------------------------------------------------------
------------------------------------------------------------
------------------------------------------------------------
------------------------------------------------------------
------------------------------------------------------------
------------------------------------------------------------
------------------------------------------------------------
------------------------------------------------------------
------------------------------------------------------------
------------------------------------------------------------
------------------------------------------------------------
------------------------------------------------------------
------------------------------------------------------------
------------------------------------------------------------
------------------------------------------------------------
------------------------------------------------------------
------------------------------------------------------------
------------------------------------------------------------
------------------------------------------------------------
------------------------------------------------------------
------------------------------------------------------------
------------------------------------------------------------
------------------------------------------------------------
------------------------------------------------------------
------------------------------------------------------------
------------------------------------------------------------
------------------------------------------------------------
------------------------------------------------------------
------------------------------------------------------------
-------------------------------------------------
>Bilateria_Petromyzon_0054249__RA_Note
------------------------------------------------------------
------------------------------------------------------------
----------------------------------------M-S-----------------
-------------TPRRF--TST----F------WL------SL-GIA------------
------------------------------------------------------------
------------------------------------------------------------
-----------FVVGLASVNGQG-------------------------------------
-----------------------------------------NRPVFEPLDQSESA-----
----------------------------------------DNQTVAVISPVMKSP-----
---------------------------------------------------------PL-
-------------------------------------GSPRLVAPA-SN-----------
----------------------S-------------------------------------
------------------------------------------------------------
------SSSSSSSSSSS-------------------------------------------
------------------------------------------------------------
------------------------------------------------------------
---------------------------------SSSLASSSG------------------
----------------PRP--------------PGRPPPCPI------------------
------------------------------------------------------------
------------------------------QS---------GM-----------------
-S----------------------H--------------------------V--------
------------------------------------------------------------
------------------------------------------------------------
---------------------F--------K----Y------------------------
-------------------------------I-----------------------NTI--
--L------------------------------------------------------SC-
AI-------FV--VGIIGNTTLLRI------------------I------Y---------
---K-------------------------------------N-----K----C-------
--------M---------------------------------------------------
----------------R------------N---------G-PN------V-LIASLALGD
LFYIVID-------------------------------------------------IPIN
----------------------------------V------YKL-H-A---------E--
---------------------------S-----W--------------------------
------------------P--------F--------------------------------
----------------------------G----AT-M----CK-MVPF------------
--------L-QKGSLGI-------------TVLSLCVLS---------------------
------------------------------------------------------------
------------------------------------------------------------
----GMGIP-L-------------------------------------------------
--L----TALEILAIWTLSLVL-A-VPEL---VS---F--D-------------M-----
L----------------------S------------------------WD----------
----------------------YR-----------------------------N------
---------------------------------------------------RT-------
-------LN---------T------------CI-------------------V----I--
------------------------------------------PQT------S--------
------------------------------------------------------------
-----------------F---------------V-E---G--------------------
------------------------------------------------------------
------------------------------------------------------------
------------------------------------------------------------
------------------------------------------------------------
------------------------------------------------------------
------------------------------------------------------------
------------------------------------------------------------
------------------------------------------------------------
------------------------------------------------------------
------------------------------------------------------------
------------------------------------------------------------
------------------------------------------------------------
------------------------------------------------------------
------------------------------------------------------------
------------------------------------------------------------
------------------------------------------------------------
------------------------------------------------------------
------------------------------------------------------------
------------------------------------------------------------
------------------------------------------------------------
------------------------------------------------------------
------------------------------------------------------------
------------------------------------------------------------
------------------------------------------------------------
--------K-----------R---RQ---E------------------------------
------------------------------------------------------------
------------------------------------------------------------
------------------------------------------------------------
------------------------------------------------------------
------------------------------------------------------------
------------------------------------------------------------
------------------------------------------------------------
------------------------------------------------------------
------------------------------------------------------------
----------------------------ID------------------------------
---------SAK------------------------------------------------
--------------GNS-------------------------------------------
------------------------------------------------------------
------------------------------------------------------------
------------------------------------------------------------
------------------------------------------------------------
------------------------------------------------------------
------------------------------------------------------------
------------------------------------------------------------
------------------------------------------------------------
------------------------------------------------------------
------------------------------------------------------------
------------------------------------------------------------
------------------------------------------------------------
------------------------------------------------------------
-------------GSE--------------------------------------------
------------------------------------------------------------
------------------------------------------------------------
------------------------------------------------------------
------------------------------------------------------------
------------------------------------------------------------
------------------------------------------------------------
------------------------------------------------------------
------------------------------------------------------------
------------------------------------------------------------
------------------------------------------------------------
------------------------------------------------------------
------------------------------------------------------------
------------------------------------------------------------
------------------------------------------------------------
------------------------------------------------------------
------------------------------------------------------------
------------------------------------------------------------
------------------------------------------------------------
------------------------------------------------------------
-------------------------------------------------
>Bilateria_Petromyzon_tr_S4R9S1_S4R9S1_GPCR_F1_2_d
------------------------------------------------------------
------------------------------------------------------------
---------------------------------------TM-------------------
------------------------------------------------------------
------------------------------------------------------------
------------------------------------------------------------
------------------------------------------------------------
------------------------------------------------------------
------------------------------------------------------------
------------------------------------------------------------
------------------------------------------------------------
------------------------------------------------------------
------------------------------------------------------------
------------------------------------------------------------
------------------------------------------------------------
------------------------------------------------------------
------------------------------------------------------------
------------------------------------------------------------
------------------------------------------------------------
------------------------------------------------------------
------------------------D--------------------------L--------
------------------------------------------------------------
------------------------------------------------------------
---------------------I--------E----D------------------------
-------------------------------V-----------------------VPA--
--V------------------------------------------------------SC-
LV-------VV--LALPLNLVAIYI------------------L------C---------
---A-------------------------------------C-----I----K-------
--------R---------------------------------------------------
----------------K------------S---------S-TT------V-LMINLAVAD
VLFVCC--------------------------------------------------LFFI
----------------------------------I------PYY-F-K----G----N--
---------------------------V-----W--------------------------
------------------V--------F--------------------------------
----------------------------G----LF-L----CH-FIYT------------
--------I-FFTTTYV-------------SILSVMALSVDR------------------
------------------------------------------------------------
-------------------------------------------------YFA--I-L---
-Y------P-I-K-S--------K---V-------W--R-N-K-----------------
V-W----GCMASAITWVMAFIH-V-VPMN---AT---K--M-------------M-----
N----------------------INT--------------------DHNT----------
-------------------------------------S---------------E------
---------------------------------------------------A--------
--------S---------S------------CC-------------------D----N--
--------------------------F---------------A--------P------DD
L-----------------------------------------------------------
-E---------------F---------------I-A---R-----LR-------------
-----------LV-LC-----ITLYVFPLFVT------SYCYASIIN-------------
--------------------------VL--------------------------------
------------------------------------------------------------
------------------------------------------------------------
------------------------------------------------------------
------------------------------------------------------------
------------------------------------------------------------
------------------------------------------------------------
------------------------------------------------------------
------------------------------------------------------------
------------------------------------------------------------
------------------------------------------------------------
------------------------------------------------------------
------------------------------------------------------------
------------------------------------------------------------
------------------------------------------------------------
------------------------------------------------------------
------------------------------------------------------------
------------------------------------------------------------
------------------------------------------------------------
------------------------------------------------------------
------------------------------------------------------------
----------------------------------------------N-------------
-----------M----------------------------G-------------------
-Q------E-----------K---KT---R-----------------------AI-----
------------------------------------------------------------
------------------------------------------------------------
------------------------------------------RLI---IITMLIYLFC--
---------F-----GCYNATH---------------------------VIG-Y------
----------------------------V---N--------H--L---N-----------
------------------------------------------------------------
------------------------------------------------------------
------------------------------------------------------------
----------------------L------------------W-WR---------------
------------------------P-LSLV------------------------------
---------FNT------------------------------------------------
--------------LNCML-DP-----LIY---------YF-------------------
--------------------------------------A---------------------
-------------------------ST-----T-----------------------C---
--------------------Q-------------------------------------EV
-------------L-------------------K--------------------------
--------------------------------------E---------------------
--------------------Y-------------F-------------------------
-----------TK-----------------------------------------------
------------------------------------------------------------
------------------------------------------------------------
------------------------------------------------------------
------------------------------------------------------------
------------------------------------------------------------
------------------------------------------------------------
------------------------------------------------------------
------------------------------------------------------------
------------------------------------------------------------
------------------------------------------------------------
------------------------------------------------------------
------------------------------------------------------------
------------------------------------------------------------
------------------------------------------------------------
------------------------------------------------------------
------------------------------------------------------------
------------------------------------------------------------
------------------------------------------------------------
------------------------------------------------------------
------------------------------------------------------------
------------------------------------------------------------
------------------------------------------------------------
------------------------------------------------------------
------------------------------------------------------------
------------------------------------------------------------
------------------------------------------------------------
-------------------------------------------------
>Bilateria_Petromyzon_tr_S4R8E9_S4R8E9_GPCR_F1_2_d
------------------------------------------------------------
------------------------------------------------------------
------------------------------------------------------------
------------------------------------------------------------
------------------------------------------------------------
------------------------------------------------------------
------------------------------------------------------------
------------------------------------------------------------
------------------------------------------------------------
------------------------------------------------------------
------------------------------------------------------------
------------------------------------------------------------
------------------------------------------------------------
------------------------------------------------------------
------------------------------------------------------------
------------------------------------------------------------
------------------------------------------------------------
------------------------------------------------------------
------------------------------------------------------------
------------------------------------------------------------
-S----------------------A--------------------------G--------
------------------------------------------------------------
------------------------------------------------------------
---------------------L--------R----I------------------------
-------------------------------A-----------------------ISA--
--V------------------------------------------------------YS-
LV-------CG--AGLLGNLIVVLL------------------M------R---------
---A-------------------------------------K-----Q----R-------
-------WR---------------------------------------------------
----------------K------------S---------A-VN------T-LVLGLALTD
FHFVLV--------------------------------------------------LPFW
----------------------------------A------ADV-A-L----D----Y--
---------------------------S-----W--------------------------
------------------P--------F--------------------------------
----------------------------G----RL-M----CK-LVSA------------
--------T-TLMNMYA-------------SVFFLTAICVTR------------------
------------------------------------------------------------
-------------------------------------------------YRY--I-A---
-A------A-M-R-A--------R---P-------R--P-T-S-----------------
A-A----ARWVCVLIWLTAALV-A-APHA---VF---A--S-------------T-----
R----------------------A------------------------VS----------
-----------------------------------------------------G------
---------------------------------------------------D--------
--------V---------L------------CL-------------------V----R--
--------------------------F---------------P--------G------SE
D------------------------------------AA--Q------------------
-F---------------W---------------L-G---L-----YQ-------------
-----------LQ-KV-----LLGFALPLLVI------SVCYLLLLR-------------
--------------------------YL----R------------------R--------
-----------------------H--------G------------V--------------
--------------P---------------------------------------------
-----------------------G------------------------------------
------------------------------------------------------------
------------------------------------------------------------
------------------------------------------------------------
------------------------------------------------------------
------------------------------------------------------------
------------------------------------------------------------
------------------------------------------------------------
------------------------------------------------------------
------------------------------------------------------------
------------------------------------------------------------
------------------------------------------------------------
------------------------------------------------------------
------------------------------------------------------------
------------------------------------------------------------
------------------------------------------------------------
------------------------------------------------------------
------------------------------------------------------------
------------------------------------------------------------
------------------------------------------------------------
-E------R-----------R---KW---R-----------------------VT-----
------------------------------------------------------------
------------------------------------------------------------
------------------------------------------LSI---TVVVLSFFLC--
---------W-----LPNHAVT---------------------------LWG-V------
----------------------------L---V--------K--R---R-----------
--TPT-------------------------------------------------------
------------------------------------------------------------
------------------------------------CS----------------------
------------------------------------------------------------
------------------------P-PPCG------------------------------
---------LAH------------------------------------------------
--------------ANSCL-DP-----VLY---------CL-------------------
--------------------------------------M---------------------
-------------------------RA-----E-----------------------F---
--------------------R-------------------------------------RR
-------------L-------------------A--------------------------
--------------------------------------R---------------------
--------------------A-------------L-------------------------
------------------------------------------------------------
------------------------------------------------------------
------------------------------------------------------------
------------------------------------------------------------
------------------------------------------------------------
------------------------------------------------------------
------------------------------------------------------------
------------------------------------------------------------
------------------------------------------------------------
------------------------------------------------------------
------------------------------------------------------------
------------------------------------------------------------
------------------------------------------------------------
------------------------------------------------------------
------------------------------------------------------------
------------------------------------------------------------
------------------------------------------------------------
------------------------------------------------------------
------------------------------------------------------------
------------------------------------------------------------
------------------------------------------------------------
------------------------------------------------------------
------------------------------------------------------------
------------------------------------------------------------
------------------------------------------------------------
------------------------------------------------------------
------------------------------------------------------------
-------------------------------------------------
>Bilateria_Petromyzon_0042544__RA_Note
------------------------------------------------------------
------------------------------------------------------------
------------------------------------------------------------
------------------------------------------------------------
------------------------------------------------------------
------------------------------------------------------------
------------------------------------------------------------
------------------------------------------------------------
------------------------------------------------------------
------------------------------------------------------------
------------------------------------------------------------
------------------------------------------------------------
------------------------------------------------------------
------------------------------------------------------------
------------------------------------------------------------
------------------------------------------------------------
------------------------------------------------------------
------------------------------------------------------------
------------------------------------------------------------
------------------------------------------------------------
------------------------------------------------------------
------------------------------------------------------------
------------------------------------------------------------
------------------------------------------------------------
------------------------------------------------------------
------------------------------------------------------------
--------------------MACWV------------------L----------------
-----------------------------------------G-----R----T-------
--------K---------------------------------------------------
----------------K------------N---------S-MS------I-YALNLATAD
LFYLAV--------------------------------------------------VPMK
----------------------------------I------GYT-F-N----G----N--
---------------------------N-----W--------------------------
------------------I--------F--------------------------------
----------------------------P----VF-L----CR-VTTL------------
--------I-FFTNIYA-------------SIMILAAISVDR------------------
------------------------------------------------------------
-------------------------------------------------YKA--V-V---
-H------P-L-E-V--------S---R-------W--R-E-P-----------------
R-T----AWIVCAVIWVITVAE-I-APIN---YV---T--F-------------T-----
V----------------------MV-----------------------NA----------
-------------------------------------T---------------NG-----
-----------------------------------------------SAPPT--------
--------I---------K------------CY-------------------E----K--
--------------------------F---------------S--------T------SD
M-----------------------------------------------------------
-D---------------F---------------L-T---I-----YR-------------
-----------LY-LF-----SSLYLPSLVAM------LFSYISVIK-------------
--------------------------SL----F------------------K--------
-----------------------V--------D------------D--------------
------------------------------------------------------------
------------------------------------------------------------
------------------------------------------------------------
------------------------------------------------------------
------------------------------------------------------------
------------------------------------------------------------
------------------------------------------------------------
------------------------------------------------------------
------------------------------------------------------------
------------------------------------------------------------
------------------------------------------------------------
------------------------------------------------------------
------------------------------------------------------------
------------------------------------------------------------
------------------------------------------------------------
------------------------------------------------------------
------------------------------------------------------------
------------------------------------------------------------
-------------------------Q----------------------------------
---------------V-------------D----------------V-------------
-----------M----------------------------K-------------------
-R------D-----------K---KI---R-----------------------AI-----
------------------------------------------------------------
------------------------------------------------------------
------------------------------------------KLT---VLIISNFFVC--
---------F-----TTYNVSH---------------------------IIG-F------
----------------------------I---E--------S--R---Y-----------
--NRM-------------------------------------------------------
------------------------------------------------------------
-----------------------------------------------------SW----E
------S---------------L---A--------------L-LR---------------
------------------------D-IALG------------------------------
---------LSL------------------------------------------------
--------------LNSLF-DP-----VVA---------FV-------------------
--------------------------------------A---------------------
-------------------------SS-----S-----------------------F---
--------------------R-------------------------------------NS
-------------C-------------------K--------------------------
--------------------------------------N---------------------
--------------------I-------------I-------------------------
-----------K------------------------------------------------
-----------------------------C------------------------------
-RL---------------------------------------------------------
------------------------------------------------------------
------------------------------------------------------------
------------------------------------------------------------
------------------------------------------------------------
-----FKNRIEDAAT---------------------------------------------
------------------------------------------------------------
------------------------------------------------------------
------------------------------------------------------------
------------------------------------------------------------
------------------------------------------------------------
------------------------------------------------------------
------------------------------------------------------------
------------------------------------------------------------
------------------------------------------------------------
------------------------------------------------------------
------------------------------------------------------------
------------------------------------------------------------
------------------------------------------------------------
------------------------------------------------------------
------------------------------------------------------------
------------------------------------------------------------
------------------------------------------------------------
------------------------------------------------------------
------------------------------------------------------------
-------------------------------------------------
>Bilateria_Petromyzon_tr_S4RG53_S4RG53_Neurotensin_R_1__high_affinity
------------------------------------------------------------
------------------------------------------------------------
------------------------------------------------------------
------------------------------------------------------------
------------------------------------------------------------
------------------------------------------------------------
------------LRPTATV-----------------------------------------
-----------------------------------------------AAHSS--------
-------------------------------------------SGVG-------------
------------------------------------------------------------
------------------------------------------GGIG-VN-----------
---------------------DSAH-----------------------------------
------------------------------------------------------------
-----ANSSGQQSLEI--------------------------------------------
------------------------------------------------------------
------------------------------------------------------------
------------------------------------------------------------
------------------------------------------------------------
------------------------------------------------------------
-----------------------------------------ST-----------------
-S----------------------L--------------------------G--------
------------------------------------------------------------
------------------------------------------------------------
---------------------S--------K----A------------------------
-------------------------------F-----------------------ITA--
--L------------------------------------------------------YM-
AL-------FV--VGTVGNAVTLYV------------------V------L---------
---R-------------------------------------K-----R----S-------
--------A---------------------------------------------------
----------------RHLQH--------G---------T-AH------Y-HLVSMAASD
LLTLMLG-------------------------------------------------LPVE
----------------------------------L------YNF-IWV----H----D--
---------------------------Q-----W--------------------------
------------------A--------F--------------------------------
----------------------------G----DL-G----CR-GYYY------------
--------L-RDSCTYA-------------TVLNITSLSVER------------------
------------------------------------------------------------
-------------------------------------------------YLA--V-C---
-H------P-L-R-A--------M---T-------V--A-S-P-----------------
R-R----TRRLVAAVWFTSFLL-A-LPMA---LV---M--G-------------Q-----
Q----------------------V-----------------------YVE----------
-----------------------------------RRH---------------GFVDEHV
-----------------------------AA--------------------I--------
--------H---------V------------CT-------------------C----V--
--------------------------------------------------SS--------
-----------------------------------------I------------------
-D---------------T---------------L-K---V-----VI-------------
-----------QV-NV-----FLAFVFPMLAI------SALNSAIVR-------------
--------------------------QL----M------------------R--------
--------L-------------VD--------KPAPEP----------------------
------------------------------------------------------------
------------------------------------------------------------
------------------------------------------------------------
------------------------------------------------------------
------------------------------------------------------------
------------------------------------------------------------
------------------------------------------------------------
------------------------------------------------------------
------------------------------------------------------------
------------------------------------------------------------
------------------------------------------------------------
------------------------------------------------------------
------------------------------------------------------------
------------------------------------------------------------
------------------------------------------------------------
------------------------------------------------------------
------------------------------------------------------------
------------------------------------------------------------
----EIGQ-----------------E----------------------------------
---------------QGCVA---------RSRG----GQGGGLQACRH------------
------------------------------------------------------------
------------------------------------------------------------
------------------------------------------------------------
------------------------------------------------------------
------------------------------------------------------------
------------------------------------------------------------
------------------------------------------------------------
------------------------------------------------------------
------------------------------------------------------------
------------------------------------------------------------
------------------------------------------------------------
------------------------------------------------------------
------------------------------------------------------------
------------------------------------------------------------
------------------------------------------------------------
------------------------------------------------------------
------------------------------------------------------------
------------------------------------------------------------
------------------------------------------------------------
------------------------------------------------------------
------------------------------------------------------------
------------------------------------------------------------
------------------------------------------------------------
------------------------------------------------------------
------------------------------------------------------------
------------------------------------------------------------
------------------------------------------------------------
------------------------------------------------------------
------------------------------------------------------------
------------------------------------------------------------
------------------------------------------------------------
------------------------------------------------------------
------------------------------------------------------------
------------------------------------------------------------
------------------------------------------------------------
------------------------------------------------------------
------------------------------------------------------------
------------------------------------------------------------
------------------------------------------------------------
------------------------------------------------------------
------------------------------------------------------------
------------------------------------------------------------
------------------------------------------------------------
------------------------------------------------------------
------------------------------------------------------------
------------------------------------------------------------
------------------------------------------------------------
-------------------------------------------------
>Bilateria_Petromyzon_tr_S4RT53_S4RT53_Opioid_R_mu1c
------------------------------------------------------------
------------------------------------------------------------
------------------------------------------------------------
------------------------------------------------------------
------------------------------------------------------------
------------------------------------------------------------
------------------------------------------------------------
------------------------------------------------------------
------------------------------------------------------------
------------------------------------------------------------
------------------------------------------------------------
------------------------------------------------------------
------------------------------------------------------------
------------------------------------------------------------
------------------------------------------------------------
------------------------------------------------------------
------------------------------------------------------------
------------------------------------------------------------
------------------------------------------------------------
------------------------------------------------------------
------------------------------------------------------------
------------------------------------------------------------
------------------------------------------------------------
------------------------------------------------------------
------------------------------------------------------------
------------------------------------------------------------
--------------------------------------------------T---------
---R-------------------------------------Y-----T----K-------
--------M---------------------------------------------------
----------------K------------T---------A-TN------T-YIFNLALAD
TLV-TTT-------------------------------------------------LPFQ
----------------------------------S------ADY-L-M---------G--
---------------------------S-----W--------------------------
------------------P--------F--------------------------------
----------------------------G----EV-I----CK-VVMS------------
--------I-DYYNMFT-------------SIFTLTIMSVDR------------------
------------------------------------------------------------
-------------------------------------------------YIA--V-C---
-H------P-V-K-A--------L---D-------F--R-T-P-----------------
S-K----AKLINICIWILSSAI-G-IPVI---VM---G--T-------------A-----
K----------------------K------------------------EE----------
-----------------------------------------------------G------
---------------------------------------------------I--------
--------I---------E------------CI-------------------L----D--
--------------------------F---------------P--------H------PA
V-----------------------------------------------------------
-K---------------W---------------E-N---L-----LK-------------
-----------IC-VF-----IFAFILPVLII------VVCYSLMVL-------------
--------------------------RL----R------------------T--------
-----------------------V--------R------------LL-------------
------------------------------------------------------------
------------------------------------------------------------
------------------------------------------------------------
------------------------------------------------------------
------------------------------------------------------------
------------------------------------------------------------
------------------------------------------------------------
------------------------------------------------------------
------------------------------------------------------------
------------------------------------------------------------
------------------------------------------------------------
------------------------------------------------------------
------------------------------------------------------------
------------------------------------------------------------
------------------------------------------------------------
------------------------------------------------------------
------------------------------------------------------------
------------------------------------------------------------
-------------------------S----------------------------------
---------------G-------------S----------------K-------------
-----------E----------------------------K-------------------
-D------R-----------N---LR---R-----------------------IT-----
------------------------------------------------------------
------------------------------------------------------------
------------------------------------------RMV---LIVVAIFVIC--
---------W-----TPIHLFV---------------------------IIK-S------
----------------------------R---V--------S--I---S-----------
------------------------------------------------------------
------------------------------------------------------------
-----------------------------------------------------DT----P
------T---------------V---S--------------A-AW---------------
------------------------Y-ICVA------------------------------
---------LGY------------------------------------------------
--------------TNSCL-NP-----VLY---------AF-------------------
--------------------------------------L---------------------
-------------------------DE-----N-----------------------F---
--------------------K-------------------------------------RC
-------------F-------------------K--------------------------
--------------------------------------E---------------------
--------------------F---------------------------------------
------------------------------------------------------------
-----------------------------C------------------------------
------------------------------------------------------------
---------------------------FPA------------------------------
----------------AFRRD---------------------------------------
------------------------------------------------------------
------------------------------------------------------------
------------------------------------------------------------
------------------------------------------------------------
--------------------------------------LQGSS-----------------
------------------------------------------------------------
------------------------------------------------------------
------------------------------------------------------------
------------------------------------------------------------
----------------------------------------------RVGG----------
---------------------------RPNRGQTSA------------------------
------------------------------------------------------------
------------------------------------------------------------
---AFSHTERTRQPA---------------------------------------------
------------------------------------------------------------
------------------------------------------------------------
------------------------------------------------------------
------------------------------------------------------------
------------------------------------------------------------
------------------------------------------------------------
------------------------------------------------------------
------------------------------------------------------------
-------------------------------------------------
>Bilateria_Petromyzon_tr_S4R8I2_S4R8I2_Opioid_R_mu1a
------------------------------------------------------------
------------------------------------------------------------
------------------------------------------------------------
------------------------------------------------------------
------------------------------------------------------------
------------------------------------------------------------
------------------------------------------------------------
------------------------------------------------------------
------------------------------------------------------------
------------------------------------------------------------
------------------------------------------------------------
------------------------------------------------------------
------------------------------------------------------------
------------------------------------------------------------
------------------------------------------------------------
------------------------------------------------------------
------------------------------------------------------------
------------------------------------------------------------
------------------------------------------------------------
------------------------------------------------------------
------------------------------------------------------------
------------------------------------------------------------
------------------------------------------------------------
------------------------------------------------------------
------------------------------------------------------------
------------------------------------------------------------
--------------------LWLSL------------------V------C---------
---R-------------------------------------Y-----T----K-------
--------M---------------------------------------------------
----------------K------------T---------A-TN------I-YIFNLALAD
TLA-TST-------------------------------------------------LPFQ
----------------------------------I------VNY-F-M---------S--
---------------------------T-----W--------------------------
------------------P--------F--------------------------------
----------------------------G----RV-L----CK-LIIS------------
--------I-DYYNMFT-------------SIFTLTMMSIDR------------------
------------------------------------------------------------
-------------------------------------------------YIA--V-C---
-H------P-V-R-A--------L---D-------F--R-T-P-----------------
V-K----AKLVNICIWSLSSAI-G-LPVM---II---A--V-------------T-----
K----------------------Q------------------------DKN---------
-----------------------------------------------------G------
---------------------------------------------------N--------
--------V---------D------------CT-------------------L----E--
--------------------------F---------------P-----------------
-----------------------------------------I------------------
-Y---------------W---------------D-N---M-----LK-------------
-----------TC-VF-----VFAFFIPVCVI------TVCYGLMIT-------------
--------------------------RL----R------------------S--------
-----------------------V--------R------------VL-------------
------------------------------------------------------------
------------------------------------------------------------
------------------------------------------------------------
------------------------------------------------------------
------------------------------------------------------------
------------------------------------------------------------
------------------------------------------------------------
------------------------------------------------------------
------------------------------------------------------------
------------------------------------------------------------
------------------------------------------------------------
------------------------------------------------------------
------------------------------------------------------------
------------------------------------------------------------
------------------------------------------------------------
------------------------------------------------------------
------------------------------------------------------------
------------------------------------------------------------
-------------------------S----------------------------------
---------------G-------------S----------------K-------------
-----------E----------------------------K-------------------
-D------R-----------T---MR---R-----------------------IT-----
------------------------------------------------------------
------------------------------------------------------------
------------------------------------------RMV---LVVVAAFVVC--
---------W-----TPIHLYV---------------------------IVR-A------
----------------------------I---V--------R--I---P-----------
------------------------------------------------------------
------------------------------------------------------------
-----------------------------------------------------ES----A
------V---------------V---T--------------V-SW---------------
------------------------H-VCIA------------------------------
---------LGY------------------------------------------------
--------------VNSSM-NP-----FLY---------AF-------------------
--------------------------------------L---------------------
-------------------------DE-----N-----------------------F---
--------------------K-------------------------------------RC
-------------F-------------------R--------------------------
--------------------------------------E---------------------
--------------------F---------------------------------------
------------------------------------------------------------
-----------------------------C------------------------------
------------------------------------------------------------
---------------------------FRR------------------------------
----------------NFRLD---------------------------------------
------------------------------------------------------------
------------------------------------------------------------
------------------------------------------------------------
------------------------------------------------------------
--------------------------------------LPSTS-----------------
------------------------------------------------------------
------------------------------------------------------------
------------------------------------------------------------
------------------------------------------------------------
----------------------------------------------RVRS----------
---------------------------IAREASSMN------------------------
------------------------------------------------------------
------------------------------------------------------------
------NLDGSNDNS---------------------------------------------
------------------------------------------------------------
------------------------------------------------------------
------------------------------------------------------------
------------------------------------------------------------
------------------------------------------------------------
------------------------------------------------------------
------------------------------------------------------------
------------------------------------------------------------
-------------------------------------------------
>Bilateria_Petromyzon_0026675__RA_Note
------------------------------------------------------------
------------------------------------------------------------
----------------------------------------M-------------------
------------------------------------------------------------
------------------------------------------------------------
------------------------------------------------------------
------------------------------------------------------------
------------------------------------------------------------
------------------------------------------------------------
------------------------------------------------------------
------------------------------------------------------------
------------------------------------------------------------
------------------------------------------------------------
------------------------------------------------------------
------------------------------------------------------------
------------------------------------------------------------
------------------------------------------------------------
------------------------------------------------------------
------------------------------------------------------------
------------------------------------------------------------
------------------------H--------------------------L--------
------------------------------------------------------------
------------------------------------------------------------
---------------------T--------E----H------------------------
-------------------------------V-----------------------VPA--
--V------------------------------------------------------SC-
LV-------VV--LALPLNLVAIYI------------------L------C---------
---A-------------------------------------C-----I----K-------
--------R---------------------------------------------------
----------------K------------S---------S-TT------M-LMINLAVAD
VLFVCC--------------------------------------------------LFFI
----------------------------------I------PYY-F-M----A----N--
---------------------------V-----W--------------------------
------------------V--------F--------------------------------
----------------------------G----LF-L----CH-FVYT------------
--------V-FFTTTYV-------------STLSMMAISVDR------------------
------------------------------------------------------------
-------------------------------------------------YLA--I-L---
-Y------P-I-K-S--------K---V-------W--R-K-K-----------------
I-W----GCMASAIIWVVVLIH-I-LPIN---LV---N--L-------------I-----
N----------------------IDP--------------------AHNT----------
-------------------------------------S---------------E------
---------------------------------------------------A--------
--------S---------S------------CY-------------------D----H--
--------------------------F---------------S--------Q------DD
L-----------------------------------------------------------
-N---------------F---------------I-E---S-----LR-------------
-----------LV-LC-----IVLYVIPLLVT------SYCYASIMK-------------
--------------------------VL----L------------------S--------
-----------------------K--------N------------V--------------
------------------------------------------------------------
------------------------------------------------------------
------------------------------------------------------------
------------------------------------------------------------
------------------------------------------------------------
------------------------------------------------------------
------------------------------------------------------------
------------------------------------------------------------
------------------------------------------------------------
------------------------------------------------------------
------------------------------------------------------------
------------------------------------------------------------
------------------------------------------------------------
------------------------------------------------------------
------------------------------------------------------------
------------------------------------------------------------
------------------------------------------------------------
------------------------------------------------------------
------------------------------------------------------------
-----------------------------L----------------N-------------
-----------M----------------------------Q-------------------
-K------E-----------K---KT---R-----------------------AI-----
------------------------------------------------------------
------------------------------------------------------------
------------------------------------------KLI---IITMLIYLFC--
---------F-----GCYNATH---------------------------VIG-Y------
----------------------------V---S--------H--S---N-----------
------------------------------------------------------------
------------------------------------------------------------
------------------------------------------------------------
----------------------I------------------W-WR---------------
------------------------P-LSLM------------------------------
---------FNT------------------------------------------------
--------------FNCML-DP-----LIY---------YF-------------------
--------------------------------------A---------------------
-------------------------SF-----T-----------------------C---
--------------------Q-------------------------------------EV
-------------L-------------------K--------------------------
--------------------------------------R---------------------
--------------------Y-------------F-------------------------
-----------SQ-----------------------------------------------
------------------------------------------------------------
-KR---------------------------------------------------------
------------------------------------------------------------
------------------------------------------------------------
------------------------------------------------------------
------------------------------------------------------------
------------------------------------------------------------
------------------------------------------------------------
------------------------------------------------------------
------------------------------------------------------------
------------------------------------------------------------
------------------------------------------------------------
------------------------------------------------------------
----------------------------------------------RLSN----------
---------------------------GIEAPLDT-------------------------
------------------------------------------------------------
------------------------------------------------------------
------------------------------------------------------------
------------------------------------------------------------
------------------------------------------------------------
------------------------------------------------------------
------------------------------------------------------------
------------------------------------------------------------
------------------------------------------------------------
------------------------------------------------------------
------------------------------------------------------------
-------------------------------------------------
>Bilateria_Petromyzon_tr_S4S0S2_S4S0S2_GPCR_F1_2_d
------------------------------------------------------------
------------------------------------------------------------
----------------------------------------M-E-----------------
------------------------------------------------------------
------------------------------------------------------------
------------------------------------------------------------
------------------------------------------------------------
--------------------------------------------------TT--------
------------------------------------------------------------
------------------------------------------------------------
------------------------------------------------------------
------------------------------------------------------------
------------------------------------------------------------
------------------------------------------------------------
------------------------------------------------------------
------------------------------------------------------------
------------------------------------------------------------
------------------------------------------------------------
------------------------------------------------------------
------------------------------------------------------------
-D----------------------L--------------------------L--------
------------------------------------------------------------
------------------------------------------------------------
---------------------E--------Y----L------------------------
-------------------------------V-----------------------IPT--
--L------------------------------------------------------YT-
IV-------VI--LGLPLNLLSMWI------------------L----------------
-----------------------------------------S-----K----K-------
--------R---------------------------------------------------
----------------K------------N---------S-MS------I-YMINLTTAE
LLFLFC--------------------------------------------------LPMK
----------------------------------I------GYH-F-N----N----K--
---------------------------R-----W--------------------------
------------------T--------L--------------------------------
----------------------------P----EF-M----CH-LYVI------------
--------L-FFTNIYT-------------TPMLLAAISVDR------------------
------------------------------------------------------------
-------------------------------------------------YMA--I-V---
-H------P-L-K-D--------S---A-------W--R-K-A-----------------
K-T----ASRACVLVWILTTIH-I-MPLN---AV---T--M-------------L-----
N----------------------YV-----------------------NE----------
-------------------------------------T---------------NG-----
-----------------------------------------------SQQMR--------
--------A---------M------------CY-------------------E----K--
--------------------------F---------------S--------E------GD
L-----------------------------------------------------------
-Q---------------Y---------------L-T---T-----YR-------------
-----------LY-LF-----FSLFVTSLAIT------LFSYANVLK-------------
--------------------------AL----I------------------A--------
-----------------------G--------R------------E--------------
------------------------------------------------------------
------------------------------------------------------------
------------------------------------------------------------
------------------------------------------------------------
------------------------------------------------------------
------------------------------------------------------------
------------------------------------------------------------
------------------------------------------------------------
------------------------------------------------------------
------------------------------------------------------------
------------------------------------------------------------
------------------------------------------------------------
------------------------------------------------------------
------------------------------------------------------------
------------------------------------------------------------
------------------------------------------------------------
------------------------------------------------------------
------------------------------------------------------------
-------------------------Q----------------------------------
---------------R-------------S----------------S-------------
-----------A----------------------------N-------------------
-R------M-----------K---KN---R-----------------------AA-----
------------------------------------------------------------
------------------------------------------------------------
------------------------------------------KMT---LVGLVIYIVC--
---------L-----TPYNSTH---------------------------IIG-F------
----------------------------I---Q--------S--R---T-----------
--NGF-------------------------------------------------------
------------------------------------------------------------
-----------------------------------------------------YW----Q
------S---------------L---V--------------L-MR---------------
------------------------D-IAFC------------------------------
---------LSA------------------------------------------------
--------------LNTLF-DP-----LIV---------YI-------------------
--------------------------------------A---------------------
-------------------------SS-----T-----------------------F---
--------------------R-------------------------------------HS
-------------L-------------------K--------------------------
--------------------------------------I---------------------
--------------------M-------------F-------------------------
-----------RRL----------------------------------------------
------------------------------------------------------------
------------------------------------------------------------
------------------------------------------------------------
------------------------------------------------------------
------------------------------------------------------------
------------------------------------------------------------
------------------------------------------------------------
------------------------------------------------------------
------------------------------------------------------------
------------------------------------------------------------
------------------------------------------------------------
------------------------------------------------------------
------------------------------------------------------------
------------------------------------------------------------
------------------------------------------------------------
------------------------------------------------------------
------------------------------------------------------------
------------------------------------------------------------
------------------------------------------------------------
------------------------------------------------------------
------------------------------------------------------------
------------------------------------------------------------
------------------------------------------------------------
------------------------------------------------------------
------------------------------------------------------------
------------------------------------------------------------
-------------------------------------------------
>Bilateria_Petromyzon_0042296__RA_Note
------------------------------------------------------------
------------------------------------------------------------
----------------------------------------M-E-----------------
-------------N----------------------------------------------
------------------------------------------------------------
------------------------------------------------------------
-----------ARGNVTN------------------------------------------
--------------------------------------------------SSAGGD----
------------------------------------------------------------
------------------------------------------------------------
-----------------------------------------------GN-----------
------------------------------------------------------------
------------------------------------------------------------
-----VTGSLG-------------------------------------------------
------------------------------------------------------------
-------------------------P----------------------------------
--------------------GHH-------------------------------------
------------------------------------------------------------
------------------------------------------------------------
-----------------------HHHHQE-QQ---------QE-----------------
-S-------------GD---DEGMD--------------------------P--------
------------------------------------------------------------
------------------------------------------------------------
---------------------T--------G----I------------------------
-------------------------------I-----------------------VPA--
--V------------------------------------------------------FG-
VI-------FL--LGVLGNTLVLVV------------------L------LC--------
---R-------------------------------------KS----R----R-------
-------VQ---------------------------------------------------
----------------R------------N---------T-TN------T-FILNLSVAD
LTFLMVC-------------------------------------------------VPFQ
----------------------------------S------TIY-V-L---------P--
---------------------------T-----W--------------------------
------------------V--------F--------------------------------
----------------------------G----AF-L----CK-AVHY------------
--------F-VTVFMLV-------------SIFTLAAMSVER------------------
------------------------------------------------------------
-------------------------------------------------YIA--V-V---
-H------S-H-R-S--------P---V-------L--R-T-T-----------------
R-N----ALAGVAVIWALSVVA-A-IPCA---QN---R--M-------------L-----
V----------------------D---------------------GVNYS----------
-----------HP----------------------------------------G------
---------------------------------------------------Q--------
--------F---------F------------CW-------------------E----A--
---------------------------------------------------E--------
-----------------------------------------A------------------
-S---------------K---------------R-R---A-----YI-------------
-----------TG-IF-----IFGYLLPLLLI------SCCYISVLT-------------
--------------------------HL----Q------------------R--------
-----------------------K--------V------------R--------------
------------------------------------------------------------
------------------------------------------------------------
------------------------------------------------------------
------------------------------------------------------------
------------------------------------------------------------
------------------------------------------------------------
------------------------------------------------------------
------------------------------------------------------------
------------------------------------------------------------
------------------------------------------------------------
------------------------------------------------------------
------------------------------------------------------------
------------------------------------------------------------
------------------------------------------------------------
------------------------------------------------------------
------------------------------------------------------------
------------------------------------------------------------
------------------------------------------------------------
-------------------------N----------------------------------
---------------I-------------S----------------K-------------
-----------K----------------------------S-------------------
-Q------R-----------S---KK---K------------------------------
------------------------------------------------------------
------------------------------------------------------------
------------------------------------------------------------
------------------------------------------------------------
------------------------------------------------------------
------------------------------------------------------------
------------------------------------------------------------
------------------------------------------------------------
------------------------------------------------------------
------------------------------------------------------------
------------------------------------------------------------
------------------------------------------------------------
------------------------------------------------------------
--------------------------------N-----------------------F---
--------------------R-------------------------------------KA
-------------Y-------------------R--------------------------
--------------------------------------Q---------------------
--------------------V-------------F-------------------------
-----------S------------------------------------------------
-----------------------------C------------------------------
-QL---------------------------------------------------------
------------------------------------------------------------
------------------------------------------------------------
------------------------------------------------------------
------------------------------------------------------------
------------------------------------------------------------
------------------------------------------------------------
--------------------------------------PVSSS-----------------
------------------------------------------------------------
------------------------------------------------------------
--L---------------------------------------------------------
-------------------KAKSTRI----------------------------------
----------------------------------------------RLEN----------
---------------------------FSSTHTCTTSP----------------------
------------------------------------------------------------
------------------------------------------------------Y-----
------------------------------------------------------------
------------------------------------------------------------
------------------------------------------------------------
------------------------------------------------------------
------------------------------------------------------------
------------------------------------------------------------
------------------------------------------------------------
------------------------------------------------------------
------------------------------------------------------------
-------------------------------------------------
>Bilateria_Petromyzon_tr_S4R4C1_S4R4C1_GPCR_F1_2_d
------------------------------------------------------------
------------------------------------------------------------
------------------------------------------------------------
------------------------------------------------------------
------------------------------------------------------------
------------------------------------------------------------
----------------GN------------------------------------------
------------------------------------------------------------
------------------------------------------------------------
------------------------------------------------------------
-----------------------------------------------LNI----------
----------------------S-------------------------------------
------------------------------------------------------------
------------------------------------------------------------
------------------------------------------------------------
------------------------------------------------------------
------------------------------------------------------------
-------------------------------------SGAS-------------------
------------------------------------------------------------
-----------------------------------------AH-----------------
-P----------------------A--------------------------F--------
------------------------------------------------------------
------------------------------------------------------------
---------------------Q--------D----T------------------------
-------------------------------L-----------------------YVV--
--I------------------------------------------------------YS-
LL-------FP--VGLAANALALWV------------------F------C---------
---R-------------------------------------R-----L----Q-------
-------PL---------------------------------------------------
----------------K------------N---------A-AT------V-YMTCLATTD
LLFVLS--------------------------------------------------LPFR
----------------------------------I------SYH-A-H---------R--
---------------------------H-----W--------------------------
------------------M--------F--------------------------------
----------------------------G----EA-L----CK-LTSA------------
--------L-FYANLYA-------------SVLFLTCICADR------------------
------------------------------------------------------------
-------------------------------------------------YLA--I-A---
-H------P-L-R-F--------P---G-------V--R-T-P-----------------
C-V----ARLIALGVWVIVALG-T-VPIY---LL---D--T-------------T-----
N-----------------------------------------------AKL---------
-------------------------------------G---------------A------
---------------------------------------------------A--------
--------E---------T------------CF-------------------Q----G--
--------------------------F---------------S--------E------SD
W-----------------------------------------------------------
-E---------------T---------------L-S---A-----VV-------------
-----------LT-VE-----LVGFIVPLSIM------ALCSCGIVR-------------
--------------------------AL----R------------------R--------
-----------------------V--------R------------R--------------
------------------------------------------------------------
------------------------------------------------------------
------------------------------------------------------------
------------------------------------------------------------
------------------------------------------------------------
------------------------------------------------------------
------------------------------------------------------------
------------------------------------------------------------
------------------------------------------------------------
------------------------------------------------------------
------------------------------------------------------------
------------------------------------------------------------
------------------------------------------------------------
------------------------------------------------------------
------------------------------------------------------------
------------------------------------------------------------
------------------------------------------------------------
------------------------------------------------------------
------------------------------------------------------------
-----------------------------D----------------R-------------
-----------R----------------------------QFL-----------------
--------------------H---VH---K-----------------------VG-----
------------------------------------------------------------
------------------------------------------------------------
------------------------------------------RLV---VSTLAIFVIC--
---------F-----APYHVEM---------------------------VFY-M------
----------------------------L---L--------R--R---K-----------
--ALR-------------------------------------------------------
------------------------------------------------GW----------
------------------------------------AS---------------LE----Q
------V---------------V---R--------------F-AQ---------------
------------------------P-VTLC------------------------------
---------LAS------------------------------------------------
--------------SNCVL-DP-----LIY---------YY-------------------
--------------------------------------R---------------------
-------------------------AR-----A-----------------------F---
--------------------R-------------------------------------RA
-------------L-------------------T--------------------------
------------------------------------------------------------
----------------------------------L-GA----------------------
------------------------------------------------------------
------------------------------------------------------------
------------------------------------------------------------
------------------------------------------------------------
------------------------------------------------------------
------------------------------------------------------------
------------------------------------------------------------
------------------------------------------------------------
------------------------------------------------------------
------------------------------------------------------------
------------------------------------------------------------
------------------------------------------------------------
------------------------------------------------------------
------------------------------------------------------------
------------------------------------------------------------
------------------------------------------------------------
------------------------------------------------------------
------------------------------------------------------------
------------------------------------------------------------
------------------------------------------------------------
------------------------------------------------------------
------------------------------------------------------------
------------------------------------------------------------
------------------------------------------------------------
------------------------------------------------------------
------------------------------------------------------------
------------------------------------------------------------
-------------------------------------------------
>Bilateria_Petromyzon_tr_S4RCP0_S4RCP0_GPCR_F1_2_d
------------------------------------------------------------
------------------------------------------------------------
----------------------------------------MVS-----------------
------------------------------------------------------------
------------------------------PQ----------------------------
------------------------------------------------------------
--------TSGDDVWAPDEER---------------------------------------
------------------------------------------------------------
------------------------------------------------------------
------------------------------------------------------------
-----------------------------------------------DDL----------
------------------------------------------------------------
------------------------------------------------------------
------------------------------------------------------------
------------------------------------------------------------
------------------------------------------------------------
------------------------------------------------------------
-------------------------------------DEC--------------------
------------WI----------------------------------------------
------------------------------------------D-----------------
-E----------------------N--------------------------F--------
------------------------------------------------------------
------------------------------------------------------------
---------------------L--------P----N------------------------
-------------------------------V-----------------------MPP--
--V------------------------------------------------------LI-
LE-------FI--LGLLGNGFTIWV------------------T------W---------
---W-------------------------------------H-----V----K-------
--------V---------------------------------------------------
----------------W------------T---------S-YT------I-YLFNLALTD
LLFVVQ--------------------------------------------------LPLR
----------------------------------V------HYH-M-R----L----N--
---------------------------D-----W--------------------------
------------------V--------L--------------------------------
----------------------------G----EF-M----CD-MVVF------------
--------F-FYANMYG-------------SIYFLTCISVER------------------
------------------------------------------------------------
-------------------------------------------------WQV--I-E---
-R------P-L-R-S--------L---S------RR--R-S-L-----------------
M-R----AKLVSVALWFLALVP-Q-AGMP---FI---F--H-------------T-----
F-----------------------------------------------EH----------
-------------------------------------K---------------N------
---------------------------------------------------Q--------
--------T---------R------------CL-------------------S----F--
--------------------------N---------------Q--------P------WL
M-----------------------------------------------------------
-R---------------N---------------F-N---V-----WN-------------
-----------AV-EM-----VLGFLLPFGIH----------AGVPR-------------
---------------------------------------------------A--------
-----------------------H-------CA------------T--------------
------------------------------------------------------------
------------------------------------------------------------
------------------------------------------------------------
------------------------------------------------------------
------------------------------------------------------------
------------------------------------------------------------
------------------------------------------------------------
------------------------------------------------------------
------------------------------------------------------------
------------------------------------------------------------
------------------------------------------------------------
------------------------------------------------------------
------------------------------------------------------------
------------------------------------------------------------
------------------------------------------------------------
------------------------------------------------------------
------------------------------------------------------------
------------------------------------------------------------
------------------------------------------------------------
-----------------------------N----------------P-------------
-----------R----------------------------L-------------------
-L------Q-----------T---RK---R-----------------------AA-----
------------------------------------------------------------
------------------------------------------------------------
------------------------------------------HFM---IVILLIFTIC--
---------F-----IPVHIMR---------------------------SLL-I------
----------------------------A---V--------K--L---L-----------
--VPK-------------------------------------------------------
------------------------------------------------N-----------
------------------------------------CG---------------LH----Q
------M---------------V---A--------------Q-VF---------------
------------------------Y-WCLL------------------------------
---------LSS------------------------------------------------
--------------CNCIM-DP-----LIL---------FL-------------------
--------------------------------------S---------------------
-------------------------GD-----R-----------------------F---
--------------------R---------------------------------------
------------------------------------------------------------
------------------------------------------------------------
------------------------------------------------------------
------------------------------------------------------------
------------------------------------------------------------
------------------------------------------------------------
------------------------------------------------------------
------------------------------------------------------------
------------------------------------------------------------
------------------------------------------------------------
------------------------------------------------------------
------------------------------------------------------------
------------------------------------------------------------
------------------------------------------------------------
------------------------------------------------------------
------------------------------------------------------------
------------------------------------------------------------
------------------------------------------------------------
------------------------------------------------------------
------------------------------------------------------------
------------------------------------------------------------
------------------------------------------------------------
------------------------------------------------------------
------------------------------------------------------------
------------------------------------------------------------
------------------------------------------------------------
------------------------------------------------------------
------------------------------------------------------------
------------------------------------------------------------
------------------------------------------------------------
-------------------------------------------------
>Bilateria_Petromyzon_tr_S4S108_S4S108_GPCR_F1_2_d
------------------------------------------------------------
------------------------------------------------------------
-------------------------------------SGKM-D-----------------
------------------------------------------------------------
------------------------------------------------------------
------------------------------------------------------------
------------------------------------------------------------
------------------------------------------------------------
------------------------------------------------------------
------------------------------------------------------------
------------------------------------------------------------
------------------------------------------------------------
------------------------------------------------------------
------------------------------------------------------------
------------------------------------------------------------
------------------------------------------------------------
------------------------------------------------------------
------------------------------------------------------------
------------VI----------------------------------------------
------------------------------------------------------------
-E----------------------L--------------------------F--------
------------------------------------------------------------
------------------------------------------------------------
---------------------Q--------F----W------------------------
-------------------------------I-----------------------IPS--
--F------------------------------------------------------YA-
IT-------VV--LGIPLNALALWV------------------L------I---------
-----------------------------------------------R----K-------
--------K---------------------------------------------------
----------------K------------S---------S-MS------I-YMLNLAAGD
LLFLLF--------------------------------------------------LPIK
----------------------------------I------DYH-F-R----K----K--
---------------------------I-----W--------------------------
------------------I--------L--------------------------------
----------------------------S----GH-I----CI-FHIM------------
--------L-FFINFYA-------------NLILLAVISVDR------------------
------------------------------------------------------------
-------------------------------------------------YVA--I-V---
-H------P-L-R-I--------S---R-------L--R-Q-P-----------------
K-V----AWLLCLLCWVFSMIN-I-LPVT---QV---K--H------------FL-----
S----------------------YD-----------------------NV----------
-------------------------------------TA--------------NN-----
-----------------------------------------------GSSLI--------
--------V---------Q------------CY-------------------E----K--
--------------------------F---------------T--------A------ED
A-----------------------------------------------------------
-A---------------F---------------V-M---A-----YR-------------
-----------LY-LF-----FAIYLTSLVTA------LFCYGNVVR-------------
--------------------------VL----V------------------M--------
-----------------------Q--------R------------G--------------
------------------------------------------------------------
------------------------------------------------------------
------------------------------------------------------------
------------------------------------------------------------
------------------------------------------------------------
------------------------------------------------------------
------------------------------------------------------------
------------------------------------------------------------
------------------------------------------------------------
------------------------------------------------------------
------------------------------------------------------------
------------------------------------------------------------
------------------------------------------------------------
------------------------------------------------------------
------------------------------------------------------------
------------------------------------------------------------
------------------------------------------------------------
------------------------------------------------------------
-------------------------Q----------------------------------
---------------T-------------E----------------L-------------
-----------L----------------------------C-------------------
-R------K-----------K---KI---H-----------------------AA-----
------------------------------------------------------------
------------------------------------------------------------
------------------------------------------KIT---AVSLITYIVC--
---------F-----IPYNSTH---------------------------ITG-F------
----------------------------I---Q--------S--K---I-----------
--NAF-------------------------------------------------------
------------------------------------------------------------
-----------------------------------------------------SP----N
------S---------------L---L--------------T-FR---------------
------------------------D-VALC------------------------------
---------LSV------------------------------------------------
--------------SNSLF-DP-----LII---------YV-------------------
--------------------------------------A---------------------
-------------------------SS-----S-----------------------F---
--------------------R-------------------------------------NS
-------------I-------------------K--------------------------
--------------------------------------K---------------------
--------------------M-------------L-------------------------
-----------K------------------------------------------------
-----------------------------C------------------------------
-RE---------------------------------------------------------
------------------------------------------------------------
------------------------------------------------------------
------------------------------------------------------------
------------------------------------------------------------
------------------------------------------------------------
------------------------------------------------------------
------------------------------------------------------------
------------------------------------------------------------
------------------------------------------------------------
------------------------------------------------------------
------------------------------------------------------------
------------------------------------------------------------
------------------------------------------------------------
------------------------------------------------------------
------------------------------------------------------------
------------------------------------------------------------
------------------------------------------------------------
------------------------------------------------------------
------------------------------------------------------------
------------------------------------------------------------
------------------------------------------------------------
------------------------------------------------------------
------------------------------------------------------------
------------------------------------------------------------
-------------------------------------------------
>Bilateria_Petromyzon_0038116__RA_Note
------------------------------------------------------------
------------------------------------------------------------
------------------------------------------------------------
------------------------------------------------------------
------------------------------------------------------------
------------------------------------------------------------
------------------------------------------------------------
------------------------------------------------------------
------------------------------------------------------------
------------------------------------------------------------
------------------------------------------------------------
------------------------------------------------------------
------------------------------------------------------------
------------------------------------------------------------
------------------------------------------------------------
------------------------------------------------------------
------------------------------------------------------------
--------------------------------------MC--------------------
-----------AGV----------------------------------------------
------------------------------------------P-----------------
-W----------------------D--------------------------F--------
------------------------------------------------------------
------------------------------------------------------------
---------------------R--------T----V------------------------
-------------------------------A-----------------------YPA--
--V------------------------------------------------------YG-
AV-------FL--VGLAGNAAALWV------------------F------A---------
---F-------------------------------------R-----T----R-------
--------A---------------------------------------------------
----------------R------------S---------A-TT------V-YMANLAASD
LLLVLA--------------------------------------------------LPFH
----------------------------------G------AYH-A-L----G----G--
---------------------------N-----W--------------------------
------------------V--------F--------------------------------
----------------------------G----EA-A----CR-VAGV------------
--------L-FFGSMYV-------------SVTSLALVGVER------------------
------------------------------------------------------------
-------------------------------------------------YHA--V-L---
-H------P-T-R-RRG----S-A---R------------R-P-----------------
R-N----ARVVCTLLWLVHACG-A-ARVL---AM---E--H-------------T-----
ARVPP--RPSLHPPLRHDSALQQQ------------------------QQQ---------
----------------------------------QLQD------------RR-G--W---
---------------------------------------------------R--------
--------T---------A------------CF-------------------E----S--
--------------------------H---------------S--------R------EV
V-----------------------------------------------------------
---------------------------------------Y-----AS-------------
-----------LL-GY-----AVSFLAPLAVL------LYCYARIAL-------------
--------------------------RL----RGGG-------------PGR--------
-------------------P---S--------E------------L--------------
--------------A---------------------------------------------
-----------------------T------------------------------------
------------------------------------------------------------
------------------------------------------------------------
------------------------------------------------------------
------------------------------------------------------------
------------------------------------------------------------
------------------------------------------------------------
------------------------------------------------------------
------------------------------------------------------------
------------------------------------------------------------
------------------------------------------------------------
------------------------------------------------------------
------------------------------------------------------------
------------------------------------------------------------
------------------------------------------------------------
------------------------------------------------------------
------------------------------------------------------------
---LGGSG-----------------G----------------------------------
---------------T-------------S----------------P-------------
-----------A----------------------------R-------------------
-T------H-----------T---RE---R-----------------------SL-----
------------------------------------------------------------
------------------------------------------------------------
------------------------------------------RSV---RLTMAVFVLC--
---------Y-----DGHCRLL---------------------------TVA-T------
----------------------------V-------------------------------
------------------------------------------------------------
------------------------------------------------------------
------------------------------------------------------------
-------------------------------------------AH---------------
------------------------R-VALA------------------------------
---------LE-------------------------------------------------
------------------------------------------------------------
------------------------------------------------------------
--------------------------------------------------------L---
--------------------R-------------------------------------QM
-------------F-------------------T--------------------------
--------------------------------------R---------------------
--------------------C---------------------------------------
------------------------------------------------------------
------------------------------------------------------------
------------------------------------------------------------
------------------------------------------------------------
--------------CA-PRR----------------------------------------
------------------------------------------------------------
------------------------------------------------------------
-----RA-----------------------------------------------------
------------------------------------------------------------
------------------------------------------------------------
------------------------------------------------------------
------------------------------------------------------------
------------------------------------------------------------
------------------------------------------------------------
------------------------------------------------------------
------------------------------------------------------------
------------------------------------------------------------
------------------------------------------------------------
------------------------------------------------------------
------------------------------------------------------------
------------------------------------------------------------
------------------------------------------------------------
------------------------------------------------------------
------------------------------------------------------------
------------------------------------------------------------
------------------------------------------------------------
------------------------------------------------------------
-------------------------------------------------
>Bilateria_Petromyzon_tr_S4RB95_S4RB95_GPCR_F1_2_d
------------------------------------------------------------
------------------------------------------------------------
------------------------------------------------------------
------------------------------------------------------------
------------------------------------------------------------
------------------------------------------------------------
-------------FRFQD------------------------------------------
---------------------------------------------------SLV------
------------------------------------------------------------
------------------------------------------------------------
------------------------------------------------------------
------------------------------------------------------------
------------------------------------------------------------
------------------------------------------------------------
------------------------------------------------------------
------------------------------------------------------------
------------------------------------------------------------
-------------------------------------ECC--------------------
------------SL----------------------------------------------
------------------------------------------K-----------------
-K----------------------V--------------------------M--------
------------------------------------------------------------
------------------------------------------------------------
---------------------E--------T----Y------------------------
-------------------------------V-----------------------LPT--
--L------------------------------------------------------YG-
IV-------FV--VGISLNCTALLA------------------Y------R---------
---G-------------------------------------R-----P----R-------
--------P---------------------------------------------------
----------------W------------S---------C-NT------I-ILFNLTLSD
LLYLLN--------------------------------------------------LPIC
----------------------------------M------YNY-I-D----Q----S--
---------------------------P-----M--------------------------
------------------T--------R--------------------------------
----------------------------P----QI-LF--RCK-FTTF------------
--------A-FYQNLYL-------------SITILMWMSVYR------------------
------------------------------------------------------------
-------------------------------------------------CVG--V-V---
-S------P-V-R-A--------R---Q-------I--L-R-R-----------------
R-V----VILSCVFMWLAVTLG-L-FKVA---TL---E--Q-------------T-----
-----------------------T------------------------DS----------
-------------------------------------N---------------G------
---------------------------------------------------T--------
--------T---------L------------CH-------------------D----L--
--------------------------V---------------R--------S------LY
E-----------------------------------------------------------
-N---------------N---------------E-F---G-----YS-------------
-----------WC-LI-----VFAFVMPYSVI------VLCQCVIVR-------------
--------------------------TI----R------------------R--------
-----------------------S--------R------------G--------------
--------------T---------------------------------------------
-----------------------M------------------------------------
------------------------------------------------------------
------------------------------------------------------------
------------------------------------------------------------
------------------------------------------------------------
------------------------------------------------------------
------------------------------------------------------------
------------------------------------------------------------
------------------------------------------------------------
------------------------------------------------------------
------------------------------------------------------------
------------------------------------------------------------
------------------------------------------------------------
------------------------------------------------------------
------------------------------------------------------------
------------------------------------------------------------
------------------------------------------------------------
------------------------------------------------------------
------------------------------------------------------------
------------------------------------------------------------
-------QP-----------A---RS---R-----------------------SA-----
------------------------------------------------------------
------------------------------------------------------------
------------------------------------------RLI---AATIIMFTIS--
---------F-----LPHHIMR---------------------------VIR-L------
----------------------------E---T--------L--S---Y-----------
--SPH-------------------------------------------------------
------------------------------------------------K-----------
------------------------------------CHI-R------------------E
------I---------------V---N--------------A-IY---------------
------------------------T-VSKP------------------------------
---------MAA------------------------------------------------
--------------LHMCV-NP-----ILY---------VF-------------------
--------------------------------------S---------------------
-------------------------GK-----Q-----------------------G---
--------------------K---------------------------------------
------------------------------------------------------------
------------------------------------------------------------
------------------------------------------------------------
------------------------------------------------------------
------------------------------------------------------------
------------------------------------------------------------
-----------------------------------------I------------------
------------------------------------------------------------
------------------------------------------------------------
------------------------------------------------------------
-----HGDPMKDLRN---------------------------------------------
------------------------------------------------------------
------------------------------------------------------------
------------------------------------------------------------
------------------------------------------------------------
------------------------------------------------------------
------------------------------------------------------------
------------------------------------------------------------
------------------------------------------------------------
------------------------------------------------------------
------------------------------------------------------------
------------------------------------------------------------
------------------------------------------------------------
------------------------------------------------------------
------------------------------------------------------------
------------------------------------------------------------
------------------------------------------------------------
------------------------------------------------------------
------------------------------------------------------------
------------------------------------------------------------
-------------------------------------------------
>Bilateria_Petromyzon_0059952__RA_Note
------------------------------------------------------------
------------------------------------------------------------
----------------------------------------M-------------------
-------------GRVVEWSA---------------------------------------
-----------------------------QPP----------------------------
------------------------------------------------------------
------------TLNDTS------------------------------------------
---------------------------------------------------G--------
-------------------------------------------HHLQM---LLQQQH---
------------------------------------------------------------
--------------------------------------HLANA--S-SN-----------
----------------------G-------------------------------------
------------------------------------------------------------
------TGGG----G---------------------------------------------
------------------------------------------------------------
------------------------------------------------------------
--------------------G---------------------------------------
------------------------------------------------------------
------------------------------------------------------------
---------------------------AQ-LQ---------RL-----------------
-S----------------------L--------------------------E--------
------------------------------------------------------------
------------------------------------------------------------
---------------------F--------Q----V------------------------
-------------------------------V-----------------------SAL--
--L------------------------------------------------------VL-
LV-------CA--AGIVGNAMVVLV------------------V------L---------
---T-------------------------------------T-----R----E-------
--------M---------------------------------------------------
----------------R------------T---------P-TN------C-YLVSLAVAD
LTVLVSA------------------------------------------------GLPN-
----------------------------------V------AES-L-A---------G--
---------------------------T-----Y--------------------------
------------------V--------F--------------------------------
----------------------------G----RA-G----CL-FITY------------
--------L-QYLGINA-------------SSCSITAFTAER------------------
------------------------------------------------------------
-------------------------------------------------YIA--I-C---
-H------P-I-R-A--------Q---F-------L--C-T-A-----------------
S-R----ARKIIALVWAFTALY-C-LVWF---FL---V--D-------------L-----
Q----------------------R------------------------EE----------
-----------AT------------------------D---------------G------
------------------------------------------------------------
--------L---------Y------------CG---------------------------
--------------------------Y---------------------------------
-----------------------------------------R------------------
-V---------------S---------------R-R---L-----YLPI--Y--------
-----------LL-DF-----AIFFALPLALA------TALYALIGR-------------
--------------------------VL----F------------------M--------
-----------------------S--------P------------MPS------------
------------------------------------------------------------
-----------------------K---------------GPGAA----------------
------------------------------------------------------------
------------------------------------------------------------
------------------------------------------------------------
------------------------------------------------------------
------------------------------------------------------------
------------------------------------------------------------
-----------AQRWGPEDAAAGG------------------------------------
------------------------------------------------------------
---------------------------------------------------------G--
----GGGG----------------------------------------------------
----------------------------------------------GEGGQA--------
------------------------------------------------------------
------------------------------------------------------------
------------------------------------------------------------
------------------------------------------------------------
--------------------------------------G---------------------
---RLLCS-----------------R----------------------------------
---------------R-------------S----------------K-------------
-----------S----------------------------A-------------------
-L------A-----------S---RK---Q-----------------------VR-----
------------------------------------------------------------
------------------------------------------------------------
------------------------------------------------------------
------------------------------------------------------------
--------------------------------LDT------P------------------
------------------------------------------------------------
------------------------------------------------------------
------------------------------------------------------------
------------------------------------------------------------
------------------------------------------------------------
------------------------------------------------------------
------------------------------------------------------------
------------------------------------------------------------
------------------------------------------------------------
------------------------------------------------------------
------------------------------------------------------------
------------------------------------------------------------
----------------------------------C-------------------------
-----------C------------------------------------------------
-----------------------------C------------------------------
------------------------------------------------------------
------------------------------------------------------------
------------------------------------------------------------
------------------------------------------------------------
------------------------------------------------------------
------------------------------------------------------------
------------------------------------------------------------
------------------------------------------------------------
------------------------------------------------------------
------------------------------------------------------------
------------------------------------------------------------
------------------------------------------------------------
------------------------------------------------------------
------------------------------------------------------------
------------------------------------------------------------
------------------------------------------------------------
------------------------------------------------------------
------------------------------------------------------------
------------------------------------------------------------
------------------------------------------------------------
------------------------------------------------------------
------------------------------------------------------------
------------------------------------------------------------
------------------------------------------------------------
------------------------------------------------------------
-------------------------------------------------
>Bilateria_Petromyzon_tr_S4RB30_S4RB30_Proteinase_activated_R_1
------------------------------------------------------------
------------------------------------------------------------
----------------------------------------L-------------------
------------------------------------------------------------
------------------------------------------------------------
------------------------------------------------------------
------------------------------------------------------------
------------------------------------------------------------
------------------------------------------------------------
------------------------------------------------------------
------------------------------------------------------------
------------------------------------------------------------
------------------------------------------------------------
----EVSHEVEE------------------------------------------------
------------------------------------------------------------
------------------------------------------------------------
------------------------------------------------------------
------------------------------------------------------------
------------QL----------------------------------------------
------------------------------------------S-----------------
-G----------------------S--------------------------I--------
------------------------------------------------------------
------------------------------------------------------------
---------------------T--------T----V------------------------
-------------------------------L-----------------------LPT--
--I------------------------------------------------------YI-
LV-------FV--VGLPSNALALWV------------------L------C---------
---F-------------------------------------R-----V----K-------
--------P---------------------------------------------------
----------------K------------K---------P-ST------I-YMINLAVAD
LLFILL--------------------------------------------------LPLK
----------------------------------I------TYH-L-R----G----N--
---------------------------D-----W--------------------------
------------------P--------F--------------------------------
----------------------------G----KI-A----CH-VFLT------------
--------S-FYGNMYC-------------SILLLTCISVDR------------------
------------------------------------------------------------
-------------------------------------------------GLA--I-V---
-Y------P-M-Q-S--------L---Q-------W--R-R-N-----------------
R-Y----AMGICAGTWVVVLLS-T-VPLQ---LV---N--P-------------L-----
A----------------------YI-----------------------DN----------
-------------------------------------L---------------H------
---------------------------------------------------I--------
--------T---------T------------CY-------------------D----V--
--------------------------F---------------P--------I------DT
L----------------------------------------P------------------
-G---------------F---------------L-F---Y-----YY-------------
-----------TA-LC-----VLCFLVPFLVT------VACYALIIR-------------
--------------------------SL----A------------------R--------
-----------------------T--------L------------R--------------
------------------------------------------------------------
------------------------------------------------------------
------------------------------------------------------------
------------------------------------------------------------
------------------------------------------------------------
------------------------------------------------------------
------------------------------------------------------------
------------------------------------------------------------
------------------------------------------------------------
------------------------------------------------------------
------------------------------------------------------------
------------------------------------------------------------
------------------------------------------------------------
------------------------------------------------------------
------------------------------------------------------------
------------------------------------------------------------
------------------------------------------------------------
------------------------------------------------------------
------------------------------------------------------------
-----------------------------D------------------------------
-----------G----------------------------D-------------------
-G------N-----------K---RT---R-----------------------SI-----
------------------------------------------------------------
------------------------------------------------------------
------------------------------------------QLA---ALVLLTFVLC--
---------F-----APSNIVL---------------------------LLH-F------
----------------------------A---L--------L--R---Y-----------
--KGA-------------------------------------------------------
------------------------------------------------------------
-----------------------------------------------------------S
------D---------------L---Y--------------I-VY---------------
------------------------M-LCLS------------------------------
---------FSS------------------------------------------------
--------------LNSCL-DP-----FVY---------YF-------------------
--------------------------------------M---------------------
-------------------------ST-----E-----------------------C---
--------------------R-------------------------------------RK
-------------L-------------------S--------------------------
--------------------------------------W---------------------
--------------------K-------------L-------------------------
------------------------------------------------------------
-----------------------------C------------------------------
------------------------------------------------------------
------------------------------------------------------------
-----------------IKT----------------------------------------
------------------------------------------------------------
------------------------------------------------------------
-----GSQAHLVTT----------------------------------------------
------------------------------------------------------------
------------------------------------------------------------
------------------------------------------------------------
------------------------------------------------------------
------------------------------------------------------------
------------------------------------------------------------
------------------------------------------------------------
------------------------------------------------------------
------------------------------------------------------------
------------------------------------------------------------
------------------------------------------------------------
------------------------------------------------------------
------------------------------------------------------------
------------------------------------------------------------
------------------------------------------------------------
------------------------------------------------------------
------------------------------------------------------------
------------------------------------------------------------
------------------------------------------------------------
-------------------------------------------------
>Bilateria_Petromyzon_0041993__RA_Note
------------------------------------------------------------
------------------------------------------------------------
----------------------------------------M-SR----------------
------------------------------------------------------------
------------------------------------------------------------
------------------------------------------------------------
------------------------------------------------------------
------------------------------------------------------------
------------------------------------------------------------
------------------------------------------------------------
-----------------------------------------------ADL----------
----------------------S-------------------------------------
------------------------------------------------------------
------------------------------------------------------------
------------------------------------------------------------
------------------------------------------------------------
------------------------------------------------------------
------------------------------------------------------------
------------------------------------------------------------
------------------------------------------------------------
------------------------------------------------------------
------------------------------------------------------------
------------------------------------------------------------
------------------------------------------------------------
-------------------------------V-----------------------VPA--
--F------------------------------------------------------FSI
SI-------LA--LAVPLNLASLGL------------------L------C---------
---T------------------------------------HS-----R----R-------
--------R---------------------------------------------------
----------------R------------S---------P-TA------L-FMINLATSD
LLFLLS--------------------------------------------------LAFL
----------------------------------V------PYY-L-S----G----H--
---------------------------T-----W--------------------------
------------------R--------L--------------------------------
----------------------------G----RV-M----CH-AVTT------------
--------A-LFTTTYT-------------STLLLTAIAADR------------------
------------------------------------------------------------
-------------------------------------------------YVA--I-V---
-H------P-F-Q-A--------K---A-------W--R-R-E-----------------
G-Y----AGLACAAIWVATSSH-L-GVLN---VV---DFLD-------------VGGGGR
N----------------------DT-----------------------NG----------
-------------------------------------T---------------A------
---------------------------------------------------R--------
--------A---------T------------CY-------------------E----S--
--------------------------F---------------S--------D------RD
L-----------------------------------------------------------
-R---------------F---------------V-S---S-----YR-------------
-----------LY-VA-----IVFFFLPLLVT------AFCYASVIR-------------
--------------------------SL----S------------------K--------
-----------------------Q--------A------------A--------------
------------------------------------------------------------
------------------------------------------------------------
------------------------------------------------------------
------------------------------------------------------------
------------------------------------------------------------
------------------------------------------------------------
------------------------------------------------------------
------------------------------------------------------------
------------------------------------------------------------
------------------------------------------------------------
------------------------------------------------------------
------------------------------------------------------------
------------------------------------------------------------
------------------------------------------------------------
------------------------------------------------------------
------------------------------------------------------------
------------------------------------------------------------
------------------------------------------------------------
------------------------------------------------------------
-----------------------------E----------------R-------------
-----------R----------------------------G-------------------
-S------A-----------Q---RS---R-----------------------SV-----
------------------------------------------------------------
------------------------------------------------------------
------------------------------------------RLV---AATMAVFLLC--
---------F-----APFNVSH---------------------------VIG-F------
----------------------------A---R--------T--E---N-----------
------------------------------------------------------------
------------------------------------------------------------
------------------------------------------------------------
----------------------I------------------W-WR---------------
------------------------H-VSLI------------------------------
---------LNS------------------------------------------------
--------------LNCCL-DP-----LIY---------YF-------------------
--------------------------------------G---------------------
-------------------------AS-----RGSGSSGGG---------------T---
--------------------R-------------------------------------KG
-------------V-------------------N--------------------------
--------------------------------------KG--------------------
--------------------VN------------V-------------------------
------------------------------------------------------------
------------------------------------------------------------
------------------------------------------------------------
----------------------------P-------------------------------
------------------------------------------------------------
------------------------------------------------------------
------------------------------------------------------------
------------------------------------------------------------
---------P--------------------------------------------------
------------------------------------------------------------
------------------------------------------------------------
------------------------------------------------------------
------------------------------------------------------------
------------------------------------------------------------
----------------------------------------------RIRE----------
---------------------------ESQSAV---------------------------
------------------------------------------------------------
------------------------------------------------------------
------------------------------------------------------------
------------------------------------------------------------
------------------------------------------------------------
------------------------------------------------------------
------------------------------------------------------------
------------------------------------------------------------
------------------------------------------------------------
------------------------------------------------------------
------------------------------------------------------------
-------------------------------------------------
>Bilateria_Petromyzon_tr_S4S0V7_S4S0V7_GPCR_F1_2_d
--------------------------------------F---------------------
------------------------------------------------------------
------------------------------------Q--RM-------------------
------------------------------------------------------------
------------------------------------------------------------
------------------------------------------------------------
------------------------------------------------------------
--------------------------------------------------ES--------
------------------------------------------------------------
------------------------------------------------------------
-----------------------------------------------MN-----------
------------------------------------------------------------
------------------------------------------------------------
------------------------------------------------------------
------------------------------------------------------------
------------------------------------------------------------
------------------------------------------------------------
------------------------------------------------------------
------------------------------------------------------------
------------------------------------------------------------
------------------------F--------------------------L--------
------------------------------------------------------------
------------------------------------------------------------
---------------------S--------D----F------------------------
-------------------------------V-----------------------ILP--
--I------------------------------------------------------YV-
ST-------VA--IGLPLNMVVCWV------------------L----------------
-----------------------------------------G-----P----T-------
--------K---------------------------------------------------
----------------K------------N---------S-MS------I-YVVNLAIAD
LFYLMV--------------------------------------------------LPMK
----------------------------------I------VYI-S-N----G----G--
---------------------------N-----W--------------------------
------------------I--------F--------------------------------
----------------------------P----SF-L----CR-VTTL------------
--------I-FFTNIYA-------------SIMILAAISVDR------------------
------------------------------------------------------------
-------------------------------------------------YKA--V-V---
-H------P-L-E-V--------S---R-------W--R-E-P-----------------
R-T----AWIVCAVIWVITVAE-I-APIN---YV---A--F-------------T-----
A----------------------QI-----------------------NA----------
-------------------------------------T---------------NGS----
-----------------------------------------------SAQPF--------
--------T---------K------------CY-------------------E----T--
--------------------------F---------------T--------Q------AE
T-----------------------------------------------------------
-D---------------Y---------------L-I---R-----YR-------------
-----------MF-LF-----FSLFVTSLAVM------LFSYINVIK-------------
--------------------------AL----I------------------E--------
-----------------------V--------R------------N--------------
------------------------------------------------------------
------------------------------------------------------------
------------------------------------------------------------
------------------------------------------------------------
------------------------------------------------------------
------------------------------------------------------------
------------------------------------------------------------
------------------------------------------------------------
------------------------------------------------------------
------------------------------------------------------------
------------------------------------------------------------
------------------------------------------------------------
------------------------------------------------------------
------------------------------------------------------------
------------------------------------------------------------
------------------------------------------------------------
------------------------------------------------------------
------------------------------------------------------------
-------------------------R----------------------------------
---------------T-------------E----------------T-------------
-----------I----------------------------S-------------------
-R------D-----------K---KK---R-----------------------AV-----
------------------------------------------------------------
------------------------------------------------------------
------------------------------------------KLT---LLVLVVFLVC--
---------F-----TPYNVSH---------------------------VIG-F------
----------------------------I---Q--------S--K---S-----------
--NTL-------------------------------------------------------
------------------------------------------------------------
-----------------------------------------------------SW----R
------S---------------L---A--------------L-LR---------------
------------------------D-VVLC------------------------------
---------LIV------------------------------------------------
--------------VNGLF-DP-----LIA---------YI-------------------
--------------------------------------A---------------------
-------------------------ST-----T-----------------------F---
--------------------R-------------------------------------ES
-------------F-------------------K--------------------------
--------------------------------------N---------------------
--------------------I-------------W-------------------------
-----------K------------------------------------------------
-----------------------------C------------------------------
-GR---------------------------------------------------------
------------------------------------------------------------
------------------------------------------------------------
------------------------------------------------------------
------------------------------------------------------------
-----SNNRVAAA-----------------------------------------------
------------------------------------------------------------
------------------------------------------------------------
------------------------------------------------------------
------------------------------------------------------------
------------------------------------------------------------
------------------------------------------------------------
------------------------------------------------------------
------------------------------------------------------------
------------------------------------------------------------
------------------------------------------------------------
------------------------------------------------------------
------------------------------------------------------------
------------------------------------------------------------
------------------------------------------------------------
------------------------------------------------------------
------------------------------------------------------------
------------------------------------------------------------
------------------------------------------------------------
------------------------------------------------------------
-------------------------------------------------
>Bilateria_Petromyzon_0042545__RA_Note
------------------------------------------------------------
------------------------------------------------------------
------------------------------------------------------------
------------------------------------------------------------
------------------------------------------------------------
------------------------------------------------------------
------------------------------------------------------------
------------------------------------------------------------
------------------------------------------------------------
------------------------------------------------------------
------------------------------------------------------------
------------------------------------------------------------
------------------------------------------------------------
------------------------------------------------------------
------------------------------------------------------------
------------------------------------------------------------
------------------------------------------------------------
------------------------------------------------------------
------------------------------------------------------------
------------------------------------------------------------
------------------------------------------------------------
------------------------------------------------------------
------------------------------------------------------------
------------------------------------------------------------
------------------------------------------------------------
------------------------------------------------------------
------------------------------------------------------------
------------------------------------------------------------
------------------------------------------------------------
-----------------------------------------MS------I-YVVNLAIAD
LFYLMV--------------------------------------------------LPMK
----------------------------------I------VYI-S-N----G----G--
---------------------------N-----W--------------------------
------------------I--------F--------------------------------
----------------------------P----SF-L----CR-VTTL------------
--------I-FFTNIYA-------------SIMILAAISVDR------------------
------------------------------------------------------------
-------------------------------------------------YKA--V-V---
-H------P-L-E-V--------S---R-------W--R-E-P-----------------
R-T----AWIVCAVIWVITVAE-I-APIN---YV---A--F-------------T-----
A----------------------QI-----------------------NA----------
-------------------------------------T---------------NGS----
-----------------------------------------------SAQPF--------
--------T---------K------------CY-------------------E----T--
--------------------------F---------------T--------Q------AE
T-----------------------------------------------------------
-D---------------Y---------------L-I---R-----YR-------------
-----------MF-LF-----FSLFVTSLAVM------LFSYINVIK-------------
--------------------------AL----I------------------E--------
-----------------------V--------R------------N--------------
------------------------------------------------------------
------------------------------------------------------------
------------------------------------------------------------
------------------------------------------------------------
------------------------------------------------------------
------------------------------------------------------------
------------------------------------------------------------
------------------------------------------------------------
------------------------------------------------------------
------------------------------------------------------------
------------------------------------------------------------
------------------------------------------------------------
------------------------------------------------------------
------------------------------------------------------------
------------------------------------------------------------
------------------------------------------------------------
------------------------------------------------------------
------------------------------------------------------------
-------------------------R----------------------------------
---------------T-------------E----------------T-------------
-----------I----------------------------S-------------------
-R------D-----------K---KK---R-----------------------AV-----
------------------------------------------------------------
------------------------------------------------------------
------------------------------------------KLT---LLVLVVFLVC--
---------F-----TPYNVSH---------------------------VIG-F------
----------------------------I---Q--------S--K---S-----------
--NTL-------------------------------------------------------
------------------------------------------------------------
-----------------------------------------------------SW----R
------S---------------L---A--------------L-LR---------------
------------------------D-VVLC------------------------------
---------LIV------------------------------------------------
--------------VNGLF-DP-----LIA---------YI-------------------
--------------------------------------A---------------------
-------------------------ST-----TDSPRPAGSV-----PTVHDPSTRS---
--------------------R-------------------------------------LL
-------------H-------------------N--------------------------
--------------------------------------N---------------------
--------------------G-------------S-------------------------
-----------H------------------------------------------------
-----------------------------A------------------------------
-GQ---------------------------------------------------------
------------------------------------------------------------
------------------------------------------------------------
------------------------------------------------------------
------------------------------------------------------------
-----KSLHSVRLLLPAAPGTACT------------------------------------
--------PP--------------------------------------------------
------------------------------------------------------------
------------------------------------------------------------
------------------------------------------------------------
------------------------------------------------------------
------------------------------------------------------------
----------------------------------------------TIAP----------
--------------------------CSPERPSDQ-------------------------
------------------------------------------------------------
------------------------------------------------------------
------------------------------------------------------------
------------------------------------------------------------
------------------------------------------------------------
------------------------------------------------------------
------------------------------------------------------------
------------------------------------------------------------
------------------------------------------------------------
------------------------------------------------------------
------------------------------------------------------------
--------------------------------------L----------
>Bilateria_Petromyzon_tr_S4R7F8_S4R7F8_GPCR_F1_2_d
------------------------------------------------------------
------------------------------------------------------------
------------------------------------------------------------
------------------------------------------------------------
------------------------------------------------------------
------------------------------------------------------------
------------------------------------------------------------
--------------------------------------------------TS--------
------------------------------------------------------------
--------------------------------------------------------APA-
-----------------------------------------------TH-----------
------------------------------------------------------------
------------------------------------------------------------
------TAAASGGTAVAS------------------------------------------
------------------------------------------------------------
------------------------------------------------------------
------------------------------------------------------------
------------------------------------------------------------
------------------------------------------------------------
-----------------------------------------AS-----------------
-S----------------------S--------------------------W--------
------------------------------------------------------------
------------------------------------------------------------
---------------------S--------G----V------------------------
-------------------------------A-----------------------IPI--
--L------------------------------------------------------DA-
AI-------LV--SGVLGHALVVVI------------------L------S---------
---C-------------------------------------K-----R----RK------
-------GL---------------------------------------------------
---------------SG------------S---------R-TD------M-LLLSLSIAD
LTQ-LAC-------------------------------------------------LPFN
----------------------------------S------ASI-V-L---------H--
---------------------------E-----W--------------------------
------------------I--------F--------------------------------
----------------------------G----AA-L----CK-LLSF------------
--------L--ATATSA-------------SVFTLTVLSLNR------------------
------------------------------------------------------------
-------------------------------------------------YVT--V-A---
-H--------V-SWAY-------R---L-------S--R-S-W-----------------
A-M----HVTMLACIWLPALAI-A-LPQP---IY---N--R-------------L-----
H----------------------V------------------------EP----------
------------------------------------------------------------
------------------------------------------------------------
--------L---------Y------------CL-------------------AI---H--
--------------------------M--------------VD--------N--------
-----------------------------------------S------------------
-S---------------S---------------H-I---A-----YA-------------
-----------SV-LF-----ISCFVLPLLII------SFAYCRLVC-------------
--------------------------YV----S------------------K--------
-----------------------R--------R------------RS-------------
--------------P---------------------------------------------
-----------------------S---------------SELRA----------------
------------------------------------------------------------
------------------------------------------------------------
------------------------------------------------------------
------------------------------------------------------------
------------------------------------------------------------
------------------------------------------------------------
------------------------------------------------------------
------------------------------------------------------------
------------------------------------------------------------
------------------------------------------------------------
------------------------------------------------------------
------------------------------------------------------------
------------------------------------------------------------
------------------------------------------------------------
------------------------------------------------------------
------------------------------------------------------------
-------------------------S----------------------------------
---------------R-------------G----------------P-------------
-----------A----------------------------F-------------------
-D------N-----------Y---NQ---R-----------------------LT-----
------------------------------------------------------------
------------------------------------------------------------
------------------------------------------VTV---VLLVVAFVVC--
---------W-----LPSYVVM---------------------------YLT-A------
----------------------------L---G--------K--Q---S-----------
------------------------------------------------------------
------------------------------------------------------------
-----------------------------------------------------------Q
------L---------------N---F--------------E-MF---------------
------------------------M-LARL------------------------------
---------MSL------------------------------------------------
--------------TSLVI-NP-----FIY---------AF-------------------
--------------------------------------L---------------------
-------------------------SR-----Q-----------------------F---
--------------------R-------------------------------------RD
-------------L-------------------W--------------------------
--------------------------------------E---------------------
--------------------V-------------F-------------------------
-----------E------------------------------------------------
-----------------------------C------------------------------
------------------------------------------------------------
------------------------------------------------------------
------------------------------------------------------------
------------------------------------------------------------
------------------------------------------------------------
------------------------------------------------------------
------------------------------------------------------------
------------------------------------------------------------
------------------------------------------------------------
------------------------------------------------------------
------------------------------------------------------------
------------------------------------------------------------
------------------------------------------------------------
------------------------------------------------------------
------------------------------------------------------------
------------------------------------------------------------
------------------------------------------------------------
------------------------------------------------------------
------------------------------------------------------------
------------------------------------------------------------
------------------------------------------------------------
------------------------------------------------------------
------------------------------------------------------------
------------------------------------------------------------
------------------------------------------------------------
-------------------------------------------------
>Bilateria_Petromyzon_0054756__RA_Note
------------------------------------------------------------
------------------------------------------------------------
----------------------------------------M-------------------
------------------------------------------------------------
------------------------------------------------------------
------------------------------------------------------------
-----------------N------------------------------------------
--------------------------------------------------VS--------
-------------------------------------------GTAARA-----------
------------------------------------------------------------
------------------------------------------------N-----------
----------------------G-------------------------------------
------------------------------------------------------------
------SASRN-------------------------------------------------
------------------------------------------------------------
------------------------------------------------------------
------------------------------------------------------------
------------------------------------------------------------
------------------------------------------------------------
-----------------------------------------ER-----------------
-N----------------------E--------------------------A--------
------------------------------------------------------------
------------------------------------------------------------
---------------------L--------A----R------------------------
-------------------------------A-----------------------EVA--
--V------------------------------------------------------LF-
AM-------FA--CTTLGNSVLLTA------------------L------Y---------
---R-------------------------------------R-----R----K-------
--------H---------------------------------------------------
----------------A------------S---------R-MH------V-FMVHLCLAD
LVVAFFQ-------------------------------------------------VLPQ
----------------------------------L------AWD-I-T---------D--
---------------------------V-----F--------------------------
------------------L--------A--------------------------------
----------------------------S----DF-A----CR-FIKY------------
--------M-QIVGMFA-------------STYMIVGMTVDR------------------
------------------------------------------------------------
-------------------------------------------------YQA--V-C---
-F------P-M-V-T--------F---K----------K-R-M-----------------
A-Y----WNAPVCAVWVVSLLL-S-VPQA---VI---F--A-------------K-----
G----------------------E------------------------VY----------
-----------P-----------------------------------------G------
---------------------------------------------------V--------
--------Y---------D------------CW-------------------G----T--
--------------------------F---------------Q--------P--------
-----------------------------------------M------------------
-W---------------G---------------V-K---A-----YI-------------
-----------TW-MA-----MAIFVVPTAVL------VWCQTKICR-------------
--------------------------VI----R------------------L--------
-----------------------N--------I------------YF-------------
------------------------------------------------------------
-----------------------K---------------TPQVH-KDKLLLRRRKQRRR-
------------------------------------------------------------
-------------------------------------RQQKRQEDEEE------------
------------------------------------------------------------
------------------------------------------------------------
------------------------------------------------------------
------------------------------------------------------------
----------VAALHRGQTH----------------------------------------
------------------------------------------------------------
------------------------------------------------------------
------------------------------------------------------------
-------------------------------------------------AVT--------
------------------------------------------------------------
------------------------------------------------------------
------------------------MTR---------------------------------
------------------------------------------------------------
------------------------------------------------------------
-------V-----------------S----------------------------------
---------------S-------------V----------------T-------------
-----------G----------------------------V-------------------
-S------R-----------A---MV---K-----------------------TV-----
------------------------------------------------------------
------------------------------------------------------------
------------------------------------------KMT---LVIVIVYVLC--
---------W-----SPFFVAQ---------------------------LWS-V------
----------------------------W---D--------P--N---P-----------
--P---------------------------------------------------------
------------------------------------------------------------
------------------------------------------------------F----E
-----GT-----------------------------------------------------
------------------------------------------------------------
------------------------------------------------------------
----------------------------VF-H------T---------------------
------------------------------------------------------------
------------------------------------------------------------
------------------------------------------------------------
------------------------------------------------------------
------------------------------------------------------------
------------------------------------------------------------
------------------------------------------------------------
------------------------------------------------------------
------------------------------------------------------------
------------------------------------------------------------
------------------------------------------------------------
------------------------------------------------------------
------------------------------------------------------------
------------------------------------------------------------
------------------------------------------------------------
------------------------------------------------------------
------------------------------------------------------------
------------------------------------------------------------
------------------------------------------------------------
------------------------------------------------------------
------------------------------------------------------------
------------------------------------------------------------
------------------------------------------------------------
------------------------------------------------------------
------------------------------------------------------------
------------------------------------------------------------
------------------------------------------------------------
------------------------------------------------------------
------------------------------------------------------------
------------------------------------------------------------
------------------------------------------------------------
------------------------------------------------------------
------------------------------------------------------------
-------------------------------------------------
>Bilateria_Petromyzon_0013238__RA_Note
------------------------------------------------------------
------------------------------------------------------------
----------------------------------------MLD-----------------
------------------------------------------------------------
------------------------------------------------------------
------------------------------------------------------------
------------------------------------------------------------
---------------------------------------------------S--------
------------------------------------------------------------
------------------------------------------------------------
-----------------------------------------------QG-----------
----------------------S-------------------------------------
------------------------------------------------------------
------VNE---------------------------------------------------
------------------------------------------------------------
------------------------------------------------------------
------------------------------------------------------------
-------------------------------------TTC--------------------
------------VT----------------------------------------------
------------------------------------------S-----------------
-F----------------------T--------------------------Y--------
------------------------------------------------------------
------------------------------------------------------------
---------------------R--------S----T------------------------
-------------------------------L-----------------------LPF--
--F------------------------------------------------------YS-
IC-------VL--LGLTLNTFVFWS------------------L------F---------
---F-------------------------------------K-----D----K-------
--------K---------------------------------------------------
----------------W------------N---------P-SS------L-YMLNLATTD
FFFAVS--------------------------------------------------LILM
----------------------------------I------YSF-I-V----N----N--
---------------------------S-----W--------------------------
------------------V--------F--------------------------------
----------------------------G----DT-M----CR-LVRF------------
--------M-FSFNMYG-------------SILFLTAISLYR------------------
------------------------------------------------------------
-------------------------------------------------YLG--I-C---
-H------P-I-A-S--------R---Q-------W--Q-T-L-----------------
R-V----AAVLCVIVWAITLTE-T-LPFI---HF---A--G-------------T-----
Y----------------------SD-----------------------VN----------
-------------------------------------T---------------N------
---------------------------------------------------L--------
--------T---------R------------CY-------------------S----L--
--------------------------V---------------IF-------D--------
------------------------------------------------------------
-S---------------T---------------V-T---A-----YG-------------
-----------IT-II-----ILGFMVPFFII------MVFNCCMIH-------------
--------------------------AL----R------------------K--------
-----------------------S--------M------------S--------------
------------------------------------------------------------
-----------------------GA-----------------------------------
------------------------------------------------------------
------------------------------------------------------------
------------------------------------------------------------
------------------------------------------------------------
------------------------------------------------------------
------------------------------------------------------------
------------------------------------------------------------
------------------------------------------------------------
------------------------------------------------------------
------------------------------------------------------------
------------------------------------------------------------
------------------------------------------------------------
------------------------------------------------------------
------------------------------------------------------------
------------------------------------------------------------
------------------------------------------------------------
------------------------IA----------------------------------
---------------T-------------Q----------------E-------------
-----------E----------------------------T-------------------
-R------F-----------Q---RS---R-----------------------AV-----
------------------------------------------------------------
------------------------------------------------------------
------------------------------------------RTI---SLVSIIFTIC--
---------H-----LPYHVNK---------------------------IVF-WG-----
----------------------------F------------T--I---------------
------------------------------------------------------------
------------------------------------------------------------
------------------------------------CG---------------------N
--------------------------E--------------K-IH---------------
------------------------D-IMMC------------------------------
---------LAS------------------------------------------------
--------------FNCCF-NP-----ALY---------LV-------------------
--------------------------------------N---------------------
-------------------------RA-----HSQAHSDSRERRDTKPET------F---
--------------------R-------------------------------------PA
-------------F----------------------------------------------
------------------------------------------------------------
--------------------I-------------I-------------------------
------------------------------------------------------------
-----------------------------C------------------------------
-HK---------------------------------------------------------
------------------------------------------------------------
------------------------------------------------------------
------------------------------------------------------------
------------------------------------------------------------
------------------------------------------------------------
------------------------------------------------------------
------------------------------------------------------------
------------------------------------------------------------
------------------------------------------------------------
------------------------------------------------------------
------------------------------------------------------------
------------------------------------------------------------
------------------------------------------------------------
------------------------------------------------------------
------------------------------------------------------------
------------------------------------------------------------
------------------------------------------------------------
------------------------------------------------------------
------------------------------------------------------------
------------------------------------------------------------
------------------------------------------------------------
------------------------------------------------------------
------------------------------------------------------------
------------------------------------------------------------
-------------------------------------------------
>Bilateria_Petromyzon_0055642__RA_Note
------------------------------------------------------------
------------------------------------------------------------
----------------------------------------M-D-----------------
------------------------------------------------------------
------------------------------------------------------------
------------------------------------------------------------
-------------ALSPN------------------------------------------
--------------------------------------------------ST--------
--------------------------------------------AAPLAGA---------
------------------------------------------------------------
-------------------------------------------NAS-AN-----------
----------------------V-------------------------------------
------------------------------------------------------------
------TFAALS------------------------------------------------
------------------------------------------------------------
------------------------------------------------------------
------------------------------------------------------------
----------------P-------------------------------------------
------------------------------------------------------------
----------------------------P-PD---------HY-----------------
-T----------------------A--------------------------T--------
------------------------------------------------------------
------------------------------------------------------------
---------------------Y--------R----A------------------------
-------------------------------V-----------------------SLA--
--L------------------------------------------------------VL-
AI-------CG--AGIVGNVMIVLV------------------V------V---------
---R-------------------------------------T-----K----H-------
--------M---------------------------------------------------
----------------R------------T---------P-TN------Y-YLGSLAIAD
LLVLLAA------------------------------------------------GLPN-
----------------------------------V------SDS-L-A---------E--
---------------------------S-----W--------------------------
------------------V--------Y--------------------------------
----------------------------G----YA-G----CL-AITY------------
--------L-QYLGINV-------------SSCSITAFTLER------------------
------------------------------------------------------------
-------------------------------------------------YLA--I-C---
-H------P-I-R-A--------Q---S-------L--C-T-V-----------------
S-R----AKRILALVWSSTAIY-C-LVWF---FL---V--D-------------V-----
H----------------------P------------------------RS----------
-----------QGGGG----------------GEDPRS---------------N------
---------------------------------------------------V--------
--------T---------E------------CG---------------------------
--------------------------Y---------------------------------
-----------------------------------------R------------------
-V---------------S---------------R-N---L-----YLPI--Y--------
-----------FF-DF-----AAFYVLPLVLA------CVLYALIAR-------------
--------------------------VL----A------------------K--------
-----------------------G--------A------------AA-------------
------------------------------------------------------------
-----------------------A---------------AANPS-CLTSPAPV-------
---------------PL-------------------------------------------
------------------------------------------------------------
------------------------------------------------------------
---------------------L-----------------P--------------------
------------------------------------------------------------
------------------------------------------------------------
-------PPPASRTLAAPAVPLSL------------------------------------
------------------------------------------------------------
------------------------------------------------------------
------------------------------------------------------------
---------------P--------------------------------------------
------------------------------------------------------------
------------------------------------------------------------
------------------------------------------------------------
----------------------------LA------------------------------
-----------------------------------AVCSG--------------------
--AVPSVN-----------------R----------------------------------
---------------R-------------G----------------K-------------
-----------S----------------------------A-------------------
-Y------S-----------S---RK---Q-----------------------VCV----
------------------------------------------------------------
------------------------------------------------------------
------------------------------------------------------------
---------------RP-------------------------------------------
------------------------------------------------------------
------------------------------------------------------------
------------------------------------------------------------
------------------------------------------------------------
------------------------------------------------------------
------------------------------------------------------------
------------------------------------------------------------
--------------------GP-----VVV------------------------------
--------------------------------------V---------------------
------------------------------------------------------------
----------------------------------------------------------KA
-------------L-------------------E--------------------------
--------------------------------------K---------------------
------------------------------------------------------------
------------------------------------------------------------
------------------------------------------------------------
------------------------------------------------------------
------------------------------------------------------------
------------------------------------------------------------
------------------------------------------------------------
------------------------------------------------------------
------------------------------------------------------------
------------------------------------------------------------
------------------------------------------------------------
------------------------------------------------------------
------------------------------------------------------------
------------------------------------------------------------
------------------------------------------------------------
------------------------------------------------------------
------------------------------------------------------------
------------------------------------------------------------
------------------------------------------------------------
------------------------------------------------------------
------------------------------------------------------------
------------------------------------------------------------
------------------------------------------------------------
------------------------------------------------------------
------------------------------------------------------------
------------------------------------------------------------
------------------------------------------------------------
------------------------------------------------------------
-------------------------------------------------
>Bilateria_Petromyzon_0056106__RA_Note
------------------------------------------------------------
------------------------------------------------------------
----------------------------------------M-------------------
------------------------------------------------------------
------------------------------------------------------------
------------------------------------------------------------
----------------SN------------------------------------------
--------------------------------------------------ST--------
------------------------------------------------------------
------------------------------------------------------------
-----------------------------------------------FN-----------
------------------------------------------------------------
------------------------------------------------------------
-----VSGDAA-------------------------------------------------
------------------------------------------------------------
------------------------------------------------------------
------------------------------------------------------------
------------------------------------------------------------
------------------------------------------------------------
------------------------------------------------------------
-A----------------------S--------------------------S--------
------------------------------------------------------------
------------------------------------------------------------
---------------------S--------H----A------------------------
--------------------------------------P----------------LQA--
--T------------------------------------------------------YV-
LL-------CV--CGVAANGAVICA------------------L------AC--------
--GG-------------------------------------G-----G----K-------
--------R---------------------------------------------------
----------------R------------H---------V-SD------A-YVFNLAVAD
LLF-LLG-------------------------------------------------MPFL
----------------------------------A------HQL-V-S----E----Q--
---------------------------R-----W--------------------------
------------------R--------F--------------------------------
----------------------------G----WF-M----CK-ALTL------------
--------V-DVNNQYT-------------SVGTVTVLCIDR------------------
------------------------------------------------------------
-------------------------------------------------YIA--V-A---
-H------P-L-T-A--------A---T-------N--R-T-M-----------------
R-G----AFLVNLLVWLCSLLL-S-LPAP---VY---A--S-------------V-----
L----------------------H------------------------ID----------
-----------------------------------------------------G------
---------------------------------------------------V--------
--------E---------V------------CA-------------------L----D--
--------------------------F---------------P--------EA-------
-----------------------------------------R------------------
-L---------------G---------------A-T---A-----FA-------------
-----------VA-NF-----ALAFAAPLALI------SVFYALALR-------------
--------------------------RV----S------------------S--------
-----------------------A--------T------------R--------------
--------------R---------------------------------------------
-----------------------G------------------------------------
------------------------------------------------------------
------------------------------------------------------------
------------------------------------------------------------
------------------------------------------------------------
------------------------------------------------------------
------------------------------------------------------------
------------------------------------------------------------
------------------------------------------------------------
------------------------------------------------------------
------------------------------------------------------------
------------------------------------------------------------
------------------------------------------------------------
------------------------------------------------------------
------------------------------------------------------------
------------------------------------------------------------
------------------------------------------------------------
-------------------------A----------------------------------
---------------R-------------L----------------R-------------
-----------P----------------------------Q-------------------
-N------S-----------R---SR---R-----------------------AT-----
------------------------------------------------------------
------------------------------------------------------------
------------------------------------------RTA---VAIVVAFAAC--
---------W-----APFHAMQ---------------------------MVG-LT-----
----------------------------L------------S--E---P-----------
--T---------------------------------------------------------
------------------------------------------------------------
-----------------------------------------------------------D
---------------------GF---H--------------L-AY---------------
------------------------Q-LSIC------------------------------
---------LGY------------------------------------------------
--------------AHSCI-NP-----VLL---------IF-------------------
--------------------------------------F---------------------
-------------------------TE-----F-----------------------F---
--------------------K-------------------------------------ER
-------------L-------------------P--------------------------
--------------------------------------TSAI------------------
ANPANSEQC-----------I-----------T-L-------------------------
------------------------------------------------------------
-----------------------------C------------------------------
------------------------------------------------------------
------------------------------------------------------------
------------------------------------------------------------
------------------------------------------------------------
------------------------------------------------------------
------------------------------------------------------------
------------------------------------------------------------
--------------------------------------RENGH-----------------
------------------------------------------------------------
------------------------------------------------------------
------------------------------------------------------------
------------------------------------------------------------
------------------------------------------------------------
------------------------------------------------------------
------------------------------------------------------------
------------------------------------------------------------
------------------------------------------------------------
------------------------------------------------------------
------------------------------------------------------------
------------------------------------------------------------
------------------------------------------------------------
------------------------------------------------------------
------------------------------------------------------------
------------------------------------------------------------
------------------------------------------------------------
-------------------------------------------------
>Bilateria_Petromyzon_tr_S4R9L5_S4R9L5_G_protein_coupled_R_24
------------------------------------------------------------
------------------------------------------------------------
------------------------------------------------------------
------------------------------------------------------------
------------------------------------------------------------
------------------------------------------------------------
------------------------------------------------------------
------------------------------------------------------------
------------------------------------------------------------
------------------------------------------------------------
------------------------------------------------------------
------------------------------------------------------------
------------------------------------------------------------
------------------------------------------------------------
------------------------------------------------------------
------------------------------------------------------------
------------------------------------------------------------
------------------------------------------------------------
------------------------------------------------------------
------------------------------------------------------------
------------------------------------------------------------
------------------------------------------------------------
------------------------------------------------------------
-----------------------------------V------------------------
-------------------------------F-----------------------VTA--
--L------------------------------------------------------YG-
AI-------CL--MGVTGNLLVLFT------------------L------L---------
---R-------------------------------------K-----R----A-------
--------R---------------------------------------------------
----------------RFRAL------C-T---------A-PD------V-FICSLSLVD
ALF-LLG-------------------------------------------------MPFL
----------------------------------L------HQL-V-G----D----G--
---------------------------E-----W--------------------------
------------------K--------F--------------------------------
----------------------------G----AA-L----CT-TIAA------------
--------T-DAACQFA-------------STYILTLMTLDR------------------
------------------------------------------------------------
-------------------------------------------------YLA--T-V---
-Y------A-V-R-S--------A---P-------M--R-T-P-----------------
R-L----ALCVVLCAWALSLLT-V-TPVW---LF---A--R-------------L-----
L----------------------H------------------------TA----------
-------------------------------------D---------------G------
---------------------------------------------------R--------
--------T---------R------------CA-------------------M----L--
--------------------------L---------------P--------N--------
-----------------------------------------P------------------
-G---------------T---------------D-----I---YWYT-------------
-----------LY-QF-----VLAFAAPVLVI------CATYARILR-------------
--------------------------HM----S------------------T--------
-----------------------L--------D------------ASP------------
--------------PLV-------------------------------------------
------------------------------------------------------------
------------------------------------------------------------
------------------------------------------------------------
------------------------------------------------------------
------------------------------------------------------------
------------------------------------------------------------
------------------------------------------------------------
------------------------------------------------------------
------------------------------------------------------------
------------------------------------------------------------
------------------------------------------------------------
------------------------------------------------------------
------------------------------------------------------------
------------------------------------------------------------
------------------------------------------------------------
------------------------------------------------------------
------------------------------------------------------------
------------------------------------------------------------
------------------------------------------------------------
-----------A----------------------------F-------------------
-S------S-----------K---TR---R-----------------------IT-----
------------------------------------------------------------
------------------------------------------------------------
------------------------------------------RMA---LAVCVSFVAC--
---------W-----APFYALQ---------------------------LIG-L------
----------------------------S---Q--------P--R---A-----------
------------------------------------------------------------
------------------------------------------------------------
-----------------------------------------------------------P
------P---------------H---L--------------V-VY---------------
------------------------D-VAIG------------------------------
---------LGY------------------------------------------------
--------------LNSCV-NP-----FLY---------VA-------------------
--------------------------------------L---------------------
-------------------------SD-----T-----------------------F---
--------------------K-------------------------------------KS
-------------L-------------------L--------------------------
--------------------------------------G---------------------
--------------------A-------------M-------------------------
-----------V------------------------------------------------
-----------------------------A------------------------------
-RP-------------------KKEGAL----------GGG-------------------
------------------------------------------------V-----------
-----------------SRA----------------------------------------
------------------------------------------------------------
------------------------------------------------------------
------------------------------------------------------------
------------------------------------------------------------
------------------------------------------------------------
------------------------------------------------------------
------------------------------------------------------------
------------------------------------------------------------
-------------------------------------------------V----------
----------------------------------------------ELRS----------
---------------------------LGLGCRVGPVVNAE-------------------
------------------------------------------------------------
------------------------------------------------------------
------------------------------------------------------------
------------------------------------------------------------
------------------------------------------------------------
------------------------------------------------------------
------------------------------------------------------------
------------------------------------------------------------
------------------------------------------------------------
------------------------------------------------------------
------------------------------------------------------------
-------------------------------------------------
>Bilateria_Petromyzon_0007641__RA_Note
------------------------------------------------------------
------------------------------------------------------------
----------------------------------------M-------------------
------------------------------------------------------------
---------------------------AQVPNL---------------------------
------------------------------------------------------------
------------SDPDVN------------------------------------------
--------------------------------------------------ISKVA-----
------------------------------------------------------------
------------------------------------------------------------
-----------------------------------------------MN-----------
------------------------------------------------------------
------------------------------------------------------------
-----ATQQLE-------------------------------------------------
------------------------------------------------------------
------------------------------------------------------------
--------------------G---------------------------------------
------------------------------------------------------------
------------------------------------------------------------
------------------------------------------------------------
-Q----------------------Q--------------------------N--------
------------------------------------------------------------
------------------------------------------------------------
---------------------F--------Y----V------------------------
-------------------------------V-----------------------VPI--
--I------------------------------------------------------YS-
FI-------CA--VGLLGNTAVIYV------------------I------L---------
---R-------------------------------------A-----P----K-------
--------M---------------------------------------------------
----------------R------------T---------V-TN------M-FILNLAIAD
ELF-TLV-------------------------------------------------LPIN
----------------------------------I------ADH-L-L---------L--
---------------------------E-----W--------------------------
------------------P--------F--------------------------------
----------------------------G----QA-M----CK-LIVA------------
--------I-DHYNMFT-------------SIYFLTVMSIDR------------------
------------------------------------------------------------
-------------------------------------------------YLV--V-L---
-A------T-V-K-S--------R---SF-----TW--R-T-Y-----------------
A-V----AKWVCGGVWALVSLV-V-LPFV---VF---A--SN-----------GI-----
V-----------------------------------------------DS----------
-------------------------------------Q---------------R------
---------------------------------------------------H--------
--------T---------R------------CG-------------------L----E--
--------------------------L---------------P--------S------PE
-----------------------------------------A------------------
-E---------------W---------------L-R---A-----VR-------------
-----------TY-TL-----IAGFVLPVTTI------CTLYTSMLR-------------
--------------------------QL----R------------------G--------
-----------------------L--------R------------L--------------
--------------S---------------------------------------------
------------------------------------------------------------
------------------------------------------------------------
------------------------------------------------------------
------------------------------------------------------------
------------------------------------------------------------
------------------------------------------------------------
------------------------------------------------------------
------------------------------------------------------------
------------------------------------------------------------
------------------------------------------------------------
------------------------------------------------------------
------------------------------------------------------------
------------------------------------------------------------
------------------------------------------------------------
------------------------------------------------------------
------------------------------------------------------------
------------------------------------------------------------
-------------------------S----------------------------------
--------N------N-------------A----------------R-------------
-----------A----------------------------L-------------------
-D------K-----------A---KR---K-----------------------VT-----
------------------------------------------------------------
------------------------------------------------------------
------------------------------------------LMV---AVVLGVCLLC--
---------W-----TPYHLST---------------------------VVA-L------
----------------------------T---V--------D--L---N-----------
--E---------------------------------------------------------
------------------------------------------------------------
------------------------------------------------------T----P
------M---------------V---I--------------A-VS---------------
------------------------Y-FIIS------------------------------
---------LSY------------------------------------------------
--------------TNSCL-NP-----LLY---------AF-------------------
--------------------------------------L---------------------
-------------------------DE-----S-----------------------F---
--------------------R-------------------------------------RS
-------------F-------------------L--------------------------
--------------------------------------K---------------------
--------------------L-------------L-------------------------
-----------E------------------------------------------------
-----------------------------C------------------------------
-KA---------------------------------------------------------
---------------------------------------G--------------------
------------------------------------------------------------
------------------------------------------------------------
------------------------------------------------------------
------------------------------------------------------------
------------------------------------------------------------
------------------------------------------------------------
------------------------------------------------------------
------------------------------------------------------------
------------------------------------------------------------
------------------------------------------------------------
------------------------------------------------------------
------------------------------------------------------------
------------------------------------------------------------
------------------------------------------------------------
------------------------------------------------------------
------------------------------------------------------------
------------------------------------------------------------
------------------------------------------------------------
------------------------------------------------------------
------------------------------------------------------------
------------------------------------------------------------
------------------------------------------------------------
------------------------------------------------------------
-------------------------------------------------
>Bilateria_Petromyzon_0042436__RA_Note
------------------------------------------------------------
------------------------------------------------------------
----------------------------------------M-------------------
------------------------------------------------------------
------------------------------------------------------------
------------------------------------------------------------
--------SLAPDPSDAN------------------------------------------
--------------------------------------------------ATAAG-----
------------------------------------------------------------
------------------------------------------------------------
-----------------------------------------------SD-----------
-------------------LHASGPT-----------------------------L----
-------------------------------------------------PAP--------
----LSTPDDASEASL--------------------------------------------
------------------------------------------------------------
------------------------APP---------------------------------
------------------------------------------------------------
------------------------------------------------------------
------------------------------------------------------------
-------------------------DQLE-SL---------EL-----------------
-L----------------------E--------------------------R--------
------------------------------------------------------------
------------------------------------------------------------
---------------------F--------K----P------------------------
-------------------------------L-----------------------VVL--
--L------------------------------------------------------YA-
LL-------VT--AAIVGNVLLVGA------------------I------A---------
---R-------------------------------------V-----K----R-------
--------M---------------------------------------------------
----------------R------------T---------V-TN------F-LIGNLAASD
ALMCALC-------------------------------------------------VPTS
----------------------------------L-------------------------
------------------------------------------------------------
------------------------------------------------------------
------------------------------------------------------------
--------A-YPVTVHV-------------SSFTLVAIALDR------------------
------------------------------------------------------------
-------------------------------------------------YSA--L-V---
-H------P-L-R-P--------R---M------------S-P-----------------
R-R----CGLLAAALWLLGAAL-A-APAL---AN---T--R-------------Y-----
V----------------------R------------------------LP----------
------------------------------------AD---------------G------
---------------------------GEAE--------------------V--------
--------A---------L------------CE-------------------E----L--
--------------------------W---------------G--------AR-------
-----------------------------------------R------------------
-ER--------------E---------------R-V---A-----HA-------------
-----------AA-LV-----LLAYALPLA------------------------------
------------------------------------------------------------
------------------------------------------------------------
------------------------------------------------------------
------------------------------------------------------------
------------------------------------------------------------
------------------------------------------------------------
------------------------------------------------------------
------------------------------------------------------------
------------------------------------------------------------
------------------------------------------------------------
------------------------------------------------------------
------------------------------------------------------------
------------------------------------------------------------
------------------------------------------------------------
------------------------------------------------------------
------------------------------------------------------------
------------------------------------------------------------
------------------------------------------------------------
------------------------------------------------------------
------------------------------------------------------------
------------------------------------------------------------
-----------------------------A----------------E-------------
-----------R----------------------------D-------------------
-R------R-----------R---RR---K-----------------------TQ-----
------------------------------------------------------------
------------------------------------------------------------
------------------------------------------GLL---VAVVAAFALC--
---------W-----LPLHAFN---------------------------LAR-D------
----------------------------V---D--------L--S---L-----------
--V---------------------------------------------------------
------------------------------------------------------------
-----------------------------------------------------AP----R
------Y---------------F---G--------------A-VQ---------------
------------------------L-ACHW------------------------------
---------VAM------------------------------------------------
--------------SSACA-NP-----LIY---------AW-------------------
--------------------------------------L---------------------
-------------------------HG-----A-----------------------F---
--------------------R-------------------------------------AE
-------------L-------------------R--------------------------
--------------------------------------R---------------------
--------------------L-------------F-------------------------
-----------C------------------------------------------------
-----------------------------C------------------------------
------------------------------------------------------------
------------------------------------------------------------
-----------------CRRGAAKAK----------------------------------
------------------------------------------------------------
------------------------------------------------------------
------------------------------------------------------------
------------------------------------------------------------
--------------------------------------AQSST-----------------
------------------------------------------------------------
-----A------------------------------------------------------
------------------------------------------------------------
------------------------------------------------------------
----------------------------------------------SLAL----------
------------------------------------------------------------
------------------------------------------------------------
------------------------------------------------------------
------------------------------------------------------------
------------------------------------------------------------
------------------------------------------------------------
------------------------------------------------------------
------------------------------------------------------------
------------------------------------------------------------
------------------------------------------------------------
------------------------------------------------------------
------------------------------------------------------------
-------------------------------------------------
>Bilateria_Petromyzon_tr_S4RV79_S4RV79_GPCR_F1_2_d
------------------------------------------------------------
------------------------------------------------------------
------------------------------------------------------------
------------------------------------------------------------
------------------------------------------------------------
------------------------------------------------------------
------------------------------------------------------------
------------------------------------------------------------
------------------------------------------------------------
------------------------------------------------------------
------------------------------------------------------------
------------------------------------------------------------
------------------------------------------------------------
------------------------------------------------------------
------------------------------------------------------------
------------------------------------------------------------
------------------------------------------------------------
------------------------------------------------------------
------------------------------------------------------------
------------------------------------------------------------
------------------------------------------------------------
------------------------------------------------------------
------------------------------------------------------------
------------------------------------------------------------
------------------------------------------------------------
--V------------------------------------------------------YA-
IT-------VV--LGVPLNALALWV------------------L----------------
-----------------------------------------S-----R----K-------
--------K---------------------------------------------------
----------------K------------S---------S-MS------V-YMLNLAAGD
LLFLLF--------------------------------------------------LPLK
----------------------------------I------DYH-F-N----G----N--
---------------------------R-----W--------------------------
------------------I--------L--------------------------------
----------------------------S----SF-M----CI-LHIM------------
--------L-FFSNFYA-------------NLLLLCAISMDR------------------
------------------------------------------------------------
-------------------------------------------------YVA--V-V---
-Y------P-L-R-V--------S---R-------W--R-K-P-----------------
Q-T----AWLICLLCWVLSITH-T-LPAN---HI---S--S------------FL-----
S----------------------EE-----------------------NI----------
-------------------------------------TI--------------NS-----
-----------------------------------------------TTFVF--------
--------V---------R------------CY-------------------E----K--
--------------------------F---------------T--------P------ED
L-----------------------------------------------------------
-T---------------F---------------L-A---A-----YR-------------
-----------LY-VF-----FALYLMSLTIA------MFCYGNVVK-------------
--------------------------TL----I------------------V--------
-----------------------T--------T------------G--------------
------------------------------------------------------------
------------------------------------------------------------
------------------------------------------------------------
------------------------------------------------------------
------------------------------------------------------------
------------------------------------------------------------
------------------------------------------------------------
------------------------------------------------------------
------------------------------------------------------------
------------------------------------------------------------
------------------------------------------------------------
------------------------------------------------------------
------------------------------------------------------------
------------------------------------------------------------
------------------------------------------------------------
------------------------------------------------------------
------------------------------------------------------------
------------------------------------------------------------
-------------------------Q----------------------------------
---------------T-------------E----------------L-------------
-----------I----------------------------S-------------------
-Q------A-----------K---KI---R-----------------------AA-----
------------------------------------------------------------
------------------------------------------------------------
------------------------------------------KTT---AVSLLIYVVC--
---------F-----IPYNSTH---------------------------VIG-F------
----------------------------I---Q--------T--R---T-----------
--SAF-------------------------------------------------------
------------------------------------------------------------
-----------------------------------------------------SW----H
------S---------------I---A--------------I-LR---------------
------------------------D-VTMC------------------------------
---------LSV------------------------------------------------
--------------INSLL-DP-----LII---------YI-------------------
--------------------------------------G---------------------
-------------------------SS-----T-----------------------F---
--------------------R-------------------------------------NS
-------------L-------------------K--------------------------
--------------------------------------R---------------------
--------------------V-------------L-------------------------
-----------K------------------------------------------------
-----------------------------C------------------------------
-GR---------------------------------------------------------
------------------------------------------------------------
------------------------------------------------------------
------------------------------------------------------------
------------------------------------------------------------
-----TNRQVFSMVDINRNQNI--------------------------------------
------------------------------------------------------------
----------LIHRL---------------------------------------------
------------------------------------------------------------
------------------------------------------------------------
------------------------------------------------------------
------------------------------------------------------------
----------------------------------------------YVKK----------
------------------------------------------------------------
------------------------------------------------------------
------------------------------------------------------------
------------------------------------------------------------
----------------------Y-------------------------------------
------------------------------------------------------------
------------------------------------------------------------
------------------------------------------------------------
------------------------------------------------------------
--QCC-------------------------------------------------------
------------------------------------------------------------
------------------------------------------------------------
------------------------------------DNVN-------AN
>Bilateria_Petromyzon_tr_S4RQF3_S4RQF3_GPCR_F1_2_d
------------------------------------------------------------
------------------------------------------------------------
----------------------------------------M-------------------
------------------------------------------------------------
------------------------------------------------------------
------------------------------------------------------------
------------------------------------------------------------
------------------------------------------------------------
------------------------------------------------------------
------------------------------------------------------------
------------------------------------------------------------
------------------------------------------------------------
------------------------------------------------------------
------------------------------------------------------------
------------------------------------------------------------
------------------------------------------------------------
------------------------------------------------------------
------------------------------------------------------------
------------------------------------------------------------
------------------------------------------------------------
------------------------------------------------------------
------------------------------------------------------------
------------------------------------------------------------
------------------------------------------------------------
-------------------------------------------------------IPA--
--I------------------------------------------------------YT-
II-------VA--LGAPLNGLAVVM------------------L----------------
-----------------------------------------S-----R----K-------
--------K---------------------------------------------------
----------------K------------T---------S-TS------I-YLLTLALVD
LFYLLF--------------------------------------------------LPFK
----------------------------------I------YYN-I-Q----M----N--
---------------------------N-----W--------------------------
------------------T--------L--------------------------------
----------------------------P----TI-L----CR-MYVI------------
--------F-FFTNTYF-------------TLIMLAVISVDR------------------
------------------------------------------------------------
-------------------------------------------------YLA--I-V---
-H------P-L-W-I--------S---R-------W--R-E-P-----------------
R-T----AWRVSLVVMVVTSIH-N-VPVN---SV---T--V-------------L-----
N----------------------YD-----------------------NS----------
-------------------------------------TYV-------------GG-----
-------------------------------------------------APV--------
--------L---------R------------CY-------------------E----I--
--------------------------F---------------S--------K------EE
Y-----------------------------------------------------------
-D---------------L---------------L-I---P-----YR-------------
-----------LY-IF-----FSLYLLSLLTV------LFAYGNVLK-------------
--------------------------VL----I------------------N--------
-----------------------S--------K------------G--------------
------------------------------------------------------------
------------------------------------------------------------
------------------------------------------------------------
------------------------------------------------------------
------------------------------------------------------------
------------------------------------------------------------
------------------------------------------------------------
------------------------------------------------------------
------------------------------------------------------------
------------------------------------------------------------
------------------------------------------------------------
------------------------------------------------------------
------------------------------------------------------------
------------------------------------------------------------
------------------------------------------------------------
------------------------------------------------------------
------------------------------------------------------------
------------------------------------------------------------
-------------------------K----------------------------------
---------------T-------------E----------------L-------------
-----------V----------------------------S-------------------
-R------E-----------K---KM---R-----------------------AA-----
------------------------------------------------------------
------------------------------------------------------------
------------------------------------------KVT---AVNLFIYVVC--
---------L-----TPFNSTH---------------------------VVG-F------
----------------------------L---Q--------S--K---S-----------
--TTF-------------------------------------------------------
------------------------------------------------------------
-----------------------------------------------------SG----H
------T---------------I---A--------------L-LR---------------
------------------------D-ITLC------------------------------
---------LNA------------------------------------------------
--------------LNSLF-DV-----LII---------YI-------------------
--------------------------------------A---------------------
-------------------------TP-----S-----------------------L---
--------------------R-------------------------------------KW
-------------L-------------------I--------------------------
--------------------------------------N---------------------
--------------------V-------------L-------------------------
-----------K------------------------------------------------
-----------------------------C------------------------------
-KL---------------------------------------------------------
------------------------------------------------------------
------------------------------------------------------------
------------------------------------------------------------
------------------------------------------------------------
-----SGDPSSGGSQGSPLPAPREC-----------------------------------
------------------------------------------------------------
------------------------------------------------------------
------------------------------------------------------------
------------------------------------------------------------
------------------------------------------------------------
------------------------------------------------------------
----------------------------------------------CFAH----------
---------------------------VNKCVHEN-------------------------
------------------------------------------------------------
------------------------------------------------------------
------------------------------------------------------------
------------------------------------------------------------
------------------------------------------------------------
------------------------------------------------------------
------------------------------------------------------------
------------------------------------------------------------
------------------------------------------------------------
------------------------------------------------------------
------------------------------------------------------------
-------------------------------------HLT---------
>Bilateria_Petromyzon_0011828__RA_Note
------------------------------------------------------------
------------------------------------------------------------
----------------------------------------M-E-----------------
------------------------------------------------------------
-----------------------------APGSGW-------------------------
------------------------------------------------------------
--------TQSNATSFLN------------------------------------------
--------------------------------------------------ETAVS-----
------------------------------------------------------------
------------------------------------------------------------
-----------------------------------------------AN-----------
------------------------------------------------------------
------------------------------------------------------------
-----GTNRTQV------------------------------------------------
------------------------------------------------------------
------------------------------------------------------------
------------------------------------------------------------
------------------------------------------------------------
------------------------------------------------------------
-----------------------------------------DY-----------------
-S----------------------S--------------------------D--------
------------------------------------------------------------
------------------------------------------------------------
---------------------F--------Y----I------------------------
-------------------------------T-----------------------LPI--
--I------------------------------------------------------YS-
VI-------CA--IGLTGNTAVIYV------------------I------L---------
---R-------------------------------------A-----P----K-------
--------M---------------------------------------------------
----------------K------------T---------V-TN------M-FILNLAIAD
ELF-TLV-------------------------------------------------LPIN
----------------------------------I------ANH-L-L---------Q--
---------------------------D-----W--------------------------
------------------P--------F--------------------------------
----------------------------G----KT-M----CK-VILS------------
--------I-DQYNMFT-------------SIYFLTVMSADR------------------
------------------------------------------------------------
-------------------------------------------------FFV--V-T---
-A------T-V-K-S--------E---NL-----PR--R-T-Y-----------------
R-N----AKLVSRGVWLLVSVV-I-LPFT---IF---A--S-------------T-----
Y----------------------V------------------------DE----------
-------------------------------------F---------------D------
---------------------------------------------------R--------
--------N---------H------------CS-------------------L----D--
--------------------------F---------------P--------K------PE
-----------------------------------------F------------------
-N---------------W---------------L-K---G-----SR-------------
-----------IY-TL-----VFGFAIPVSTI------CILYTTMLY-------------
--------------------------KL----R------------------N--------
-----------------------M--------R------------L--------------
--------------N---------------------------------------------
------------------------------------------------------------
------------------------------------------------------------
------------------------------------------------------------
------------------------------------------------------------
------------------------------------------------------------
------------------------------------------------------------
------------------------------------------------------------
------------------------------------------------------------
------------------------------------------------------------
------------------------------------------------------------
------------------------------------------------------------
------------------------------------------------------------
------------------------------------------------------------
------------------------------------------------------------
------------------------------------------------------------
------------------------------------------------------------
------------------------------------------------------------
-------------------------T----------------------------------
---------------N-------------G----------------K-------------
-----------A----------------------------L-------------------
-D------K-----------A---KR---K-----------------------VT-----
------------------------------------------------------------
------------------------------------------------------------
------------------------------------------IMV---FIVLAVCLFC--
---------W-----TPYHLST---------------------------VIA-L------
----------------------------T---G--------N--L---Q-----------
--E---------------------------------------------------------
------------------------------------------------------------
------------------------------------------------------T----P
------V---------------V---V--------------G-VS---------------
------------------------Y-FITS------------------------------
---------LSY------------------------------------------------
--------------ANSCL-NP-----FLY---------AF-------------------
--------------------------------------L---------------------
-------------------------DV-----N-----------------------F---
--------------------R-------------------------------------NN
-------------F-------------------Q--------------------------
--------------------------------------K---------------------
--------------------L-------------L-------------------------
-----------E------------------------------------------------
-----------------------------C------------------------------
------------------------------------------------------------
------------------------------------------------------------
------------------------------------------------------------
------------------------------------------------------------
------------------------------------------------------------
------------------------------------------------------------
------------------------------------------------------------
------------------------------------------------------------
------------------------------------------------------------
------------------------------------------------------------
------------------------------------------------------------
------------------------------------------------------------
----------------------------------------------KVAS----------
------------------------------------------------------------
------------------------------------------------------------
------------------------------------------------------------
------------------------------------------------------------
------------------------------------------------------------
------------------------------------------------------------
------------------------------------------------------------
------------------------------------------------------------
------------------------------------------------------------
------------------------------------------------------------
------------------------------------------------------------
------------------------------------------------------------
-------------------------------------------------
>Bilateria_Petromyzon_tr_S4S0S7_S4S0S7_GPCR_F1_2_d
------------------------------------------------------------
------------------------------------------------------------
------------------------------------------------------------
------------------------------------------------------------
------------------------------------------------------------
------------------------------------------------------------
------------------------------------------------------------
------------------------------------------------------------
------------------------------------------------------------
------------------------------------------------------------
------------------------------------------------N-----------
------------------------------------------------------------
------------------------------------------------------------
------------------------------------------------------------
------------------------------------------------------------
------------------------------------------------------------
------------------------------------------------------------
-------------------------------------NACNQ------------------
-----------SHV----------------------------------------------
------------------------------KP---------DD-----------------
-D----------------------S--------------------------Y--------
------------------------------------------------------------
------------------------------------------------------------
---------------------E--------M----S------------------------
-------------------------------L-----------------------FPA--
--I------------------------------------------------------YS-
LV-------FI--TGSFGNLIAIFL------------------T------Y---------
---M-------------------------------------Y-----I----K-------
--------Q---------------------------------------------------
----------------K------------N---------I-LG------I-YLMNLCISD
FLYLMT--------------------------------------------------LPMW
----------------------------------I------VYT-R-N----H----D--
---------------------------S-----W--------------------------
------------------N--------Y--------------------------------
----------------------------G----EN-L----CR-LIGF------------
--------V-FYTNNYT-------------TIMFLCCIALDR------------------
------------------------------------------------------------
-------------------------------------------------CLA--V-A---
-F------P-L-Q-S--------L---G-------L--R-R-M-----------------
S-V----ASAACAFVWALLILS-H-IPLV---TH---P--Q-------------L-----
F----------------------N------------------------DS----------
-------------------------------------H---------------N------
---------------------------------------------------H--------
--------K---------V------------CY-------------------E----K--
--------------------------Y---------------K--------E--------
------------------------------------------------------------
-P---------------W---------------V-I---T-----IN-------------
-----------YF-RV-----FVGFLVPLCLI------VASYSCIIH-------------
--------------------------IV----R------------------R--------
-----------------------T--------S------------V--------------
------------------------------------------------------------
------------------------------------------------------------
------------------------------------------------------------
------------------------------------------------------------
------------------------------------------------------------
------------------------------------------------------------
------------------------------------------------------------
------------------------------------------------------------
------------------------------------------------------------
------------------------------------------------------------
------------------------------------------------------------
------------------------------------------------------------
------------------------------------------------------------
------------------------------------------------------------
------------------------------------------------------------
------------------------------------------------------------
------------------------------------------------------------
------------------------------------------------------------
------------------------------------------------------------
------------------------------------------------------------
-----------V----------------------------E-------------------
-R------R-----------Q---KV---K-----------------------II-----
------------------------------------------------------------
------------------------------------------------------------
------------------------------------------SLV---VAILAIFVVS--
---------F-----LPYNLLL---------------------------LVR-S------
----------------------------I---K--------F--G---------------
------------------------------------------------------------
------------------------------------------------E-----------
------------------------------------CD---------------LD----G
------T---------------L---R--------------S-AY---------------
------------------------R-LCFT------------------------------
---------LTS------------------------------------------------
--------------LSSAL-NP-----FLN---------VF-------------------
--------------------------------------V---------------------
-------------------------SE-----N-----------------------F---
--------------------P-------------------------------------ED
-------------F-------------------R--------------------------
--------------------------------------N---------------------
--------------------V-------------V-------------------------
-----------MMLTR--------------------------------------------
-----------------------------C------------------------------
-LT-------------------LSK-----------------------------------
-----------------------------C------------------------------
-----------------CKR----------------------------------------
------------------------------------------------------------
------------------------------------------------------------
-----LDDEVQQK-----------------------------------------------
------------------------------------------------------------
------------------------------------------------------------
------------------------------------------------------------
------------------------------------------------------------
------------------------------------------------------------
------------------------------------------------------------
----------------------------------------------CVSN----------
---------------------------MRLDGIQ--------------------------
------------------------------------------------------------
------------------------------------------------------------
------------------------------------------------------------
------------------------------------------------------------
------------------------------------------------------------
------------------------------------------------------------
------------------------------------------------------------
------------------------------------------------------------
------------------------------------------------------------
------------------------------------------------------------
------------------------------------------------------------
-------------------------------------------------
>Bilateria_Petromyzon_tr_S4RF42_S4RF42_Si_dkey_178o16_4
------------------------------------------------------------
------------------------------------------------------------
------------------------------------------------------------
------------------------------------------------------------
------------------------------------------------------------
------------------------------------------------------------
------------------------------------------------------------
---------------------------------------------------T--------
-------------------------------------------SAAPRPG----------
------------------------------------------------------------
-----------------------------------------------AN-----------
----------------------G-------------------------------------
------------------------------------------------------------
------SASRN-------------------------------------------------
------------------------------------------------------------
------------------------------------------------------------
------------------------------------------------------------
------------------------------------------------------------
------------------------------------------------------------
-----------------------------------------ER-----------------
-N----------------------E--------------------------A--------
------------------------------------------------------------
------------------------------------------------------------
---------------------L--------A----R------------------------
-------------------------------A-----------------------EVA--
--V------------------------------------------------------LF-
AM-------FA--CTTLGNSVLLTA------------------L------Y---------
---R-------------------------------------R-----R----K-------
--------H---------------------------------------------------
----------------A------------S---------R-MH------V-FMVHLCLAD
LVVAFFQ-------------------------------------------------VLPQ
----------------------------------L------AWD-I-T---------D--
---------------------------V-----F--------------------------
------------------L--------A--------------------------------
----------------------------S----DF-A----CR-FIKY------------
--------M-QIVGMFA-------------STYMIVGTTVDR------------------
------------------------------------------------------------
-------------------------------------------------YQA--V-C---
-F------P-M-V-T--------F---K----------K-R-M-----------------
A-Y----WNAPVCAVWVVSLLL-S-VPQA---VI---F--A-------------K-----
G----------------------E------------------------VY----------
-----------P-----------------------------------------G------
---------------------------------------------------V--------
--------Y---------D------------CW-------------------G----T--
--------------------------F---------------Q--------P--------
-----------------------------------------M------------------
-W---------------G---------------V-K---A-----YI-------------
-----------TW-MA-----MAIFVVPTAVL------VWCQTKICR-------------
--------------------------VI----R------------------L--------
-----------------------N--------I------------YF-------------
------------------------------------------------------------
-----------------------K---------------TPQA-----------------
------------------------------------------------------------
----------------------------------------EAAAAASA------------
------------------------------------------------------------
------------------------------------------------------------
------------------------------------------------------------
------------------------------------------------------------
----------EAARGRGGGG----------------------------------------
------------------------------------------------------------
------------------------------------------------------------
------------------------------------------------------------
-------------------------------------------------RPA--------
------------------------------------------------------------
------------------------------------------------------------
------------------------QGR---------------------------------
------------------------------------------------------------
------------------------------------------------------------
-------V-----------------S----------------------------------
---------------S-------------V----------------T-------------
-----------G----------------------------V-------------------
-S------R-----------A---MV---K-----------------------TV-----
------------------------------------------------------------
------------------------------------------------------------
------------------------------------------KMT---LVIVIVYVLC--
---------W-----SPFFVAQ---------------------------LWS-V------
----------------------------W---D--------P--N---P-----------
--P---------------------------------------------------------
------------------------------------------------------------
------------------------------------------------------F----E
-----D----------------A---S--------------V-VR---------------
------------------------L-VLIH------------------------------
---------LAF------------------------------------------------
--------------VKRCC---G----WI-------------------------------
------------------------------------------------------------
-------------------------TRI---ED-------------V---------FH--
--------------------R-------------------------------------NH
---------------------------------Q--------------------------
--------------------------------------R---------------------
----------------------------------F-------------------------
------------------------------------------------------------
------------------------------------------------------------
------------------------------------------------------------
------------------------------------------------------------
------------------------------------------------------------
------------------------------------------------------------
------------------------------------------------------------
------------------------------------------------------------
------------------------------------------------------------
------------------------------------------------------------
------------------------------------------------------------
------------------------------------------------------------
------------------------------------------------------------
------------------------------------------------------------
------------------------------------------------------------
------------------------------------------------------------
------------------------------------------------------------
------------------------------------------------------------
------------------------------------------------------------
------------------------------------------------------------
------------------------------------------------------------
------------------------------------------------------------
------------------------------------------------------------
------------------------------------------------------------
------------------------------------------------------------
------------------------------------------------------------
------------------------------------------------------------
-------------------------------------------------
>Bilateria_Petromyzon_0060896__RA_Note
------------------------------------------------------------
------------------------------------------------------------
----------------------------------------M-Q-----------------
------------------------------------------------------------
------------------------------------------------------------
------------------------------------------------------------
----------------AN------------------------------------------
--------------------------------------------------AS--------
------------------------------------------------------------
-------------------------------------------------------GVP--
-----------------------------------------------EN-----------
----------------------G-------------------------------------
------------------------------------------------------------
------TEG---------------------------------------------------
------------------------------------------------------------
------------------------------------------------------------
------------------------------------------------------------
-------------------------------------CAC--------------------
------------------------------------------------------------
------------------------------------------D-----------------
YR----------------------G--------------------------L--------
------------------------------------------------------------
------------------------------------------------------------
---------------------K--------R----T------------------------
-------------------------------L-----------------------FVS--
--T------------------------------------------------------YS-
MV-------FI--VGLALNGLALWG------------------F------F---------
---H-------------------------------------M-----Q----S-------
--------R---------------------------------------------------
----------------N------------L---------G-TV------I-FMINLAFTD
MFLVFT--------------------------------------------------LPFK
----------------------------------I------YYY-H-R---------G--
---------------------------T-----W--------------------------
[truncated: 7,483,728 more chars]
