# Supplementary material for: Large-scale deorphanization of Nematostella vectensis neuropeptide G protein-coupled receptors supports the independent expansion of bilaterian and cnidarian peptidergic systems
Source: eLife. 2024 May 10;12:RP90674. doi: 10.7554/eLife.90674 (PMC11087051; doi:10.7554/eLife.90674)
Supplement: Figure 4—figure supplement 2—source data 3. [file elife-90674-fig4-figsupp2-data3.txt]

>Bilateria_Petromyzon_0055138__RA_Note
MFNADASNVVIPFIYGVVCLVGLSGNSLVIYIILRYAKMKTATNIYILNLAVADELF-ML
SVPFLATAAAMHRWPFGAGLCRLVLSVDGINMFTSIFCLTVLSVDRYIAVVHPIKSAR--
------------------------------------------------------------
------------------------------------------------------------
-----------------------------------F------------
>Bilateria_Petromyzon_tr_S4RZ25_S4RZ25_Tachykinin_R_3
-SNASWQVAAWSLAYTAEVVVAVLGNLVVIWIILAHKQMRTVTNYFLVNLAFSDASTAAF
NTLINFTYAINNEWYYGAAYCRFQNFFPLAAMFASIYSMTAIAGDRPNSRTHPL------
--------------------QC--------------------PDHRATCPNIIIIII---
------------------------------------------------------------
------------------------------------------------
>Bilateria_Petromyzon_0045547__RA_Note
------------------------------------------------------------
------------------------------------------------------------
---------------MLSRRALVLFRVVQTSQFTQCATSFPQRWQGSLYFMFTFACLFLL
PLLIMVFCYARILLEIVRRGRSSNNIPRARLRTVKMTAAIVGSFLVCWTPYYLVGIWYWF
------------------------------------------------
>Bilateria_Petromyzon_tr_S4RJ20_S4RJ20_Cholecystokinin_A_R
------------------------------------------------------------
------------------------------------------------------------
------------------------------------------------------------
-----------------------EANLLAKKRVIRMLITIVVMFFICWTPVFSANAWRAF
DKCRVLSGAPISFIHLMSYASACLNPIIYCFMNKRFRQACTATITVST
>Bilateria_Petromyzon_0045134__RA_Note
MATPLTDAWLVPLVFALIMALGLTGNLLVVIVVGRNRRMRTVTNFYIANLACTDVIFLVS
CVPFTATLYSLPSWVFGDFMCKFVNFLQQV------------------------------
------------------------------------------------------------
------------------------------------------------------------
------------------------------------------------
>Bilateria_Petromyzon_0060832__RA_Note
------------------------------------------------------------
-----------------------------------VLFPGCVSLDRYLGIRHPLSTRSRR
RLTFAICVTVWLCLLAETAPHLYTAGTLEHAGRDDCFDFVPD-Q-HLPYGIIIVLTGFPI
PFAAILVFYARIIHTLRMSMRVQAGSAINRRKAVYTIVVVLTIFVICHLPYNTTKL----
----------------------------------------------ES
>Bilateria_Petromyzon_tr_S4RF00_S4RF00_Neuropeptide_S_R
------------------------------------------------------------
---------------------------------------------------------RAD
MRSRQLVAAAWCLSLLFASPTIALYTLKLLPGEQQCWVVWADEIFWTSYMTTVACLVFFI
PLTVICVVYFFIVRTIWRKSSNDETYRKAKMKTIKYSLAVIFAFVLCWSPYFMFDILDNF
YLLAEERNFALLIIQNLPALNSAINPLVYCAFSDNHR-----------
>Bilateria_Petromyzon_tr_S4R5F0_S4R5F0_GPCR_F1_2_d
------------------------------------------------------------
----------------------------------------SLSLPRYMAIIHPLRPRLSA
FATKVLIGVIWLLAVVLAFPFFYFSEVADSHGRFICYISFPKDDHTKAVHLCATPKVFTL
SISLLAFKTNVIGLILWSDRV-GVNTHLASIKVVKMMIVVVCTFAICWLPYHVYFLVYEI
DSELKYIQQVYLAVFWLAMSCSMYNPIIYCCLNNR-------------
>Bilateria_Petromyzon_0008940__RA_Note
-------------------------------ML--SRKKKTSTSIYLLTLALVDLFYLLF
-LPFKIYYNIQNNWTLPTILCRMYVIFFFTNTYFTLIMLAVISVDRYLAIVHPLWISREP
RTAWRVSLVVMVVTSIHNVPVNSVTVLNYNSG----------------------------
------------------------------------------------------------
-SKSHTIALLRDITLCLNALNSLFDVLIIYIATPSLRKWLINVLQVAA
>Bilateria_Petromyzon_tr_S4R5E9_S4R5E9_Tachykinin_R_1
------------------------------------------------------------
----------------------------------------SLSLPRYMAIIHPLRPRLSA
FATKVLIGVIWLLAVVLAFPFFYFSEVADSHGRFICYISFPKDDHSKIYESQLQLHLLLT
PLKIESVGNTFVLL--SGQRQKMHYTIRTTSEVVKMMIVVVCTFAICWLPYHVYFLVYEI
DSELKYIQQVYLAVFWLAMSCSMYNPIIYCCLNNS-RRGF---F----
>Bilateria_Petromyzon_tr_S4S1H0_S4S1H0_G_protein_coupled_R_150
MSNPSAARV-RVCVTLILLLASATLNGMVLRSACADRRTRSHVRLLMLHLSAADLLFTLL
VMPLDAAWNVTLQWRAGDAACRLLMFLKLFAMYASAFVTAVISLDRYSAVVNPLAFGQAK
RRSRVTLCLAWALSAVLALPQV--------------------------------------
------------------------------------------------------------
------------------------------------------------
>Bilateria_Petromyzon_tr_S4R5T8_S4R5T8_Somatostatin_R_1b
------------------------------------------------------------
----------------------------------------------------------RP
TVAKLINLGVWVFSLTVIMPIIVYADTDFIRDLVICNLIWPNETWSSAFVVYTFTVGFLV
PVVAICLCYLLIIVKMRVVALGWQQRRRSELKITRMVMMVVAVFVVCWMPFYVMQLVNVF
SRALP---RLTNFFVILSYANSCANPILYGFLSDNFKRLFQRIL----
>Bilateria_Petromyzon_tr_S4RBX9_S4RBX9_GPCR_F1_2_d
LPSDSYKYPVYSAVYGIVFIIGITGNSIALYVFLHLTRTKLASTVYFINLAFADMFFVLI
-LPLRVVYYVRGDWPFGDAMCRISSFAFYVNLYGSIFFLTGLSVTRYLAVVHPVRSLKTA
RRAVIACVSIWVFVALLTSPFLLNGQHHDASGRTLCFESKSG-MMILAMNYIALVIGVLV
PFAIIVACYVAIARTLM-------------------------------------------
------------------------------------------------
>Bilateria_Petromyzon_tr_S4RLL8_S4RLL8_G_protein_coupled_R_24
-----YKDFVMPVVFAVICLFGLTGNGLVVFTLLRSPRRSAVPDIFMLNLALADLLF-LL
CMPFLSHQLLGSAWRFGAPLCRLIVSLDATTQFGSTYLLTALTLDRYLATVRPLGALSRP
RTAAAAIVALWLLALLSATPYWLYARLLP--GDEACSIVLPDQD-RDIFTLYQPVDAFVK
NIATMSLQYRQWYSKRWGAEYHNRRLGRDLKKTE----VGCLIFFILTTPMCAL------
------------------------------------------------
>Bilateria_Petromyzon_tr_S4RWS7_S4RWS7_GPCR_F1_2_d
I--ELVKYCFLFPIYLVTFVAGLPLNAMACWVL--GRTKKNSMSIYALNLATADLFYLAV
-VPMKIGYTFNNNWIFPVFLCRVTTLIFFTNIYASIMILAAISVDRYKAVVHPLEVSREP
RTAWIVCAVIWVITVAEIAPINYVTFTVMNANTIKCYEKFST-DFLTIYRLYLFSSLYLP
SLVAMLFSYISVIKSLFKVDDVDVMKRDKKIRAIKLTVLIISNFFVCFTTYNV-------
------------------------------------------------
>Bilateria_Petromyzon_tr_S4RVS9_S4RVS9_Neuromedin_U_R_2
MHNQSDFFVPICLTYSLIFAVGVGGNVLTCTVIASRKGMKTPTNFYLFSLAISDLLVLLL
GMPLELYEMWSYPFLFGRLGCYFRTALFETVCFASVLNVTALSLERYVAVVHPLRARSTR
RRAVRVIAALWLLSGLLSLPNTLTHDLNFLVGSAVCTVVWP---YK--YIAVTAFLFYVL
PMALISVLYCLMGLEYR-S----------NKK----------------------------
------------------------HP-----L----R-----------
>Bilateria_Petromyzon_0031055__RA_Note
MSNDMYTKLLVTLLYLFIFAVGTVGNGATIYVVARKKQLQSTAHYHLVSLAVSDVLILVV
SMPVEVYSFIFHPWTFGSSACKAYYYLRDACTYATVLNICSLSAERYLAVCHPLRAKASR
QRAKALLGLVWVASFLLALPMLFAMGTVEMHGSVVCTNV-AS----EL------------
--------------DL---------------KII-------------------------L
----Q--------------------------VSG-YE--M-AAL----
>Bilateria_Petromyzon_0043940__RA_Note
M------K------------------------L----Q-R-A------------------
----------------A-----------------------------------P-R-H-AL
RRALARAALIWALALALALPDAVLSHVHAVDGRTVCVP-FPDAQPLRIHASLLFLAYYAL
PLCAICGYYYHIARALLASARERGGGGGEHAKLARTVLVLAALFAACWLPAHLLYLYRAF
APGQRAHLLLTVAARALSFCGSCVNPMALYLLSDGFRAHLRA-LRLAS
>Bilateria_Petromyzon_tr_S4REH7_S4REH7_GPCR_F1_2_d
----------------VL--------------LC--P--Q----LFLFHVARA-------
----------------------------------------------------P-----S-
-----------------A----------E--SFTQCVTSFPRRWHEVCYLMFTFSCLYLL
PLVVMLASYGHILLQISRRVKGPSTLSRARARTLCMTALIVSSFIVCWTPYYLLGVWYCI
RPAMEIPEAVSHGLFLFGLLNACIDPVVYGFFSVPLRRRFR-VVRVPS
>Bilateria_Petromyzon_0056276__RA_Note
M------KAVNTAVSSAVFVVGLVGNATLLRIIWRNKRMRNGPNALIGSLALGDLLYIVI
ALPVS------G---MG--------------------------------V--PV------
--TALEIVAIWLLSLLLAAPEAVGFDLLVSEGVRTCMLA-PS-AFMRVYKWWLLGFYYCM
PLACTGAFYSLMACEMLSRKRSLSDHLKQRREVAKTVFCLVLVFAVCWFPLHLSRTLKNY
--SASSLLVLDYVGVNMTCINSCINPIALYLVSKRFKNCFKD-----T
>Bilateria_Petromyzon_0055137__RA_Note
------------------------------------------------------------
------------------------------------------------------------
------------------MPIIVYADTDFIRDLVICNLIWPNETWSSAFVVYTFTVGFLV
PVVAICLCYLLIIVKMRVVALGWQQRRRSELKITRMVMMVVAVFVVCWMPFYVMQLVNVF
SRALP---RLTNFFVILSYANSCANPILYGFLSDNFKRLFQRILNAAT
>Bilateria_Petromyzon_tr_S4RZH4_S4RZH4_GPCR_F1_2_d
---------VIIALYGLATVLALSGNAVVVWVLALGRRARTDISAFLINLALADLTMALF
CLPFTFTEVLLQSWLFGALLCPLVRFAQTLSVSVSIYTLTTIGIDRYYAVCHPLHSRMTK
SRGKVLIALIWAVSISISLSTTTLAVATRGPGKGKCLEGWPSRGYQQSYTVALLLGTYLL
PLLVLTLAYSSVAVRLWGRRTRELHQERSKRKLCHLVTIFVVVVVVVLIEIYI-------
-ESDGWLRGVQILAFNLSISSPIMKPGLQIWQHSSF------------
>Bilateria_Petromyzon_0054249__RA_Note
MSNSHVFKYINTILSCAIFVVGIIGNTTLLRIIYKNKCMRNGPNVLIASLALGDLFYIVI
DIPINVYKLHAESWPFGATMCKMVPFLQKGSLGITVLSLCVLS---------PL------
-LTALEILAIWTLSLVLAVPELVSFDMLSWDNRNTCIVI-PS--FVEG------------
---------------------------KRRQE----------------------------
--------------IDSAKGNS--------------------------
>Bilateria_Petromyzon_tr_S4R9S1_S4R9S1_GPCR_F1_2_d
M---DLIEDVVPAVSCLVVVLALPLNLVAIYILCACIKRKSSTTVLMINLAVADVLFVCC
-LFFIIPYYFKNVWVFGLFLCHFIYTIFFTTTYVSILSVMALSVDRYFAILYPIKSKVNK
VWGCMASAITWVMAFIHVVPMNATKMMNINTEASSCCDNFAP-EFIARLRLVLCITLYVF
PLFVTSYCYASIINVL-------NMGQEKKTRAIRLIIITMLIYLFCFGCYNATHVIGYV
NHLN--L-WWRPLSLVFNTLNCMLDPLIYYFASTTCQEVLKEYF----
>Bilateria_Petromyzon_tr_S4R8E9_S4R8E9_GPCR_F1_2_d
---SAGLRIAISAVYSLVCGAGLLGNLIVVLLMRAKQRRKSAVNTLVLGLALTDFHFVLV
-LPFWAADVALYSWPFGRLMCKLVSATTLMNMYASVFFLTAICVTRYRYIAAAMRARPTS
AAARWVCVLIWLTAALVAAPHAVFASTRAVSGDVLCLVRFPGQFWLGLYQLQKVLLGFAL
PLLVISVCYLLLLRYLRRHGV-----ERRKWRVTLSITVVVLSFFLCWLPNHAVTLWGVL
VKRR-------PPPCGLAHANSCLDPVLYCLMRAEFRRRLARAL----
>Bilateria_Petromyzon_0042544__RA_Note
---------------------------MACWVL--GRTKKNSMSIYALNLATADLFYLAV
-VPMKIGYTFNNNWIFPVFLCRVTTLIFFTNIYASIMILAAISVDRYKAVVHPLEVSREP
RTAWIVCAVIWVITVAEIAPINYVTFTVMNANTIKCYEKFST-DFLTIYRLYLFSSLYLP
SLVAMLFSYISVIKSLFKVDDVDVMKRDKKIRAIKLTVLIISNFFVCFTTYNVSHIIGFI
ESRYESLALLRDIALGLSLLNSLFDPVVAFVASSSFRNSCKNII----
>Bilateria_Petromyzon_tr_S4RG53_S4RG53_Neurotensin_R_1__high_affinity
-VNSLGSKAFITALYMALFVVGTVGNAVTLYVVLRKRSARGTAHYHLVSMAASDLLTLML
GLPVELYNFIVDQWAFGDLGCRGYYYLRDSCTYATVLNITSLSVERYLAVCHPLRAMTSP
RRTRRLVAAVWFTSFLLALPMALVMGQQVVEGIHVCTCV--SIDTLKVVIQVNVFLAFVF
PMLAISALNSAIVRQLMRDK-QRR------------------------------------
------------------------------------------------
>Bilateria_Petromyzon_tr_S4RT53_S4RT53_Opioid_R_mu1c
---------------------------------TRYTKMKTATNTYIFNLALADTLV-TT
TLPFQSADYLMGSWPFGEVICKVVMSIDYYNMFTSIFTLTIMSVDRYIAVCHPVKALDTP
SKAKLINICIWILSSAIGIPVIVMGTAKKEEGIIECILDFPH-KWENLLKICVFIFAFIL
PVLIIVVCYSLMVLRLRTVRLGSKEKDRNLRRITRMVLIVVAIFVICWTPIHLFVIIKSR
VSISPTVSAAWYICVALGYTNSCLNPVLYAFLDENFKRCFKEF-RVGG
>Bilateria_Petromyzon_tr_S4R8I2_S4R8I2_Opioid_R_mu1a
---------------------------LWLSLVCRYTKMKTATNIYIFNLALADTLA-TS
TLPFQIVNYFMSTWPFGRVLCKLIISIDYYNMFTSIFTLTMMSIDRYIAVCHPVRALDTP
VKAKLVNICIWSLSSAIGLPVMIIAVTKQDKGNVDCTLEFP-IYWDNMLKTCVFVFAFFI
PVCVITVCYGLMITRLRSVRVGSKEKDRTMRRITRMVLVVVAAFVVCWTPIHLYVIVRAI
VRIPAVVTVSWHVCIALGYVNSSMNPFLYAFLDENFKRCFREF-RVRS
>Bilateria_Petromyzon_0026675__RA_Note
M---HLTEHVVPAVSCLVVVLALPLNLVAIYILCACIKRKSSTTMLMINLAVADVLFVCC
-LFFIIPYYFMNVWVFGLFLCHFVYTVFFTTTYVSTLSMMAISVDRYLAILYPIKSKVKK
IWGCMASAIIWVVVLIHILPINLVNLININTEASSCYDHFSQ-NFIESLRLVLCIVLYVI
PLLVTSYCYASIMKVLLSKNV-LNMQKEKKTRAIKLIIITMLIYLFCFGCYNATHVIGYV
SHSN--I-WWRPLSLMFNTFNCMLDPLIYYFASFTCQEVLKRYFRLSN
>Bilateria_Petromyzon_tr_S4S0S2_S4S0S2_GPCR_F1_2_d
M--DLLEYLVIPTLYTIVVILGLPLNLLSMWIL--SKKRKNSMSIYMINLTTAELLFLFC
-LPMKIGYHFNKRWTLPEFMCHLYVILFFTNIYTTPMLLAAISVDRYMAIVHPLKDSAKA
KTASRACVLVWILTTIHIMPLNAVTMLNYNENRAMCYEKFSE-QYLTTYRLYLFFSLFVT
SLAITLFSYANVLKALIAGRERSSANRMKKNRAAKMTLVGLVIYIVCLTPYNSTHIIGFI
QSRTQSLVLMRDIAFCLSALNTLFDPLIVYIASSTFRHSLKIMF----
>Bilateria_Petromyzon_0042296__RA_Note
MGNSDPTGIIVPAVFGVIFLLGVLGNTLVLVVLLRKRRQRNTTNTFILNLSVADLTFLMV
CVPFQSTIYVLPTWVFGAFLCKAVHYFVTVFMLVSIFTLAAMSVERYIAVVHSHRSPVTT
RNALAGVAVIWALSVVAAIPCAQNRMLVDYSGQFFCWEA--EASKRRAYITGIFIFGYLL
PLLLISCCYISVLTHLQRKVRISKKSQRSKKK----------------------------
----------------------------------NFRKAYRQVFRLEN
>Bilateria_Petromyzon_tr_S4R4C1_S4R4C1_GPCR_F1_2_d
-LNPAFQDTLYVVIYSLLFPVGLAANALALWVFCRRLQLKNAATVYMTCLATTDLLFVLS
-LPFRISYHAHRHWMFGEALCKLTSALFYANLYASVLFLTCICADRYLAIAHPLRFPGTP
CVARLIALGVWVIVALGTVPIYLLDTTN-AKAAETCFQGFSE-ETLSAVVLTVELVGFIV
PLSIMALCSCGIVRALRRVRR-DRRQ--HVHKVGRLVVSTLAIFVICFAPYHVEMVFYML
LRRKQVVRFAQPVTLCLASSNCVLDPLIYYYRARAFRRALT--L----
>Bilateria_Petromyzon_tr_S4RCP0_S4RCP0_GPCR_F1_2_d
MDDENFLPNVMPPVLILEFILGLLGNGFTIWVTWWHVKVWTSYTIYLFNLALTDLLFVVQ
-LPLRVHYHMRNDWVLGEFMCDMVVFFFYANMYGSIYFLTCISVERWQVIERPLRSLSSL
MRAKLVSVALWFLALVPQAGMPFIFHTF-EHNQTRCLSFNQP-RNFNVWNAVEMVLGFLL
PFGIH----AGVPR---AHAT-NPRLLQTRKRAAHFMIVILLIFTICFIPVHIMRSLLIA
VKLLQMVAQVFYWCLLLSSCNCIMDPLILFLSGDRFR-----------
>Bilateria_Petromyzon_tr_S4S108_S4S108_GPCR_F1_2_d
M--ELFQFWIIPSFYAITVVLGIPLNALALWVLI--RKKKSSMSIYMLNLAAGDLLFLLF
-LPIKIDYHFRKIWILSGHICIFHIMLFFINFYANLILLAVISVDRYVAIVHPLRISRQP
KVAWLLCLLCWVFSMINILPVTQVKHLSYNVNIVQCYEKFTA-AFVMAYRLYLFFAIYLT
SLVTALFCYGNVVRVLVMQRGTELLCRKKKIHAAKITAVSLITYIVCFIPYNSTHITGFI
QSKINSLLTFRDVALCLSVSNSLFDPLIIYVASSSFRNSIKKML----
>Bilateria_Petromyzon_0038116__RA_Note
---WDFRTVAYPAVYGAVFLVGLAGNAAALWVFAFRTRARSATTVYMANLAASDLLLVLA
-LPFHGAYHALGNWVFGEAACRVAGVLFFGSMYVSVTSLALVGVERYHAVLHPTRRARRP
RNARVVCTLLWLVHACGAARVLAMEHTAQQQGRTACFESHSR-----YASLLGYAVSFLA
PLAVLLYCYARIALRLRRSELTSPARTHTRERSLRSVRLTMAVFVLCYDGHCRLLTVATV
---------AHRVALALE-----------------LRQMFTRC-----
>Bilateria_Petromyzon_tr_S4RB95_S4RB95_GPCR_F1_2_d
---KVMETYVLPTLYGIVFVVGISLNCTALLAYRGRPRPWSCNTIILFNLTLSDLLYLLN
-LPICMYNYIDSPMTRPQILCKFTTFAFYQNLYLSITILMWMSVYRCVGVVSPVRARQRR
RVVILSCVFMWLAVTLGLFKVATLEQT-TDSGTTLCHDLVRS-NNEFGYSWCLIVFAFVM
PYSVIVLCQCVIVRTIRRSRG------PARSRSARLIAATIIMFTISFLPHHIMRVIRLE
TLSYEIVNAIYTVSKPMAALHMCVNPILYVFSGKQGK-----------
>Bilateria_Petromyzon_0059952__RA_Note
MSNSLEFQVVSALLVLLVCAAGIVGNAMVVLVVLTTREMRTPTNCYLVSLAVADLTVLVS
ALPN-VAESLAGTYVFGRAGCLFITYLQYLGINASSCSITAFTAERYIAICHPIRAQFTA
SRARKIIALVWAFTALYCLVWFFLVDLQREEG-LYCG--Y--RVSRRLYLLLDFAIFFAL
PLALATALYALIGRVLFMSPMRSKSALASRKQVR--------------------------
LP-----------------------------------------C----
>Bilateria_Petromyzon_tr_S4RB30_S4RB30_Proteinase_activated_R_1
L--GSITTVLLPTIYILVFVVGLPSNALALWVLCFRVKPKKPSTIYMINLAVADLLFILL
-LPLKITYHLRNDWPFGKIACHVFLTSFYGNMYCSILLLTCISVDRGLAIVYPMQSLQRN
RYAMGICAGTWVVVLLSTVPLQLVNPLAYDNHITTCYDVFPIPGFLFYYYTALCVLCFLV
PFLVTVACYALIIRSLARTLR-D-GDGNKRTRSIQLAALVLLTFVLCFAPSNIVLLLHFA
LLRYSDLYIVYMLCLSFSSLNSCLDPFVYYFMSTECRRKLSWKL----
>Bilateria_Petromyzon_0041993__RA_Note
MAD------VVPAFFSSILALAVPLNLASLGLLCTSRRRRSPTALFMINLATSDLLFLLS
-LAFLVPYYLSHTWRLGRVMCHAVTTALFTTTYTSTLLLTAIAADRYVAIVHPFQAKARE
GYAGLACAAIWVATSSHLGVLNVVDDVNDNGARATCYESFSD-RFVSSYRLYVAIVFFFL
PLLVTAFCYASVIRSLSKQAA-ERRGSAQRSRSVRLVAATMAVFLLCFAPFNVSHVIGFA
RTEN--I-WWRHVSLILNSLNCCLDPLIYYFGASRTRKGVNKVVRIRE
>Bilateria_Petromyzon_tr_S4S0V7_S4S0V7_GPCR_F1_2_d
MMN-FLSDFVILPIYVSTVAIGLPLNMVVCWVL--GPTKKNSMSIYVVNLAIADLFYLMV
-LPMKIVYISNGNWIFPSFLCRVTTLIFFTNIYASIMILAAISVDRYKAVVHPLEVSREP
RTAWIVCAVIWVITVAEIAPINYVAFTAQNANFTKCYETFTQ-DYLIRYRMFLFFSLFVT
SLAVMLFSYINVIKALIEVRNTETISRDKKKRAVKLTLLVLVVFLVCFTPYNVSHVIGFI
QSKSRSLALLRDVVLCLIVVNGLFDPLIAYIASTTFRESFKNIW----
>Bilateria_Petromyzon_0042545__RA_Note
------------------------------------------MSIYVVNLAIADLFYLMV
-LPMKIVYISNGNWIFPSFLCRVTTLIFFTNIYASIMILAAISVDRYKAVVHPLEVSREP
RTAWIVCAVIWVITVAEIAPINYVAFTAQNANFTKCYETFTQ-DYLIRYRMFLFFSLFVT
SLAVMLFSYINVIKALIEVRNTETISRDKKKRAVKLTLLVLVVFLVCFTPYNVSHVIGFI
QSKSRSLALLRDVVLCLIVVNGLFDPLIAYIASTTSRLLHNNGSTIAP
>Bilateria_Petromyzon_tr_S4R7F8_S4R7F8_GPCR_F1_2_d
-THSSWSGVAIPILDAAILVSGVLGHALVVVILSCKRRLGSRTDMLLLSLSIADLTQ-LA
CLPFNSASIVLHEWIFGAALCKLLSFL-ATATSASVFTLTVLSLNRYVTVAH-VSARLSW
AMHVTMLACIWLPALAIALPQPIYNRLHVEP--LYCLAHMDNSSSHIAYASVLFISCFVL
PLLIISFAYCRLVCYVSKRRRRGPAFDNYNQRLTVTVVLLVVAFVVCWLPSYVVMYLTAL
GKQSQLNFEMFMLARLMSLTSLVINPFIYAFLSRQFRRDLWEVF----
>Bilateria_Petromyzon_0054756__RA_Note
M-NNEALARAEVAVLFAMFACTTLGNSVLLTALYRRRKHASRMHVFMVHLCLADLVVAFF
QVLPQLAWDITDVFLASDFACRFIKYMQIVGMFASTYMIVGMTVDRYQAVCFPMVTFKRM
AYWNAPVCAVWVVSLLLSVPQAVIFAKGEVYGVYDCWGTFQPMWGVKAYITWMAMAIFVV
PTAVLVWCQTKICRVIRLNIYSVTGVSRAMVKTVKMTLVIVIVYVLCWSPFFVAQLWSVW
DPNPET---------------------VF-------------------
>Bilateria_Petromyzon_0013238__RA_Note
MQGFTYRSTLLPFFYSICVLLGLTLNTFVFWSLFFKDKKWNPSSLYMLNLATTDFFFAVS
-LILMIYSFIVNSWVFGDTMCRLVRFMFSFNMYGSILFLTAISLYRYLGICHPIASRQTL
RVAAVLCVIVWAITLTETLPFIHFAGTYSVNNLTRCYSLVID-STVTAYGITIIILGFMV
PFFIIMVFNCCMIHALRKSMSTQEETRFQRSRAVRTISLVSIIFTICHLPYHVNKIVFWF
-TI-N--EKIHDIMMCLASFNCCFNPALYLVNRAHFRPAF--II----
>Bilateria_Petromyzon_0055642__RA_Note
MANTATYRAVSLALVLAICGAGIVGNVMIVLVVVRTKHMRTPTNYYLGSLAIADLLVLLA
ALPN-VSDSLAESWVYGYAGCLAITYLQYLGINVSSCSITAFTLERYLAICHPIRAQSTV
SRAKRILALVWSSTAIYCLVWFFLVDVHPRSNVTECG--Y--RVSRNLYLFFDFAAFYVL
PLVLACVLYALIARVLAKGAARGKSAYSSRKQVC--------------RP----------
------------------------GPVVV--V-----KALEK------
>Bilateria_Petromyzon_0056106__RA_Note
MFNASSSHA-LQATYVLLCVCGVAANGAVICALAGGGKRRHVSDAYVFNLAVADLLF-LL
GMPFLAHQLVSQRWRFGWFMCKALTLVDVNNQYTSVGTVTVLCIDRYIAVAHPLTAATTM
RGAFLVNLLVWLCSLLLSLPAPVYASVLHIDGVEVCALDFPERLGATAFAVANFALAFAA
PLALISVFYALALRRVSSATRRLRPQNSRSRRATRTAVAIVVAFAACWAPFHAMQMVGLL
-SEPD-FHLAYQLSICLGYAHSCINPVLLIFFTEFFKERLPTIL----
>Bilateria_Petromyzon_tr_S4R9L5_S4R9L5_G_protein_coupled_R_24
--------VFVTALYGAICLMGVTGNLLVLFTLLRKRARRTAPDVFICSLSLVDALF-LL
GMPFLLHQLVGGEWKFGAALCTTIAATDAACQFASTYILTLMTLDRYLATVYAVRSAPTP
RLALCVVLCAWALSLLTVTPVWLFARLLHTAGRTRCAMLLPNPGTD-IYTLYQFVLAFAA
PVLVICATYARILRHMSTLDA---AFSSKTRRITRMALAVCVSFVACWAPFYALQLIGLS
QPRAPPHLVVYDVAIGLGYLNSCVNPFLYVALSDTFKKSLLGAMELRS
>Bilateria_Petromyzon_0007641__RA_Note
MMNQQNFYVVVPIIYSFICAVGLLGNTAVIYVILRAPKMRTVTNMFILNLAIADELF-TL
VLPINIADHLLLEWPFGQAMCKLIVAIDHYNMFTSIYFLTVMSIDRYLVVLATVKSRSTY
AVAKWVCGGVWALVSLVVLPFVVFASIV-DSRHTRCGLELPSAEWLRAVRTYTLIAGFVL
PVTTICTLYTSMLRQLRGLRLNARALDKAKRKVTLMVAVVLGVCLLCWTPYHLSTVVALT
VDLNPMVIAVSYFIISLSYTNSCLNPLLYAFLDESFRRSFLKLL----
>Bilateria_Petromyzon_0042436__RA_Note
MSDLERFKPLVVLLYALLVTAAIVGNVLLVGAIARVKRMRTVTNFLIGNLAASDALMCAL
CVPTSL--------------------AYPVTVHVSSFTLVAIALDRYSALVHPLRPRMSP
RRCGLLAAALWLLGAALAAPALANTRYVRLPGVALCEELWGAREERVAHAAALVLLAYAL
PLA-------------------AERDRRRRRKTQGLLVAVVAAFALCWLPLHAFNLARDV
DLSLRYFGAVQLACHWVAMSSACANPLIYAWLHGAFRAELRRLFSLAL
>Bilateria_Petromyzon_tr_S4RV79_S4RV79_GPCR_F1_2_d
-------------VYAITVVLGVPLNALALWVL--SRKKKSSMSVYMLNLAAGDLLFLLF
-LPLKIDYHFNNRWILSSFMCILHIMLFFSNFYANLLLLCAISMDRYVAVVYPLRVSRKP
QTAWLICLLCWVLSITHTLPANHISSLSENINFVRCYEKFTP-TFLAAYRLYVFFALYLM
SLTIAMFCYGNVVKTLIVTTGTELISQAKKIRAAKTTAVSLLIYVVCFIPYNSTHVIGFI
QTRTHSIAILRDVTMCLSVINSLLDPLIIYIGSSTFRNSLKRVLYVKK
>Bilateria_Petromyzon_tr_S4RQF3_S4RQF3_GPCR_F1_2_d
M---------IPAIYTIIVALGAPLNGLAVVML--SRKKKTSTSIYLLTLALVDLFYLLF
-LPFKIYYNIQNNWTLPTILCRMYVIFFFTNTYFTLIMLAVISVDRYLAIVHPLWISREP
RTAWRVSLVVMVVTSIHNVPVNSVTVLNYNSGVLRCYEIFSK-DLLIPYRLYIFFSLYLL
SLLTVLFAYGNVLKVLINSKGTELVSREKKMRAAKVTAVNLFIYVVCLTPFNSTHVVGFL
QSKSHTIALLRDITLCLNALNSLFDVLIIYIATPSLRKWLINVLCFAH
>Bilateria_Petromyzon_0011828__RA_Note
MANSSDFYITLPIIYSVICAIGLTGNTAVIYVILRAPKMKTVTNMFILNLAIADELF-TL
VLPINIANHLLQDWPFGKTMCKVILSIDQYNMFTSIYFLTVMSADRFFVVTATVKSENTY
RNAKLVSRGVWLLVSVVILPFTIFASTYVDEDRNHCSLDFPKFNWLKGSRIYTLVFGFAI
PVSTICILYTTMLYKLRNMRLNGKALDKAKRKVTIMVFIVLAVCLFCWTPYHLSTVIALT
GNLQPVVVGVSYFITSLSYANSCLNPFLYAFLDVNFRNNFQKLLKVAS
>Bilateria_Petromyzon_tr_S4S0S7_S4S0S7_GPCR_F1_2_d
--NDSYEMSLFPAIYSLVFITGSFGNLIAIFLTYMYIKQKNILGIYLMNLCISDFLYLMT
-LPMWIVYTRNDSWNYGENLCRLIGFVFYTNNYTTIMFLCCIALDRCLAVAFPLQSLGRM
SVASAACAFVWALLILSHIPLVTHPQLFNDSNHKVCYEKYKE-PWVITINYFRVFVGFLV
PLCLIVASYSCIIHIVRRTSV---VERRQKVKIISLVVAILAIFVVSFLPYNLLLLVRSI
KFG-GTLRSAYRLCFTLTSLSSALNPFLNVFVSENFPEDFRNVVCVSN
>Bilateria_Petromyzon_tr_S4RF42_S4RF42_Si_dkey_178o16_4
-ANNEALARAEVAVLFAMFACTTLGNSVLLTALYRRRKHASRMHVFMVHLCLADLVVAFF
QVLPQLAWDITDVFLASDFACRFIKYMQIVGMFASTYMIVGTTVDRYQAVCFPMVTFKRM
AYWNAPVCAVWVVSLLLSVPQAVIFAKGEVYGVYDCWGTFQPMWGVKAYITWMAMAIFVV
PTAVLVWCQTKICRVIRLNIYSVTGVSRAMVKTVKMTLVIVIVYVLCWSPFFVAQLWSVW
DPNPE-ASVVRLVLIHLAFVKRCC--WI----TRDFRNH-QR-F----
>Bilateria_Petromyzon_0060896__RA_Note
MENRGLKRTLFVSTYSMVFIVGLALNGLALWGFFHMQSRNLGTVIFMINLAFTDMFLVFT
-LPFKIYYYHRGTWPFTEVFCRICTAVFYVNLYGGVFFMAFISIDRFLAIVHPISSRSRP
RYAKFASLAVWAFTVGASSSLLVRP-L--TDEEPKCFESFSR-DSYLLWVIVVAGIICFT
CLAVILCCSGAVLAELQRPRT-MRNDETDKHRIMAMIVVNVSLFVFCFVPFHVVLPMYRA
MRLGCAIRVADIVSHCLVSTNCCFDPVMYYFTAKTFRETLSKILLLSS
>Bilateria_Petromyzon_tr_S4R6N3_S4R6N3_GPCR_F1_2_d
MRNDSYKYPIYSAVYGIVCIIGMMGNTIALYVFLCLTRTKSASTIYLINLALADMFFVLT
-LPLRVVYYVRGDWPFGDAMCRISSFAFYANLYSSIFFLTGLSVTRYLAVVHPVRSLKTA
RRAVIACVSIWVFVTLVTSPFLLSGQHV-LSGRTLCFES-SG-KMIFAMNYVALVVGVLI
PFAIIVVCYAAIARTLMKTPE-QRRDSNVRKRAVRMIVLVLTVFVVCFIPYHVQRTLLLH
HLVSLYLQKSVVATVCFTAFNSCLDPLIYFFVGEKFRQRVTDAIQIKI
>Bilateria_Petromyzon_tr_S4RZU4_S4RZU4_GPCR_F1_2_d
MANDEDLAKVEITILAIILCAAVVGNACVLLALLSTKKKTSRMHLFIMHLSIADLVVAFF
QVLPQLIWEVTFRFNGSDILCRTVKYLQILGMFASTYMLI--------------RTIQSS
TQSYMMILVSWLVSFLFSVPQAYIFSLREVQGVYDCWAAFVEPWGLKAYVTWTAVAVFVA
PVAVLLWCYGMITAEIWRNMRSVRNISKAKIRTTKMTFVIIVVYVFCWTPFFLVQMWSVW
DGSAE--GSAFTIVMLLASLNSCTNPWIYMFFSGHLIYDFAHCI----
>Bilateria_Petromyzon_0001486__RA_Note
MTNGDSSQIWQPIIYIIVIIVSLPVNAAALWFLVNPTNKRTPSTVFTKNLAAADLLYLLF
-LPLAIAYNFNNDWRFGTILCHVVVSLTYLNAHCSIFLLTCISVDRYLALVHPVKSLTTP
RYAAVLSAVMWILMILSIVPAVSVQLVTCKGNVTTCLDVFTK-RFLAKYSLGFFFLAFLV
PFAVTAFCYVAIVLSLRRRTR-EAHLRVEKRKSIFLCATVLTAFCLCFVPANATLFTHVL
RILLTSLYKVYKICLALASLNTCLDSFVYYTISKPFRLKIRSLL----
>Bilateria_Petromyzon_0029566__RA_Note
MADCSDFYITMPIIYSIICAIGLTGNSAVIYVVLKGPKMKTVTNVFILNLAIADELF-TL
VLPINIANHLLLNWPFGEVMCKLIIAIDQFNMFTSIFFLTVMSIDRYLVVVATVRSQKTY
RAAKTVSLCVWMLVTLIVLPFAVFATTYTDEHRTSCGLDFPKKFWLKASRLYALLLGFVI
PVSTICALYSTMLYRLRSMRLHAQALDKAKKRVTVMVFVVIAVCLFCWTPYHLATIVAFT
TDVQPFIVGLSYFITSLSYANSCLNPFLYAFLDDSFRKSFKKISKEAS
>Bilateria_Petromyzon_0034174__RA_Note
-SNESYKFIYLPIAYSICAFLGLTLNGFVFWRLAFKTKKWSCNSIYILNLAATDFLYALS
-LIFLIHCYIIDVWVFGDLMCRLIRFLFYFNLYSSILFLTAISMYRYLGICHPISTRGRL
RFAVSICAIIWVFTLLETAPYLYFGGVTKLTDNDECWDFVPD-E-HLPYGITLTVLGFIL
PFFVILIFYSCIIHTLKKSLNPQTHLRTKRRKSMYTIVVVFTIFVVCHLPYNINKLIFFL
YQGNEVVSKAYKAVRPLASLNCALNPTLYFVSYFRSHRGRRTQR-VRT
>Bilateria_Petromyzon_0038839__RA_Note
MANDHAL-LTLLAVSVVVSLAGLAANSAALWVFSCRTRSKTAPVIYTLNLVAADLLLSLA
-IPARV--------------------L-------IVFFLTCIGVDRYMAIVHPLASKRRP
LFAVALSAVLWTLATVITTSVLTMA-I-KFS--ACCY--F------KLFM--LSLFEFFL
PFAVTAFVTARMLCALRRGGGGSAGSREKLRRAVRLLAAVFVVFAVCFVPFHVRQVVL-F
HDAVSTALVAYHVTLTLSSFNCVLDPVVYCFVTKRSRAALRSLFDVRD
>Bilateria_Petromyzon_0054005__RA_Note
M----------ATVLSLLCVVGVSGNVYTLLVLLRRRR-RTSVYCFVLNLALADLAYLST
-VPFVVCTNVARTWFFGDAGCRLLFGVDFVTMHAIIFLLTAMSAERYAAVARPLRHYASS
RRGWAVALLVWALSLAAAAPNMVMVNLGELRGARICVPSWS-PGAFRCYITVLFVTSVVA
PGLIIGCLYVRLAVKYWRSQTAVASVRSPRVKVLYMILAIVVVFWACFLPFWAWQLANLY
FRDRKAVSYINHAVTCLTYGNSCVNPFLYTLLTKKYKEFLARIITLAT
>Bilateria_Petromyzon_0005433__RA_Note
MLDIRTLKPFVVLFYTAVVVVGVLGNFLLVYVICRVKKMHNVTNLLIGNLAFSDLLMCAM
CVPLTLAYVFDRGWVFGSFMCYFVFLMQPVSVYVSVFTLTVIAVDRYIVTVYPLRRRITI
PTCGYLLAAIWVTACALAAPALAHTYYCEFPRMTICEEFWIGTEERLAYAYSTLVLTYGL
PLLVISLSYFKISVKL------------KNRVTFRLLVLVVTAFSVCWLPLHIFNFLRDV
DIRLYYFNLVQLLCHWFAMSSACYNPFIYAWLHDRFRSELKKMFGMAS
>Bilateria_Petromyzon_tr_S4R5Z7_S4R5Z7_Oxoglutarate__alpha_ketoglutarate__R
IINTLFDKYVHTAMYCLVLLVGLPGNVTAIWLYARSVRTWSSSAVFLFNLAVADLLYLLT
-LPMQIVYQANSIWVFGSITCKLMRFLTYAQMYISILFLVYICLDRYVAIVHPLKWHRRH
RVSLWMCVAGWTCILAQVSPLLSFVSVSQPSNNLRCHGFTDS-ATMFVYSLVLTVLGFTL
PHLVMLVCYLLCVRALRQERM-Q-GRQISKEKSVKIIICALVLFSTCFVPYHILRNVKMY
FTLYQVIRVAYIITKDLCSLNSALNPMFYFVAGDNFRLRLTVAV----
>Bilateria_Petromyzon_tr_S4S150_S4S150_Cysteinyl_leukotriene_R_1
---DSFKHDVYTAVYTVIAVLGLPAHSLALYVFTRHYKKNNSSRSYCINLACADLLYILT
-LPLQIVYYSRSDWPFGDALCRLTIYTFYVNLYGSIFFLTAISVNRYLAVARPMQQWRG-
KWTRVVCVSIWAFTALCSLPIVLTGTY--ESGRVRCLEPARETANRGIMNNVSFAIGFVV
PLVVIVFCYAALLKHLMQGRGAQRRMWRTQRRIWALSITVVFLFVALFLPYHVVRSISLY
AGLQRALQPTVVATVCMATANGCFDPVIYFFCSKHFRSFLCRVV----
>Bilateria_Petromyzon_0028762__RA_Note
MYNGDASTVVIPFIYAVVCFVGLLGNSMVIYVIFRYAKMKTATNIYILNLAIADELF-ML
SVPFLATSAAMHHWPFGSLLCRLVLSVDGINMFTSIFCLT-------------------P
SIAKMTNVCVWGLSLVVILPIIIFADTETSDGRVVCNLMWPHANWSVAFVIYVFLVGFLV
PVVAICLCYLLIIVKMRVVALGWQQRRRSERKITRLVVMVVTVFVICWMPFYVIQILYVF
GVPTP---TVTQLFVVLSYANSCANPILYGFLSDNFKRSFQRTIKAFS
>Bilateria_Petromyzon_0010004__RA_Note
MANSRWYAALNSVVYSVTFVAGCLINGLALWVFTHTSK-KNKVHIFMINLTIVHLIAIAF
-IPFRLFHFITGGWSLGKSFCRVLVAARCVFSAATLWFFTCISVEHYLAVVHKVAAGPRA
KVYRLASAAVWLLVATQIPPIMLTEEASKCSG--SCHKMW-----REIWLLVMTIFHFLA
PFAVITVTYFHIVRFLLGKRHNS-SGKKGRSKPLRIIFTIIALLAGFYMPYHIGMAIHLF
SDA-SS-AIIA-LSLLMDVSCCALFP-LYFLVSKYFRQRFHSVLAMDS
>Bilateria_Petromyzon_0038233__RA_Note
MGNLLQLKPLFVPLYALLTLVGVVGNSALIAVIARTRRLHTATNFLIGNLSLSDLLVCVT
CVPVSVAHAFERGWPYGPALCYFVTFMQPTTVYVSVLSLAAIAVDRYVVVAHPIRRRVSV
RACGYAVLVIWLLSAALASPVAANTLYNDFRGLVVCEELWYEREQRLAYSCSTIFISYML
PLSTISVSYCAITARLERRAMTQEKWRLKKRKTFRMLVLSALTFAICWLPLQTFNLIHDL
D--------AQLSCHWLAMSSTCYNPFIYASLHDKFKAELTRRLHVKR
>Bilateria_Petromyzon_0041150__RA_Note
MLNPAFQDTLYVVIYSLLFPVGLAANALALWVFCRRLQLKNAATVYMTCLATTDLLFVLS
-LPFRISYHAHRHWMFGEALCKLTSALFYANLYASVLFLTCICADRYLAIAHPLRFPGTP
CVARLIALGVWVIVALGTVPIYLLDTTN-AK-----------------------------
----------GFVKALRRVRR-DRRQRRRLSKVGRLVVSTLAIFVICFAPYHVEMVFYML
LRRKQVVRFAQPVTLCLASSNCVLDPLIYYYRARAFRRALT--L----
>Bilateria_Petromyzon_tr_S4R573_S4R573_Galanin_R_1b
---SDPTGIIVPAVFGVIFLLGVLGNTLVLVVLLRKRRQRNTTNTFILNLSVADLTFLMV
CVPFQSTIYVLPTWVFGAFLCKAVHYFVTVFMLVSIFTLAAMSVERYIAVVHSHRSPVTT
RNALAGVAVIWALSVVAAIPCAQNRMLVDYSGQFFCWEA--EASKRRAYITGIFIFGYLL
PLLLISCCYISVLTHLQRKVRISKKSQRSKKKTAQTVLVVVAVFCISWLPHHVIHMWVLY
GSFPSASFAFRIVSHCLSYGNSCANPIIYAFLSENFRKAYRQVFRLEN
>Bilateria_Petromyzon_tr_S4R5K4_S4R5K4_GPCR_F1_2_d
QHNEDFLPKVMPPVLILEFVFGLLGNLFTIWITWWHIKVWSGFTVYLFNLAIADLLFVFQ
-LPMRIAYHLNNDWHLGEFICDLMAVLFYTNMYGSIYFLTCISVERWQAIGKPLRSLRSV
RRAKIISLAMWALAIIPQIGMPLIFNLTYNQNTTKCLSFNQL-HTFRIWNTVEVFIGFLI
PFLIMVVVQVKVARILLCQST-NPMLVRTRKRAACFIIVILVIFAFCFVPVHICRVLLVT
VHIYQMAMEGFYVSLLVSSCNCFMDPLILFVSGSQFREAARAAMALLS
>Bilateria_Petromyzon_tr_S4RAT8_S4RAT8_Si_dkey_178o16_4
MPNDEALARAEVTVLGLIFVLATSGNATLLVSLWRRRKHASRMHAFLVHLSVADLVVAFF
QVLPQLAWDVTDAFQASNGVCKVVKYLQVVGMFASAYMIVAMTVDRFQAVCYPMVTFKKR
SRWNGLVCAAWATSLALSTPQIFIFSLSEYEGIFDCTATFAAHWGAKAYVTWVTLAVFVL
PTLAVVICQAQICRIIRLNLYSVTGISRAMINTVRMTLVIVLVYVACWAPWFTVQLWSAW
DSKAE--GPTFVIIMLLGNLNSCTNPWIYLWFAGGL------------
>Bilateria_Petromyzon_tr_S4R807_S4R807_GPCR_F1_2_d
MPNDSYKYPIYSAIYGIVCIIGMMGNAIALYVFLCLTRTKSASTIYLINLALADMFFVLT
-LPLRVVYYVRGDWPFGDAMCRISSFTFYANLYSSIFFLTGLSVTRYLAVVHPVRSLKTA
RRAVIACVSIWVFVTLVTSPFLLSGQHV-LSGRILCFES-SG-KMIFAMNYLALLVGVLI
PFAIIVVCYAAIARTLMKTPE-QRRDSNVRKRAVRMIVLVLTVFVVCFIPYHVQRTLLLH
QLINLYLQKSVVATVCFAAFNSCLDPLIYFFVGEKFRDRFMSAVQIRR
>Bilateria_Petromyzon_0060816__RA_Note
M--EDFKYVLLPLTYWLCFALGAPLNGATLWIFLRQRRRWNFYYHCMFHLIVSDTLYTLS
-LPLLGVYYALNHWPFGGALCSTARFTFYFNMYTSIMFLACISAHRYLKVRWP-KGRHSA
RAAPWVCAAVWVAVLAQTAPIFSFTTTKSASNKIVCPDTTTK-QSFLVYSCVTSVTLFAL
PLCSILASYCMIVRKLRAGGGPNDRSRAFRMRTTRLIFTVMLVFSISFVPFHVTRALYYA
LRGVNAVNTAYKVTRPLASANCCLDPLLFVFSSKKIRAEFLHSVQESA
>Bilateria_Petromyzon_0007693__RA_Note
MHNNPATLTVVPVMYGLIFVAGLVGNAMVVAVVLKYLKLRNVANVYIVNLATADLVF-VT
TLPLWAASVARYDWPFGGFLCRVSATVVSVNMYASILLLACMSVDRYLAIVRPLQSGRTR
RRARAACVAVWVTAALLSVPVAVFRVTFVHRGRTVCALRYPSRTWFLAMNVTRNVAGFLV
PFLVIVTCYCLIGRTLLRRG----GDVVRRDKVLPAVLAVVLAFLLCWLPYHVLTLLDTL
VRLRVAVDGAMPIAVVVAYTNSCLNPLLYSFVGKGFRQGFGRLLSLRS
>Bilateria_Petromyzon_0031497__RA_Note
MASKHFQRAYLHPFYIFVALASVTGNAVAIWLFCRVMRPWSAITVFMFNLAVADLLYAFS
-LPLFAEYYGNVGWTFGDAACKACRFAFQLNLCASIAFITLISAHRCLGVARPHRGAERD
RHAWRASAAAWALLVPLLLPTAYFSRTG-YRERLVCFDTTPD-HRFQPYSLAVTAVGFAL
PLAVVLVCYSLIAVALVKSPS---IAGHAKARTFALLAIVLFTFSVNFLPYHALRNLNVA
MRLSRAVYVAYQVSRGLAALNTCLDPVIYTVATERVRARIVSQQVLAA
>Bilateria_Petromyzon_tr_S4RHF6_S4RHF6_Thyroliberin_R
-ANTATYRAVSLALVLAICGAGIVGNVMIVLVVVRTKHMRTPTNYYLGSLAIADLLVLLA
ALPN-VSDSLAESWVYGYAGCLAITYLQYLGINVSSCSITAFTLERYLAICHPIRAQSTV
SRAKRILALVWSSTAIYCLVWFFLVDVHPRSNVTECG--Y--RVSRNLYLFFDFAAFYVL
PLVLACVLYALIARVLL----RGKSAYSSRKQVTKMLAVVVLLFAVLWLPYRMLVVVNSF
VSSPD--AWFLLFCRLCLYANSAINPVVYNAMSQKFRAAFRKLC----
>Bilateria_Petromyzon_tr_S4RLC8_S4RLC8_Pyroglutamylated_RFamide_peptide_R_4
MNNPQPLRLAFAVVGALVFTLALSGNALVIFVVARRKALHTVANVFVCSLAVSDLMITVF
CIPITLMQNFFSNWIAGVALCKLVPFIQVTAVTTSMLTMACIAVERFQGILHPLRSRSTT
ARAASMLCGVWLVGLCVAAPMFYAHTVQTYDSHTGCSEQWSHAEHRQAYTTTLLLVTFVL
PLLTMTALYTRLAHELWVKTREINKITRSKKRAVKMMVIVVILFAVCWAPFHVVNSLVPK
GNLEDMEAITLAMVQLFGFSNSLWNPIVYAALNQNYKKQLAIAL----
>Bilateria_Petromyzon_tr_S4S1D6_S4S1D6_Pyrimidinergic_R_P2Y6
PASESYKFIYLPVAYSVSAFFGIIFNGFIFCRLVCKKKKLNSSSLFTVNLAATDFLYAMS
-LVFLIHSYVVDNWVFKDFMCRLVRFMFYFNLNVSVLFLTAISLYRYLGICHPMSTLRRR
KVAIGICAFVWVVTIAESVPTLYFSGVT-LTRQEECWDFKPN-Q-DKPYSVTVIFTGFVF
PFIVTLVFYSCIIHTLKNSLSRQD---VKRVNAIRTIIVVLVIFIICHLPYNISKLVFFF
SGGNDALVKTYKSMRGLVSLNCALNPIVYFVKQRKSCRDSHVKT-ISS
>Bilateria_Petromyzon_tr_S4R8S0_S4R8S0_KISS1_R_b
MMNPMTDAWLVPLLFALIMLVGLVGNSLVIFVITKNRQMRTVTNFFIVNLAGTDIIFLVC
CVPFTATLYPLPSWVFGDFMCKFVNYLQQVTVQATCMTLTAMSVDRCYVTVYPIRSLQTP
CLAACISIGIWIGSLVMSLPMALYHKTDTKEGKTYCFDAFPSVPHEHAFVLYSFVLVYML
PLVTISVCYSIMIKKIGRPAVLTERNEATRAKVTRMVVVVVLVFMLCWGPIQLFILFQSF
YPHFSTTYKLKTWANCMSYANSSINPFVYCFMGDSFRKTFKKAFEMNN
>Bilateria_Petromyzon_0055402__RA_Note
M--PDFGTVMFPVIYSIVFIVGIMGNVVAALLVRLYVKQKNVLGVYLLNLCISDVLYLAT
-LPVWIAYTSNESWTYGEGACKAVGFFFYTNNYSTIIFLSCIALDRFLAVVHPLRSLGRM
RTAWGACAVVWVLMLVTNLPLLLHPQLFKDSSRSLCYERYPMEHWVAQLSYFRVFVAFLL
PFIITVICYGYIIRTVHRCAS---VERRRKRKIICLVVVIITIFVVSFLPYHVLLLVRAI
ASDVIKVRKAYRVAFALTCLNSALDPFLNIFVSENFREDLRKAMTVRN
>Bilateria_Petromyzon_tr_S4RUL8_S4RUL8_Prolactin_releasing_hormone_R
LRDLLSLKQIFIPLYALLTLVGVSGNLLLILVIARTKRLHNATNFLLGNLALSDLLVCLT
CVPISAAFAFERGWVYGALLCYLVALLQPATVHVSVLSLTAIALDRYVVVAYPIRRRVAV
RSCALTAGFIWIASAALACPAALNTVYIDFREPQVCEELWTGLEQRLAYSCAMMIVSYLL
PLLAVSASYCAISLTLRGRVPARRTWHQKRRKTFRLLVMSVGTFALCWLPLQLVYLFRLK
DPTCEHFYVIQLCCHWVAMSSTCWNPFIYASLHHKFARAVR-------
>Bilateria_Petromyzon_0047854__RA_Note
MANP--SLTVVPVVYMIIFVAGVVGNGLVLWISARHRRLRRVADVYIVSLATADLVFLAT
-LPLWAASTAMYRWPFGGALCRASALVNHVNMHASVFCLTCLSFDRYIAVVHAVPSAASR
RHAARSAVLVWVLALLASLPAALLRTTVAVAG-VVAH----D------FD----------
--------------GL-E--M-N----QQQQQ----------------------------
-------H----------------HQYYY--M--DFR--W--------
>Bilateria_Petromyzon_0019645__RA_Note
MHNEDFLPKVMPPVLILEFVFGLLGNLFTIWITWWHIKVWSGFTVYLFNLAIADLLFVFQ
-LPMRIAYHLNNDWHLGEFICDLMAVLFYTNMYGSIYFLTCISVERWQAIGKPLRSLRSV
RRAKIISLAMWALAIIPQIGMPLIFNLTYNQNTTKCLSFNQL-HTFRIWNTVEVFIGFLI
PFLIMVVVQVKVARILLCQST-NPMLVRTRKRAACFIIVILVIFAFCFVPVHICRVLLVT
VHIYQMAMEGFYVSLLVSSCNCFMDPLILFVSGSQFREAARAAMSMRD
>Bilateria_Petromyzon_0060179__RA_Note
MLNAHFKNTFYAVAYSLVFVVGLCVNGVSCWVFCRHIKCHSETTIYMSNLVVSDLLFVGS
-LPLRVLYYARGLWPFGELACKLSKAVFLVNMYGSVLFLTCICADRFLAIVHPLRSRPTP
RIARLVSAAVWLFVALCGAPVFALRAANSAATTTTCFENFSQ-SRIGAVVVFVELVGFVI
PLCVMVYCSCQILLTIRKTSM-LTQSSLNKDKIQKMIGATLAIFVTSFLPHHVTLMLYTM
VRTERTLRTIYPVTLSLASANCCLDPVIYYFTTETFRQTLSRAL----
>Bilateria_Petromyzon_0044095__RA_Note
MDNEDILSNIMPPVLLLEFVFGLMGNLFTIWITWWHIKVWSGFTVYLFNLALADLLFVVQ
-LPLRIAYHLRNDWILGEFSCDLMITLFYTNMYGSIYFLTCISVERWQAIDRPLHSLASP
GRATIISLAMWALAIIPQIGMPLIFDLIHDSNKTNCLSFNQE-LGFGIWNTVEVIIGFLI
PFIIIIFVQIKITHKLLCPSM-NPGLEQMRKRASRLMIIILIIFATCFIPIHIFRIFLVV
AKLYQLAFEGVYWSLLLSSCNCFMDPLILFVSGNRFRGAAAFAVSLEA
>Bilateria_Petromyzon_0053520__RA_Note
MANGSLTTVVLPCIYLLVLAVGLPAHATALWVFLFKTRTRTASNVYMANLAAVNLLYVLF
-LPLQIAYHFRNDWPFGRPLCHVFTQLLYTNTHCSTFFLTCVSVDRYLAIVRPLHARHGV
RRAALVTAGIWVLTLVMLSPVQSINLLHHQENITTCYDVFPKVTFFLVYCVVFVAVNFFV
PVCITVFCYASIIRALTKAKLSDGRNNEDIRKGIQLSVVVLVTFVLCFAPNNCVLLAHAL
LHWTSDLYGIYKLMLAFSSLNTCFDPIVFYFVSSEFQARVLSALDDSE
>Bilateria_Petromyzon_0060809__RA_Note
MPNDSYKYPIYSAIYGIVCIIGMMGNAIALYVFLCLTRTKSASTIYLINLALADMFFVLT
-LPLRVVYYVRGDWPFGDAMCRISSFAFYANLYSSIFFLTGLSVTRYLAVVHPVRSLKTA
RHAVIACVSIWVFVTLITSPFLLSGQHV-LSGRILCFES-SG-KMIFAMNYVALVVGVLI
PFAIIVVCYAAIARMLMKTPE-QRRDSNVRKRAVRMIVLVLTVFVVCFIPYHVQRTLLLH
QLINLYLQKSVVATVCFAAFNSCLDPLIYFFVGEKFRERFMSALPLQK
>Bilateria_Petromyzon_0054752__RA_Note
MPNDERLAAAEIALLAAIVAVAIAGNGSVLLALSRTRRKASRMNLFVKHLSVADLAVAAF
QVLPQLSWDVTFRFRGPDALCRLVKYLQVVGMFASTYVLIAMTVDRYLAICHPLSTLRPR
KQAHAMVACAWALSALLSTPQVVIFSLREVEGVFDCWADFGQPWGMRAYVTWITVSVYVA
PVVILAACYGAILLEIC----SVRCISRAKVRTIKMTLVIIVVYVVCWTPFFVIQMWAAW
DETADSSDPTYTIVMLLSSLNSCTNPWIYMSFSGHLLEE-----ALKQ
>Bilateria_Petromyzon_tr_S4RGR6_S4RGR6_GPCR_F1_2_d
MLNGRLTTVALPTIYVLVFAVTLPPGAGRAAAAAAAGRRPSPTSIYILNLAAVDLAFIVF
-LPLQIAYHYGNHWPFGRFLCHAVTALLYLNTHCSIYFLACISVDRYLAVLHPHGFHRSG
RFAAGACAVTWALMVLATAPLHAVDLTRRPEGVTTCYDVFPKVTFFQVYCVVFFVVIFLL
PFCVTIFCYVSVICKLAKGGG--------AARAMRLSTVVLLMFVTCFAPCNCVLLMHAL
LNWTSGLYGVYRLTLAFSSLSACLDPFVFYFSSHEFRRAVRRLF----
>Bilateria_Petromyzon_tr_S4RJ90_S4RJ90_Neuropeptide_FF_R_1
A--APPTAAVYLIAYLFIFLLCMIGNGLVCYVVLQSRRMRTVTNLFILNLAVSDLLVGIF
CMPITLVDNLITGWPFGVVVCKMSGLVQGTSVSASVFTLVAIAVDRFRCIVYPFKRKLRI
SHALFTILVIWALALSIMCPSALMLTAEVSRGLHQCWEAWPDPRMRKAYTTVLFANVYLA
PLALILLMYARIGFRLCSLSAAAPSVTRRRVKVIKMLIIVAMLFMLSWLPLWTVMMLVDY
ANLSDLNMYVYPVAHWLAFFNSSVNPIVYGYFNENFRRGFQAAF----
>Bilateria_Petromyzon_0042555__RA_Note
MANQRLGQTLLPVLYSLVFILGLVGNGLAFLVLVRRQR-RNTTQVFLLNLAAADLLL-VA
TLPLWARHAA-REWPFGEWACKLATALYSVSFYCGVFVLTCLSVDRYLVVVRATRCRGRR
RRAWVACAGAWSAAMLLSLLDVLSSRVQQADSRTVCQSLHPGHVRKAALAVFQTAACFLL
PFAIMLACYIRIAVTLAHTK-----SRGSRRKAVRVIVALVLLFFLCWLPYNVVLLVVAL
ADLREALLYARQTTETLAFTHCCLNPLLYAFVVGQLR--LRRA-TLGT
>Bilateria_Petromyzon_0001487__RA_Note
MISGDSSQIVQPIIYIIVIIVSLPANAAALWFLVNPTNKRTPSTVFTKNLAAADLLYLLF
-LPLAIAYNFNNDWRFGTILCHVVVSLTYLNAHCSIFLLTCISVDRYLALVHPVKSRPTP
RYAAVLSSVMWTLMVLSVVPINTVQLVTCSGGLTTCFDVFTR-RFLVIYSMVFFAIAFLA
PFAITTFCYVAIMRSLRRSSR-REQMDREKKKAVHLCVTVLGAFVLCFVPTNVTLLVHAL
RIKLTSLYGVYKICLALASLNTCLDSFVYYVVSKPFRQKVRSLLSVKS
>Bilateria_Petromyzon_0057959__RA_Note
MINHIVSAIVVPVIFFVIFLLGIVGNSLVILVLVRIKKSHSITNVFVLTLSVADLTFLFF
CVPSEATYYFLPDWVFGAFLCKGVPYVFTASMLVSIFTLVAMSVDRYIAIVHARRAAASV
RRALGAVSALWLLSLVLAVPRAHYHTIVVYKG-NFCWEVWSHKNLKSTYRAVIFSLGYLL
PLVLISA-------KI-----TSKKSIMSKRKTAKTVLVLVVVFLVSWLPHHVILLWVEF
GSFPNASFAFRIVAHCLSYGNSCVNPFIYGFLSQNFREAYRQLLSLTC
>Bilateria_Petromyzon_0060058__RA_Note
------------------MLLGLLGNSALIRYVLQKPRQGNASDVHLVSMAIGDLMVLVT
CVPSGAISFFYDSWMFGRLGCKLLPFLQLTSLGISVFTLVALSADRYRAIVRPMDEPRRF
SSTWFTVLCIWLGSIALATPDSVLADVVPLPNSMVCVP-FPNTAAMRAHAVAVSCVYFVA
PLTLITVFYCFISAELLGSRVNAARQVSSRRRLAKTVLLLVALFALCSLPNHALQLYRVF
RDQSPTHKAFFLLSRALIFANSCVNPLALCAVSSGFRGHLRQTLSVNA
>Bilateria_Petromyzon_tr_S4S0F3_S4S0F3_Neuropeptide_Y_R_1
MSNPQAVRSFVIATYCVLIALGLLGNSLLVLVILRHSELHNVTNILIVNLAFSDMLVGLV
CLPLTIAYTLMDHWIFGEALCKGSPFLQCSAVSVSIFSLVLIAIERHQLIINPTGWKPSL
NHAYVAIGAIWVTAFAMSSPFLAFHVLTDEPEKVACIELWPSDTSKFAFTTSLLVFQFSC
PLLFVFLCYLRIFLRLRQRKKGNGVRASHMKKINMMLVAIVAGFAICWLPLYAFNAVSDW
NPTLQ-HDLIFSLCHLTAMLSICINPIFYGFLNNNFQKELKATISKGS
>Bilateria_Petromyzon_0053519__RA_Note
MLNGRLTTVALPTIYVLVFAVTLPSSVAALLMAAAAGRRPSPTSIYILNLAAVDLAFIVF
-LPLQIAYHYGNHWPFGRFLCHAVTALLYLNTHCSIYFLACISVDRYLAVLHPHGFHRSG
RFAAGACAVTWALMVLATAPLHAVDLTRRPEGVTTCYDVFPKVTFFQVYCVVFFVVIFLL
PFCVTIFCYVSVICKLAKGGGAAAKVSNFRRRAMRLSTVVLLMFVTCFAPCNCVLLMHAL
LNWTSGLYGVYRLTLAFSSLSACLDPFVFYFSSHEFRRAVRRLF----
>Bilateria_Petromyzon_0060808__RA_Note
MPNDSYKYPVYSAVYGIVFIIGITGNSIALYVFLHLTRTKLASTVYFINLAFADMFFVLI
-LPLRVVYYVRGDWPFGDAMCRISSFAFYVNLYGSIFFLTGLSVTRYLAVVHPVRSLKTA
RRAVIACVSIWVFVALLTSPFLLNGQHHDASGRTLCFESKSG-MMILAMNYIALVIGVLV
PFAIIVACYVAIARTLMNSPM-QRRDSNACKRAVRMIVLVLAVFVVCFIPYHVQRTLLLH
QLINLYLQKSVVATVCFAAFNSCLDPLIYFFVGEKFRERFMSAVPLQK
>Bilateria_Petromyzon_tr_S4S160_S4S160_Atypical_chemokine_R_4a
IDNEELSKTLLPIIYSIVFILAFIGNALVILILVKFKRHKEVTNFYLLNLSIADLIF-AA
TMPFWAHESANGTWIFGNIMCKLVTACYSVNFYSGIFLLVCMSIDRFNAVVLATKFNKRL
QNVKYICAFVWGFASSLSIFDIVLCKAQTFDGTITCGHNIESKDWKLGLAIVQNIFGFLI
PFIIMLSCYSSITITLMHTK------NYKKLKAFYVILAVVLAFFFCWLPFNVIMFLEAY
LGYNTSLMYAKQAAEGIAFSHCCLNPFLYAFIGSKFKNDFMRLLTRSS
>Bilateria_Petromyzon_0031496__RA_Note
MTSADFKSTYLPAIYSFVFCVGLLTNVAAIWACCRRARPWNGLAVYTFNLALADLLYVTS
-LPPFIHYYTHSAWIFGDWLCRAGRFVFHVNLGGSALFLACVSAHRYAGIVHPLWSRGRP
GTARAVSVAVWALVAILLLPTFHFVRTSSPSDLVKCYDSASD-FVYLPYSVALSVVTFAV
PFAVTFACYGFVASTLLGNRS---VGAGVRRRSLALVAVVLLLFSVSFLPYHVTRNLNLA
SRLYRRIYAAYQVCRGLASLNSCFNPIVYFLAREDVRSSIRRAIGVDD
>Bilateria_Petromyzon_0056800__RA_Note
MENPPRWQAVIIALYGLATVLALSGNAVVVWVLALGRRARTDISAFLINLALADLTMALF
CLPFTFTEVLLQSWLFGALLCP-----LTLSVSVSIYTLTTIGIDRYYAVCHPLHSRMTK
SRGKL--------------------------GKGKCLEGWPSRGYQQSYTVALLLGTYLL
PLLVLTLAYSSVAVRLWGRRTRELHQERSKRKVIKMLSIIVLMFAVCWLPLNVFQALLEF
GPSLGSATALYFCSHFLAMSHSVWNPLAD------LRQLCSRLCSVRT
>Bilateria_Petromyzon_tr_S4S0F7_S4S0F7_GPCR_F1_2_d
-SKSDTLKYSAITILIIVFVLGSIGNFLVIWILGFKMK-RTVVTLFFLHLSIADFIFVMQ
-IPLVIVTVYMAQWVLGAAACKLVWFTLAVNMNASVYFLTLISLDRYAALLHPVSSLPRL
RMARWLCLAVWVLALLLSLPPLIFSNLDASDGLVYCYSGYSDTRHMLTAIGISFVASFAV
PYAVMIFCYCRIGARLRRVD------KSRRGNSFRIIVAVVVAFFVCWAPYHAIGLLEAA
SYVQRVAEWADPVILGFAFINSCINPILYVFSGSDLKARFRRSLDV--
>Bilateria_Petromyzon_tr_S4S1Q9_S4S1Q9_Atypical_chemokine_R_3
MCNKGALLIGISIVYLVIFVVGVAGNVAVFCFNVFFHKNRFETHLYVVNLAISNLCIVLI
-MPVMVASFLHDQWLYGNFLCKLTNVTFSVNLFAGVFFVTAMSVDRYITFVHFHEASSKE
RARLLICAIAWLLAVVASLPEIIYIRAVTTPGETHCRADLPPFRWMASINLLYNTLGFVV
PFPMIVVSSVLLYRAIA-H-------LSERNR--AIVLVYATVFAACWTPYHALLLVDAL
ALLREALYAGLHVAQCLAVGQCCVNPVLYCFVDKRRRQEFIRSVVITQ
>Bilateria_Petromyzon_0043356__RA_Note
MRNRPPSGVFVTALYGAICLMGVTGNLLVLFTLLRKRARRTAPDVFICSLSLVDALF-LL
GMPFLLHQLVGGEWKFGAALCTTIAATDAACQFASTYILTLMTLDRYLATVYAVRSAPTP
RLALCVVLCAWALSLLTVTPVWLFARLLHTAGRTRCAMLLPNPGTD-IYTLYQFVLAFAA
PVLVICATYARILRHMSTLDAGSNVLEHRTRRITRMALAVCVSFVACWAPFYALQLIGLS
QPRAPPHLVVYDVAIGLGYLNSCVNPFLYVALSDTFKKSLLGAMELRS
>Bilateria_Petromyzon_0043465__RA_Note
---PTWARVLLTLLYSTLLVTGVVGNAVTVLVTVRRRRRASRVSYHMLSLAVSDLLVLAV
GVPVELATVV-RPAGAGEAACKLHFFLWDACTYATLFNIAAFSAERYLAVCHPFRARATR
SRTKAMLLAVWLLAVVSALPMLFAMGLEDYEEALVCTSL--ARETMLRATVYTCLAAFLV
VLAAVAYMCREMVVRIEGEKEQQQKETRKEERSVLMLGERAEIHGSCMGALRARRVQ--A
VADE-----------TWFWI----------------------------
>Bilateria_Petromyzon_0053135__RA_Note
M---QLTRNFLVAAYSAVCLLGLAGNALVAVVLTLQPRSRTAADRFLLNLAAADLLF-VA
TLPFVAANAT-ARWRLGTALCRAVHAVHTLNLSCSILLLACIGVDRYRAIVHATTARRAA
ARGSRACALVWLFSLALTAPDFAFGAVTTDPGASRCEHAYPEAAWRAALRAKHLLLAFVA
PGAVMLFCYCSIIRRLSRSQ------VHERRKAVRVTVAIVAVFFAFWLPYNAVVVADTL
ARLGETLARALAVTEGLGFAHCCLIPVLYAFIGEKFKRRLGRLLSVTS
>Bilateria_Petromyzon_tr_S4RR42_S4RR42_Chemokine__C_X_C_motif__R_4a
MLNQSFHRVFLPVVYGLVCLLGFAGNGLILVILTCFTKKRTSSDLYLMHLAAADLLF-VL
TMPFWAVGSA-TEWVFGNVLCCLVNFTFTVNLASSILLLACISIERYLAIVRATKTDKRK
FATKVTCGAVWALSLLLAMPDLVFSHVYIAPGHQLCEHVYPEELWRTSLRALHHVLAFAL
PGIVIVFCYVMVIRTLSQLH------NHEKRKALKVVVAIVAAFFVCWLPYNVVTLLDTL
MRLDQRLGVAVAVTEGVGFSHCCFIPVLYAFVGKKFKENLARLRPISS
>Bilateria_Petromyzon_0039418__RA_Note
MANKAFQHVLLPTFYSIAFVLGLIGNGLALWMFSSRMRPWTSITVYMFNLALADLLYIFT
-LPFLIFYYLNTDWIFGEAWCKAERFIFHVNLYGSILFLTCISAHRYAGVVHTMRSLGKR
RHARLVSAVVWAVVVAEVFPSLIFAKTGNNHGGKTCYDTAPE-ERYLTYNVAVTVLGFLV
PFVVILVCYGFIARKLVQHQL---SNATLRQRSLRLVVIVMISFSVCFLPYHVMRNVNIL
ARLYARIYAVYQVTRGLASINSCIDPVLYFLAGDTFRRRVSTTKTITE
>Bilateria_Petromyzon_0043039__RA_Note
MMNVEASTVVLSFIYAVVCLVGLVGNSMVIYVILRYAKMKTATNIYILNLAVADELF-ML
SVPFLATSTALHHWPFGPSLCRLVLSVDGINMFTSVFCLTVLSADRYVAVVHPIKAARRP
SVAKAINVAVWALSMVVILPIVVYADTRVNSGTVVCNLLWPRKQWSAVFVFYTFTVGFLL
PVVAICLCYALIIAKMRTVALGWQQRRRSERKITQMVMMVVTVFVICWMPFYIVQLINAF
ERQP---DTVNQLAVILGYANSCANPILYGFLSDNFKRSFQRVLRAYS
>Bilateria_Petromyzon_0056962__RA_Note
MGNPGAGAIILPLMYFVVCAVGLTGNTLVIYVVLRHAKMKTVTNIYILNLAVADELF-MF
GLPFLALQNALSYWPFGSLMCRIVMTVDGINQFTSIFCLTVMSIDRYLAVVHPVKSTKKP
FFAKLVNGAVWFLSIVVVLPVIIFSYTQG--DITMCNINWPDSVWSTAFILYTALLGFFG
PLTVICLCYLLIIFKVKSSGAGSTKRRRSEKRVTRMVIVVVAVFVFCWLPFYLLNIINLA
VTLPPALMGLYFFVVVLSYANSCANPILYAFLSENFKKSFQKVL----
>Bilateria_Petromyzon_0042800__RA_Note
MNNTKAMTVINILLYSVVFVCGTLGNGAVVWVAGFRMK-RSPVTVYFLSLAAVDFTFVAT
-LPLLIMLLVHQHWPFDHTACKVLPSFIIFNMYASVYLLSAISLDRYFAVVQPILALRST
RVAWVVCVVSLCAAALSTLPSFLYREIIEDEGLTWCMVNYGE-VILVAVGVFTLLAGFLL
PLVAICFCYMCVVHKMRSMSR---VHTSRRARSVRLIAAVVVAFFVCWFPYHILVIVKLV
PLENEIMNFLQPLAVGIAITNSCVNPFLYVFVGREFRKTLLRSLQMHQ
>Bilateria_Petromyzon_tr_S4S145_S4S145_Atypical_chemokine_R_3
ICNKSSLFVPIAVLNCFVFFAGLLGNAAVLWLLWRPGRGRPEVRCYVLNLAVADLFVVLT
-LPVWTVSLLGGAWSLGDFMCKFTHFVYSVNLYGSIFFLVALSADRYVTLVLPLGRLARA
RSRALACAGVWLLALAVSMPDIVYIESGTAPNQTYCVAAYPLSQWMAGMQLMCNAVGFAL
PFPIIAVCYALVARALRDSAR--AGSPREARGARRLLVAYVAVFVLCWLPYHAALFVDAL
ALLERFLYSALHVTQCFALVHCCANPALYSLLSRGARGALRRALATGD
>Bilateria_Petromyzon_0010142__RA_Note
MSKSDTLKYSAITILIIVFVLGSIGNFLVIWILGFKMK-RTVVTLFFLHLSIADFIFVMQ
-IPLVIVTVYMAQWVLGAAACKLVWFTLAVNMNASVYFLTLISLDRYAALLHPVSSLP--
--------------------------------LVYCYSGYSDTRHMLTAIGISFVASFAV
PYAVMIFCYCRIGARLRRVD------KSRRGNSFRIIVAVVVAFFVCWAPYHAIGLLEAA
SYVQRVAEWADPVILGFAFINSCINPILYVFSGSDLKARFRRSLDVVS
>Bilateria_Petromyzon_0046531__RA_Note
--NHHERHEAHSAVFLVIVVASLPGNAVALFVFLFGKKRRNAARCYCINLAAADLVYALM
-LPLRIASDFYLNLLRSNSSPRLCFYICSVAMYSSVLFLTAININWYLAILQPTRQWKKV
RQANLVSVVIWAFTALSSALVFSEDVA--TPDNGGYFE-----HLLFEFYGLSTVVGFVI
PLGVIAFCSVSILHRMKARPRSQLR-LALMKKIKGITISVLTLFIVCFLPHHVIRLYYLH
IYINIRLEPYSLAISCLAASHGLFNPVVYFYHSRRFRRFLRSKM--TG
>Bilateria_Petromyzon_0055401__RA_Note
MVNTDSIYVFVPAAYYVILALGVVGNLSVILVLCLQATKRTAAEIYLLNLACADLLFVCT
-LPLWAINITRYDWPFGDALCRAVGGLVYVNMYGSVYFLTAISVERYFAVAKPMSLGLTR
SCARRVCLLVWAATAVFSLPVFVFRGTLFLKNITACVNQW-----LMANYAFLNVAGFLL
PLGVMLFCAWHIVQELRRS---FQKTRQNEKRVTVLMCVMVLAFFICWMPVHFFLFLDFL
IRRDEAIEAGVQILTVVGYANSCLNPLIYVFLGKMYRERASQILSVTT
>Bilateria_Petromyzon_tr_S4RS17_S4RS17_Tachykinin_R_2
-SSRPWQVALWSVAYGGIVAVAFFGNMVVIWIVVAHRRMRTVTNYFLVNLAVADSAMAAL
NTSINFVYAVHNDWYFGGAYCRFQNFIPVAAVFASIYSMTAIAVDRYMAIRHPLKPRMTA
QSTRLVMAGIWALAMCLSLPLSIYSRVEQRFGRFVCLVDWPGGDSQFIYQLVVMTLVYVF
PLLVMAVTYTIVGVTLWGGTIHFREQLRSKRKVVKMMIVVVVTFAVCWMPYHVYFLLGRT
LNRIKYIQQVYLAIFWLAMSSTMYNPIIYCCLNSRFRTGFKRAFRIDT
>Bilateria_Petromyzon_0058659__RA_Note
MANDEDLAKVEITILAIILCAAVVGNACVLLALLSTKKKTSRMHLFIMHLSIADL-----
-VLPQLIWEVTFRFNGSDILCRTVKYLQILGMFASTYMLIMMAMDRYIAICHPLRTIQSS
TQSYMMILVSWLVSFLFSVPQAYIFSLREVQGVYDCWAAFVEPWGLKAYVTWTAVAVFVA
PVAVLLWCYGMITAEIWRNMRSVRNISKAKIRTTKMTFVIIVVYVFCWTPFFLVQMWSVW
DGSAE--GSAFTIVMLLASLNSCTNPWIYMFFSGHLIYDFAHCITLSS
>Bilateria_Petromyzon_0053134__RA_Note
MGNRRFNKVFLPVVYSLVFAFGCAGNLLVVVVLARFRRVMVAADTYMLHLAVADLLF-VA
TLPFWATYRA-SQWTFGNDACRLIYGVTSVNFYSSIFLLGCISVDRYLAIVHAVKTHWRA
ERVQLICGVVWLVSFLLTVPDIVYSQQVFVPNSTECVQNYPEDRWRFSIRMLHHTLGFLL
PLGVMLFCYTSIGVTLARSQ------GFVKQKALRVIVALVVTFFACWLPFNVSVFVDTL
TRAGARLDKSIAVTESLGFAHCCLNPILYVFVGVKFRNNALKILSVGS
>Bilateria_Petromyzon_0055383__RA_Note
MVNSDPSSVAVMAAYSLVCLVGLFGNSMVIYVILRYAKMKTATNIYILNLAVADELF-MM
SVPFLATSTALHHWPFGSSLCRLVLSVDGINMFTSVFCLTVLTFDRYVAVVHPIKAARRP
SVAKTINAAVWALSMVIILPIVVYADTRVNAGTVVCNLLWPRPEWSAAFVVYTFTVGFLL
PVAAICLCYALIVAKMRAVALGWQQRKRSERKVTLMVTMVVAVFVACWMPFYVVQLVNVF
EGQQ---ATVNQLAVILGYANSCANPILYGFLSDSFRHSFQRVLSAAT
>Bilateria_Petromyzon_0056852__RA_Note
MANATIFTSATPVLILTAFALGLVLNLAVLLVYALHCGVQTVADVYVTNLTVAELLLVVN
-LPFWAVSVKRLSWPFGDFMCRATNAVLYVNKYASVFFLAAVSLDQHQVICKTMQSYARV
SRVRLRCVALWLCSLLLGLPVVIFRNVRPFPDPAVCFLDYPSPKWNVVNRILLDVLGFVL
PFTTIGVCGFRIRRSLLRSRVASGARDQERSRAIAAISTVVVGFFICWFPFHFNSLLKTL
AK--ELWNLCSQISTYFGFLNSCVNPALYFTASRAFQRKALQVFSVGH
>Bilateria_Petromyzon_0052929__RA_Note
MPNSSASAVVLPLVYFAVCAVGLTGNTLVVYVVLRYAKMKTVTNVYILNLAVADELF-MF
GLPFLAIQNALSYWPFGSLACRIVMALDGVNQFTGIFCLTAMSVDRYVAVVHPARASRRP
IVAKTVNAAVWGLSILVALPLVVFSYTSHAG--DTCNVNWPEATWSTAFIVYTTALGFFG
PLTVICLCYLLIVVRVKSSGAGAAKRRASERRVTLMVVVVVAVFVFCWLPFYALNIANLV
VALPPALVKIYSTVVVLSYANSCANPILYAFLSDNFKKSFQQALSATT
>Bilateria_Petromyzon_tr_S4S0S3_S4S0S3_GPCR_F1_2_d
MSNGRLTTMTLPAIYIVILLVGLPTNVSAFWMLCRASRSASSTNIYMMNLAAVDLLFLAF
-LPLQIAYHLRNDWPFGRPLCHLVTTLLYLNTHCSIFFLTCISVDRYLAVVHPHRAQRGA
RTAVAASACTWVIILLFASPLHFIKLTMDPQGITTCYDVFPKVSFFQTYCVVFFACVFLV
PFSVTVFCYLAIIRSLLLGSSASKGAAHVRRHAAQLSVVVLATFVTCFAPCNCVLLAHSL
MHRVSNLYGVYKLCLAFSSLNTCFDPLVYYCASAEFRRRLRSALSFSE
>Bilateria_Petromyzon_0029565__RA_Note
MTNPSAMPIIITTVYSIVCVLGVSGNLLVMFVILRYTKMKTATNIYIFNLALADALA-TS
TMPFQSTNYMLDTWPFGQILCKLVISIDYYNMFTSILTLTMMSVDRYIAVCHPVRALDTP
RNAKLINVCIWLLSSTVGLPVIIMAGTQLDMGDLDCVVQFPR-YWDNLLKICVFVFAYIV
PVCIITVCYGLMILRLRSVRMGSKEKDRNLRRITRMVLIVVAVFIVCWTPIHIYVILRAL
VSIAPTVLASWHFCIALGYANSCLNPVLYAFLDENFKRCFREF-RVMS
>Bilateria_Petromyzon_0013416__RA_Note
MVNSAGLRIIISIVYSLVCALGLVGNFLVIFLMRSKQRQKSAINTLVFGLAVTDFQFVLT
-LPFWAVEVALMTWPFGLVMCKLILSLTVMNM-----------------------ARRAA
CTAMWLNLVIWLAAGLATLPHAIYSTTAVVSSEELCLVRFHGQFWLGLYHLQKIVLGFAL
PLLIISVCYLLLLRYLKVHTLNNNNNPKKRSRVTKSVTVIVLSFFVCWLPNQAITLWGVL
VKFNAAQTYVFPASVCLAHTNSCLNPIIYCLMRTEFREVLNEMFTLPS
>Bilateria_Petromyzon_0018878__RA_Note
MANSPPLLAVVTTTSVLLFAFGVLGNSMTIAVFSRTHEMRTTTYLYLSSMAVSDLLI-FS
CMPFDLYRLWRRPWLFGDFLCRCFQYVSESCTYATILHITALSVERYLAICFPLWAKVTR
RRVRALILGLWALALGSAGPVISIVSVQVEKREPVCKVT-EAKSGRE-IITWMSTAYFFL
PVFCLAVLYGLIGRRLWLRRT--VQHEKAHRQTVRMLVAVVVAFVVCWLPFHVGRLIFAW
HVTKDLSQYLNLTSFVLFYLSSAINPLLYNFMSRKYRAAARRLVSVSS
>Bilateria_Petromyzon_0052331__RA_Note
MTNNNNFKYVSITVYTIIIILGSVGNFLVIWILGFKMK-RTVVTLFFLHLSIADFIFMLQ
-MSLLVVEEAMGHWAMGMAMCKLTSFGLFMNANASVYFLTLISLDRYAALLHPVSSLPRL
HMARWLCLAVWLFSFLLSLPPLIFSTTADDNGIIFCFDDYSELRHIMAVNICRFVLGFAL
PYTIMIFCYCHIGAKLQRID------KSRRGNSLKIIVAVVVAFFICWAPYHAIGLMEST
FYFHPVAKMALSIVDYLMCFNSCINPILYVFSGSHLKAQFRRSLKLSS
>Bilateria_Petromyzon_tr_S4S1T3_S4S1T3_G_protein_coupled_R_19
MSAP-AEAVVLCLLLSASWLTSVAGNALVCLVIHRSRRTQSTTNYFVVSVACSDLLLAGT
ATPLAALQVASGRWVAGDGVCRVARLALYLAPAAQIYVLLSICLDRFYTIVYPLSFKVSR
EKAKRMIGASWTLTAVLALPALYFYRARE--GPVSCASYLPYTWEGLLYGCLLLLLAFVL
PCVFMVLFYLKIVKYIWRIGSTMNSVPRTKVKTIKMFLILNAVFLASWLPFFVLQVWHPG
EDERAGSASTFLVVSALALSCSAAKPTLYWVYNSNFRRGVKETFTKDT
>Bilateria_Petromyzon_0054137__RA_Note
MTNTDDSSHAYAAVLIIVAVLGLSGNSVALFAFIFRLKKRNAARCYCINLALADLVYMLT
-LPLRVATHLQGRWPFGDFACSLVFYAFFMSLYSSIFFLTAISVNRYLAVVRPIQQWQGS
RRAKMLCSGIWAFTAVGASPYLLKGATI---KDVVCLDPQVD---RFVMSNASLVLGLIF
PLVIIVFCYVSILRRFNLGPASSARGRLGREKVKALAVIIIVLFMTCFVPYHVARTVYLY
LRMRNRMKPLMGALVCFAAGHGCFDPAVYFFYSRHFRSFLGRVLQITD
>Bilateria_Petromyzon_0029893__RA_Note
MGNDLLVTSIMCAVMSLMFVVGVAGNVYTLVVMCQSMRSSASMYVYIVNLALADLLYLSS
-IPFVVCTSFAKDWYFGDVGCRVVFSLDLLTMHASIFILAVMSTERYVAVVRPLDTVRSR
SYRKALALAVWVVSLLLALPMILMVELCRVNGHYLCAPSWR-MSSLKVYLTVLFVTSILA
PGLIIGSLYVRLARTYWLSQTTKDTKRSPNQKVLYLIFSIVLAFWACFLPFWTWQLVSVY
HPGVAFVNYMNIVATCLTYSNSCINPFLYTLLTKNYQEYLRNVVSISS
>Bilateria_Petromyzon_0038690__RA_Note
MANEEYKYPLLLVIYSATFALGFAGNSVALWDFLWHRRYRSPSCMCLINLAFADLLFVLS
-LPIRLFYYSRADVELPATLCRVSHYAFYVNMYGSIYLLACYSVMRYLAVARPMRAKATM
RRAALACAAIWIFVLSSSAPLLVKRSS----QGTKCFDLQK--SFLYKMNAFAAAVGCAM
PFAVILLCYAGIWRSLAGGP-------ETRRRAAHLMLAVVLVFVVCFIPYHVLRTVYLH
LRLWVAVHKGLLAAAALTALNCVLDPLLYYFSGEIFRRRALAMVTASP
>Bilateria_Petromyzon_0018362__RA_Note
MSH--AVRSFVIATYCVLIALGLLGNSLLVLVILRHSELHNVTNILIVNLAFSDMLVGLV
CLPLTIAYTLMDHWIFGEALCKGSPFLQCSAVSVSIFSLVLIAIERHQLIINPTGWKPSL
NHAYVAIGAIWVTAFAMSSPFLAFHVLTDEPEKVACIELWPSDTSKFAFTTSLLVFQFSC
PLLFVFLCYLRIFLRLRQRKKGNGVRASHMKKINMMLVAIVAGFAICWLPLYAFNAVSDW
NPTLQ-HDLIFSLCHLTAMLSICINPIFYGFLNNNFQKELKATISIGQ
>Bilateria_Petromyzon_0052330__RA_Note
MSNGRRFTHASITILTIVFVLGSIGNFLVIWILGFKMK-RSVVTLFFLHLSVADFILVLQ
-IPVVIAPIAMSHWAMGTAACKLHTYAFVVNMNASVYFLTLISLDRYAALLHPVSSLPRL
RLARWLCLAVWLLALLLSLPPLIFRTTRWTNGFVACYNSYGEARWGTAMKISRFVLSFAV
PYAVMIFCYSRIGARLQRID------KARRGNSLKIIVAVVVAFFVCWAPYNSMVLLRAI
SYVQRVTGTAFPIVKNLMVINSCVNPILYVFSGSRLKTQVRRSLNIGR
>Bilateria_Petromyzon_tr_S4RT81_S4RT81_Oxytocin_R
MPNDERLAAAEIALLAAIVAVAIAGNGSVLLALSRTRRKASRMNLFVKHLSVADLAVAAF
QVLPQLSWDVTFRFRGPDALCRLVKYLQVVGMFASTYVLT-------------LRRR-PR
KQAHAMVACAWALSALLSTPQVVIFSLREVEGVFDCWADFGQPWGMRAYVTWITVSVYVA
PVLILAACYGAILLEICRNLRSVRCISRAKVRTIKMTLVIIVVYVVCWTPFFVIQMWAAW
DETADSSDPTYTIVMLLSSLNSCTNPWIYMSFSGHLLEEVMSCCAAGG
>Bilateria_Petromyzon_0032878__RA_Note
MAGEEFKYILLPVSYSLVFVLGLVLNCLSLWMFIFKIRPWTPATVFMCNLSVCDTVYVVS
-LPLLVHYYANNNWVFGEFMCKAVRFLFYSNLYGSIAFLTVISLHRYLGVCHPIRSLSKN
SRARVVSAVTWLVVIAHMAPVLFFVSTS-RWNETICHDTAKP-DNFVAYNHVLFVTLFAL
PFSVILVSYVAIIRTLRRSATGVRTWTAYKRRSLRMIVLVLAVFAVCFVPFNVTRTAYYV
LRQ-NAINMAYKMTRPLASVNSCLDPILYLLAGDLYRRSVTRAARVST
>Bilateria_Petromyzon_0012418__RA_Note
MTNSDTVKYASIIVFTVVFVLGSVGNFLVIWILGFKMK-RTMVTLFFLHLSIADFILVMQ
-IPVVIAHGAMWHWAMGTAMCKLISFGTFVNMNASVYFLTLISLDRYAALVHPVSSLPRL
RLARWLCLAVWLLALLLSLPSLIFRTTIEDSGFVFCYNDYGETWNITAVNVCRVVLGFAV
PYAVMIFCYCCIGARLRHVD------KSRRGNSFRIIVVVVVAFFVCWAPYHAIGLLETA
SYVHETSQKAMPVIAGLVYINSCINPILYVFSGSHLKAQFRRSLNLSS
>Bilateria_Petromyzon_tr_S4S0V2_S4S0V2_Relaxin_family_peptide_R_3_2b
MVNSAGLRIIISIVYSLVCALGLVGNFLVIFLMRSKQRQKSAINTLVFGLAVTDFQFVLT
-LPFWAVEVALMTWPFGLVMCKLILSLTVMNMYASVFFLTVICITRYWSIASALKARRAA
CTAMWLNLVIWLAAGLATLPHAIYSTTAVVSSEELCLVRFHGQFWLGLYHLQKIVLGFAL
PLLIISVCYLLLLRYLKVHTLNNNNNPKKRSRVTKSVTVIVLSFFVCWLPNQAITLWGVL
VKFNAAQTYVFPASVCLAHTNSCLNPIIYCLMRTEFREVLNEMFTLPS
>Bilateria_Petromyzon_0059699__RA_Note
MLNDSYTYPVYAALYSLIVALGLPGNTVALYAFTRRIRSRGAAVRYCTNLACSDLLYILT
-LPLQIAYYLRGDWPFGDALCRLSVYTFCVNVHCSIFFLTAISVSRYMSVARPVQHWGG-
GRAKRTCVAIWAFTALCSLPVMITGTHA-EEGRVRCWDHESGAVHKFVIGSAATLVGFVA
PFAVIVFCYVTVVRVLAARPAARAGAWRSSRRVWALSLTVVLLFLVLFLPYHIVRTTYLF
AELRAELKPFVVATVCMATANGCFDPVVYFFCSKHFRSFLFRLMPVED
>Bilateria_Petromyzon_0057867__RA_Note
MPNDEALARAEVTVLGLIFVLATSGNATLLVSLWRRRKHASRMHAFLVHLSVADLVVAFF
Q---------------------VVKYLQVVGMFASAYMIVAMTVDRFQAVCYPMVTFKKR
SRWNGLVCAAWATSLALSTPQIFIFSLSEYEGIFDCTATFAAHWGAKAYVTWVTLAVFVL
PTLAVVICQAQICRIIRLNLYSVTGISRAMINTVRMTLVIVLVYVACWAPWFTVQLWSAW
DSKAETLRPTFVIIMLLGNLNSCTNPWIYLWFAGGLPPG-----SLRG
>Bilateria_Petromyzon_0057819__RA_Note
MINNEEVAKVEIALLSIILFVAIVGNVCVLLALINTRKKTSRMHLFIMHLSIADLVVAFF
QVLPQLIWKITYRFNGSDFLCRAIKYLQILGMFASTYVLIMMGLDRYIAICHPLRTLRSS
KQSYQMIFVSWFLSMLFSLPQAFIFSMSEVEGIIDCWAEFIKPWGTKAYITWMTGSVFII
PVIILIWCYGMITFAIWKNIKSVRSISKAKIRTAKMTFVIIMVYIICWTPFFFVQMWSVW
DSSAE--GIPFAIVMLLASLNSCTNPWIYMFFSGHLLYDFVRYFTLSS
>Bilateria_Petromyzon_0060107__RA_Note
MANPLPVLAGVTAACCLLFAVGVVGNAMTIVVVSRYKEMRSTTNLYLSSMALSDLLI-FM
CMPLDLYRIWQRPWLFGDLGCKLFQYVSEGCTYATILHITALSVERYLAICFPLKAKVTK
RRVKGVIALLWSCALGSAAPVFYIVGVQLDDDTAECREN-EARSGLQ-TMIWVSTIYFFL
PVFCLTVLYGLIGRRLWRRRR-GAQRERSHRQTVKILVLVVLAFVLCWLPFHVGRNLFS-
ASEQEVNLHINVASLLLFYLSAAINPILYNIVSRRFREAALRLLSVTN
>Bilateria_Petromyzon_0056825__RA_Note
M--PPHVAVPLTVVFAALFVLGVAGNLLTAYVSARHTRLRSSVRYHLLSLACADLAL-LL
TIPATLYRSYEYPWRLGDAACKLYFMLRQAAYTATSWSIVVFSLERCLAICQPIRALSRR
SRIRRLLASVWLLAALSALPYAFVYQVRAYDGTTVCEEK-PSPMFTR-ITHVKCFVCFIV
PMVLISVLYSLILRSFCPSMRGSST-AP--RQSGGAEGAVVLSFFVCYSPDTIASLMYIY
IAD-RVYTIVKYLALPLWYLNSALDPLLFSISSKQFRRACKETLTVTS
>Bilateria_Petromyzon_0052332__RA_Note
MLNWNVTPTLIPIVYSLVFVCGLVGNGLVVWTIARLKTRKRNTDLYIASLASADLVF-VL
TLPLWAAYTALYHWPFGGFLCTLSSCVVMLNMYASIFCLTCLSLDRYEAVVRP--APRGR
RTALRRCAVIWLSALVASLPSIVFSGVSTVEGTLQCSASFASHLWAAGLSLTSTGLGFVL
PGCALLFFYARIMAKIQSHFTHVRRESRKRRRLLRVIATLVVTFLACWLPYHLLKTLDAL
VWLDRAIFVGLPFALCWGFVNSCLNPVLYAYFDVDFRARCASALGERS
>Bilateria_Petromyzon_0007640__RA_Note
MFNSPIVVSIITALYAVVCVVGLIGNILVMYVILRYTKMKTATNIYIFNLALADALA-TS
TLPFQSADYMLGTWPFGPILCKVVMSIDYYNMFTSIFTLTMMSVDRYVAVCHPVKALDTP
TKAKLINVAIWLLSSIIGVPIMIMGTIKPDQGYMECLVVFPQ-FWETLLKICVFIFAFIM
PVMIITICYGLMILRLRTVRLGSKEKDRNLRRITRMVLVVVAVFIVCWTPIHLFVIARAL
MTIPPFMAAAWYSCVALGYTNSCLNPVLYAFLDENFKRCFKEF-SYHR
>Bilateria_Petromyzon_0031583__RA_Note
MGD-LGVQVVLIAAYSIIILLGVVGNSLVIYLIARYRGMRTVTNYFIANLALADLFVNAL
CLPFTLAYTLTDQWSFGSVLCHLVPFSQALAVLVSTLTLTAIALDRQRCIVHHLESRLSQ
PVSFIIVAAIWGLGAVLASPLAVFREYHHVEGRAVCTESWPGERDAIIYSVSMLVLQYVL
PLCVITCAYVRIWAKLRSHVSANVDRQCRRKKTTKMLLSVVVVFAVSWLPFNAFQLASDI
HGRVSEYKLVYTLFHVVAMCSTFANPFLYGWMNTNYRNGFLTVFTTSS
>Bilateria_Petromyzon_0055336__RA_Note
M--LLSLKQIFIPLYALLTLVGVSGNLLLILVIARTKRLHNATNFLLGNLALSDLLVCLT
CVPISAAFAFERGWVYGALLCYLVALLQPATVHVSVLSLTAIALDRYVVVAYPIRRRVAV
RSCALTAGFIWIASAALACPAALNTVYIDFREIVVCEELWTGLEQRLAYSCAMMIVSYLL
PLLAVSASYCAISLTLRGRVPARRTWHQKRRKTFRLLVMSV------------FNLIRDL
DPTLHYFNVIQLCCHWVAMSSTCWNPFIYASLHHKFARAVRNRLSLSV
>Bilateria_Petromyzon_0050300__RA_Note
MPNP-ATQ-FRVISTFALFIFAAISNLTVLCTISHNRKTKSHVRILIVNLTTADLLITFI
VMPLDAVWHITTQWYAGEFACRLLMFLRLLAMYSSAFITVVISLDRHSAILNPLGIGKAK
AKNKTMLSVAWLFLFHVKSPKG---N--K--NFVQCVTNFVEQWHHNLYYMFTFVFLFIL
PLFIMIFCYCRILLEISKRMRSNNNIPKARMRTLKMSIAIVSSFVVCWTPYYVLGIWYWF
DRSIRVPHFVEEMSLTFGLLNACLDPVIYGVFAAHVRREVRRC-EATG
>Bilateria_Petromyzon_0052980__RA_Note
MWN-SPESVTVPVVFLLIFLLGAFGNSLVIIVLLQRGSSNTTTNIFILNLSVADLCFILF
CVPFQATIYTLDGWIFGSFLCKAVHFIIFLTMFASSFTLAAVSVDRYLAIRYPLRSRETP
RKAAAVIAAIWGLALVFAGPYLSYYQAVTFQNMSMCMPVWAK-EPRKLMDMVTFVCGYLV
PVSVLGLAYAFTLKYLWTAVDEMSESKRAKRKVTTMILIVAGLFCACWLPHHVLILYFWF
GHFPHATYAFRLLSHCMSYANSCLNPLVYALVSKHFRKGFRKAFRVTA
>Bilateria_Petromyzon_0056964__RA_Note
MCNPHAASLALSCLYAFLFPVGVVGNSLIMAVNVRARRLRSVPDLYFVNLAAADLILVLG
-SPIEVFNVHTG-Y-YAPLLCAGVALCLQVSLYSSVFFLTWMSVDRCVALSRPIR---RS
QTARVACALIWVASALATLPLAAS-QLRRQDGSRFCFAE--S-S---ASRWLEVTLGFAV
PFAIMAACYALIARALRGARDRPSLPRRRHRKALRMIVAVVVVFFVCWLPENAVVFVSLL
DETGRYYPLLRHAVNLMAFSNSCLNPVVYGFLGETFRHKLRELLSLQN
>Bilateria_Petromyzon_0060433__RA_Note
MDNP--FFVPVLAIYLLIFVTGVVGNFLTCIVISRHRLMRTPTNFYLFSLAVSDLLVLVL
GMPLELYEMWEYPSLFGEGGCYFKTMLFETVCFASVLNVTALSVERYIAVVHPLKARWTR
THARRVIACLWVASVCCSVPNTSLHGIHYLRGSTICIVTW---IYN-VVVQLTALLFFLV
PMATISVLYLLIGRQLRREKSRIRTNRSKCRQVTKMLYVLVIVFGICWAPFHTDRLVWSF
VHR-GMFQCVHLVSGVFFYLSSVVNPVIYNLLSTRFRDMFREVMSCSS
>Bilateria_Petromyzon_0054095__RA_Note
M----------PVVFAVICLFGLTGNGLVVFTLLRSPRLSAVPDIFMLNLALADLLF-LL
CMPFLSHQLLGSAWRFGAPLCRLIVSLDATTQFGSTYLLTALTLDRYLATVRPLGALSRP
RTAAAAIVALWLLALLSATPYWLYARLLP--GDEACSIVLPDQD-RDIFTLYQFVLGFAL
PLLVISAAYWRILQRLHSAIVHNRGVRARTRKVTCFAIAICLVFFVCWAPFYALQLLQLQ
GSSADAFLRAYNVAISLCYANSCLNPFVYMAMCAAFRRRVAAAARLES
>Bilateria_Petromyzon_0060660__RA_Note
MANLSAAAVLLPVVHSLVFALGLPGNAAALWLSAWHARRGNVLAVYLLGLSASDLLYVAA
-LPLWIEHAARRRWAWGDAACRAAAFLLDATNSAAALFLCCVAVDRYLAVAHPLRSRPRV
RVARAVSAGAWAAAVAEHAPALAHPAV---SAHAACLDRFPLERWAAGAGLAVASVGFLL
PLAGTAAAYAGAVRAVRRCPA---VGRRRGRRVRRVAVAVVLISALSFGPFYAALLVRAA
ARLAARVAPAYEAAFALTAVNSALDPVLNALAVPSAREPLARALVPST
>Bilateria_Petromyzon_0017067__RA_Note
MVNSLGSKAFITALYMALFVVGTVGNAVTLYVVLRKRSARGTAHYHLVSMAASDLLTLML
GLPVELYNFIVDQWAFGDLGCRGYYYLRDSCTYATVLNITSLSVERYLAVCHPLRAMTSP
RRTRRLVAAVWFTSFLLALPMALVMGQQVVEGIHVCTCV--SIDTLKVYKQVNVFLAFVF
PMLAISALNSAIVRQLMRDK-QRRARVHALRNSVKVLRAIVIAFVVCWLPYHSRRLMFCY
VPDSNFYHYFYMLTNTLYYVSSAINPVLYNLVSAGFRHTFAATLTVTS
>Bilateria_Petromyzon_0032650__RA_Note
MFN-NVTPTLIPIVYSLVFVCGLVGNGLVVWTIARLKTRKRNTDLYIASLASADLVF-VL
TLPLWAAYTALYHWPFGGFLCTLSSCVSMLNMYASIFCLTCLSLDRYVAVVCSMRCHSTA
RVTKALLAGVWTFSSLMALFTAALATTKTIAGRVVCVVEYSS-SSNEMWNMALF------
--------------TIQNH--HVRRESGKRRRLLRTIFNLVLTFTVCWLPFHAVKVTNAL
VHFGRFIFVGLPYTVSLAYVNSCLNPFLYAYFDPHFRSTCLGVLNESN
>Bilateria_Petromyzon_0004602__RA_Note
MANSPALRIIISLVYSVVCAVGLVGNLLVFYVMRNKQRKKSTINYFVVNLAITDFQFVLV
-LPFWAVETALFNWPFGDVLCRLVSSLTVLNMYASVSFLTAMSVVRYWAIASAVHSRPTG
CSPRWISLVVWLAASAASVPTAVFSTAPTVSGVPLCLLRFPEQFWLGVYHVQKILLGFLL
PLVIISACYLQLLRFLRHKN---AQRTGRRSRVTRSVTVVVLSFFVCWLPNHAITLWGIF
VKLGTAHVYVFPVTVCLAHANSCLNPLLYCLLRRDYRQALRQVFAVSA
>Bilateria_Petromyzon_0059275__RA_Note
MANSDLAVSLRIALYSAIFLLSVVGNGMIIAVLACNRRMRTVTNVFLLSLAVSDLLLVLF
CMPFTLVPNLMKDFIFGEMVCRAVAYLMGLSVSVSTFSLVAISIERYGAICNPLASRVTR
SHAQRVIAVTWSLSMLLMIPYAAFYDLLVFTGGQMCRMALTNVALQQAWQLFLLVALFLL
PGLIMMVAYGLISWELYKKQ-ASEANLLAKKRVIRMLITIVVMFFICWTPVFSANAWRAF
DKCRVLSGAPISFIHLMSYASACLNPIIYCFMNKRFRQACTATITVST
>Bilateria_Petromyzon_0056704__RA_Note
MNNPQPLRLAFAVVGALVFTLALSGNALVIFVVARRKALHTVANVFVCSLAVSDLMITVF
CIPITLMQNFFSNWIAGVALCKLVPFIQVTAVTTSMLTMACIAVERFQGILHPLRSRSTT
ARAASML----------------------------CTEQWSHAEHRQAYTTTLLLVTFVL
PLLTMTALYTRLAHELWVKTREINKITRSKKRAVKMMVIVVILFAVCWAPFHVVNMLVDY
GNLEDMEAITLAMVQLFGFSNSLWNPIVYAALNQNYKKQLAIALDVGD
>Bilateria_Petromyzon_0028849__RA_Note
MENPTTARLLIGVALGTTMLVCGVGNVLFCVALLRCRRLRNTTNLLIANLAVSDLVVAAV
CCPFELEYYVVLTWSHGPRLCAVINYVRAASLYVSTNALLAIAVDRYLVILRPLQPRMAR
RTTAALLAAVWALSALLAVPAARFSTETALPDRKFCGQIWPAALLYKSYFLTVLSAQFVA
PVLAMSFCYACIAKELWFKRVQARRRLRSRRRGVVALVGLLGAFVLCWAPFYGFALVRDF
FPAVRHYITVFYAVQCVAVSNSAVSTVLVVVT---LKDALAHALATAS
>Bilateria_Petromyzon_0056806__RA_Note
MSSRPWQVALWSVAYGGIVAVAFFGNMVVIWIVVAHRRMRTVTNYFLVNLAVADSAMAAL
NTSINFVYAVHNDWYFGGAYCRFQNFIPVAAVFASIYSMTAIAVDRYMAIRHPLKPRMTA
QSTRLVMAGIWALAMCLSLPLSIYSRVEQRFGRFVCLVDWPGGDSQFIYQLVVMTLVYVF
PLLVMAVTYTI---------------------VVKMMIVVVVTFAVCWMPYHVYFLLGRT
LNRIKYIQQVYLAIFWLAMSSTMYNPIIYCCLNSRFRTGFKRAFRIDT
>Bilateria_Petromyzon_0056692__RA_Note
MSSSPPVAATFIMAYLFIFLLCMIGNGLVCFIVLQSRRMRTVTNTFILNLAISDLLVGLF
W------------WPFGRVTCKMSGLVQGTSVAASVFTLVAIAVDRFRCIVYPFKPKLNI
AKAVLTIALIWVLAVCIMCPSAVMLTVTENSGLYACWEAWPDGPMHRVYTTVLFANIYLA
PLTLIVVVYARIGVKLCASSGNRSVVSKKKVKVIKMLIIVALLFMLSWLPLWTLMMLLDY
GRLDQVNIYLFPFAHWFAFFNSSVNPIIYGYFNENFRRGFQAAFTSSS
>Bilateria_Petromyzon_0054084__RA_Note
MYNELFSQ-YTVSLLLIETTVGFLGNAFALWIIVWRIKDWTCFTVYMLNLVLSDLLFVLV
-APVRSIYYMYNQWPFGEAACDMLITVTYISLYGSIFFLMCISAERYFVIVHPTRAFRSL
TSAKLVSLAGWVTVLGGLLPFIFHTTVDARDNATRCMT-FNE-PSYNTWSSVVTMVFFLL
PFTVMSVFHGLITHNLLYQTA--VRVARARRRAARLVVLVQLIVAICFTPLHVVRPLLTA
TSMLRDLAKGFFISMSLSGLNSCLDPLLFYHSGGKFRKEAKAVLRMTE
>Bilateria_human_sp__O00155__GPR25_Probable_GPCR_25
MLDP-YGYVYIPALYLAAFAVGLLGNAFVVWLLAGRRGPRRLVDTFVLHLAAADLGFVLT
-LPLWAAAAALGRWPFGDGLCKLSSFALAGTRCAGALLLAGMSVDRYLAVVKLLEARPTP
RCALASCCGVWAVALLAGLPSLVYRGLQPLPGDSQCGEE-PSHAF-QGLSLLLLLLTFVL
PLVVTLFCYCRISRRLRRP-----HVGRARRNSLRIIFAIESTFVGSWLPFSALRAVFHL
ARLG-ALRWGLTIATCLAFVNSCANPLIYLLLDRSFRARL-DA-RAQA
>Bilateria_human_sp__O00254__PAR3_Proteinase-activated_receptor_3
MESSSLSTKLIPAIYLLVFVVGVPANAVTLWMLFFRTRS-ICTTVFYTNLAIADFLFCVT
-LPFKIAYHLNNNWVFGEVLCRATTVIFYGNMYCSILLLACISINRYLAIVHPFTYRGKH
TYALVTCGLVWATVFLYMLPFFILKQEYYVQDITTCHDVHNTSPFQLYYFISLAFFGFLI
PFVLIIYCYAAIIRTLNA-------YDHRWLWYVKASLLILVIFTICFAPSNIILIIHHA
NYYYDGLYFIYLIALCLGSLNSCLDPFLYFLMSKT-RHSTAYLT----
>Bilateria_human_sp__O00270__GPR31_12-_S_-hydroxy-5_8_eicosatetraenoic_acid_receptor
MPNSTVVATAVGVLLGLECGLGLLGNAVALWTFLFRVRVWKPYAVYLLNLALADLLLAAC
-LPFLAAFYLSQAWHLGRVGCWALHFLLDLSRSVGMAFLAAVALDRYLRVVHPRLKVNSP
QAALGVSGLVWLLMVALTCPGLLISEAAQ--NSTRCHSFYSR-SFSIIWQEALSCLQFVL
PFGLIVFCNAGIIRALQKRLR-EPEKQPKLQRAQALVTLVVVLFALCFLPCFLARVLMHI
FQN-CAVAHTSDVTGSLTYLHSVLNPVVYCFSSPTFRSSYRRVF----
>Bilateria_human_sp__O00398__P2Y10_Putative_P2Y_purinoceptor_10
M--VKFQYSLYATTYILIFIPGLLANSAALWVLCRFISKKNKAIIFMINLSVADLAHVLS
-LPLRIYYYISHHWPFQRALCLLCFYLKYLNMYASICFLTCISLQRCFFLLKPFRARDR-
RYDVGISAAIWIVVGTACLPFPILRSTD--LNNKSCFADLGY-NALVGMITVAELAGFVI
PVIIIAWCTWKTTISLRQPPM-AFQGISERQKALRMVFMCAAVFFICFTPYHINFIFYTM
VKETRIALYFHPFCLCLASLCCLLDPILYYFMASEFRDQLSR--LMSK
>Bilateria_human_sp__O00421__CCRL2_C-C_chemokine_receptor-like_2
MANQALSAQLVPSLCSAVFVIGVLDNLLVVLILVKYKGLKRVENIYLLNLAVSNLCF-LL
TLPFWAHAG-------GDPMCKILIGLYFVGLYSETFFNCLLTVQRYLVFLHKGNFF-AR
RRGIITSVLAWVTAILATLPEFVVYKPQMEDQKYKCAFSFPATFWKHFLTLKMNISVLVL
PLFIFTFLYVQMRKTLR--------FREQRYSLFKLVFAIMVVFLLMWAPYNIAFFLSTF
KEHFYNLDKSVHITKLIATTHCCINPLLYAFLDGTFSKYLCRCF----
>Bilateria_human_sp__O00574__CXCR6_C-X-C_chemokine_receptor_type_6
MFNLQFSKVFLPCMYLVVFVCGLVGNSLVLVISIFYHKLQSLTDVFLVNLPLADLVF-VC
TLPFWAYAGI-HEWVFGQVMCKSLLGIYTINFYTSMLILTCITVDRFIVVVKATKAYNAK
RMGKVTSLLIWVISLLVSLPQIIYGNVFNLD-KLICG--YHDEAISTVVLATQMTLGFFL
PLLTMIVCYSVIIKTLLHAG------GFQKHRSLKIIFLVMAVFLLTQMPFNLMKFIRST
HWEYTSFHYTIMVTEAIAYLRACLNPVLYAFVSLKFRKNFWKLVTFSA
>Bilateria_human_sp__O00590__ACKR2_Atypical_chemokine_receptor_2
MENVSFGKVFLPVFYSLIFVLGLSGNLLLLMVLLRYVPRRRMVEIYLLNLAISNLLF-LV
TLPFWGISVA-WHWVFGSFLCKMVSTLYTINFYSGIFFISCMSLDKYLEIVHAQPYHRTR
AKSLLLATIVWAVSLAVSIPDMVFVQTHENPGVWNCHADFGGTIWKLFLRFQQNLLGFLL
PLLAMIFFYSRIGCVLVRLR-------AGQGRALKIAAALVVAFFVLWFPYNLTLFLHTL
LDLQQHLDYALQVTESIAFLHCCFSPILYAFSSHRFRQYLKAFLGMND
>Bilateria_human_sp__O14626__GP171_Probable_GPCR_171
MTNP-VYK-LFTYFFYLVFLVGIIGSCFATWAFIQKNTNHRCVSIYLINLLTADFLLTLA
-LPVKIVVDLGAPWKLKIFHCQVTACLIYINMYLSIIFLAFVSIDRCLQLTHSCKIYREP
GFAKMISTVVWLMVLLIMVPNMMIPKI--KESNVGCME-FKERNWHLLTNFI--VAIFLN
FSAIILISNCLVIRQLYRNK--DNENYPNVKKALINILLVTTGYIICFVPYHIVRIPYTL
SQTEISLFKAKEATLLLAVSNLCFDPILYYHLSKAFRSKVTETF----
>Bilateria_human_sp__O14842__FFAR1_Free_fatty_acid_receptor_1
M--P---Q-LSFGLYVAAFALGFPLNVLAIRGATAHARLRTPSLVYALNLGCSDLLLTVS
-LPLKAVEALAGAWPLPASLCPVFAVAHFFPLYAGGGFLAALSAGRYLGAAFPLGYQARP
CYSWGVCAAIWALVLCH-LGLVFGLELSNTSGSPVCLEAWP--ASA-PARFSLSLLLFFL
PLAITAFCYVGCLRALARSGL----THRRKLRAAWVAGGALLTLLLCVGPYNASNVASFL
YP--N-L-SWRKLGLITGAWSVVLNPLVTGYLGRG--PGL-KTV----
>Bilateria_human_sp__O14843__FFAR3_Free_fatty_acid_receptor_3
MGN----H-FVFSVYLLTFLVGLPLNLLALVVFVGKLQRRVAVDVLLLNLTASDLLLLLF
-LPFRMVEAANMHWPLPFILCPLSGFIFFTTIYLTALFLAAVSIERFLSVAHPLWYKTRL
GQAGLVSVACWLLASAHCSVVYVIESISHSQGNGTCYLEFRK-AILLPVRLEMAVVLFVV
PLIITSYCYSRLVWILGRGG-----SHRRQRRVAGLLAATLLNFLVCFGPYNVSHVVGYI
----ES-PAWRIYVTLLSTLNSCVDPFVYYFSSSGFQADFHELLKTSE
>Bilateria_human_sp__O15218__GP182_GPCR_182
MFNQSTKRVVLFALYLAMFVVGLVENLLVICVNWRGSGRAGLMNLYILNMAIADLGIVLS
-LPVWMLEVTLYTWLWGSFSCRFTHYFYFVNMYSSIFFLVCLSVDRYVTLTSP--SWQQH
RVRRAMCAGIWVLSAIIPLPEVVHIQLVE--GEPMCL--FP-STWALAVALSTTILGFLL
PFPLITVFNVLTACRLRQPG------QPKSRRHCLLLCAYVAVFVMCWLPYHVTLLLLTL
HGTHHLLYFFYDVIDCFSMLHCVINPILYNFLSPHFRGRLLNAVNTSP
>Bilateria_human_sp__O15529__GPR42_GPCR_42
MGN----H-FVFSVYLLTFLVGLPLNLLALVVFVGKLRCRVAVDVLLLNLTASDLLLLLF
-LPFRMVEAANMHWPLPFILCPLSGFIFFTTIYLTALFLAAVSIERFLSVAHPLWYKTRL
GQAGLVSVACWLLASAHCSVVYVIESISHSQGNGTCYLEFWK-AILLPVRLEMAVVLFVV
PLIITSYCYSRLVWILGRGG-----SHRRQRRVAGLVAATLLNFLVCFGPYNVSHVVGYI
----ES-PVWRIYVTLLSTLNSCVDPFVYYFSSSGFQADFHELLKTSE
>Bilateria_human_sp__O15552__FFAR2_Free_fatty_acid_receptor_2
M--PDWKSSLILMAYIIIFLTGLPANLLALRAFVGRIRQPAPVHILLLSLTLADLLLLLL
-LPFKIIEAASFRWYLPKVVCALTSFGFYSSIYCSTWLLAGISIERYLGVAFPVQYKLRP
LYGVIAALVAWVMSFGHCTIVIIVQYLNQRSNEITCYENFTD-DVVLPVRLELCLVLFFI
PMAVTIFCYWRFVWIMLSQPL---VGAQRRRRAVGLAVVTLLNFLVCFGPYNVSHLVGYH
QRKS---PWWRSIAVVFSSLNASLDPLLFYFSSSVVRRAFGRGLPSSD
>Bilateria_human_sp__O43193__MTLR_Motilin_receptor
MWNPLGALVPVTAVCLCLFVVGVSGNVVTVMLIGRYRDMRTTTNLYLGSMAVSDLLI-LL
GLPFDLYRLWRRPWVFGPLLCRLSLYVGEGCTYATLLHMTALSVERYLAICRPLRARVTR
RRVRALIAVLWAVALLSAGPFLFLVGVEQDPGSTFCRPS-PAQLGAR-VMLWVTTAYFFL
PFLCLSILYGLIGRELWSSRR--SGRERGHRQTVRVLLVVVLAFIICWLPFHVGRIIYIN
TEDS-FSQYFNIVALQLFYLSASINPILYNLISKKYRAAAFKLLTETS
>Bilateria_human_sp__O43194__GPR39_GPCR_39
MSDATWIKITLILVYLIIFVMGLLGNSATIRVLQKKGYLQKEVTDHMVSLACSDILVFLI
GMPMEFYSII---WPY-TLSCKLHTFLFEACSYATLLHVLTLSFERYIAICHPFRYKAGP
CQVKLLIGFVWVTSALVALPLLFAMGTEYVNGMSICTNRW-T-----VFQSSIFFVVYLV
VLLSVAFMCWNMMQVLMKSQKESEESRTARRQTIIFLRLIVVTLAVCWMPNQIRRIMAAA
KPKHRAYMILLPFSETFFYLSSVINPLLYTVSSQQFRRVFVQVLSLES
>Bilateria_human_sp__O43603__GALR2_Galanin_receptor_type_2
MGNP--EAVIVPLLFALIFLVGTVGNTLVLAVLLRGGQAVSTTNLFILNLGVADLCFILC
CVPFQATIYTLDGWVFGSLLCKAVHFLIFLTMHASSFTLAAVSLDRYLAIRYPLHSRETP
RNALAAIGLIWGLSLLFSGPYLSYYRQSQLANLTVCHPAWSA-PRRRAMDICTFVFSYLL
PVLVLGLTYARTLRYLWRAVDAGSGARRAKRKVTRMILIVAALFCLCWMPHHALILCVWF
GQFPRATYALRILSHLVSYANSCVNPIVYALVSKHFRKGFRTICHMSE
>Bilateria_human_sp__O43613__OX1R_Orexin_receptor_type_1
M--PKQYEWVLIAAYVAVFVVALVGNTLVCLAVWRNHHMRTVTNYFIVNLSLADVLVTAI
CLPASLLVDITESWLFGHALCKVIPYLQAVSVSVAVLTLSFIALDRWYAICHPLLFKSTA
RRARGSILGIWAVSLAIMVPQAAVMECSSVLEFSVCDERWADDLYPKIYHSCFFIVTYLA
PLGLMAMAYFQIFRKLWGRQIAEVKQMRARRKTAKMLMVVLLVFALCYLPISVLNVLKRF
GQASEAVYACFTFSHWLVYANSAANPIIYNFLSGKFREQFKAAFSISK
>Bilateria_human_sp__O43614__OX2R_Orexin_receptor_type_2
MLNPKEYEWVLIAGYIIVFVVALIGNVLVCVAVWKNHHMRTVTNYFIVNLSLADVLVTIT
CLPATLVVDITETWFFGQSLCKVIPYLQTVSVSVSVLTLSCIALDRWYAICHPLMFKSTA
KRARNSIVIIWIVSCIIMIPQAIVMECSTVFGFTVCDERWGGEIYPKMYHICFFLVTYMA
PLCLMVLAYLQIFRKLWCRQIAEIKQIRARRKTARMLMIVLLVFAICYLPISILNVLKRF
GHTEETVYAWFTFSHWLVYANSAANPIIYNFLSGKFREEFKAAFNISK
>Bilateria_human_sp__O60755__GALR3_Galanin_receptor_type_3
MLDPSVGAVAVPVVFALIFLLGTVGNGLVLAVLLQPQEPGSTTDLFILNLAVADLCFILC
CVPFQATIYTLDAWLFGALVCKAVHLLIYLTMYASSFTLAAVSVDRYLAVRHPLRSRATP
RNARAAVGLVWLLAALFSAPYLSYYGTVRYGALELCVPAWED-ARRRALDVATFAAGYLL
PVAVVSLAYGRTLRFLWAAVGAAEARRRATGRAGRAMLAVAALYALCWGPHHALILCFWY
GRFAPATYACRLASHCLAYANSCLNPLVYALASRHFRARFRRLWRLLA
>Bilateria_human_sp__O75388__GPR32_Probable_GPCR_32
MMNEGSLRPLTVVILSASIVVGVLGNGLVLWMTVFRM-ARTVSTVCFFHLALADFMLSLS
-LPIAMYYIVSRQWLLGEWACKLYITFVFLSYFASNCLLVFISVDRCISVLYPVWALNTV
QRASWLAFGVWLLAAALCSAHLKFRTTRKWNGCTHCYLAFNSTQWHIIGTIGHFLLGFLG
PLAIIGTCAHLIRAKLLREG-------VHANRPKRLLLVLVSAFFIFWSPFNVVLLVHLW
RRVMPRMLLILQASFALGCVNSSLNPFLYVFVGRDFQEKFFQSLFLSS
>Bilateria_human_sp__O95665__NTR2_Neurotensin_receptor_type_2
M--RLWAKVLFTALYALIWALGAAGNALSAHVVLKARAGRGRLRHHVLSLALAGLLLLLV
GVPVELYSFVFYPWVFGDLGCRGYYFVHELCAYATVLSVAGLSAERCLAVCQPLRARSTP
RRTRWLVALSWAASLGLALPMAVIMGQKHLEGSRVCTVL--SRTALQVFIQVNVLVSFVL
PLALTAFLNGVTVSHLLASQTEKRRRIRSLQRSVQVLRAIVVMYVICWLPYHARRLMYCY
VPDDNFYHYFYMVTNTLFYVSSAVTPLLYNAVSSSFRKLFLEAVGFGD
>Bilateria_human_sp__P0DQD5__NPY42_Neuropeptide_Y_receptor_type_4-2
MYNSVDVMVFIVTSYSIETVVGVLGNLCLMCVTVRQKEKANVTNLLIANLAFSDFLMCLL
CQPLTAVYTIMDYWIFGETLCKMSAFIQCMSVTVSILSLVLVALERHQLIINPTGWKPSI
SQAYLGIVLIWVIACVLSLPFLANSILENVFDKVVCTESWPLAHHRTIYTTFLLLFQYCL
PLGFILVCYARIYRRLQRQGRTYSLRAGHMKQVNVVLVVMVVAFAVLWLPLHVFNSLEDW
HHEA-HGNLIFLVCHLLAMASTCVNPFIYGFLNTNFKKEIKALVSKGS
>Bilateria_human_sp__P21452__NK2R_Substance-K_receptor
MSNPSWQLALWATAYLALVLVAVTGNAIVIWIILAHRRMRTVTNYFIVNLALADLCMAAF
NAAFNFVYASHNIWYFGRAFCYFQNLFPITAMFVSIYSMTAIAADRYMAIVHPFQPRLSA
PSTKAVIAGIWLVALALASPQCFYSTVTMDQGATKCVVAWPEGKTLLLYHLVVIALIYFL
PLAVMFVAYSVIGLTLWRRAVANLRHLQAMKKFVKTMVLVVLTFAICWLPYHLYFILGSF
QEDIKFIQQVYLALFWLAMSSTMYNPIIYCCLNHRFRSGFRLAFEATS
>Bilateria_human_sp__P21462__FPR1_fMet-Leu-Phe_receptor
MTNSLFLDIITYLVFAVTFVLGVLGNGLVIWVAGFRM-THTVTTISYLNLAVADFCFTST
-LPFFMVRKAMGHWPFGWFLCKFVFTIVDINLFGSVFLIALIALDRCVCVLHPVWTQNTV
SLAKKVIIGPWVMALLLTLPVIIRVTTVPGKGTVACTFNFSNVAMLTVRGIIRFIIGFSA
PMSIVAVSYGLIATKIHKQG------LIKSSRPLRVLSFVAAAFFLCWSPYQVVALIATV
RIREKEIGIAVDVTSALAFFNSCLNPMLYVFMGQDFRERLIHALELQA
>Bilateria_human_sp__P21730__C5AR1_C5a_anaphylatoxin_chemotactic_receptor_1
MLNTRVPDILALVIFAVVFLVGVLGNALVVWVTAFEAK-RTINAIWFLNLAVADFLSCLA
-LPILFTSIVQHHWPFGGAACSILPSLILLNMYASILLLATISADRFLLVFKPIWCQNGA
GLAWIACAVAWGLALLLTIPSFLYRVVREEYPKVLCGVDYSH--RERAVAIVRLVLGFLW
PLLTLTICYTFILLRTWSRR------ATRSTKTLKVVVAVVASFFIFWLPYQVTGIMMSF
LEPSLLLKKLDSLCVSFAYINCCINPIIYVVAGQGFQGRLRKSLTMAQ
>Bilateria_human_sp__P24530__EDNRB_Endothelin_receptor_type_B
MSNKETFKYINTVVSCLVFVLGIIGNSTLLRIIYKNKCMRNGPNILIASLALGDLLHIVI
DIPINVYKLLAEDWPFGAEMCKLVPFIQKASVGITVLSLCALSIDRYRAVASWSRIKIVP
KWTAVEIVLIWVVSVVLAVPEAIGFDIITMDGSRICLLH-PQKAFMQFYKWWLFSFYFCL
PLAITAFFYTLMTCEMLRKKSALNDHLKQRREVAKTVFCLVLVFALCWLPLHLSRILKLY
--NQSFLLVLDYIGINMASLNSCINPIALYLVSKRFKNCFKSCLSSS-
>Bilateria_human_sp__P25024__CXCR1_C-X-C_chemokine_receptor_type_1
MLNETLNKYVVIIAYALVFLLSLLGNSLVMLVILYSRVGRSVTDVYLLNLALADLLF-AL
TLPIWAASKV-NGWIFGTFLCKVVSLLKEVNFYSGILLLACISVDRYLAIVHATRTLTQK
RHVKFVCLGCWGLSMNLSLPFFLFRQAYHPNNSPVCYEVLGNAKWRMVLRILPHTFGFIV
PLFVMLFCYGFTLRTLFKAH------MGQKHRAMRVIFAVVLIFLLCWLPYNLVLLADTL
MRTQNNIGRALDATEILGFLHSCLNPIIYAFIGQNFRHGFLKILNVSS
>Bilateria_human_sp__P25025__CXCR2_C-X-C_chemokine_receptor_type_2
MSNLEINKYFVVIIYALVFLLSLLGNSLVMLVILYSRVGRSVTDVYLLNLALADLLF-AL
TLPIWAASKV-NGWIFGTFLCKVVSLLKEVNFYSGILLLACISVDRYLAIVHATRTLTQK
RYVKFICLSIWGLSLLLALPVLLFRRTVYSSNSPACYEDMGNANWRMLLRILPQSFGFIV
PLLIMLFCYGFTLRTLFKAH------MGQKHRAMRVIFAVVLIFLLCWLPYNLVLLADTL
MRTQNHIDRALDATEILGILHSCLNPLIYAFIGQKFRHGLLKILGHTS
>Bilateria_human_sp__P25089__FPR3_N-formyl_peptide_receptor_3
MLNPTVLWIFSLLVHGVTFVFGVLGNGLVIWVAGFRM-TRTVNTICYLNLALADFSFSAI
-LPFRMVSVAMEKWPFGSFLCKLVHVMIDINLFVSVYLITIIALDRCICVLHPAWAQNTM
SLAKRVMTGLWIFTIVLTLPNFIFWTTISTTGDTYCIFNFADITMAKVFLILHFIIGFSV
PMSIITVCYGIIAAKIHRNH------MIKSSRPLRVFAAVVASFFICWFPYELIGILMAV
WLKEKIILVLINPTSSLAFFNSCLNPILYVFMGRNFQERLIRSLELQA
>Bilateria_human_sp__P25090__FPR2_N-formyl_peptide_receptor_2
MLNSTVLRILPLVVLGVTFVLGVLGNGLVIWVAGFRM-TRTVTTICYLNLALADFSFTAT
-LPFLIVSMAMEKWPFGWFLCKLIHIVVDINLFGSVFLIGFIALDRCICVLHPVWAQNTV
SLAMKVIVGPWILALVLTLPVFLFLTTVTIPGDTYCTFNFAGITMLTARGIIRFVIGFSL
PMSIVAICYGLIAAKIHKKG------MIKSSRPLRVLTAVVASFFICWFPFQLVALLGTV
WLKEKIIDILVNPTSSLAFFNSCLNPMLYVFVGQDFRERLIHSLELQA
>Bilateria_human_sp__P25101__EDNRA_Endothelin-1_receptor
MSNTSAFKYINTVISCTIFIVGMVGNATLLRIIYQNKCMRNGPNALIASLALGDLIYVVI
DLPINVFKLLAGRWPFGVFLCKLFPFLQKSSVGITVLNLCALSVDRYRAVASWSRVQIIP
LVTAIEIVSIWILSFILAIPEAIGFVMVPFEGEKTCMLN-ASK-FMEFYQWWLFGFYFCM
PLVCTAIFYTLMTCEMLNRRNALSEHLKQRREVAKTVFCLVVIFALCWFPLHLSRILKKY
--NESFLLLMDYIGINLATMNSCINPIALYFVSKKFKNCFQSCLSMN-
>Bilateria_human_sp__P25103__NK1R_Substance-P_receptor
MTNPAWQIVLWAAAYTVIVVTSVVGNVVVMWIILAHKRMRTVTNYFLVNLAFAEASMAAF
NTVVNFTYAVHNEWYYGLFYCKFHNFFPIAAVFASIYSMTAVAFDRYMAIIHPLQPRLSA
TATKVVICVIWVLALLLAFPQGYYSTTETMPSRVVCMIEWPEKIYEKVYHICVTVLIYFL
PLLVIGYAYTVVGITLWASEIRYHEQVSAKRKVVKMMIVVVCTFAICWLPFHIFFLLPYI
NPDLKFIQQVYLAIMWLAMSSTMYNPIIYCCLNDRFRLGFKHAFRLET
>Bilateria_human_sp__P25105__PTAFR_Platelet-activating_factor_receptor
MHDSEFRYTLFPIVYSIIFVLGVIANGYVLWVFARPCKKFNEIKIFMVNLTMADMLFLIT
-LPLWIVYYQNGNWILPKFLCNVAGCLFFINTYCSVAFLGVITYNRFQAVTRPIKTAQTR
KRGISLSLVIWVAIVGAASYFLILDSTNTDSNVTRCFEHYEK-P--VLIIHIFIVFSFFL
VFLIILFCNLVIIRTLLMQPVQQQRNAEVKRRALWMVCTVLAVFIICFVPHHVVQLPWTL
AELGQAINDAHQVTLCLLSTNCVLDPVIYCFLTKKFRKHLTEKFSLKN
>Bilateria_human_sp__P25106__ACKR3_Atypical_chemokine_receptor_3
MCNKSVLLYTLSFIYIFIFVIGMIANSVVVWVNIQAKTTGYDTHCYILNLAIADLWVVLT
-IPVWVVSLVQNQWPMGELTCKVTHLIFSINLFGSIFFLTCMSVDRYLSITYFTNTPSKK
MVRRVVCILVWLLAFCVSLPDTYYLKTVTSANETYCRSFYPEKEWLIGMELVSVVLGFAV
PFSIIAVFYFLLARAISASS------DQEKHSSRKIIFSYVVVFLVCWLPYHVAVLLDIF
SILHHALFTALHVTQCLSLVHCCVNPVLYSFINRNYRYELMKAFRVSE
>Bilateria_human_sp__P25116__PAR1_Proteinase-activated_receptor_1
MINSSWLTLFVPSVYTGVFVVSLPLNIMAIVVFILKMKVKKPAVVYMLHLATADVLFVSV
-LPFKISYYFSSDWQFGSELCRFVTAAFYCNMYASILLMTVISIDRFLAVVYPMQSLSTL
GRASFTCLAIWALAIAGVVPLLLKEQTIQPGNITTCHDVLNEEGYYAYYFSAFSAVFFFV
PLIISTVCYVSIIRCLSSSAV---ANRSKKSRALFLSAAVFCIFIICFGPTNVLLIAHYS
FLSHEAAYFAYLLCVCVSSISCCIDPLIYYYASSECQRYVYSILTCSS
>Bilateria_human_sp__P25929__NPY1R_Neuropeptide_Y_receptor_type_1
MSNPLAMIFTLALAYGAVIILGVSGNLALIIIILKQKEMRNVTNILIVNLSFSDLLVAIM
CLPFTFVYTLMDHWVFGEAMCKLNPFVQCVSITVSIFSLVLIAVERHQLIINPRGWRPNN
RHAYVGIAVIWVLAVASSLPFLIYQVMTDEPDKYVCFDQFPSDSHRLSYTTLLLVLQYFG
PLCFIFICYFKIYIRLKRRNNDNKYRSSETKRINIMLLSIVVAFAVCWLPLTIFNTVFDW
NHQI-NHNLLFLLCHLTAMISTCVNPIFYGFLNKNFQRDLQFFFSKTS
>Bilateria_human_sp__P28336__NMBR_Neuromedin-B_receptor
MANELVIRCVIPSLYLLIITVGLLGNIMLVKIFITNSAMRSVPNIFISNLAAGDLLLLLT
CVPVDASRYFFDEWMFGKVGCKLIPVIQLTSVGVSVFTLTALSADRYRAIVNPMDMQTAL
LRTCVKAMGIWVVSVLLAVPEAVFSEVARISNSTACIP-YPTELHPKIHSVLIFLVYFLI
PLAIISIYYYHIAKTLIKSAHHTKKQMETRKRLAKIVLVFVGCFIFCWFPNHILYMYRSF
NYNE-LHMIVTLVARVLSFGNSCVNPFALYLLSESFRRHFNSQLSLKS
>Bilateria_human_sp__P29371__NK3R_Neuromedin-K_receptor
MGNPSWRIALWSLAYGVVVAVAVLGNLIVIWIILAHKRMRTVTNYFLVNLAFSDASMAAF
NTLVNFIYALHSEWYFGANYCRFQNFFPITAVFASIYSMTAIAVDRYMAIIDPLKPRLSA
TATKIVIGSIWILAFLLAFPQCLYSKTKVMPGRTLCFVQWPEPKQHFTYHIIVIILVYCF
PLLIMGITYTIVGITLWGGEIKYHEQLKAKRKVVKMMIIVVMTFAICWLPYHIYFILTAI
YQQLKYIQQVYLASFWLAMSSTMYNPIIYCCLNKRFRAGFKRAFRMES
>Bilateria_human_sp__P30411__BKRB2_B2_bradykinin_receptor
MLNEGWLNTIQPPFLWVLFVLATLENIFVLSVFCLHKSSCTVAEIYLGNLAAADLILACG
-LPFWAITISNFDWLFGETLCRVVNAIISMNLYSSICFLMLVSIDRYLALVKTMSMGRGV
RWAKLYSLVIWGCTLLLSSPMLVFRTMKEYSGVTACVISYPSLIWE-VFTMLLNVVGFLL
PLSVITFCTMQIMQVLRNNEMQKFKEIQTERRATVLVLVVLLLFIICWLPFQISTFLDTL
HRLGRIIDVITQIASFMAYSNSCLNPLVYVIVGKRFRKKSWEVYTLRT
>Bilateria_human_sp__P30518__V2R_Vasopressin_V2_receptor
MSNDPLLARAELALLSIVFVAVALSNGLVLAALARRGRRHAPIHVFIGHLCLADLAVALF
QVLPQLAWKATDRFRGPDALCRAVKYLQMVGMYASSYMILAMTLDRHRAICRPMLAYRSG
AHWNRPVLVAWAFSLLLSLPQLFIFAQRNVEGVTDCWACFAEPWGRRTYVTWIALMVFVA
PTLGIAACQVLIFREIHASLVE-AHVSAAVAKTVRMTLVIVVVYVLCWAPFFLVQLWAAW
DPEAE--GAPFVLLMLLASLNSCTNPWIYASFSSSVSSELRSLLTASS
>Bilateria_human_sp__P30550__GRPR_Gastrin-releasing_peptide_receptor
MCNP-GILYVIPAVYGVIILIGLIGNITLIKIFCTVKSMRNVPNLFISSLALGDLLLLIT
CAPVDASRYLADRWLFGRIGCKLIPFIQLTSVGVSVFTLTALSADRYKAIVRPMDIQAAL
MKICLKAAFIWIISMLLAIPEAVFSDLHPFHNTISCAP-YPSELHPKIHSMASFLVFYVI
PLSIISVYYYFIAKNLIQSAYHVKKQIESRKRLAKTVLVFVGLFAFCWLPNHVIYLYRSY
HYSEMLHFVTSICARLLAFTNSCVNPFALYLLSKSFRKQFNTQLSLKS
>Bilateria_human_sp__P30556__AGTR1_Type-1_angiotensin_II_receptor
MLNHNYIFVMIPTLYSIIFVVGIFGNSLVVIVIYFYMKLKTVASVFLLNLALADLCF-LL
TLPLWAVYTAMYRWPFGNYLCKIASASVSFNLYASVFLLTCLSIDRYLAIVHPMKSRLTM
LVAKVTCIIIWLLAGLASLPAIIHRNVFFIENITVCAFHYESSTLPIGLGLTKNILGFLF
PFLIILTSYTLIWKALKKAY-EIQKNKPRNDDIFKIIMAIVLFFFFSWIPHQIFTFLDVL
IQLGDIVDTAMPITICIAYFNNCLNPLFYGFLGKKFKRYFLQLLNVSS
>Bilateria_human_sp__P30559__OXYR_Oxytocin_receptor
MANNEALARVEVAVLCLILLLALSGNACVLLALRTTRQKHSRLFFFMKHLSIADLVVAVF
QVLPQLLWDITFRFYGPDLLCRLVKYLQVVGMFASTYLLLLMSLDRCLAICQPLRSLR-R
RTDRLAVLATWLGCLVASAPQVHIFSLREVAGVFDCWAVFIQPWGPKAYITWITLAVYIV
PVIVLAACYGLISFKIWQNLRSVKLISKAKIRTVKMTFIIVLAFIVCWTPFFFVQMWSVW
DANAE--ASAFIIVMLLASLNSCCNPWIYMLFTGHLFHELVQRFSQRS
>Bilateria_human_sp__P30872__SSR1_Somatostatin_receptor_type_1
M--GQGSAILISFIYSVVCLVGLCGNSMVIYVILRYAKMKTATNIYILNLAIADELL-ML
SVPFLVTSTLLRHWPFGALLCRLVLSVDAVNMFTSIYCLTVLSVDRYVAVVHPIKAARRP
TVAKVVNLGVWVLSLLVILPIVVFSRTAANSGTVACNMLMPEQRWLVGFVLYTFLMGFLL
PVGAICLCYVLIIAKMRMVALGWQQRKRSERKITLMVMMVVMVFVICWMPFYVVQLVNVF
AEQD---ATVSQLSVILGYANSCANPILYGFLSDNFKRSFQRILRAYS
>Bilateria_human_sp__P30874__SSR2_Somatostatin_receptor_type_2
MLNDLTSNAVLTFIYFVVCIIGLCGNTLVIYVILRYAKMKTITNIYILNLAIADELF-ML
GLPFLAMQVALVHWPFGKAICRVVMTVDGINQFTSIFCLTVMSIDRYLAVVHPIKSAKRP
RTAKMITMAVWGVSLLVILPIMIYAGLRSNQGRSSCTINWPGGAWYTGFIIYTFILGFLV
PLTIICLCYLFIIIKVKSSGIGSSKRKKSEKKVTRMVSIVVAVFIFCWLPFYIFNVSSVS
MAISPALKGMFDFVVVLTYANSCANPILYAFLSDNFKKSFQNVL----
>Bilateria_human_sp__P30968__GNRHR_Gonadotropin-releasing_hormone_receptor
MINPTS-K-IRVTVTFFLFLLSATFNASFLLKLQKQKKKKSRMKLLLKHLTLANLLETLI
VMPLDGMWNITVQWYAGELLCKVLSYLKLFSMYAPAFMMVVISLDRSLAITRPLALKSNS
KVGQSMVGLAWILSSVFAGPQLYIFRMIHLAGFSQCVTSFSQWWHQAFYNFFTFSCLFII
PLFIMLICNAKIIFTLTRVLHSKNNIPRARLKTLKMTVAFATSFTVCWTPYYVLGIWYWF
DPEMRLSDPVNHFFFLFAFLNPCFDPLIYGYFSL--------------
>Bilateria_human_sp__P30989__NTR1_Neurotensin_receptor_type_1
MGNDIYSKVLVTAVYLALFVVGTVGNTVTAFTLARKKSLQSTVHYHLGSLALSDLLTLLL
AMPVELYNFIVHPWAFGDAGCRGYYFLRDACTYATALNVASLSVERYLAICHPFKAKTSR
SRTKKFISAIWLASALLAVPMLFTMGEQNRSGGLVCTPTIHT-ATVKVVIQVNTFMSFIF
PMVVISVLNTIIANKLTVRQQ-EPGRVQALRHGVRVLRAVVIAFVVCWLPYHVRRLMFCY
ISDEDFYHYFYMVTNALFYVSSTINPILYNLVSANFRHIFLATLTLSS
>Bilateria_human_sp__P31391__SSR4_Somatostatin_receptor_type_4
MANRAAGMVAIQCIYALVCLVGLVGNALVIFVILRYAKMKTATNIYLLNLAVADELF-ML
SVPFVASSAALRHWPFGSVLCRAVLSVDGLNMFTSVFCLTVLSVDRYVAVVHPLRAATRP
SVAKLINLGVWLASLLVTLPIAIFADTRPARGAVACNLQWPHPAWSAVFVVYTFLLGFLL
PVLAIGLCYLLIVGKMRAVALGWQQRRRSEKKITRLVLMVVVVFVLCWMPFYVVQLLNLF
VTSL---ATVNHVSLILSYANSCANPILYGFLSDNFRRFFQRVL----
>Bilateria_human_sp__P32238__CCKAR_Cholecystokinin_receptor_type_A
MSNKEWQPAVQILLYSLIFLLSVLGNTLVITVLIRNKRMRTVTNIFLLSLAVSDLMLCLF
CMPFNLIPNLLKDFIFGSAVCKTTTYFMGTSVSVSTFNLVAISLERYGAICKPLQSRVTK
SHALKVIAATWCLSFTIMTPYPIYSNLVPFTNANMCRFLLPNDVMQQSWHTFLLLILFLI
PGIVMMVAYGLISLELYQRK-SSAANLMAKKRVIRMLIVIVVLFFLCWMPIFSANAWRAY
DTASRLSGTPISFILLLSYTSSCVNPIIYCFMNKRFRLGFMATFHMSA
>Bilateria_human_sp__P32239__GASR_Gastrin_cholecystokinin_type_B_receptor
MLNRELELAIRITLYAVIFLMSVGGNMLIIVVLGLSRRLRTVTNAFLLSLAVSDLLLAVA
CMPFTLLPNLMGTFIFGTVICKAVSYLMGVSVSVSTLSLVAIALERYSAICRPLQARVTR
SHAARVIVATWLLSGLLMVPYPVYTVVQPVGRVLQCVHRWPSARVRQTWSVLLLLLLFFI
PGVVMAVAYGLISRELYLRQLRTQAKLLAKKRVVRMLLVIVVLFFLCWLPVYSANTWRAF
DGPGALSGAPISFIHLLSYASACVNPLVYCFMHRRFRQACLETCTIST
>Bilateria_human_sp__P32246__CCR1_C-C_chemokine_receptor_type_1
MPNRAFGAQLLPPLYSLVFVIGLVGNILVVLVLVQYKRLKNMTSIYLLNLAISDLLF-LF
TLPFWIDYKLKDDWVFGDAMCKILSGFYYTGLYSEIFFIILLTIDRYLAIVHAVFALRTV
TFGVITSIIIWALAILASMPGLYFSKTQWEFTHHTCSLHFPHREWKLFQALKLNLFGLVL
PLLVMIICYTGIIKILLRRP------NEKKSKAVRLIFVIMIIFFLFWTPYNLTILISVF
QDFLRHLDLAVQVTEVIAYTHCCVNPVIYAFVGERFRKYLRQLFRVSS
>Bilateria_human_sp__P32247__BRS3_Bombesin_receptor_subtype-3
MTNPIEALCAIYITYAVIISVGILGNAILIKVFFKTKSMQTVPNIFITSLAFGDLLLLLT
CVPVDATHYLAEGWLFGRIGCKVLSFIRLTSVGVSVFTLTILSADRYKAVVKPLERQPAI
LKTCVKAGCVWIVSMIFALPEAIFSNVYTFRNTESCTS-YPSKLLQEIHSLLCFLVFYII
PLSIISVYYSLIARTLYKSTLHARKQIESRKRIARTVLVLVALFALCWLPNHLLYLYHSF
TSQTAMHFIFTIFSRVLAFSNSCVNPFALYWLSKSFQKHFKAQLQMSE
>Bilateria_human_sp__P32248__CCR7_C-C_chemokine_receptor_type_7
MDNRNFKAWFLPIMYSIICFVGLLGNGLVVLTYIYFKRLKTMTDTYLLNLAVADILF-LL
TLPFWAYSAA-KSWVFGVHFCKLIFAIYKMSFFSGMLLLLCISIDRYVAIVQAVSAHRA-
-RSKLSCVGIWILATVLSIPELLYSDLQRSSQAMRCSLITEHVEAFITIQVAQMVIGFLV
PLLAMSFCYLVIIRTLLQAR------NFERNKAIKVIIAVVVVFIVFQLPYNGVVLAQTV
ANFNKQLNIAYDVTYSLACVRCCVNPFLYAFIGVKFRNDLFKLFSMSV
>Bilateria_human_sp__P32249__GP183_GPCR_183
MGNHSTARIVMPLHYSLVFIIGLVGNLLALVVIVQNRKKINSTTLYSTNLVISDILFTTA
-LPTRIAYYAMFDWRIGDALCRITALVFYINTYAGVNFMTCLSIDRFIAVVHPLRYNKRI
EHAKGVCIFVWILVFAQTLPLLINPMSK-QEERITCME-YPN-KSLPWILLGACFIGYVL
PLIIILICYSQICCKLFRTAKQNTEKSGVNKKALNTIILIIVVFVLCFTPYHVAIIQHMI
KKLRHSFQISLHFTVCLMNFNCCMDPFIYFFACKGYKRKVMRMLMIHS
>Bilateria_human_sp__P32302__CXCR5_C-X-C_chemokine_receptor_type_5
MDNASFKAVFVPVAYSLIFLLGVIGNVLVLVILERHRQTRSSTETFLFHLAVADLLL-VF
ILPFAVAEGSV-GWVLGTFLCKTVIALHKVNFYCSSLLLACIAVDRYLAIVHAVHAHRRL
LSIHITCGTIWLVGFLLALPEILFAKVSQGHSLPRCTFSQENQAETHAFTFLYHVAGFLL
PMLVMGWCYVGVVHRLRQAQ-----RRPQRQKAVRVAILVTSIFFLCWSPYHIVIFLDTL
ARLKGSLPVAITMCEFLGLAHCCLNPMLYTFAGVKFRSDLSRLLSLSE
>Bilateria_human_sp__P32745__SSR3_Somatostatin_receptor_type_3
MENLAVSGVLIPLVYLVVCVVGLLGNSLVIYVVLRHTASPSVTNVYILNLALADELF-ML
GLPFLAAQNALSYWPFGSLMCRLVMAVDGINQFTSIFCLTVMSVDRYLAVVHPTRSARTA
PVARTVSAAVWVASAVVVLPVVVFSGVPR--GMSTCHMQWPEAAWRAGFIIYTAALGFFG
PLLVICLCYLLIVVKVRSAGRSCQRRRRSERRVTRMVVAVVALFVLCWMPFYVLNIVNVV
CPLPPAFFGLYFLVVALPYANSCANPILYGFLSYRFKQGFRRVLRVSQ
>Bilateria_human_sp__P34981__TRFR_Thyrotropin-releasing_hormone_receptor
MLNALEYQVVTILLVLIICGLGIVGNIMVVLVVMRTKHMRTPTNCYLVSLAVADLMVLVA
ALPN-ITDSIYGSWVYGYVGCLCITYLQYLGINASSCSITAFTIERYIAICHPIKAQFTF
SRAKKIIIFVWAFTSLYCMLWFFLLDLNISTAVISCG--Y--KISRNYYSLMDFGVFYVV
PMILATVLYGFIARILFLNPI-FNSTVSSRKQVTKMLAVVVILFALLWMPYRTLVVVNSF
LSSPE--NWFLLFCRICIYLNSAINPVIYNLMSQKFRAAFRKLCTVTD
>Bilateria_human_sp__P35346__SSR5_Somatostatin_receptor_type_5
M--AGARAVLVPVLYLLVCAAGLGGNTLVIYVVLRFAKMKTVTNIYILNLAVADVLY-ML
GLPFLATQNAASFWPFGPVLCRLVMTLDGVNQFTSVFCLTVMSVDRYLAVVHPLSSARRP
RVAKLASAAAWVLSLCMSLPLLVFADVQE--G-GTCNASWPEGLWGAVFIIYTAVLGFFA
PLLVICLCYLLIVVKVRAAGVGC-VRRRSERKVTRMVLVVVLVFAGCWLPFFTVNIVNLA
VALPPASAGLYFFVVILSYANSCANPVLYGFLSDNFRQSFQKVL----
>Bilateria_human_sp__P35372__OPRM_Mu-type_opioid_receptor
MGNSMITAITIMALYSIVCVVGLFGNFLVMYVIVRYTKMKTATNIYIFNLALADALA-TS
TLPFQSVNYLMGTWPFGTILCKIVISIDYYNMFTSIFTLCTMSVDRYIAVCHPVKALDTP
RNAKIINVCNWILSSAIGLPVMFMATTKYRQGSIDCTLTFSH-YWENLLKICVFIFAFIM
PVLIITVCYGLMILRLKSVRMGSKEKDRNLRRITRMVLVVVAVFIVCWTPIHIYVIIKAL
VTIPTFQTVSWHFCIALGYTNSCLNPVLYAFLDENFKRCFREF-RIRQ
>Bilateria_human_sp__P35414__APJ_Apelin_receptor
MDN-KSSGALIPAIYMLVFLLGTTGNGLVLWTVFRSREKRRSADIFIASLAVADLTF-VV
TLPLWATYTYRYDWPFGTFFCKLSSYLIFVNMYASVFCLTGLSFDRYLAIVRPVANARLR
VSGAVATAVLWVLAALLAMPVMVLRTTGDLENKVQCYMDYSSEAWE-VLGVSSTTVGFVV
PFTIMLTCYFFIAQTIAGHR-ERIEGLRKRRRLLSIIVVLVVTFALCWMPYHLVKTLYML
GSLL-FLMNIFPYCTCISYVNSCLNPFLYAFFDPRFRQACTSMLSYSS
>Bilateria_human_sp__P37288__V1AR_Vasopressin_V1a_receptor
MGNNEELAKLEIAVLAVTFAVAVLGNSSVLLALHRTPRKTSRMHLFIRHLSLADLAVAFF
QVLPQMCWDITYRFRGPDWLCRVVKHLQVFGMFASAYMLVVMTADRYIAVCHPLKTLQPA
RRSRLMIAAAWVLSFVLSTPQYFVFSMIEVNKARDCWATFIQPWGSRAYVTWMTGGIFVA
PVVILGTCYGFICYNIWCNVRSVKSISRAKIRTVKMTFVIVTAYIVCWAPFFIIQMWSVW
DPMSESENPTITITALLGSLNSCCNPWIYMFFSGHLLQDCVQSFTNST
>Bilateria_human_sp__P41143__OPRD_Delta-type_opioid_receptor
MANSLALAIAITALYSAVCAVGLLGNVLVMFGIVRYTKMKTATNIYIFNLALADALA-TS
TLPFQSAKYLMETWPFGELLCKAVLSIDYYNMFTSIFTLTMMSVDRYIAVCHPVKALDTP
AKAKLINICIWVLASGVGVPIMVMAVTRPRDGAVVCMLQFPS-YWDTVTKICVFLFAFVV
PILIITVCYGLMLLRLRSVRLGSKEKDRSLRRITRMVLVVVGAFVVCWAPIHIFVIVWTL
VDIDPLVVAALHLCIALGYANSSLNPVLYAFLDENFKRCFRQL-RARE
>Bilateria_human_sp__P41145__OPRK_Kappa-type_opioid_receptor
MSNSPAIPVIITAVYSVVFVVGLVGNSLVMFVIIRYTKMKTATNIYIFNLALADALV-TT
TMPFQSTVYLMNSWPFGDVLCKIVISIDYYNMFTSIFTLTMMSVDRYIAVCHPVKALDTP
LKAKIINICIWLLSSSVGISAIVLGGTKVREDVIECSLQFPDSWWDLFMKICVFIFAFVI
PVLIIIVCYTLMILRLKSVRLGSREKDRNLRRITRLVLVVVAVFVVCWTPIHIFILVEAL
GSTSTAALSSYYFCIALGYTNSSLNPILYAFLDENFKRCFRDF-RVRN
>Bilateria_human_sp__P41146__OPRX_Nociceptin_receptor
MPNPLGLKVTIVGLYLAVCVGGLLGNCLVMYVILRHTKMKTATNIYIFNLALADTLV-LL
TLPFQGTDILLGFWPFGNALCKTVIAIDYYNMFTSTFTLTAMSVDRYVAICHPIRALDTS
SKAQAVNVAIWALASVVGVPVAIMGSAQVEDEEIECLVEIPT-YWGPVFAICIFLFSFIV
PVLVISVCYSLMIRRLRGVRLGSREKDRNLRRITRLVLVVVAVFVGCWTPVQVFVLAQGL
GVQPETAVAILRFCTALGYVNSCLNPILYAFLDENFKACFRKFCRVRS
>Bilateria_human_sp__P41231__P2RY2_P2Y_purinoceptor_2
MINEDFKYVLLPVSYGVVCVPGLCLNAVALYIFLCRLKTWNASTTYMFHLAVSDALYAAS
-LPLLVYYYARDHWPFSTVLCKLVRFLFYTNLYCSILFLTCISVHRCLGVLRPLRSLRRA
RYARRVAGAVWVLVLACQAPVLYFVTTS-ARGRVTCHDTSAP-SRFVAYSSVMLGLLFAV
PFAVILVCYVLMARRLLKPAYTSGGLPRAKRKSVRTIAVVLAVFALCFLPFHVTRTLYYS
FRS-NAINMAYKVTRPLASANSCLDPVLYFLAGQRLR--FRDA-STPA
>Bilateria_human_sp__P41597__CCR2_C-C_chemokine_receptor_type_2
MRNKQIGAQLLPPLYSLVFIFGFVGNMLVVLILINCKKLKCLTDIYLLNLAISDLLF-LI
TLPLWAHSAA-NEWVFGNAMCKLFTGLYHIGYFGGIFFIILLTIDRYLAIVHAVFALKTV
TFGVVTSVITWLVAVFASVPGIIFTKCQKEDSVYVCGPYFPR-GWNNFHTIMRNILGLVL
PLLIMVICYSGILKTLLRCR-----NEKKRHRAVRVIFTIMIVYFLFWTPYNIVILLNTF
QEFFSQLDQATQVTETLGMTHCCINPIIYAFVGEKFRSLFHIALSIGR
>Bilateria_human_sp__P43657__LPAR6_Lysophosphatidic_acid_receptor_6
MVNDSFKYTLYGCMFSMVFVLGLISNCVAIYIFICVLKVRNETTTYMINLAMSDLLFVFT
-LPFRIFYFTTRNWPFGDLLCKISVMLFYTNMYGSILFLTCISVDRFLAIVYPFKSKTTK
RNAKIVCTGVWLTVIGGSAPAVFVQSTHSGNASEACFENFPEKTYLSRIVIFIEIVGFFI
PLILNVTCSSMVLKTLTKPVT-LSRSKINKTKVLKMIFVHLIIFCFCFVPYNINLILYSL
VRTQAAVRTMYPITLCIAVSNCCFDPIVYYFTSDTIQNSIKKSVTLKS
>Bilateria_human_sp__P46091__GPR1_GPCR_1
MLDQGVVHWVSLVLYCLAFVLGIPGNAIVIWFTGFKWK-KTVTTLWFLNLAIADFIFLLF
-LPLYISYVAMFHWPFGIWLCKANSFTAQLNMFASVFFLTVISLDHYIHLIHPVLSHRTL
KNSLIVIIFIWLLASLIGGPALYFRDTVEFNNHTLCYNNFQKLTRHHVLTWVKFIIGYLF
PLLTMSICYLCLIFKVKKRS------ILISSRHFWTILVVVVAFVVCWTPYHLFSIWELT
IHHNHVMQAGIPLSTGLAFLNSCLNPILYVLISKKFQARFRSSVLLET
>Bilateria_human_sp__P46092__CCR10_C-C_chemokine_receptor_type_10
MEQQAFSRAFQPSVSLTVAALGLAGNGLVLATLAARRAARSPTSAHLLQLALADLLLALT
-LPFAAAGAL-QGWSLGSATCRTISGLYSASFHAGFLFLACISADRYVAIARALPARPTP
GRAHLVSVIVWLLSLLLALPALLFSQDGQREGQRRCRLIFPEQTVKGASAVAQVALGFAL
PLGVMVACYALLGRTLLAARG-------ERRRALRVVVALVAAFVVLQLPYSLALLLDTA
DLLAKRKDVALLVTSGLALARCGLNPVLYAFLGLRFRQDLRRLLRLSS
>Bilateria_human_sp__P46093__GPR4_GPCR_4
MGNSRVDHLFPPSLYIFVIGVGLPTNCLALWAAYRQVQQRNELGVYLMNLSIADLLYICT
-LPLWVDYFLHDNWIHGPGSCKLFGFIFYTNIYISIAFLCCISVDRYLAVAHPLRFARRV
KTAVAVSSVVWATELGANSAPLFHDELFRDRNHTFCFEKFPMEGWVAWMNLYRVFVGFLF
PWALMLLSYRGILRAVRGSVS---TERQEKAKIKRLALSLIAIVLVCFAPYHVLLLSRSA
IYLGERVFSAYHSSLAFTSLNCVADPILYCLVNEGARSDVAKALPLTS
>Bilateria_human_sp__P46094__XCR1_Chemokine_XC_receptor_1
MGN-VFATLATTVLYCLVFLLSLVGNSLVLWVLVKYESLESLTNIFILNLCLSDLVFACL
-LPVWISPYH-WGWVLGDFLCKLLNMIFSISLYSSIFFLTIMTIHRYLSVVSPLSTLRTL
RCRVLVTMAVWVASILSSILDTIFHKVLS--G---CDETW--------YLVYQHNLFFLL
SLGIILFCYVEILRTLFRSR------SKRRHRTVKLIFAIVVAYFLSWGPYNFTLFLQTL
FRTQQQLEYALLICRNLAFSHCCFNPVLYVFVGVKFRTHLKHVLSPGA
>Bilateria_human_sp__P46663__BKRB1_B1_bradykinin_receptor
MQNPDLLR-VLPTFIISICFFGLLGNLFVLLVFLLPRRQLNVAEIYLANLAASDLVF-VL
GLPFWAENIWNFNWPFGALLCRVINGVIKANLFISIFLVVAISQDRYRVLVHPMASRRRR
RQARVTCVLIWVVGGLLSIPTFLLRSIQAVPNITACILLLPHEAWHFARIVELNILGFLL
PLAAIVFFNYHILASLRTREERTRCGGRKDSKTTALILTLVVAFLVCWAPYHFFAFLEFF
-QVQDFIDLGLQLANFFAFTNSSLNPVIYVFVGRLFRTKVWELYPISS
>Bilateria_human_sp__P47211__GALR1_Galanin_receptor_type_1
MGNPGVENFVTLVVFGLIFALGVLGNSLVITVLARSKKPRSTTNLFILNLSIADLAYLLF
CIPFQATVYALPTWVLGAFICKFIHYFFTVSMLVSIFTLAAMSVDRYVAIVHSRRSSSVS
RNALLGVGCIWALSIAMASPVAYHQGLFHASNQTFCWEQWPDPRHKKAYVVCTFVFGYLL
PLLLICFCYAKVLNHLHKKLKMSKKSEASKKKTAQTVLVVVVVFGISWLPHHIIHLWAEF
GVFPPASFLFRITAHCLAYSNSSVNPIIYAFLSENFRKAYKQVFRIDT
>Bilateria_human_sp__P47900__P2RY1_P2Y_purinoceptor_1
MGNTGFQFYYLPAVYILVFIIGFLGNSVAIWMFVFHMKPWSGISVYMFNLALADFLYVLT
-LPALIFYYFNTDWIFGDAMCKLQRFIFHVNLYGSILFLTCISAHRYSGVVYPLKSLGKK
KNAICISVLVWLIVVVAISPILFYSGTGVRKKTITCYDTTSD-RSYFIYSMCTTVAMFCV
PLVLILGCYGLIVRALIYKDL---DNSPLRRKSIYLVIIVLTVFAVSYIPFHVMKTMNLR
ARLDDRVYATYQVTRGLASLNSCVDPILYFLAGDTFRRRLSRATILPE
>Bilateria_human_sp__P47901__V1BR_Vasopressin_V1b_receptor
MPNDEELAKVEIGVLATVLVLATGGNLAVLLTLGQLGRKRSRMHLFVLHLALTDLAVALF
QVLPQLLWDITYRFQGPDLLCRAVKYLQVLSMFASTYMLLAMTLDRYLAVCHPLRSLQPG
QSTYLLIAAPWLLAAIFSLPQVFIFSLREVIGVLDCWADFGFPWGPRAYLTWTTLAIFVL
PVTMLTACYSLICHEICKNLKSINTISRAKIRTVKMTFVIVLAYIACWAPFFSVQMWSVW
DKNADSTNVAFTISMLLGNLNSCCNPWIYMGFNSHLLPRLRH-LTLSG
>Bilateria_human_sp__P48145__NPBW1_Neuropeptides_B_W_receptor_type_1
MANPAPLAVAVPVVYAVICAVGLAGNSAVLYVLLRAPRMKTVTNLFILNLAIADELF-TL
VLPINIADFLLRQWPFGELMCKLIVAIDQYNTFSSLYFLTVMSADRYLVVLATAESRRTY
SAARAVSLAVWGIVTLVVLPFAVFARLD-DEGRRQCVLVFPQAFWWRASRLYTLVLGFAI
PVSTICVLYTTLLCRLHAMRLHAKALERAKKRVTFLVVAILAVCLLCWTPYHLSTVVALT
TDLPPLVIAISYFITSLSYANSCLNPFLYAFLDASFRRNLRQLIRAAA
>Bilateria_human_sp__P48146__NPBW2_Neuropeptides_B_W_receptor_type_2
MDNPPFLYVLLPAVYSGICAVGLTGNTAVILVILRAPKMKTVTNVFILNLAVADGLF-TL
VLPVNIAEHLLQYWPFGELLCKLVLAVDHYNIFSSIYFLAVMSVDRYLVVLATVRSRHTY
RGAKVASLCVWLGVTVLVLPFFSFAGVYSNEQVPSCGLSFPWQVWFKASRVYTLVLGFVL
PVCTICVLYTDLLRRLRAVRLGAKALGKARRKVTVLVLVVLAVCLLCWTPFHLASVVALT
TDLPPLVISMSYVITSLSYANSCLNPFLYAFLDDNFRKNFRSIL----
>Bilateria_human_sp__P49019__HCAR3_Hydroxycarboxylic_acid_receptor_3
MKN-DFIAKVLPPVLGLEFIFGLLGNGLALWIFCFHLKSWKSSRIFLFNLAVADFLLIIC
-LPFVMDYYVRSDWKFGDIPCRLVLFMFAMNRQGSIIFLTVVAVDRYFRVVHPHHALNSN
WTAAIISCLLWGITVGLTVHLLKKKLLI-QNTANVCIS-FS-I-HTR-WHEAMFLLEFFL
PLGIILFCSARIIWSLRQRQM---DRHAKIKRAITFIMVVAIVFVICFLPSVVVRIHIFW
LHTSRSVDLAFFITLSFTYMNSMLDPVVYYFSSPSFPNFFSTLILIAN
>Bilateria_human_sp__P49146__NPY2R_Neuropeptide_Y_receptor_type_2
MVELIEVQVVLILAYCSIILLGVIGNSLVIHVVIKFKSMRTVTNFFIANLAVADLLVNTL
CLPFTLTYTLMGEWKMGPVLCHLVPYAQGLAVQVSTITLTVIALDRHRCIVYHLESKISK
RISFLIIGLAWGISALLASPLAIFREYSLIEEIVACTEKWPGSIYGTVYSLSSLLILYVL
PLGIISFSYTRIWSKLKNHVSANDHYHQRRQKTTKMLVCVVVVFAVSWLPLHAFQLAVDI
DSQVKEYKLIFTVFHIIAMCSTFANPLLYGWMNSNYRKAFLSAFSVTF
>Bilateria_human_sp__P49238__CX3C1_CX3C_chemokine_receptor_1
MENVVFGTVFLSIFYSVIFAIGLVGNLLVVFALTNSKKPKSVTDIYLLNLALSDLLF-VA
TLPFWTHYLI-NEKGLHNAMCKFTTAFFFIGFFGSIFFITVISIDRYLAIVLAANSMNTV
QHGVTISLGVWAAAILVAAPQFMFTKQKENE----CLGDYPEEIWPVLRNVETNFLGFLL
PLLIMSYCYFRIIQTLFSCK------NHKKAKAIKLILLVVIVFFLFWTPYNVMIFLETL
KLYDKDLRLALSVTETVAFSHCCLNPLIYAFAGEKFRRYLYHLYVLSS
>Bilateria_human_sp__P49682__CXCR3_C-X-C_chemokine_receptor_type_3
MENLNFDRAFLPALYSLLFLLGLLGNGAVAAVLLSRRTALSSTDTFLLHLAVADTLL-VL
TLPLWAVDAAV-QWVFGSGLCKVAGALFNINFYAGALLLACISFDRYLNIVHATQLYRPP
ARVTLTCLAVWGLCLLFALPDFIFLSAHHDENATHCQYNFPQ-VGRTALRVLQLVAGFLL
PLLVMAYCYAHILAVLLVSR-------QRRLRAMRLVVVVVVAFALCWTPYHLVVLVDIL
MDLGSRVDVAKSVTSGLGYMHCCLNPLLYAFVGVKFRERMWMLLSWSE
>Bilateria_human_sp__P49683__PRLHR_Prolactin-releasing_peptide_receptor
MGNVHQLKGLIVLLYSVVVVVGLVGNCLLVLVIARVRRLHNVTNFLIGNLALSDVLMCTA
CVPLTLAYAFERGWVFGGGLCHLVFFLQPVTVYVSVFTLTTIAVDRYVVLVHPLRRRISL
RLSAYAVLAIWALSAVLALPAAVHTYHVELKDVRLCEEFWGSQEQRQLYAWGLLLVTYLL
PLLVILLSYVRVSVKLRNRVVQADWDRARRRRTFCLLVVIVVVFAVCWLPLHVFNLLRDL
DPHAYAFGLVQLLCHWLAMSSACYNPFIYAWLHDSFREELRKLLTVSV
>Bilateria_human_sp__P49685__GPR15_GPCR_15
MPNP-YTSVFLPVFYTAVFLTGVLGNLVLMGALHFKPGSRRLIDIFIINLAASDFIFLVT
-LPLWVDKEASGLWRTGSFLCKGSSYMISVNMHCSVLLLTCMSVDRYLAIVWPVVSRKRT
DCAYVVCASIWFISCLLGLPTLLSRELTLIDDKPYCAEK-KATPIKLIWSLVALIFTFFV
PLLSIVTCYCCIARKLCAHYQQSGKHNKKLKKSIKIIFIVVAAFLVSWLPFNTFKFLAIV
SGLRAILQLGMEVSGPLAFANSCVNPFIYYIFDSYIRRAIVHCLALST
>Bilateria_human_sp__P50052__AGTR2_Type-2_angiotensin_II_receptor
MVNPS--KLAIPILYYIIFVIGFLVNIVVVTLFCCQKGPKKVSSIYIFNLAVADLLL-LA
TLPLWATYYSYYDWLFGPVMCKVFGSFLTLNMFASIFFITCMSVDRYQSVIYPFLSQRNP
WQASYIVPLVWCMACLSSLPTFYFRDVRTIEGVNACIMAFPPAQWSAGIALMKNILGFII
PLIFIATCYFGIRKHLLKTN-SYGKNRITRDQVLKMAAAVVLAFIICWLPFHVLTFLDAL
AWMGAVIDLALPFAILLGFTNSCVNPFLYCFVGNRFQQKLRSVFEMET
>Bilateria_human_sp__P51582__P2RY4_P2Y_purinoceptor_4
MLGEDFKFILLPVSYAVVFVLGLGLNAPTLWLFIFRLRPWDATATYMFHLALSDTLYVLS
-LPTLIYYYAANHWPFGTEICKFVRFLFYWNLYCSVLFLTCISVHRYLGICHPLRALRRP
RLAGLLCLAVWLVVAGCLVPNLFFVTTS-NKTTVLCHDTTRP-DHYVHFSSAVMGLLFGV
PCLVTLVCYGLMARRLYQPLP-GSAQSSSRLRSLRTIAVVLTVFAVCFVPFHITRTIYYL
ARL-NIVNVVYKVTRPLASANSCLDPVLYLLTGDKYRRQLRQL-ATPQ
>Bilateria_human_sp__P51677__CCR3_C-C_chemokine_receptor_type_3
MLDRALMAQFVPPLYSLVFTVGLLGNVVVVMILIKYRRLRIMTNIYLLNLAISDLLF-LV
TLPFWIHYVRGHNWVFGHGMCKLLSGFYHTGLYSEIFFIILLTIDRYLAIVHAVFALRTV
TFGVITSIVTWGLAVLAALPEFIFYETEELFEETLCSALYPEYSWRHFHTLRMTIFCLVL
PLLVMAICYTGIIKTLLRCP------SKKKYKAIRLIFVIMAVFFIFWTPYNVAILLSSY
QSILKHLDLVMLVTEVIAYSHCCMNPVIYAFVGERFRKYLRHFFRTSS
>Bilateria_human_sp__P51679__CCR4_C-C_chemokine_receptor_type_4
MSNKAFGELFLPPLYSLVFVFGLLGNSVVVLVLFKYKRLRSMTDVYLLNLAISDLLF-VF
SLPFWGYYAA-DQWVFGLGLCKMISWMYLVGFYSGIFFVMLMSIDRYLAIVHAVFSLRTL
TYGVITSLATWSVAVFASLPGFLFSTCYTERNHTYCKTKYSSTTWKVLSSLEINILGLVI
PLGIMLFCYSMIIRTLQHCK------NEKKNKAVKMIFAVVVLFLGFWTPYNIVLFLETL
VELERYLDYAIQATETLAFVHCCLNPIIYFFLGEKFRKYILQLFTPSS
>Bilateria_human_sp__P51681__CCR5_C-C_chemokine_receptor_type_5
MINKQIAARLLPPLYSLVFIFGFVGNMLVILILINCKRLKSMTDIYLLNLAISDLFF-LL
TVPFWAHYAA-AQWDFGNTMCQLLTGLYFIGFFSGIFFIILLTIDRYLAVVHAVFALKTV
TFGVVTSVITWVVAVFASLPGIIFTRSQKEGLHYTCSSHFPYQFWKNFQTLKIVILGLVL
PLLVMVICYSGILKTLLRCR-----NEKKRHRAVRLIFTIMIVYFLFWAPYNIVLLLNTF
QEFFNRLDQAMQVTETLGMTHCCINPIIYAFVGEKFRNYLLVFFRASS
>Bilateria_human_sp__P51684__CCR6_C-C_chemokine_receptor_type_6
MVNRQFSRLFVPIAYSLICVFGLLGNILVVITFAFYKKARSMTDVYLLNMAIADILF-VL
TLPFWAVSHATGAWVFSNATCKLLKGIYAINFNCGMLLLTCISMDRYIAIVQATKSFRTL
PRSKIICLVVWGLSVIISSSTFVFNQKYNTQGSDVCEPKYQTIRWKLLMLGLELLFGFFI
PLMFMIFCYTFIVKTLVQAQ------NSKRHKAIRVIIAVVLVFLACQIPHNMVLLVTAA
NLGKKLIGYTKTVTEVLAFLHCCLNPVLYAFIGQKFRNYFLKILNISR
>Bilateria_human_sp__P51685__CCR8_C-C_chemokine_receptor_type_8
MLDQTNGKLLLAVFYCLLFVFSLLGNSLVILVLVVCKKLRSITDVYLLNLALSDLLF-VF
SFPFQTYYLL-DQWVFGTVMCKVVSGFYYIGFYSSMFFITLMSVDRYLAVVHAVYALKTI
RMGTTLCLAVWLTAIMATIPLLVFYQVASEDGVLQCYSFYNQLKWKIFTNFKMNILGLLI
PFTIFMFCYIKILHQLKRCQ------NHNKTKAIRLVLIVVIASLLFWVPFNVVLFLTSL
HSMHQQLTYATHVTEIISFTHCCVNPVIYAFVGEKFKKHLSEIFEKSS
>Bilateria_human_sp__P51686__CCR9_C-C_chemokine_receptor_type_9
MPNRQFASHFLPPLYWLVFIVGALGNSLVILVYWYCTRVKTMTDMFLLNLAIADLLF-LV
TLPFWAIAAA-DQWKFQTFMCKVVNSMYKMNFYSCVLLIMCISVDRYIAIAQAMRAHTEK
RLSKMVCFTIWVLAAALCIPEILYSQIKEESGIAICTMVYPSTKLKSAVLTLKVILGFFL
PFVVMACCYTIIIHTLIQAK------KSSKHKALKVTITVLTVFVLSQFPYNCILLVQTI
DAYATNIDICFQVTQTIAFFHSCLNPVLYVFVGERFRRDLVKTLKLSS
>Bilateria_human_sp__P55085__PAR2_Proteinase-activated_receptor_2
MVDGKLTTVFLPIVYTIVFVVGLPSNGMALWVFLFRTKKKHPAVIYMANLALADLLSVIW
-FPLKIAYHIHNNWIYGEALCNVLIGFFYGNMYCSILFMTCLSVQRYWVIVNPMGHSRKA
NIAIGISLAIWLLILLVTIPLYVVKQTIFPANITTCHDVLPEVGDMFNYFLSLAIGVFLF
PAFLTASAYVLMIRMLRSSAM-DENSEKKRKRAIKLIVTVLAMYLICFTPSNLLLVVHYF
LIKSSHVYALYIVALCLSTLNSCIDPFVYYFVSHDFRDHAKNALSYSS
>Bilateria_human_sp__P61073__CXCR4_C-X-C_chemokine_receptor_type_4
MDNANFNKIFLPTIYSIIFLTGIVGNGLVILVMGYQKKLRSMTDKYRLHLSVADLLF-VI
TLPFWAVDAV-ANWYFGNFLCKAVHVIYTVNLYSSVLILAFISLDRYLAIVHATNSQRKL
LAEKVVYVGVWIPALLLTIPDFIFANVSEADDRYICDRFYPNDLWVVVFQFQHIMVGLIL
PGIVILSCYCIIISKLSHSK------GHQKRKALKTTVILILAFFACWLPYYIGISIDSF
ILLENTVHKWISITEALAFFHCCLNPILYAFLGAKFKTSAQHALSVST
>Bilateria_human_sp__Q13304__GPR17_Uracil_nucleotide_cysteinyl_leukotriene_receptor
MTNTPLENMLFASFYLLDFILALVGNTLALWLFIRDHKSGTPANVFLMHLAVADLSCVLV
-LPTRLVYHFSNHWPFGEIACRLTGFLFYLNMYASIYFLTCISADRFLAIVHPVKSLKRP
LYAHLACAFLWVVVAVAMAPLLVSPQTV-QTHTVVCLQLYRE-H----HALVSLAVAFTF
PFITTVTCYLLIIRSLRQGLR---VEKRLKTKAVRMIAIVLAIFLVCFVPYHVNRSVYVL
HYRSRILALANRITSCLTSLNGALDPIMYFFVAEKFRHALCNLLSLSA
>Bilateria_human_sp__Q14330__GPR18_N-arachidonyl_glycine_receptor
MFNPDEYKIAALVFYSCIFIIGLFVNITALWVFSCTTKKRTTVTIYMMNVALVDLIFIMT
-LPFRMFYYAKDEWPFGEYFCQILGALTVFYPSIALWLLAFISADRYMAIVQPKYAKENT
CKAVLACVGVWIMTLTTTTPLLLLYKDPDKDTPATCLKI-SD-KAVNVLNLTRLTFFFLI
PLFIMIGCYLVIIHNLLHGRT-SKLKPKVKEKSIRIIITLLVQVLVCFMPFHICFAFLML
GTGENSYNPWGAFTTFLMNLSTCLDVILYYIVSKQFQARVISVMSLSN
>Bilateria_human_sp__Q15077__P2RY6_P2Y_purinoceptor_6
MDNENFKQLLLPPVYSAVLAAGLPLNICVITQICTSRRALTRTAVYTLNLALADLLYACS
-LPLLIYNYAQDHWPFGDFACRLVRFLFYANLHGSILFLTCISFQRYLGICHPLAPWHGR
RAAWLVCVAVWLAVTTQCLPTAIFAATG-IQNRTVCYDLSPP-THYMPYGMALTVIGFLL
PFAALLACYCLLACRLCRQDGAEPVAQERRGKAARMAVVVAAAFAISFLPFHITKTAYLA
VRSTEAFAAAYKGTRPFASANSVLDPILFYFTQKKFRRRPHELL----
>Bilateria_human_sp__Q15391__P2Y14_P2Y_purinoceptor_14
-INLLITQQIIPVLYCMVFIAGILLNGVSGWIFFY-VPSSKSFIIYLKNIVIADFVMSLT
-FPFKILGDSGGPWQLNVFVCRVSAVLFYVNMYVSIVFFGLISFDRYYKIVKPLWTSFSV
SYSKLLSVIVWMLMLLLAVPNIILTNQSVRETQIKCIELKSERKWHKASNYI--VAIFWI
VFLLLIVFYTAITKKIFKSHLSSRNSTSVKKKSSRNIFSIVFVFFVCFVPYHIARIPYTK
SQTEEILRYMKEFTLLLSAANVCLDPIIYFFLCQPFREILCKKLTLES
>Bilateria_human_sp__Q15722__LT4R1_Leukotriene_B4_receptor_1
M--SEFISLLAIILLSVALAVGLPGNSFVVWSILKRMQKRSVTALMVLNLALADLAVLLT
-APFFLHFLAQGTWSFGLAGCRLCHYVCGVSMYASVLLITAMSLDRSLAVARPFVSQKTK
AMARRVLAGIWVLSFLLATPVLAYRTVVPWKNMSLCFPRYPSEGHRAFHLIFEAVTGFLL
PFLAVVASYSDIGRRLQARR------FRRSRRTGRLVVLIILTFAAFWLPYHVVNLAEA-
RALAKRLSLARNVLIALAFLSSSVNPVLYACAGGGLRSAFAKLLSLTA
>Bilateria_human_sp__Q15743__OGR1_Ovarian_cancer_GPCR_1
MDNHTIHQTLAPVVYVTVLVVGFPANCLSLYFGYLQIKARNELGVYLCNLTVADLFYICS
-LPFWLQYVLQDNWSHGDLSCQVCGILLYENIYISVGFLCCISVDRYLAVAHPFRFHQTL
KAAVGVSVVIWAKELLTSIYFLMHEEVIEDEQHRVCFEHYPIQAWQRAINYYRFLVGFLF
PICLLLASYQGILRAVRRSH----TQKSRKDQIQRLVLSTVVIFLACFLPYHVLLLVRSV
WEA-KGVFNAYHFSLLLTSFNCVADPVLYCFVSETTHRDLARLLAFQT
>Bilateria_human_sp__Q15760__GPR19_Probable_GPCR_19
MSNP-GEVATASIFFGILWLFSIFGNSLVCLVIHRSRRTQSTTNYFVVSMACADLLISVA
STPFVLLQFTTGRWTLGSATCKVVRYFQYLTPGVQIYVLLSICIDRFYTIVYPLSFKVSR
EKAKKMIAASWVFDAGFVTPVLFFYGS----NDSHCNYFLPSSWEGTAYTVIHFLVGFVI
PSVLIILFYQKVIKYIWRIGTTMNIVPRTKVKTIKMFLILNLLFLLSWLPFHVAQLWHPH
EQDYKKSSLVFTAITWISFSSSASKPTLYSIYNANFRRGMKETFTKDS
>Bilateria_human_sp__Q16581__C3AR_C3a_anaphylatoxin_chemotactic_receptor
MTNNEPPVILSMVILSLTFLLGLPGNGLVLWVAGLKMQ-RTVNTIWFLHLTLADLLCCLS
-LPFSLAHLALGQWPYGRFLCKLIPSIIVLNMFASVFLLTAISLDRCLVVFKPIWCQNNV
GMACSICGCIWVVAFVMCIPVFVYREIFTTDNHNRCGENWPSSSYLVAITITRLVVGFLL
PSVIMIACYSFIVFRMQRGR-----FAKSQSKTFRVAVVVVAVFLVCWTPYHIFGVLSLL
TDPEKTLMSWDHVCIALASANSCFNPFLYALLGKDFRKKARQSIVISE
>Bilateria_human_sp__Q49SQ1__GPR33_Probable_GPCR_33
MRNP-ASKMIIALSLYISSIIGTITNGLYLWVLRFKMK-QTVNTLLFFHLILSYFISTMI
-LPFMATSQLQNHWNFGTALCKVFNGTLSLGMFTSVFFLSAIGLDRYLLTLHPVWSQQTP
RWASSIVLGVWISAAALSIPYLIFRETHHDRGKVTCQNNYASASWHVACFISRFLLGFLL
PFFIIIFCYERVASKVKERSL------FKSSKPFKVMMTAIISFFVCWMPYHIHQGLLLT
TNQS-LLELTLILTVLTTSFNTIFSPTLYLFVGENFKKVFKKSISVER
>Bilateria_human_sp__Q6W5P4__NPSR1_Neuropeptide_S_receptor
MANTTSFKTEQLITLWVLFVFTIVGNSVVLFSTWR-RKKKSRMTFFVTQLAITDSFTGLV
NILTDINWRFTGDFTAPDLVCRVVRYLQVVLLYASTYVLVSLSIDRYHAIVYPMKFLQGE
KQARVLIVIAWSLSFLFSIPTLIIFGKRTLSGEVQCWALWPDDSYWTPYMTIVAFLVYFI
PLTIISIMYGIVIRTIWIKSKNRGLISKAKIKAIKYSIIIILAFICCWSPYFLFDILDNF
NLLPQERFYASVIIQNLPALNSAINPLIYCVFSSSFRRS-QRMFILSK
>Bilateria_human_sp__Q86VZ1__P2RY8_P2Y_purinoceptor_8
M--NPAIAVALPVVYSLVAAVSIPGNLFSLWVLCRRMGPRSPSVIFMINLSVTDLMLASV
-LPFQIYYHCNHHWVFGVLLCNVVTVAFYANMYSSILTMTCISVERFLGVLYPLSSKRRR
RYAVAACAGTWLLLLTALSPLARTDLTYPHAGIITCFDVLKWVAMWAVFLFTIFILLFLI
PFVITVACYTATILKLLRTE--EAHGREQRRRAVGLAAVVLLAFVTCFAPNNFVLLAHIV
SRLF-SYYHVYKLTLCLSCLNNCLDPFVYYFASREFQLRLREYLRQES
>Bilateria_human_sp__Q8IYL9__PSYR_Psychosine_receptor
M--HDLDHYLFPIVYIFVIIVSIPANIGSLCVSFLQAKKESELGIYLFSLSLSDLLYALT
-LPLWIDYTWNDNWTFSPALCKGSAFLMYMNFYSSTAFLTCIAVDRYLAVVYPLKFFFTR
RFALMVSLSIWILETIFNAVMLWEDETVAEKNFTLCYDKYPLEKWQINLNLFRTCTGYAI
PLVTILICNRKVYQAVRHNKA---TENKEKKRIIKLLVSITVTFVLCFTPFHVMLLIRCI
LEHAKRTYTMYRITVALTSLNCVADPILYCFVTETGRYDMWNILSVST
>Bilateria_human_sp__Q8NFJ6__PKR2_Prokineticin_receptor_2
MFNPTAAKIVIGIALAGIMLVCGIGNFVFIAALTRYKKLRNLTNLLIANLAISDFLVAII
CCPFEMDYYVVLSWEHGHVLCASVNYLRTVSLYVSTNALLAIAIDRYLAIVHPLKPRMNY
QTASFLIALVWMVSILIAIPSAYFATIVKSQEKIFCGQIWPDQLYYKSYFLFIFGVEFVG
PVVTMTLCYARISRELWFKAVQIRKRLRCRRKTVLVLMCILTAYVLCWAPFYGFTIVRDF
FPTVKHYLTAFYVVECIAMSNSMINTVCFVTVKNNTMKYFKKMMDLRT
>Bilateria_human_sp__Q8NGA4__G32P1_Putative_GPCR_GPR32P1
MMNEGSLRPLTMAVLSASFVVGVLGNGLVPWVTVFRM-ARTVSTVCFFHLALADFMLSLS
-LPILVYYIVSRQWLLGEWACKLYTGFVFLTFSTSNCLLVLISVDRCISVLYPVWALNTE
QRASWLAFGVWLLAAALCSAHLKFRTTRKWNGCMQCYLQFNLTQWQMAVIMAHFLLGFLG
PLAIIGTCAHLIRAKLLREG-------VHANRPKRLLLVLVSAL----------------
------------------------------------------SA----
>Bilateria_human_sp__Q8NGU9__GP150_Probable_GPCR_150
MLNP-PSRRVRLVFLGVILVVAVAGNTTVLCRLC-APK-RRKMDFLLVQLALADLYACGG
TALSQLAWELLPRAATGDLACRFLQLLQASGRGASAHLVVLIALERRRAVRLPHGRPLP-
--ARALAALGWLLALLLALPPAFVVR-DSPSGERRCHGIFP-PRHLQVYAFYEAVAGFVA
PVTVLGVACGHLLSVWWRHRQAPSALPRAKVQSLKMSLLLALLFVGCELPYFAARLAAAW
SSGPE--EGLSAALRVVAMANSALNPFVYLFFQARLRRQLRKLLSCES
>Bilateria_human_sp__Q8TCW9__PKR1_Prokineticin_receptor_1
MFNPTAAKIVIGMALVGIMLVCGIGNFIFIAALVRYKKLRNLTNLLIANLAISDFLVAIV
CCPFEMDYYVVLSWEHGHVLCTSVNYLRTVSLYVSTNALLAIAIDRYLAIVHPLRPRMKC
QTATGLIALVWTVSILIAIPSAYFTTIVKSQEKIFCGQIWPDQLYYKSYFLFIFGIEFVG
PVVTMTLCYARISRELWFKAVQIRKRLRCRRKTVLVLMCILTAYVLCWAPFYGFTIVRDF
FPTVKHYLTAFYIVECIAMSNSMINTLCFVTVKNDTVKYFKKIMDLKT
>Bilateria_human_sp__Q8TDS4__HCAR2_Hydroxycarboxylic_acid_receptor_2
MKN-DFIVKVLPPVLGLEFIFGLLGNGLALWIFCFHLKSWKSSRIFLFNLAVADFLLIIC
-LPFLMDNYVRWDWKFGDIPCRLMLFMLAMNRQGSIIFLTVVAVDRYFRVVHPHHALNSN
RTAAIISCLLWGITIGLTVHLLKKKMPI-QNGANLCSS-FS-I-HTQ-WHEAMFLLEFFL
PLGIILFCSARIIWSLRQRQM---DRHAKIKRAITFIMVVAIVFVICFLPSVVVRIRIFW
LHTSRSVDLAFFITLSFTYMNSMLDPVVYYFSSPSFPNFFSTLILMAN
>Bilateria_human_sp__Q8TDS5__OXER1_Oxoeicosanoid_receptor_1
MHNSSLVSAFLAPILALEFVLGLVGNSLALFIFCIHTRPWTSNTVFLVSLVAADFLLISN
-LPLRVDYYLLETWRFGAAACKVNLFMLSTNRTASVVFLTAIALNRYLKVVQPHHVLSSV
GAAARVAGGLWVGILLLNGHLLLS--T--FSG-PSCLS-YP--SASLRWHQALYLLEFFL
PLALILFAIVSIGLTIRNRGL---GGQAGPQRAMRVLAMVVAVYTICFLPSIIFGMASMV
A-LSDLCTQLFHGSLAFTYLNSVLDPVLYCFSSPNFLHQSRALLSLEK
>Bilateria_human_sp__Q8TDU9__RL3R2_Relaxin-3_receptor_2
MANPLALRLMVALAYGLVGAIGLLGNLAVLWVLSNRRAPGPPSDTFVFNLALADLGLALT
-LPFWAAESALFHWPFGGALCKMVLTATVLNVYASIFLITALSVARYWVVAMAAGPGTSL
FWARIATLAVWAAAALVTVPTAVFG-VGEVCGVRLCLLRFPSRYWLGAYQLQRVVLAFMV
PLGVITTSYLLLLAFLQRRQ----RRRQDSRVVARSVRILVASFFLCWFPNHVVTLWGVL
VKFDTIQTYVFPVTTCLAHSNSCLNPVLYCLLRREPRQALAGTFLLTN
>Bilateria_human_sp__Q92847__GHSR_Growth_hormone_secretagogue_receptor_type_1
MGNPAPLLAGVTATCVALFVVGIAGNLLTMLVVSRFRELRTTTNLYLSSMAFSDLLI-FL
CMPLDLVRLWQRPWNFGDLLCKLFQFVSESCTYATVLTITALSVERYFAICFPLRAKVTK
GRVKLVIFVIWAVAFCSAGPIFVLVGVEHENGTNECRPTF-ARSGLT-VMVWVSSIFFFL
PVFCLTVLYSLIGRKLWRRRR-ASLRDQNHKQTVKMLAVVVFAFILCWLPFHVGRYLFSF
--EPQISQYCNLVSFVLFYLSAAINPILYNIMSKKYRVAVFRLLSINT
>Bilateria_human_sp__Q969F8__KISSR_KiSS-1_receptor
MANPAVDAWLVPLFFAALMLLGLVGNSLVIYVICRHKPMRTVTNFYIANLAATDVTFLLC
CVPFTALLYPLPGWVLGDFMCKFVNYIQQVSVQATCATLTAMSVDRWYVTVFPLRALHTP
RLALAVSLSIWVGSAAVSAPVLALHRLSP--GRAYCSEAFPSRALERAFALYNLLALYLL
PLLATCACYAAMLRHLGRVAVLAERAGAVRAKVSRLVAAVVLLFAACWGPIQLFLVLQAL
GPAGSAAYALKTWAHCMSYSNSALNPLLYAFLGSHFRQAFRRVCGLAA
>Bilateria_human_sp__Q969V1__MCHR2_Melanin-concentrating_hormone_receptor_2
MLNSVVDTVILPSMIGIICSTGLVGNILIVFTIIRSRK-KTVPDIYICNLAVADLVH-IV
GMPFLIHQWARGEWVFGGPLCTIITSLDTCNQFACSAIMTVMSVDRYFALVQPFRLTRTR
YKTIRINLGLWAASFILALPVWVYSKVIKFKGVESCAFDLTSPDDVLWYTLYLTITTFFF
PLPLILVCYILILCYTWEQNKNPSVPKQRVMKLTKMVLVLVVVFILSAAPYHVIQLVNLQ
MEQPTAFYVGYYLSICLSYASSSINPFLYILLSGNFQKRLPQI-EINN
>Bilateria_human_sp__Q96G91__P2Y11_P2Y_purinoceptor_11
MANS--FQ-FLWPILVVEFLVAVASNGLALYRFIRKQRPWHPAVVFSVQLAVSDLLCALT
LPPLA-AYLYPKHWRYGEAACRLERFLFTCNLLGSVIFITCISLNRYLGIVHPFFARSRP
KHAWAVSAAGWVLAALLAMPTLSFSHLKRPQGA-NCSVA-PTLAAYRAYSLVLAGLGCGL
PLLLTLAAYGALGRAVLRSP----MTVAEKLRVAALVASGVALYASSYVPYHIMRVLNV-
ARRRQTLEVGYQVMRGLMPLAFCVHPLLYMAAVPSLR----H--ELSQ
>Bilateria_human_sp__Q96P65__QRFPR_Pyroglutamylated_RF-amide_peptide_receptor
MHNPGRAKLALVLTGVLIFALALFGNALVFYVVTRSKAMRTVTNIFICSLALSDLLITFF
CIPVTMLQNISDNWLGGAFICKMVPFVQSTAVVTEILTMTCIAVERHQGLVHPFKMKWTN
RRAFTMLGVVWLVAVIVGSPMWHVQQLEKYDEHICCLEEWTSPVHQKIYTTFILVILFLL
PLMVMLILYSKIGYELWIKKREMSKIARKKKRAVIMMVTVVALFAVCWAPFHVVHMMIEY
SNFEDTIKMIFAIVQIIGFSNSICNPIVYAFMNENFKKNVLSAVKLKR
>Bilateria_human_sp__Q96P68__OXGR1_2-oxoglutarate_receptor_1
MGNP-LKMHYLPVIYGIIFLVGFPGNAVVISTYIFKMRPWKSSTIIMLNLACTDLLYLTS
-LPFLIHYYASENWIFGDFMCKFIRFSFHFNLYSSILFLTCFSIFRYCVIIHPMSCFSKT
RCAVVACAVVWIISLVAVIPMTFLITST-NRNRSACLDLTSS-NTIKWYNLILTATTFCL
PLVIVTLCYTTIIHTLTHGLQ---TDSCLKQKARRLTILLLLAFYVCFLPFHILRVIRIE
SRL-NQIHEAYIVSRPLAALNTFGNLLLYVVVSDNFQQAVCSTVSYSN
>Bilateria_human_sp__Q96P88__GNRR2_Putative_gonadotropin-releasing_hormone_II_receptor
MGN---------------------------------------------------------
-TPWDATWNITVQWLAVDIACRTLMFLKLMATYSAAFLPVVIGLDRQAAVLNPLGSR---
SGVRKLLGAAWGLSFLLAFPQLFLFHTVHCAGFTQCVTSFKAQWQETTYNLFTFCCLFLL
PLTAMAICYSRIVLSVSRPQTSFDNCPRVRLRALRLALLILLTFILCWTPYYLLGMWYWF
SPTMEVPPSLSHILFLLGLLNAPLDPLLYGAFTLGCRRGHQELISITS
>Bilateria_human_sp__Q96RI0__PAR4_Proteinase-activated_receptor_4
MGDSSVPTRLVPALYGLVLVVGLPANGLALWVLATQ-APRLPSTMLLMNLAAADLLLALA
-LPPRIAYHLRQRWPFGEAACRLATAALYGHMYGSVLLLAAVSLDRYLALVHPLRARAGR
RLALGLCMAAWLMAAALALPLTLQRQTFRARDRVLCHDALPLASHWQPAFTCLALLGCFL
PLLAMLLCYGATLHTLAASG-------RRYGHALRLTAVVLASAVAFFVPSNLLLLLHYS
DPSPGNLYGAYVPSLALSTLNSCVDPFIYYYVSAEFRDKVRAGLTHSS
>Bilateria_human_sp__Q99463__NPY6R_Putative_neuropeptide_Y_receptor_type_6
MSNPSPALLLLCIAYTVVLIVGLFGNLSLIIIIFKQRKAQNFTSILIANLSLSDTLVCVM
CIHFTIIYTLMDHWIFGDTMCRLTSYVQSVSISVSIFSLVFTAVERYQLIVNPRGWKPSV
THAYWGITLIWLFSLLLSIPFFLSYHLTDEPHQVACVENWPSKKDRLLFTTSLFLLQYFV
PLGFILICYLKIVICLRRRNAENEGRLNENKRINTMLISIVVTFGACWLPRIS-------
----S--------------MSSLT-----GIM----R-----------
>Bilateria_human_sp__Q99527__GPER1_G-protein_coupled_estrogen_receptor_1
MLNQQVIGLFLSCLYTFLFPIGFVGNILILVVNISFREKMTIPDLYFINLAVADLILVAD
-SLIEVFNL-HERYYI-AVLCTFMSLFLQVNMYSSVFFLTWMSFDRYIALARAMRCSLTK
HHARLSCGLIWMASVSATVPFTAV-HLQHTDEACFCFADV------REVQWLEVTLGFIV
PFAIIGLCYSLIVRVLVRAHR-HRGLRPRRQKALRMILAVVLVFFVCWLPENVFISVHLL
QRTQQSFRLTGHIVNLAAFSNSCLNPLIYSFLGETFRDKLRLYIRFSS
>Bilateria_human_sp__Q99677__LPAR4_Lysophosphatidic_acid_receptor_4
MGNDSFKYNLNGAVYSVVFILGLITNSVSLFVFCFRMKMRSETAIFITNLAVSDLLFVCT
-LPFKIFYNFNRHWPFGDTLCKISGTAFLTNIYGSMLFLTCISVDRFLAIVYPFRSRTTR
RNSAIVCAGVWILVLSGGISASLFSTTN-VNATTTCFEGFSKKTYLSKITIFIEVVGFII
PLILNVSCSSVVLRTLRKPAT-LSQIGTNKKKVLKMITVHMAVFVVCFVPYNSVLFLYAL
VRSQRFAKIMYPITLCLATLNCCFDPFIYYFTLESFQKSFYNAIAIQE
>Bilateria_human_sp__Q99678__GPR20_GPCR_20
MTNP-GL-LALMAVHGAIFLAGLVLNGLALYVFCCRTRAKTPSVIYTINLVVTDLLVGLS
-LPTRFAV-----Y-YGCLRCAFPHVLYFLNMHCSILFLTCICVDRYLAIVRPEGSCRQP
ACARAVCAFVWLAAGAVTLSVLGVT------GSRPCC---------RVFA--LTVLEFLL
PLLVISVFTGRIMCALSRPGL--HQGRQRRVRAMQLLLTVLIIFLVCFTPFHARQVAVAL
WPDMHTSLVVYHVAVTLSSLNSCMDPIVYCFVTSGFQATVRGLFALTQ
>Bilateria_human_sp__Q99705__MCHR1_Melanin-concentrating_hormone_receptor_1
MSNPSYINIIMPSVFGTICLLGIIGNSTVIFAVVKKSKLHNVPDIFIINLSVVDLLF-LL
GMPFMIHQLMGGVWHFGETMCTLITAMDANSQFTSTYILTAMAIDRYLATVHPISSTKKP
SVATLVICLLWALSFISITPVWLYARLIPFPGAVGCGIRLPNPDTD-LFTLYQFFLAFAL
PFVVITAAYVRILQRMTSSVASQRSIRLRTKRVTRTAIAICLVFFVCWAPYYVLQLTQLS
ISRPTTFVYLYNAAISLGYANSCLNPFVYIVLCETFRKRLVLSVSKGT
>Bilateria_human_sp__Q99788__CML1_Chemokine-like_receptor_1
MEDARVTRIFLVVVYSIVCFLGILGNGLVIIIATFKMK-KTVNMVWFLNLAVADFLFNVF
-LPIHITYAAMYHWVFGTAMCKISNFLLIHNMFTSVFLLTIISSDRCISVLLPVWSQNSV
RLAYMACMVIWVLAFFLSSPSLVFRDTANLHGKISCFNNFSSYSRHMVVTVTRFLCGFLV
PVLIITACYLTIVCKLQRNR------LAKTKKPFKIIVTIIITFFLCWCPYHTLNLLELH
HTAMSVFSLGLPLATALAIANSCMNPILYVFMGQDFKKF-KALFKMSS
>Bilateria_human_sp__Q9BPV8__P2Y13_P2Y_purinoceptor_13
MMNTRIVQLVFPALYTVVFLTGILLNTLALWVFVH-IPSSSTFIIYLKNTLVADLIMTLM
-LPFKILSDSHAPWQLRAFVCRFSSVIFYETMYVGIVLLGLIAFDRFLKIIRPLRNIFKP
VFAKTVSIFIWFFLFFISLPNTILSNKEATPSVKKCASLKGPLKWHQMVNNI--QFIFWT
VFILMLVFYVVIAKKVYDSYRSKSKDRKNNKKLEGKVFVVVAVFFVCFAPFHFARVPYTH
SQTNNQLFIAKETTLFLAATNICMDPLIYIFLCKKFTEKLPCMQG---
>Bilateria_human_sp__Q9BXA5__SUCR1_Succinate_receptor_1
M--AALEKYYLSIFYGIEFVVGVLGNTIVVYGYIFSLKNWNSSNIYLFNLSVSDLAFLCT
-LPMLIRSYANGNWIYGDVLCISNRYVLHANLYTSILFLTFISIDRYLIIKYPFREHLKK
EFAILISLAIWVLVTLELLPILPLINPV-ITNGTTCNDFASS-NYNLIYSMCLTLLGFLI
PLFVMCFFYYKIALFLKQRNR-QVATALPLEKPLNLVIMAVVIFSVLFTPYHVMRNVRIA
SRLSVVINSFYIVTRPLAFLNSVINPVFYFLLGDHFRDMLMNQLSFRE
>Bilateria_human_sp__Q9BXC0__HCAR1_Hydroxycarboxylic_acid_receptor_1
MYNGDTISQVMPPLLIVAFVLGALGNGVALCGFCFHMKTWKPSTVYLFNLAVADFLLMIC
-LPFRTDYYLRRHWAFGDIPCRVGLFTLAMNRAGSIVFLTVVAADRYFKVVHPHHAVNST
RVAAGIVCTLWALVILGTVYLLLENHLC-VQTAVSCES-F--MESANGWHDIMFQLEFFM
PLGIILFCSFKIVWSLRRRQ--QLARQARMKKATRFIMVVAIVFITCYLPSVSARLYFLW
TVPSPSVHGALHITLSFTYMNSMLDPLVYYFSSPSFPKFYNKLISVAN
>Bilateria_human_sp__Q9BXC1__GP174_Probable_GPCR_174
---TDFRYFIYAVTYTVILVPGLIGNILALWVFYGYMKETKRAVIFMINLAIADLLQVLS
-LPLRIFYYLNHDWPFGPGLCMFCFYLKYVNMYASIYFLVCISVRRFWFLMYPFRFHDQ-
KYDLYISIAGWLIICLACVLFPLLRTSDDTSNRTKCFVDLPT-NQSVVMMTIGELIGFVT
PLLIVLYCTWKTVLSLQDKYP-MAQDLGEKQKALKMILTCAGVFLICFAPYHFSFPLDFL
VKSNRVILIFHSVALCLASLNSCLDPVIYYFSTNEFRRRLSRQLFVSN
>Bilateria_human_sp__Q9BY21__GPR87_GPCR_87
-QENEFDTIVLPVLYLIIFVASILLNGLAVWIFF-HIRNKTSFIFYLKNIVVADLIMTLT
-FPFRIVHDAGGPWYFKFILCRYTSVLFYANMYTSIVFLGLISIDRYLKVVKPFGDSRSI
TFTKVLSVCVWVIMAVLSLPNIILTNGQPTENIHDCSKLKSPVKWHTAVTYV--SCLFVA
VLVILIGCYIAISRYIHKSS-QFISQSSRKRKHNQSIRVVVAVFFTCFLPYHLCRIPFTF
SHLDKILYYCKEITLFLSACNVCLDPIIYFFMCRSFSRRLFKKSRRSE
>Bilateria_human_sp__Q9GZQ4__NMUR2_Neuromedin-U_receptor_2
MLNRSHFFLPVSVVYVPIFVVGVIGNVLVCLVILQHQAMKTPTNYYLFSLAVSDLLVLLL
GMPLEVYEMWRYPFLFGPVGCYFKTALFETVCFASILSITTVSVERYVAILHPFRAKLTR
RRALRILGIVWGFSVLFSLPNTSIHGIKFHYGSATCTVIW---IYN--FIQVTSFLFYLL
PMTVISVLYYLMALRLKKDKSNANIQRPCRKSVNKMLFVLVLVFAICWAPFHIDRLFFSF
VEE-AVFNLVHVVSGVFFYLSSAVNPIIYNLLSRRFQAAFQNVIALSS
>Bilateria_human_sp__Q9GZQ6__NPFF1_Neuropeptide_FF_receptor_1
MQNTSPVAAMFIVAYALIFLLCMVGNTLVCFIVLKNRHMHTVTNMFILNLAVSDLLVGIF
CMPTTLVDNLITGWPFDNATCKMSGLVQGMSVSASVFTLVAIAVERFRCIVHPFREKLTL
RKALVTIAVIWALALLIMCPSAVTLTVTREENLYSCWEAWPEKGMRRVYTTVLFSHIYLA
PLALIVVMYARIARKLCQAPGADPRASRRRARVVHMLVMVALFFTLSWLPLWALLLLIDY
GQLSQVTVYAFPFAHWLAFFNSSANPIIYGYFNENFRRGFQAAFRVAH
>Bilateria_human_sp__Q9H1C0__LPAR5_Lysophosphatidic_acid_receptor_5
M--YRPTHRLHLVVYSLVLAAGLPLNALALWVFLRALRVHSVVSVYMCNLAASDLLFTLS
-LPVRLSYYALHHWPFPDLLCQTTGAIFQMNMYGSCIFLMLINVDRYAAIVHPLRLRHRP
RVARLLCLGVWALILVFAVPAARVHRPSRRDEVRLCFESFSD-KRLLPLVLLAEALGFLL
PLAAVVYSSGRVFWTLARPDA---TQSQRRRKTVRLLLANLVIFLLCFVPYNSTLAVYGL
LRSKDRVRGVLMVMVLLAGANCVLDPLVYYFSAEGFRNTLRG-LSLSS
>Bilateria_human_sp__Q9H244__P2Y12_P2Y_purinoceptor_12
-GNYKITQVLFPLLYTVLFFVGLITNGLAMRIFFQ-IRSKSNFIIFLKNTVISDLLMILT
-FPFKILSDAKGTGPLRTFVCQVTSVIFYFTMYISISFLGLITIDRYQKTTRPFKTSNNL
LGAKILSVVIWAFMFLLSLPNMILTNRQPRDNVKKCSFLKSELVWHEIVNYI--QVIFWI
NFLIVIVCYTLITKELYRSYVTRGVGKVPRKKVNVKVFIIIAVFFICFVPFHFARIPYTL
SQTRNTLFYVKESTLWLTSLNACLDPFIYFFLCKSFRNSLISMLGDPN
>Bilateria_human_sp__Q9HB89__NMUR1_Neuromedin-U_receptor_1
MCNQTELFMPICATYLLIFVVGAVGNGLTCLVILRHKAMRTPTNYYLFSLAVSDLLVLLV
GLPLELYEMWHYPFLLGVGGCYFRTLLFEMVCLASVLNVTALSVERYVAVVHPLQARSTR
AHVRRVLGAVWGLAMLCSLPNTSLHGIRQLHGSAVCMLV-PRALYN-MVVQTTALLFFCL
PMAIMSVLYLLIGLRLRRERLRLQQHDRGRRQVTKMLFVLVVVFGICWAPFHADRVMWSV
VSQ--AFQHVHVISGIFFYLGSAANPVLYSLMSSRFRETFQEALSLGS
>Bilateria_human_sp__Q9HC97__GPR35_GPCR_35
MYNPPAIKL-FYAYLGVLLVLGLLLNSLALWVFCCRMQQWTETRIYMTNLAVADLCLLCT
-LPFVLHSLRDSD----TPLCQLSQGIYLTNRYMSISLVTAIAVDRYVAVRHPLRARGSP
RQAAAVCAVLWVLVIGSLVARWLLG-I--QEG-GFCFRS-T--R-HN-FNMAFPLLGFYL
PLAVVVFCSLKVVTALAQRPPTDVGQAEATRKAARMVWANLLVFVVCFLPLHVGLTVRLA
VG-NETIRRALYITSKLSDANCCLDAICYYYMAKEFQEASALAV----
>Bilateria_human_sp__Q9NPB9__ACKR4_Atypical_chemokine_receptor_4
MENREFAKVFLPVFLTIVFVIGLAGNSMVVAIYAYYKKQRTKTDVYILNLAVADLLL-LF
TLPFWAVNAV-HGWVLGKIMCKITSALYTLNFVSGMQFLACISIDRYVAVTKP-SQSGVG
KPCWIICFCVWMAAILLSIPQLVFYTVND--N-ARCIPIFPRTSMKALIQMLEICIGFVV
PFLIMGVCYFITARTLMKM-------NIKISRPLKVLLTVVIVFIVTQLPYNIVKFCRAI
DIIYKRMDIAIQVTESIALFHSCLNPILYVFMGASFKNYVMKVASVEE
>Bilateria_human_sp__Q9NPC1__LT4R2_Leukotriene_B4_receptor_2
MGNSKTSRATGTAFLLLAALLGLPGNGFVVWSLARPARGRPLAATLVLHLALADGAVLLL
-TPLFVAFLTRQAWPLGQAGCKAVYYVCALSMYASVLLTGLLSLQRCLAVTRPFLAPRSP
ALARRLLLAVWLAALLLAVPAAVYRHLWR--D-RVCQLCHPSPVHAAAHLSLETLTAFVL
PFGLMLGCYSVTLARLRGAR-----SGRHGARVGRLVSAIVLAFGLLWAPYHAVNLLQAV
AALAGA-QAARAGTTALAFFSSSVNPVLYVFTAGDLRAGFTRLFQLKV
>Bilateria_human_sp__Q9NS75__CLTR2_Cysteinyl_leukotriene_receptor_2
MSNENFKREFFPIVYLIIFFWGVLGNGLSIYVFLQPYKKSTSVNVFMLNLAISDLLFIST
-LPFRADYYLRSNWIFGDLACRIMSYSLYVNMYSSIYFLTVLSVVRFLAMVHPFRLLHSI
RSAWILCGIIWILIMASSIMLL---DSSEQNSVTSCLELY-KIAKLQTMNYIALVVGCLL
PFFTLSICYLLIIRVLLKVEV-ESGLRVSHRKALTTIIITLIIFFLCFLPYHTLRTVHLT
TWKVDRLHKALVITLALAAANACFNPLLYYFAGENFKDRLKSALWLRK
>Bilateria_human_sp__Q9NSD7__RL3R1_Relaxin-3_receptor_1
MANEARVRILISVVYWVVCALGLAGNLLVLYLMKSMQGRKSSINLFVTNLALTDFQFVLT
-LPFWAVENALFKWPFGKAMCKIVSMVTSMNMYASVFFLTAMSVTRYHSVASALKSHRTR
FSAKALCVWIWALAALASLPSAIFSTTVKVMGEELCLVRFPDQFWLGLYHSQKVLLGFVL
PLGIIILCYLLLVRFIADRRAPTGASARRLSKVTKSVTIVVLSFFLCWLPNQALTTWSIL
IKFN-CQVYAFPVSVCLAHSNSCLNPVLYCLVRREFRKALKSLLLLPS
>Bilateria_human_sp__Q9NYM4__GPR83_Probable_GPCR_83
MNNNPTVKALLIVAYSFIIVFSLFGNVLVCHVIFKNQRMHSATSLFIVNLAVADIMITLL
NTPFTLVRFVNSTWIFGKGMCHVSRFAQYCSLHVSALTLTAIAVDRHQVIMHPLKPRISI
TKGVIYIAVIWTMATFFSLPHAICQKLFTFKDRSLCLPDFPEDLFWK-YLLATFILLYIL
PLLIISVAYARVAKKLWLCNMQYFALRRKKKKTIKMLMLVVVLFALCWFPLNCYVLLLSS
KVI-RTNNALYFAFHWFAMSSTCYNPFIYCWLNENFRIELKALLDLSS
>Bilateria_human_sp__Q9P296__C5AR2_C5a_anaphylatoxin_chemotactic_receptor_2
MSDADPLRVAPLPLYAAIFLVGVPGNAMVAWVAGKVAR-RRVGATWLLHLAVADLLCCLS
-LPILAVPIARGHWPYGAVGCRALPSIILLTMYASVLLLAALSADLCFLALGPAWWSTRA
CGVQVACGAAWTLALLLTVPSAIYRRLHQEHARLQCVVDYGSSSTENAVTAIRFLFGFLG
PLVAVASCHSALLC--W-----------AARRCRPLGTAIVVGFFVCWAPYHLLGLVLTV
AAPNARALRAEPLIVGLALAHSCLNPMLFLYFGRQLRRSLPAA-LVSE
>Bilateria_human_sp__Q9UKP6__UR2R_Urotensin-2_receptor
MLNPSSLEVTIGTLLSAMGVVGVVGNAYTLVVTCRSLRAVASMYVYVVNLALADLLYLLS
-IPFIVATYVTKEWHFGDVGCRVLFGLDFLTMHASIFTLTVMSSERYAAVLRPLDTVQRP
KYRKLLALGTWLLALLLTLPVMLAMRLVRRGPKSLCLPAWP--RAHRAYLTLLFATSIAG
PGLLIGLLYARLARAYRRSQRSFKRARRPGARALRLVLGIVLLFWACFLPFWLWQLLAQY
HQAPRTARIVNYLTTCLTYGNSCANPFLYTLLTRNYRDHLRGVLSLSS
>Bilateria_human_sp__Q9UNW8__GP132_Probable_GPCR_132
MGNSEESRIVLVVVYSAVCTLGVPANCLTAWLALLQVLQGNVLAVYLLCLALCELLYTGT
-LPLWVIYIRNHRWTLGLLACKVTAYIFFCNIYVSILFLCCISCDRFVAVVYALESRGRR
RTAILISACIFILVGIVHYPVF---QT----DKETCFDMLQMDSRIAGYYYARFTVGFAI
PLSIIAFTNHRIFRSIKQSMG---LSAAQKAKVKHSAIAVVVIFLVCFAPYHLVLLVKAA
AFSYERLYTASVVFLCLSTVNGVADPIIYVLATDHSRQEVSRI-TFSR
>Bilateria_human_sp__Q9UPC5__GPR34_Probable_GPCR_34
MQNEKLLSTVLTTSYSVIFIVGLVGNIIALYVFLGIHRKRNSIQIYLLNVAIADLLLIFC
-LPFRIMYHINNKWTLGVILCKVVGTLFYMNMYISIILLGFISLDRYIKINRSIQQRKTT
KQSIYVCCIVWMLALGGFLTMIILT-LKKGGNSTMCFH-YDK-KGEAIFN--ILVVMFWL
IFLLIILSYIKIGKNLLRSKRSK-PNSGKYATTARNSFIVLIIFTICFVPYHAFRFIYIS
SQLNEIVHKTNEIMLVLSSFNSCLDPVMYFLMSSNIRKIMCQLLKIQS
>Bilateria_human_sp__Q9Y271__CLTR1_Cysteinyl_leukotriene_receptor_1
MGNDDFRNQVYSTLYSMISVVGFFGNGFVLYVLIKTYHKKSAFQVYMINLAVADLLCVCT
-LPLRVVYYVHGIWLFGDFLCRLSTYALYVNLYCSIFFMTAMSFFRCIAIVFPVQNINTQ
KKARFVCVGIWIFVILTSSPFLMAKPQK-DENNTKCFEPPQD-KHVLVLHYVSLFVGFII
PFVIIIVCYTMIILTLLKKSM--KKNLSSHKKAIGMIMVVTAAFLVSFMPYHIQRTIHLH
FLHNLRMQKSVVITLSLAASNCCFDPLLYFFSGGNFRKRLST--SLPE
>Bilateria_human_sp__Q9Y2T6__GPR55_GPCR_55
MQNNELMKTLQFAVHIPTFVLGLLLNLLAIHGFSTFLKNRAATSIYMINLAVFDLLLVLS
-LPFKMVLSQVS--PF-PSLCTLVECLYFVSMYGSVFTICFISMDRFLAIRYPLLVSHSP
RKIFGICCTIWVLVWTGSIPIYSFHKV----EKYMCFHNMSDDTWSAKVFFPLEVFGFLL
PMGIMGFCCSRSIHILLGRRD-HTQDWVQQKACIYSIAASLAVFVVSFLPVHLGFFLQFL
VRNSQSISFFLQLSMCFSNVNCCLDVFCYYFVIKEFRMNIRAVLVLQD
>Bilateria_human_sp__Q9Y5X5__NPFF2_Neuropeptide_FF_receptor_2
MMNQPQVAAIFIISYFLIFFLCMMGNTVVCFIVMRNKHMHTVTNLFILNLAISDLLVGIF
CMPITLLDNIIAGWPFGNTMCKISGLVQGISVAASVFTLVAIAVDRFQCVVYPFKPKLTI
KTAFVIIMIIWVLAITIMSPSAVMLHVQEEKNVYWCREDWPNQEMRKIYTTVLFANIYLA
PLSLIVIMYGRIGISLFRAAVQWHVVSRKKQKIIKMLLIVALLFILSWLPLWTLMMLSDY
ADLSEINIYIYPFAHWLAFGNSSVNPIIYGFFNENFRRGFQEAFELKE
>Bilateria_human_sp__Q9Y5Y4__PD2R2_Prostaglandin_D2_receptor_2
MSNSRYIDHAAVLLHGLASLLGLVENGVILFVVGCRMR-QTVVTTWVLHLALSDLLASAS
-LPFFTYFLAVHSWELGTTFCKLHSSIFFLNMFASGFLLSAISLDRCLQVVRPVWAQNTV
AAAHKVCLVLWALAVLNTVPYFVFRDTISLDGRIMCYYNVPDNSRQVALAVSKFLLAFLV
PLAIIASSHAAVSLRLQHRG------RRRPGRFVRLVAAVVAAFALCWGPYHVFSLLEAR
AHANPLVWRGLPFVTSLAFFNSVANPVLYVLTCPDMLRKLRRSLALSS
>Bilateria_Pdumerilii_Pdu_NKY_R1
MANKAWVRGIFIVLYAVIFLLGISGNTLVVFVVIRNKSMQTITNIFITNLAVSDIMMCLL
AVPFTPLSAFLESWVFGEALCHIVPMTLGVSVYVSTLTSTAIAIDRYFVIVHPFKPRMKI
FVCLLLIVAIWIVSVSISLPLAIYQKVSNVKQTYSCYEHWPKDTARQFFTVTNLILQYIV
PCSIITFCYIKVSVVLRIRAKRDEMEIRRKRRANKMLIAMVSIFVCCWLPLNVVHIITEY
HKPF-YLFLVFFIAHVIAMSSTIYNPFLYAWMNENFKKEFKTVATVDT
>Bilateria_Pdumerilii_Pdu_Elevenin_R1
MSNP-LDLVPLTIFYILTFLLGLVGNVLVIFSILRYRRMRNVTNIFLTSLATADLLLVML
CVPIKLAKWYSFTWTFGAFLCKFVHYMQNVSVLCSVLTLTTISLERYYAILYPVKAKCTQ
KRARKVVVLVWALSVVLAIPIIFG-QMKQVGG-YWCIKEWPNKTYSLIYESAMLFLIFIL
PLSIMGFAYVSISREMWRISTRVRDDIATRKRVIKMLVAIIVLFAICWGPLLIENLISAF
GVTEAHMKHVRRALHLMAYSNSCVNPIVYAFMSRNFRKCFQSTFQVAK
>Bilateria_Pdumerilii_Pdu_Allatotropin_R1
MPNPSRFEWVLIVLYIQVFTIGLCGNLLVCFAVWRNQHMRTVTNYFIVNLAVADLLVIII
CLPPTVLVDVSETWYMGAVMCKVVHYMQGVSVSVSVLTLSCISVERWYAICHPLTFRSTT
TRVRSIIVVTWVVALVILIPELIVLDTSSKYNLTVCRPTMP-FYNPMAYELFKMVALYFL
PIILMSVTYGNIVICLWSNAITAEAQLIARRKAAKMLIAVVVMFGVCYLPVHLTNILRYA
KLLPENITFFPLVAHWLCYFNSAINPVIYNFMSARFRNEFKHACTLTT
>Bilateria_Pdumerilii_Pdu_Allatotropin_R2
MPNPSRFEWVLIVLYIQVFTIGLCGNLLVCFAVWRNQHMRTVTNYFIVNLAVADLLVIII
CLPPTVLVDVSETWYMGAVMCKVVHYMQGVSVSVSVLTLSCISVERWYAICHPLTFRSTT
TRVRSIIVVTWVVALVILIPELIVLDTSSKYNLTVCRPTMP-FYNPMAYELFKMVALYFL
PIILMSVTYGNIVICLWSNAITAEAQLIARRKAAKMLIAVVVMFGVCYLPVHLTNILRYA
KLLPENITFFPLVAHWLCYFNSAINPVIYNFMSEKFQKAFRNTLNVCN
>Bilateria_Pdumerilii_Pdu_Excitatory_peptide_R1
MCNNTPEAFVVPIVFALIFIVGVVGNGLLIFIVLHNKNMRNVPNVFIVSLALGDLLLILI
SVPFTATIYTFTEWPYGEVMCKIIEFLQALSLGVSVFTLTMLSYDRYIAIVDPMKRHRSM
AVTIGCAIAVWIVSTVLAVLELFGAHIRRYNGLQICEV-YPSTWYEKFHVLFRFLVYFAI
PVVIIGVFYVLMARILITSSRQQIKQMEARKKVARVVLSFVIVFCLCWFPRHVYLLWYYF
DPADMFWHIFKIFGFCMMFINSCVNPLTLYFLSKQFRKYYNRYLVMAT
>Bilateria_Pdumerilii_Pdu_Elevenin_R2
MSNYMLEVTFVSLFYSLTLLLGLIGNLLVISSILRFRSMRTVTNAFLTSLATADLLLIAF
CVPIKFAKWFSYTWTFEKFLCKAVHYLQNVTVFCSVLTLTFMSIERYYAILHPMRTR-SV
KRACVVCLIIWAVSFVLAGPNLYIQDHKPVGGHFWCVDRY-DEIIYKIYAVYMLLLVLVA
PLIIMSFAYISICKELWSLMSRDKTSDDSTKEVIKMLVAVILLFAICWGPTLVDSVLANF
HLIDDYVKHMRQAFALMSYFNSCVNPIVYAFMSRNFRKTFKATISMTR
>Bilateria_Pdumerilii_Pdu_FMRFamide_recptor1
MVNPVQTQAALIVLYTLTTALSVGGNLIVIIVFIFGKRSRSELRGFLINLACADLIMAVF
CLPFTFTMVMLDNWIFSEPMCPIVLYMQTVSVTASVCTNMAIGIDRFWVVTFPLRSRITK
SRSKIVIALVWLIAFGLSSIQLVIGRAVRTPGRTDCAEVWPADTWRRAYTFFILILTYLL
PLGILSLTYSIVAVRLWQRTARDSQQLRSKRKVIKMLVIVVVLFGVCWLPLHVFILVLDL
HPYLQLFVALYYTAHWLAMSNSFVNPIIYGFLNDSFRNDLKRLFQLSV
>Bilateria_Pdumerilii_Pdu_FLamide_R1
MIN-ILYTIVVPILFGFVTLLGTFGNLLVIYVIFSRQKMRTVTNLLLLNLAFADLTFLLI
CPPFTALSFATMRWPFGNVVCKLMHYLLNVTVYVTIYTLVLISVIRYMTILHNTETIRTK
RNIMMMCFAIWLLMLVVNIPILVSYGVTYPEDTPDCNI-Y-DHDIGRNIFATFFVFAYLL
PLFIILVVSVLILQHINRNK-KQVKSGDRKKKASRLLILVVVIFALLWLPVHIHLLIAYF
GTLPKFYVAISMLWNTLAYFNSCVNPFIYNYASKEFRDSFREVMSVTN
>Bilateria_Pdumerilii_Pdu_Allatostatin-A_R1
MPNERLISIVVPVFFGLVCILGFIGNLLVIVVVLLIQKMRNTTNLLILNLAVADLLFIII
CVPFTAELYAMPVWPFGNVWCKLYQYLINVSVYVGAYTLVLIAIDRYIAVVHPFKAITTK
KHCCGIICFVWFIICIFNTPILYHYSEFHYVQRSTCLMSLENQNAGKVFYGCFFAFCYVI
PLTMVCVIYGTMLKSLLHGAFKSAKNLQSERRVTKMVFCVIAVFAISWLPLQAIFMNQHF
GTYPKANLAVKIASTCLAYMNSCMNPVLYVFMSKNFRKSFSKILTMET
>Bilateria_Pdumerilii_Pdu_Achatin_R1
MLNETAAVIQRVVMLTVIMLMTFVGNVVIILVLTRYRKLNSRVNIFIVNLAIGDLSVFLF
TMTTELLFVVFGAWVVGAVACKILLYAQIVTLASTTFILAAMSFDRFMAICRPLSFGNTA
SRARKMIVVSWLMAFMFASPQLLIFKQKAIGGVYKCQSRYTAWWQRKLYFTFMTAYILVI
PAIFISFCYINVVKVVWRQGTDKKAIPRAKIKTIKMTLSIICSFIACWTPYFVVHLIHIW
SEYTDIPEAVYAFAETMALLNSAVNPILYGCFNIKMKRGLTELFNNSS
>Bilateria_Pdumerilii_Pdu_DH31-like_R2
MFN-ALWIVVTPILFGFIFIVGIAGNSLVVYVILAKPQMRSVTNLLLLNLAIADISFLLI
CIPFTAYKYVALGWTFGDVLCKTVKYFLYVTAYVTIYTLVAISVLRYLTIVWNTSTRQTK
KNITRLILVIWLVILIVNAPVLAIHQVKSSFGYTYCGLE--DKSVG-PLFISFFVCSYVL
PLFVICFLYLLIVWHLHKSKKKQERGNNRTTHVARVIFTVVLVFGTSWLPLHINSLVAKY
GSLPSWYEVFRVLWNCLAYGNSCANPFIYNYVSAEFKRAFKETIELTR
>Bilateria_Pdumerilii_Pdu_EFLGamide_R1
MGNSIPYRIVGCFFVSLIFLVGLVGNMMVVIVVARTSSMHTPTNCYLVSLAVADVLVLIS
ALPTI-YEFLIDQCIIGKVGCAIMVFLQYLGINASSLSITAFTVERYIAICHPIKSQTTV
KRAKRIILSIWAFSIAYCSPWLGLATTVERQGTEACT--F--KLKRSSYLMADLVIFYVF
PLVMTCILYGLIARILFRSTIKSRSVTSSRVQVVKMLAVVVLLFAFLWMPYRVLVVYNSF
ASKPD--YWFILFCRLMVYMNSAINPVLYNAMSVKFRRAYKHLLAVDR
>Bilateria_Platynereis_Contig1376
MQNHLVEIILLIVAYSLVIIVSLFGNILVCYVILVYRRLHTVTNMFIANLAISDISMTVL
NIPFNIVRHILDNWPFGEIMCGFVNISLMTSVYVSTFTMAAIACDRYAVILFPLRPRLTC
KAGLVVIVMTWLVAIALSLPFAIFARLEQVDTALRCRLRYPQDQHEKAITLFTMLCQYVV
PMAVTAFAYGHIVHKLWSRALQQMHHQRARRRTIKMLIIVVVIFCICWLPLNLYHLLTDF
HPDTHHNSSVYLACHWLAMSSVCYNPFIYCWLNHSYRSQIRARFSHSS
>Bilateria_Platynereis_Contig2035
MMNTLHIKAIFITMYSIVFGFCFFGNLLVIFTVLMHRKMRTVTNFFLANLAVADLCVGVF
CVLPNITLYVSRDWKLGRVMCKLYYCVQAMSYAASIIILMVISIERYFAILHPFRCKMTI
FLLRVIVLLIWVIAAGCGIPFLIFYDQIELGSIYFCIDTWRGHYDGKAYVVVNLVLWYLI
PLFVMTFLYTRISIVLWRSSKQRRRRQRARRRVIRLLVAIIVAFALCVLPNHIRMLWEQV
AQHHEWTYLIPPIVHLIFYSNSALNPVLYAFLSDN-------------
>Bilateria_Platynereis_Contig2327
MDNSMPETIILTIVYSLIFITGVLGNVCTCIIVAKNTYMQTATNYYLVSLACSDVLTLIL
GLPPELYTIWEYPWAFGEPFCVVKIMLSEMTSSASVLTITAFTVERYVAICHPIKAHTSL
SRALKIIIVLWVLSSLWALPFALHARTYHVTTSLICNIA-PE--YNK-YMQMSAFLLFLI
PMTLIIVLYILIGLTLRQSGAADSSPTAARRAVLKMLVAVVVAFFICWAPFHAQRLMTAF
IPDHEIQSVLFYISGVLFFVSATINPILYNLMSKKYRQAFKDTLEMSS
>Bilateria_Platynereis_Contig2773
MNNDLTLRYVFLVANLVIFLFGLLGNALVIYIIALFAKVRSVANYYIWNLAFADILC-IA
ALPLFGYNTFTSHWPFGKTFCKIGYVLRDINKFTSVFTLVALSVDRYLATFHRMAYLRTI
QVGKIICLTIWLLSFLIAMPYFLFARTVPHPGTSSCRLVWPNRIYMKFWTYFQLAVGLLI
PFAIIIGSYILLMHRFRTLIKAKSRIRRSGRKMTQTVIAVVFTFLFCQAPYHAINIANIY
RELERLYAYINGLAQVLVYISSCCNPIIYALLNENFRKLYAIVLKVTK
>Bilateria_Platynereis_Contig3110
MQNELYKVIPVTIVYCVIFVTGIIGNVSTCIVIARNKYMQTATNYYLFNLAVADLLVLVL
GLPLETYSFWQYPWIFGEAFCVIRTMAAETSTYASILTITSFTVERYVAICHPMRAQTSL
KRAIKVIVLLWIVSVICSIPMVLQFGVVYLKGSATCTVD--K-ALDHVFEI-ATFLFFLT
PMTVITVLYALIGLAIKRSALRARQQAHARRSVLKMLVAVVVAFFICWAPFHLQRLMVIY
IKKE-FQKILYYVSGILYYVSTTINPILYNTMSLKFRQAFKNTIELDP
>Bilateria_Platynereis_Contig3489
MENPNDDSLVSVITYTILFFIAAVGNLMVFIALFRNRHRRSRVNLFIMHLAIADLMVTFI
MLPNEIGWHITVNWTAGDVGCRILMFFRTFGFYLSSFILVAISLDRYYSISTLRSITRAR
RRSQVMIAIAWILSAVASIPQSIIFHEERHPK--QCVTFFPSVAHERAYNMFNILAVYVV
PLGFIIVTYSLVLWRISNRKLVGNPIERAKNRTLKMTVVIVCVFIMCWTPYIVMLAWACI
DRNSSVNPKFTRFLFIFAVSNSCMNPFIYGMFTQVFQHEVSKIL----
>Bilateria_Platynereis_Contig3604
MMNPDYPGIIMVAIFGLICVIGLVGNGLVIFVILRYTKMKTVTNMYILNLSIADTLF-LL
GLPLIMTTVILKQWIFGYAMCKIFYILTCINTFTGAFTLTVMSGDRYFAVCFPITSMKTS
KYASLAIAMTWLVSLLLMIPIFLYATKLESSGRYSCSIQWPSISPEKAFIYYTMLIGFVV
PVLLISILYTLLVVRLRTTG-KSAEKRRSHRKVTKLVTMIIVVYIFCWLPYWAFQLHLIN
SPAPKWKLIIYQCFTVLSYANSMVNPCLYAFTNENFRESFINAFKVRS
>Bilateria_Platynereis_Contig4699
MMNPTWEILLKSLFSALIIIAAILGNTLVIYIVWRNKRMRTTTNYFLVNLAVSDLMVTLS
CTWVHLVDDLTEGWVLGAFFCKFNSFAQVLSLVSSIMTLTLISCDRFFGIVFAMKAHMTE
RRSPIFIMIVWILAVGISSPLLVYREQRSRHTEIWCDDTWPEFPSRTAYYTFISLVLYFF
PILVMSIAYSFIIWKLWSSHMEVRSQDRIKKRVIIMLVIILSVFALCWLPFQIAILYNEH
RSNK-WYGNFNYFANYIAYANSAFNPVIYTGFNENFKRGFKSLFNLQS
>Bilateria_Platynereis_Contig5831
MYNPNPDNLVSVVSYGVLFVISAIGNLTVFITLLRIRRRRSRVNLFIMHLSAADMIVTFV
MLPLEVAWHISVGWNAGDFACRTLMFFRVFGFYLSSFVLVTISLDRYFAINHPLSLNDAD
KRGKIMLFFAWLLSTIASLPQSVIFHVEKHPWFEQCVTFFPSFAHELAYNLFNLSAMYLV
PLVIIVVVYTLILRQMTKKSRGGDRIEKARIRTLKMTLVIVIVFVTCWTPYFIISAWWWV
DRQSKIDPKVQRALFIFAVSNSCVNPIVYGFFTTAVQREVGSVFRITT
>Bilateria_Platynereis_Contig6311
MSNVPHIKVILILCYVLVFICCIVGNLLVIVVVLVHEKMRTVTNFFLANLAVADFLVGVI
CVLPTLDGLINPDWKLGRALCKLRFFVQASSYNASIAILTAITVERYFAIIHPMRSKRSL
CLLKGVVVCIWIFAAATGSPLIFLYDVQN--G--FCNPRRDKEHYLRIYVTLSFVFLYVI
PLLLMLVIYTRISIVLWKTSKRRQNALTARRKVVRLLIAVILCFTFCLLPHHIDSLMFYW
GAARAVFRFLWALIPLITYSNNGLNPFLYAFLSENFRKSLYETVSMRS
>Bilateria_Platynereis_Contig6757
MVNSTSMVILLTLAYLIVFTLSIINNSLVVAAIYRNTNLRTVTNYFIANLAIADIMVSIL
VLPITLLSNLFEEWWFGQLLCKGAPYLQGVAVSASVNTLAAVAVERYLAIFYPKTKRLSP
QLALIIISLIWVLALCISIPWLLVYTE-TLP-YVTCMQIWKDPAMQRGYIGVVFLSCYLI
PLVFIAIFYLLIGIRVWKRRVTERNIHRSKIRIVRMLLAVFIIFALSWLPLYSLWMRAMF
GSKPQLRRYITPLAQWLGAANSCVNPFIYCYFSANFRKSIVAVLRIDV
>Bilateria_Platynereis_Contig6921
MAN--YYQTEQLTFLCILFAFIVIGNASVLIAISLSKNRKSRMNFFIMQLAIADLATGLI
AVLTDIFWKSTVEWHAGNIACKCFRYLQSVTTFASTYVLVAMSIDRLDAIARPMSFTGSA
KRARILVCTAWGLAGAFSVPIIFLNKVMSVHNMQQCWILLPESWHWKLYVSVLALLLFIL
PAIIITICYTVIVIIIWSKGS---------------------------------------
-------------------LDGSTRP---RFIGKGIRRN-EN------
>Bilateria_Platynereis_Contig7223
MGNPTYAQVVMILMYTTITVLAVGGNSIVVYIVLAYQRMRTVTNYFIVNLSLSDIIMSCI
CIPFTFIANMLHYWPFGAIMCPLVTYAQAVAVFLSAFTLVAISLDRYVAIIYPLRPRMTT
NQAALSIFLIWFLSLAVPLPIAIVSKVQPALGRDECRENWPKAEQRYVFSVVIMVLQYFL
PLFVLLFTYTRIAIVIWVKRTRDQRMAASKRKMVKMMITVVIIYALCWLPLHTVTIAGDL
HPAVRYIQVVWIACHWLAMSNSCYNPMVYCWMNSKYRNGFRYVLALNH
>Bilateria_Platynereis_Contig7243
MGNQWYLQLIYIIIFVSMVIVAAGGNIIVIWIVLAHKRMRTVTNYFLVNLAVADALISIM
NTLFNFVYMLYSDWPFGRNYCRFSQFIAPCTISASVFTFMAIAIDRYMAIIHPLKPRLSA
RTVLGVISVIWVASVAIAFPNLVYAQTHTWTTRTICFIVWPDKETDLAYNIFLMCVNYFV
PLAILTVTYVRVGVELWGSQTRQEENVRSKRKVVKMMIVVVIIFGVCWLPQHVFFLVTNK
NEDLTHIQHIYLVIYWLAMSNSMYNPIIYCWMNARFRKGFKYVFTMEE
>Bilateria_Platynereis_Contig7723
MSNNMLSGEVRIPLYSLIFLLSVIGNTLVIVTLAQNRRMRTVTNVFLLNLSISDMLLAVF
CMPFTLIPTLLRNFIFGKTMCILIRYLQGVSVAVSVLTLVSISLERYFAICQPLRSRSTL
SHAYKMICAVWLISFFIMVPIAIFHKHVPIPGRHVCREIWANKALEHTYTIFLLLMLLVG
PLLLMLLAYGRISLCLYQRRSNTEKSLRAKRRVIRMLFVVVLEFFVCWTPVYVLQTWLVI
NPANHVTPMMMNLFHLLSYVSSCCNPITYCFMNKKFRQGFLSAFTMAN
>Bilateria_Platynereis_Contig8649
MRN--ANKQAQVIFELVLFTLIVVGNLAVLIAILSKRGQRSRMNFFILHLAIADLSAGFF
SLPWT-IWKITKEWYAGDAMCKILRFSQSTVTYASTYVLVSMSIDRLDAIARPLSFTGSA
FRAKILILLAWVFSCLFSLPMVFINKEKIFQGTTQCIIDFPQKWHWQVYITLIAIVLFLI
PAIIIAVCYFIIIHIIWSKSSSRGVIPQAKIRTIKMTLVIVLVFIICWSPFFIFDLLDVY
GYVPPSKVAISVFIQSLAPLNSVANPVIYGIFSSRICQNLRKV-KAKT
>Bilateria_Platynereis_Contig9123
MVNTILYKRAVPILFGMITGIGLFGNVLVILVILLNRHMRSTVNMALLNLAFCDVMFLMI
CVPFVAYHYAADNWLIGEPICKMSQYILFVTMYVTVYTLVLVSALRYFTVVHGNATYKTR
RNICMMIASMWIVALTMNIPILFIYQVKTFAPYYYCGMK--SQLVGQRLFLSFFVLDYVL
PLLAIGTLYVLILRYLCRKRQTGVSTGDHTTYATRVVVIVVAVFGACWLPLHVHLLVAYF
GHQPYAYQVYRMLCHVMAYSNSCLNPLIYSYASKDFRNAFGNLCELNS
>Bilateria_Platynereis_Contig9310
MVNPPGLVVLLSFLYGSISLLAVVGNTLVITVIAKNKSMQTVTNFYIANLAIADVLIGIF
SIPFQFQAALLQRWDLPEFLCPVAPFFKEMTVNVSIITLTVISIDRYMAIVHPLKPRCSR
RVAKAVMAVVWTFSLCSGIPMAIIFSVEKEEGVYKCHPHFPKVDLGKLYRLYLIIVQYFF
PLIIICVAYFRVMYTIWGNQARDQKLNKNKRKVIKMLVIVVAMFAFCWLPLQTYNLLSEF
-QEIRYINIIWFCSHWLAMSNSCCNPFIYGLLNERYKNAFRQLFRVNA
>Bilateria_Platynereis_Contig10331
IGNA-AFK-IRIIALYVLITTGTIGGLLVFAWLWHNRRRKSRVNALILHVAVADLFVILG
ACLIQLIWE-HRNWALGEAVCRIVKFIQSFAMSSSNYMVVVLSLDRHQAIRSPLREPFP-
--VWKMTLTAWLCAAFVSSPQLIVFRTN-ISNMTLCESIWRERVERQAYIVFVDVMVFIL
PFIILVLCYVRIFLKIAEKADPSSSLPKAKIKTLKMTVVMVLAFIICGMPYPILELIYSF
GDHKNVSAALAAVLGSMAVANSAANPYVFLLFNANWRRVF--LLSVKN
>Bilateria_Platynereis_Contig11482
MGNRNPKVIGLICSYVIIFLMAMTGNLMVLVVILSYKSMRNVTNFFLLNLALADLLVTLV
CIPLTVGEIIYKEWIYGLFLCKTARYLQGVSVAASVLTITALSLDRYIAIQHPVKSRRTT
GHVKKVIVCIWVIATGIMVPLIIVLRLSVHPTLTFCHENWPQPHSRMVFDVFLFIFIYVV
PGIMVVFSYSTTGCHLLMGTNQSNKVVAGRRRVARMLLLLAVLFAVSWMPYYIVVLFMDF
SDSQNQYLSALSFALLLGHSHSAQNPILYCFMNTNFRRTILGLLELSR
>Bilateria_Platynereis_Contig11489
MQNDKTTQIMLIVAFAILIAFGALGNGLVCFVVARNPSMRTPRNIFIINLAISDLTLCLF
TQPFNLLKVSMSMWSLGGFMCKFVPMFAGTNVFVSTISITAIALDRFQVIVYPTRDSMKR
VGAAVALLAIWLISLLMASPLLIFNVLKPVDGYYVCVEN-PAHYEKGAYSIASMIFQYIV
PILIVTVAHARICNKLKYRMIKNEREAKRKRKTNTLLVTIAAVFVCSWMPLNVFNIMADF
NHSYDKNGLVFPICHLLVLSSACTNPLLYGWLNENFRREFVSVLELRS
>Bilateria_Platynereis_Contig12797
MENRSEDLIVLPIILSLIAFCAFISNGLIIFGVLGFRRMRNGPNLLILNMAFADLVFLLF
CIPTSILNHAMEESLLTTTLCKFVHYIFFVTVYVGIYTLVVLCVFRLCSEMMSTKFMLSK
TNAVITSMVIWVAFMTSHVNLLVHQDAA-FQEPFICVHS--DQTRMRTLWITFLTCAFLL
PLIVICSLCALILHGL---AVQAAIDSRHRRELTLMTMAAMVVRTLCWLPIQVFILVDIF
GVSENLYRKAEMISVCCAFLGSCINALVYNCVSTDFRIAFRDVITVSD
>Bilateria_Platynereis_Contig13390
MDNPTK-RLPTSITYGLAFVVGVIGNGLVVFALLGDKKARNATSAFLVSLAVADLLFLLV
CVPYEAASKLVNYWSGGLVLCKVSGYVDMLTAAASILNLTAVSVERYVVIVHPMKTRSTL
GNTIKVILIVWLVALLLCSPILHIMSTATYNNRQECWDNFRNQDERIAFAWYQLLIMFLL
PLIVMGYCYAIVIHVLWLSTKQSAEVREARKQVIRMLLTIIVIFLLCWGPKLILTILKRH
ELAMEDAFAINLAINLLPYLQSAVNPIIYGFMSKNFRRSLRSACTING
>Bilateria_Platynereis_Contig18672
MANKYLEQVLVPILWGLIIIVGLLGNGLVVYVMLRYGE-RQTTNCYIVNLAFTDLAFVLV
CVPFTMLHYIYPLWPLGQFMCKFTLYMTYVLVGATCLTLTAMTVDRYFAIVHPIRSKRTP
RMATIISISIWIVSFITATPFAIYSDVTE---EFYCREIFSE-AVSRVVLVTVVTTTYII
PLTIIIVCYTFIIRNLLRHSLTQTNQMRKRRKAIKLVAVVVALFAFLWMPIHIFQLWVKF
DKNFNAMYLYKIIAHTLSYASSCVNPFVYSFLSDGFRKALKKAFEINE
>Bilateria_Platynereis_Contig19172
MTD-VLWQIVTPIILGIIFLLGMGGNCLVVYVILTGPTLRGPTNLFLLNLAFSDIVFLLI
CAPLTAYKYAAFTWQVGDVLCKVVNYSMYVSCFVTIYTLVAILVLRYITIMWNTKTKQTR
QNITNLLILIWIVVLFVNAPVILIYRVKSVGSYSYCGSL--DEAVG-PLFVCFFALAYVL
PLFISFFLYILISRNLHKNRDTTNQECREDHTAFKVVYIVVLVFGISWLPHHVHSLVASY
GKLPSWYEVSRILRLCLVYGNSCVNPFIYCCVSAEFRKAFKETMELGD
>Bilateria_Platynereis_comp363387_c2_seq1
------------------------------------------------------------
------------------------------------------------------------
---------MVYHICICNAPIVSQFSVFHYVNRSECLSSLESQKAGRVFYGCFFTFGYVI
PLTVVCALYGAMLKSLFRGVVKSRRNHQSERRVAKMVFYVIALFAISWLPFQVTFMVQHF
GAIDNFFISVKISVTCFAYMNSSMNPVLYVFLSENFRKSFYKIL----
>Bilateria_Platynereis_comp385352_c0_seq1
MNNSITFQAIVPTVFTIMILFGTIGNSSVIYVIVKCKNLQSTIHLLLLNLAVADMLFLVT
CGTFSTIHYAVLVWPFGDVVCRIVQYLLYVSCYVIVYTLVIVSVVRFMTVVYGLNLAADK
KYCIVTCVLIWITFFVMKIPILVVHGVNSNSGRAECVIS--GRQEGQILFGSFFVFAYIL
PLLAIVTLNVSMLIHIKRIR-NNSMSPERTQHVTRVVILVVSVFALCWLPLHIHLLLAYY
STIPPIFNVLLVVWHCLVYLQSLLNPLIYNACSKDFRDAFKNVLQVRQ
>Bilateria_Platynereis_comp392684_c0_seq1
MPNERLISIVVPVFFGLVCILGFIGNLLVIVVVLFIQKMRNTTNLLILNLAVADLLFIII
CVPFTAVIYAMPVWPFGNAWCKIYQYLINVSVYVSAYTLVFIAIDRYIAVVHPLKAITTK
KHCCGIICFVWFIICIFNTPILYHYSEFHYVQRSTCLMSLENQNAGKVFYGCFFAFCYVI
PLTMVCVIYGTMLKSLLHGAFKSAKNLQSERRVTKMVFCVIAVFAISWLPLQAIFMNQHF
GTYPKAYLAVKISSTCLAYMNSCMNPVLYVFMSKNFRKSFSKILTMET
>Bilateria_Platynereis_comp398939_c0_seq3
MSNPNDDRRMAVIAYSTLFFIAAISNLTVFLTLFRNRHRKSRVNLFIMHLSAADLIVTFI
MLPLETIWNITVAWLAGDIACRMLMFFRAFGLYLSSFILVTISLDRYFAILHPLSMNDAD
KRGKLMLTMAWLFSGIASLPQSVIFHVEYHPG--QCVTFFPSPAHELAYNLFNFITVYAL
PLIVIIIAYSLILIEMTKKTRGVGKIERARVRTLRMTIMIVLVFIMCWTPYFVISTWWWF
DRESKVNTKVQQGLFMFAVSNSCMDPIVYGIFSLDFKREFRRCCNVSS
>Bilateria_Platynereis_comp399351_c0_seq1
MTNPLGEIIPVTLVYSATFLVGVLGNTLVIFSIAHYRRLQTVTNIFLTSLASADLLLVVL
CVPIQLAKWFAFTWQFGEALCKIVHYLQNMSVICSVLTLTAMSIERYYAIMHPMEAKFTV
TRAKRVIIAVWILSITLSTPILYG-QIIEVGKAFWCVKDWRSPLYSQIYEVCMLMLIFIL
PLIIITFAYINICVELWIMTSRTSDDDRTRKQVIKMLVIVIFLFAICWGPLLIDNVLQAF
GVVEGAVKHARQAFAVMAYANSCVNPVVYAFMSKNFRDSFRHAITMTT
>Bilateria_Platynereis_comp399672_c0_seq2
MADTAPVTVLLSVAYSVVFLLAVVNNSLVVTVIYRNPQMRNVTNYFLANLAIADITVSLV
VLPITLLSNIFTEWHFGPFLCKAIPYLQAVAVSASVGTLVAVAMERYFAIFVPQKAVITP
NRAVVIIAIIWLIPMCIQVPWALFYSQVEYRSAIICYPRFPSKDFEKLFLCAVFIVCYLV
PLFCICVCYSLIGIKVWKRSVAERNIQRSKIRIVRMLIVVALFFTFSWLALYSIRMRVLY
GGRLKVQNILFPLAQWFGAANSCVNPFVYCYFSEQFRKGFASLLDLKV
>Bilateria_Platynereis_comp403271_c0_seq1
MLNP-ATEVIKTIFYIAAILITIFGNLWVLTTIFLTPKMYIPTYYFLANLAFSDLVVGFL
CMPLHLARHLARDWPFGPHMCKIYQAAQILAVTSNVLFLSLIAADRFFAIVLSRNLQMST
RLTRMVIGLSWLTSIAFASPLLAVTQMQRVDEVTWCAEQWPNSPQRLIFYVTHVVALFFV
PLLVMAILYVLITLKLCRKCFLSTVQNAMRAKVVRTLVVILLAFTICWTPQQIRVFYFAV
NLTEQMSESVWYVTVLLAYLNSAANPVIYAALHTNFRKSSHALFRVRQ
>Bilateria_Platynereis_comp404882_c0_seq1
MVNPQETQAALITIYVFTSFLAIFGNLMVIVVLSSGNRCRTVLSRYLINLAIADGLMAVF
CIPFTFTKAMMGRWMFGSITCPLIMFLQILSVAVGILTNAAVAIDRLVAVSCPMKQRYTK
TRTNVVILIIWTLGVGISVVQLVVGRTKAYDGYDQCSEQWNNTRHRMAYTLVLFVFTYIF
PLTLIACAYAFVIRALWRRRIRDSLQLISKRKVTKMLITLVLVFAVCWLPIHIFNIVIDF
APWVQLYFGLFYCCHWLAMSNSFANPVIYFFMNDSFRADLKYICSLKE
>Bilateria_Platynereis_comp406238_c0_seq1
MENPTALRVLFILIHVIVVLVGTVGNFGMMVVVTRRRLYHDPMYFFLGNLALSDFIKAAM
VLPLTLSHLLLQNWIFGSFLCYFLPMLHSFPIHASILTYMMIAVDRYRSIVHPMRSRVP-
--AGLCTIALWVVAVCVVLPYAVYIKYADLGGVGVCWVN--QQRDIEEYLRAMFVVLYCL
PLAVIAFLYIRVSVELKRRSREDEIDIRKEKRTKKYMIIMICLFALCWCPINILGLVTHF
VWEDGHYDITYLTFTFIGFLSTCINPLLFATMSDSTRDRLKGYFNFMS
>Bilateria_Platynereis_comp406789_c0_seq1
MANSSTVQLLKLFFWGSAFLCGVAGNSIVIYVVSRHGRMKTVTNLYFANLAIADLLFLLL
SIPYTFINHFMNSWPFGEFLCHLTHIGMTTTNAICVMTLVAMGIDRYTAVVKPMAARTTV
HRAALLLGIVWIIGILTSLPVRYFSHLNPRSG--LCEHYFPGTLARKIFNIVNFLVYYAI
PLAIIAFCYCSTSRKLRQRMQAKGDAEKRNRKVNRITITVVATFAACWLPIYAYNFYADF
SSTSETMHIILIISQFLQYVNSALNPLIYSAMCSKFKESFHQTFQTSS
>Bilateria_Platynereis_comp406997_c0_seq1
MED-RWVQTTFIVLYSLVIIMSLIGNIMVIWTLWKHKHMRTVTNYYILNLAVSDLLVATF
VMPLKLLEYTACSWVFNDGLCLAVYFVLPVFVFVSVFTLMAISLERYCALVHPSMTLSSK
RRTRKIIAGTWLISILIASPYIFCKSFSSTEGRQICTDRFSSGQFRRGFFMFLFAVVYVL
PSITIVTTSIRVAIRLLN---VVRKKEENTKKVARMVMVVALSFIIAWTPFYVISFVTQI
QKASSNFLFTMLASHLVGFLNSCVNPIIYHMMNEKFRRSFRRMAELSH
>Bilateria_Platynereis_comp407152_c0_seq13
M------SFALVVILLIVCCLSVIVNLLILIVIASKPEFRSKTEAFISNMAASDIMLAGI
AVPIKLAQTLSKDFTGGDGACKLMMFLPMMSIMTSIYTMAAISFDRYFSIVR--NKHISK
TGMIAVLLKIWIISGAFASPTIYEYSVKEIETETSCGSH-P-ENFEKIYATVIVILAYVL
PLLMITVNYTQVALFLWKAAKSAGAVKKHKIRITKMLALISAIFALCWAPFFVLFTIEEV
TDTDDSFSTLKVVSIV---FSTMSNFVIYITYNSKFRWAFLGMMNTDE
>Bilateria_Platynereis_comp407270_c0_seq1
MANKAWVRGIFIVLYAVIFLLGISGNTLVVFVVIRNKSMQTITNIFITNLAVSDIMMCLL
AVPFTPLSAFLESWVFGEALCHIVPMTLGVSVYVSTLTSTAIAIDRYFVIVHPFKPRMKI
FVCLLLIVAIWIVSVSI-------------------------------------------
------------------------------------------------------------
------------------------------------------------
>Bilateria_Platynereis_comp409064_c0_seq1
MFNETWEVTVKVMMYVIVILLAVFGNFVVMIIVWRNKRLRTTTNYYLVNLAVADLMVTCS
CTWVHLVHDLTEGWVLGALFCKFNSFAQVLSLVCSILTLTVISCDRFFGIVFAMKAHLTE
RRARTCIVAVWVCSIVVASPLLAYRQQFKRITEIWCADAWPPHPSKTIYYSLATVLLFFL
PIIVMSIAYSFVIWRLWSKRRGTVAQNKVKRKVVVMLVVLMAVFVGCWLPLQASILYSVF
RHETSWYDNFQYITTFLAYSNSALNPIIYAGFNENFRIGFLLLFMVTR
>Bilateria_Platynereis_comp409064_c0_seq2
------------------------------------------------------------
------------------------------------LTLTVISCDRFFGIVFAMKAHLTQ
RKARVFIVAVWICSICISSPLLAFRRQETRVTEIWCADTWPSSPSKTFYYTFVSVVLYFL
PICVMSFAYIFIILKLWSKRQGAQLQNRRKKKVVVMLVTILSVFVLCWLPLQVAILFTVY
RSDPDWYDHFKFFATFLAYSNSAINPIIYTCFSDSFRQGFRDTFVVSS
>Bilateria_Platynereis_comp409684_c0_seq3
MTNELYKVIPVTIIYCIIFVTGIVGNVSTCIVIARNKYMQTATNYYLFNLAVADLLVLVL
GLPLETYSFWQYPWIFGEAFCLIRTMAAETSTYASILTITAFTVERYVAICHPMRAHSSL
KRAVKVIILIWIFSTVCSIPMVVQFGVVYLKGSATCQVDY----VHHVFEM-ATFLFFLT
PMTMITVLYAMIGLAIKRSTLRQQQTTQARLAVLKMLVAVVVAFFICWAPFHLQRLMVIY
IKKS-FQNTLFYVSGILYFVSSTINPILYNIMSLKFRQAFKSTIELEP
>Bilateria_Platynereis_comp409700_c0_seq1
MYNPGVERFIVPVLFSLVVLIGCFGNSLVIVVVLKNKDFRTTTNMFILNLSIADLLFLVF
CVPFHAITYTSLDWPFGEAMCKMVHLTQYSSMVASIFTLVCMSVDRYLAVLRPLRTKHQP
IAALGASVIIWILAVAMAAPWPVFYKTQVYDGVIVCADDWGHRQDRSVYFLVLFLLTYAL
PLVSIAVLSALMVHHIWKHPISLEETLQQRRHVTRLVIVVVATFFLCWFPSHLLWLWTSY
FPDTTYFYYFRLSSHVLAYTNSSLNPILYLFLSENFRHGFARALAVDT
>Bilateria_Platynereis_comp410440_c0_seq2
MANDERLARVEISIQGIIFVLALIGNMCVLYGLTYRKKKTSRMHVFIMHLSIADLMVAFF
NILPQLLWDVTYRFQGNDFLCRTVKYMQVVVMYLSTYILVMTAIDRYRAICHPLSNHSSK
KRVKVMIGIAWGLSLTLSTPQLVIFSYHEVEGVYDCWAYFYPEWTVKLYITCFTVSIYIL
PFYILAVLYGRICWEVWKNARSMRGFSRSKIKTIQLTFVVIIAYVICWSPFFITQMWWAF
DENAN--NSTFVICLLLGSLNSCCNPWIYMAFSGSLIQQL---LDLST
>Bilateria_Platynereis_comp410731_c2_seq1
MNNPSAVNVFASFVICLIWVTSIFGNCLVCIVIQRSRRLQSTTNYFVMSLSFLDLGLSVM
YTPFVLGDLIASRWVFGTVLCPIVHFLQYIVTISIMYILSCICIDRFYTILYPLSFKVTR
GGAKRMIIGSLMAAILLSSPTLYFYRVKDTLG-PQCLSMW----IGFTYISLVSVLTFLM
PVLGMISGHSKVFCYIWQAGTTMNPVPRSKVKMVKLIIIVNFVVILLLFPLYVKYIYFCI
HPE-QYMSSLTIAVFITFFISTIAKPSLYLVLNPNFRRGCKEVFPMKC
>Bilateria_Platynereis_comp411495_c0_seq6
MGNPMVLRCLVLVLYLLTFVFGVVGNSLTIFVILRNKRMKTVATCFILNLAVADDLF-ML
SLPFMAYSTYSQNWIFGSLLCTLMSSVHKINFYASIFTMVLMSIDRYLAIVHPLSSIRTV
RNAVWVCVGIWAACCIIIMPFWLYARTGSPKSNTICTVYWPRLEHKWFWANFELLVGFVV
PIIIMVLCYLKLLKHLITENVSHDQTRRPIRKVTVMVFIVTIVFVICWTPYHIVEYTNVF
GRTPETHAIFNTIAQALVFLSSCCNPFIYSISSRNFRTLYASAVQISS
>Bilateria_Platynereis_comp411964_c0_seq1
MVNPDFWTGIFTTFYGLICIVGLVGNGLVIFVVLRYAKMKTVTNMYILNLAIADFCF-LV
GLPFLIVTAIMKHWIFGFAACKMFFILTSINWFTSVFTLTVMSADRYMAVVHPIRSMSTP
MVALVVCFCVWCASLMAMLPIILYTTTVKIMDMESCTITWPEISADKAFILYTLLLGFAI
PVALTSVFYALVVYRLSNSG-KSKEKRKSHRRVTKMVLTIISVYVVCWLPYWVFQVCITF
SDHYRWVSHVFQMITVMSYANSMLNPVLYAFLSDNFRKSFIKAFTLNA
>Bilateria_Platynereis_comp412225_c0_seq1
MTNPNHLKYLIFAFGIVTFIFGIVGNSLVIYIITKFSEIRSVANYYIFNLALADQLF-LL
AVPFFMYSSFMGKWIFGNPVCKLMFILREINKFGSIFTLVALSVDRYLASFHNLGRLRTL
PVGICVCIVVWIASIAMCSPYIMYSSAVKRTDTYSCKIDWPQLTHRKIWTYSQLLVGMII
PFLMITLSYILLLRRLRSIMKQSSRIRKPNRKMTRTVLVVVAIFVVCQMPYHAMEILNLQ
KTEEQAFLYVNALSQILVFISACCNPILYGI-----------------
>Bilateria_Platynereis_comp412559_c0_seq1
MDNTDPATIVLISLYLPIFLVAFLGNLLVLVVILPNRHMRSITNCFIVNLAIADLLVTVV
CVPMAIGQSVYRPWIYGQFMCKITGYMQGVSVAASVFTIMMLSVDRYLAIRHPMTFRTNG
RHALRLVVGVWLLSFAIMLPLIVVLRVDTIAGLHFCKEAWRTPLSRQLYDSFLFIFMFIM
PGCFVTISYSRLGCQLWSVSQQANHIMASRRQVARMLVFIAVLFAICWMPYHILSLYLDF
VELGDMAVKVLPFTIWLGHSNSALNPILYCFMNNSFRRYTTRMLSCAT
>Bilateria_Platynereis_comp412633_c0_seq1
MCNNTPEAFVVPIVFALIFIVGVVGNGLLIFIVLHNKNMRNVPNVFIVSLALGDLLLILI
SVPFTATIYTFTEWPYGEVMCKINEFLQALSLGVSVFTLTMLSYDRYIAIVDPMKRHRSM
AVTIGCAIAVWIVSTVLAVLELFGAHIRRYNGLQICEV-YPSTWYAKFHVLFRFLVYFAI
PVVIIGVFYVLMARILITSSRQQIKQMEARKKVARVVLSFVIVFCLCWFPRHVYLLWYYF
DPADMFWHIFKIFGFCMMFINSCVNPLTLYFLSKQFRKYYNRYLVMAT
>Bilateria_Platynereis_comp412951_c0_seq4
MGNPTASQVTLITLYTLTGLASLLGNGLVILVLCCVRRNHSNLSRYLVNLAVADLTMVVF
CIPFTFTETMLGHWVFGRAMCPLAQFMQVLSVGVSIFTNTAIGIDRYYAVVHPLKQRVTK
TRTLGVIGFTWILSLAIAFVMLIIGRARSYNDFWECREDWYSRSYARTYTIFLLVITYLA
PLFILMFTYYQICNILWHRQARDRNHIASKRKVTKMLIVLVLVFALCWLPLHIFTLAVDI
------------------------APILR--LTKQ-ERAFYA-F----
>Bilateria_Platynereis_comp413010_c0_seq1
MGNDEDLAKVEISLQAVIFILAIFGNGLVVILLSCHKKKLSRMNLLILHLAIADLFVAVF
NILPQLIWDITFRFQGDRYLCKAVKYFQVVAMYASSYVLLTTALDRYLVICHPLKTQTSD
SRVHLLVMTSWILSALFSLPQVFIFSIREISDIYDCWAHFNPEWMLHFYITWFTSAVYVI
PLILLTFFYGRICFVVWKSMRHVRKLSRSKMKTVKLTLTVVLCYLICWAPFFIAQMWMAW
DEHAE--ADAVAIILLLASLNSCTNPWIYFVFAN-ISEHWQK-LSIRS
>Bilateria_Platynereis_comp413651_c0_seq7
MFNHSPSTIVLILLYIPVFLLSLIGNGLVIFVVFRNAHMRRVKNLFLVNLAFADLLVTLI
CMPTIVGQIIVRLWVYGTVMCKVSAYMQGVAVLASIFTLTTLSVDRYLALKAPFSEHRSK
KQALGCLATIWILSAVFLAPVLYVRNLKNVDGVTVCIELWPKGIYRKSYAIFLLLLTYAI
PILIISVCYSLIGRTLCSDELSSSTVMMGRKRVARMLIVLIALFISCWLPYNIFSLSLDV
SSHI-TDALILPFTLCLAHAHSAVNPVLYWFLNKNFRHSIRKAVELTP
>Bilateria_Platynereis_comp414281_c0_seq1
MRNDETPRYVFLVANLVIFVFGLLGNALVIYIIALFAKVRSVANYYIWNLAFADILC-IA
ALPLFGYNTFTSHWPFGSVFCKIGYVLRDINKFTSVFTLVALSVDRYLATFHSMAYLRTI
QVGKIICTVVWAISFIIATPYLLFAQTTVHPGTISCRLIWPSAIYMEFWTYFQLVVGLLL
PFTIIIGSYVLLIRRFRKLVKAKSRIRRSGRKMTQTVIAVVLTFLFCQAPYHAVNIANIY
GEEQRLYTYINGLAQVLVYISSCCNPVIYALLNENFRKLYALVLSLNS
>Bilateria_Platynereis_comp414477_c0_seq3
M-NTLIFQIVVPILFSVMILFGTVGNSSVIFVIVRCKELQTTIHWLLLNLAIADILFLVT
CGTFSTIHYAMLVWPFGDVVCRIVQYLLYVSCYVTVYTLVTVSAVRFVTVVYGLNLAVDK
KYCMVTCLVIWIIFFIAKIPILVVHGVSENIGRTECIIS---------------------
------------------------------------------------------------
------------------------------------------------
>Bilateria_Platynereis_comp414477_c0_seq6
------------------------------------------------------------
------------------------------------------------------------
--------------------------------------S--GRQEGQNLFGSFFTFAYVI
PLFAIVILNFSLLSHIRG---NNEMSQERTQRVTKVVILVVGVFAVSWLPLHIHLLMAYY
STIPHLYNILLVTWHCMVYLQSLLNPIIYNACSSEFRNAFRSVL----
>Bilateria_Platynereis_comp414478_c0_seq9
MANP-GIEVPLIIGYLLIIVFGIFANGLLCYTVVRKKKLRTVRNMFIMNLAVSDIIMCIL
CMPFTLIKLLLKNWPLGEALCKVVPWMQAVNVLASTLTITAIAVDRYQVIVYATNIKDKK
WGAAFVILAIWFTSVLVGLPLLVYSRLEKIKTYTMCLEDWPSSTTRFVYAAIIMFLQFIV
PVVILIVIHWKICNFLKTRILRAMKEAQRHRKNSTLLMAIAIMFALCWFPLTLLNLMADF
NYFMKNFLLAFAVAHMVAMVSACLNPIVYGWFNSNFRREFSRIISLTQ
>Bilateria_Platynereis_comp414501_c0_seq1
MFNLSSVRYTFIVLYALVALLAAVGNTMVIWTIFRNKHMRTVTNYYIMNLAVSDFLVATF
VMPLKLLEYTACTWMFTNTLCSVLYYLLPVFVFTSVLTLVAIALERYYAVVHPFAAMKGK
SRTRKILAATWIIPIVVAAPFLYCTSFAQSDGRQICNDRFPTKTFRKAFFFFLFIAIYLL
PMIIILVTCIRIIHTLLQPIVFSRKREENKRKVARMVIVVAASFILAWTPFYLVSVISQL
QKHSSNFLFTMLITHLFGFVNSGVNPLIYYLMSERFRRAFAAILKLNT
>Bilateria_Platynereis_comp415335_c0_seq2
MSNNEELAKIEITVQSLILTLAVFGNGVVLLVLVTQKKKLSRMNMMIAHLSLADLFVAFF
NVLPQLIWDITFRFHGGDFLCRSVKFFQVVAMYASSYVLLTTAIDRYLAIVHPLSVQTTS
KKTHLMVAMAWLLSLLFSVPQLAIFSYQEIKGVYDCWGVFHPEWTLQLYVTWITVAIYIG
PFVLLVIAYGRICYVVWKSFKHVRGVSRAKLKTVKLTLAVIACYLICWGPFFISQMWAAW
DPNAS--GPVMTINVLLASLNSCTNPWIYLIFTDNLCSKMHRIFNVAS
>Bilateria_Platynereis_comp416744_c1_seq1
MLNPLPLVIVMSVAYAVVFLLAVVNNSLVVSVIYRNPQMRNVTNYFLANLAIADITVSLL
VLPITLLSNVFTEWLYGSFLCKAIPYLQAVAVGASVNTLAAVSLERFFAIFYPQRQFIRS
NGAMVIISVIWLVPMAIQLPWALYYSQVSFNHLTICYPRFPSKDIERFFLGAMFIVCYLV
PLSFICAFYSLIGLKVWQRNVAERNIQRSKIRIVRMLVVVAAFFACSWLPLYSIRMRILF
GPTIQILGVLQPIAQWLGSANSCVNPFIYCYFSEQFRKGIMALLKFTV
>Bilateria_Platynereis_comp417280_c1_seq1
MSNPNPYEWVLICFYVIVFVVGIIGNFLVCFAVWRNHSMRTVTNYFIVNLAIADFSVVLI
CMPPTVLGDITETWYMGSVMCKIVKYLQGVSVGVSVLTLTCISIERWYAICHPLKFKATP
ERAKLMIVVIWFISMAIMIPELVVLDTRRSLSLTSCRPTWSD-TWQAGYQFFLSCTMYLV
PFVLMFVAYHQIAMCLWSNTIGGELQLQARRKAAKMLIAVVVMFGICYLPVHLLNILRYA
DVMSNVPTMLALVSHWLCYFNSAINPCIYNFMSAKFRKEFQKAFLLNR
>Bilateria_Platynereis_comp417280_c1_seq5
MSNPNPYEWVLICFYVIVFVVGIIGNFLVCFAVWRNHSMRTVTNYFIVNLAIADFSVVLI
CMPPTVLGDITETWYMGSVMCKIVKYLQVSSHNM------------YFAM-H-I------
--------------------------------HVLCR-----------------------
------------------------------------------------------------
-------------------------PTLFTL---N-KKSIASI-----
>Bilateria_Platynereis_comp418265_c0_seq2
MINDQLPIIVLIVLYSITFVLGLIGNLLVIIVFARNRKMRTVTHSFLVNLAICDLMVVCM
CMPFSVAFEIYTNWIYGNAMCKIVNFSQGLSVSSSIMTLAVISAERFYAIRRPLKARASR
TRIQMIICFIWIISAFIVLPTIFVREI--LTTIKTCREKWNSLVVKHVYNFALLFILYLA
PVTFICVGYLQIGLNLWRVDSNARANLTGRRRVAKMLFIMAVLFALSWLPVHVMGILLDF
VGEARLLRLVHTYALWIAHSNSSINPICYCIMSSSFKSALRLEFSLSS
>Bilateria_Platynereis_comp418447_c0_seq20
MFNANRMSTIKTSVLSTLFVISLVGNTATLVQMFRMRRRRSTINTLIMHLATADLIVTFF
CFLADSIWVTTVQWLAGNIMCKLVKWLQVFGLYLSTYIVVIIAIDRAYAILDPMSRNKAP
RRVRLMIITAWVLSAIFSAPQAYIFSVQRGPPYYQCVTAYNARWQEQMYSIISALLMFII
PLIIMITAYMLIFTTIAKKSRRGELFQKAKVKSLKMTTLIVLAFIICWSPYYVIFLAYTF
TDMTQ-LKYASMWIFCFGTGNSLLNPLIYSAFNKS-RSSIRRLLKLYS
>Bilateria_Platynereis_comp418571_c0_seq3
MLNPIASVISLSMLFCVIGIMGIVGNGLVILIILCDGKMRSVTNLFIMNLAFSDLLVMVF
GIPDIVMFMINRGWILGLVWCRLQRYVLVFSVYSSVATQVSVCIERYIAIVHPIKAHISR
RRMLFVICLIWPSVLLLGLPVVLFNQLVSDGDIRFCILRFPGVHFIALYKYAEFILFYLI
PMISQVTCYVIIGRHLFAGSERISDAIRARKGVVKMLIASVTIYFISYSPHQILIFYNTF
ANVPKT-WVFVVFVTAMGYINSAANPVLYCIFSQNFRKKFSKIFRMTT
>Bilateria_Platynereis_comp419144_c0_seq1
MLNERLIRIVVPVFFSIICFLGFFGNLLVIVVVLFNQQMRNTTNLLILNLAFADMFFILI
CVPFTAATYAMPVWPFGSAWCKIYQYTINVTAYASVYTLVLMSLDRYLAVVHPITSMTTD
KNCCVLIFLSWFIICVCNVPILIQYAVFHYVNRSTCLSAVRDPNEGKLFYGCFFAFCYVI
PLTLVCILYGTMLKRLLHGVVQSGESHRSKRRVTKMVVCVVAMFAISWMPFQTIFMIQFF
GNYPNSFIAMKIACTCFAYMNSCVNPFLYAFLSENFRKSFRKILAMDP
>Bilateria_Platynereis_comp419686_c0_seq3
MADKPETIILLSVLFCTIGFIGIFGNFLVIYIILTDRTMRSVTNLFILNLAWADFIIMVG
GVPEIAQFMANKGWVMGALMCRLHRYVLVVSLYVAVMSLLAVCVERYIAIMHPIQAHLSR
RRILAAICVIWPIGFLLGLPIVLFNRLGRPSDFPFCRLIFPGQRFSYLQRSLECLLFFVG
PVVVQTVLYTFICRRLFSSTKRDSDAIKARKGVVKMLIASVVVYFLSYAPSQFSGIYRMV
A--PKTSWSFHVLTMTLAYINSACNPVLYVIFSQNFRVKFRQIFRNTS
>Bilateria_Platynereis_comp420232_c0_seq2
MRN--ANKQAQVIFELVLFTLIVVGNLAVLIAILSKRGQRSRMNFFILHLAIADLSAGFF
SLPWT-IWKITKEWYAGDAMCKILRFSQSTVTYASTYVLVSMSIDRLDAIARPLSFTGSA
FRAKILILLAWVFSCLFSLPMVFINKEKIFQGTTQCIIDFPQKWHWQVYITLIAIVLFLI
PAIIIAVCYFIIIHIIWSKSSSRGVIPQAKIRTIKMTLVIVLVFIICWSPFFIFDLLDVY
GYVPPSKVAISVFIQSLAPLNSVANPVIYGIFSSRICQNLRRI-SAST
>Bilateria_Platynereis_comp420560_c0_seq1
MPNPVPMIVIYSLAYALIFLLGVTGNSLVISIVYRNVRMHNVTNYFIVNLAVADMLVCIF
CLPITLLSNLYSGWRFGAVMCKVTPFLQGAAVSASVNTLTAIAVDRYFAICHTLEFRMTR
KMARIGILLIWLTAGAIITPWAVYYKQVDVSTLYQCEQRWPIVEGERIFLVAIFIMFYTF
PLILISVCYTFIALRVWFRDATSQTIYRSKVKVLKMLIVVVILFALSWLPLYAIQLRRYF
GPDMEVYQILVPIAQWLGASNSCVNPIIYCFFSKKFRKGFTDFFKTTS
>Bilateria_Platynereis_comp420899_c0_seq3
M--P---H-----LYIVVIVVGLVGNLIVICVVIRNRSMQNVTNILIANLALSDIGLCTF
SLPVQLHYQLTDNWIFGDFLCRIVFSAFAVPMYVSTLTILLIAYDRYWLIVYPLKERMTV
KKSLLWIIVMDITSILLSIPVMCFSYLHPLEDRNYCVEDWPDNNARKLYSSVMFIFQFCL
PLLITATLYYKIFQRLRKRPM-SRCTNDRKQKTNKILIAIVALFIGCWLPWNLYSLLTEI
DHGISHYKLMDLILKVFALSSACINPFLYCWLNDNFRKELDHMLRFSS
>Bilateria_Platynereis_comp421381_c0_seq3
MFN-VLWMIVTPILFGVIFLLGTGGNCLVVYVILAKPALRTVTNLLLLNLAIADIAFLLI
CVPFTAYKYVAVTWPFGDVLCKVVKYFLYVSCYITIYTLVAISVLRYLTIVWNTITQQTR
RNITLLIIFIWIVVLSVNAPVLWIHRVKSIHSYSYCGLE--DKAVG-PLFVSFFIFSYIL
PLFIICFLYLLIVWHLHKNKKKQERGKDRTTHVAKVIFTVVLVFGISWLPLHVNSLVAKY
GSLPMWYEVFRILWNCLAYGNSCANPFIYNYVSAEFKKAFKETIELTR
>Bilateria_Platynereis_comp421450_c0_seq4
MYNDEGLARVEIILQGVIFALAVFGNGLVLAILFFRKKKLSRMNTMIMHLSIADLFVAFF
NILPQLIWDITYRFNGSDSLCKFVKYFQVVAMYASSYVLVSTALDRYLVICHPLSSQTTP
RYTHALVATAWIFSLLFSIPQIFIFALREISMTYDCWAEFESTWGVKTYITWFTAALLVV
PFILLSICYGRICQVVWKSMR-VQGLSRAKVKTIKLTLTVILCYFICWAPFFIAQLWSVW
DPNAN--STSFVILLLLASLNSCTNPWIYLAFSDTLYRQVVRCCVRST
>Bilateria_Platynereis_comp422576_c0_seq6
MTN-TREVIFRVTTLVIVMFFTLLGNWTLIYMIMYPRQRRKRVNIFLVNLAVGDLMVCLF
TMTTEILFVAFGKWVLGAAACKLIVYGQIVTIASATFLLTGMSIDRYQVLVQPLRSLAGR
PRILNKVLTAWIAAFVFAVPQLFIFQTDEYSGKHLCRSQYTARWQRKLYFTFLTTYILII
PFFIMSFCYINIIRVVWKRTDRKKLVSSSKRKVVKMTLSVIIGFLICETPYFVIGLIRIF
SDYQK-LTQALNVAEVMTLVHSALNPVLYGIFSTKFRKSFRRMLSVSA
>Bilateria_Platynereis_comp1053125_c0_seq1
-LNPSGTIAAMVIFYCLIIITALLGNSVVIYIIARRKGLQTRINVYVANLASSDLLVTLT
CMWVHLGSSISTSWPFGEVFCKSLSFFQSWAVTSSVSFMTLIAGNRFFAIVFPLRAHVSK
DKAIFVITSIWICSGLIAVPHLLYHDLYTIHLEKFCEDSWPRKPGRTIY-----------
------------------------------------------------------------
------------------------------------------------
>Bilateria_Drosophila_tr__A0A0S0WMT8__A0A0S0WMT8_GPCR_F1_2_AstC-R2
MPNNFILKLITMILYALVCIIGLFGNTLVIYVVMRFSKMQTVTNIYILNLAIADECF-LI
GIPFLLYTMQVGNWPFGNYMCKAYMVSTSITSFTSSIFLLIMSADRYIAVCHPISSPRTP
FVSKLVSAFAWMTSVLLMLPVILFASTVQSSGNVSCNIEWPDSHTDSTFILYSLVLGFAT
PLTFILVFYCLVIRKLHTVG-KSKEKKRSHRKVTKLVLTVISAYIFCWLPHWISQVALIS
SAPQRLELAVFLACGCLSYSNSAMNPILYAFLSDNFKKSFMKACTTTT
>Bilateria_Drosophila_tr__A0A6F7SN88__A0A6F7SN88_CCAP_receptor__isoform_D_CCAP-R
VGNNNYYETEQFAVLWILFTVIVLGNSAVLFVMFINKNRKSRMNYFIKQLALADLCVGLL
NVLTDIIWRITISWRAGNLACKAIRFSQVCVTYSSTYVLVAMSIDRYDAITHPMNFSKSW
KRARHLVAGAWLISALFSLPILVLYEEKLIQGHPQCWIELGSPIAWQVYMSLVSATLFAI
PALIISACYAIIVKTIWAKGSSRGIIPRAKVKTVKMTLTIVFVFIICWSPYIIFDLLQVF
GQIPQTNIAIATFIQSLAPLNSAANPLIYCLFSSQVFRTLSRFFTLTT
>Bilateria_Drosophila_tr__A1Z7X3__A1Z7X3_GPCR_F1_2_Dmel_CG30340
M--P-AERIIKICTFLPLIAFGLYGNFSMVYVIATNRSLRSPTNLIIANMAVADLLTLAI
CPAMFMVNDFYQNYQLGCVGCKLEGFLVVVFLITAVLNLSVVSYDRLTAIVLPMETRLTI
RGVQIVVVCTWVSGILLASPLAFYRSYRRKNTERYCKEN---TSVLK-YWYVLITILVWL
PLGIMLICYIAIFYKLDRYEKENPLTVSYKRSVAKTLFIVVVVFAALRLPFTILVVLREF
GEDSSGMQLFWYISQYLMFLNAAVNPLIYGFNNENFRRAYYQIMDMSS
>Bilateria_Drosophila_sp__A1ZAX0__CCH1R_Neuropeptide_CCHamide-1_receptor_CCHa1-R
MPNPRPETYIVPILFALIFVVGVLGNGTLIVVFLSVRQMRNVPNTYILSLALADLLVIIT
TVPLASTVYTVEYWPYGSFLCSLSEFMKDVSIGVSVFTLTALSGDRYFAIVDPLRKRRAT
RMTLATAVSIWLLAILCGLPALIGSNLKHLGSIVICYEEWG-INYAKSMVLLHFLVYYAI
PLVVIAVFYVLIALHLMYSSVGAVRQVRARRKVAVTVLAFVVIFGICFLPYHVFFLWFYF
WPTAAFWHVLRIVAYCMSFANSCANPVALYFVSGAFRKHFNRYLTITT
>Bilateria_Drosophila_tr__A8JUP8__A8JUP8_GPCR_F1_2_CCKLR-17D1
LLNSADVPIWVVPCYSAILLCAVVGNLLVVLTLVQNRRMRTITNVFLLNLAISDILLGVF
CMPVTLVGTLLRHFIFGELLCKLIQFAQAASVAVSSWTLVAISCERYYAICHPLRSRTTI
NHANKIIAIIWLGSLVCMTPIAAFSQLMPTSGLRKCREQWPALNYERAYNLFLDLALLVL
PLLALSFTYLFITRTLYVRRVNETKSLESKKRVVKMLFVLVLEFFICWTPLYVINTMTML
LGPTEYVYTSISFLQLLAYSSSCCNPITYCFMNASFRRAFVDTFVMSS
>Bilateria_Drosophila_tr__M9PF00__M9PF00_GPCR_F1_2_CrzR
MSNPSRSGLLKVYVLAVMALFSLLGNLLTIWNIYKTRRRRSAIYSLMFHLSIADVLVTWF
CIIGEAAWCYTVQWLANELTCKLVKLFQMFSLYLSTYVLVLIGVDRWIAVKYPMKSLNMA
KRCHRLLGGTYILSLVLSLPQFFIFHVARGPEFYQCVTFYTADWQEQMYATFTLVFTFLL
PLCILFGTYMSTFRTISSSEKRQRLIHKAKMKSLRISVVIIIAFLICWTPYYVMMIMFMF
NP-DRLGDDLQDAIFFFGMSNSLVNPLIYGAFSRQFRRSFKRLLRVSS
>Bilateria_Drosophila_sp__P25931__RYAR_RYamide_receptor_RYa-R
MSNSAYFKIIVYMLYIPIFIFALIGNGTVCYIVYSTPRMRTVTNYFIASLAIGDILMSFF
CVPSSFISLFINYWPFGLALCHFVNYSQAVSVLVSAYTLVAISIDRYIAIMWPLKPRITK
RYATFIIAGVWFIALATALPIPIVSGLDPMSEKYICREMWPSRTQEYYYTLSLFALQFVV
PLGVLIFTYARITIRVWAKRPRDQRMARSKRKMVKMMLTVVIVFTCCWLPFNILQLLLNF
---ADPLPYVWFAFHWLAMSHCCYNPIIYCYMNARFRSGFVQLMSLRA
>Bilateria_Drosophila_sp__P30974__TLR1_Tachykinin-like_peptides_receptor_86C_TkR86C
MLNP-EQKTIWAIIFGLMMFVAIAGNGIVLWIVTGHRSMRTVTNYFLLNLSIADLLMSSL
NCVFNFIFMLNSDWPFGSIYCTINNFVANVTVSTSVFTLVAISFDRYIAIVHPLKRRTSR
RKVRIILVLIWALSCVLSAPCLLYSSIMTKHGRTVCFMMWPDSMADYAYNLIILVLTYGI
PMIVMLICYSLMGRVLWGSRSRQMESMKSKRKVVRMFIAIVSIFAICWLPYHLFFIYAYH
NNQVKYVQHMYLGFYWLAMSNAMVNPLIYYWMNKRFRMYFQRIISINN
>Bilateria_Drosophila_sp__P30975__TLR2_Tachykinin-like_peptides_receptor_99D_TkR99D
MFNP-WRQVLWSILFGGMVIVATGGNLIVVWIVMTTKRMRTVTNYFIVNLSIADAMVSSL
NVTFNYYYMLDSDWPFGEFYCKLSQFIAMLSICASVFTLMAISIDRYVAIIRPLQPRMSK
RCNLAIAAVIWLASTLISCPMMIIYRTEEVPGRTVCYPEWPDSTMESLYNILIIILTYFL
PIVSMTVTYSRVGIELWGSKTRQVENVRSKRRVVKMMIVVVLIFAICWLPFHSYFIITSY
-PAIPFIQELYLAIYWLAMSNSMYNPIIYCWMNSRFRYGFKMVFSLSS
>Bilateria_Drosophila_sp__Q4V622__CCH2R_Neuropeptide_CCHamide-2_receptor_CCHa2-R
MANPRPETYIVTVLYTLIFIVGVLGNGTLVIIFFRHRSMRNIPNTYILSLALADLLVILV
CVPVATIVYTQESWPFERNMCRISEFFKDISIGVSVFTLTALSGERYCAIVNPLRKLQTK
PLTVFTAVMIWILAILLGMPSVLFSDIKSYPGIEVCSP-FP--EYAKFMVAGKALVYYLL
PLSIIGALYIMMAKRLHMSARQSRTQARARLHVARMVVAFVVVFFICFFPYHVFELWYHF
YPTAEFWNVLRIVGFCTSFLNSCVNPVALYCVSGVFRQHFNRYLNLRA
>Bilateria_Drosophila_tr__Q7KTL9__Q7KTL9_GPCR_F1_2_AkhR
MVNDNDGHRLSITVYSILFVISTIGNSTVLYLLTKRR-LRGRIDIMLMHLAIADLMVTLL
LMPMEIVWAWTVQWLSTDLMCRLMSFFRVFGLYLSSYVMVCISLDRYFAILKPLKR--SY
NRGRIMLACAWLGSVVCSIPQAFLFHLEEHPGYFQCVISFRSDFDEKLYQAASMCSMYAF
PLIMFIYCYGAIYLEIYRKSQNDDVLSRAKKRTLKMTITIVIVFIICWTPYYTISMWYWL
DKHSKINPLLRKALFIFASTNSCMNPLVYGLYNIR-RMNVRSLLTIAP
>Bilateria_Drosophila_tr__Q7M3J6__Q7M3J6_Cholecystokinin-2_receptor_CCKLR-17D3
MGNSTGMPVWLIPSYSMILLFAVLGNLLVISTLVQNRRMRTITNVFLLNLAISDMLLGVL
CMPVTLVGTLLRNFIFGEFLCKLFQFSQAASVAVSSWTLVAISCERYYAICHPLRSRSTI
SHAYKIIGFIWLGGILCMTPIAVFSQLIPTSGYCKCREFWPDQGYELFYNILLDFLLLVL
PLLVLCVAYILITRTLYKRQSNEAKTLESKKRVVKMLFVLVLEFFICWTPLYVINTMVML
GP-VEYVYTAISFLQLLAYSSSCCNPITYCFMNASFRRAFVDTFVVTT
>Bilateria_Drosophila_sp__Q8IN35__SIFAR_Neuropeptide_SIFamide_receptor_SIFaR
MLNSLAMSMVYCVAYIVVFLVGLIGNSFVIAVVLRAPRMRTVTNYFIVNLAIADILVIVF
CLPATLIGNIFVPWMLGWLMCKFVPYIQGVSVAASVYSLIAVSLDRFIAIWWPLKQ-MTK
RRARIMIIGIWVIALVTTIPWLLFFDLVPAEAQFLCQEVWPPGTDGNLFLLANLVACYLL
PMSLITLCYVLIWIKVSTRSIMDRMQQKSKVKVIKMLVAVVILFVLSWLPLYVIFARIKF
GSDIEILKKVMPVAQWLGSSNSCINPILYSV-NKKYRRGFAAIISVSM
>Bilateria_Drosophila_sp__Q8ITC7__CAPAR_Neuropeptides_capa_receptor_CapaR
MTNPLYKAVLITIIFGGIFITGVVGNLLVCIVIIRHSAMHTATNYYLFSLAVSDLLYLLF
GLPTEVFLY----WLFGMPFCKIRAFISEACTYVSVFTIVAFSMERFLAICHPLHLYAGF
KRAIRIITALWIVSFISAIPFGLLSDIQYLNSSAFCSMS-PKIVNE-IVFEVSFCIFFVI
PMILIILLYGRMGAKIRSRTNETRNSQMRKKTVIRMLAAVVITFFVCWFPFHLQRLIFLY
AKNMDINEALFSIAGFAYYVSCTVNPIVYSVMSRRYRVAFRELLSTTD
>Bilateria_Drosophila_sp__Q8ITC9__PK1R_Pyrokinin-1_receptor_PK1-R
MHDPLAIVIPVTVVYSLIFITGVVGNISTCIVIKKNRSMHTATNYYLFSLAISDFLLLLS
GVPQEVSYIWSYPYVFGEYICIGRGLLAETSANATVLTITAFTVERYIAICHPFLGQAKL
SRAIRIIVLVWIMAIVTAIPQAAQFGIEHYSGVEQCGIV--RVIVKHSFQL-STFIFFLA
PMSIILVLYLLIGVHLYRSTLSSRRNHYGTRRVLRMLVAVVVCFFLCWAPFHAQRLIAIY
APAREVYTVMTYVSGVLYYLSTCINPLLYNIMSHKFREAFKAVLSIES
>Bilateria_Drosophila_tr__Q9NBC8__Q9NBC8_GPCR_F1_2_AstA-R2
MLNNGTLPWIVGFFFGVIAITGFFGNLLVILVVVFNNNMRSTTNLMIVNLAAADLMFVIL
CIPFTATDYMVYYWPYGRFWCRSVQYLIVVTAFASIYTLVLMSIDRFLAVVHPIRSRMTE
NITLIAIVTLWIVVLVVSVPVAFTHDVVVYDG--MCT--FNDFLGPRTYQVTFFISSYLL
PLMIISGLYMRMIMRLWRQGTMSKESQRGRKRVTRLVVVVVIAFASLWLPVQLILLLKSL
DVIETTKLVIQVTAQTLAYSSSCINPLLYAFLSENFRKAFYKAVRTST
>Bilateria_Drosophila_tr__Q9U721__Q9U721_GPCR_F1_2_AstA-R1
MSNERIVSTIVPVFFGIIGFAGLLGNGLVILVVVANQQMRSTTNLLIINLAVSDILFVIF
CVPFTATDYVLPEWPFGNVWCKFVQYMIVVTCHCSVYTLVLMSFDRFLAVVHPVTSMSTE
RNATLAIMCAWITIVTTAIPVALSHSVRIYQG-TACVEIW----SLVGFQVSFFLSSYVA
PLTLICFLYMGMLARLWKSA-PSAESRKGKRRVTRMVVVVVLAFAICWLPIHVILVLKAL
NLYGHLSVIIQIISHVVAYTNSCINPILYAFLSDNFRKAFRKVVQVTK
>Bilateria_Drosophila_tr__Q9VDC4__Q9VDC4_Thyroliberin_receptor_ETHR
M--PSYIRTTAMFFCIVIMLLGVVGNVMVPIVIVKTKDMRNSTNIFLTNLSIADLLVLLV
CTPTVLVEVNTETWVLGHEMCKAVPFVELTVAHASVLTILAISFERYYAICEPLKAGYTK
GRAILICVLAWGIAALFTSPILWVAEYKLAESVAVCLTQW-----TLAFFLMTISVFFVV
PFVTLVVLYGIIARNLVSNRAKPELSLKARKQVVLMLGAVVLSFFVCLLPFRVLTLWIIL
STDQDVYYSLLYFCRIMLYLNSAMNPILYNLMSTKFRRGFKRL-SRTR
>Bilateria_Drosophila_tr__Q9VFW5__Q9VFW5_GPCR_F1_2_PK2-R1
MSNSLTLRTALTVCYALIFVAGVLGNLITCIVISRNNFMHTATNFYLFNLAVSDLILLVS
GIPQELYNLWYDMYPFTDAMCIMGSVLSEMAANATVLTITAFTVERYIAICHPFRQHTKL
SRAIKFIFAIWLAAFLLALPQAMQFSVVYQNG-YSCTMEF----YAHVFAV-SGFIFFGG
PMTAICVLYVLIGVKLKRSRLDANRGLNAQGRVIRMLVAVAVAFFLCWAPFHAQRLMAVY
GLNLDYFRILDYTSGVLYFLSTCINPLLYNIMSHKFREAFKITLKLTR
>Bilateria_Drosophila_tr__Q9VFW6__Q9VFW6_GPCR_F1_2_PK2-R2
MLNPLSLLATLSVGYALIFIAGVLGNLITCIVISRNNFMHTATNFYLFNLAISDMILLCS
GMPQDLYNLWHDNYPFSDSICILESVLSETAANATVLTITAFTVERYIAICHPFRQHTKL
SRAVKFIFAIWIAALLLALPQAIQFSVVMQGG-TSCTMKF----FAHVFAV-SGFLFFGG
PMTAICVLYVLIGVKLKRSRLDVNRGISAQTRVIRMLVAVAVAFFICWAPFHAQRLMAVY
GSTSDVFSILDYTSGVLYFLSTCINPLLYNIMSHKFREAFKVTLKLTR
>Bilateria_Drosophila_sp__Q9VML9__TRISR_Trissin_receptor_TrissinR
MANSTDVRIIFITLYTLVFCCCFFGNLLVILVVTLSRRLRSITNFFLANLAFADFCVGLF
CVMQNLSIYLIESWVFGEFLCRMYQFVHSLSYTASIFILVVICMERYFAIVHPITCKLTA
ARLRMVIVTVWITSAVYSTPKFVFSKTIKIHGEEICVLD-REMFNSKLLDMINFVLLYVM
PLLVMTVLYSKIAIALWRSSRSSSNVLRARRGVVRMLIIFVLTFALCNLPYHARKMWQYW
SRSYNFNALLTPLTFLVTYFNSGVNPLLYAFLSRNFRKGMKELLQTHS
>Bilateria_Drosophila_sp__Q9VNM1__NPFR_Neuropeptide_F_receptor_NPFR
MINPS--RVMLISMYGVLIVFGALGNTLVVIAVIRKPIMRTARNLFILNLAISDLLLCLV
TMPLTLMEILSKYWPYGSILCKTIAMLQALCIFVSTISITAIAFDRYQVIVYPTRDSLQF
VGAVTILAGIWALALLLASPLFVYKELINTDGIPYCIEDWPSRNGRFYYSIFSLCVQYLV
PILIVSVAYFGIYNKLKSRITQRKERGRRMKRTNCLLISIAIIFGVSWLPLNFFNLYADM
ERSPQSMLVRYAICHMIGMSSACSNPLLYGWLNDNFRKEFQELLGLRS
>Bilateria_Drosophila_tr__Q9VRM0__Q9VRM0_GPCR_F1_2_Lkr
M--PAEIVALLSIFYGGISIVAVIGNTLVIWVVATTRQMRTVTNMYIANLAFADVIIGLF
CIPFQFQAALLQSWNLPWFMCSFCPFVQALSVNVSVFTLTAIAIDRHRAIINPLRARPTK
FVSKFIIGGIWMLALLFAVPFAIAFRVEELTNRPFCMNKL-SDDQLQSFRYTLVFVQYLV
PFCVISFVYIQMAVRLWGTRARDITLLKNKKKVIKMLIIVVIIFGLCWLPLQLYNILYVT
IPEIHFISIVWFCCDWLAMSNSCYNPFIYGIYNEKFKREFNKRFELPS
>Bilateria_Drosophila_tr__Q9VVQ1__Q9VVQ1_GPCR_F1_2_AstC-R1
MTNNSFADLFTVVLYGFVCIIGLFGNTLVIYVVLRFSKMQTVTNIYILNLAVADECF-LI
GIPFLLYTMRICSWRFGEFMCKAYMVSTSITSFTSSIFLLIMSADRYIAVCHPISSPRTL
HIAKVVSAIAWSTSAVLMLPVILYASTVEQEGNYSCNIMWPDKHSGTTFILYTFFLGFAT
PLCFILSFYYLVIRKLRSVGPKSKEKRRAHRKVTRLVLTVISVYILCWLPHWISQVALIH
SNPARLEILIFLLLGALVYSNSAVNPILYAFLSENFRKSFFKAFTTSS
>Bilateria_Drosophila_tr__Q9VW75__Q9VW75_GPCR_F1_2_sNPF-R
MTNNQFVQIFFYVLYATVFVLGVFGNVLVCYVVLRNRAMQTVTNIFITNLALSDILLCVL
AVPFTPLYTFMGRWAFGRSLCHLVSFAQGCSIYISTLTLTSIAIDRYFVIIYPFHPRMKL
STCIGIIVSIWVIALLATVPYGMYMKMTNVNGRVYCEENWPSEQYRKVFGAITTTLQFVL
PFFIISICYVWISVKLNQRARREEADRDRKKRTNRMLIAMVAVFGLSWLPINVVNIFDDF
DDKSRFYILFFFVAHSIAMSSTCYNPFLYAWLNENFRKEFKHVLRFSE
>Bilateria_Celegans_tr__A0A0K3AYF5__A0A0K3AYF5_npr-4
MMNRWYIMLVFAFLYLIIIAAGIIGNSCVILAITRNKSLQTVPNLFILSLSCSDIVVCCT
SATITPITAFKKEWIFGEALCRIAPFIAGISLCFSTFTLTAISIDRYILIRFPMRKPITH
YQAVGVIAIICAFAATITSPIMFKQKLGEFEG-QYCTENWANESQRKIYGAALMFLQLVI
PLTIIIISYTAISLKIGQSMIQQRIAVKRRQRTNRMLIGMVVAFACSWIWSVTFNILRDY
EYLPKTQEYIFIATHCIAMTSTVWNPLLYAVLNLQLRAAFIDLMQMDT
>Bilateria_Celegans_tr__A0A3B1DQQ4__A0A3B1DQQ4_npr-16
MINSQHLRLALTVTHLLLVALGSV-NLIIILLIITRPYLRSITNVYMIGLCLADFIYLAD
LILVA-ATSLNKSWPFGPTICHLFHGTEATGKYASVLFVVLLAADRYIAMCKSL-CYRTY
RTAIFLSGLAWIAAFICSLPLYVYADI-KKNNHTLCIAHWPSPPHAQWYISVCSVMIFIL
PGLVIFYCYYHVFCKLREAAKRNKRSRSSYQRVTRSVQRVVLFHLLCWSPFWLFNLFSAF
-RVRQLMRIIVNIIHLFPYVNCALNPVLYAYRAENFRTAFKSLLSTEN
>Bilateria_Celegans_tr__G4SNR2__G4SNR2_ckr-2
MSN-TTENYTIAVTFFMIFLLSVVGNSVVLIVIIKQRAMRSITNIYLMNLAASDMMLSVV
CMPPTLVSMVMNCWMFGNYMCKILAYLQPVVVTASAYTLAVIAFERYFAICKPLHSRITR
SHAYAMITLVWVIAIAANILMLFMYEQQTYSNGYTCAPIHPP-IYHFAYQVYMTVVLLVI
PLVVMAGLYGNVITSLKSKESHTQKSAMAKQRVIKMLIVVVIIFFCCWTPSYIWWLLLIF
QSLNSWNSDINTFITLLTYISSCTNPITYCFLNKKFRNAVYATFSIDS
>Bilateria_Celegans_tr__G5ED22__G5ED22_npr-2
MINEPTVLVTFSLLYLHIFLLGILGNSAVLYLTMKHRQLQTVQNIFILNLCASNVLMCLT
SLPITFITNVYKQWFFSSPVCKLIPLVQGASIFVSTFSLSAIALDRYNLVVRPHKQKLSS
RSAMMIALLIWVISVVVCMPYGWYMDVEKLNGGEYCSEHWPLAEVRKGYTFLVLITQFLF
PFATMAFCYYNIFSRLRQRVEQRLAVLAQQRRTTTILSCMVLLFAFTWLPHNVVTLMIEY
DGFSDHTYIVSMTAHLISMLTNVTNPFLYAWLNPMFKEMLIKTLKQTS
>Bilateria_Celegans_tr__G5EDR6__G5EDR6_npr-34
MCNELFEIALPGFLYLTVFLVGTIGNSMVIFVVNRFKRMRNVTNIFLASLSTADLCLIWF
CVPIMFMKYMSHTWSMGRFACYSVHYIQQFTCFCSVLTMTMISFERFLAIAYPMRNIWSI
GRAKKVILLIWMSSAVLAVPTAVRMDYETLSGVHWCRRRFPATSLNKAYAMYQLLLLIIF
PVLTMSICYARVSAIVYKSSKNNRVAEANKKQIVQMLISIVCMYTVCWLPTIVDELLTSF
GYI-QTLKHMRMGFNALTYCQSCINPILYAFISQNFRSTFKTAYQMST
>Bilateria_Celegans_sp__O02300__NTR1_Nematocin_receptor_1_ntr-1
MENP-PS-LIMMLHHLMIILVTLFGNTLLIYVIYKNRRKRTPVQMLMLHMCAADILFALI
SVGPTMAITATPFF-YGNLLCKLTKFLQVIPMYASSFLLVAISADRYQAICRPLASMKIY
NRPALYSGIAWTAAILFSTPQLYLFEK--RNG--DCSENYTTALQYQLYVCLFNSVVWLL
PSAIAGWLYLCVCKAVWKSTSTMQELDRRRVQTVKLTLTIVAANFVLWAPFCITSVIDAV
WPTA-INSTFATYIMFFGNLNSCMNPWLWFHFNRKLKRA-----EQSD
>Bilateria_Celegans_tr__O17239__O17239_nmur-2
MYNSAGIVIPTVIIYGTIFLLGLFGNICTCIVIAANKSMHNPTNYYLFSLAVSDIIALIL
GLPMEFYQSLDYPYRFSEGICKARAFLIEFTSYASIMIICCFSFERWLAICHPLRSKITL
WRANVLIILAWTISFVCALPIAFIVQINKLPGTEFCAMNQSRPDQQKMIIIFAFTVFFVI
PAIAIVIMYAHIAVQLESSEIVKKRRNKSNRTVLKMLLSVVITFFICWLPFHIQRLLSVY
TTWSQLSMIVFYISGFCYYSNSAANPILYNILSQKYRSAFCRTITRGS
>Bilateria_Celegans_tr__O44148__O44148_tkr-2
MINPIVSQIFYGILFTLTIFLALMGNFTVMWIILYHRQMRSVTNYYLFNLAVADASISVF
NTGFSWSYNYYYVWKFGSFYCRINNLMGITPICASVFTMIVMSIERYYAIIHPLKKRPGR
RSTVTIIIMIWFMAFLFGVPAFLASKVDVYDGNPLCLANYPNSLLGQVYNNGLITVQYIL
PLCILSAAYYRVGVELRKDKTRHAKSVAAKKKASIMLAVVVFIFMIVWFPYNAYYLTLHL
VEPNKLSLYIYINIYWLGMSSTVFNPVIYYFMNKRFRVGFHHAFTMAH
>Bilateria_Celegans_tr__O44731__O44731_gnrr-1
MINPNDSVLSIVFTYLALFILAFVGNVTMFLILCRNQLVKRRVHSLLLHMNIAHLLVTLV
VMPKEILHNYMVAWFAGDVMCRICKFFDVFAISLSMNVLICITLDRFYSIFFPLYAMRAR
KSVQRMVSFAWTISFVTSAPQLYLFKTATHPDYTQCVSNFGELSNDVVFSIVNIIQVYIA
PLFVTVVCYSLILWRISRKSKGQNNLEKAKSRTLKMTFVIVLAFIFCWTPYSILMFLHFL
RHT-DIPKDIRKFIYAFAVLNSAISPYLYGYFSFDIRKELQLLFSLRH
>Bilateria_Celegans_sp__O62169__NTR2_Nematocin_receptor_2_ntr-2
MLNAMS-QIFLVVYQTAVMIVSLLGNLFLLFVIFRAKR-RSPVQLLIIHTCVADLLFALL
SLGTEILTLRTPQY-YGNFVCKLMRYVQMFPMYASPFLLVAISADRYQAICRPLAHFRRY
RRPNWMAAIAWGLALVLSIPQFFVWTKHSKTG--RCSTIYGNNTVKITYVIMFNTLAWLL
PSILAAVFYYCVCKAVRLSSTRQQEFDRKRVQTVRLTITIVACNFFLWMPFCLINVIQAL
WP--ESI-MFINYVAILGNLNSCLNPWIYILFNRSVRKA----LKFDS
>Bilateria_Celegans_tr__O62189__O62189_npr-33
MSNPKLYFIVFGLVFMIIICAGVIGNIFIVFVILMDRKMSSSVNQFLLNLAIADLGNLIF
CSPDAILVLIDRGWLLPNFACHLLRFLQEYFLYASVLLQMAIGVERFLAICSPMRMQRST
KTTISVLAGVWCVAACFASPYFLYQGIV-FHKLYFCF--WKSHKTRTYFKYCELIVLYAI
PLVFLTTLYSIMCRVLWGNEDQQEAILKLRRSVVKMLIISMLLYFLCYTPIQVLFMLEKI
LDHSQLPQWLRLLLNVLSVMSSSTNPIVYIICCRHFRLRLRDVANLST
>Bilateria_Celegans_tr__O62403__O62403_npr-32
MSNSTTLKLVLAISYLVLFIIGTVGNGTVILMIIRNKRMMSSTNIYVLGLSIVDLLVILH
-LPFLVVDLLKGQWLFGVAMCKVYWFGESVNKLLSSFLMTVLSWDRYMAVCSPVKSMKSN
ATALKVLLACTIFATVLLLPVLYEAAVFKIDGTTMCM--F-D--ADATFTLYTFVIGFAA
PAFLIIIFYVQVIYALQKSSRKPDGSSNRVKKVTKRIVAVILFYFLCWTPQWTLNIMSQF
NLIAPALSAMFFVAHLLVCFNSAANPVLYAYINRELRSQHVMAMRLSN
>Bilateria_Celegans_tr__P90745__P90745_npr-3
MYNDNQIRAIFSLLYLLVWVGAIVGNTLVLYVLTFNQVSLSVRTVFVGCLAGSDLLMCLF
SLPITAISIFSRVWVFPAIFCKLIGVFQGGTIFVSSFTLTVIALDRCVLILRPNQEIVNF
PRAVFIVFCIWLLGYSLALPVGIYSDIAVYDG-TFCEENWPDSGIRRAYGLSVLVLQFGI
PALISSICYWMISRVMSRRR-SETKLVNRKTRANRMMIVMVVGFVLAWMPFNAVNLYRDF
G-ISKWYSTVFALCHVCAMCSAVLNPIIYSWFNPQFRQSITTLFEIAS
>Bilateria_Celegans_tr__P91487__P91487_ckr-1
M--P--YTIMISSIFLLCLILSLLGNAIVILTILKSHRSRSITNFYLLNLAFADLLRSII
CIPSTLLGELTQCWLLGAAMCKIVAFLQPVGVCASAYTLAVIAIERYYAICRPLESRKTK
KRALITISLVWCFSFSANLTSLFLYDANP--GKFTCDST-P--LVDFIYQLYLTFTLLFV
PLALMVGLYGNVIITLNTQKTNQEKILIAKKKVTRMLITLVIVFAFCWVPSYLYWLLLRM
AELADWNPGLNSSLTIMTYISSLANPITYCFMNKSFRSSVLAYCVLDS
>Bilateria_Celegans_sp__Q03566__TKR1_Probable_GPCR_tkr-1
MENSLATQVFVAIAFVLLMATAIIGNSVVMWIIYQHKVMHYGFNYFLFNMAFADLLIALF
NVGTSWTYNLYYDWWYG--LCTLTSFFGIAPTTVSVCSMMALSWDRCQAVVNPLQKRPSR
KRSVIAILIIWVVSTVTALPFAIAASVNSYDKAHVCSA--P---VNTFFEKVLFGIQYAL
PIIILGSTFTRIAVAFRATNELKNNHTRAKSKAVKMLFLMVVAFVVCWLPYHIYHAFALF
-DAAR--KYAYLLIYWIAMSSCAYNPIIYCFANERFRIGFRYVFKVKE
>Bilateria_Celegans_sp__Q09638__NPR15_Neuropeptide_receptor_15_npr-15
M--SVAVGIPYVCFFIILSVVGIIGNVIVIYAIAGDRNMRSVMNILLLNLAVADLANLIF
TIPEWIPPVFFTDWLFPSFLCPVCRYLECVFLFASISTQMIVCIERYIAIVLPMQARQSR
RNVLITVLVDWIFVACFASPYAVWHSVKTKDSSATCSNTVGKSTWWQGYKLTEFLAFYFV
PCFIITVVYTKVAKCLW-KD-RSSDALRTRRNVVKMLIACVAVYFVCYSPIQVIFLSKAV
LNVTP-PYDFILLMNALAMTCSASNPLLYTLFSQKFRRRLRDVLPRAS
>Bilateria_Celegans_sp__Q18179__NPR11_Putative_NPY_receptor_11_npr-11
MDNPKEFGYFITFAYMLIILFGAIGNFLTIIVVILNPAMRTTRNFFILNLALSDFFVCIV
TAPTTLYTVLYMFWPFSRTLCKIAGSLQGFNIFLSTFSIASIAVDRYVLIIFPTKRERQQ
NLSFCFFIMIWVISLILAVPLLQASDLTPVESAYICHEQWEKMISKGTYTLAVLITQYAF
PLFSLVFAYSRIAHRMKLRR-RRRSVVERQRRTHLLLVCVVAVFAVAWLPLNVFHIFNTF
ELVNSFSVTTFSICHCLAMCSACLNPLIYAFFNHNFRIEFMHLFILSA
>Bilateria_Celegans_tr__Q18534__Q18534_npr-1
MENSIYAIVPFLTVYLFLFFLGLFGNVTLIYVTCSHKALLSVQNIFILNLAASDCMMCIL
SLPITPITNVYKNWYFGNLLCHLIPCIQGISIFVCTFSLGAIALDRYILVVRPHSTPLSQ
RGAFLTTVLLWILSFVVTLPYAFNMQMIEYTG-YFCTEKWESAKSRRAYTMIVMLAQFVV
PFAVMAFCYANIVSVLSKRAQEKQRVVLQNRRTTSILVTMVVWFGITWLPHNVISLIIEY
DDTQDISYLLNLFTHSIAMSNNVLNPVLYAWLNPSFRQLVIKTFQLNE
>Bilateria_Celegans_tr__Q18701__Q18701_nmur-1
MFNDDVTLYKVTALYIFIFLVGVIGNTTTCLVMKKHPMMKTHASMYLMNLAVSDLVTLCV
GLPFEVMMNWNYPWPFPDYICNLKALIAETTSSVSILTILIFAIERYVAVCHPLFLMKPK
RNIGTIIGFTWIFSILCAMPFAIHHRADYMKGSKMCMIAFPKAST-KILFHFSAIAFFAL
PLFTIVILYARIACKVSSNRTELDITEELQMRINAILCAIVSAFFICYLPFQLQRLLFFY
FDNE-VNQYMYFISGFLFYLATIINPIAYNLASSRFRRAFKDILAMSN
>Bilateria_Celegans_tr__Q19125__Q19125_nmur-3
MFNRAFLNPILTLIFVFVGLVGLIGNLLTVIVIFKTNSLHSHTNYFLANLATSDFCLIVV
GVSFDLVNI----WPFG--YCSLTSTFISLFTFASILTIVLLTAERFTAICYPFSHRTDE
KRVKRFILLIWFVALLPS---IFIGSMFKRVSQDFCGQTYP-DSF-R-YPESAITITFVL
PLFFIIYCYFRILGTL-ESSTTKQRSQQAQKMVIKMLVTVTAVFFVCYLPYHAQRLIVKY
NSKDDFCKLLYPIAGILQYISASLNPIFYNLMSVRFRNGFKKLI----
>Bilateria_Celegans_tr__Q20067__Q20067_npr-7
MSNPDHMKTLLAVGYGLVGALSLVGNLAVLLIVICRREMQTVTNIFISSVSAADLVITSF
SLWATPLAYYQRVWHFGKYMCYMVSIIQGLSLMWVPLTLAAVALDRYSLVASPFRQPMSK
KTCLLIIAGIWMGGFAVLSPMIRMVDFVDSYGCHFCLESWDHQHYRLFYGLSVLVIRSAI
PLVLISLCHWRIAVILNTQTKTQSTDIRRKQRLQTLLLAMVVIFAVSSLPLDLSNVLQDY
QPVPNVRHFIFFFCHWTAMAGTLLNPLVYAYYNENFRRQIQTCFELAN
>Bilateria_Celegans_tr__Q20275__Q20275_npr-6
MLNPEYFRPFFISMYCAVFLVASSGNFLVVYVVMTNKRMQTITNIFITNLAVSDIMVNFT
SLWLTPTYTSIGHWIFGGGLCHGLPLFQGTSIFISTWTLTAIAIDRYIVIVHNSSNRMSM
RSCLSFIVLIWLCSLLLVTPYAINMKLNYIHDFLICSEDWSNAEFRSIFGIVVMILQFIL
PFVLIAISYIKIWLFLNSRQSERKSDIKRKKRLLRMLIVMVVIFAICWFPFNLLNCLRDL
KLDNGYFSFVFLSVHLMSMTATAWNPILYAFMNETFREEFAKVVPLQT
>Bilateria_Celegans_tr__Q23033__Q23033_npr-24
MQNP--IKTVAHLTWCLTALIGIPANLFVLAAIVYFRDMRTISNIYIFNLAVADLLFLCG
-IPVSLFAQSSDGWIWGPIMCKLYISGNAVSQFASAVFIAILSFDRYLAVCRPIQSKSTT
QAAFALSVAAWIMVILEMTPLFLFVKLIKSSGEASCML-FTSLASRRFFISYTFALSYLI
PLVAVWYFYFKIILKMCQRKRKRTATKKRTTKVTIMGLAIVISYTHCWLPFWIVQWSIEF
EKS-KLLFCCTHFAFALQYINSAANPFLYVFLSDSFQKNIQKLLKMLN
>Bilateria_Celegans_tr__Q23305__Q23305_npr-13
-GDLFEVRLGYSVLYFLILIIGLVGNGLLITSILMRKKL-SVANIFLINLAVSDLLLCIT
AVPITPVLAFMKRWIFGIIMCKLVPTCQAFSVLISSWSLCYIAIDRYRSIVTPLREPWSD
RHARWLLMFTWVVAFLASYPLYYSQNLKTIEGD-FCGEFWQDEISKLTYTTSLLIIQLII
PAIIMSFCYLMILQKVQTDWLQQAQTAVRKRRVMYVLILMVIVFMACWFPLSAVNLFRDL
GMRFDQMYFKLLNVHVIAMTSIVWNPVLYFWMSKRHRRALKDDMNRDG
>Bilateria_Celegans_sp__Q23497__NPR9_Galanin-like_GPCR_npr-9
MVNERKIGIIIPTIFAVIILVGLVGNALVVIVAF-GRQMRNSTNTLIIGLAISDLMFLLL
CVPFTAVDYAAPTWIFPEWTCSMINFFQHTSAYCSVWTLTLMALDRYLAVVYPVESMTTP
RNTVIALCFIYIIIIASQIPVGRMHGIYVYDKRSTCAEA-P--TMARTYFMTFNVFGYVL
PLGISVVLYGLMLRKLWDMPRRRPEATAAKRKVTRLVLCVLITWALCWLPLNVCFFMSGL
AYPESIMVIVQIASQVLAYTNSCLNPILYALMSQSFREGFIRVMLLKD
>Bilateria_Celegans_tr__Q58AU0__Q58AU0_tkr-3
MTDTPVELIIWCMLYAIIAFMAVVGNLLVLYITLFRLRVRSITTYFILNLGFADLFTGIF
AIPFKFQAALFQEWFLPRSLCRIVPYVETVALTVSVFTLVTSAVHEFRTMFFS-KSQMSP
RSAKRCVLLIWIMAVLVSLPHGLFHNTYEFPSIVQCLPVYPDAGWWKTYNVYLVIIQYFV
PMIILDTAYTMIAVKIWSLSQKSSSPNTQLSQLMRTLIIVVACFSLCWFPLETYLLLNEL
KPEIKYINLVFFFSHWLAMSNSCLNPIIYGLYNTKYNEEYRRLFSTNN
>Bilateria_Celegans_sp__Q59E83__NPR22_Neuropeptide_receptor_22_npr-22
MRNTPSMKMLCILFYSILCVCCVYGNVLVILVIVYFKRLRTATNILILNLAVADLLISVF
CIPFSYWQVLIQRWLFGSMMCSLLAFLQAMAVFLSAWTLVVISFDRWMAIMFLLTPRITR
RRALYLVAATWIFSILMALPLLFTTRFFEDQGLPNCGENWTSEQVRKVYSSMVLILQYVV
PQAVLIITYTHIGIKMWNSRVTKKDRHESVKKLVPMVILISALFALCWLPLLILIVIPEF
YPDNGYILYLWWFAHGLAMSHSMVNPIIYFIRNARFREGFSKLLSLTR
>Bilateria_Celegans_tr__Q6F3C9__Q6F3C9_npr-5
MNND-YIRSIFTFLYGFLFVLGIFGNGGVLWAVARNKRLQSARNVFLLNLIFTDLILVFT
AIPVTPWYAMTKDWAFGSVMCHLVPLSNSCSVFVTSWSLTAISLDKFLHINDPTKQPVSI
RQALAITFLIWIVSTLINLPYLMSFEHVDGSGTHFCDENWQSENSRKIYGTTVMLLQFVV
PMAVITYCYFKILQKVSKDMIQRSDATSRKKKVNYILIAMVVTFIGCWLPLTLLNLVKDF
KKEPR--QFFWINAHVIAMSLVVWNPLLFFWLTRK-KRSLSKILTTSS
>Bilateria_Celegans_tr__Q7YXG8__Q7YXG8_npr-35
MADPSQLTVLYTVAYGAVFFTGVLGNTFVVLAVWAHKNLNITTDYLILSLALADLFILWI
CLPTTLINSIFTEWLWGQFFCRLSTWANASTSFASVYTLVAVTADRYLAICHTLKYNTDR
EYTKYVIFAVWLVAAIFGIPNWYNYDLIVWQGYRLCT----SQTDQKLYFFVNLLLAFIV
PFGLISGLYTRIFITVSTHRSARAREDRVKLRVATMMLTVIIVFACCWLPLYCIFTYFFF
FADQQTSMLIRPIFQWMSLLSSSLNPIIYIAYSHKYRRAFKSILELDG
>Bilateria_Celegans_tr__Q95YD7__Q95YD7_Thyroliberin_receptor_trhr-1
MLDTQPMDITLAFVFSAISVIGVLGNLLVITVVLKVRGMKTPTNCYLVSLAASDTLFFFA
SMPHEMMYLLGDHYLFGSLGCVLLTYLPYLAMNTSSLSILAFTIERYYGICNPYKARTTV
KRATCIICGIWIFSMLYHSYWLFLATLIKDDG-TSCSFRLENSHAYKIVFLLDFVLWYVL
PIMCDIIIYAKIGITLSQKKKGKRNSAKGRNQVVKMLAIVVAVFAVCWLPYRGMVVYNSF
VSDPSSPDWYINLSKTLVFINCAINPILYNLMSARFRAAFRSLLRLNT
>Bilateria_Celegans_tr__Q9XUK8__Q9XUK8_npr-14
MVNPNAVEQWFVYILASMMVIGVIGNTLVVVVVATNKSMRNALNLVLMNLAIADLLILLF
CLPLTVVNDVTKTW-FSAVFCKSVNFVNNTSVYVSIMSLVFITCERWRAITYPLKSPF--
-RTRSVIGGIWFIAMFLSSPEPVTLHLATTKG-TRCKESWSE-EFQKNYQLLQTIFSFVL
PLLVISILCLHMVRTLHFSANVANRQISIRKKAVRMLCAVVFLFSMSNLPVHLYNIALNY
DLLSNTIAVRKLLPRVFSYSSSCLNPILYSFLSGRFREEFGRVVSLDD
>Bilateria_Celegans_tr__Q9XXU4__Q9XXU4_npr-10
-SSHPIPIAILATIYTIIVVVGVTGNLLVVMSVMRFKVLQSVRNMFIVSLSVSDIFVAIV
SGSVTPITAFSKVWLFGGPLCHLLPLLQGTALSFSTLTLTAIAIDRYILICHPTKEPIRK
DQALKMISFNSAISVGLSVPLFMKQELMQFRG-EYCSENWPDAYLRSVYGTVVFIIQFVF
PLITITFCYASISIKLRRGVFARRQLTQRRLRTNRMLIIMTVTFALSWLPSVGFNFLRDY
SALPDSQDYLFIIFHCISMTSVIVNPFLYGYCNEHFRAAFAALLSVTT
>Bilateria_Celegans_tr__V6CLI1__V6CLI1_npr-12
MQNS--LKIFIVPMYGLVCSFGALANFIVLLAFVRTANLRNLRNSFIVNLAFSDLILCVV
TAPVTLYTSLNLFWPFGDWSCKFLAGVQAVNTFVSSLTLAFIAMDRVLLTLCPVRWRLAA
TAPLLCYGVVWIISIIVALPYALAVSSKPFDSKTYCAEAWDNAVSKTTYTFVVLGIQYIL
PLAALAYAYFQIGSTIQKRSKRRMQMQNRNRRALLLLFLLVLTYAVCWAPMNIYHVLNGL
EII-NYSQNMYIFCHLVGISSTCVNPIVYALVNESFRNALQSMIPFST
>Anthozoa_Nematostella_GPR18a_GLWLpeptide_XP_032242997_1_NPR_deorphanized
MLNPRAVFILRLVVGCVIAITGFVCNAIVIVHITRRCRRLSLVEFYIRNLAVADLGILCG
SYPIAVIREQFGAWPLGEVMCYYGYPLTEVFYAVSVWSITAIAAERYQLVRKNFQKKRSS
KTRWRNTFIIWLGSFSLSLPLFFIMDYKNTSGEGTCKFSWPS-GMHHVYVVALTILQYIL
PMGIISFTYLHIAKEIKTSSKHEERRLKENKRARKLLTPLVLVFAVTMFPLNTLRLVVLL
WQAATYFLIVYNLSVFGIVVNSAADPIIYSIVSKEFD--FKHLLGLAT
>Anthozoa_Nematostella_GPR19_LRWamide_EDO36556_p1_NPR_deorphanized_LRWa1
M-NSTALRAMRLTLYPLTFVVGLVGNVLVCVLVFTWRKTKNFNNYFILNLSISDLLVLIM
FIPFDLAYLENMVWKYGLFMCKFINTLSFLSVIVSGTTLAAISVDRYRAVVHPLSPPFTF
RTVSLIILVIWVYSVSTLLPFAESLTILP--G--SCQNDWPNTTVQLTFVLCAFTPGFVI
PITCIVVFYLLIARHLRKEREIARLRVRQNSKMIRILSCLTVAFTICILPSYTIILMVMF
YKGTPYIDEVHEFTRLLMTANSCLNPVLYSVVSREFRAELRGLLTFST
>Anthozoa_Nematostella_GPR21_HIRamide_EDO37217_p1_NPR_deorphanized
MNNPSSENIATSLFYIAVFIFGSTGNLLVLLVV-KRRRARTFNDIFIFNLAVSDLCLILV
CIPAFTYKKLS-GFRGSQFYCKAIWPMMTISLCSSVFTITLMAVYRCKVILHPFEPIIEK
RSILPPITAVWLLAIVFALPLFILAKFED--GMAGCIEDWPSDLHRKVYTTILMIVQYFL
PLFIIAVAYVLIAIDLTRSRKMGRARREENLRVIKILATIVITFALFLLPGHIAWMILDF
GREQKVAEAIFKFSDALVIFHSALNPVIYGTLTKQFRQGYKKYLRMES
>Anthozoa_Nematostella_GPR26_FLRNamide_EDO40132_p1_NPR_deorphanized
MTNTDTEKLVKLILYIIALIVGVTGNSLVLVILAR-KSRRVVNDFFIINLAVADLTLLIF
SVPITVLFY--EESRFTAFVCKTVWPMMTIANNVSIFTLTIMAVCRCHVILNAFRPDIQQ
TTVVRSIALAWTLAAFLLLPLIIVAEENP--KGAGCEENWTNLESRRAYTASLVILQYVL
PLVAIAIAYVWIGVDLWKPERGREKRRKENVQIVKTLATIVVLFAICMLPGHIAWMLADF
GGKSNVAMIILRFFDLLVYVHSCMNPIVYGTLTKYFRREYTRYFELKA
>Anthozoa_Nematostella_GPR27_PRGamide_like_EDO41656_p1_NPR
MPNSVGVLVSVFLLYGLIAGVGICGNVLVLKSILRQHKLR-VSEYLILNLTATDMGACIV
SIPLDLIERATKRFLFGEFLCNIIYPLQTILMSVSVMTLLGMSMERYRLIVTPFRQHFGP
RTVLGVVVFVWVLSIAIVLPYMLVLRLR---G-DYCVEEWPADWYRKTFTLGVFVLLYFV
PLVIMSVSYVKIISCLNEDSRMAAARIRRNVHIVTVFMAAGIAFAACMLPTHICWLWHDF
GSGSRYFTNIVTFTNVLMYSNSAIDPFIFGSI--KLRRLL-DVIQLRP
>Anthozoa_Nematostella_GPR28_PRGamide_EDO42558_p1_NPR_deorphanized
MTNTVEFKVFKILLYSLILLASTLGNGLVIHVIRNTERMWTPSNVLIMNLAVCDIITPVL
SILFDLPLEENYKWIYGGFMCKVLWPGSTFSTTSSSLTLAAISMDRYRVIMHPFKSKLSM
DQVKIMISLIHLFALAVVTPYIYVLRLGE--G--RCDETWSASAYRKVYTMVLFLVQYCI
PLIFMTIMYTMTLKSLYSASLKKKKRSETNRRATKMFMVVVFVFATCMFPNQVMWLWNDY
GEELARHRIITIICLMFTYANSVCNPVIYAFFSADFKKGFYGVYYVGS
>Anthozoa_Nematostella_GPR29_HIRamide_EDO43333_p1_NPR_deorphanized
M--PLASTVIRLTLSCLVFLLNVVGNTMVCIVVKRNRKLRSFRNLFLVNLSVADLTVAII
CMPFILLFYETAKYPFGTAVCKLIPTLSLMCQGASVFSLTSLTLQRFVGIVYPMKARLTL
VKVKLVLALVWLLAFFNALPVLITQDSVKTPNQYSCDEVWSNEHLRQGYTLYLFISQYLL
PLIIISVTYSKMAWVLCNRDKHEKNAKVRHMKFIRLLIVLVVTFALCFLPNHVLFFWLEN
GSGGPYFLILMKYSHLCIWLNSFLNPYLYGALDECFGQGYKKVLSLKT
>Anthozoa_Nematostella_GPR32_PRGamide_EDO46084_p1_NPR_deorphanized
MRNSMTFKVLKLSLYALIFLISTVGNSLVCIVIARRRRMRTVTNYFILNLAIADLAITLI
CIPFDIPVQENYKWPYGAFMCKIMYPLQTMCMFASIFTLVAVSLNRFWAIVYPLRQEMSK
SQATIIIILIWFISSGLTVPYVTVLELKN--G-DDCSESWPEPGYRKAYTACIFVVQYLL
PLTLIAFAYLKIGFELRKCVGLERAKQEDTRKVVRMLIIVTLLFAMCVLPNNVMWLWLDF
GNGNEHIWEMVAVTNIILFANSATNPVAYTICNERFREEFRLYFLLVT
>Anthozoa_Nematostella_GPR69_QWamide1_EDO50023_p1_NPR_deorphanized
MYNSKAARSGLAFGFILSMLISFPGNILVIVTVVTNRRMRTVTNYLIVNMAVADLLLTVF
NMPSTTSTVISYFWYFWIAMCKLLPFIQSVSVASSVLNMTAIAVDRFFAVVLPLRRYITF
NVAYIMMAAVWVVAIGVSAPFLYAQNVISFPGKVACMETWKHESEPKDFTVVLFVVFYVL
PLIVMSVLYSVVIYKLWIRKLNQQRADRSKKKVLRMLLIVLLLFALCWLPVHVTSFILFF
GT--SPPPILTWIGYLLSQGNSAINPCIYVIFNESYRQGFARLVGMDN
>Anthozoa_Nematostella_GPR70_QGRFamide_EDO50053_p1_NPR_deorphanized
MGNEVWVKALKGATYVLIIALSLLGNSLTIYVISKKKAMRSTTNFLIANKCVADLFITCV
SMPIVTMVNIQTSFTLAFIVCKLNPVIHGTSMESAILSLTAIAFDRLFAIVRPLRKVITT
SKVRLIIVGIWVVSLLTLVPLLYVIKIEFTAGHYLCYERWPEELAAKGYTLVLFLSFYGI
PLTTMAVVYVIIIQKLWGHGMFVRRKQETNRKIFKMLVTVVLTFALCWLTFNVRMFLGFF
GETNTLQPHLYFMAFSIAHSNSAITPLIYYFFNQSFRRNFKKVASLAT
>Anthozoa_Nematostella_GPR1_EDO45215_p1_NPR
----TTMSISKATLMFIISILTIIGNSLVVIVGWKNHTRSHMTHLLVFSLAIADLTETFI
AFPIEFTIELLGEWIFSDFGCRFVEYCQALSFGVAVFIITFIAIDRYLSVVRPLTGRIRT
RHGKWILVFCWSAPMLILFPYVFLFKVIKTTNIFMCQPVW----LDRLYWTVELYYTFLL
PMIIMIFCYTSLVRKVLRMKKRVGTLSHMKRKSVRLALSFVTLFVVCWGPRFVMDCYRIY
G-TRTRTSAIYEVALFMAYTNQMLNPVLYALIDTYFKQKLKNLFNHTN
>Anthozoa_Nematostella_GPR8_EDO49915_p1_NPR
MGNPRFLSLLLGYYGVVVLIVSLAGNMLALAACSKTYH-RSVLLGCLASLTVADLLFVLL
A-AFDAIHF-A---AHGDMACKVEGVLTETCYTALILVLVLISYERMQVVSSPILARVRF
RFRKWLPLLLWLISLIICSPLIFFFHTSQ--G--WCENTL-GDIARQIYYGIQSLFLYTF
SLLFMIWAHCRIFRALAKHSSSTPLMIQSERKLTRMLVAVTATFCLCYSPYITVRTLKYF
KLTGVLWRTLWRICELFVFTQAAINPFIFCFFSRQYRKACKEILRVSK
>Anthozoa_Nematostella_GPR25_EDO40106_p1_NPR
MSN-EEGKIFKIVFYIFLFIFGTIGNLLVMVVI-KSRKKRSVNDFFIFNLAISDLTFVLV
SLPFYTYELFL-RFDF-GFYCKVVWPMMSVTLCVSIFTLTFMSVERCRAIVFPLKPRIKR
TSVLIGLSTVWVASLVCILPLSIVTSAE---G-ELCMERWPSEGHRKAYTIALFAIQYAI
PLLIIAMAYITIAIKLVRTEVVKRQSRKENFHIIRTVAVIVSLFLVCMLPNQIAWLLYDF
EGE-EQAKLFWSFAEALIFLHSCVNPVIYGSLTRQFREGYIR------
>Anthozoa_Nematostella_GPR50_EDO41654_p1_NPR
-------------------------------------------------MAVADLLDTIF
GVPYNISYFYILRWFLGEFTCKFLNFGTNISITASVFTLAAIAVDRYFAIAHCAKRPLSL
RSVRYIIATIWVIACMVFSSDYYRFRVIDGPGDVYCLQDWGK-KAVQIDYIVKFVLNYAF
PLFAMGILYSIMIRYLWQTRGIERRVHEQRKRSVKKLLAIVVEFAFCWFPIHVVHFLAAF
NPKL-TSVYVPLTCIWLAHANSAINPCLYLYLTHKNRKA--NV-----
>Anthozoa_Nematostella_GPR64_EDO47067_p1_NPR
MLNTVAETIIKTVAQCALLLASLVGNALVILVIYRVKSMRTTVNYFLMNMAVSDLIIPAV
VLPRDILETSSVAWRLGVATCKFVYFLSDITPSVSVLSLVFMTCDRFCAVAFPFKASLPS
AVRRSLIAITWLVSMAFFAPYFYSFELVPGEGDVFCRLTWGD-RIHIIFITVICLTFIVI
PFALLASIYTAILVILYRNRGERKRREKVNKTVMKLALAIVLLFALCWGPYNGVIFTIAF
VWQN-SFSTIWFIARYLAYSTSALNPLVLFALNENYRNGLKRVLLLKS
>Anthozoa_Nematostella_GPR65_EDO47650_p1_NPR
----------MTTAYALSFVVGLLGNGLGLFIIFKSSKGNASTNVLIGNMALADLLVTLF
AMPHSVGFLYYNKWIIGEIGCKLAQFPFVVSIAASILTLLAISVERFWAIYYPLRARK-L
RKPKVLSSVIWLLAISVFCPYLFSYTVKRTAGQYYCVVEWGDYRTQRLYYLMIFVFLYAL
PLLVITLLYTLIGVKLWYRKQSRRTAIVAKRRILRLLIVLVLVFTVCWLPAHLMHYYMYY
DLKANIPVAVKLLSFWICHSNSAINPGIYILLSENFRREFLKTLTLSS
>Anthozoa_Nematostella_GPR75_EDO41480_p1_NPR
MFNTTASVLVVTAFLGFVSLGGVFGNGLVVCVIKRLRGKQSSVHTFLLHLALSDLMVCCV
CIPLTITANFVSSNTLHSIVCKTMRFFQFLAPTVSISLLTVISIDRFLVIVKPLRKTF-L
RRSTWLIIFAWTYSIIQFLPTFYLARIDNISTVGYCTPI-PNTSEGLGYLMFLAFCAFVL
PLTTMCVMYTSICRVVWRRHEGETLFRRSKRRILKMLLIVVAAFMFCWLPFVAYAGFVEY
-ETPNPGDLIRLASYCLGLTNSLINPVIYFFSNVVLRKSCIDLLDISS
>Anthozoa_Nematostella_GPR187_EDO45537_p1_NPR
M--PLWSLVIRYILSSAIFLVGVVGNILVCVVVYKNHRMHTAMNMFLVNLAVCDIFVCVF
NIIFTLIYFQLQYWPFGLVWCKMLPTLQITNISASTGSLVAMTVERYRAICMPMSNPISR
THAKLAIALAWMVGFFVALPEVGAYTLT---GEYGCGEQWPIPELQKIYSMFLFIAIYVV
PLLMLLPAYIRMILKLWIVQEQDPQSIKRRRNVLKMMAIVVLSYGVCLMPYHAAFIWYDY
GTGSPWFWILLCYTQIISWFNSCVNPIIYWFFSEQFSKEFNKILTANT
>Anthozoa_Nematostella_GPR188_EDO40231_p1_NPR
M--SDGLRIFKLLCYAIVFLVGATGNSMVVWLVAK-RRLRARYNYFLANLAIADLAVVTI
NLPFRLAYQENYQWPFGYALCKFIPPLTYTFTTASSAFLLAVSLERYRAVVHPLRGKVTT
KQLKLTVLAIWVLSFLVTFPLNTYMSTAEKGGKVVCTDAWPTRHLEQVYFVLLFLIQFAF
PLLVMLVVYLKIIVTMRHNQLASMTIRKRNTRVIRMLLAVVFSYFICVMPYSTFLVLSVF
NREG---VALKTFLVLMALANSMVNPLLYGALNRQFRLGY--------
>Anthozoa_Nematostella_GPR191_EDO42480_p1_NPR
MANP-ALAATRLSVEAGAAIVGVLGNILVCVLATRMRILGPSDGLYIRSLAISDLGILLV
NFPIAVIKEQSLNWPIGRVMCYVLYPVSEMFHGACIWSIVAIAIERYRIIVHNTHPSLT-
-ATKLTILSIWLGAFALVVPLLFIVCYEVHPG-TLCLFKWPN-MMHNSYIVLDICLLYLL
PLMVISFTYARITRALNKSTTEELERVRQNARTKQLLTALVWVFTITMLPLNLFRLVFIC
WKDSRLFLVFYNVSVLGVVVSSAADPIIYSIITRAFIASL---MMVES
>Anthozoa_Nematostella_EDO34678_p1_NPR
--------------------------------------------VFVLNLAIADLGVLIF
SVPFGLVRTEAISWPFGWFGCKVLYPFSDIFHGVSIASITAIAVYRYRGIVTGRSPHRTR
KHAKLVVALVWVVSFLLVLPLFFSMRYEKFNGDFYCFPKFSKFLYFRLYQAELLLLTYII
PLCIILFTYIKIRARLQESIQRNDHFNEKNFKALKILTPIVVVFALTMLPYNIYRFADIF
FDTSRYMLLFFKFCVVAFICNSSANPVIYTLISDEFRKAFK-------
>Anthozoa_Nematostella_EDO30188_p1_NPR
---------IQLVCYSVIAGVSIFGNSLIWWKIHHRPR-RRISDFFIINLSLSDILTGLL
SIPLDLAERLSKGWPFWGFMCKIVYPLQTVLMAVTVLTLLGISAERYRAVITPMKRKPTR
NTIISIICILWGISIVVAIPYMTVLKYDN----MECYEVWSSRAHVAIYTVSIFVLLYVI
PLTIITLCYVRIGLRLKQDMRKIMARCSKNPHMTNVFALVVMVFAICQLPNHVIYLWHDL
GRGGVYYSDVLPLCHILTYLNSALDPFALGML----------------
>Anthozoa_Nematostella_EDO31743_p1_NPR
---DTALKVVQITLYSSIILIGAVGNGIICWTVFRNKQ-RRISEFLIANLAVTDLATCVV
SIPFDLIERATGGFPFGSIMCFMVYPLQTVLMAVSVITLLCMSLERYRIVMSPLRPRMTA
RMAKICIVIAWIVPGIVITPYALVLRLEG----KQCLENWPEDWYVKIFTLSIFVLFFVI
PLFAIGISYARAGRKLQNDLLYLRKRALQKLRITKVFMLAFVVFTICMFPTHVTWLWHDF
GSGRDNFYNILVFSSILTYINSAIDPFIFG------------------
>Anthozoa_Nematostella_EDO32417_p1_NPR
--------YVQMIFYTCIVVVGVTGNFLVCHAIFSQAR-RKTNDMFILNLAVTDLGTCAI
SIPFDMAEQISKHFLFGKLMCSLLYPLQTILMGTSVLTLLAVSIERYKAIVTPLQPKLRG
KLAKAMLIGSWVLSVAVVAPYMVVLKYVN----RQCIESWPVPAHAKTFTFVLFVVLYAV
PMVIITYCYVRVLRRIHRDR-AIKRRARQNLRLVKMFVTAVVAFALCLLPNHVVWLWNDF
GDGHPYFGIVLIFSNTLIYTNSIVNPFIF-------------------
>Anthozoa_Nematostella_GPR185_EDO33974_p1_NPR
M-NDNGFFYARLICYVLIFIIGVIGNILVCLVVCRQRKMKNVTNYFIVNLAAADLAVLLI
CIPFDFGEIITNYWPYGSIMCKLVYPLQTMATTASVGTLVAISLNRFMAIVYPLRPQLTT
TDAKKVITVVWVLSLALVSPYIAVLRMRG----QHCQETFEERMQAGAYTMAIFLLQYVL
PLTLIGLSYVRIGRDLRRDKGLQREQEKEAHKVVKVLTGVVITFALLMLPNHVVFIWIDF
GRGGEYVNQIVSLGQILVYFNSATNPLIYNAVNEQFREGFRLYFNMTQ
>Anthozoa_Nematostella_GPR186_EDO34705_p1_NPR
MLNPDGSFVLRYFIYAIIVFVSLVGNLSVCYVTYKENRMRSFAYVLIGNLAASDVLATLC
-LPFILVYLYNGKWTFGTAMCKLLNPTVTVFAIVTTNTLVAIACDRYRAVVFPFKVRPST
SETRMIIGLIWLMALLFTLPSYGSRMVTP--G--LCIEVFTTTSLRRSYSIFMFLVNNLI
PLLVILGLHTKITLTLKNISLRTSSLAGRDRKFIRMLLVVVILFVICYMPYQVIFLIVEY
KPSVEVMYYLFSYSHLMVWLPCALNPVIYAALNERYARSFTRLFSLPN
>Anthozoa_Nematostella_EDO36453_p1_NPR
MDNSNHLRTIKLTLYTLIFLVSAAGNTLVCIVILKRKKMKTVTNYFILNLAVADLALTCI
CIPFDIPVQEMYIWPYGAVMCKVLYPLQTLTLFASVYTLTAVSLTRYWAIVHPLRKQLSV
SKAKTLVIAIWVLSLLPVAPYMNSLSYVP--HSKYCEENWDNHNARKGYTASLFAFQYVI
PLTIIATAYCSITRELSRRTIVRNQQHKETKKVVRMLMIVTLLFAVCVLPNNVMWLWLDF
GAADKYFWDVVAFCHVWTFLNSAANPICYTILNENYRKEI--------
>Anthozoa_Nematostella_EDO37219_p1_NPR
---------------------------------------RTVNDMFIMNLAVTDLTLIFF
-IPLNIYDLLR-TLPATVFTCHFVKPLMTVSFLVSIFTLTSMAVYRCRVILNPFRPEMKD
FWAFILVGLIWLSSFIVMVPMMVVTKPF----KSGCKEKWPSFTHRKAYTAALFVIQYLL
PLMLIAVAYIRIGLDLNKAYFNLKARTKENKQVVKTLATIVIMFALCMLPGQVAWMLLDF
GSEKQTAVVCIKFGVITSVFHSCMNPLIYGTLTRQFRRGYVKYL----
>Anthozoa_Nematostella_GPR248_EDO38619_p1_NPR
MENPYESKVVRYVINALLFLFAIVGNITVCLVPVRHRRMRTFTYYLITNLAVSDIFTMLC
-LPPLLVYEFQGSWNMGSVMCKLVNPALTMFGLVTTNTLVAIAIDRFIALVFPFTRRPER
KETILVVSLSWLVAFASVLPSFGARTLVERAAVVYCEEIFPGQVFAKGYSIFLYLLNNAL
PILIISCLYIIIILKLKGISL-SKQKHDREKKFTQMLLSVVVVFILCYVPVQTFFLTATL
SPQVKYTQIIYIYLYLMMWFPNALNPLLYGSMNDHYAKAFKILLRVNN
>Anthozoa_Nematostella_EDO39036_p1_NPR
-----------IAFYFVILIGSAVGNSLVAYIICSNRRLKTASNFLILNLAICDLLTPLV
SIPFDFALEEHYTWLYGRAMCRLLWPLATLSATSSALTLAAISLDRYLIIMHPFRSRLTK
RQVLFIVIGIHFFSCVVVSPYVAFLNLE---G-SVCQETWPAQKYRKAYTVVLFLVQYAF
PLLYMVTMYTMALFQLYSITG------------------IVIIFMCFMFPNQFIWMQTDL
GNGAKAFSKAVIICWLFTYTNSVANPIIFAIFNNDFRSGFRKIF----
>Anthozoa_Nematostella_EDO42292_p1_NPR
-----------LACYITAFVVGLLGNTLVAGIIIR-KPRRSIHHMFILNLAISDLTYLAF
CVPISTYELYEQIWK-RDFFCRFVYPMQTLTYFTSIFTITSMAIHRCYVIVNPYKAKIKH
RTAQVWIVMIWMAALVIVIPLAVVATPV---G-GRCNEVWPSFDHRRAYTAALFLFQFLL
PLFLIALAYIWIGAYLIKNKGHQSRKRRENMQIITSLAAIVVLFTLCMLPGQVAWMIMDF
GTAEDATTILLRLSNILDFFHACVNPIAYGLLTDAFRSDYKQVF----
>Anthozoa_Nematostella_EDO42556_p1_NPR
-----------LCVYLLILLCSASGNTLVILSVVLFRRMKTVPNMFIANLAACDFVTTVS
SIPFDLAADELGYWPYGAIMCKLLWPLATFTTVAAVLTLLAISVDRYIALLYPLNIKITK
RRFYIIMVIVYVVSAWAILPYMIFQEYQPGDGLPQCGEEWPDFSYRKAYTVFLFCLQYGV
PLPLMIFIYTKLGM-------SLNKRRQQNSKTVKMFLLIVTIFLLFMLPNQILWLLFDF
GNSEAHLDLIAFTCRAFTYTNSVLNAAIYGACNGSFRNAFACTL----
>Anthozoa_Nematostella_EDO47255_p1_NPR
--------I----FYGVIFIVSVTGNSFVCYNVWRRARMKTVMNYFLVNLAVCDLAFTSV
CLPFDIPVQENFKWPYHPNLCKVVFPLQTMCAFASVFTLVAISLSRHRAVVHPMKQQLSL
PTTRAVIALIWIASILCVIPYALVLNVDN--HSKFCIEDWPAATYRLIYTVFIFIAQYII
PLSVMFWAYMDICRELRATRDRRSILARDSEKVLKMAIAVTVLFTVCMLPNHIVWILLDF
LDPQIHCSAWVVTANIFVFINSAGDPVVFTIFNEKYREEF--------
>Anthozoa_Nematostella_EDO48332_p1_NPR
----------------------LIGNSVICLAVYNRSRLR-IIDYFIMNLAATDLATCII
SVPFDFVEILSAKWPFGSFLCKIVYPLQTMLISVAVYTLLCMSLERRRAIIRPFKPRIKS
RRVLLIIALLWVFSISLVGPYIDVLALNT--NSSQCIERWPDAMYPKAFTLSVFVVLYLF
PLIVIGSNYVAISAKLYKDIQLAKRRSHRNMRIVKIFIALVVAFALCMAPNHIMWIWHDY
GDGGPHFSTLLVFSNILMYSNSAINPFIFVFLHSRY------------
>Anthozoa_Nematostella_EDO50021_p1_NPR
---------I---SYIFICIIGALGNLLVMLA-TRKRRMRNVTNQFIANLALADFTVCVI
TIPISLVYTNLGHWPFRSWLCKTMPYLQGITVSASVGTLVAIASDRFIVIVFPTKRKFRI
SRTWITVVAIWLLSAAVAFPVHLYSEVTREMGVTSCIEVWPSQDGRKTYALLLFLVLFLL
PMTAISLMYAAIIYKLRTLH-TQEVTMRTHKKLVRMLVVVIVTFAVCWIPYHVTFLYLDK
SDYIEAMNAMVLFSQWLMYTNSCLNPIIYILYNANYRREF--------
>Anthozoa_Nematostella_EDO29774_p1_NPR
MSNSSTAKIVQTIAYCVMVVLALGGNILLVSVVWTQRKLRTTTNFLISNMALSDLLVPVL
AMPRTIVEIHYRRWLAGLALCKLVYFFQDVSMAVSVLSLSFITIERFYAVVFPRVKTP-R
GRARGVILSIWICAMAMHSPYFYTFRLVEYQQMSYCVLVWPHLLASRAFFLTMIIILYFI
PLTLITVLQWVIVRRIRNQLLRHRKRAKRNSDIVRFTLAVIVLFFLCWSPTVVFSFLVLF
GPPG--MKHFRFTSQFLVQSNSAMNFFIYFIYNESYRSIIRELF----
>Anthozoa_Nematostella_EDO34232_p1_NPR
---------------------------------------RTALHYFLFNMALSDLVIPIV
AVNRLLVELWTDSWLLGSFLCKFVFFISDVSPMVSILNLLFIACDRFVAIVLPFQLNL-R
SWVCHEIAFSWILACAYFAPYFYAFRLVE--G--KCVMDWRPAKTREHYTGALCVLFILV
PFALLFIMYSWITYKLRQSAKRHARRRKSTRRITILSFLIVLSFAMCWGAYFALLVTLNF
AWRW-YWGTFVFVAQFLAYSNSAVNPAIYFMLMKDFRSCLKAL-----
>Anthozoa_Nematostella_EDO34995_p1_NPR
----------------LVLVVSLIANSFIVYIVARQRKLQTVTNCLVANMACCDLLISLI
NIPELIKEEVTTNMPLGSVLCKGMVFSQDVSSFCSILTLVAIAMDRYLAIRCPYKKIITT
QNVKFVICGTWGVAILVSSPLLYANKITQDEYGFYCLEDWTPIGSSRAYTITTFLLLYLL
PLCVITGLYSGVVHRLWHRKVSN-ERAKSKKRVLKMLVAIVLAFALCWLPYHVYFFLENY
YYV-PGPANWYFCGKFIAYANSAINPCIF-------------------
>Anthozoa_Nematostella_EDO43297_p1_NPR
------EVIAEIVIASVLFTLGVVGNGLVCFVIHKTKFTQSSMYFFMLNLAYADLLVCFV
SIPLTVFSTLPAPTNFPNIPCKLVRFIQYALPPASVAILTATCVDRYFHICVPFKNIITT
SFTKKMAAFCWIFSLLLTIPNFYLIETRKVLVVEFCAIRETSYSFGNGYLVARGLIGFAV
PLGVVCFLYYKIVARVWNSK-NINSRNRQRLNVIKSLLTVVVAFTLSWTPFSVTNKIL-L
DKNREMITGAEIITFWVGLSASVYNPWIYAFYNKNFRQ----------
>Anthozoa_Nematostella_EDO44418_p1_NPR
L------------AYATIIALSLVGNTVVIFTVCRNRHMKSVTNLFIANLAASDLLITFL
GMPHQITELYTTEWMFGTVLCKLVVYLQSVSVGSSVLTLLAITKDRFVAIIFPFRPRMSF
KTAKTIIMLIWSLSLGIMAPLIYATKVHN----NQCTEDWTPKTAPRDYTVVLFVMLYAV
PMLTMAVLYAIIVRKLWRRRRASSKNEVSRKKVIKMLITVIMLFTFSWLPLHVFSFISFF
APF-TSNTALYFVSLFLGHGNSAANPYLYALFNQNYRDGFKMA-----
>Anthozoa_Nematostella_EDO49570_p1_NPR
---S---------AYVLIIVLSLVGNSTVIYVVL-NHRARSMTDTFVANLAASDILITFT
GMPNMITEQYIRHWVFGPIVCKLVVYLQSVSVASSVLTLLAVTIDRFISIVFPLRGRIAL
SKAKYIVAVTWIISLSIMAPLIDAQKAKQFPGMYYCIEEWQPLEAPKSFTVLLFVVMYVA
PLLTMAVLYCAICRTLWKRTSTETHLQRSRKRVLKMLLAVTLLFAVCWLPLWIFQFIMFF
SPQT-FSKPFYFVSLFLGHSNSAINPFLYSFFNANFREGFRRA-----
>Anthozoa_Nematostella_EDO49911_p1_NPR
---------IKASGYLLVVVLSLIGNALVVWVIRSAYRMRTVTNYFITNVAFADLLTTVF
NMMPTLFWIIEDPWSLGEILCKTLQFFQCVSVACSVFSMAAISMDRFFAIFRPLKRIITF
KLAKFIIALIWASSCLISSPLIYALKLEGDGEDVNCVEVWAPYTSPMVYTIALFVLFYAL
PLTIIAALYAVIMFRLWRRQTNQSNKERTNKKVLKMLITVVAVFALCWLPLYVRMFLVFL
QPSNGLPYHLDFITLFLGHANSSINPYLYVVFNENFRKGFKTIF----
>Anthozoa_Nematostella_GPR3_EDO42096_p1_NPR
MGNPLLILIGYSLLYLVTYIVAVLGNIMALLTCYKNYRTTSILLVYIASLAIADLLFTFL
T-TFDFVYFFTENWVGGNPLCKLQGFLVETSYSASILTLVAISYERLRSVAAKGLARSRI
ERRTIICKLIWVVSAIICAPLLYGYSAVQHPGKTLCVNTW-GDDGRQIYYAIHAVIIYCI
PLVFMVWAHWKIFSFLKKHAHSVSAVESKQRKVTQMLAVVTLIFVSCWTPFILVRALRYF
FVYE--GLEIWKLTQLIIIINSAVNPILYCFYSGQFRSSFKDMVQLDS
>Anthozoa_Nematostella_GPR4_EDO44128_p1_NPR
ME-NSVTGVLFMIFYVTVFLLSLVGNSLVLLVCYKSLRVKPFFNQYIANLAVSDLLFTIL
TL-FDAMYTINGEWMTGIITCKTQGFLLETCYTASILTLIAISRERVTAIASEMSSRVRG
KERRVNITIVWLLAIVICSPLLFAYTLYDDNGFIKCRNNW-GDTGRRVYYSLTAVLLFLF
PLFLMAWSHVKINRVLKSQVAELKAIRTRQKKASRILLMVIMVFFLFWSPFIVMRTLRYF
RWYN-----PWKFVQLVVIASSATNPFVYCFYSVQFRRLFKTFV----
>Anthozoa_Nematostella_GPR5_EDO44453_p1_NPR
MSNPELIKLIATIFFSIISALGVTGNLLVVIILIGWRDMRTPCNYLIANISAADLIVTLI
LSPLRVVEQYTRGWIFGEVLCYVFAPLQDALVSVSVYTFVVIALERYRAIINPFKPKLSK
SKVLIIIGLIWVGCYAGTLPLAFFVTYTRRMKTYVCYAAIPRD-HFYLFALYLVIMFIAL
PLILQVVCYACVIHTLDKKDFVARQRRDKKRRLVKTLVVLMAVFHVCYVPRGVILLITEF
APFLSAFAFADISTMLLYYVKHIMNPIILCGMSSDFRECFFALCIKTS
>Anthozoa_Nematostella_GPR6_EDO47100_p1_NPR
MRNPEDIKLIATIFFSVISALGVTGNLLVIITLIRWREMRTPCNYLIANISAADLIVTLM
LSPLRVVEQYTRGWIFGEVLCYVFAPLQDALVSVSVFTFTAIALERYRAIIHPFKPKLNK
SQVKVLIALIWVFCYSGTLPLAFFVTYAKKGQGYLCFAAIPKD-CFYIFALYLVIVFITL
PLLLQMVCYGRVICALKAKDAVSRQRLDKRRRLVKMLIVLMAVFHVCYVPRGVIMLITEF
APFLSAFAFADISTMLLYYIKHIMNPIILCWMSADFRGCFAGVCRLTS
>Anthozoa_Nematostella_GPR7_EDO47227_p1_NPR
MGNPTP-EILEVFFLIVIFIGALVGNVLILLVVRRSRRNEWTTNYFVTSLAVSNLTSPFL
CVFWVLVWITSGKWLLGNISCKTTFFFHFLNVGVSAGLLACISLDRFYVVVHPLSFKMTK
AQTKELIVFVWVFMICATAPSLYFFKTKSISELIYCITDFDT-VEWKVFITLLVLIPFGC
PLITTLALYCRITQAILFRNRQANQVPKSKIKVLRMLVIQWLVFVASWLPLLITMAVQAL
KLV-DFSESLYIATLVISFANSGLNALIYSLFNGDFRRGCKRVFTLES
>Anthozoa_Nematostella_GPR9_EDO31171_p1_NPR
MQNPQAVKVTRLGIEIGAALVGIIGNLLVTVLAPRGRKLRSADGLYVRSLAIADLGILTV
NFSIAVIREQSVHWPIGKEMCYFLYPFSEVFHGACVWSIAAIALDRYRGIIH--RRHQSA
QSAKVSIAAIWLGSFGIVVPLFFIVRYVETECKEVCMFEWPAPLMHHIYIGMDAMLLYFV
PLGLISYTYLIITAEIRTSSMEEIRRVKQNSRTARLLTHLVIVFTITMLPLNAFRLVVLS
WDGAQLFLVFFNIAVLGVVINSAADPIVYSIVSKDFISNLR---SRQT
>Anthozoa_Nematostella_GPR10_EDO33248_p1_NPR
MDNPMEVKIAMRTIQGLTAIIGTLGNLLVCVVILT-RNTRSSIRLYLLSLAVADLGILLV
IFPALVVRME-IPWPFGVFGCTYVVGISEMFYPASIWTMTLIALSRYVNITAPLHTRTRN
KRTHISLACLWVASFLSSVPLFVMLEYDPVR--KICITKWPKFMYMQLYLLTLTLIYYFI
PLAVICATYWGIRQRLNRSIRSQNAMQLHSIKAKKILTPLVLAFASLMLPITIARLLLIY
SPNIRYFQVMYDVFLFCILLNSAIDPLIYYIVNSDFRKGIQEIIATNT
>Anthozoa_Nematostella_GPR11_EDO36957_p1_NPR
MVNPKVLEIFRLCLSALICSTGIVGNILVVIITTCNRKTRTAVNYYILNLAISDLGILAI
CFPFILVKTEDLHWPLGGFVCKVIYPLSDIFYGVSIGSIVAIAIDRYKAIVRSMRAQKTL
QAAKWVILFIWVFAFVGVLPLYFVMDFLVDAGTVDCTPTWPMEVTMRLYVFSLTFFWYVL
PLAVIVWVYRKIAQKIRASRAARRKHDDSNAKALKILIPVVCVFSLTMFPFHLFRCTQMI
VDMSEYMWAIYNVCTVCLLANSSANPIIYSMVSDEFRRRFRQLLSTES
>Anthozoa_Nematostella_GPR12_EDO41494_p1_NPR
MHNPYALRIIRLLFQTLLFLGGVIGNFLVCLVTSKKRRQTSTGNLLILHLAISDLGILLV
CFPFVVIRTEYYAWPFGRLICKTVYPLADIFYGVEIGCITAIAFHRYRMLVHCGKKQLNV
DSAKKLVFVIWLIAFVFVGPLFFVMDLEETAWRKDCLTKWPNEVSKKLYSVTSMVLFYVI
PLAVILMTYLKIRASLKKNNREVLARVVQNRRAIQILTPVVLIFAFSMFPFTLFRLFFVF
DLFPKFIRVIFNVCTVLLMANSSVNPIIYNVVNSEFRREFSALLRLKN
>Anthozoa_Nematostella_GPR13_EDO42552_p1_NPR
MANP-LYTIFMLVLYTVIFIIGFFGNCIVIYGVMQQGANKTTSSFFIANLALSDLAVLVL
SLPVGLLQEL-ASWPFGEMACKIFFPLGDVFLMVSIMTLTIISLDRLRAVVTPKK-RFTK
GQAKVAIIVIWLLSYLICLPMSFLLKLITLEGVKICYPYWPNTLHRRVH-MMAISLLVTI
PLFIIAYSYSMIVSTLWKVRIESFARLKQKRKLVKMLIVIIIAFTVCSMPYLIYGLYLEF
AQKEKQVEISLVVLISLLYTNSAVNPLILCAMSKDYRKGLRPC-----
>Anthozoa_Nematostella_GPR14_EDO43048_p1_NPR
MTNPLALVVARLALEVGIALAGLGGNILVIVVIASKRRSRSSMNSYIMNLAIADLGVLTI
IFPIAVMKERILNFPLGKFVCLYLIPCVDTFYGASIWLITSIAFQRYMNIVRASVNQKTS
SHVGFHLAAVWIASFFVSLPLFFIMAYSDSGQHNFCIPDWRNKPFEPIYIITLVVFTYVL
PLVIISWTYIGIWREIGSSTRSETQRMRENSRAKRILTPIVLTFATCMLPVNIFRLLTYF
WRPVTHFWTFYNAMVFITILNSAANPLIYSIVSQDFRRAFMGLISFSP
>Anthozoa_Nematostella_GPR15_EDO43468_p1_NPR
MGNSDGVKFSRISTESLLALLGIIGNLFVCLLQAEHLRINRRVIGLIRSLALADLGILLV
CFPFAVAKEQENEWTFGAAGCKVFYPFCEAFYAVSIWSVVAISIERYRIFKRPSRE--N-
-QNWRIVTTIWIIAFFVSLPLFFSSTLQTLCGKKMCYLEWSASLAAKLHSFTLLFTLYFV
PVCIIAWTYFRASRELRKRRREEEAVREQLDSISRIHLPVVGIFAITMVPVTLLRFIFSF
FPNTEKYLVLFNISIVFIILHAAAKPCVYFLLSHSFRSAYAHVWSLTS
>Anthozoa_Nematostella_GPR16_EDO43472_p1_NPR
MQNSLGLKVFKLTLQITVGLIGVIGNLLVCVVIASRSNMKTKMNILLCSLAVADTGVLLI
NFPLAAIQEQLLQYPFGRWFCLYLGPATEIFFGASIWSITIIAIERNRNIVRRSKSKLPC
KGVIWKIILLWFASLLISVPLYPIMVYQEFPQVTICYPEWPDNIYMKAYTIGLAIFWYLL
PLVIITYTYIQISQQLQKSTAEEKQRLKQNKKAQMILTPLVVVFAISMLPLNVFRLVQAF
YPSFKFYLILLSVCAVFVIANSAMEPVVYYIASREFCQGIRNLLMLHT
>Anthozoa_Nematostella_GPR17_EDO44047_p1_NPR
MANSGFMRIFTVVGLALLSLSGVVGNTLVCIVLQKIRK-KSSMDCLILVLALADLGILIV
EVPIILIRIQLEIWPLGEATCKLVYPIQDVFFGISIWVIVTIALERYQKIVHIAKGRL-R
RELYLIVVAIIALNFLVSLPLFFLVDFKKVSGSWYCVVQWPENIAYQAHTILIVIAGYLS
PLGIILATYASISRHLKKSNFGQSLRLKQNARAKRLLTPVVVAFAVTMLPLNVLRLAVIY
VKIPSAFRVIFPVACALVAVNSVVNPFIYTFTNKNFKLAVKRLFEITP
>Anthozoa_Nematostella_GPR20_EDO36558_p1_NPR
M-NDITLRAMRLALYPTVLLLGIVGNILVCSVILRSRNGRPTTRYFVLNLAISDLLVLIM
FIPFDLAYLEYEVWTFGLAMCKIINTISYAFVTISGTTLAAISMDRHRAIVYPMRQPFSA
RAVTLIIVFMWVYAVLTLVPFAGSLRIFP--G--QCLNDWGSQAFQLTYLFCGFFPGAVI
PVCCISVSYLSIAHHLYCEHRTASQRMRQNLKTTRVLTALVAVYAVCVLPHYIILALVFF
DRANAFIVVSHEFTRLLMTANSCLNPIMYSVVSKEFRQRLKALFRLRT
>Anthozoa_Nematostella_GPR22_EDO37218_p1_NPR
MNN-THSQIALNVIYSILVIIGTIFNSLVLSVVCTTRRQRTANDVFLISLATADLSYIYI
VVAFFFYNT----Y-FGLIVCKTVLPLISVPYTAGIFTIVSMAIQRCHVILNPWRPKAKP
RVIIVWVIGIWVAAIAIIVPLSLLA----YSGKAYCDIGWTSVLMFKAYLLTLSAIQYFI
PVLIIAFAYIRMGLYLCKPRIHREESKSESIQIAKSLGAIVVLFIVMFLPQQVSLYEYLF
GTNTKW--------------------VLY---YQRFREWLKSL-NLRD
>Anthozoa_Nematostella_GPR23_EDO38285_p1_NPR
MNN-TNEQTFRSALYIIFLVWGTTGGSIVISALYAKRSRKSDNDIFLINLTCSDVLTIWF
YVGVQFYIM--SSRTKGIFFCRYIWPFMSVPLSVSIFTTSSMAVVRSRSVVYAWKQSLSR
KSAVCWVLVLWITAIVVIIPAATVSKS----ALVYCKLHWSNPRHRKVYTGFLFAVQYAI
PLIIVTCAYVAIGINLRKYERVRRNVRKENFEIIKALAIVVILFGILMLPLQVGWMLWEF
GSPTRALLHVMNYADVICILHSCLNPCIYGILPKQFRLQYRKLFNIDN
>Anthozoa_Nematostella_GPR24_EDO38784_p1_NPR
MYNPSPIQIMRLVLYAVIFVCGLIGNVLVIVVVKCRGKKRTFHDYFLLNLAIADLLFILC
-LPADIYIEVA-VFPFTEFYCKILYPLTTFAFSLSIFTLSSMAVGRCYVMKNTSKPPLKG
RAAMLWILLLWIASFACVLPLTIVARSS----SRSCREDWPDPIYRKAFTASLLLLQYIG
PLVIIALAYVNIGILLAKNKVLLHRIRHRNLQITRTLAVIVVLFALLMLPHEIAWMLLDF
GPDPKLADTLIKFSPILTYLHSCSNPLVYGLMTTQFRNDVRKYVKLNN
>Anthozoa_Nematostella_GPR30_EDO45630_p1_NPR
MNNNLLSQETELAIYYLTLFIGVTGNFLVFLSIARGLRLVRPNDIFILNLAASDLLMLVV
FIPFSIHIRVA-VFP-SVFICKCMAPVITVALGGAVFTLTVMALHRWQMIVNPFQRDITN
RTACILVSGIWVLSLALAVPKILFATPWEYK--RICIIRWPSKDYVSAYTVALFVIRFVI
PFTLIVFSYVRMGISLSRTHALNLTNRRENFEVIRTLTVIVVLFFVCMFPYRVSLLLQMF
GHSK-IVSQVYRASALATVFHSCVNPLIYCAVLSRFRDDFFRIFTLQQ
>Anthozoa_Nematostella_GPR31_EDO45882_p1_NPR
MNNQEMTK-VQLAFLVFTLVVTTIGDSLVMTVVLR-KRERNINDRFILNLAIADELFVAF
SLPGAVVKAF-GLALYSQFFCSFVRPQVTMYFNLGLFTITSMALYRTKVMLNPHQAKLRA
THANIWIGLLWLLAFITALPAIIVATVTR--G--QCSGNWKSKAHKDAYIIFLLIAKCLL
PLVLITVSYSRIGIFLSKNRITSRRNRVENIKVAKTVAAIVLMFALCTAPFQTAWIMLQF
GDRERRAVFAFRVAVIFQNLHTCFNPFIYAISRRYFRQEYIKYL----
>Anthozoa_Nematostella_GPR33_EDO48802_p1_NPR
MNNPPAIRYTRLFLYPLIFAVGVAGNSLVCALILKNGKSSSANGYFILNLAISDLMALLL
YLPFDLVYLENYIWPFGTFLCKFINCLSKVSVTVSGSTLVAISYDRYRAIVHSLRGRLSQ
RQAMVIMACIWVYSALLQLPYAFALKLM---G-RECIIDWGSELYQINYVLGVFTPEFVI
PAIAITLAYTRIVCHLKKTHKTMAARTRQNKKTTKVLTGLVTIYSICILPHMICVLMVIF
NKSY-AMRLAYEFTRLLTITNSCLNPLLYGAISKSFRTDLRNFLKFTE
>Anthozoa_Nematostella_GPR34_EDO25835_p1_NPR
MRNEDVKRIALILFYAVTLFLGVFGNWCIIAIVIKVKRMRTMANVFILNMAVSDLVVSVI
DVPRKLQIAITMSYAYSKVLCKILPFTRELSYSVSSLSAVMIGIDRYYAVICPMEQKPRV
LSPKVTIPAIWLISALAYSTNLYTYKATKKEGAFYCSYRWPEKETEELFLLITFVLFVAL
PLVALVFVYALIAVKMMNRSIVNSHRVRGNNKIIRLSIAITTAFFICWVPYYVLLLTLTF
NIRLALILVLADVFEALTYTSIVTNPMICLAFSTNFRQALKELMSVES
>Anthozoa_Nematostella_GPR35_EDO30258_p1_NPR
MSNSVAELVTKALACTAVTLAAIIGNLLTIIAVNRNLRMRTVTNFLICNLALAELLFTVV
AIPPFYFEIFAYDWLQAASHCA--------SDAA---------------I---L------
--IKDLAHFTWSISGAVAAPVLYSYRLNKAEGIISCQEDWTPDVASKGDTIVLFVFIYCL
PFVAMATMPAIIGWRLWVHKANTRVLLKTKQKAVKMLLAVLIAFIICWLPVQVVSFLSYY
TSK-RIPSAVWFTCLFVMRAHAALTPFIYDYFSANFRAAFKSALQTSS
>Anthozoa_Nematostella_GPR36_EDO30300_p1_NPR
MGNPIPFVIFMIFALAITLLLALVGNLLIILAIWKNGKMRSTRNLLILNMAISDLLSSVF
NIPDQIRWLILG-YVVGVIICLLKDFINTIAIDVSLFSLAFITIDRYFGVFFPMRKYFTR
TLILTIIALSWLIPTVFYTPKFAIFNIVSDAGQRICVMNFKDVPQYLHYMLAHFAIVQVL
PVVLMMVLYPSIAWKLWSRKITRSRTIANNKKITMMFAIIILSSIFCYTPLYVSFYDCIY
GRPAKYFNYYTSIAALLFFIPLCINCFIYAKFCESFKRAFKDIVTIGS
>Anthozoa_Nematostella_GPR37_EDO30536_p1_NPR
M-------V-----------------------V------R--------------------
----------------G-------------TFAVHIVIIVAI------------------
--ATVTIVIAWFLSALVTSPSLYTMRVIKMDGVPYCHEIWSPTVSPLVFTIVSFVALYAL
PLTIIIALYSTIVYKMWFRKIIRELEQRVKRNVVKMLITVVGVFTVFWLPLHLNLLLRGA
TDVFGAPDALSFTAYVLSHATGAVNFAIYVFFSEEYSQGFKEVLRVSS
>Anthozoa_Nematostella_GPR38_EDO32060_p1_NPR
MNNPQTLRVALVITYIATVSFSLLGDIALVAVICKYKHMRTKGNYLVLNMAVSDIAAMLV
-LTRGIVRH-TQTWTFGDALSKISAFIRDVSVSVSIHSMVFLALNRFFAVVYPTRPAPRL
LAPRVVIPLTCITAFATFGVYFRVYRTITLYGNKYCLGILPDITAGRDFYLVFMTSLFII
PLPLMGTVYIAVARKLKRQAINEKRRRKRNKNVVLMAVTVTASFMICWIPQHTLVILHNF
ETLSEELKEAMDIVVAIAYACFAVNPFICFMFSESLRKAITRLL----
>Anthozoa_Nematostella_GPR39_EDO34897_p1_NPR
MSNSPGTKVALMTLTVTTFTASLVCNSLIIHTIRVVPGMRSTTNLFILNMALGDIITSIL
SSSHAIRTTLFEQWILGEVTCRLDYYGLSVGTLLSVSSLLVMTVDRLFAVRSPLRYKSST
RWPKFAILFVWLFSLALPVDLTFTFSVTTDSGRLYCF--FEKSTEGQIWALAVLVLGYGL
PLVLMLSFYGCIAWILWRRKVAQRNAHRTAKKVTWMVVAIMSVFEICWTPFFVMCFINVF
-PV-ATPGELMPVSYSIVQLNGPLNMAIYAFFNENFRNGFKQTLSVNQ
>Anthozoa_Nematostella_GPR40_EDO36377_p1_NPR
MFNPADIQIGLTIFASLIFVVALVGNSIVVYIVCSCNHMRNTTNILIANMAVADLWITFD
-IPYVIKWFYIDTWFFGDFLCKFCHSAQAGSVACSVFTLVCISLDRSFAIIFPMKVILTR
KIVKFMILGIWAATIAFTTPIFLITKVHLKNGVYVCNELWEESQSERHYIAVYTITTYII
PLALILIMYIFTGLKLWSRKPAHKKIQSSTRRATIMLITVVVVFAVCWFPFQIRELLSVF
YEDNNIPFRVMLFLPWFGFANSAINPILYVLFSENYRREFRRTFSVES
>Anthozoa_Nematostella_GPR41_EDO37082_p1_NPR
MTNSEVGRAMKILFFVIITVGGIVGNALTICIVYRDKKLRNTVNALIVNMAISDLLIPLG
LVKQI-VNVAQFEWHGGVALCKLFSFMVDLSMPVSILSMVFITLDRFCAIVFPLRMNSGP
KITAIFIFTSWAIPVAFFAPYLYGFKMNDRGG-LECYLQWDQLRSHTIFTMFICVIYIII
PFIILVFCYTTILCVLRRQDQERRIRYQKTKKVVLMALAIVVVFGLCYGPYICLLIMWTF
VYHW-GFEKFYFAAQFLANTNPALNPIIYFIFIERFGAGLRSMLKIVS
>Anthozoa_Nematostella_GPR42_EDO37351_p1_NPR
MTNP-SIVAIKILAYCIVWVVSLVGNTLVILVVLRNDNMHTTINYFIVNMACSDLAVPLF
AIPIRVTEKLRGEWLAGNALCKISYFLTDVSPVVSVLSLIIITVDRFAAVVFPMRATLSS
TVRGTLIALTWIIGMAVFAPYFYTFRVQ---G-KDCISSWEPLPTQIAFVSVICVMFIIV
PFITLTVLYTVMSAQLWKTSNIARNQRRKNIRVFYMSLTIVVIFGLCYGPYNCFMLALNF
YWRWTMVPRVFYIAQFLTFCNSAANPFVYFVFVTRYRQGLKKLCHVTA
>Anthozoa_Nematostella_GPR43_EDO38504_p1_NPR
----------MIPAYSVIFVLALTGNTVIIYIVKTKPYMKSTTNYLIANMSVADLMMTFF
AMPYSIAYLYVSRWFIGHVLCKLVQFFVGLSIAASVITLMVISLDRFFAIVYPFRRASVI
RRISVTNTAIWLSSAILLSPYLYMYQLHKLSGSYHCIVSFGRIAIMRIYNTVTVVLLYLL
PLTVIAIFYIVICRKLWLRKINRRTADRYKRRTVKMLIIVVIVFAACWFPAHLMHYYVYY
RYEERFPPYVPLVAFWITHAHSAINPFLYILLNRNFMHAFKDIFDLNR
>Anthozoa_Nematostella_GPR44_EDO39498_p1_NPR
MGNPEDHRLGLLSAYIGIVTLSLLGDIALIAVICKYRHLRTKGNYFVLNMAASDIAALLV
-LTRSVILH-SNAWDWGDILCKLAAFTRDITISVSIQSMVFLALNRYVAVVYPARPPPVI
LRPQVAIPFIWVAGFATFGVYFRVYRIEVMYGEIYCFNRWPDSTGQRNFYIMFMITQFFI
PLPLMTVIYIAIALNLKRQVINERRQRKRNKNAVLMAAAIVGSFAVCWAPQHTFELLQ-W
GALSEEYVYIHNTVVVMTYASFVINPLICFMFTEGLRKALKQMLNLRT
>Anthozoa_Nematostella_GPR45_EDO39874_p1_NPR
M-NTTLSRTLKSLAYIVIMLTSIFGNLLIVTIIYKIKRMRIPFNFFILNMAVADLLITVI
FMPRMLTRILYFDWQIGLVLCKLLPFLHEVFICVVVASMICIALERVFSLRFPTRRIITQ
RLSYFMILGSWLLALALRSPMLYALRLQEENGVAICFLLFETEALQRAYPAIVLAVFYVS
PLTIIIVLYSVFLASFKRQVSRRELERHRSRSILRVLLSVVVGFACCWVVYFVNPVLYHY
-PVQ----KLSFLQYLLAHVNSALTPCLYFAFNENFQSGLKLVIEFAS
>Anthozoa_Nematostella_GPR46_EDO41142_p1_NPR
MLNSSV-SAAQVAAYVVVFAVSVTGNALVIAIIARNYHRRVVMNVSILHMAISDLIATTI
GITAMVARIVLNRWLIGLIICKMHAFLIEVSLAVTALNIYMIAFERFLAVFYPTNKNLSL
RRARIVSILLWVLSTALYSPKLYVTTVLHYHGNAYCLA--PALSA--IWKHI--GAFFIL
IFVITLVLYLAIMTRIKLRKVGQRVRNRTNKRVLHQGLAVITVHYLCWLPFLSTYLTCLF
SDRRKHS--FYFMIFFLGYCNGALNPLLYTAFNEKFRKGFKSILKPEK
>Anthozoa_Nematostella_GPR47_EDO41161_p1_NPR
MSNSAAITAIKVTCYVTLMILSLIGNCLVLSIICRNRQMHTTTNYFIANMACSDLIIPIF
VAPTNIIDILSNRWLTGLVLCKVMYFLLDVSTAVSIQSLVAMAIDRYYAVSHPLKANQSA
RARALVIPLTWVIAAAVHAPHLYTFRLYEINSQLFCYSSWEPVSTTKRYQMSLFTLLYVL
PLLLITALYARTLHLLRNRIIQRMREDATTRGILKMTVTVVAAFALSWLPVHVLILLLFY
DWDW-HMRGAWFAAFFLGYAYSVLNPCVYFLFNKNYRAGFKALWELST
>Anthozoa_Nematostella_GPR48_EDO41200_p1_NPR
MGNNFAVRVGVITLYVFMFLTSILGNCLILVTVYRTQRMRTAVNLFIANMAISDIIQPVF
GVPRVV--------------------VEDVSLSVSIFSIVGITTERFYAVMQPLKISFLK
SHVQMLLPLTWVIAVIMHGVYFDVFRIRRDHQMIVCYQHWASPHSALVYYSVFLAGLFLW
ALLAIAIMYSIIIVKLRRSRG-RKSREVQERKILQVALVITVVFFACFMPQVILVIVAPL
DV-P-SIEVLRFVTKVMEHSYTAFNPLICLIFSQNYREGFIRVFSMSS
>Anthozoa_Nematostella_GPR49_EDO41520_p1_NPR
MSNS---IVAKTMAYLLILVLSLTGNVFVILNV-RTKHTSSTTSVLIMNMAVSDLLIVVL
AISRELYEIVAESWRVGLVLCKALFFLTDISPLVSVLSLCFIAIERFAVVMYPLTWIVRR
SYHRVAIVTSWIVPAIFLWYYFDVFKLVHTGTEAYCGVDWPDQVSLKVFGSLAVSLFYIV
PFLLISSLYIGIIRQLRKPPF----APQHRINISRLAVSVVLAFALCFTPFYVGIFMTIT
DARS-RFQIFWLVARTMGMISISVIEKLKADGISM-KQKIMGVISMGV
>Anthozoa_Nematostella_GPR51_EDO42415_p1_NPR
M-NTAETRTGRLWGYILIFLISVVCNSLVTHSALKDTIIRKTVNHLVANVCIANLLLTIV
YMPRMMIMVTRSEWLAGLALCKMVPVIHHVCILVSILSLMILSIDRYLSIVYPTGNVL-E
RRLNYLIAFMWVVAIAARIPTLYALQIEEHSGKFNCGVRFNSEDARDTYYTFLLVTCYAL
PLVTMVVFYIVVFCYLRRKETREARFRAARNSILVMLVCASVTFVICWVTYFAAQI--AY
D-------GLRFWRFFLAHCNSAISPCLFLAFNRGYRELVGRAFSIRK
>Anthozoa_Nematostella_GPR52_EDO43128_p1_NPR
MENSFFARVAKTLALCVVLVVSLVGNILIIVSVSKNTNMRTVSNLLIANTSVAYLLITTV
NIPGKIAEINV--FPLGDLVCALRNSVPFLTVSSSTQSFVILAIDRFVAVYFPLRR--SH
QSAYILIGITWLTTLIFGGVYAYGSFVHETDDIRLCMIHFGDLRGLVAYVWVEFTVFSIV
PIVLAVSLYTATILKLWRRTTPTSYSEKANRSAVKMLTIVLVTFAVPRIPYWVFVIECRG
TYEH-SSETFHYVDTFLGYSSCALVPYIYPFYSQNFRAGFKDILQITK
>Anthozoa_Nematostella_GPR53_EDO43766_p1_NPR
MYNTASERIAKIVVCFLIILTALVGNVLIIVVVCRNANMRKTINYFIVNMAVSDLAVSLF
VLPRVISENITPEWRAGEVLCKLVYFISDLSPAVSILSLVCITLDRFCAVVFPMKRTLTS
RVRLVLIVFTWLFSAAFFSPSFYTMRLVGISGSVYCRMRWSKVVIHRAYITATCILFVIT
PMVLITVMYTVIMVVVRMALLAQRRRQDNNNRLLRLAVLTVISFTVCWGPYNIYLFLQSF
AWKWHGARVLFEVVVFLTYTNSMINPCLYFVFIENYRHDDQRLMKVQE
>Anthozoa_Nematostella_GPR54_EDO44425_p1_NPR
MENSRESLIIKSTALGLILVIALLGNSLVLALVRKSSQMNGAINLFVANMAISDLFVPLF
VLPREMYQLTSISWQGGAILCKLVFFASDISPIVSVLMLCLIAIERFTAVVFPCAAALNR
RLHYVLITISWFIAVCFCAPYFYLFKLTRVGDDFYCFPDWGPVKTHQGYTTTACALFIVV
PFFLLTTLYSLIVYKLKRPKVSRQRRNMRTLKVIKMTMTVVIVFGICWGPFNIALLIVTF
IWKW-SFRRFWFTALFMAYSNAAINPWIYFAFIDSYRRALRETCTLKR
>Anthozoa_Nematostella_GPR55_EDO44503_p1_NPR
M-NAGSDQIFKTIAYTAIATMGLVGNGLVLAVFRRHRELRSVVFYFIANMATSDLVLPLF
AFPRALVEIYNMTWLSGAFFCKMATFLQDISTAVSIQSLLIIAVERFVLLVYPTKSFLSS
WRLKLVLAITWLIAIAFHAPYLTSFQVASFGNKIYCVPEWSEIVTSKAYFVLIFTSLYAV
PFVILVALYTTIVIRLQRYRFRKRRIQDRNRTVTVMAMFVVIAFFVCWTPFFVFGFLLCF
HWNL-DQINFRFTVLIIAHLNSAVNPGIYMLCSKAFRQGLPGYFSIRT
>Anthozoa_Nematostella_GPR56_EDO45025_p1_NPR
MENSGGEFIASLLILGAFSLIGLAGNGLVVFVIYRSRGQKSAVQLFLLHLAVSDLMVCLL
CVPLTIFVNFSHHSSSDDVTCKVARFIQFLAPTSSICILTAISIDRFYSLVKPLKRKSLL
TRPFSLLLSAWVYAGVLFLPTFYFTKVEQLLKVWYCATI-PNVTSGVIYLLFLSVTAFVI
PLVTMIVLYVRVGKTVWSRQRSINAMEKSKRRVTRMLLIVVVIFLVCWAPFTIYTGFIEW
ASFPNPADGPRLVLYGIGLFNSICNPFIYYFSSGEVRKASIKFITLVS
>Anthozoa_Nematostella_GPR57_EDO45140_p1_NPR
MENPTS-DVGITVGFVTTFMISVSGNALVVHVVRVTPSMHTSINFYIANMACSDLISTII
CVPFSLQSYFSYKWIIGEVLCKTIICTFYTSFACSTFCLVAIATDRYLAITRPLF-RYPN
SIVRTVICIIWAVSLALALPISLAYNRKKQDG--YCYDS--D---RTIYLTVMGIFCYVI
PLSIAIALYSIIGWRLRMRAKHRRRSRKMSMKASKMMAMVIVVFGLCWAPFFVYHIAKGW
YQGRTIFKWYRHLSFLLASTNAAINPCLYMTLNQNFRRGFELALALNV
>Anthozoa_Nematostella_GPR58_EDO45181_p1_NPR
MVNSNAVTALKTFAYCFIIIFSLVGNTLVILVVWKVRRMGNNTNRFIVNMCISDLMVTLC
VLPPTIHSIYYDSWLVGEALCKLIPFIQDVSAAVSIFSMTAISLDRFYAIVLPMRTHFTK
RGCHISIGVIWLFASAIHFPYLLILRLREFNNESHCYMNWANKQSQRIYYPVQFVLLYLL
PLLVISVLYSGVIWELSRNRQQRRIRDKENREVAVMLIVVVLFFAASWAPLNAVAFLIFF
TWNW-YIRTFKFVADFLVHSNCAQNSFIYFMFNMRFRRGLKQVVTLTA
>Anthozoa_Nematostella_GPR59_EDO45707_p1_NPR
MGNSETAIAFKVLSYAVIMVVSIVGNSFVILAFRRNGQMRSVYNLMVVSIAVGDLLLAVC
SIPERITRIVTDSWLLGTALCKLVNFVEKISITGSLLHLCVLAYDRFLVVYYPTRAMVSL
RSSKIASAIIWTITCIYWSPILYYGAVKMEEGHLACGVRW-----KEWYL--AYVVLILI
ALVAIFVFYLLVACKIWLRRVINRLMERTKRRMARMVSVIVCAYYICFVPYWIGWISCSY
IRPQN--PVYHFINIMVSYVNCAVNPVVCMVFNHQYRQEACHVLRLRQ
>Anthozoa_Nematostella_GPR60_EDO45765_p1_NPR
MDNSTMALTAKVSAYVIILALCLVGNTFLIVAVKRNGRMRTVSNLLIASIAASDILLSVW
SIPERITRILTDSWLLGAVLCKLVNFTEKLSITVSVFHLGVLSVERFLAVYTPHRTVLTL
KATKWIIVAIWVSSLAYWAPILYHANITAENAKVECAVRW-----RGWYL--AFIVLLCI
VMILIPILYTALTVKLFT--VQRQKTERMKRQVAIMIGVIIVTFYACFLPYWIGWVSCSY
LPYPN--RTYKFVSILFSYANTAANPIICLLFIGIFAYP---------
>Anthozoa_Nematostella_GPR61_EDO45768_p1_NPR
MLNSLSSRGGKVFAYVFILAIALAGNFFIILAMKRERRLRALTYLLITSIAVSDLLMAAW
SIPERITRIIVDRWLTGLLLCKAVNYIEKVSITVSALHILALAFHRFIIIYCPHRRSQAR
KAGFISIALMWLFSIVYWSPILYYGGLLEDGPNIFCKTRYPN--WKVIYL--VFLTLLLV
ILVLVLILYGAIALRLCRQR-YAHVSSSTRRRTATMVAVMVTAYYGCYLTYWSGWILCSF
RRV-D--DAFTFISIFLSYASVAVNPLICLIFSRSFQ--LKRVLNLAD
>Anthozoa_Nematostella_GPR62_EDO46922_p1_NPR
MMNTTTEDVFKLVACALVGVLSLVGNILVVVVVFKALRLKTATFYLLVNMSVSDLLFTCI
SMPPFMVNITGGLLVAGLAACKIVNSSAFGLMASSVLTMTAIAFDRYIAIIKPMNHIMTG
KLLKAIVLGIWIVSIAIMIPLIIVLTVDNYKDDFYCDENWKEVFASKVYTVMLFIIIYII
PFTTMTVLYSIIGQKLWFKKAQQRLVVCQRRRIVCMLVVVLVAFVCCWLPLQIVTFMAYF
SDT-HIPRPLYFTGEFLVRANGALNPLVYFTFSKTFKREVLSLFTLSR
>Anthozoa_Nematostella_GPR63_EDO47025_p1_NPR
MSNP-----LLYTAYIIIMVVSMVTNSLMVYIVYWRMRSRSPTSSQFASMAIADLITTAF
SMPIWSYFICIEEWVLGNLLCSLAASTSIMTSLASLQTLMAVSVERFIGICFPLRRAVTA
RNNRRVTRMIWAVSVAMAAPAAFLYTVHNSHGRLRCVNNLSTPELRKVYYTVIFALMFGL
PVLVMSILYILIAKKLWSSRISRRAARRRKQSILRMLVILVLAFVGCWLPVHIEWFMEVY
QSTAE------EQAIVLAHAYSALNPVLFFLFNGRFRDEFIKILKITS
>Anthozoa_Nematostella_GPR66_EDO48719_p1_NPR
MSNS---TIAKTIAYLLMFLFSLTGNVFVILNV-RTKNYSSTTSVLIMNMAVSDLLIVVL
AMPRELFEIVAESWRVGLVLCKTLFFLTDISPLVSVLSLCFIAIERFAVVMYPLTWIVRR
SYHRVAIATSWIVPAIFLWYYFEVFKLVHTGTEAYCGVVWPDQISLKVFGSLAVSLFYIV
PFLLISSLYIGIIRQLRKPPF----AHQHRINISKLAVSVVLAFALCFTPFYVGIFMIIT
DVRS-RFQIFWLVARTMGYTNTAFNPWIYFLFVSS-RQR-MELIRVGV
>Anthozoa_Nematostella_GPR67_EDO49784_p1_NPR
MINTQGEIAAKFVAYSVVLVVTLMGNVLVIWVVHRSPGMRKTINMFIVNLSIADLLMALF
TIPRLLSEIVSGMWLLGEALCKLTVFIQEVATAVSIQCVVILAYDRFRAVVYPLHSATST
ASRVIIIPVTWLIACILHSPDFYTYHLEVYQNRTYCIYQWSEFQITRNYYLALFCILALL
PAALLVVLYSAICYTLVRHGQAYQKRKEQEHNVMRMAGAIVIGFALCYGPFNTFVFFRIF
VWDF-GIEAINFIAPFLLFSNSALNPILYFAFSENFRHGICRVFEIKQ
>Anthozoa_Nematostella_GPR68_EDO49904_p1_NPR
MENDSTLDIFLAVGYIVIFVCSAVGNSLVMAVIWKNKKMRSVSSNFIFSMAAADLVMTVG
NLPERVVRALSDQWLLGIIICKVVNFVEKVSIIVSISNLTSIATDRFFNVFFPHKRIITI
KRCHIIIVLIWTLASLYCSPIIYYANVITKESKLQCKTRFP------AYAFLLFLSVLII
SLVTVIVLYTAICIRLLTRKVENSPTARVNSKVLRMVTVIVIVFYVCFTPYWLSWIFCAY
PYSPT--PQYTTLAVLFSYINIALNPIIYVSFSGSFREGVKSLFAVES
>Anthozoa_Nematostella_EDO41798_p1_NPR
M--AEWVRIGRLVFEVALAFSGVLGNIAVILAVGSRPFMQSVTNIFIRNLAVADLGLLLF
SFPLAVIKEQTFRWPLGPHVCQIIYPLSEVFLGVSSWSMAIIAVDRRVHRCPPWRPK-S-
S-IKQSSNTTFFNMIPMAYPLQPILRTR----LKLASFQL-SFRSFNAYVLIAMVYTYLT
PLGIIIWTYWMIFRKLGKSTAHDEARIKRNTRAKRILTPVVVVFGLSMLPVTVFRLVMVY
IPSLHYLFVLYNICMITTVINSSANPFIYAIVSDNFRKAFKSM-----
>Anthozoa_Nematostella_EDO30564_p1_NPR
M--PFPVRVIRLALFGVLFLMAVVGNACVFTATLRNKKLQTFSYSLITCLSVADFTSVLG
-LPFTLVSSQLSNWIFGSFLCTLLNPTQVMCGVVTTNVHMSVAVERYMSVIYPFKGKPKG
KRKYAVLALIWITAVLCAMPAFLNNKVVIYNTLNLCVEEFDSYKSRTIYSLFLLSVNYGT
PVLIMAVLYARVILRLRQRSKNKRRQTIVERKFIKMTFMIMVLFVMCYLPYQIVFLLIHF
DVVPAYGFLLYDYAYLVTWLPNAINPICYGAMDRYYAKAFRLAL----
>Anthozoa_Nematostella_EDO36473_p1_NPR
---IELFRIIKLVLYAAIFLISAVGNTMVCAIIVRRKKMKTVTNYFILNLAVADLALTCI
CIPFDIPVQEMYIWPYGAVMCKVLYPLQTLTLFASVYTLTAVGLTRYWAIVHPMKRQLSI
TQSKLVIAFIWLGSVVPVFPYANSLKFTR--ETHTCEEYWSSKKVREIFTAVIFVFQYVL
PLGVIGTAYAAIGRELRRRKALRHLQAQEARKVVNMLSVVTMVFAICVLPNNIMWLWLDF
GDADEYFWEIVAFCNVVTFANSAANPVCYTALNETYRREFK-------
>Anthozoa_Nematostella_EDO42557_p1_NPR
---SGVLHTVKIIIYAIILLLSVVGNTMVVIVICRQKRMLTPSNILVLNLAVCDILTPLT
SIPFDLAYEENYVWPYGAVLCKALWPTATLSATSASLTLTVLSLDRYRVIMHPFQERLTR
TQIKILILFSHSLSLALVIPYARVLELDP--ALNDCMENWSDFSQRQAYTMVLFLAQYGL
PLPFMIIMYTLALKNLYSTTD--------NLKATKMFVTVVSVFAVCMLPNQVLWLWSDY
GRGYESFNTAAIVCRFFTYANSVCNALIYSFYSKEFRRGYRKIF----
>Anthozoa_Nematostella_EDO45884_p1_NPR
MYNPFASRALVMTLYSAIFSVSLTGNTLVCLVVCRQQKMRTSTNYYIVNLACADLAITVL
CIPFDIAIQKNYVWPFGAFMCKVLYPIMTMSAFASVGTLTAIALNRYIAVMKAMRVYGAK
KRAKLAISLIWAFSFSAVLPYALALEVDQ---NAKCVETWSS-SYSQCYTLFIFVFQYVI
PLSVITAAYVAIGLQLRRNRAAHRRQDRDVAKVVRMMTIVVLIFAVCMLPNHMLWIFRDF
SSSFSLRETLQHWGEILIYANSSSNPIVYSICIEEFRMAFKA------
>Anthozoa_Nematostella_EDO46212_p1_NPR
-----------MALYSIIFLLSMTGNILVISVICFTKKMRSSSHILILHVAICDLLTPSL
SIPFDLAYEELYKWIFGKAMCKILWPCQTYLTTSTTFLLTAICVDRYRALVYPFSQRWKG
RRLYCKIASIFAFAAMVVIPYMLVLNLSATSGIKDCVEEWPEFAYKQAYTMVLFLLQYAV
PLVVMIVLYSIALQSLSNANKLEETRREQHFKVTKMFIIVVIVFAISMFPNQVLWLWVDY
GDFSPHFPVTAVVCRLFTYSNSVLNPFIYGLYSKEFRSGYIRA-----
>Anthozoa_Nematostella_EDO46903_p1_NPR
M--GEFIRVLQLFCYIVIMTIGAVGNTLIFVAILARKK-RKISEYFILNLATTDLAVSLI
SIPLDIVESLSGHWPFGEFLCKVVYPLQTTLMSVSVFTLLSMSLERHRAIMYPLKPRFHR
TRALSVIAFIWLGSIGLVAPYSYVLSLKE----TFCTESWPGLKYVKAYTMTVFLVLYLV
PLMVISAAYIHVGQKLYNDIEILRTRLQRNVHIVKIFTAAVVAFAVCLLPTHVVWLWHDF
GQGSNAFSTILVFANIMNYTNSCINPFIFGTL----------------
>Anthozoa_Nematostella_EDO30543_p1_NPR
-------------------------------------------------MAVGDVLITVF
FMPRMVTRILVLEWSAGLVTCKVCASMQEFCSSLSILVFISIAIDRFLAVRFPLKRIINK
QVSLIAIGVIWVSAFAMRFPVFYGLTLKRYGSKVYCVFNLETRRSIDTYYKFSFAFFYAI
PLAVVIVLYSAIMVTLWMHKRQQRYQIQRTRKVMKMLIAIVVNFTLCWFLYLCLPIITES
RLISRALCTLYYLRFFFSHVNCCLNPLVYLLFIENYRRGVKIIL----
>Anthozoa_Nematostella_GPR189_EDO37023_p1_NPR
MENSLGFVVGMTSCLSIAALIGFVGNLLVLAVLTRTKKFRTVMNRFIVHLAISDLLVSSI
CTPLFIKINFFSDY---DVKCKISRFLQYLAPEVSMVLLITIGINRHRAIVHPLNI-MTY
KTANKLIASAWLYALAVVTPSIFLTQVLHHTTVRYCATIQTSTQAGRAYVLFLSVFGYVI
PLVVLVALYARISCVVWKRDTSFESVLKTRKKVVKMFLTVILLFFVTWIPLLLYVGVIEY
-KTARRLDEVRMVLYAIGLSNSVCNPFIYSFFNNRFRDGCKAIFKLKD
>Anthozoa_Nematostella_EDO40828_p1_NPR
M-----------------SFLAILGNSLVVRIIQKNPRMRTSFNYYIANMAASDVLVQFF
STPRIVSDALLRVWLFGEILCKLVFFVQDICTAVSIECLVLIAIDRFLAVVTPTRARSST
KIRAVIIIMTWVVAGLISSPQLHFSVLYKGNNHVRCVIDWGSEDAHNKYIAFLVFFLFVS
PFVVIATLYAIIFVVVKRRKVQLRPHQKARMNVLKLACVVVVIFVFSWLPQVVFLFLLMT
EWGW-NMRLFRFLALFLAYSTTMTNPCVYFMFSANYRQGLRKMF----
>Anthozoa_Nematostella_EDO41669_p1_NPR
-------------------------------------------------MAVSDLIFPLV
VLPKEIARRYTGYWLFGNLLCKAVHFLQDVSTAVSLQSHLAISFERFYAVMFPLRARQSN
NCRIFTLVLTWLSAMCFYVPYFITFRLVPFRDGYMCIHDWEPNDTQKKFFLTYLSVNYII
PLCVIIGLYTVLFMKLRRRKVREAREEQQKRHIVKLAATIVFCFAILWAPMHVFYILYIF
KWHL-GLMALHFSVFYIAWLNSATNPIIYFIYSHNYRNGLRNLI----
>Anthozoa_Nematostella_EDO48685_p1_NPR
M-------ALQTSAYGILILLSLAGNSLIIAAVARNKRMRTVSNILIVNLCVADLIVTLC
NMPGKIAQIHIQIWLFGYVLCKVMGFVPYIGATVSAHSFALLSIDRFAAVFFPIKRPITG
KVVTVLITLTWIFVFGFYFVYLHSSEVEQYQNITKCSLNFHTEENNR-FVCAEFFVVTVI
PLFISAVLYTATMVKLFKRRINASYTLRVNRRIMKMLVTVYAVFFLCWCPSWIWVITCLF
VPSP-TSTQYHIFRFIAAYSNSAITPYLYLIFSENYRRG---------
>Anthozoa_Nematostella_EDO49619_p1_NPR
-------------LFAIIFIVGVVGNSLVCLVIFKTPNMRNTRNYLIVNLAIADITVALV
CIPFDVVIRVYDTWVLGAAMCKMVWPSMTFVATCSAATLAAISFDRYRAVVHPWKPRLSM
RQTLAVIVSTWLVSFLVVLPYILVLGMDG----HSCTEFWLKDIHRQLYTVFLFVFAYAL
PLVIIAFAYSRVALKLREQSN-----------ITKMLVTVVLIYALCLLPNQVLWLWMEF
GTGNEHMNTLLTFTGMLVYINSIVNPFLYAGLNDEFKKGFARLL----
>Anthozoa_Nematostella_EDO35548_p1_NPR
--------------YILIFAIATLVNSIIIYVVLKYRNTKTAFNYLIVNLAASDILHAVV
VCPLSIGAFFYGVFPFGLAVCKLQAYLLTVPISVSVLTMTVISFDRYLAIVHPLKRALSV
KAVTWVVSFIWLASGALFAYEIVRFKLLPLGGDVICGVDWPESSLAKADMMIKLVLHYIL
PLLIMVVLYTIILLYLWQRKAHQKRLEIQKRKVIKMLVTIVTVFAVCWVTVHVNHVMVVV
DRQMQVPLWVIMFMYMVAHSNAAINPCLYLVFNQSFREGFKNIF----
>Anthozoa_Nematostella_NVE186
M-NSMGIKIGEAIIYSLILFFGVLGNSVVLIIVYKNRSMRTPANYFIANMAFADLLVPIF
LVPRVLTQVFLGRWLIGLVLCKVTPFMYDVCLMVSIHSLVLVAFERFCAVVRPMKAAINM
RRCVSIIVATWLLAILFHGNYFYCLKLVPHGGDFYCIYTWEPRDVTRKTFIPILMIFYFI
PLVSISVLYCIIILKLKQQKIMIVNRQRRIVSTFRMVMTVVLAFFICWTPSKTYAVIIIY
IWEF-IYFDVEIAVYILAFSNNAITPYIYFIFNENYRNGLKGLLELDS
>Anthozoa_Nematostella_NVE187_GPR197__deorphanized_FLRNa
M--PRESRAIRLILYAVVFILTVGGNIMVCIVVLKNKKLRSFQRYYLMSLACADLCVALL
CIPFTIVYYETGVWPFGAAICKMVPTLQVTSVSASIFTLTVMTYERYQAIVRPMKAQITR
RKVFIMLVSAWLAAFVTGSPEIFAFQLAQNTEHLPCNEYWPQPIHRQIYTMVLFSCTYLV
PLLIIFPAYVKMIITLKRSH-FNNSDRKARWRSLRVLMAVVMIFAISYLPQHSMFIALDF
GHAKRYFEITLKYMYLLIWVASCSNPIIYGALDEYFRQGYRRILSLAD
>Anthozoa_Nematostella_NVE217_GPR230_deorphanized_FLRNa
M-NDRVEGKVQLAVYVLTFLVGLLGNALVLIVVYGKHSRRTVNDLYIMNLAVADLIFIAF
-LPLYSFNLFQ-RVIMYTPVCKFVLPVMTMTYFVSIYTLTCMAIHRCIVILNPFKPEMSH
RKVYLCILVIWFISLVFVLPMSVVSIAD---ATGQCIESWPSQKHKQAYTASLCMLQYIF
PLSVITVAYIRICFDLNHERAQHHQFHRENLQIIKTLATIVILFAVCLLPGQVLWMLLDF
GSKDKSLQMLFSMSIILSAVHSCLNPIVYGTLTKQFRREYMRYLSISS
>Anthozoa_Nematostella_NVE895
MSNPSIEIAIKLLAYNVVFIVAFFGNILAISVVLSNVHLKTTTNVFILNLAISDLLIAIV
CMPSSMHSIVASS-VFGAFLCKLHQFLQGISITSSILTVECIGCDRFLAIVYPFKNIITL
PISKIIVALVWFTSIACISPLLYALKFHDAGNESYCYEKWEPHKASVHYTLFLFVVQYAA
PLLLITVLYSTLIKDLWQSSRDRKRAYKENKAVLKMLVTIILTFAIFWLPMHVVMFVSIY
TTDPGPKAAVVFLGWFLGHAHSACNPTIYFTFNEKFRIEIRKLMSLGE
>Anthozoa_Nematostella_NVE1094
MINSAEFRAIKILFYFIILACSTLGNGLVAYIICSTRSMKTSSNFLILNLAVCDLLTPLI
SIPFDFAVEESYQWLYGEYMCKTLWPAATLTATSSALTLALISLDRYRLIMHPFKPRLTT
KQIKLAIACIYVISVALVTPYVTMLGVKD--G--SCTENWPRFVYRQVYTVVLFCFQYAL
PLPFMITMYALALVNLYSATRKTQQEHYANQRATKMFITVVTVFAVCMLPNQAAWLWMDF
GGH--------L----FDYEGNIL----------TFTKLFERIL----
>Anthozoa_Nematostella_NVE1550
MTNALNEPWLTILLYTIVLVFAIAGNGLLILIIYKNRRMRTASNLFILNMAASDLLLVLW
GVPVALKLSLSPEWLLGNLLCKICEFVWHVTVFVCTGSLTAIAFDRFLLVFYPMQRILTN
KRAVVIIIAIWVISTMFSIPVLYFTSTSVIWNRQYCFMDFHQHESLSHYIISLFAIFIAT
PLLVLIVLYDCIIIKLWLHKTRTEQTERTNVKIHIMLTSIVITFALCWLPYWISNIYCFY
-KAQQ-VK-SIEICVLFSYINTAANPLIYFIFSGVYRKAVKSMFALSN
>Anthozoa_Nematostella_NVE2289
M-----------------------------------------------------------
------------------------------------------------------------
--------------------------------------------------MVKFVLLYII
PLVVMAILYTVILTFLWQRKTNKRNMDNRKMRVLKMLLTIVILFAVCWLPVHINHILIAY
HKATTLSFEGLMVFYMIAHANISINPALYFIFNKNFRDGARHVLEATT
>Anthozoa_Nematostella_NVE2292
MGNNIIEKWLRNLGYGIVFIPGVLGNLLAILAFNNQPKMQTVPNLFITNLAIADFVVSLI
NVPLVAVHAHLTFWPFGSFMCKLIPFVQGVSLAASVGTMIAIAADRFKV-----------
-----------------------------------------N------------------
----------------------------S--------LILLTTFLV--------------
------------------------------------------------
>Anthozoa_Nematostella_NVE2829
MANGRSSVAIKSTVLCMIFITALMGNIILITVIMKTKSLRRTMNYFLVNRAVADIIMPAF
YVPRELFPIISHEWQFGAAMCKLLPFIIDTASVVSILSMICITIDRFCAVVLPMKRDLTG
KTRTATIILTWFLGILYTAPWFYVAKIRTVG-ARYCVVSWEPFKSMTIQVVLLVVIFGIF
PWILVCVLYTMMVLGVEKSKKRQSRRSSNDARVMRLALTVVAVLAICNFPHCTMLMVVAF
AWRWAYWDILFATAKYLVLANTAINPLICFVFGENFRKGLKTLLALSS
>Anthozoa_Nematostella_NVE3003
MANH---KVIMTAAYAIITFIAFFGNAIVIHIVATRAYMKTTFNFLIVNMAIADLLVSVM
VMPLQIKFLYYQQWIIGSVTCKWVNFSGTLSITASIIALVAISLDRYFAIIHPFKHLPII
RNTKLITSFIWIVSALFNVLYLVLFEVNRKSGVWECHMNWNTFEFARTYFMATLILLYIV
PLVVIGTLYVLIGRKLWSRKIVKRYAETSKRKVLRMLIIVVVVFALCWLPAHIMHIIIYY
HSDIQNTPIVESIVFFLCHANSAINPILYVVLNKKFQREFINVMTLTS
>Anthozoa_Nematostella_NVE5383
-------------------------------------------------MAVSDLIIPAV
VLPRDILETSSVAWRLGVATCKFVYFLSDITPSVSVLSLVFMTCDRFCAVAFPFKASLPS
AVRRSLIAITWLVSMAFFAPYFYSFELVPGEGDVFCRLTWGD-RIHIIFITVICLTFIVI
PFALLASIYTAILVILYRNRGERKRREKVNKTVMKLALAIVLLFALCWGPYNGVIFTIAF
VWQN-SFSTIWFIARYLAYSTSALNPLVLFALNENYRNGLKRVLGKRY
>Anthozoa_Nematostella_NVE5448
MNNREDIKSIANMLVPVISALGVTGNLLVIITLIRWREMRTPCNYLIANISAADLIVTLM
LSPLRVVEQYTRGWIFGEVLCYVFAPLQDALVSVSVFTFTAIALERYRAIIHPFKPKLNK
SQVKVLIALIWVFCYSGTLPLAFFVTYAKKGQGYLCFAAIPKD-CFYIFALYLVIVFITL
PLLLQMVCYGRVICALKAKDAVSRQRLDKRRRLVKMLIVLMAVFHVCYVPRGVIMLITEF
APFLSAFAFADISTMLLYYIKHIMNPIILCWMSADFRGCFAGVCRLTS
>Anthozoa_Nematostella_NVE5453
MLNSTETQVGKTLAYLLIMVLALVGNLFVVLIVYKNKSMQTTVNYLIVNMAVSDMLQSFI
AIPKRVMEIYAHRWLAGEFSCKSVAFLQDIGTAVSIQSLVVIAIDRFLGVMFPMRKASSA
RAHFVIITITWLIPMAFHSPYFFTFRLVDQSNKTYCIYSWDVATHQLNYFLGGSIALFFL
PLVMLIILYSVIIISLSRRKINRRRAAQRSRSVLRMVITVVVVFAICWLPLNVFGYLMMV
KWGG-FLEDFGFWALFLAYSNAAINPFLYFLFSENYRKGFQAVFSLKS
>Anthozoa_Nematostella_NVE7407
MTNSETFRAVKSVVLIVIMLTAFVGNSLVINIVSRNQRMKNATNYLIVNLAVSELVTVCT
TMVMTFYIALIKSYVFATVICKFIAFLDVFCHSLAMLSLTVIAFDRFFGVQYPMRRTITR
TRAKVIIAVIWFLALIDSSPNLYIYSAVEVRGKIGCLMNWPHPDSQIIYVSTQMVLFYAL
PLVVMGILYSITVHKLWVRRINQRLEHKTKVNVLKMCITVVVTFALLLFPIYVLRISALA
GKRL-TTFEVTEVLAMIPNTYYAINPVIYFLFSKDYRRGFIAIISLQT
>Anthozoa_Nematostella_NVE7416
------------------------------------------------------------
-------------------------------MACSVFTLTAIAWERFFAIVYPLRMTTRI
RNSRVTIVIAWFLSALVTSPSLYTMRVIKMDGVPYCHEIWSPTVSPLVFTIVSFVALYAL
PLTIIIALYSTIVYKMWFRKIIRELEQRVKRNVVKMLITVVGVFTVSWLPLHLNLLLRGA
TDVFGAPDALSFTAYVLSHATGAVNFAIYVFFSEEYSQGFKEVLRVSS
>Anthozoa_Nematostella_NVE8062_GPR210_deorphanized_PRGa
MTNLTALRVAEYSLFAIIFIVGVVGNSLVCLVIFKTPNMRNTRNYLIVNLAIADITVALV
CIPFDVVIRVYDTWVLGAAMCKMVWPSMTFVATCSAATLAAISFDRYRAVVHPWKPRLSM
RQTLAVIVSTWLVSFLVVLPYILVLGMDG----HSCTEFWLKDIHRQLYTVFLFVFAYAL
PLVIIAFAYSRVALKLREQSNKEARRLARSTRITKMLVTVVLIYALCLLPNQVLWLWMEF
GTGNEHMNTLLTFTGMLVYINSIVNPFLYAGLNDEFKKGFARLL----
>Anthozoa_Nematostella_NVE8158
MINTQGEIAAKFVAYSVVLVVTLMGNVLVIWVVHRSPGMRKTINMFIVNLSIADLLMALF
TIPRLLSEIVSGMWLLGEALCKLTVFIQEVATAVSIQCVVILAYDRFRAVVYPLHSATST
ASRVIIIPVTWLIACILHSPDFYTYHLEVYQNRTYCIYQWSEFQITRNYYLALFCILALL
PAALLVVLYSAICYTLVRHGQAYQKRKEQEHNVMRMAGAIVI------------------
--------------------------------------------EIKQ
>Anthozoa_Nematostella_NVE8674
MFNNPVRGWVKAAAYLVILLASSIGNVIVIKVFSTSQRLRTEVNFLIVNMAVADVMTSLF
NMSFFVRYFVRQVWFFGAFLCKFVDFIQGVSMFCCVLTLTAIAFNRFFAVVFPLKSIMNP
KFTKVLILLIWICACVFAAPTLYVMEVIVNPGNYYCIENWAPETTPRYYTLLIFIVMYAI
PLTFITCLYACVIRKVWIRQVNQRLEGDMKKRVLKMLITVVVTFALCWLPFHIYLLLVNF
YYGIQISHIVLFVGLFLGHANSAINPWIYFMFNKDYRKNIKDMCTIRT
>Anthozoa_Nematostella_NVE9931
-----------MALYSIIFLLSMTGNILVISVICFTKKMRSSSHILILHVAICDLLTPSL
SIPFDLAYEELYKWIFGKAMCKILWPCQTYLTTSTTFLLTAICVDRYRALVYPFSQRWKG
RRLYCKIASIFAFAAMVVIPYMLVLNLSATSGIKDCVEEWPEFAYKQAYTMVLFLLQYAV
PLVVMIVLYSIALQSLSNANKLEETRREQHFK----------TMAIS-------------
-------PITRTSPSLQSYAAY--SP--------T-RTA---------
>Anthozoa_Nematostella_NVE10123
MNNQPWKRIVKITVYAIIMVVALIGNILVCLIVRKTKATRTALHYFLFNMALSDLVIPIV
AVNRLLVELWTDSWLLGSFLCKFVFFISDVSPMVSILNLLFIACDRFVAIVLPFQLNL-R
SWVCHEIAFSWILACAYFAPYFYAFRLVE--G--KCVMDWRPVETDDEGVGT--------
----------------DIKVVTDVKDRVGTDDEGVGTDIEVEAYDNGVGTDIGVVGTDNV
VWTD-YEGVGTGLYDGVGTDNKGVGTDVKGVVGTDFETGLKGVVDVKG
>Anthozoa_Nematostella_NVE10336_GPR198_deorphanized_PRGa
MFNHPFIRIVKLLLYLIIFLISAIGNSLTVFVIMRRRKMKTVTNYFILNLAIADLTLTLI
CIPFDIPVQEMYIWPYGPFMCKILYPLQTMCLFASVFTLTSVSVARYRAIIHPLRPQLTV
KRAKVITVFIWMLSVVPVSPYIYVLEHKE--ETQYCEEHWVDTKSRKIYTVTLFVIQYII
PLSLITAAYARIGKELGAKKLLQSAQAEEARKVIRMLIAVTALFAVCVLPTNIMWLWLDF
GKADVYFWEVVAFCNIMTFANSAANPVCYTLLNDHYRREIIYSLTMAT
>Anthozoa_Nematostella_NVE10409
MANPSDVTIGLTVFASVLFVLSMIGNVLVIHIVCTRKHMRTSTNVLILNMALGDLLLT-I
DIPFIVKWFFVEKWFVGGFLCKAAMSAQPGSIAVSVFTLVFISLDRCCAILCPLKKAMKG
SVLKISIIGIWLASVAFSAPVMIVTGVRETPNGVICNEYWTDMINPKAFISAYMVCTYLL
PLVTVAALYAATAIKLWSRKLAQQKVNASSKKATAMLITVVVVFAVCWLPLQIREFLKLN
APD-EIPLRVDIVLPWIGISNIAINPLLYGIFSEKYRREFANILSLSP
>Anthozoa_Nematostella_NVE11808
MGNSETAIAFKVLSYAVIMVVSIVGNSFVILAFRRNGQMRSVYNLMVVSIAVGDLLLAVC
SIPERITRIVTDSWLLGTALCKLVNFVEKISITGSLLHLCVLAYDRFLVVYYPTRAMVSL
RSSKIASAIIWTITCIYWSPILYYGAVKMEEGHLACGVRW-----KEWYL--AYVVLILI
ALVAIFVFYLLVACKIWLRRVINRLMERTKRRMARMVSVIVCAYYICFVPYWIGWISCSY
IRPQN--PVYHFINIMVSYVNCAVNPVVCMVFNHQYRQEACHVLRLRQ
>Anthozoa_Nematostella_NVE11965
MTNPRELRLFMRSVEGLTTIVGILCNVLVCVVILGRAR-KSAISHYLLSLATADLGILIF
IVPVFIVRMEAVTWPFGEFGCVFMLPLAEMFYPASIWTITFIAVSRYISIVRPVRTK-SL
KVTKATLAGIWLAAFLSSLPMFFMFRLIKVR-KWFCSPQWPAIAYVRAYHLITSLIHYFI
PLVIILATYCTIRNTLESSID-----XXXXXXXXXXXXXXXXLSYVHYRPMDG------F
----D---------------------FIYIFVSK--REGF--LL----
>Anthozoa_Nematostella_NVE12131_GPR231
M-NQDLESQIAMAIFAVTLVLGVVGNGLVLLVVFG-KGSRTVSDIFIMNLSISDLTFLIL
SLAVNTPNFI-GNLVYSVGYCKFVWPTITVTFFASVFTLCAMAMHRCHGILNPLKVNLTE
RQAIYWAVGIWGLSFVPVFPLMVVTEISE----EGCRENW-SLESSKFYTVALFLLQYMI
PLCVIAGAYSQIIRRLIQRQVIIRSKRKENNQIIKIVAVIVLLFAICMLPHELAGLMIFF
GDETTQGQALSRYSPMLQYIHSCLNPMVYGVLTRQFCKEYQRYLEMKQ
>Anthozoa_Nematostella_NVE13342
--------------------------------------MRTMANVFILNMAVSDLVVSVI
DVPRKLQIAITMSYAYSKVLCKILPFTRELSYSVSSLSAVMIGIDRYYAVICPMEQKPRV
LSPKVTIPAIWLISALAYSTNLYTYKATKKEGAFYCSYRWPEKEAEELFLLITFVLFVAL
PLVALVFVYSLIAVKMMNRSIVNSHRVRGNNKIIRLSIAITTAFFICWVPYYVLLLTLTF
NIRLALILVLADIFEALTYTSIVTNPMICLAFSTNFRQALKELMSVES
>Anthozoa_Nematostella_NVE13343
MQNDDLKRIVLISFYAVTLFLGVFGNSCIIAIVIKVKRMRTMANVFILNMAVSDLVVSVI
DVPRKLQIAITMSYAYSKVLCKILPFTRELSYSVSSLSAVMIGIDRYYAVICPMEQKPRV
LSPKVTIPAIWLISALAYSTNLYTYKATKKEGAFYCSYRWPEKETEELFLLITFVLFVAL
PLVALVFVYALIAVKMMNRSIVNSHRVRGNNKIIRLSIAITTAFFICWVPYYVLLLTLTF
NIRLALILVLADVFEALTYTSIVTNPMICLAFSTNFRQALKELMSVES
>Anthozoa_Nematostella_NVE13832
MTNSRSTKTGLTCAYLFIFIVAVIGNTVVIYIVRNEKRLRISFNYFILSMATADLLHAVF
AIPANIAYLYVTGWFFGTFLCKFVHYGTTVSIVASITTLSVTTIERYLAARLVLKRPMTE
RFAKRAIALIWLISGLLSINELVKYTVIPHRSTFHCMPALPDRKHRAIEMTVKFIITYAF
PLITMATLYTIIIWYLWQHNVSYRRIQKRKRNLIKRLITITCLFALCWLPVHVNHFMATF
HYQT-MPHYWPLLFFWLAHANSALNPILYLLLTKNARSLFRSSVRLQS
>Anthozoa_Nematostella_NVE15715_GPR199_deorphanized_PRGa
MDNSNHLRTIKLTLYTLIFLVSAAGNTLVCIVILKRKKMKTVTNYFILNLAVADLALTCI
CIPFDIPVQEMYIWPYGAVMCKVLYPLQTLTLFASVYTLTAVSLTRYWAIVHPLRKQLSV
SKAKTLVIAIWVLSLLPVAPYMNSLSYVP--HSKYCEENWDNHNARKGYTASLFAFQYVI
PLTIIATAYCSITSELSRRTIVRNQQHKETKKVVRMLMIVTLLFAVCVLPNNVMWLWLDF
GAADKYFWDVVAFCHVWTFLNSAANPICYTILNENYRKEIQIAFAMLT
>Anthozoa_Nematostella_NVE15843
-------------------------------------------------MAISDLFIPVI
SIPLRLYALFTGVWPTGLVLCKLSMFLADSSPIVSVLSLVFMTFDRFNAVVFPFKAHLSS
NVRVCLLTLSWLFAFGFCAPYFYAVKLQPYGEQDMCVLDWGPSSAMDIYSTTACVLFTIV
PFVLLSIMYSIILCILRKQSLASKRRQRNNRNIVLMALAIVFVFAFCWGPYNGFIFMVTI
VWRWQDFETFAFVTQFLTCSNAALNPLMYFVFIENYRSALKSLFNVKT
>Anthozoa_Nematostella_NVE15844
M-NAGSDQIFKTIAYTAIATMGLVGNGLVLAVFRRHRELRSVVFYFIANMATSDLVLPLF
AFPRALVEIYNMTWLSGAFFCKMATFLQDISTAVSIQSLLIIAVERFVLLVYPTKSFLSS
WRLKLVLAITWLIAIAFHAPYLTSFQVASFGNKIYCVPEWSEIVTSKAYFVLIFTSLYAV
PFVILVALYTTIVIRLQRYRFRKRRIQDRNRTVTVMAMFVVIAFFVCWTPFFVFGFLLCF
HWNL-DQINFRFTVLIIAHLNSAVNPGIYMLCSKAFRQGVRACFRMSS
>Anthozoa_Nematostella_NVE17401_GPR234_deorphanized_QGRFa
MMNPVGLRWSLRLIYIAVFFIGIVGNLVVGIAIILRKRLRTSNNIFTLNLCIADLIVIVI
YVPTQMAAFENHNWPFGNFMCQVAYIIIPLCLSASIGILLAISTDRYRAIAHPLRPRLTL
MNVKIIIAIIWFLSFITSIPLLFVAGTDRPDGKLYCSELWPRTRYEEMYWIAIFVVQYVI
PLAVIAALSRVTAMKIRQNSFAVRQRLKQSTKIAKMLIGLVLLYSICMLPQHVIYFWLKY
GNLNSYKMYVFRLANVFPMANCALNPILYGTLNKEFAQVFKSFFTLSP
>Anthozoa_Nematostella_NVE17409
M-NPQPLRWTLRLIFIIVFLVGSVGNLVVCMAVIRRKRSRTSNNIFTFNLALSDLLTVLI
YVPTQMAAFENHNWPFGNFVCQLAYVIIPVCLSASIATLLAITTDRYRAIAYPMRPRLSG
KHVRAILVAIWTVSIITALPLMFVAREVRPARQVYCDEVWPEGPYSRVYWIAIFVIQYIL
PLGMICALAMLIALKVRRNSLAVRQRMKQTSKITNMLIALVILYAICMLPQHVVYLCMVY
GDLLKYRVYVLRFANVFPMANSALNPIAYGTLNKEFKMVFKKFFSLSS
>Anthozoa_Nematostella_NVE17594
MYNTASERIAKIVVCFLIILTALVGNVLIIVVVCRNANMRKTINYFIVNMAVSDLAVSLF
VLPRVISENITPEWRAGEVLCKLVYFISDLSPAVSILSLVCITLDRFCAVVFPMKRTLTS
RVRLVLIVFTWLFSAAFFSPSFYTMRLVGISGSVYCRMRWSKVVIHRAYITATCILFVIT
PMVLITVMYTVIMVVVRMALLAQRRRQDNNNRLLRLAVLTVISFTVCWGPYNIYLFLQSF
AWKWHGARVLFEVVVFLTYTNSMINPCLYFVFIENYRHGLRRVLQLNE
>Anthozoa_Nematostella_NVE17624
MRNTDAARNGKIAAFSLVLIVSLIGNILVILVVYKNKNMRKTINYFIVNMAASDIIIPVL
VMPMQIARTANGAWLAGLALCKIVYFLADISGPVSILSLVCMAVDRFVGVVFPLRAGLSS
RARVIMIAMTWVISFGFYAPYLYIMTIVKGRGLSYCGIRWSDTRHHQTYFATISLVFFII
PLVLLVFFYGVVLITLGKRKFQKRRNRRVSRSATVIALTIVLVFQFCWGPYNTITFLWAY
KWDW-GFKSLFFACQFLTWANAAINPCIYFILVENYRKGLRTVIELVD
>Anthozoa_Nematostella_NVE18031
MANTSTERIAKIVVCFVIIFTALVGNALIIVVVCRNANMRKTINYFIVNMAVSDLAIPLF
VLPRVISENITPEWRAGEALCKLVYFTSDLSPAVSILSLICITLDRFCAVVFPMKRTLTS
RVRVLLIVFTWLFSAAFLSPSFYTMQLVRSPRTLHCLMRWSQVAIHRAYITATCVVFVIV
PMVLLTGMYVAIMVVVRMAFLAQRRQQANNNRLLRLAVLTVISFTVCWGPYNIYLFLQSF
VWNWHGARVLSDVVVFLTYSNSMINPCLYFVFIENYRRGLKRVFSLDA
>Anthozoa_Nematostella_NVE19417
M----------TSAYVVIFLIGFLGNAIGIYVVCRQTGFRMVTNLLIANMAIADLLVCVF
SMPASVVHLYINKWLFGIFLCKMVSFSMFVSLAASVFTIVFISVERFIAVFFPLRCEL-L
KRPKLLTVMIWAISALVMLPSLFLFTVWTDEGEHYCVVSWPDLRVLR-FFTLTFVFMYCC
PVLFLAILYTMIARKLWVRAINRGATQRCRKKVIKLLMVVVALFAVCWFPTHVMHYFLVY
DSNRHLSDETKFLSFFVSHANSSINPILYILLNEGFRKDFNKAITIGS
>Anthozoa_Nematostella_NVE19547
MRNKTTRE-VYIALHTIAAFFSLTGNCLVGVVFIRNNRVRNTNNALLINLSAAVILYTCN
NYTMTIHSIVRMRWEIGEITCRLELVLMYALFLSCHLSVLTIAIERFLIVCFPLSWIVTS
TLIKAMIASTWLGSLLLYSPFLYLGNVRHVYGMTRCFVRFPD-ITTPFFKVE--LAVLLA
VIVALLLIYLVILCRLYTRNVQRRMSNRVNRKVTQRVALILVLFYSCWLPFNLLNAFH-F
DKL-EVMHAYSFSVEFLPFLYGALCPWIFPLLHEDFRQGMMVLLQVTT
>Anthozoa_Nematostella_NVE19635
MSNVVSLQVTKALAYVIVMILSLLGNVLVIAVVAKNRRMRTPVNFFLINMAVGDVLITVF
FMPRMVTRILVLEWSAGLVTCKVCASMQEFCSSLSILVFISIAIDRFLAVRFPLKR-INK
QVSLIAIGVIWVSAFAMRFPVFYGLTLKRYGSKVYCVFNLETRRSIDTYYKFSFAFFYAI
PLAVVIVLYSAIMVTLWMHKRQRYQIQRTR-KVLNLIIAVGSDITLMGLPDSF--TLFQ-
-----KNT---KGRYAFKKMSCLMNSHAHVVKVTNFIEGPEEDVSVSN
>Anthozoa_Nematostella_NVE19806
--------------------------------------MRTTTNILILNMAVGDVTVTLI
GCPITVAWFWDMLWFVGEITCRICISVFYLSCYVSLFSLLFISVDRFLAVKRPLQHKAMK
GWLKYAVSATWLVALLSVESAMSICLVEGGDGKVVCGIQYA----RRIFM----MAVFLV
ILVAMVFIYTWIGYKLWTRHTVNQRNARTASRATRMIIATLLAFVVCWSPSMALEIQKVV
TTPS-T-----AFAYAILYCNGLINVCIYVLMNEKFRNEVKTLLSMSS
>Anthozoa_Nematostella_NVE19838
MHNPTAVKVVVTAAYAIIFPVAIMGNFLAIYIVFRKKSMRSVTNLLLVNMFVGNLLVAFI
IMPYSVSYLYVHHWVAGSLACKLLHFAYALPIAASIFSLLLSSVDRYIAVLQPFKEIKLI
RNTKASTTLIWLLSILFMSPYLYKFRAIKMAGNFYCMVDWSPVVASQIYFIVIFVFLYTL
PLLMIGTLYFRIGLKLWYRKISTRAAEHAKWKVIKMLIIVVTVFAISWVPAHSMHVLIYF
DTQRGLPMWFKLMCFWVCHANSAVSPCIFVSLSEKFRHSFLSILTLSR
>Anthozoa_Nematostella_NVE20516_GPR211_deorphanized_PRGa
MDNSGVLHTVKIIIYAIILLLSVVGNTMVVIVICRQKRMLTPSNILVLNLAVCDILTPLT
SIPFDLAYEENYVWPYGAVLCKALWPTATLSATSASLTLTVLSLDRYRVIMHPFQERLTR
TQIKILILFSHSLSLALVIPYARVLELDP--ALNDCMENWSDFSQRQAYTMVLFLAQYGL
PLPFMIIMYTLALKNLYSTTDNVRRDNMQNLKATKMFVTVVSVFAVCMLPNQVLWLWSDY
GRGYESFNTAAIVCRFFTYANSVCNALIYSFYSKEFRRGYRKIFQIPT
>Anthozoa_Nematostella_NVE20801
MFNPVSLKMARIAPYCLIIPLSLIGNSLVVAVVASERRMHKTVNFLIVNMSVSDLLVTVV
YMPRVISLSYAYEWLAGLVFCKMSVCFNQTSIAVTIFTVIAISLDRFLAVVFPLGRHFTE
TTSRVIITATWVAALLTAFPQFYGIKPVLQGGKLYCFLDLDQPGAERAFYLFTLVGLFAI
PLVTIVFLYSGIMITLIQRRNQTQQRERTRKRVLKMVTIVVAAFILCFLLYFIHFILYSY
GVI-----WLMYLRLMMLHLNSALNPAIYFFFNENFRRGLHNLVNIST
>Anthozoa_Nematostella_NVE21019
MAASEFFLTINTILYTGIFLVSFFGNTFLILDVIRKSTIRTTFELLYMNIAIAGILIAFF
ALPRELFVNLAESWHLGLVLCKLVCFITDIYPLVSALLLCFIVIDRYVETVWPLYWTVKR
KFHRIAISISWIAPGTFLLYYLSVYKLVDRGTEVYCAIESADKKSFQLFGTISGCMFFIA
PLVIIILLSRVILQQLVRPSSQQRQVPRHDVDYRKTRVGLLMIFIAFFTPFYATISYFLI
NSTS-TFIFYWRLARMMTYVYSSFSPVIYLLFNTKLRIV-REIISSTD
>Anthozoa_Nematostella_NVE21701
-------------------------------------------------MAIADLLVTIF
TMPYSVSYLYINRWFFGEILCKVVQSAVAISIAASIFTLTTITIDRFISIVYVWKQTLTL
GTSKLALVLIWVFSVGMFGFYFRAYRVNKSAG-LSCDPKYP-EEFPKYFAVCMFVFLYAV
PLALMAVLYSIICRKLFKKEM---------------------------------------
-------------------AKSSLSNMYNTVY----------------
>Anthozoa_Nematostella_NVE22161
M--SDSVYVIKLLLYFVAMVISFVGNTMLIYAVKRHRRMRSVTNFLIVNMAASDLFITVF
NMPTYIEILITVDWILGVFLCKLVLFIQGVSVSCSVLSLTVLAIHRYLSVMHPLKKLLNR
YNVKYAIVGIWLSSLLFMSPLLYALNVVSYDGVYICDEKWGPELAPRTYTVVLFVLLYAS
PLLIMAVLYGILIFNLWFREIEVIRTSRSKKLVLKMLVTVVVVFALCWIPMHVRSFLYFF
DKDSGLPTSLDFIGYFLGHVNSALNPCIYMFFSEGYRQTFKGLFELRK
>Anthozoa_Nematostella_NVE22164
MTNPKSSIFLLTIAYSSIIVVSAIGNAMVIRHAVARRKLRRSFDRLIINMAVADLLDTIF
GVPYNISYFYILRWFLGEFTCKFLNFGTNISITASVFTLAAIAVDRYFAIAHCAKRPLSL
RSVRYIIATIWVIACMVFSSDYYRFRVIDGPGDVYCLQDWGK-KAVQIDYIVKFVLNYAF
PLFAMGILYSIMIRYLWQTRGIERRVHEQRKRSVKKLLAIVVEFAFCWFPIHVVHFLAAF
NPKL-TSVYVPLTCIWLAHANSAINPCLYLYLTHKNRKA--NV-----
>Anthozoa_Nematostella_NVE22523
MGNSTHYMTVQAIVFVLLFIVGVPGNILVLRIFTHHQNFRFISNILTLSLATADLGVLVV
YIPFYLAYEFLLVWPFGSAMCKLVFSVTHICVYASLGTMIAIAGERYLIVRNP-----AK
RVIGATVGCVWSVAIILCVPQLMYYTVVSITPLFVCELEWPDPMHEKILHPIDFTLFYLF
PLIFTAAVYLKIIRLLRAAIEPSHRLIKESKRIVRLFVVTLTVFAICVLPIHILHLCRVF
YHDYQTIEGMFPTLAALYLVTHVANPFIYILFHRQFRVKAGQIVSIQD
>Anthozoa_Nematostella_NVE23823_GPR232
M-NDSVEH-AKLVAHIIILITSLVGNMLVLSVIRQRRRRKTPYELFIANLAIADLTYIIV
YFLA-MYT----D---GAFFCIFMSPLVTVTSTVSMLTLTAMAAFRCKAIVNPFKAKFSN
KTVYLTIVSLWVIAFVCVIPLYIVLKVVD--G--QCLELWPSQSLNKAYTLALFVIEYVI
LMFVIIFSYTRIVFYLRRNKIVSQKRRKDDQEVSKSLVVIVILYTILTLPHHLGWIFSEF
G-LKDVAKVIFQFSGTLLLAHSCCNPFVYGSFARRFRRGYLRCLTLRT
>Anthozoa_Nematostella_NVE24176
MFNTFEEQLGITCVYGLIVVAGLIGNILVAAVILGNKSMRKSTNYFILSMAIADLLVILV
TIPQKITGVMLHRWILGLVLCKTSNFLNDLATAVSIFSLILITFDRFFAVVFPLKYHISS
TNCKCLIALSWIVGSEMHAVYFYVFDIFSPRGLELCVPIWKSPHLQKNYYLSMFCILAII
PFGIMVIAYTLILVKLRYMSMQRRQREQRERKVLRMAVAIVMSFACCWAPFNVMAFLNFF
VFVR-LKLRLSIFCGIPAYLFSALNPVIVFSFSENFRQGLKMYLRVTR
>Anthozoa_Nematostella_NVE24528
MTNATGSKVLLIAAYCFIMPIALIGNVFVVRTIFKVPRMKTPTNMMFVNMALFDIIVAVT
MMPYMISFILYFRWLFGTITCKLTYYAFYISIAGSILALTVMATDRFFAIVLPFKKVRFF
KRFKLLTCIVWVTSMLYMLPIAVLQEVKLINGDFQCATNWFKLLSFKAFSLCVLVSFYLI
PLAVMAVLYALIAHRLWFSRITNRRIQNKKRKVVRMLVIILVVFALCWLPAHIGHFMLII
NDSP--TEVLVMFGFFLGHANSAINPCLYVILHSGFRRAFLQLFTVMS
>Anthozoa_Nematostella_NVE25281
----------MIVLYTIVGVLAFVGNVFVLHVLRTRLSARRNVGFMFANMAVADLLTALI
IIPKQITQAARNLWFLADVLCRACDFTVFTSIAASILTLTIMSLDRFVGIMLPQHKQTTL
HRASVVTPFVWITSTLLMSPIIVVSTSLPSSDPARCRQTWSVDLSQQVFYAFVLVMLYII
PLVVMTTIYSSICFKLWIHRTVTRRVERKNRRVIRMLVIVVVVFAACWLPPHVMHIYSAF
YWRENTRYNIDDIMFFIGQANSAINPILYIWLNSEFRKAFGRAF----
>Anthozoa_Nematostella_NVE25663_GPR192
M--PAAVRYSYIVYYIIIFLLATVGNIFALLTCYKSYRTTSVLLCFIASLSSADLLFTLL
T-PIDLAAFLAGAWVSGKVLCPVQSFLIESSYTASILTLAAISHERLVAVSSPLLARSRV
NQRKFIPLLIWALSLVLCSPLLYAYRITSGDSPLQCVNAW-GNKGRQIYYSIQGVSLFIV
PLSYMSWAHYKIFKSLKKHQLARLASKTNEKKITKMLAIVTLIFVACYFPFLAVRSLRYF
HVYS--GDMVWRCVQLMIFTQAAVNPVIYCFYSKQFRGVFKELLKVSR
>Anthozoa_Nematostella_NVE25701_GPR205
MLNPYPLTVIRLTLFGILFVTAIVGNACVFLAPWRNARLRTFSYSLITCLAVGDFISALS
-LPFTLVTEHLSRWIFGKALCHFLNPTQVVCGMVTTNVHTAISVDRCVSVISPFKGKPKG
TKKRLIIALIWLTAVLCALPSFGAHRMKLLYTLNVCIEAFPAHKYAYMYSLFLMVVNYTL
PILIMSIMYTSLVLKLHSAGKHGGAKTDIEKKFIRMAFLIMVLFALCYLPYQVLYLLMNF
DVMASYGFLLFKYAHLLTWVPNALNPIVYGKMDLLYLKAYKRIFPMSR
>Anthozoa_Nematostella_NVE25955_GPR193_deorphanized_LRWa
-TNPLGMRIVRLAIYIIIFLIATIGNSLVIFVVYKTRELHTVTGYLIANLAIADLGVGLL
CIPFTVVFYELFVWPFGAFMCKMI-CLQPLFLMASVATLMAISIDRHQSIVYPFNPRISL
TQGKLIIALVWLIGMLPAFPMLGVLELVETPRGPTCTETWPDSKLSFAYTIASFVLTYAV
PLPLIIILYIRIALKLREAIKPGFQAAQQTRKIIKMLVAVVVCYALCYLPFHGMVFLNYS
QVVEPIVYLIQSYCQVIMYFNSASNPILYAFLGDQFRNGFKKAIKSTT
>Anthozoa_Nematostella_NVE25956
------------------------------------------------------------
-------------------MCKTILPAQAMAVMASVATLSAISFDRFRSIAYPYEARISV
SKVKFIIASVWVMAGVMGLPLVAVLDVRLFPGKPICDEYWPSPLYRRIYSTATFIVTYAV
PLPLMATWYAIVVYKLEQAAHEGFRVAQAKGKVVRMLIVVVAAYFVCFLPYHVSMMWLEF
GDVSRFFWILLSYSHVLVYANSCINPILYCIFSEQFRRGFIKLC-VDE
>Anthozoa_Nematostella_NVE25958
MLDSQSSLICKSVAVAIVAMVAIVGNFLVVHTVWTNQRMQTATNYLIVNMAIADLLYMVL
VIPPTFIVIYGYEWPFAIYFCQVVHFGQYLLVPVSVLTLATIATDRFFAITMPMKRLFTK
KVYRSLMVVIWLVAAGLAAPILYAYRIKEFSGMLYCDEDWSPTRASRVYTIFLFAVAYCV
PFVVMSVMYSVICRQLWMRKIKSKKALESRKKVVKMLITVVVCFVLCWLPVQVATFLWDY
SGV-EISVDLNFILMFLMRSHSAVSPCIYAIFSQNYRQGFKKSLQLKT
>Anthozoa_Nematostella_NVEC200_004445_1_1
ME-NSVTGVLFMIFYVTVFLLSLVGNSLVLLVCYKSLRVKPFFNQYIANLAVSDLLFTIL
TL-FDAMYTINGEWMTGIITCKTQGFLLETCYTASILTLIAISRERVTAIASEMSSRVRG
KERRVNITIVWLLAIVICSPLLFAYTLYDDNGFIKCRNNW-GDTGRRVYYSLTAVLLFLF
PLFLMAWSHVKINRVLKSQVAELKAIRTRQKKASRILLMVIMVFFLFWSPFIVMRTLRYF
RWYN-----PWKFVQLVVIASSATNPFVYCFYSVQFRRLFKTFV----
>Anthozoa_Nematostella_NVEC200_005227_1_1
MSNTSK-ESSQVAAFVVIFILSVAGNSLVIAVVKRNVNLKTPTNVFIAHMAVADIVATLF
GVPTMITRILLGEWIFGLVLCKIVPFLIETSFAVSALTITLIALERFLVVFYPTRKIICN
AKACGVGVGLWIFAAIFYAPKLAAFSLSEMRGRAYCSTRW-E-----I------AVLLVL
ILLLTLILYLAIICRVR-NRVTKQSRERLNRRVLCQSLVIIFVHYLCWFPYLFVHLTCFY
TNYTN--KILTFLVMFFGYCNASANPFIYAILSENFRAGLKGIWTKNG
>Anthozoa_Nematostella_NVEC200_005410_1_1
M--PAAVRYSYIVYYIIIFLLATVGNIFALLTCYKSYRTTSVLLCFIASLSSADLLFTLL
T-PIDLAAFLAGAWVSGKVLCPVQSFLIESSYTASILTLAAISHERLVAVSSPLLARSRV
NQRKFIPLLIWALSLVLCSPLLYAYRITSGDSPLQCVNAW-GNKGRQIYYSIQGVSLFIV
PLSYMSWAHYKIFKSLKKHQLARLASKTNEKKITKMLAIVTLI-----SSLVTSR-----
---------SWRFVRCVIF---T------CILGTWFGGAFNS------
>Anthozoa_Nematostella_NVEC200_007100_1_1
MTNSPSEQIGKVFALAVIFVVSLVGNALIIITISKYKALQKSINYFILNMAVSDLILTLV
TIPMLISKQIVNRWLAGLVLCKTSLFLSDISPVVSILSLVFMSFDRFVAVVFPLWK-LTS
KTRVILNMTTWIIACAFYSPYFHGFKIVD----EQCILFWG-ITFNTVYWMVNAVTFIIL
PFAIITIFYVAIFIELRRQLKSHTLRQKQNRKIAKLAFCIVFAFGICYGPLNLVIVMMQF
KWKRHEFQQWYFVSQLFSFLNAAINPIICIYFNRNLYQSLRSWVKMKN
>Anthozoa_Nematostella_NVEC200_007396_1_1
MANSLPLILTQVLAYAIVLVSAVSGNSLIICAYIRYRTTRMLNDRLIVHLAVSDLLLPVF
AVPERVVRILCDLWVIGVLLCKLVNFTEAVSIVASLLCVDAIAVDRFRAVFYPLSPPVCD
LSSRLLIAVIWFTALVYNAPLLYFSSLVPRDGGVACRANWNTRLWHRFYLALAS-----I
SLLIVLVAYTCVVTRIFRRRASNSLHERVNYKVFKISLAIVLAFYLCYSCYWLQVTLCTL
NEPP-ANQTFRFMNVYLAIANCAVNPIVCLAFSSRFRGLVRRMV----
>Anthozoa_Nematostella_NVEC200_001817_1_1
LQNSLEARVVKMLAYCILILLAFIGNVIVIFIFRNHRSMRTTTNRLIVNMAASDILLPVL
VLPRQLAVIVENVWRFGQITCKLIPFLGDVSNTVSIFSLVLVACDRYLAVVWPMSKSLTP
FRCKLLIYATWIAACALHAPYFNTFYLLQ---DNFCLNQWRRTKTQQKYFVSLLVIVYVV
PLTLITVLYTSIIIELGDNKRHGRRRRKEDRRVITMLIVVLAVFGLCFAPIHIYHFLKYF
VLSD-GSPSLDFALYFLAQSSCGITPYIYFIFVRNYRNGLKEILSLRS
>Anthozoa_Nematostella_NVEC200_002019_1_1_GPR206
M--AEWVRIGRLVFEVALAFSGVLGNIAVILAVGSRPFMQSVTNIFIRNLAVADLGLLLF
SFPLAVIKEQTFRWPLGPHVCQIIYPLSEVFLGVSSWSMAIIAVDRYRGIVNDSHVR-SL
NRARYICVVPWVVSFLVSLPLLVVTRYWEGWGIKDCIHEWPMNAMNQAYVLIAMVYTYLT
PLGIIIWTYWMIFRKLGKSTAHDEARIKRNTRAKRILTPVVVVFGLSMLPVTVFRLVMVY
IPSLHYLFVLYNICMITTVINSSANPFIYAIVSDNFRKAFKSM-RLST
>Anthozoa_Nematostella_NVEC200_002707_1_1
M-NSMAEKVTRIVLYCILIVLSLTGNTLVIVIVFRDKRMWKTVNYFIVNTSVAYLLLTLV
YMPRVISMSYVYEWLLGQFFCKAVC-LNEVAITVSIFTIVAISGDRFFAVVFPLRRIMTD
RICKVVIVGIWLAAVSAAMPQFYGLEVRTYQGKNYCYLDLDKEGSEKAFYLFQITAIFGV
PLSLLVILYSSILVSLLKRRNRLQRRDKTRRKVLKMVTIVVVTFVLSWLLYFLNFIFHS-
GII-----KLMFFRLFLAHFYCSVNPIIYYIFNSNFRQGFTHIIELRS
>Anthozoa_Nematostella_NVEC200_013928_1_1
MSNSYPAKVAKLAAYSSILAVSLIGNVLIIAVVYKHRHMWTTTNCFIANMAFSDLIIPLF
AVPNRIFNLARFLWMGGLILCKTLNFLLDVSTAVSILSLVAIASDRYYAVKFPLKAVVPT
RVCAIVIPVIWLSAAGFHAIYFYTFRLLEWNHNTYCILDWQPMRAQRPFYMCQFVLLYAA
PLLLIAFLYACVIRKLREGALRRRSERSRNRKVTKMCVVAVLCFVLCWAPIHVYSLYFHF
VWGW-GMQELTFLVFFAAYSYAAINPFIFMIFNEKYRRGVKSLFRVQS
>Anthozoa_Nematostella_NVEC200_000354_1_1_GPR200_deorphanized_PRGa
M-NDNGFFYARLICYVLIFIIGVIGNILVCLVVCRQRKMKNVTNYFIVNLAAADLAVLLI
CIPFDFGEIITNYWPYGSIMCKLVYPLQTMATTASVGTLVAISLNRFMAIVYPLRPQLTT
TDAKKVITVVWVLSLALVSPYIAVLRMRG----QHCQETFEERMQAGAYTMAIFLLQYVL
PLTLIGLSYVRIGRDLRRDKGLQREQEKEAHKVVKVLTGVVITFALLMLPNHVVFIWIDF
GRGGEYVNQIVSLGQILVYFNSATNPLIYNAVNEQFREGFRLYFNMTQ
>Anthozoa_Nematostella_NVEC200_014013_1_1
MTNSLPLKVSKLICYSLVFLIGVIGNTLVFRIVLRRRKLQTVSNFFICNLAAADVAVLTV
NLPFRLAYQENYVWPFGAFLCKIIPMLTYLFITASSATLLLMSLDQRRAVVYPFKKRLTI
TQTKICMVLVWLFSIIITLPLNFALRIIYVDGNPVCTDVWPSEKFEQTYFVFLFFIQFVL
PMGIITSAYTHVCMRLNTPL-LTEQRARRNRKIIKMLIVIVVVNFSFTLPYHITWLLSLF
GHPN---SVAKKFCVLLVIATSAAHPIILGTLSKDFANGFRSYLSMKR
>Anthozoa_Nematostella_NVEC200_005674_1_1
MGNTSPMRGGLIFIYVTTLVMALLGNALSLLVVYRRRCCKNTMNVMIANMCVADMLVVVV
VIPFMLSYIHKEKWQWGDVTCKLSHYTSVVSIAASILTILFISCERYIAICHPMRGHF-L
RMPRVITTLIWLLALILMSPYLIIYKNVYVNGTWYCTEDFGDPMYLRIHYLVLFILLYAY
PIMMIGALNSAIICRLTRHRMSRAQAAKSRRKAVRMLFILVVVFAVCWLPTHLMHLFITE
RRDISLPRYLPFLLFWFGYFNSALNPCIYVLFSANFRRDLKLLIQLNG
>Anthozoa_Nematostella_NVEC200_006708_1_1
MSNS---IVAKTMAYLLILVLSLTGNVFVILNV-RTKHTSSTTSVLIMNMAVSDLLIVVL
AISRELYEIVAESWRVGLVLCKALFFLTDISPLVSVLSLCFIAIERFAVVMYPLTWIVRR
SYHRVAIVTSWIVPAIFLWYYFDVFKLVHTGTEAYCGVDWPDQVSLKVFGSLAVSLFYIV
PFLLISSLYIGIIRQLRKPPF----APQHRINISRLAVSVVLAFALCFTPFYVGIFMTIT
DARS-RFQIFWLVARTMGYTNTAFNPWIYFLFVSS-RQR-MELIRVGV
>Anthozoa_Nematostella_NVEC200_005795_1_1_GPR212
MSN-EHDKRIKQGFYTVAFIVGTIGNVLVLIVVAGRRERRTVNDIFILNLAISDLTYLFI
CITTNLYLTV-GT-PM-EFYCWFVWPTMTVTICLSIFTLTSMAIHRRRVILNPFKPEIKH
RYVFIWIVVIWIMAILIVIPMLLVTRILQVE-PYGCMEVWPSIEYRKAYTAFLFTCQYAL
PLTIIAVEYVRIGLDLFRPRGMDPARRKENMQVIKTLATIVVLFTLTMLPAQLGWMLVDF
GGERKVGQELIKVCEWLLYTHACTNPIVYGTLTKHYRKGYIKYLRMNG
>Anthozoa_Nematostella_NVEC200_006536_1_1
MAASEFFLTINTILYTGIFLVSFFGNTFLILDVIRKSTIRTTFELLYMNIAIAGILIAFF
ALPRELFVNLAESWHLGLVLCKLVCFITDIYPLVSALLLCFIVIDRYVETVWPLYWTVKR
KFHRIAISISWIAPGTFLLYYLSVYKLVDKGTEVYCAIESADKKSFQLFGTISGCMFFIA
PLVIIILLSRVILQQLVRPSSQQRQVPRHDFDYRKMRVGLLMIFIAFFTPFYATISYFLI
NSTS-TFIFYWRLARMMTYVYSSFSPVIYLLFNTKLRIV-REIISSTD
>Anthozoa_Nematostella_NVEC200_009130_1_1_GPR202_deorphanized_PRGa
MDNASSFREIKLTLYVIIFLISAVGNSLVCIVILRRRRMKTVTNYFVLNLAIADLALTCI
CIPFDIPVQEMYVWPYGGFMCKILYPLQTLSLFASVFTLTAVSLTRYWAIVHPLRQQLSV
SNSKRIIVAIWVISIIPVSPYSYVLSHED--GSLSCEENWGDTSMRKVYTAVLFMFQYVL
PLTVIAGAYIGIGIELRKRQTLRDVHAEETRKVLRMLKVVTVVFAVFVLPTNIMWLWLDF
GHAEDRFWDLVAFCNIVTFANSAANPICYTVLNETYRKEFKSYLTVSS
>Anthozoa_Nematostella_NVEC200_009159_1_1_GPR207
MQNHLAITITKYFILCSIMIVGIAGNILVILVSTKRKAFKSSLDLYLKNLAAADLGFLLL
VIPAAVIRSEIFGWPLGGFICRYVWPLVEIFHGASVWIIVAVAAERYRNIVGMVHVRRSG
KQVMITITLAWVISFVVCIPELAMVTYIETPRYKICTLDFPDQAAVQFYLWFMTAFSYII
PFIGIIWTYIAISRQLNRSNTSDGRRLTQNKRAKKILTPVAITFAITMLPLNMMRITVLY
WRDFTYYPILFFVTIIFTAAYASLNPALYSIVSADFRSSLRSLFALSE
>Anthozoa_Nematostella_NVEC200_009716_1_1
MVNTLDVQVGLTLFGIVCFIVSTVGNCTVIHLIRTRMHMRNVTNILIANMSAADLLMTIL
VFPYLIKFYYISKWFAGSVTCTVVHSSQMVSIFGSVYTLLVISVDRCLAVMQPMKKYFTK
TVTKWSIVLVWLVSVIFSIPLMIALKVINDDTGYHCVEDWGK-MDQSLYIIMFLLLTYIV
PLGLIGSVYTVTGRKLWKQENNHESVRASRRKATKMLVTVVVLFALCWFPLQVRELIHVW
-PDTRIPIKLDMLLPWFGFFNSCTNPIIYVIFSDRFRREFKRVLQKSS
>Anthozoa_Nematostella_NVEC200_003222_1_1_GPR219_deorphanized_PRGa
MSNTTSFEITKISFYFVILLFSSLGNGMVAYIICSRRKMRTASNYLILNLAICDFLTPLL
SIPFDFALEKNYLWLYGAAMCKLLWPAATYTTTSSAFCLAVISLDRYRIIMHPYKTRLST
KQVAATIAASHILSIACVVPYSHVLHLQS--G--LCQEGWRSFSYRQAYTAILFLVQYAL
PLVFMIIMYTLALIQLYHSYGRARRRSSANVRATKMFLVVVTVFSIFMLPNQVIWLWADF
GGGSQPYDKIVIICWLFTYTNCVCNPFIFAIFSHEFRHGFKQVFNMAD
>Anthozoa_Nematostella_NVEC200_003223_1_1_GPR220_deorphanized_PRGa
MDNELEFKAIKIAFYFVILIGSAVGNSLVAYIICSNRRLKTASNFLILNLAICDLLTPLV
SIPFDFALEEHYTWLYGRAMCRLLWPLATLSATSSALTLAAISLDRYLIIMHPFRSRLTK
RQVLFIVIGIHFFSCVVVSPYVAFLNLE---G-SVCQETWPAQKYRKAYTVVLFLVQYAF
PLLYMVTMYTMALFQLYSITGLSLKRKSANTRATWTFIGIVIIFMCFMFPNQFIWMQTDL
GNGAKAFSKAVIICWLFTYTNSVANPIIFAIFNNDFRSGFRKIFQIPA
>Anthozoa_Nematostella_NVEC200_003245_1_1
MINTATEDVFKLVACGLVGVLSLVGNILFVVVVFKAPRLKTATFYLLVNMSVSDLLFTCI
SMPPFMVNIMLGLLVAGIAVCKLLNSSTFGLMASSVLTMTAIAFDRYIAIIKPMRNIMNM
CILKCIIVIIWVLSLVFMIPLFFVYDMSTASGTVYCVEDWSTQLACKIYIIALFVIIYIV
PFTAMAVMYSSISYELWYREINKLYVRHKRRKVVLMLVLVLVVFIICWLPLQLVTFLLYF
SSV-QVSGAAVFTVEFLVRANGALNPVLYVVFSDTFQEGLLSL-LLST
>Anthozoa_Nematostella_NVEC200_003389_1_1_GPR209
MLNP-PYITIQFAWYSFIFTLGVIGNLYITLTVTLRKEMSSATNYFIFNLAISDLGILLI
SLPAYIIRDYF-SWSFGKIACQIIIPMNDVSFSVSICTITVITLERYRAIVAPFKPRLKA
RGGKLTIALIWVLTYLSVFPMAFYMELTKVDDRLICLPKWPSNIVFKILT--FFISLIII
PLCITAVAYIIMIKTMRKQSKQERHRHDYNAKLVKMLIIIVVVFWICMLPLSILAFVVEF
FVIDPVVDGLFTLSIAVFFSNSAFNPVAIYIMSSDLRKGINTLLKKNG
>Anthozoa_Nematostella_NVEC200_003700_1_1_GPR203
MFNDSVIKWALRIINCIVLLVGLVGNAIVCTAVIRRKRMRTSINLFTFNLAFSDLIIIVI
YVPSQIIALENQRWVLGTFMCHVVYLVLPICVSTSIGSLLTISCDRYRAIVYPMKPKLTM
NKVKIIIGLIWFVSALTALPLALVVTTFRPAHVTYCTEFWRDASWGVLYWVAIFILQYLV
PLIIIVSQAAVIAVKLRKSRITLRTRIKQTRKITKMYIALVLLYAICLLPQHVVAFWYNF
GDFMKTRDLIYQIVNIFPMANSALNAIAYGTLNKEFKGIFKIVLTLLT
>Anthozoa_Nematostella_NVEC200_004060_1_1_GPR221_deorphanized_PRGa
MTNNQGLRVAKLCVYLLILLCSASGNTLVILSVVLFRRMKTVPNMFIANLAACDFVTTVS
SIPFDLAADELGYWPYGAIMCKLLWPLATFTTVAAVLTLLAISVDRYIALLYPLNIKITK
RRFYIIMVIVYVVSAWAILPYMIFQEYQPGDGLPQCGEEWPDFSYRKAYTVFLFCLQYGV
PLPLMIFIYTKLGMVLFKNTKSLNKRRQQNSKTVKMFLLIVTIFLLFMLPNQILWLLFDF
GNSEAHLDLIAFTCRAFTYTNSVLNAAIYGACNGSFRNAFACTLQINS
>Anthozoa_Nematostella_NVEC200_004063_1_1_GPR222_deorphanized_PRGa
MTNSTTFITTKIVFYFLILLCTTVGNSMVVYVICTSRKMRSSSNLLVLNLAVCDLFTPLI
SIPFDFALEENYVYLFGKAMCKVLGPSATLTTTAASLTLAAISLDRYRIIMHPFKTRLSS
KQIKLIILGIYVFSVIAVFPYAYVLRLEN----SDCSEHWPMVLYRQLYTMALFLIQYAL
PLVFMIIMYAFAIKNLYSASD-RKRKENPNARATKMFMTVVAVFSVFMFPNQVLWLWADY
GDGLPHFRRVSVICWLFTYTNGVVNPIIFAIFSKEFRSGFKALLTINS
>Anthozoa_Nematostella_NVEC200_004265_1_1_GPR223_deorphanized_PRGa
MSNSTEFKILKMALYSIIFLLSMTGNILVISVICFTKKMRSSSHILILHVAICDLLTPSL
SIPFDLAYEELYKWIFGKAMCKILWPCQTYLTTSTTFLLTAICVDRYRALVYPFSQRWKG
RRLYCKIASIFAFAAMVVIPYMLVLNLSATSGIKDCVEEWPEFAYKQAYTMVLFLLQYAV
PLVVMIVLYSIALQSLSNANKLEETRREQHFKVTKMFIIVVIVFAISMFPNQVLWLWVDY
GDFSPHFPVTAVVCRLFTYSNSVLNPFIYGLYSKEFRSGYIRA-SVIS
>Anthozoa_Nematostella_NVEC200_008169_1_1
MTNNPVFNFVNLVVYITILVLAVCGNSLVILVTCKTRRARTAVNYFIVNMAAADLVFTIF
VVSRRVVEQYTRRWFLGSGSCKLAYFIQDTCTAVSIFTLVAIAVERHYAVVHPMRSSLTA
KVRRCTVFFIWVISCVSSAPYFYAFKLVYINNQSYCVFEWENAQTKKTYFVVVSCFTVVL
PLLTLSFIYSRIICTLRKRNVIMAYRERRNRKVMRLVVAILFAFIICWVPLFVVTYFLHL
DWKT-PQYLLVTIVLILAYTNAAVNPFLYFIFSQNIRKGACLVLRMDS
>Anthozoa_Nematostella_NVEC200_008227_1_1
MYNPTAQRIAFTCAYTLIICLSLLGNTMLVAIIYKFPRMRTRTNYLLMNAAISDIAGVVI
-LGRTIVFAM-KSW-LGEALCKIFPFLRDTSIMVSVHSMVAITCDRFYAVVFPTMQTPSL
LRAKFVVPFIWVTSIAYFSPYFFVYRIRVIYNARFCLSVWPDLQSPKKFQLTLIVTMFMI
PLSVIVVLYTAIAISLRRQKISIERRRKRNKKVCIMAAVIVLGFFICWVPYHALTLYISY
V-KNSYLPVMYDIFVTMSFMSFVINLYICFMFSENFRKCLRQIFSLQN
>Anthozoa_Nematostella_NVEC200_008490_1_1
MINTQGEIAAKFVAYSVVLVVTLMGNVLVIWVVHRSPGMRKTINMFIVNLSIADLLMALF
TIPRLLSEIVSGMWLLGEALCKLTVFIQEVATAVSIQCVVILAYDRFRAVVYPLHSATST
ASRVITIPVTWLIACILHSPDFYTYHLEVYQNRTYCIYQWSEFQITRNYYLALFCILALL
PAALLVVLYSAICYTLVRHGQAYQKRKEQEHNVMRMAGAIVIGFALCYGPFNTFVFFRIF
VWDF-GIEAINFIAPFLLFSNSALNPILYFAFSENFRHGICRVFELEL
>Anthozoa_Nematostella_NVEC200_008628_1_1
M-NTVLETAIKLIAYTAVLIVSLVGNIRVILLILRSPCLRRTINLMVVNMALSDLFLSLF
AIPRTMSEIVTGRWHAGTALCKFVFFIHDVSTAVSIECLVLIAVDRFCAVIYPIRTATRT
RYRAFLIPLTWIIACAIHSPTLVIYFLEYDQGFIYCEYRWSPARIVRDHYIVMFCLHMVL
PFFLLTFLYSGILVKLHQRGYRMSARKRREHNILKMAITILIAFAVCWAPFNTFVVLDVF
VLD--SLRVFFFFAMFLAYMNSAVNPGIYHFFSRNFRKVSKRVI----
>Anthozoa_Nematostella_NVEC200_008676_1_1
MENSETVRIIKIVALCLIMALAIVGNILIIIVISKTKILRRTVNLFILNMAVSDVIMPTL
LMPQELITVITNDWRAGELLCKMVIFLGDSSSAVSVLSMVCIAVDRFCAVVLPMKRNLTG
KLRTVALTMTWVLAFMYTSPNLYTARLQKYGTSYKCLTVWAPYTSATVHVVVMVVLFMFI
PWLLVATLYLVMVSEIRKSKRQRSRQRNRDLRVLKLALTITAAFAVCNFPICALYLLIAF
KYQWEVWGPLFNTAKYLVLASTCLNPCICFAFSENFRKGLRELTEMKE
>Anthozoa_Nematostella_NVEC200_008756_1_1
MSNDFGGKLAKIMAYLVIAIVALIGNTLVIVVICRNKNLRKAINFFILNMAISDLFIPVI
SIPLRLYALFTGVWPTGLVLCKLSMFLADSSPIVSVLSLVFMTFDRFNAVVFPFKAHLSS
NVRVCLLTLSWLFAFGFCAPYFYAVKLQPYGEQDMCVLDWGPSSAMDIYSTTACVLFTIV
PFVLLSIMYSIILCILRKQSLASKRRQRNNRNIVLMALAIVFVFAFCWGP----------
------------------------------------------------
>Anthozoa_Nematostella_NVEC200_015272_1_1
MYNPTWALVFLTSGYILIFAIATLVNSIIIYVVLKYRNTKTAFNYLIVNLAASDILHAVV
VCPLSIGAFFYGVFPFGLAVCKLQAYLLTVPISVSVLTMTVISFDRYLAIVHPLKRALSV
KAVTWVVSFIWLASGALFAYEIVRFKLLPLGGDVICGVDWPESSLAKADMMIKLVLHYIL
PLLIMVVLYTIILLYLWQRKAHQKRLEIQKRKVIKMLVTIVTVFAVCWVTVHVNHVMVVV
DRQMQVPLWVIMFMYMVAHSNAAINPCLYLVFNQSFREGFKNIFTLNT
>Anthozoa_Nematostella_NVEC200_015271_1_1
MRNDLTLQVVLTFAYAVIFPISLLGNSLVLFVVYRHHTLRNALNYLIVNMAIADLLVTIF
TMPYSVSYLYINRWFFGEILCKVVQSAVAISIAASIFTLTTITIDRFISIVYVWKQTLTL
GTSKLALVLIWVFSVGMFGFYFRAYRVNKSAG-LSCDPKYP-EEFPKYFAVCMFVFLYAV
PLALMAVLYSIICRKLFKKEMGDEQINNKKKRVIKMLITCTIFFAICWLPLHVLHFLIYF
DLMS-SPLFLRLFGFWLGHANSALNPILYVIFNKTFRKAFLNALKLRN
>Anthozoa_Nematostella_NVEC200_015002_1_1_GPR204_deorphanized_LRWa3
M-NPEASHVFRLVLYAVIFSLTVLGNIFVIVLVIKTRELHSVTGYLICNLSIADLCVGLL
CIPFTLTYAELKYWPFGRVMCKTILPAQAMAVMASVATLSAISFDRFRSIAYPYEARISV
SKVKFIIASVWVMAGVMGLPLVAVLDVRLFPGKPICDEYWPSPLYRRIYSTATFIVTYAV
PLPLMATWYAIVVYKLEQAAHEGFRVAQAKGKVVRMLIVVVAAYFVCFLPYHVSMMWLEF
GDVSRFFWILLSYSHVLVYANSCINPILYCIFSEQFRRGFIKLCPVSE
>Anthozoa_Nematostella_NVEC200_015044_1_1
MANDDDTRIGLTVAYVFVFITAITANSLVIHVVRTQKKMKVSFNFLVVNMAVADTVDALF
AIPLNIAYLYANQWFLGIIVCKITRMMVLVAILVSIATLSVITVERYLATTQVLKRPLTL
TSVKRLIAAIWIISGLAAVNEAVKHHVTFTRGAWRCMKDW--QR-QMIEFIIKFMVTYAV
PLLTMAILYSIIVCLLWKRKTNDRRVQIQRRSVIQKLVIIVSLFAVCWLPVHVNHFLGTF
DRKA-LPQWVVLGFYWLAHANTAINPLIYLMLTKHSRALFKSSISLTK
>Anthozoa_Nematostella_NVEC200_015246_1_1
M-----------------------------------------------------------
------------------------YFLLDVSTAVSIQSLVAMAIDRYYAVSHPLKANQSA
RARALVIPLTWVIAAAVHAPHLYTFRLYEINSQLFCYSSWEPVSTTKRYQMSLFTLLYVL
SLLLITALYARTLHLLRNRIIQRMREDATTRGILKMTVTVVAAFALSWLPVHVLILLLFY
DWDW-HMRGAWFAAFFFGYAYSVLNPCVYFLFNKNYRASFKALWEIFR
>Anthozoa_Nematostella_NVEC200_015000_1_1_GPR194
MSNQV-FEFIWAFFNSLIIVCGALGNILVIMA-YRNPRMKSVTNLFIANLAFADLNVVLI
NVPFNVLKLKLENWPFGLVICKIVTSLLGITLSASVGSLIVIAVDRYRAIVHPLKPRMRT
RHAVYILIGIWIAAILVATPMLKFSEVREGEG---CIEPWPKSDWHLAYFAFVFFSLYLI
PLGSMSVLYFMIYYNLTKNK-VQKSAQRSRVSVIRMLIMVVIIFAVCWLPFHVIFLYIEI
GPENAKITYAALFSLWLNTANSSFNPIIYAVFNLNYRREFARILEVSS
>Anthozoa_Nematostella_NVEC200_014913_1_1
M-NPSKSAVGLSVAFGIVLLFAVVGNAFVIWFARRSTRTKTAFNYFLISMATADILDVIS
STPIHWIFLFFVEWVMGEISCKVVYFLVNLSVYASVLTLVTITTDRYFAIRHVMYIPLSR
RRMILVLSGIWALAGLFAAVQLYKFNVYYIRGRYYCYSSWNIDTKREIYEVLTVAMSYGF
PLVVMVIMYAFIIRELWKRLDLERRIQRQNRPLVKMFVTLVTVFAICWFPVHVNHLLIAF
DYQQ-LPNVVPLTFYLLAHANAAINPFMYIIFIENFRNALANHVRLST
>Anthozoa_Nematostella_NVEC200_014917_1_1_GPR195
M-NPVVNIAAYSTVYGVISLIALVGNVLVCYVIVRNPDMRTVTNAFLLNLAVADVLFTVI
SVPPLLGIEISDYWVFGEGMCKTVPFLNTVTLSASIYTMVALAFDRYHAIVNPFRAKITI
KRTLLVITLIWLFSIAVASPQIPTQNIIHNPPYRYCREDWTEDSVRKAYSAAVFAIFFAI
PVAIITWAYSAIMRKMRTTAENHARVGRTKRKTTMMMLMVIVVFLVCMLPFNILVLVATF
LPLDNSITLTLTILKVPVVVASACNPIIYNFFSVKFKLAFADVFTFKR
>Anthozoa_Nematostella_NVEC200_014756_1_1_GPR196_deorphanized_QITRFa
MGNNIIEKWLRNLGYGIVFIPGVLGNLLAILAFNNQPKMQTVPNLFITNLAIADFVVSLI
NVPLVAVHAHLTFWPFGSFMCKLIPFVQGVSLAASVGTMIAIAADRFKVIVHYELPKMSI
SHAKAVLVVIWILSCAVPAPLLKYSDTIEVQGLTKCVEMWSDPMHLRAYTMVLFMVLYCL
PVVLTSLLYGKIAHTFRN--LAQKVSHQAQHRIVRMFVIVVTLFAVCWLPYHVVFLYLDY
AQPQDLLIKIVLFCQWLIYANSACNPVIYTVFNTNYRRQFLRMLSLRS
>Anthozoa_Nematostella_NVEC200_014696_1_1
MVNTMSERSAIIISFGITFLASFFGNSMVCLLITRTRRLRNCTNFSIFNLCIADLMITLV
CIPMLTIDFYIEEWLFGPFMCKTVTFLQNTVINASILILMTISVEKFVVVCFPFQSRYYR
GWFPYIIAFMWLVAISDASYTTIFKKILVVAGHKKCILSYPGKGDRQRYLIGHAVGFFFL
PLTIMAVLHCITIFVIQQKSQVNVRKLQRKRKAVAILVLIILMFVISWGPYLSLAIWDAF
FPPETVLNKIFVLCLWLVFFNSACHPVIYCFLGREYRIAVKNSFPLRP
>Anthozoa_Nematostella_NVEC200_010237_1_1
MSNSSTAKIVQTIAYCVMVVLALGGNILLVSVVWTQRKLRTTTNFLISNMALSDLLVPVL
AMPRTIVEIHYRRWLAGLALCKLVYFFQDVSMAVSVLSLSFITIERFYAVVFPRVKTP-R
GRARGVILSIWICAMAMHSPYFYTFRLVEYQQMSYCVLVWPHLLASRAFFLTMIIILYFI
PLTLITVLQWVIVRRIRNQLLRHRKRAKRNSDIVRFTLAVIVLFFLCWSPTVVFSFLVLF
GPPG--MKHFRFTSQFLVQSNSAMNFFIYFIYNESYRSIIRELFSRSN
>Anthozoa_Nematostella_NVEC200_011875_1_1_GPR213_deorphanized_LRWa2
MNNSKAEVMLTLAVYIITFVLGAVGNFLVFGVIFTKKERKTPNDVFLINLATADLTAVSI
SLPVKLYQLFPP-FPANNFVCKVVVPMVSVPFCASIFTITSMAIHRRRTILNPWRGMSNI
YGTVAWVIGIWICSVTTLLPISILTSPLD--G--HCIINWT-MKQEQAYVLAICLIQYVI
PLVIILLAYVQICLNLKKYQKARVEVRKENIEITRTIAVIVILFAVFTLPLQIFWLYYEF
SGCEENIQRFHQYAELLTDFHSCLNPLAYGVLTRRFRNKYTLMIGVGS
>Anthozoa_Nematostella_NVEC200_011944_1_1_GPR214
MNN-THSQIALNVIYSILVIIGTIFNSLVLSVVCTTRRQRTANDVFLISLATADLSYIYI
VVAFFFYNT----Y-FGLIVCKTVLPLISVPYTAGIFTIVSMAIQRCHVILNPWRPKAKP
RVIIVWVIGIWVAAIAIIVPLSLLA----YSGKAYCDIGWTSVLMFKAYLLTLSAIQYFI
PVLIIAFAYIRMGLYLCKPRIHREESKSESIQIAKSLGAIVVLFIVMFLPQQVSLYEYLF
GTNTKWVLYYQRYADLVSISHSCLNPILYGGLTKRFRHRFREWLNLRD
>Anthozoa_Nematostella_NVEC200_011945_1_1
M-NSEREKQITLGFYLVTFVLGLVGNSLVLVIITKKRLKRTVNDMFIMNLAVTDLTLIFF
-IPLNIYDLLR-TLPATVFTCHFVKPLMTVSFLVSIFTLTSMAVYRCRVILNPFRPEMKD
FWAFILVGLIWLSSFIVMVPMMVVTKPF----KSGCKEKWPSFTHRKAYTAALFVIQYLL
PLMLIAVAYIRIGLDLNKAYFNLKARTKENKQVVKTLATIVIMFALCMLPGQVAWMLLDF
GSEKQTAVVCIKFGVITSVF----------------------------
>Anthozoa_Nematostella_NVEC200_012023_1_1_GPR208
MQNPQAVKVTRLGIEIGAALVGIIGNLLVTVLAPSGRKLRSADGLYVRSLAIADLGILIV
NFSIAVIREQSVHWPIGKEMCYFLYPFSEVFHGACVWSIAAIALDRYRGIIH--RRHQSA
QSAKVSIAAIWLGSFGIVVPLFFIVRYVETECKEVCMFEWPAPLMHHIYIGMDAMLLYFV
PLGLISYTYLIITAEIRTSSMEEIRRVKQNSRTARLLTHLVIVFTITMLPLNAFRLVVLS
WDGAQLFLVFFNIAVLGVVINSAADPIVYSIVSKDFISNLR---SRQT
>Anthozoa_Nematostella_NVEC200_012113_1_1
MSNSDVIQAVKVTSYSLILVFSALGNILVIVVVLRTRQMRRTINYFIVNISVSDLIVPVF
VLPRILIEETRSFWLLGEATCKLVYFFSDASPVVSILSLIAMTVDRFCAVVFPLHAGTTS
RRRYFLIAATWVIAFFNASPLLYTMTLD---NNNLCQLDWSPFSAQKAYSSTSSILFILL
PFIILTTLYTVILVKIRAQGGGRRAEHQSSRRLTLMALVIVLAFGVCWGPLNILFFLLVF
VWEF-GFGSLLMAVQFMSFANAAINPCIYFLLMRNFRDGLRGMFRLRS
>Anthozoa_Nematostella_NVEC200_012285_1_1
MLNSLSSRGGKVFAYVFILAIALAGNFFIILAMKRERRLRALTYLLITSIAVSDLLMAAW
SIPERITRIIVDRWLTGLLLCKAVNYIEKVSITVSALHILALAFHRFIIIYCPHRRSQAR
KAGFISIALMWLFSIVYWSPILYYGGLLEDGPNIFCKTRYPN--WKVIYL--VFLTLLLV
ILVLVLILYGAIALRLCRQR-YAHVSSSTRRRTATMVAVMVTAYYGCYLTYWSGWILCSF
RRV-D--DAFTFISIFLSYASVAVNPLICLIFSRRYRSALSKML----
>Anthozoa_Nematostella_NVEC200_012296_1_1
MDNSTMALTAKVSAYVIILALCLVGNTFLIVAVKRNGRMRTVSNLLIASIAASDILLSVW
SIPERITRILTDSWLLGAVLCKLVNFTEKLSITVSVFHLGVLSVERFLAVYTPHRTVLTL
KATKWIIVAIWVSSLAYWAPILYHANITAENAKVECAVRW-----RGWYL--AFIVLLCI
VMILIPILYTALTVKLFT--VQRQKTERMKRQVAIMIGVIIVTFYACFLPYWIGWVSCSY
LPYPN--RTYKFVSILFSYANTAANPIICLLFIGNFRLSLKEILEIVS
>Anthozoa_Nematostella_EDO37601_p1
MLD-DGLNYFKLTLFVIILVAGLLFNTLLFLAATRKRRRRTARSRLIQNLAIADIALLLL
AVPFDSGWWAPEDFPYGGAMCKIIWPLKTAAFQAIVLTYVLLSFHRTYGVKQALFGQMND
IFIIFVLFLVWIGSVLSVIPYVIFLNYDV--AKLSCAEMWPLLDDRRAYSAILFLLQYLL
PLMVLIAMYFVARYELRNAVTQLQKRAARHRRVNTMLIVYIVVFAVITLPEHVSRFVMDW
GQGNPYFFAVMKLLYFLILSITVTNPVLFFYYNPEFKKDLFYFLSREP
>Anthozoa_Nematostella_EDO29293_p1
MSKS---IVAKTMAYLLILVLSLTGNVFVILNV-RTKNSSSTTSVLIMNMAVSDLLIVVL
AMPRELFEIVAESWRVGLVLCKALFFLTDISPLVSVLSLCFIAIERFAVVMYPLTWIVRR
SYHRVAIATSWIVPAIFLC-----------------------------------------
------------------------------------------------------------
------------------MISISVIEKLKADGISM-KQEIMGVISMGV
>Anthozoa_Nematostella_EDO32138_p1
M--PTT--IFLEVLVWAVTVLCFVAPSLVLLIIYRNPHLRTAPNMFLVSMTVSDFFYSLT
-TPLWMIY---HE-LVDSALCRAVTFTSVLALFVSEVSLAIICFERFYAIVFPFKARFSS
RSRRITIALTWSVAIVAATVVSIV-D---RDDIVFCRIDVAELN-QKVYQVV--AGAFIL
SFVIQWCLYGIIAFKVRKRTTRAAKELAKNRRIIAMTFTVVALFTLTWGPIATTPLYISI
-PPN--YDNFFYFCNLTIFSNAFLNPLVYFIFMPAYRKGLKDLIEMEG
>Anthozoa_Nematostella_EDO33446_p1
I-------ITKAVCTGLVSLVAILGNILVISAVFHVKRMRTVTNYLIVNLAVAELLYILV
AMPPFFVEIFSYNWCYGVYFCKIVNFGQYLLVPVSVLTLACIAADRFFAIVVPLKRVLTK
RVFYWLVPGIWVVSAGLAAPVLYAYRVVEWGGHLMCSEEWGEQHASRIYTSMLFVVAYCV
PFAVMATMYTVICRKLWLRKVKSSKAVESRKKVVKMLITVFVVFVACWLPVQVLALM---
------------------------------------------------
>Anthozoa_Nematostella_EDO27846_p1
--------------------------------------MRTTTNILILNMAVSDVIVTLI
GCPITVAWFWDMLWFVGEITCRICFSVFYLSCYVSLFSLLFISMDRFLAVKRPLQHKAMK
GWLKYAVSATWLVALLSVESAMSICLVERGDGKVVCGIRDM----RRIFM----MTVFLV
MLVAMVFIYTWIGYKLWTRHTVDQRNARTASRATRMIIATLLAFVVCWSPSIALEIQGVV
TPPS-T-----AFAYAILYFNGLINVCIYVLMNEKFRN----------
>Anthozoa_Nematostella_EDO45556_p1
M-NQDLESQIAMAIFAVTLVLGVVGNGLVLLVVFG-KGSRTVSDIFIMNLSISDLTFLIL
SLAVNTPNFI-GNLVYSVGYCKFVWPTITVTFFASVFTLCAMAMHRCHGILNPLKVNLTE
RQAIYWAVGIWGLSFVPVFPLMVVTEISE----EGCRENW-SLESSKFYTVALFLLQYMI
PLCVIAGAYSQIIRRLIQRQV---------------------------------------
---GRDGM----------------------------------------
>Anthozoa_Nematostella_EDO27847_p1
--------------------------------------MRTTTNILILNMAVGHVIVTLV
GCPITSMWIMDLTWFAGYITCRIRHVTFFVSCFVSLFRLLFISVDRFLAVKRPLHHKATN
SWLKYAVAATWLFALLSVESAMSISLVERGDGKVVCGIQYA----RRIFM----MAVFLV
ILVAMVFIYTWIGYKLWTRHTVNQRNARTASRATRMIIATLLTFVVCW------------
------------------------------------------------
>Medusozoa_Alatina_agalma_gene_32055_1_i1_p1
------------------------------------------------------------
-------------WSLGEVFCKISYLIIPLSIYASVGTLIAITWDRYMAVVHPLTN-IKE
GRTKRAIFIIWLASFLITMPLPLVSGVHQ--G--FCVEAWPNEKFERVYWILMFLIQCVF
PTIFFAVAYTIIIVNLKQRGI---------------------------------------
---------------------------------------------LEK
>Medusozoa_Alatina_agalma_gene_34706_3_i1_p1
------------------FLCSALGNSLVVYIVCKKRRMQSVTNWLILNLSLADLTVSVV
CIPLEVPILINEKWLYGRVLCPVLYPLQTTAIYGSVLTLVSLSLSRYWAILHPMRQQPTI
KQAKILIAVVWLLSLLFSVPYMSILKYSD--NPPSCKESWGE-NQSKIYTLAIFISQFMF
PLLIISVAYARIVMDLRRGIKLQKVKRKETTRVVKMLVIVTTTFAFCILPYHV-------
------------------------------------------------
>Medusozoa_Alatina_agalma_gene_41231_1_i1_p1
MQNSTVSVTIEVFFLLVIAIVGLIGNVLVITVIYRSRRVQWLTNLFVAHLAGSNLLVPLL
CAPVFMDWSIEGSWTIGPSMCKFVHFAYYVNSAVSIFMLACMALDRYYVIVHPLSLHMGR
SQTFQLITFAWTFAIFASTPTLYFYDTLKASDGIYCDTIYS-LTSWKGYLIAYSLMVFVI
PLGITWTLYGIVVRTIIERNSILGKVPKTKQKVVKMLVIQSIFFLVCWLPFLIRQFLETW
MR---RNHELLVVAYWLAFSNSACSPILYSVTNSNFRRGCKHL-KRES
>Medusozoa_Alatina_agalma_gene_9640_1_i1_p1
M--PPSVRYITRLIYCLIFLFGVTGNAIVSYSIIGRRR-RQPIHKFTLNLALSDLILLLV
YLPTQFTLYEAERWILGEFTCRLTYSVVPITLTSSIGFLVVITVDRFRAVCFPLSSKIST
FQIRLIITTVWVMAIIVSVPLLVVSGTSEDPGNYYCFERWPSKTVERVYWISLFLIEYAL
PLVLLITLYPVIIYHLRTGRSSIDRYRRQQTKLIRVVIVLIILYGICMLPQHLVFFWTTY
GDFTAYQGYIFQMANALVLLNSALNPLCYGALGKKYNQSIKKIISVRS
>Medusozoa_Alatina_c43431_g1_i1_p1
MYNPMRIIIFIYVLNGMFVLVGVLGNLFVCYVISKGRRMYTVANLFLMNLAVADTCILTI
SYSLWIMMSPAMKWPLGGIMCKILPSLSDAFYGVSLGSITTISIYRYRMILYPLHTHMTF
FQAKVTILIIWIVSLLSSAPLYPVIQYNP--KRQLCGSRWPDPLYLQVYQWVMLIIWYVI
PLAIILYTYIRIRGHLRNEMKAISGHVAGIKRALKLLAPVVVVFTLFMFPWNLGRLLSVV
TDVRKGILVLEFLGATLLFANSAVNAFIYYFMSREFREEFRQRFELLS
>Medusozoa_Alatina_c48636_g1_i1_p1
MANPTGVRVGMGIPYMAWTLVGNIANIMVIILIASKKGMRTIFRLLLLNLAVADTLITGI
IIPIIGSWQTFPVWHYSLETCKVLNTTSHVAAFAMGGTLTFIAIYRFLIITFPRRFSFKK
WHLFATLVLVWITAFAAGLLHRKKARIINVNKQSLCILVHDTIADER-LELSLRLAMYLI
SSAFLITLYAWLIRRLKKSEVGEHETEKNRRQAINMMTAATVVMIVCYFPYMTLVAFNLF
APRGSAVPGIEILVDVIVSLNSVLDPFIYCAFSSQFRKEFKDMFERDK
>Medusozoa_Alatina_c49548_g1_i1_p1
MNNPSVLKLIQICCYILIAIVGSLGNILTIIVLLKPQNRSKTSSILLLNLAVCDVCIAAI
GIPLDLGELVPSNWYYGKEMCNFIYPFQTSLPVVSSWTLLFMLAERNMIFSKHITTGLRA
RAVRLLAIITWILPLALVVPYGMKLSLAPGEGSVVCQENWSRPVDRQIYTVALFVTEYLV
PIVVITLFVANIGSYLRKERKTSKRRLRTNIRLTMIFIVIVTLYAALKLPNNVFWLWVEF
GGGGPHFNAIWTSVGLCSYATSMTNPFVLGAMSADFRKEFIKILNIAN
>Medusozoa_Alatina_c50432_g1_i2_p1
MTNRLADSKLFLSIWIFMFVFSLCGNVLVCAIGIKEKQLRSPIMYLILNLSVADTLLTLS
TFLV-VFD-VAEKGIPGIIGCKAKVYLVELLYGCSILTLVGAVIERYYAVCKPLKFNSFK
RKAPYLIGATWVTCAALFAPELWACTVTKKNSRCECLSNWIHKSYYAVYWIFIVILLYVF
PLVNMLGIYVSIVKQLWSPDRTAMVRNRQTKAITKMVTFLTVLFVATWTPVIVIYLFETF
EVNANDPGILPYALVILPFVHCCVSPYVVIVYNRNLRRAIRGIISESR
>Medusozoa_Alatina_c50498_g1_i1_p1
MLNQAVFRTFKLSMYASVFMLSVTGNIILICAIFKFRKLRTVPNYLVLNLSVCDLIVVVS
SIPFQVAYEELTYFPFGPVGCKVLWPLATCGINSGVMTMVAIAVERFKAINSPMTFHFNK
SRAFMTIAATHLIGICSVIPYSLCLKYSV--ADVDCIEVWS-IQSRQIYTLALFLMQYAV
PLPVIITLYFLSWNKVRQQNMKSRQRYEQTMRTLKMFIAVVVVFAVCVLPNQITWLWTDF
SGSGP-SSMVSTVLYFLTYTNSVFNPWIYGGFNPCFRQAYKRMLTLST
>Medusozoa_Alatina_c52858_g1_i1_p1
MGNSNFSLTSILPFYIPITLICLIGNTLVCVTVFRNKRMKSRCYYILSNLAIADMGFALA
-TPLQLLPFSIN--P-GTAGCKTCIFVIDIFFGSAVLSLAAVSIDRYRGICCSTFNRAAP
ILGHWLIPIIWLVAALIYLPMLVTCRENPDPNLIACYSMWPKKYHYTIYACFIVLCTYVI
PLITMAFCYTKIFLTIRKSKHVARGAPENRKKVIKMLVVATILFMLSWLLYNVLYLLKKF
EVVPKILGKLWLFSQVLGFANSACNPFVYCIFSKNFRRGFKDAFTRST
>Medusozoa_Alatina_c54641_g1_i1_p1
MINSIGTRVAIGIPYLVWAVFGTVSNLMVIILIARKPSLRTIFKLLLLNLAVADTIVTGV
VIPILGSWQAFPEWSYTRWTCKILNSSSHMGGIASGATIVAISVYRFLVIKYPKRFHFKR
KHLVFTILLIWALAIGGSVGSFQKADIISIKGQRLCLMLHNKHSEEK-KQLAFRLCLYLM
NSSFLIILYTFQIRLLRQMTIKERASDTNKRQAVHMMLTATAAMLVCYLPYMTLVTLNLV
APKGSIVPGIEILSNIIVAFNCVVDPVIYCAFSSQIRNEFKTSFTRPR
>Medusozoa_Alatina_c55012_g1_i1_p1
MQNNLAARIGLGVVFVFGTVFGIFGNILVLLAISLTGTLRQIPNLLVCNLSITDLLISCL
SMPILGIYMSIPKWPFAPILCKISVYVANVCATESIITLIIIAIDRYFAVIRN-KVLINR
RVFYILVIATWVITAGASYPLR---NVVKLNNTEICQRM-TRHLINK-FRSILKISAGFV
IIGLLVGLYIRMGIFIFRHT-NVKQADRNKAKAVKMMFIIVILFLICWAPYWIVTFLRVF
PLRKFVSPSIVLATYALSMLNSSWNPILYALLSNSFRKAYARILSLNT
>Medusozoa_Alatina_c59630_g2_i1_p1
MGNPLGIVLPLTAFYVLVFCFAVAGNVLILVAIWRTSSMRTVVNLFLANLACSDLIFITL
SM-FDVVAYLLNGWFVGVAMCKIQCFTIETSYTCSVLTLVAVSLERYFSICHPHMKRRTK
RANVGAVGFIWLLSGLFCSVLLYAYTTRTTEGKIVCENDW-TKSSRRIFYTVHSVVVYLF
PLTVMLWAHWRISEVVRRTSTTRKSKMQGRRRVIKILIVVTASFMAIWTPFIVIRMLLYF
GV--EINSFLWRSSQLLVLSSTAVNSVIYAFMSPQFRKSFIELVRLSS
>Medusozoa_Clytia_TCONS_00000304_p1
-------K------------------------V---PSMRSFTNILVCNAAFADLLITLV
PNVHEVIDIVYGDWVLGGFMCSFLYMMIYLSVAATVLTLIFITIDRYFSVTMPYKKFMKL
SDLPKVVGVIWSAAFCFSSPTVFIQKVIPFDGRMICIERWDSKESPKHYTIILFMFLYAL
PLTLMGLMYWAIARKLSKQYRQETTSVRSPRR---------------YSPVTSEN-----
----R-------------------NKVLA--LNRSIRED--E-L----
>Medusozoa_Clytia_TCONS_00000374_p1
MNNP----VAKDIPQIIICIVGFLGNLVVISAIIFDKRLQTSLNYLVLNLSFCNICVVVF
SIPFQLLTKRHHDFIFGELGCQLIYPFATWAVNVSVSSLLTITIERWIAIVHPMTWRSCQ
KHTLKMIFANHVYGYVTIIPYAVHIRLAVIPGTRYCAEIWDT-GTAKFYTILLFLLQYLL
PLALMMFFYTSAWIHLKRQNRSSSSRRRQTIRTFFMFLLIIVIFAISSLPNQIIWLVYSF
KQGAKFSESVTSTFVIFHYLNYIMNPFIYGGLNKYFLRAYKRLFSVTE
>Medusozoa_Clytia_TCONS_00010040_p1
MGNPDLLRAFLVVIYSFIFLLGVPGNILVILTITRVKKMCSVKNLLIANIAIGDLISILW
CLTTTLLGLFI-DWPYGLNICKYLNTLSDVIIGNTVFTMVLITFERYRAIISPFSSKPTL
RRTVLALTFFWIVSYTLGIPLIKATRIT-YGGRKMCSLIWPSRAFEITYRMGTFIFVFLG
PFFIVLFCFLRIKLKLEENIRSTIKRAKKNQRLIKMLLVIFVCFTACFLPVNILLLAFTF
FKREKYLIVFLQMVIAVLFLNSTMNPIILYLLSRDFRMGYIQQIKMQN
>Medusozoa_Clytia_TCONS_00014371_p1
MHNSGPIAIFFFTYYALVFISGSIGNIVIIASVVKYKRMKTVVNIFLVNLAISDLLFVTL
SIFDGIAFIADGKWLLGDAFCRIQGTMIEISYTVSVCTLTVVAAERYISICHPHRIKRTF
QQAYNTCVFVWMFSVIFCSGLFYGYTTSPNDGDVVCRNDW-STESRLSFYIVHSILVYMV
PLGVMCFSHWFISKALIRQKMRNVKQANKRMKVVRLLLVVTIVFFVLWTPFIVVRLLKYF
SVE--INELLWRGTQLLIFGNTAVNCFIYALMSPAFREAFKGIFSINN
>Medusozoa_Clytia_TCONS_00014636_p1
MRNSNGLYIGVVFFYTFVAFLGLLSNTFVLLTVFKRYVSRNTVNTFLCSLATSDLLMVIL
SM-MDFATFLNGTWVFGEVLCKIQSYILEINFTASTLTLVAVSFERYLLICHPYMKRRSI
KSIYKIIGAVWLIAFLICSPLLHGYAVTEEMGYLRCHNTW-GLKGELAFYSTYSAITYLF
PFVLMAFAHWRISLSIKENNRSSRERREKRVKAIRLLFVVTITFFMLWTPFIILRLLRDA
GV--HVNKYLYTFSEIIIFSSTAVNGFIYAFISRPFRNAFKAILRLAN
>Medusozoa_Clytia_TCONS_00020984_p1_MIH_receptor_PRXamide
MANHLVSMPVVVAMLILIMLIILIGNSIVVLIITKKRRMQTFTNWLLLNLAIADLSVAVI
CIPLEIPIEIQNKWIYGSVFCHIFYPIQTASIYGCVLTLVVLSFSRYWAITKPFRTQPNV
RFAKIMIGVIWILSVIFVIPYISILRYDE---ANGCRETWTD-DQKRIYTVAIFVFQFVL
PLFIMSVAYCYIVYELSFRTQVNKKKQTENKKVVKLLVIITASFFFCILPYHVMGLVSEF
HGAHKYFNDILLGSYMLLYVNSCLNPIIYNVFNERFRETFKEFYSFTD
>Medusozoa_Clytia_TCONS_00025422_p1
MTNPTRYLIGFHCAYIILWLIGFLGNGLTCYVIIQRKSMRRAIHLYTFNLAVADLLILSA
YVPSQMLIMQDFRWRLGKSICKINYAILPVALHASVGTLLAITIDRCRGLVTPFSWRSSL
RKAKISIPIIWVLSLVLSSPLFEVSEMVVMPGEAYCGELWPTPKSMHWFWSVNFTLVFAI
PLIVIVTTQIIMIYVVARET----ANKKQNQRMVTMVIALVVVFTVCTGFQHIYFFIGTF
GNIAETQTLLYALSNYVVSLQAALNPIIYGTLRRDFKKAFLHSLSIAT
>Medusozoa_Clytia_TCONS_00025444_p1
MFNSNEFRIILLFLYCILLICGLLGNLMTCVAVITVKTMRRSIHFYIFNLAVADLLLLLL
YVPTQMIFVRDMSWTMGKDMCIIAFGIICLCLSASIGTLIAISIDRYTGLMRPFDWRAST
RTSKIVIPIIWLMSAATAAPLAYHGNVGRNNGSMVCYEDWT-LKDMVIYWTTIMVLQYIL
PLILISGVHIHMAIIVSRQQ--QEAINELHKRMIRMVIMLLFTYSICNGMQHINFYLSVY
LHIHS-FSYLFLFSNFAISLQAAINPMIYGISRNDYKDVFKRFFSISN
>Medusozoa_Clytia_TCONS_00053186_p1
MHNPQSIITIIFVFNGILSLLGIIGNLFVCFIIVRGRKMYTIANLFLMNLAIADMCVLVI
SYPLWVLQSLENSWPFGSVLCKIIPTISDAFYGVSLGCMTTISIHRYRMILHAMGKQLTF
PQSKMIITGIWFISLLTSVPLYPVLRYQEFSGVVRCQSRWPSKTYEQCYQLFLLIFWYIC
PLLIILFTFIRIKLYLEKQMTHTANHIMGIKKALRMLAPVVIVFAILMLPWNIIRLVSIF
TEVHDNVHIYIMVSGTMLVANSVSNPFTYYIMSKEFRIEFQKQFTLTP
>Medusozoa_Clytia_TCONS_00057737_p1
M-NASLSLATKLSILCIILTFALLGNVILIVSILKTPRMRSLTNQLILNLALCDVVIVIT
GIPGEIINQTLGTWVLGEIGCRLLYPVSTYAVIAAVTTLLMIGVDRFFAASYPFRYRTLK
SKSHLTLVIVHVYALACVVPYAFHLTLTEDDGVIICDETWSD-STSTIYTIFLFVIQYGA
PLPIIVALYAKTWIRIKHQNDTSRKRHKQTTKLLKLFICVILVFAICMLPYHIIWLNIAI
TGKSN--ETHYLIAYLLTYVNSVINPIIYGI-HPRFRKNIKEVLTVTD
>Medusozoa_Clytia_TCONS_00065060_p1
MTNPLWFHKLIFALYILLSCVGGIGNFLVCLVLIRRKQRVRSIHLLTLNLAVSDLIVCII
YVPTQMYQIQVYLWDLGVIACGVSFGVNSCTVNASIGTLIVITYDRYVAVTQPMVAHQNT
KRTKILIFVVWLISGLITIPLMIVADIHQ--G--YCTEHWPSREMGNIYWVIIFVVQLPL
PMLYIVAAYCIIVYAVKSSHSSNGSRKKQQNKLLKMSIILVIAYTVCVTPQHAVFFAATY
GTLAPYAAFFFIVSNFLMSLNSAINPLIYGTLNDEMKKSLVRLFNMTE
>Medusozoa_Clytia_TCONS_00068072_p1
LNNPSVFIIIIIIIEIVIFIIGVTGNIMIVLTILTTKSMHSTQNFFVFNLAITDLVT-LV
NLPMKIWQQLAPGWPFGEFSCIYVVPIFDIFPSVSILTLVAIYIDRYRAITATLATAVSL
KYIILLLAANWIGNYLVGLPVTFVMTYI---APSQCMANFTSASLRRTYFTLRTVLLYVL
PSSIIFFCFVRVNKVLGNSMRSQVVRLKRQKRVMTMFFVIFLTFVICYFPYNTLTIVYHY
VPSLELITSFMHVAAMLGIAYSACNSVILYHLSKAFRVKFQKYLNLFS
>Medusozoa_Clytia_TCONS_00069019_p1
MNNTSNMILIFSLLNIGIFIIGLIGNILTILVIVSRKAMRRSIHYYTFNLCICDLTILLF
FVPTQITTINDLRWTNGINLCRVSYGVIPTGLVTTIATLLCISIDRAYGLLKPFKWRSSR
KSAKILITGTWTLSIILNLPLFFVIRLLPFGGTFFCGEQWNPHYWHFYYWLASFVLTFAI
PLVCIFILQLVLVYTIKFKVK-NRTFKKQNQRMANMTVAIVLVFTFCSGMQHIMFFLSHF
KVEMDTYLIVHCTGNLLVVLQAGINPFIYGKFRGDFSRGYKNMFDVSN
>Medusozoa_Clytia_TCONS_00071108_p1
IMNSKNM-IFFLAINCIFAFFGSVGNICAAVVLSFGKQRSNHQNLFLLNLAIADLCVLVI
SFPVLAVKWLSNNWPLGEPMCKLLSSSADFFHIVSLATIVAIAIARYHTIVHSMDAKWTL
RRIRLIILFIWVFSFVASIPSIMSYQLYEQKNETVCSHD-AQSTMVAVDNIVETFVWYFI
PLLIILLTFLRIHFFLKEHMRNIQTRYKKLRKVTKMLAVVVFCFALLMLPWNIIKLLEQF
TDLRE--ETHRKFAATFLVLNSCVNPFIYYMMSAEFRMEFKKQIDIKD
>Anthozoa_Corallium_TR13861_c0_g1_i1_p1
M----ASVTIQGIVLTLIVVTTLFGNVLVLYLLYKPQRLKRPLYILIFNICVADIAVVLS
SMGVKAIDEFYQDWFYGEAMCRIIEYSQRALFRVNIITHVFIAADRYYSVVFPLQPQTTR
RRVKRIVVAIWLFSFVMSMPFLFSFDVRRKNGIRICMIVW--MWMEKIHVSIDLFMFFLL
PLGILVWLYARIISSLMRHKRATLTTIRAAIRGVRVSIIVITAFTICWIPVIVKGFNRLV
NDNNDRTDPLYETAMFFAFLNDAIVPLLYCALDTNLQPAANKLL----
>Anthozoa_Corallium_TR16864_c0_g1_i1_p1
MISRNWFKFLLCILYSVIFVLGVGGNTIVCFIMYNRKKLRTVTNLFIFNLAISDLVFS-G
SIPLEFAIIFHYEWPYATFFCKLYSPLQTIAVAVSIFTLTAVSIVRYRAINHPFKRQVSH
THVNYIIFVIWMFATLLMIPHFLTLKMN---G-NKCDEEWPHNSYRKIYTMLLFVFFYLF
PLFIILLAYTKIVKELKKKKNLNEAREKETSKVVRMIMKVTLLFAFCNFPSQLMWLWMDF
GNAEAYFWDLLTALNIFIFANSAANPLIYYIFHDKFHSEVHSYFSVQL
>Anthozoa_Corallium_TR18987_c1_g1_i10_p1
MTNEKIVNMLSYVLYSLVVLLGVPGNVLVVWSLMSVRRVNKSYKILVINLAVNDIIVVLL
NAPFTITELYIGYFPFGSVMCVILWPLQTACVMAGVFNMVALNIHRYYVISYSGSARSLG
KLTVVAVVLCWLVPILISVPYAVHLKLETVDGLVSCAETLSD-LSADVFTIYLFVVQYVL
PLTVIATLNTLTIKRLKRRRLLSEESVHAHRRIVKMLVFIVLIFAIFGLPGQIMWLLPVV
AGIEDSYSRILSLIDIFPFMYCVLNPLLFFTYNIECREKLKKFVVLSS
>Anthozoa_Corallium_TR19470_c0_g1_i1_p1
MTNP-----WKMVVLIVILVISFVGNVLVIIVVHRSQRNQWTTNHFVLNLAVVNLLAPTV
YLSLTLDWVYRGNCVFDDVGCKIWAFLGHFNAIVSAGIICCMSFDRFYLTAYPLTFKLSK
TQTKKLILAIWLLAAAISSPLLHFYEVDSEK-VTNCSAKW------TAYI--IFASLFLI
PLFATYIMYVKVYLCIIARNS-ARKVPRTKIKVTKLLVAQVVVLTLLWLPFITNQIVSSL
SGD-D--ATANTVTLYLAYASSAASPIIYAVFSGDFRRGCKQILTFEQ
>Anthozoa_Corallium_TR19783_c2_g1_i1_p1
----------------------LVLNSLLIVVLRKMKSRRSSYNYLIFHLAFADMLGVIL
NIPFDIFSNAEVDYYYSEAGCKLLGPFQLASTTAQAGTYVALSYHRFRAIVHPIRANLTV
CKSILMIGVVWSISVFLSLPYSLVLHLD---GNSGCSEKWPQDTSSIIYTFSIFVVQYAA
PVALMALFYISIARTLHEHRIPTQDDVRSHRHIVKMLVTIVTVYAVCMLPHHLIWIIDGL
HPMDTNKKIISSISYLFTYSNSVANPVVFFLYNKESRYHLRRFFAVSE
>Anthozoa_Corallium_TR19783_c2_g1_i6_p1
MRQPHAFH-IRSVLLVIILICTLVLNSLLIVVLRKMKSRRSSYNYLIFHLAFADMLGVIL
NIPFDIFSNAEVAYYYSSAGCKLLGPFQLASTTAQAGTYVALSYHRFRAIVHPIRANLTV
CKSILMIGVVWSISVFLSLPYSLVLHLDE---NSGCSEKWPQDTSSIIYTFSIFVVQYAA
PVALMALFYISIARTLHEHRIPTQDDVRSHRHIVKMLVTIVTVYAVCMLPHHLIWIIDGL
HPMDTNNKIISSISYLFTYSNSVANPVVFFLYNKESRYHLRRFFAVSE
>Anthozoa_Corallium_TR22733_c0_g1_i2_p1
MPNTTE-RIVFSLVYGIIATAALAGNIMVFIVMCLNRTMHTATNVLLLNLSLSDIFFLIF
AVPGVLLAEVCYRWVLGEPMAKLSQFFSVLCSASSTFTMVAIAFERYLAVVQPLKHMAKK
TTVITAITIIWLCAVAMAIPFGIYTTVRKTDG-VVSLETYASPKAAKVYSMFMFVVLNVI
PFLLLSFFYACIVWRLWNPDRPKNFVAKARRKTTTMLIVVLLAFIVCQFPYNIFVIIRVF
VDADDTISYANSVLSILLVLNSATNPIIYNFLSEKFRRGFRNIFDVET
>Anthozoa_Corallium_TR23415_c0_g1_i1_p1
M---DHFLIFETVTVIIILILGSIGNILVVIVVSRRRKMRTVTNYFILNLAIADLTVLIS
NIPIDLTREFLGRWIFGKEGCKIIVPFQTMGTIASILTLVAISLSRYHAIVYPFHRQMKL
RHARGILVLLWIISLASITPYALACKYNE--TTQKCDEDFDSIMRPQTYTLTMFVLQYII
PIIGMTYAYNRIGAELNNQQSMDLEYTRESRKVVKMLSIVVAVFAVLDLPVHVVWIWHDF
FDGVEIFEELRGLAMIMLYGNSFTNPIIYSVCNDQFRSGFKEVFNLSE
>Anthozoa_Corallium_TR26982_c1_g1_i1_p1
MSNENGKNILIIVLDSLILLLSLSGNSLVIYTISKERKLQTTCNYLLLNLAVCDIIVVSL
GTSIDIMLQFTTKWILGLAMCRTLSPAMTMFYISGSLILVVISLDRYKMFVHPLRARYQR
KHVKYAVIVVHSISFMCVLPFAVFSTITD--G--HCYDVWPAIWYRKGYTVFLFVMQYAL
PLLIMGVAYFGVALSLMRSKSSSSKRDKRNNHALMMILLVVVVFTLFMLPMQIMSLLLDF
AGKPEKYK-IYAFVMCSYFGSCTLNPFIYGLVDRTFRAGFKKF-----
>Anthozoa_Corallium_TR36645_c0_g1_i2_p1
MQN-MGAVVLQLCLFSLIAVVGFIANVMVLVAASQLRRLRNRSTYYIINLAVADLAIILL
ALPTDLLPYF-SSWPFGEFACRFLYPLRDVFVFVAIMTVTGLSIERYWVITGPFKTKPNP
KHARVIIMSIWVVGYLFSLPLVFVMKLVDVSGMIVCETVWRSETERKV--VLLTIMVLVF
PSCIITFCYIRIAKSLQRLQMSVISLVAQSKKVAKMLVIIVVAFCCCVVPFTLWATIIVF
GSFDSNDHIVYSIMVSLFFAHSAVNPVILIIMSKEYRMEVVRIA----
>Anthozoa_Corallium_TR37462_c0_g1_i1_p1
M--RAWFKVLLCIAYIIIFLLGVGGNAAVCFILYRRKSLRTVTNFFILNLAISDLIFS-F
SIPFELPLILSYEWPFASFFCKIYNPVQTIAFSVSIFTLTAVSITRYRAINHPLKLQLSL
SRAHYVVVGIWILSTLVVVPYVLALGIK---G-TQCGEEWPKLVLRKMYTTFLFVIFYAI
PLFIIVFTYMTILRELMKKRNLNEAWNNETAKVVRMIFKITVVFAVCNLPSQLMWLWLDF
GKADAYFWDLLAALNILVFANSAANPFIYYICHDKFRTEAVACLKLQP
>Anthozoa_Corallium_TR39498_c0_g1_i1_p1
MLNSDTL-IANIVLDVLILVVSVFGNFLVIFTIVREEKLQTTCNYLLLHLAISDISLVVV
GIPFDIYSLVNSHWDFGLIFCKLLWPTNTLFYISGALILTVISLDRYRVFVQTFKAKLRR
SQVKQVIALVYGFSILSAVPYSLVLKMKE----KSCFEVWPRFFYRQMYTVFLFSIQYAI
PLVIMFFVYVRIGCHLTRKTQYERARKHRSKKALKMIIIVVIVFAVFMLPFQLIWIMADI
SGGIDQLSKLSKLFVIFSYGSCTLNPFIYGVRDRRFRKGYRSLLSLQE
>Anthozoa_Corallium_TR39885_c0_g3_i1_p1
MGNNN-TLLIQMIVLGIFLAFGIVGNTLILVT-VKQRNLRSYRTSFITNLAVADILILVY
GVPIHLAQE--DRVPFSVFVCRFLVPLRDALSLTSILTIMAISVERAIAILSPFSLETLR
HHTKYVIVSLWITAYLLGLPPIFLMKST---ADKRCVPKWNDVKLARLHQ--LAASLVTI
PGLITTFCYIFCLRSLQKRQREQ-TFVEQTRRVSYIAIVLVVVYWLCNLPIIVYSLTLHI
SPSKKEMDYVRAVLVCLMFGVSVINPIVLITMSPLYGRSASGCFNTSS
>Anthozoa_Corallium_TR41167_c0_g1_i1_p1
MSNRNWFKILKYTLYSIIFLISIIGNIVVCYVVSRRMKLKTVTNYFIMNLALADLVYT-L
CVPLDVFASNHKSWPYGSFMCRVLWPVQTLTITVSGFTLTALSVTRFWAVVNPLKRQISV
KQSFIVILLLWLCATSMVLPYVIRLKYKS---DRTCEEEWPNHNQRQTYTAALFVIQYAM
PLSIITTCYVRIGLELTKGPNLAKARGRESRKVIKMLIIVTLIFASLTLPSAIMWMWLDF
GEADASFWDIMDVLNMFDFLNCASNPIVYSFCNESFSREFRRQLSIKT
>Anthozoa_Corallium_TR43694_c0_g1_i1_p1
MTN-QNIQVAKLSIFAFVFVLGIWGNIMVIATIFTQNRLRSPSNYFIANLAISDLGALCL
SMPLAAIRDI-ADWPFGEIACRFISPLKDVFLHVSMITLTAIAVDRYIQIVHPFGRKLSF
YKVKLIIALIWLVDYLLSLPMAFIMKVLTIPGLKICAPQWSPQ-HRRI-AVLCLASFIIL
FLFVTAFAYLGVGVALTQQRKTYRRQLEKNAKTIKVMIAIVVAFWFSALPLTVFALLMEL
RWIKSISAITLFITFTLLFLQNCVNPIILYVLSKEMRTGFAACANINT
>Anthozoa_Corallium_TR44103_c1_g1_i1_p1
MVNPKISMIIRLSLYAVVFVLTVLGNVLVIMVIMKNRKLRSLDTYYLLNLAIADLSVALF
IIPITVVYQELQSWPFGVFLCKLIPTLLITSLTASILTLLVLTFERYWAIVYPLKPRLER
NKLLVILALVWFFSFAAGSPELFVYQLRDVSGKYPCAEQWPSNTQRQGYTAFLFIFSYLL
PLILILGAYLRIVFELRRSTA-GINEKAHIKKTVRVLIIIVASFALCYLPEKVLFIWIDY
GDGGKYIDILMSYSYLIQWFNSCLNPIIYGAVDINFRKFYASMIELYG
>Anthozoa_Corallium_TR46545_c0_g1_i1_p1
MTNTLPSVAAFLSIFTLFVTFAVLGNLLVCWIVKVNRRMHDITNYLLVNLAVSDLLMALS
TI-FQVIDFAVKDLNLGNVGCKFQINMVNIPYSSSVLTLTFIAYERYSAICKPMDLGDIK
EHRKWIIPSIWLLSFSIYFPTIYYCGSRNTENSCDCTYRWPSLRAKNIYG----------
------------------------------------------------------------
------------------------------------------------
>Anthozoa_Corallium_TR49876_c0_g1_i1_p1
MSNSRDTRITFGFIYILVICIGVVGNVLVILAVTKVPSMKTVTNVFIANLAVADLIVTTI
CCPLLLIHMLSPNWALGDSMCYFTTVCIHLSLSGSSFGLLAISVDRYLAIAHAQKRLMTF
QKVYVIIVVTWVISIMLAVPSLILKP-TSIESADVCLLVWRGSANSKRFEMI--GLLFLV
LFNQIAFFYYRIARVLWKRKINQEAASRARKKVVKLLLIVLACFLGCWAPMLLFRLLKMI
LPVRNPPAAMYTGTTVLAMMNSAMNPVLYALFNRNFRMAFRNIYTLAS
>Anthozoa_Corallium_TR51884_c0_g1_i1_p1
MPNSELFQSWNLYICMLSVLLNLVGNPVIIWVIFKTPSMHSFTHYLFVNLAISDVALGIS
SIVSFTVRETMSDW-----ICKLVHTIPAISMIVSSYTLTAITCERFYHISQPFKARVAQ
RNTKLIVGLIWSAAIILVLPVAVYTSFDY--DKHSCHIAVP---HLAIYVIFITLLAFLL
PLGLMFYCYYQTVRILWFSERNTVTLRKHRKKVTKFLGIVIGLFIGCSVPVAAMLIARRY
TS---VPTGLFFSSVLLAMFSSSVNPVIFMLQNSQFRESLKNLVSVTN
>Anthozoa_Corallium_TR52086_c0_g1_i1_p1
MKNKLSFVPIFLTIYSIILLFAIGGNGLVCWIVKVNHNMHNVTNYLLVNLAVSDLIQALS
TI-FQVTDFVVKDLNLGDVGCKFQINMVNIPYSSSVLTLTVVAFERYYAVCKPMRFQDVK
DRIKYIIPSIWLISFSIYFPTIYYCGSRNTENSCDCTYRWPSLRAKNIYGVFIVVALYAI
PFVTVAALYSNVIRRLRAIP-TNMSAHRSRRGVVKMLLVTLVVFFLFWTPYNVLYFLKRL
EVD-SIYSFVWYPSLLLAFLSCACNPIIYCLLGKNFREGFKSALSVER
>Anthozoa_Corallium_TR53452_c0_g1_i1_p1
M----RLQVFVSVVSWIILLISTIGNITLILALKKHRRSSRGYICLMCNLAVADLALVVS
SIPFNFIEKLQPEFPFGFLLCKLLWPFQTSTAMTAIFTVAMLSFQRYLMIVRPTEKK-SK
VIILSTLAFLWVSPILLAVPLAFSLNL----GDNVCDEVWSD-QYKKYFTVYLTFVQYAL
PLGVIAWCNGRSVIELKRQEIINSSMRARHKSVVRMLICIVAAFAIFWFPGQLAWLVLMF
SDGSEKWQTMLDISEIFTFTNSALNPLVFFAYNNEYS--IKNVIMLSS
>Anthozoa_Corallium_TR53634_c0_g1_i2_p1
MTSAQSLLVVKIVCLCAISLVGITANVVICKKLIRRK--QKSSEYFIINLAVADLNACAI
GIPLDIYEQLHKTWQYGSFLCKIIWPYQTLLMLVSIMTLTAMSLERHRAIMTPFKPRLKK
SDLLKAIACVWIIGLCVIAPYVNFLTYDG----EICKENWPTKMGGAYYTLALFVIDYCI
PLTIIAFCYTRAGYKLYKNTKAQRKRLRRNTRIIKIFSFAVLMFLVCMLPGDCYYMWAYF
GNNSEYEDHIKTFVSIFVYANSAINPFIFGAC--RFRRKLKKVLTINT
>Anthozoa_Corallium_TR53969_c0_g1_i1_p1
MANPAAARVVRIILSVAIMVSGILGNFLVCLLVYQNRKMRTAMNYFLVNLAICDGIVCLF
NIPVTLIYNEHNIWPFGLALCKLLPALQQVVLAAAAASLVAVSWERFKWIVLTFNGKMSL
NQAKLILVIIWLFGLLNGLPILGAMNLET--GAFDCHEKFPKPLYRQLYTMYNFLFNYTI
PVLFITPLYIKMIWKLRQRTDLTESDLKRRKAALKMLLIVVVTYAVCVLPNHLLFILLDF
NVVETTFNLTLNYMTLLLWANSMINPLIYCAQSGDYARGFVRILRVKG
>Anthozoa_Corallium_TR54583_c0_g1_i1_p1
MDNPFASRIFRILLYTVIFFVATVGNILVLLVVYKTPSLRSVTGYMIANLAIADLAVALL
CIPFTLIYFEVKYWPFGYPMCKIIPFVQAISVMGSVGTLTVISVDRYRCIVNTFAARLSM
GVLRHIVCLIWTVALITALPVVGVMQLRPYPG-IQCVEIWTKPVYSKIYSLATFALTYAI
PLLIMCLLYINIAVALNKVVKEGFTNRKKKDKVVKMLLALVIAYATCFLPNHVIFMWVEY
GDGLKYYPLLQTYAVILVFTNSASNPILYAFMGNRFKDGFKRLLTMRT
>Anthozoa_Corallium_TR57154_c0_g1_i1_p1
MVNPYWTHVFGLIVYILLFLLAVLGNSIALWILRAKPELRTLTHAFLTNLVVADLLLALL
-TPLEAVSIFSRSYMLGDAGCKLQRTLLYFFYAASIMTLSAISVERFVAICLPLSYDVFK
ERKRKILGCIWLVSVLIVVPHLYLGEERTLNDDTVCFQ-FTADDT-RVYTVPCFVLLYLA
PLTIISITYWRAAQKLSEMEQDLSIAVRMRKDVLRMLLVVLALFVVQWTPFEIVEMLVTA
PNATTPLSSRRVAVNMLAFSNAVLNPVAYGFMSKPFREGFKEALSFSK
>Anthozoa_Corallium_TR57212_c0_g1_i1_p1
MDNPSAEKILTGIGLSLLIFFTVLANGLVLVVLLKRRLLRKPLYIFICNICVSDLFASLF
TMTFEVSEELSHHWDFGEVACKIIEYLEMSLFGVNICTHLSIAIERYRNVVHPLKPAMKL
RTVKRLLVVSWCYPSIMSLPYLYTFRLQKIDGVDICMAVMPSQWLDKLFASIELFSVFLI
PLCSLLWMYVIIVRTLYSRKQQRTTVRAAATYGSRVSVAVMCVFTICWLPFIVMYITRLF
TSPENRTSTLYVTALYFLFASELLSPVIYCAFDRNIRPRLFRILGINN
>Anthozoa_Corallium_TR61693_c0_g1_i10_p1
MGNSDAIQLFEIISILIMCILGVVGNTLVVLVVYKQSKMRTVTNYFIVNLAIADLFVLLI
NVPLDLIVKLSDRWLYGAAMCKLIPPFQTMSTTVSVWSLVAISIGRYIAIVYPFRPQLQT
RHAKWIISVVWIIGFVVVIPYMLALEVRD--G--KCQEDFEAAMITRAFTIEVFIAQYIV
PLSIIVVCYVRVGIELSRNGKLIKEQRKETQKVIKILRVVVTAFAILVLPIHLLYIWIDF
YDGFPKLPILSVVSVVMLYSNSASNPILYNICNDQFREGFKQYFKISD
>Anthozoa_Corallium_TR61693_c0_g1_i12_p1
MGNSDAIQLFEIISILIMCILGVVGNTLVVLVVYKQSKMRTVTNYFIVNLAIADLFVLLI
NVPLDLIVKLSDRWLYGAAMCKLIPPFQTMSTTVSVWSLVAISIGRYIAIVYPFRPQLQT
RHAKWIISVVWIIGFVVVIPYMLALEVRD--G--KCQEDFEAAMITRAFTIEVFIAQYIV
PLSIIVVCYVRVGIELSRNGKLIKEQRKETQKVIKILRVVVTAFAILVLPIHLLYIWIDF
YDG-------------------CMHRFIK---SSKLR---KDYF----
>Anthozoa_Corallium_TR61708_c1_g1_i2_p1
M--PTAFKTFQIVSCITICVLGTIGNALVILVVYRKRKMKTVTNYFIVNLAIADLAVLLI
NVPLDVANIFAKNWQYGSFMCHVIGPLQTMATTASVWSLVAISISRYVAIVHPLKPQLRR
MHAKWMIVPVWAISLVLVSPYMASLHMID--G--ECQEDFESAMVSKYYTLGVFITQYVI
PLLIMAFAYIRIAQELTKNPNRTQTHYKETKKVLKMLTIVVFVFAILVLPLHVVYIWSDF
FNGNKYMPELHSVAVIMVYGNSFTNPIIYNACNEEFRKCFRGYFTLSL
>Anthozoa_Corallium_TR63084_c0_g2_i1_p1
MTNQHFLHIIQIVCFCTISIVGTIGNLIICTSSCA--RGRKSSEYFILNLAIADLMVCAV
GIPLDIYEKLQVTWPYGPYLCHVIYPSQTLLVLISIMTLTAMSLERYRAIVTPLKNRLGK
ASILAIIACIWVLGISVVAPYAKVLTYNE--TQISCDERWPGESDDKYYTLALFIIDYCI
PLTIIIYCYSKAGYELHKKFRVQKKRLERNQHVIKLFSFAVLVFVICTLPGDCYWMWDSF
GNISKYGSHFQTFANILLYANSAINPFIFGACQLACRRGRQKRLELQN
>Anthozoa_Corallium_TR63957_c0_g1_i1_p1
ITNPQVVKILRIFLEIVIGLFGIGGNLLVCIAIATRKRLQTVGNRFVFNLAVADLGVLLV
CLPLVIIHMDFYSWPFGEVICKILMPLTDIFYGVSIGSIVGISFHRYRMIVHCMGTQLTT
KKAKISIALMWIISYILVLPLNLVMRLKESNGKTLCDAAWPKLIYRQLHVVFVFLLFYML
PLVIILGTYLRIRRKLCADSFTVKARVEQNQKALRLLTPVVVAFAVLMFPINAIRLVASF
YPIIPYLRLLYKISVLLLLANSSLNCVIYAVVNKDFRREFNRILEVRN
>Anthozoa_Corallium_TR65164_c0_g1_i1_p1
MSNNLAEKASFTIGYSLSLIFGFTGNLLILTAIKTSKDLHNDLNYLLCHAALADILRMLT
TTSYELIHAINEPGPSGDILCKAMWCLPGFFLYIFVFTLVSMTIERFVAVVFPFRAGILK
GKSKWFIVGVWTAAILLSLPLLYATKSMKNGSDYICDTDFPSDSQSNAYITVITYIAFVI
PIFIILSLNGAMAYTILRPSTSKSSSNNSRHDVIVMLGTVSVIFALTSLPIQVYHFSYIY
ESKWRSLVYFTFLLLFVSELSCMLNPWVYPIFVKRFRRRYLKVLTQTT
>Anthozoa_Corallium_TR65164_c0_g1_i2_p1
LSNNLAEKASFTVGYGLSLIFGFTGNLLILTAIKTSKDLHNDLNYLLCHAALADILRMLT
TTSYELIHAINESGPSGDILCKAMWCLPDFFLYIFVFTLVSMTIERFVAVVFPFRAGILK
GKSKWFIVGVWTAAILLSLPLLYATKSMKNGSDYICDTDFPSDSQSNAYITVITYIAFVI
PIFIILSLNGAMAYTILRPSTSKSSSNNSRHDVIVMLGTVSVIFALTSLPIQVYQFSYIY
ESKWRSLVYFTFLLLFVSELSCMLNPWVYPIFVKRFRRRYLKVLTQTT
>Anthozoa_Corallium_TR68559_c0_g1_i1_p1
------------------------------------------------------------
----------------------------------SISNLTLITVERFLATQNPLSFRANS
RRTFTYILISWVFSFIISSPYLFVMKYTTSRDNSFCFQNWQSKSKARSYYMFIYIGLYFV
PFFLMTFMHARIFVSLRNQPMTQQRQRRTRKRMSLIVVLIVVSFFICWSPWNIIEFTEQT
HTNSPILPTVKLYATLAYILSTVINPVLLNFMSSEFRDGLRLIFAMRR
>Anthozoa_Corallium_TR69152_c0_g2_i1_p1
MGN-SGFYVGVAVAKIILLILSTLGNILVIQAILRFRRLRTASNYLVANLALCDLLSPLL
NIPVDISVELANSWHYGPAVCRLIWPLATLLTISSALTLVAISIDRSRALKHPFVTKLSS
RQSLAVIVLIHCFSFVVVIPYSMASVVID--G--KCHEDWSKSYFPKQYTLVVFHVQYLL
PLVILAFIYGKAARYLRRCTLTLKIRREQNARVVKMFAVVVAVFAIFTLPNNVRWLLTDF
GNYSKHKHIISFICVMCTYANCLANPIIYGTLSKDYKNHFLHILTIRT
>Anthozoa_Corallium_TR72585_c0_g1_i1_p1
M-NPSGT-VLYKVLFAIIDGMGIIGNILVISTIFLNPNMRSTIYYLLANLAFSDLLFAVL
A-PFHITVLVNYNWSFGAVFCKVYYFVFRSFYSFSVINLILITVERFLATRYPLSFRGNP
KRTLALILVTWVLSFIMTSPFLSIMTHINHGDKASCYQNWPSKLASRAYYTFIYVTLYFI
PLALMAFMYALISMTLRKQPLAQRKQFNARKRMSLLVIVIVIAFFICWSPWNIIEFVENA
RDNPKVLPTVKNYAMLGTILSSAVNPVLFSFMSFEFRTGFRFVFSMKR
>Anthozoa_Corallium_TR73497_c2_g1_i1_p1
------------------------G-----------------------------------
-IPLDIYEMLH-A-IYGPFLCKVVWPSQTLLVLVSILTLTAMSLERHRAIITPLKPKLKK
ADIIKAICIIWVLGIAVVCPYIHALNYN---G-VECIETWSGARDPDYYTLALFIIDYCI
PLTIIAYCYARVGYRLYKSNLARRKRLHRNTRIIKVFSFAVVMFMLCMLPGDIFWMWKTW
GRGTNYEGHFQTFSNILLYANSAINPFIFGTCNLECMRGF----KLTT
>Anthozoa_Corallium_TR73497_c3_g1_i1_p1
MTTEHHLLVLKVVCLCIISIVGFIGNVTIFTTLLRRK--RKPSEYCILNLAITDLMVCLI
GIPLDIYEQFHDGWHYGGFLCKIIYPIQTLFILISIMTLTTMSVERYRVIMTPLKQRPRK
ILLLAIIGFLWVLGIIVIAPYANILTYTA--G--FCEEEWPEESHGNYYTVALFIIDYCI
PLTIITYCYSTAGYKLYKNNKALKSRYKRNKKTIKRFSFAVVIFVICTLPGDAYWMWLSF
GNGSKYGSHLQTFTNILLYANSAINPYILGACQMAFR----N-LKESS
>Anthozoa_Corallium_TR80313_c0_g1_i1_p1
MENP-MTKAIMASVYFIVFLISEMGNGYVILSILKNRKRRKAMDFFVLNLATTDFLFTTL
SL-FNCVEYIQDEWKFGKFACKLQGQFMEITYTVSTLTLATISFTRHRAAVNPFRLLHDK
PKVKWNIALVWLVSFVCSIPLMYAYTIVYNENHRQCTNNF-GETTRQMYYLFQTIVLFFI
PLTIMLVSQHKITRSLRWQREFSTRAALTERLITKLLTWVWVAFTLCWAPFITYRTLDYF
THIRSIWNQLWYLCQLLILLNAAINPFLYALTKGKFRKW---V-QVDA
>Anthozoa_Corallium_TR80313_c0_g1_i3_p1
M----------ASVYFIVFLISELGNGYVILSILKNRKRRKAMDFFVLNLATTDFLFTNL
SL-FNCVEYLQDEWKFGKFACKLQGQFMEITYTVSTLTLATISFTRHRAAVNPFRLLHDK
PKVKWNIALVWLVSFVCSIPLMYAYTIVYNENHRQCTNNF-GETTRQMYYLFQTIVLFFI
PLTIMLVSQHKITRSLRWQREFSTRAALTERLITKLLTWVWVAFTLCWAPFITYRTLDYF
THIRSIWNQLWYLCQLLILLNAAINPFLYALTKGKFRKMLKK-F----
>Anthozoa_Corallium_TR82499_c0_g2_i1_p1
MTNNAGEKAAKTLAYAFVILISLVGNLLVICVVYKKRKMRTITNYQIVNMSVADILVTVV
AMPPTVFQIYESRWPFGLLLCKLVVFLQGISVSCSVFTMACIAIDRFLAIIFPYKKYINQ
RRSNFMIAFVWFLSVLLQSPTLYAMKLYHAPNETQCVEDWTPLSSPKIYTVVLFVSMYLL
PLLVIAILYAAISWFLWSHKTPG-KDRSKARKVIRMLVIIVVVFAVCWLPIFVTQFVAFF
AEPEGVPPFLAFLGFFLSHANSAINPCIYVIFNANYRQGFKEVLEMSG
>Anthozoa_Corallium_TR83538_c0_g1_i1_p1
M-----LALFELFVIGVIFLGGIICNVLVIYGICRIKAKKTCINILIINLAIADLVMILV
SMPTDMATAYV-SWPFGEFGCKFISPIQDICLTTSILTFAVIAVERYLV-SKP---Q-SE
RRSKLVALGSWLAALITVIPMMNYKTVITIGSRKRCIIVWPN-----IYV--RFFIFYVV
AMVLTTVAYCSVRCRLARREKSDDSFAEQTLKVSKMIFVLITVFIICVLPFTVYIVLDEL
HVLSKYTLVIYLCFLCFLFANSLANPIIVLLMRKECRTALSKIF----
>Anthozoa_Corallium_TR87517_c0_g1_i1_p1
MLN-----IGLVAASSFILLLSLVGNLALSAFVLEQRQAMKNYSYLILNLAVSDMLVVLS
SIPSGIVERFKPVFPFGSTMCKLLWPFQTVCSMASIFTVGALSYQRYRLIVQPCRGKLPR
KKFMILLTSIWVLPVLLAVPYSFVLRMDS--NETACIEEWPNVQMKLSFTVYLVIIQYVL
PLGLIVWCNVKAIYRLKRYLK--ALPIENHESAVKMLTIIMAVFAFFWLPGQVMAIVLEF
ENENSIVNYGFDIVYLSVFANCVANPMIFAYFSHKFRKS-KNILDLES
>Anthozoa_Corallium_TR88591_c5_g1_i1_p1
M-NPLDAQLVFLVLAFIMVAVGIVGNTIIVISLTRKKGITTGSRYYIINLALADLGVLAA
ATVTNLVSML-HPWSLGKFICKMLLPLRDVFILVSLVTITTLSLERYWLITRPLLNTPNK
SVAKFIICCIWVSAYLVNVPLLVVTRLDETGNSKECKYEWPSKKVFKIHVCF--FIMILV
PFVVVTFCYMAIGVTLKKKRSHS-TLILRSKRLVKMLIVVVVTFAITTLPPVLFSMAHLF
FELKDRQEIMFTFFMCMMVSESAFNPIILLLMASEYRLCIKELA----
>Anthozoa_Corallium_TR88636_c0_g2_i1_p1
------------------------------------------------DFVVKDLNV---
----------------GNVGCKFQINMFNIPYGSSVLTLVCIAYERYCAVCKPMRSRGVK
ERIKWIIPSIWLVSTATFFPTLYYCGTRTGDNSCDCTYRWPSLRAKNIYGMCIAIMFYAI
PMTVIVGLYSVVIRRLRRAP-GTVATYQSRRGVVKMLLVTVILFFISWTPYNVLYFLKRL
EVD-SIYNSVWYPALLLAFISCAYNPLIYCFLSKNFRKGFKTALSTRR
>Anthozoa_Corallium_TR88636_c1_g1_i1_p1
-----------------------------------------AKN----------------
-------------------------------------------------I----------
------------------------------------------------YGVFIVVALYAI
PCVVIVRLYSAVIHKLKEV-IGNMSVYRSRQGVVKMLVVSGVVFFISWTPYNVLYLLKRL
EVD-SIYKYVWYPSLLLASIHCACNPVIYCLLGNNFRAGLKSALNLAV
>Anthozoa_Corallium_TR90938_c0_g1_i1_p1
MSNVTWFRVLKYTLYAIMFLVSLPGNLMVCVIITRRRKMKTITNFLILNLAVSDVLYTLY
-VPLDIVVSESSTWPFARFFCKLFYPLMTLSICVSAFTLMALALSRFWAVVFPLHRQISV
VQIKISLVVIWLLSVFQVLPYAIVLDLTD---EQVCDELWPSNESKKTYTLSLFLLQFVI
PLSAITLAYTMVGVELKKGSRLEKARNEESKKIIRMLIIVTVTFAFCNLPTSTMWMINDF
DSNSTEFDDIVAFFNILDFANAAANPCIYLACNEDFRREFRRYLNITT
>Anthozoa_Aiptasia_AIPGENE10736_p1
-------------------------------------------------MACADLIINLG
FGPYIVKYNFNFAWFFGQITCVAHQLIVFVGGACSVFSLVLITFDRLMAVLRPLKYKTYL
PSSKYLIILTWLLSLGLSSSFIFSVTL-PPNGVTYCL---P----KKVHLLSAMIFSFLV
VLVTVIALSIAVGYKLCTRKVGQHTADRTSRKVTYMILCVVLAFTVTWSPLNVIHYAIP-
DKN-DVIHIIASITYSFAQLNGLFNLAVYFIFSENYRNAFKSLFALSS
>Anthozoa_Aiptasia_AIPGENE10744_p1
M-----------------------------------------------------------
-----------DDW--------------------RRHCCVLIAIHRYFAVVHPMKRPF-H
SKTKCIIAAIWIFSSLQCGSSFYFFSTVGQGDNLYCDV--PTMST--IYS--NIALTIGL
PPLLITVAYALTVYKLYQHKVTKRKRKQQNKKVLKMCLAVVAALYFSFGFRFIFLVLDQF
SK--TV-HMLENMSIFILSLILIYNFFIYLIFNGIYRDNIKTMIQMRE
>Anthozoa_Aiptasia_AIPGENE10745_p1
MGN----KLPWMFVFSITFLVSIIVNPLIVWIIYKDNRLITITNYLIANMAASDLLGALF
VFPTQIVRINFDKWMIGNALCKLYVFKRNLSISVSLYSCVLIAIHRYFAVVHPMKRPF-H
SKTKCIIAAIWIFSSLQCGSSFYFFSTVGQGDNLYCDV--PTMST--IYS--NIALTIGL
PPLLITVAYALTVYKLYQHKVTKRKRKQQNKKVLKMCLAVVAALYFSFGFRFIFLVLDQF
SK--TV-HMLENMSIFILSLILIYNFFIYLIFNGIYRDNIKTMIQMRE
>Anthozoa_Aiptasia_AIPGENE12171_p2
MVNNYDL-IVKTAAYCLLLLVSVLGNIFIITTVCKDERLKTTTNFLVANLAVSDFIASFF
LVPLQLTRLYFKKWFFGDALCKLSIFIPDTSXSVSFYSCVFIAFDRXLAVAHPLRGGFSR
SRLKYIIPGXWIFSALNVSPYFYSFKLVTSHNSHFCF--YEDERFLKAHFYFLVVVNFVI
PMPIITTLYSMIVYKLRRHKA---------------------------------------
------------------------NT------TD--------V-----
>Anthozoa_Aiptasia_AIPGENE12764_p1
-------------------------------------------------MAVSDLISTLF
GTPLQIVYINFSRWLIGNALCKMTPFAGEVSSTVSFYSCVFIAVDRYHAVANPLKRPLQL
-RIKYIIVAIWTLSGLLNSPYLYFFSIFKQNGLYYCRHL--S----KVFSIFKFSLSAAF
PALAVTITYALIVYKLYTREVTAKRRQRQNKNVLKMSVAIVVLLYLSYGLHFIVSILFSF
----SSREDLMVATFFMLHASLAYNFFIYLKFNNIYRENVKKLLKLQA
>Anthozoa_Aiptasia_AIPGENE1329_p1
MSN--------------------VGNVFSILTCYKNKQSAAVLLAYVASLAVADLLFTLL
T-PVDLAVFLAGYWVSGGFICRAQSFLIETSYTASVLTLTAISHERLKAVSTPLLARSRI
FQRKLIPIFIWIISILACAPLIYAYIIVKDKGLDQCLNAW-GDKGRQIYYSVQGILLFVF
PLGYMVYAHFKIFRILKKHSISRRTETKSQQRVGKMLLVVTCIFVACYFPFVIIRSLKYF
YVLN--HNMIWRLVQLMIFTQAAVNPIIYCFYNKQFRVVFKDLLKLDS
>Anthozoa_Aiptasia_AIPGENE1330_p1
MSNPPVVRHIYLGYYVIIFLLSIVGNVFSILTCYKNKQSAAVLLAYVASLAVADLLFTLL
T-PVDLAVFLAGYWVSGGFICRAQSFLIETSYTASVLTLTAISHERLKAVSTPLLARSRI
FQRKLIPIFIWIISILACAPLIYAYIIVKDKGLDQCLNAW-GDKGRQIYYSVQGILLFVF
PLGYMVYAHFKIFRILKKHSISRRTETKSQQRVGKMLLVVTCIFVACYFPFVIIRSLKYF
YVLN--HNMIWRLVQLMIFTQAAVNPIIYCFYNKQFRVVFKDLLKLDS
>Anthozoa_Aiptasia_AIPGENE14370_p1
M-NLNGFYYARLVCYVIIFIVGVIGNVLVCLVVCRQRKMKSVTNYFIVNLAVADLAVLLI
CIPFDFGEIVTQYWPYXSVMCKLIYPLQTMATTASVGTLVAISLNRFIAIIYPLRPQPTT
GDAKKVIFVVWLLSLALVSPYIAVLQHKD----RQCYETFKDRMNAGIYTLSIFILQYVL
PLTLIGLSYIRIGRDLRRDKGLQREQEKEAHKVVKVLTIVVIVFALLMLPNHIVFIWIDF
GNGGKYIDDIVSLGQILVYFNSGTNPLIYNAVNEQFREGFRLYFSVTN
>Anthozoa_Aiptasia_AIPGENE14445_p1
MENSSDITIAKIFLYSVILIWSLLGNILVIVAILKNSGLKTNFNYLIVNMAVSDLIIPCL
ALPMKIADANVYEWLLGSFLCKMCYFVADISTAVSAFSLVIIAANRFFAIAFPMRGRLSK
TKTLRLISLTWILAVMLLSPYLYTYQIEDGYGWTMCLSTWSPAVSEAIFTVFVIAVVFAL
PCFAITIFYSLMLCKLRQNSNQYKRRRQKDKNIFIMTVVIMLLYMFLWGPFFCTLIILTF
FVHVHSVQTVIVTVQYLGYLNSAVNPCVYFYFLKNLRQGAKKLFRVTS
>Anthozoa_Aiptasia_AIPGENE14565_p1
--------------YNLIGVIAIFGNSFLVYIIYKTPRMKSSFNYFTANMAVSDIIVQFC
SIPRLVTDLVFRTWLMGVVLCKLMFFIQDICTAVSIECIVLIAIDRFLAVVTPTKMRLSG
RHRVIVIVMTWVIAMLLHAPYLHFQTVATNRGSMSCAIDWSPQHYHTKYMAILVTILIFI
PLGVITILYGVIFTIVKRRKI--------KRQ---------------------------F
----R--H-----------------------YEKDYK-----------
>Anthozoa_Aiptasia_AIPGENE14572_p1
M------------AYSILFXGSLLGNILVIFVIYRNKKMRTXVNWFIVNMXISDLIIPIV
VIPRKLFIITTDAWALGEFLCKFFYYIADITPAVSVLSLVFMTIDRFYAVTFPMKAAXSK
SYRIVLLILTWLISIVFFSPYVAXLKXIPAGDQYRCGFTWK-VKSHIIFSATACIVFVII
PFIVLLVLYSLILVKLRSXKVQRKRREKTNMAVIKLASAVILAFAICWGPYNSLVFAYSF
VWGF-TLTX-------VSF-----TP-----V--S--SG-----KLER
>Anthozoa_Aiptasia_AIPGENE14696_p1
MTNTPYTQAFKTIVYILIISISIIGNSTVIYIVYKNYHERNMTNWFIAXLAASDIFIALT
GMPNMITEVYVTNWMFGSFVCKIVVYFQSVAVAVSVLTLVAVSGDRYLCVVSPLRRRPGV
DKAKYIVVLIWVVSLSVMAPLISAQKVVEIDGNSLCIEEWGAEQSPKHFTIILFVVMYVV
PLVGMAFLYLAICQSLWKRKATEMLIQKSRRRVIIMLLAVTIVFSFCWMPLWVFQFIMFF
ARHXRAINAFYFVSLFLGHSNSAINPFLYSLFNKSFRNGFKNISTLTN
>Anthozoa_Aiptasia_AIPGENE17016_p1
MHDE---Q--------LVFF---FSNQI----VYKDKRLKTTTNYIVANMAVSDVLSSIS
LFPKIIISVAFKXWMSGNLLCKISXFLENVSWTVSLYSFLLIAFDRYFAVSHPLKKPYQ-
NRIKYINIGVWIWSVVLKAPNLYFFGILDDGKQWLCTVS-P-----K-YSFVHSIVTSAX
TGAVVIIAYALTVYKLYTRRVTRTRREQQNKKALKMSASIVTLGXLTWFVFVVLKYLGKL
SP--SMXKNVSNGSYFITYMFFVYNFYLYLIFNDIYRKNIKIMLQVTT
>Anthozoa_Aiptasia_AIPGENE17938_p1
MSNSAAVRACKVLAYCLIILMSLIGNSXVITVIYKDKRMKTXXNRFIVNMCISDILMTLW
VLPQTISSIVHGRWQMGDFLCKMVPLWQDVSAGVSIFSMTVIAFDRFFXIVLPFKAHVTT
RRCYLMIFLTWFLSVIIHTPYLFTLRLYQFDDNIQCRQIWPIKNIPTIFYLLQFSMLYAV
PLLSIAFFYTAVILELNRKSKQQRARQRENREVSFMLITVVVLFALSWAPLNTMAFLHFF
KWEKSYGRTLRFVADFLIHSNSAQNAVIYFTFNSRFKQGLRKICNVDR
>Anthozoa_Aiptasia_AIPGENE18595_p1
IVHP--LK--MRTFYIIIAI---TGAILVATPML-YAKIKAXENVQLVRVYTYFIFVALY
VLPLGAISGL---Y-F---M--YLNLMHKAPLQK--------TADRHRAIVHPLKPRMRT
RHAFYIIIAIWTGAILVATPMLYFAKIDK--G--ACXENLPSVQLVRVYTYFIFVALYVL
PLGAISGLYFMIYLNLMHKA-LQKSAHRARVSVVRMLIMVVVVFALCWLPYHAVFL----
DPGEKL--YAVYFGIWLASANSSFNPIIYAVFNLNYRREFARILELNG
>Anthozoa_Aiptasia_AIPGENE1867_p1
M------H------------QEVISIVIGMYVVCRRTCIXNVTNIFIANMSLADLIITIL
AVPTSVVQLYVHQWIFGTFTCKVTFFSLYMSLAASVFXIVLISVERYAAIFYPLRGD-DV
KKPKIITGMIWLLSFAFASPMLIVPNVNQNPGDYNCIMLLPGFHVLKIYFTLCFVVMYIA
PLLFLGVVYSRVSYKLCMRASHSKRVRSSRRKVVKMLVGIVVVFSFCWLPAHIMHYLIIY
QSNVKVPPIIILLSFWLCQANSSINPCLYIMLNDRFRHDFGRAITFNS
>Anthozoa_Aiptasia_AIPGENE19243_p1
MFNPPAIRYTRLILYPVVFAIGLIGNSIVSALILKKGRNSSANGYFILNLALSDLMAILL
YLPFDLAYLELYVWPFGAFMCKFINSLNKLSVMVSGLTLSAIGVDRYKAIVHSLKERLSR
RQAFVMIVVIWIFASGLQLPYVFALKLDP--G-GECRIDWENNQFQITYIFGVFTPEFVI
PAIALGYCYIAIALHLERTHQTMTIRERQNRKTTQVLTGLVTIYTICVLPHQICVLMITF
DKSYEIMRPAYEFTRFLSITNSCLNPIMYSAISKSFRKDIRNFFHIKD
>Anthozoa_Aiptasia_AIPGENE19607_p1
MQNTMPSKAVKTFAYAAILIASLFGNTLLILAIKRNXRMXTVSNLFIASLAVSDLMXTIW
SFPERMTRTVTDAWLGGSILCKIVNFTEKLSITVSVLHLGALALERFLAVFCPYRTIIKT
YFVKYIAGCIWTFXALYWSPILYYGKIIGXE-EXRCEVRW-----RHWYL--AFIVILCG
LMLAILLLYSALAISLCHRRNQRXKSETIKXRVVAMVGVIIVAFYVCFLPYWIGWVWCSY
SGTMN--QTYKFISIFLSNMSCMMNPIICFTFIGYFRFAFRAILSLNN
>Anthozoa_Aiptasia_AIPGENE20504_p1
MTNSSLVKIVKTFAYCIMLILALGGNVILVCVVSSQRKLRTTTNCLICNMAISDLLVPIF
AMPRTIVEIHLRRWLIGLALCKVIYFLQDVSTAVSVLSLSIITIDRFYAVVLPESRTP-K
GRVKPVIAGIWMTAMLMHCPYFYTFKLVENKGLNYCALLWPNQLATQVFFLTLIVLLYFI
PFFLIAILQAMIVKRLRNQRLRQRKRGKRNRNVVHFTLAVIVTFFVCWTPTVVYSFTLIY
GANP-IPEIFRFASLFLVQSNSSINFFIYFIFNQNFRKTFKKLFKLHN
>Anthozoa_Aiptasia_AIPGENE20714_p1
MAN-TVMSQAKGACMTVFFFTTLIGNSIVAYIGIKHHTRQHITHFLVFNLAIADLVVTLF
AMPFEIVEEFLELWLFGNAMCKIVEYIQAVALGASVFIITSIAVDRYICIVTPLMKRLKV
RHGKLIVSFCWSFPLLLSIPYIFMYDVEVEINTLICESHW----MTKIYWFLEMYFTFLL
PLVVMIFCYSKLLRKIMSLKKPINNLRRIKNKSVKLTLAFMTVFVICWTPKFVLEVVRLF
G-TRSRRSTIYEIALFMSYVNETMNPVIYAMFDPFFRDKLARLLSMPN
>Anthozoa_Aiptasia_AIPGENE20728_p1
MSNSNEIRVARLTAESFLALVGXLFNVAICVINLKHSNINVSIRLYIRNMALADIGVLLL
GFPFAVAKEQQYQWVLGNIACKYIYPFTDXFYAVSTWTLVVIAIHRYRII-KPKSRRRKQ
SRAVRVLVVLWITALIISLPILLASHYSKTCGKNYCFIRWPSTIPAKVHSFSLIFLLFIF
PVGVVVWSYFKVSVKLRRGN--------AKKR--RLQ-----------------------
----S--------------DSDNTNPIVFSEVNEEFRRSL-ALLSLHE
>Anthozoa_Aiptasia_AIPGENE21135_p1
M-NAFTFRVMRWTLYPLVMFSGILGNIVVALVITRPRDLKPSVRYFILNLAISDLIVLVM
FIPFDLAYLEMSIWVFGEAMCKIVNTLNYAFVTVSGTTLAAISLDRHRSIVYPIKKPLST
RKV---------------------------------------------------------
------------------------------------------------------------
------------------------------------------------
>Anthozoa_Aiptasia_AIPGENE21301_p1
MANPNPFDLLTTSLFTTIFVTGVMGSSFVISTVLRWDDMKTSCNYLIMTIAMADMGVAVL
AAPIRIIDTYI-GWPFGQTVCRLLVPLQDMFVCVSVVSHTCIALERYRAIVTPFKQRISL
RKVKYLIASLWLGCYLASLPIAPIL-IAQRXNKTVCKVXWPSVIYKRAFKMFLVSVFIVI
PLILQTYSYCWIVRCIRKKTLSRSGXQQKRNRLIKMLLTSVLVFDVCYLPRGVLMVLYEY
GNRAPQMKYINLIALVMYYVKHVINPAILFAMSADFRAGFYAF-TVAA
>Anthozoa_Aiptasia_AIPGENE21302_p1
MLNPPQSKFFRYAMYLILFILAVGGNIAVVLVPIXQKRMRNFTYFLITNLAVSDIGSMLC
LPPLLVSEYLDSNWTMGLPMCKLVNPALTMFSLITTNSLVAIAIDRFMALVFPFKRRPNV
KESILVISLTWLVAFGLVLPSFGARELFKXVTYMICREMFXXKTLELAYNVSLYLINNTM
PILIISAVYAVIIIKLRKRKSYKKQKHDREKKFTKMLLSVVIVFVLFYVPVQTYFLLYSL
KVEYKYTVVLYYYLYLMMWVPNALNPILYXSMNEQYAKAFKRIFTSQE
>Anthozoa_Aiptasia_AIPGENE21555_p1
M--LSPLMILEYVLFTIIFIVGVVGNILVCLVIXKTPSMRSTRNYLIVNLAVADITVALV
CIPFDVIIRVXENWILGPGXCKIIWPSMTLVTTCSAATLAAISYDRYRAVVHPWKPKLTP
KQTVLVVLITWLFSLFIVLXYMTVLKLKN----EQCSEFWQKDLYRKMYTAFLFVFSYSL
PLVIIAIAYTRVAVKLKQQADREAKRLERNTRIVKML-----------------------
---------LLATRLKIPYFVNANRSFVLSGS----------------
>Anthozoa_Aiptasia_AIPGENE22335_p2
MTNGNXE-SIKLGINXLIAFVSITGNVLVLLLLNRTKKGKTPFDYFVGNLSIADLIFEIG
FLTAAYVKS---E---SLLFCKTIYPIQSICLVVSMYTVVAIAIFRYKTTTKPLHFRPGK
NTIYGTIVTIWLLSHVIFIPLYLVIKHGR--G-ENCREDWPSQIMNKVYTLVLVATQYLF
PLSVISFCYLKIVFHLRKHTFQ-VRRRKQTIEVIRITVIILVLYTITTLPLQXAWLCDTF
-QEKSLGQVVFLFSDQLVQLHCCCNPVVYGVVSKKFRSKITNYI----
>Anthozoa_Aiptasia_AIPGENE23148_p1
MLNPLFMRVIRLATYIIIFLIAVFGNSLVIFVVYKTKELHTVTGYLIANLAIADLGVGLL
CIPFTVIYFELFNWPFGFFMCKLVPSLQIFFLMGSVATLLAISVDRHQSIVYPFNPRISI
TQGRLIIALIWLSALFPALPMLGVMDTSPAPGNILCXENWPDSKLALAYTVLSFLLTYAI
PLPLIIILYIRIGLKLREAIAPGFQAAQMTKKIIKMLVAVVVCYALCYLPNHTIFFLTMT
VESENVLYLLQSYCQVLMYFNSASNPILYAFLGDQFKSGFKKILDIKS
>Anthozoa_Aiptasia_AIPGENE23329_p1
MSNPTDMKLLGTVFFSLICSLGVVGNXLVLLTLARWRXMXTPCNLLIANISFVDFXVAAI
MSPLRIVEISDLGWVLGEFLCYVLAPFQDGLISVSAVCHTVIAIERYRAILVPFKPRLNA
RKVKITLALVWIGCYLGALPLVFFITYEQRGNXMICLADFP-VEHIYIYXLYLVIAFIVI
PLSLQTTSYIMIVRFLQRKDXTTKRRIKKKKRLVKMLITXMVVFQLCYIPRGMIMILYEW
GGPLPLFPYXDLATMLLFYIKHIINPXILYSMSQDFRHGLVYLAKKST
>Anthozoa_Aiptasia_AIPGENE23736_p1
M-------------------ESRWGNLLVVVVVICNRGLHSSTNFFIASLASADLLVTXX
XMXIFFXXXITPXWHFGGTVCRIISYLVHTSVMASALSLLAISYDRFLSIFFPMKRIVTP
TRAKGVVAFIWCVSPFLLVPSLLHXDVVKMTDALMCTETWDTKEQLHSYQLY--IACYYL
FVLQISVLYFIIGCKLYRREPGKAKLSQDKKKILQMLFSVVLLFAFSWLPYIINKMLNIF
PPTNKSPDVFVFVGNFLXLLNSVANPIVYAVLNKNFRIXFRHAIEISN
>Anthozoa_Aiptasia_AIPGENE24754_p1
MYNSTGEVVAYSSMYGLISLVALVGNILVCLVITKNPSMRTATNVFLLNLAIADIIFIIV
SVPAILALQIFEEWPFGEAACKGVPFLNIVTLSASVYTMVALAIDRYNAIVHPLRAKVTM
RRAVIVISLIWLLSAVVALPQIMVWTLED-----FCVERWSSLTSKDVYTVAIFVIFFAV
PMAIITVAYITIIKRLTITQIKSVPISRNNRKTTFMMLTVIVAFLVCMLPLNVFLLVTPF
LTSFDSMYMASTVLQFLSVCSAACNPIIYNFFSVKFRRAFADVFSFRT
>Anthozoa_Aiptasia_AIPGENE24757_p1
MXNDQDIAVSLSFCYGIVLILAVVGNSLVINFARTNNRMKSVFNIFLISMAAADIIDVLF
VVPLHWIFFFYNLWILGQISCKLMYFSVDVSIIASVXTLVAITMDRYFXICHISHAPLSX
VKTRLIVLGIWIGSCLLSTIQLYKFKIVDYHGRSYCVSSWPDPK-REIYETIKFAVSYGI
PLLIMIVLYALIIRELRRRLLLQKHIAQQNRPLVNMFITLVITFAVCWFPVXVNHMLIAF
DFDTRLPVAIPLVFYLLAHANAAINPLLYFVFISGFRKELKKKISLNS
>Anthozoa_Aiptasia_AIPGENE24761_p1
MTNSRPFVVVLTIAYCAVIVVSLIANVMVIRYAASRNKMQRSFDRLIVNMAVADILDAVL
GVPCNIVYFYILRWFFGQLLCKTMYFGMNLSITASGFTFAAIAVDXYFAIAHRAKXSLSQ
RTVKFSIALIWIIAGMVFSSDYHRFRVLKSAGELLCXQDWGN-KAIKIDTIVKFVLNYGX
PLCAMVVLYGIIIS----------------------------------------------
--------V----------AEAQVGP--Y--LSTN-R-------KLKX
>Anthozoa_Aiptasia_AIPGENE25064_p1
MINTRHARILKLALYVXIFLISSIGNSMVCVIILRRKTMKTVTNYFILNLAIADLALTCI
CIPFDIPVQEMYVWPYGGFMCKILYPLQXLAXFASIYTLTAVSLTRYWAIVHPLKKQLTV
VKAKFVIFGIWVFSLIPVCPYIIILKYDS--GKKSCDESWDSHNTRKVYTAFLFTSQYVL
PLIVIATAYISIALELHKREFLRRQQLEETRKIVRMLIVVTVLFAACMLPNNIMWMWLDF
GQADNYFWEVIAFSNILTFANSAANPLCYTILNENYRKEFKSALSTTT
>Anthozoa_Aiptasia_AIPGENE25130_p1
MVNMEWFRIVKLFLYVTIFIVSAVGNSIVCAIILRRKKMKTVTNYFILNLAIADLALTCI
CIPFDIPVQEMYVWPYGGFMCKILYPLQTLALFASIYTLTAVSLTRYWAIVKPLRVQLSI
SKTKFVILIIWLGSLVPIVPYVNSLELKK----NECDERWKSNNMRSTYTVCLFVFQYVL
PLSIIATAYTGIAMEMRKRETVRQLQVQETRKVVKMLLVVTIVFALCVLPNNIMWLWLDF
GQADTYFYELLAFCQIVTFANSAANPICYTALNENYRREFKRFFSIAR
>Anthozoa_Aiptasia_AIPGENE25131_p1
MSNPLDLSIGVTILALIIFFTALVGNSIVVYIVFTCNHMRNTTNILIANMAIADXWITID
-IPYVIKWLFVDTWFFGSFMCKFFHSAQAGSIACSIFXLVCVSLDRSLAIIFPMRVILTX
KIVKVLIAIVWLLTLAFLXPLFTATIVRKKTGSYGCLEXWVDVLSXQHYIQXFTFCTYVL
PLTXITSLYATTGFRXWSXKIVHKRVHSSNKRAXIMLVTVVVVFAICWFPLQVLEFIRVY
DLDMRIPLRLYVVMPWFGFANXAINPILYVIFSENYRREFKRTFPIKK
>Anthozoa_Aiptasia_AIPGENE25195_p1
MSNASQVKALKTILYSIVMVVACLGNLFIISVVYRNKKMRKTXNIFIANMATSDMFIAVV
TIPRLITELYIFRWLLGLITCKLAHVFGDLSFCISILSHTVIAIDRYYAIVHALRPSPTA
SRRKYIIALIWLFSVALICPAAHYIRLANRDDKTYCILNWPATS-QKIFTIAIFAITFCI
PTFILISLYTRLIQTL-GKRDQVRQRQKEDI-VLRKVGVLVVLFFFSVTPFISLCMVS--
------------------------SP------SQNYE--F---FEMEN
>Anthozoa_Aiptasia_AIPGENE25206_p1
MNNPSEMAATKITLYSLVLAWSLFGNILVLLVILKNKALRTNFNILIINMAISDLVIPCL
ALPMKIADTTLMEWVFGNFLCKACYFIADISPVVSSFSLVIIAVNRFFAIAVPVQGFLSR
KRTLALIVGIWFLATVLLSPYFYIYRLET--GWTKCISTWSPTKAETIFTIILITVVFVF
PCITIGVLYSVMLCKLQENSNQFRRRQRKDKTIFIMTIVIMFLYLVLWGPFFCTLVVLSF
FIKEASVQTVIITVQFLGYINSAVHPCIYFCFLKKLRQGLRRLLRMTN
>Anthozoa_Aiptasia_AIPGENE25584_p1
--------------------------------------M---------------------
------AAFENHNWPLGNFACQIVYLVIPVCLSASIATLXAITXDRYRAIAYPMKPKLSI
RSVRWILXSIWXXSLLVASPLVFVAGTISPAGMVYCDXDWPEGPYSVIYWISIFVIQYIL
PLGIILVLAILITVKLRRNSLAVRQRLRQSAKITNMLIALVVLYAVCMLPQHIVYLLLVY
GDLWKYRVYIIRFANVFPMANSALNPIAYGL-NKEFKAVFKNFFNTTE
>Anthozoa_Aiptasia_AIPGENE26123_p1
MFNTLPIKITKLVCYALVFIIGVIGNALIFRMVVRRRKLQTVSNYLICNLAAADIAVLTV
NLPFRLAYQENYIWPFGWFLCKIIPMLTYLFITASSATLVIMALDQHRAVVHPLKKRITI
TQTKIVIGVVWFVSALITLPLNFFLQLVDRKGRPVCTDIWPSLQFEQCYFVMLFFLQYLL
PMSVIIGFYSHVCLKLKYPPMLLQLREKRNKKVIKMLIVIVAVNAVLTLPYHVTWLIAIF
GHPH---SIVKKFCVLLVIATSAAHPIIYGTLNKDFAKGFLSYIRLNS
>Anthozoa_Aiptasia_AIPGENE26752_p1
MVNTSLSRSVKLALYGAIFLTSIIGNTXVCLVVCQQQRLRTSTNYYIVNLACADLAVTLI
CIPFDVVVQESYTWPFGQFLCRVVYPLMTMSTFGSVGTLTAIALNRHTAVSRXMRVRASK
RVAKIAIVVIWTISFLFVLPYISVLNVNQ---KSFCVETWSP-LWSKIYTVFIFVFQYVI
PLTIITIAYVIIGLLLRXNRLAHRRQDKDVAKVARMMIIVVIIFAVSMLPNHILWLHXEF
SKSTKIRRSFLHWGAMLIYANSCTNPIVYSICIEEFRVAFRAYIKLSS
>Anthozoa_Aiptasia_AIPGENE2702_p1
MLNPMSTQIGMIAAYSIIFLLALSGNGLIIHIVVSKPYMRSTINFLIANMAAADLMMTLF
AMPYTIYFLYFSQWFLGNLTCKAVHFTIGLSIAASISTLIVIXLDRFFAIVYPFRRSSVI
KKIPITITTTWVTSALLLSPYLYIYKVQ-LKGGYMCMVSIGDMKSLGIYHAITFGVLYII
PLTLIAAFYFAVCRKLWLRKINLRSANKSKKRTIKMLIIIVVVFALCWLPAHVMHIIIFF
NYDAKFPQYASLLAFFFSHANSAINPXLYITLNKNFMHAFIDITSLKK
>Anthozoa_Aiptasia_AIPGENE27384_p1
MDNTESALTVQVIIFCFLLSIGVPGNIIILIIFSKCQSFKMSSNSLIISLAAADLGILLV
YVPFYVAYEMLLIWPFGEVLCKFVFSSTHICLYASLGTLVGVAIERYLVA---FDFRVSK
PKIIMGLISVWIVSLALSIPQMINLQLVKIDAEYVCELVWPDPMYERVLHPVDFVLFYLL
PLMIISVLYVKISVMLRSAIKPKRRFARQVQKAVYVLIVVVCVFGICNLPIYVLHLYRVF
WSDHDKNHWLFSVCAALYLLPHSANPIIYAILDRKFRKEALTVL----
>Anthozoa_Aiptasia_AIPGENE27732_p1
G--IAASKDLFIILWPAVAVAAVLCNLLVIHVVRVNPHMRTTTNYLIVNMATGDSIATIA
SSFGTLNFLVNKGN-FEYILCRGVYALYYVSMLCSIYSLVVITFDRFIAVTRPLKYKF-C
SWTKYTIPIIWLTSLVIPANCVIKSIDY-KDGLYYCSSKTSV-----PDAVSILTLGFVL
PHVVILVLYVVIAYKLWKRNVGQSSSQRVAKKEALMKIPMV-------------------
-----------------------------GAVGKLLKKVQRPNQ----
>Anthozoa_Aiptasia_AIPGENE27737_p1
M---MISKGFTWAFWVILXAVGFFCSGLVIHAVVANPHMHTTTNYLIVNMAVGDTLATLM
TAITALFILV-NSW--N-----------------GVLSLVGITFDRFLAVIRPLKHNNHS
SWIKCAIPIIWLASIAIPSNYVIN-KVKPLGNKVYCLAH--S---SE-FDILIFSIGFAL
PHVVMVILYMVIAYKLCTRRVANTAARKVAKKVTXMIICILVAFEVSWCPFFFGYILPYF
--EEDTTYALF-GYKALMSSNGISNFMIYAFFNQNFRRAFKETLSTTT
>Anthozoa_Aiptasia_AIPGENE27738_p1
MVNP--SKIVLTSLWMSLVIVAVLCNALIIHVVRVNPHMRTTTNYLIVNMALGDILASVT
TSFGILYLIHNYEWTMGEYFCPLGCKSHYFFMLCSMYSLVAITFDRFMAVTYPLKYKSHS
SWTKYIIPIIWVASMAVPAHYIITQAVFRIEGKFYCILM-PS----QVDAILIFTTGYGL
PHIVTVVLYMAIAYKLWTRRVGQTAAQKVARKVTRMIIWIIVAFEISWTPIFIGYILPAL
VGGGD--ATKFIWYKMLMISNGISNFIIYAAFNENFRRAFKETL----
>Anthozoa_Aiptasia_AIPGENE27741_p1
MDEP--GKDTLAVFWISLVIAAVLCNALIIHVVRVNPHMRTTTNYHIVNMAFGDILATIT
TSFGTFHIIYHYEWTFGEYFCRLGCPLYHLFMLCSIYSLVAIXFXRFMAVTFPLKYKGSS
SWSKYTIPTIWMASIAVPGHYAVSKTKFPIEGKFYCIPM-PS----PVDAILIISLGFGL
AHVIIIAXYMAIAYKLWTRRIGHTSAQKVARKVTQMIICIILAFEISWTPMFIGYVLPVL
LT-SDF--IRFFGFKMLMISNGISNFAIYAVFNENYRRAFKETLSLKE
>Anthozoa_Aiptasia_AIPGENE27748_p1
MANP----VLMVLXYSLVTVVSILANILIIHVVRVNAQMHTSTNFLIXSMACGDLLATII
TIPFGLAKLV-SNWVYASVVCRLKRYLFFXSLFCSIYSLVGITFDRFLAVVRPLTHTQGK
RWNKTLIPLVWXASLALPFXQXVXKXXVXXXGXXXCEAV-SK---EDAYL--FVXLGYAL
PXVIMIALYVAIAIALYKRRVPYSAAKQTANKVTRMIICILLAFNLCYTPLFXLYVVP-F
EQSDRS-N-MRMSSKVLMTFNGTSNALIYAIFNEKFRRAFKAALAIET
>Anthozoa_Aiptasia_AIPGENE27758_p1
MTDSSTIKAIGVAFWISVTILAILCNALIIHVVRANKHMHTTTNYLIVNMAVGDTLAAIL
TSGITLYNAYNNSWSFGHIYCRMICPLYYLCMLCSIYSLVVLTFDRXLAVTRPLKYQHHS
SSTKYMIPCVWITSVAVATHYALR-EVFSNGGKFYCI---PQ--ASPLQAFLKLSLGFVL
PHLIILIQYMAIAYTLCTRKVVSGQTEKVAKKVTLMIVCIFVAFDVAYVPFYLGFVFPFY
GKAAESF-LVW-SCKLLVTFNGVFNVIIYAVFNESFKHAFQKALKXSN
>Anthozoa_Aiptasia_AIPGENE27767_p1
MTNP-LKKGFAIAIWVIIAIISTISNILIMHVVRANQHMRTTTNYLIVNMAVGDLLETVQ
STIIVIVQIVNGDGIFDRIMCHLQGGLFFTFMLCXIFSLVVITFDRFLAVTRPIKYKNXS
SWTKYTIPVIWTAALAIPANYAVN-KVESASGISYCF---PKQ--SPFDAILIVTLGFAL
PHVVIAILYMVIAYKLWTRRLXQTSVNHVARKVTRLTVCILLAFDISWSPVFLGCVFPLY
-QSND-NSMFYLGSKLLMISNGTVNALLYAIFNENFRNAFKTALTLVS
>Anthozoa_Aiptasia_AIPGENE27780_p1
MANYNELRVIKFIIYLLICLFSVTGNTLVILSVIFFKRLKTVPNIFIANLAACDLVTTLS
SIPFDLPAEELGYWPYGEAMCKILWPLATFTTTSAAFTLVSISADRYGALCHPLNFRITR
RKCAFVMGFVYFLAALAVSPYLVFLRLFPPDGLPQCGEDWPELQLRKSYTVFLFAIQYGI
PLVIMTYIYFRLGCLLQKNTRSLQRRKEQNDKTVKMFFVIVMIFLVFMLPNQILWILYDF
GNSQDHIDLVAFVCRAFTYTNSVLNALVYGACNISFRRAFKAIITVRS
>Anthozoa_Aiptasia_AIPGENE27813_p1
MNNSKEKFVFKVLAHVLNVVFALVGNVTLCLVVKKNKKLRKTMDYLIINNAVADLVIPLV
ASPRILTEIITNQWKFGDFTCKFIFFVIDLCPMVSMLTFVFLTYNRFMAXVFPFQAARPK
KLQRYYIATSWIISIIFCSXYLFVIKL----GNNLCMMSWD-FTVHKIYTXXVMLTFIGI
PWVMQGFMYSXMLFRIRKSARGFKKRQKATRQMTLLSFCIVTAFAVCWGPYFSLVIAM-F
----------------------------Y--FTENMRRTMRRLL----
>Anthozoa_Aiptasia_AIPGENE28396_p1
M---MGIRIFKLXLFGIVLLAGLFLNILMFLVVTRKRRRRTAKSRLIQNLACADLLFLFF
XIXFDSAWWLNTEFPYGGAACKIFWPLQXASFEAIALTYVLLSFHRTYGIKQALFAQMND
LFMMFIVXVIWIGXLLTVLXYVIFLNXDA--ARLSCHEMWPLLXDRRAYSGVLFVVQYIL
PLMILLTMYIVGKRELDVAVTVKVQRKARHRRVNFMLIIYLLVFAFLSLPEHICRFLLDF
QGANPYFFDIMKLLYVLPLLLTITNPILFFKFNQEFRSDMWYFLSRDS
>Anthozoa_Aiptasia_AIPGENE28420_p1
M--SDSFTYGTLICLGLAAAVGFLGNLLLVIIISKARKLRSVMNRFILHLAIGDLIVCSI
CIPLFLALNFYPEKSNHVVVCKIARFLQYLAPIGTIMLLITIGINRHQAIVHPLRG-MTY
RTANKLIFGAWLYSVVVVSPSVYLTNIQHYPTGSYCATI-PSTKLGLIYVVGLAFFGYVI
PLITLLVLYTKISFSVWRRGDPEASMQRSRKKVIKMFLTVILVFVXTWLPXIIYVXVLSL
GG-PKRISYARLTLYAIGLSNSIYNPFIYSFFNKRFRDGCKSLFKKES
>Anthozoa_Aiptasia_AIPGENE28544_p1
MDNPLVLLILYSMLYIVTYLIAIVGNIMAMLTCYKNYRITSILLVYIASLAIADLLFXLL
T-TFDYVYFFTNSWPGGNAVCKLQGFFVEXSYSASILTLVAISYERYRSVASKGLARSRI
ERRTIISKGIWVFSVLISLPLLYGYSVIEENGRLLCVNSW-GDRGRQIYYTCQAGFIYLL
PLSFMIWAHWKIFQVLKVHAAMVSSVXCKXRKITHMLAVVTLIFFACWSPFIGVRA----
-------------------------------LSGQFRTAFKQMIKLST
>Anthozoa_Aiptasia_AIPGENE297_p1
N-NVLILKVVEAALYGIIAVISIVGNSFLILAYRRNITMRSVYNLLVASIGASDLLLAIW
SIPERMTRVIMDAWLMGVILCKVVNFVEKLSITVSFLHLGALAFD---------------
------------------------------------------------------------
---------------------------RSKRRMAKMVSVIVFAFYVCFXPYGVGWVGCSY
LEYRN---WYKFVNILVLHFNCAINPIICLVFXLQYRLEWKLAI----
>Anthozoa_Aiptasia_AIPGENE3733_p2
MTNTKLETKLKLTAYTFAFVLAIIGNSLVIAIVLRKSRLKTTTNMFIMNMAFSDMMMAIV
CIPPSMFYIANNS-PLGSALCKLVAFLQGWAITVSVLTRLMLAADRYLAIVYPFHLYISR
YKAKLLIXGVWFAGTLANSPLLYAMRIDRHD---RCIERWDPXKATKDYTIALFVIFYVL
PLVLITFMYTALIKELWRSS-NKTVAFSENKAVLKMLVTXIILFAVCWLPIHVTSFVLMY
AKNPGVNPLVLFIGWFMGHVNSAINPIIYFKFNQRFQHXXVGWXSIQN
>Anthozoa_Aiptasia_AIPGENE3769_p1
-------------------------------------------------MACADLLHASM
GIPLXLTXLYTTLWFFGVFMCKFIPYSIVVSVVASITTLTATAIERYLAAKLILKXPITP
KVAQIVVALIWIYALLISTHEVIKFNVIIVNTTPHCFEDWVG--TNTIEMTIKFVLMYLL
PLFTMATLYAHIIWMLRQHS-QYKSIQRRKKNLTRKLVMITVIFAVCWLPVHVNHFLATF
DYAL-IPSHWHLVFFWLXHANTAINPVLYLXXTKNARALFKSSVSIQT
>Anthozoa_Aiptasia_AIPGENE3803_p1
MVNVTPVWIVQVTLYCIIVFIGSIGNGIICWNVCKNNQ-RRISEYLVANLAFTDLGTCLV
SIPFDFVERVTGDFPFGSIMCYMVYPLQTVLMAVSVITLLCMSFERYRIVMAPLRPRMTG
KMAKICIAIAWAVPVIVITPYALVLRVE---G-KQCLESWPEDCRTALYL--AF------
-----TLSSGHFGL----S------------R----------------CPLNR-------
------------------------GPAVY-----Q-------------
>Anthozoa_Aiptasia_AIPGENE3927_p1
MNNPVFSIIIRWIIAALIFLVGMVGNCLVCVVVFKNHRMQTAMNMFLVNLAICDMFVCVI
NIWFTMIYWELGEWPFGLAWCKIMPTLQIMNIAASTGSLVAMSVERYRAICMPMALPLSR
SQAKLSIALAWTIGLFVALPELGAYTIVDRGYEYGCQEVWPYKVLQKIYSMFLFVAMYLL
PLLFLLPAYIHMIYKLWAVEEGDPQALKRRRNVLMMMAIVVASYAICLMPYHAVYLWMDY
GSGMSYLVILLCYTQALSWFNSCVNPIIYWVFSEQFSKEFNKILTLNT
>Anthozoa_Aiptasia_AIPGENE3941_p1
--------------------------LLVXVIIKAKNKHRTVNDYFILNLAVSDLTFLCF
ALPFYXYELFE-KFEF-EFYCKFVWPMMSITLLVSIFTLTLMAVERCRAILFPFRPRIKK
HTLFLAMGLVWILSILCMVPLMIVARPV---G-XFCLEKWPTDELRKAYTAALFVLQFAM
PITVIAVAXITIAVTLVKTKVIKQKTRADNIHVIRTVAIIVILFVICMLPNQIAWILMDF
GGKKDXSEKFWLLAEALMFFHSGXXPIIYGTLTRQFREGYIQYXKLTS
>Anthozoa_Aiptasia_AIPGENE3981_p1
MSNESIDK-VRLTIYITCLILGTIGCCIVLIALFTKKGCKTDHRILLANLAVTDMTTIWA
YVSVHFTLL---S---GPSFCNFYPM-LSVPLTTSIXTITSMAVIRYRRIVRMWSSNIKV
ITMIIWVICLWVASFLLLSPAMVVVRPT---G-RYCILAWTHPFQRKTYVFALFAFQYLI
PLIIISAAYIGIGHNLKHYE-ERENVKKENRDIIITLAIISVIFALFLMPLQIGSVMFEF
GGISKFVYMFMNYSDIFALVHCCINPFVYGIVPREFRERYSKVLSLLS
>Anthozoa_Aiptasia_AIPGENE3982_p1
M--------A---FFKQIYV------------V---------AN----------------
----------------G---------L-------SGFATS-----------NPV------
-------------------------------G--GCKEDWLSKMDGKIYTIVLVILQYVL
PLTLIAIAYVWIAVDLWKPRNGREKRRKENVQIVKTLATIVVLFAICMLPGHIAWLLGDF
YDEGKVAAVILRFFDILVYVHSCLNPIVYGTLTKYFRREYSRYIQLHS
>Anthozoa_Aiptasia_AIPGENE3983_p1
MLRDMLEASIASEHFVAVQLIGLVGHGLVLLVVLGKTGSRTASDVFIMNLSISXLTFLIL
SLTINSHSXT-GSFQFSLFYCKFVWPMITATFFASVFTLTSMAVHRCNGVLRPLKANVTA
RQATIWSGCVWILAVLPVSPLMIITGVTE--NEDDCXEKW-SLSSKQAFTVAMFLLQYAI
PLTIITIAYVQIVWCLRHRKIICKSAXRDNIQIIKTVAAIVILFAICMLPHEIIGFMFYF
GDNSKRLNRLLAYSAILLYVHSCLNPLVYGIITHQFYKEYKRYLDMKP
>Anthozoa_Aiptasia_AIPGENE4000_p1
MNNTTGRRDVYVGFTVVIFIFGLLGNTLVIAVL-GKKKKRSIHEMFVLNLALADGLFLLL
RLPLYVYEKYL-TYK-TDAYCRIMILLHTIFYFISIFTITAMAIYRCYVIVNXYRTKLTP
KTGYRIIGFVWFASFIIVLPIAVVSVSK---G-TECDEKWFHSSHADIYTAALFVLQFLL
PLSIIAVAYIKIGVFLVLHKAKREKRRKENKQVIMTLAVIVILFTICLLPGQIAWMVDAF
GSPDEKINVVYDASIILDFIHACVNPVIYALLTDSYRKGYXDVINMHP
>Anthozoa_Aiptasia_AIPGENE4021_p1
MDNDTPIKVLRLVLYGFIFLIGLVGNVLVMIVVRARGKRRIFHDYFLLNLAIADLLYILC
-LPADIYIEMA-HFPFTEVYCKLIYPLTTFAFSLSILTLTSMAVGRXYVMQGNARTPIKD
RXAYLWIAILWFSSLIXVLPLSITAQSA----PDACLEDWPSSDYRRAYTVALLVLQYIA
PLTIIGIAYVYIGFLLIHKKQLMLNIRQRNVQIIRTLAVIVILFALLMLPHEIAWMMIDF
GKSEKLGFIXIKYSPILTYLHSCSNPLVYGLMISQFRRDAKKCLKIDS
>Anthozoa_Aiptasia_AIPGENE4021_p2
-----------MYIYVVTLILGTIGNSLVXFSLLSRRRRRSANDIFILNLTVADLMVLXI
FIPYALYIR----WPFTEFVCKFTAPLITIALGGMIYTLTAMAVHRCLVITRPFRQECSI
RCAAVVVVVIWLASISLSIPKITATTSVTRPGXRLCRSIWKPISRKRSYTASLFVLRFAI
PFCIILISYVRIAIALLKTQARNVTNKHENMEVIKTLFTISFLFFILLLPFRITKLMLEF
GYQNDTLRNIYRLTATLTIAHCCVNPIIYGAFMRKFSNDYKRFFTLST
>Anthozoa_Aiptasia_AIPGENE4027_p1
MVNSKAAVIAKVFFLSVILAVSFVGNILIIFVVYKNHTLRRTINFFIVNIAVSDLILPTL
LLPREIVETVRKAWSTGQIACKLIYFLSDVSPTVSILSLIFMTIDRFLAVVFPLRVTLNS
KRRYCLIALTWIISAGFFSPYFYAMNVSKREGRNYCMLLWSRISIHKAFSAAISILFLVI
PFSTLTVLYSIILIKTRTTPEARLRQKQTAKRVTLMAFVIVLIFGLCWGPYNILLFLLIF
VWNW-HWPTFLFAVQFLCYSNAAINPCVYFIFIKNFRRGLMKQLLLTS
>Anthozoa_Aiptasia_AIPGENE4069_p1
MXNXDXEKYTILGFFIATFVIGLVGNVLVLXIVVKKRVKRTANDVFIMNXAVSDLTMIFF
-LPLQISELFG-XFPGNVFTCNFVRPLMTVTFFVSIFTLTTMAVYRCKVILNPLRPEMKE
LVAILVVVIIWIVSFICVLPLMIVNKPT---GQPPCQENWPSDSHXKSYTIALVILQYIL
PLLIIAVAYVRIGLDLYRARLNFKARKRENKQVIKTLATIVVMFALCLLPGQVTWLLADF
SEMSDSLKIWMELGLVASVFHSCINPLVYGTLTRQFRRGYIKYLSIAT
>Anthozoa_Aiptasia_AIPGENE4108_p1
-----------------------------MFLFHRNQRMKNATSYLIVNMAISEILALIF
VIIINLAFKILNSYVFALVFCKXTSFMETFCHNLAMLSLTVISLDXFLAVQFPLRRMITR
SRAKKIIAALWFVAFLTMSPKLYGVRHKNRNGNLVCFASWDPKNTDMILLIIQVSVFHVT
QLCIMAVLYSITVHKLWXRRINQRLEHQTKVNVLKMCITVVVVFAFCWLPLYTVIVVS-Y
NVLVPIPRKVFDALFXLSLTSYAINPLIYFIFSKDYXNGFWDIVSDQN
>Anthozoa_Aiptasia_AIPGENE4115_p1
M------------LFSLVKI----THSRSLYIVLRNRRLRTPTNYLITNMAISDFIMTIV
AVPTAVXFITYFSWYLGIASCKALGFLQGTTIAASIFTXTAIAFERFNAIVFPMRSTMRS
CSTIWVIAAVWYCACLVTSPILFVNTIKIXKNKPYCVEEWKPERSSIIYTIVSLVLLYAL
PLXVIALLYACVVYTVWLRRIIRKLQXKVRKNVVKMLITVVVVFAVCWLPMHLMVLLQLA
SQYYGIPPDVHLTAFILAHSTGAINFMIYVAFSEDYKQGFKSLFELKK
>Anthozoa_Aiptasia_AIPGENE4118_p1
MGND-RTKAVLISMTAIGSLSSLVSNSIIIHSVRVNRYMHTTTNYFIVNMACADILLAVA
GTPYTIAFTISFAWFLGWVTCVAYTVFRFTISFCSTFSLVVISADRLMAVSRPMKYKNYV
SSSKYLVMLTWLVSVGLALSTIGGQDLVTLQGSTYCF---PNNST-KV--LIVVFAGILS
PLILVIMLCFAIGYKVWKRKVGQQAADRTSRKVNYMIISVALAFILTSGALFISSLFLHY
-P--SIVGILFPISYSFTYLNGLFNIVIFYVFSENYRSACRALFTISE
>Anthozoa_Aiptasia_AIPGENE4125_p1
MANTQAETILKLTAYMIAFTVAVIGNVLVIVIVLRKTQFKTTTNLFIINMAFSDVIMALA
CIPITMYAIGYNAW-FGRAICKLIPFVQGLSIAVSILTLTTLAGDRFVAIV--F------
-----------------NAPTLYNMRLHEDENTPYCRENWQPQKSAKIYTIVLFVFLYAV
PLMLITFFYAALIRELWQGSTNQTRAFSENKSVLKMVLTVVVIFAVSWLPIHVVPFVTIF
ATDPGVSPTITFIGWFMGHASSAINPVVYLVFNDNFRREVLKLFSISS
>Anthozoa_Aiptasia_AIPGENE4310_p1
MHNGFDMRTVQLMCFPLIIVVGLAGNALICVAVRRRSRLR-VHDCFILNLATTDLATCLI
SIPFDFVEVLIGKWPF-------------------VYTLLCMSLERRXAIIRPFMPKVKR
CLVVGGICVVWVFSISLMGPYAAILDVKYSNDSRACIENWPAKSHAKIFTLAVFIVLFLL
PLFAITTNYVAISSKLWKDIQLIKARAQRNMRIVKIFVLAVIVFAVCMVPNHIMWIWHDF
GSGKKHFTTILVFCNILIYANSAINPFIFMSLHSQYCKDF-SLLHIEK
>Anthozoa_Aiptasia_AIPGENE5171_p1
MVNSLEFRIVKISIYVIIFLLTIIGNGLVISVIXHDRRMRSSSHILVFNLAICDLITPTI
SLPFDLAYEXLYHWPFXSTMCKLLWPAQTFSATSSALILTAIXIDRYRALVFPFKVRWAG
K-FCLMICSLYVLSILVVVPYVYVLREVKVGETFDCTEXWPNKKFRQAYTMLLCLLQYFL
PLFIMVAXYSITLRSLFNNSKLKEMRKEQHFKVTKMFIMXVIVFAISMFPNQVFWLWVDY
GTLAEYFSMTSIICRIFTYSNSVLNPFIYGLYSKDFRKGYRKA-QIKS
>Anthozoa_Aiptasia_AIPGENE5442_p1
---NSVLKVLHLLSYVAICLIGTFGNMLVLLV-TRKQRMRTVTNVFIANLALADLAVCVF
SIPISLAYTSLGYWPFGQVLCQTMPYLQXVTVCASVGTLTAIACDRFIVIVYPTKRKLKI
SQTWMSIAFIWGLSAVVTIPVNLHSEVVDDNGRSFCMEIWPSRVSQLTYAMIVFLVLFLL
PLCAMSIMYAAIIYKLKKLH-TQQATLRTHKKVVKMLVVVIVTFAVCWIPYHVTFLYYDI
LKYDEELTNLVLFIQWLMYANSACNPIVYAVCNLNYRKEFIHMLSCNS
>Anthozoa_Aiptasia_AIPGENE5455_p1
MTNPEAMRWIRIVAYGLVFLFGVLGNLMVVLA-FRQPKMRTVPNLFISNLAMADGVVSLV
NVPLVALHAHLSYWPYGEFLCKLLPFLQGVSLAASVGTMMAISIDRYMVIVRYDRPKLTL
VKAKIWIAVIWIISCIIPSPIIGYSNIMTVPGRPKCVETWPNPAAVKAFSMMVFLXLYCI
PLIITCTFXGLIARAFKN--LAQKVSHKAXRRIVRMFLIVVFLFALCWLPYHVLFLYMDY
VLRQSTIVSLVLFVQWLIFANSAXNPIVYAVFNTNYRRQFMNMANVKA
>Anthozoa_Aiptasia_AIPGENE5594_p1
------------------------------------------MNFTEMNSTSGK------
------------------------------------------------------------
-------------------------------DALMCTETWDTKEQLHSYQLY--IACYYL
FVLQISVLYFIIGCKLYRREPGKAKLSQDKKKILQMLFSVVLLFAFSWLPYIINKMLNIF
PPTNKSPDVFVFVGNFLXLLNSVANPIVYAVLNKNFRIXFRHAIEISN
>Anthozoa_Aiptasia_AIPGENE5662_p1
MSNNQNVXIVQMFFYCMITCIGATGNILICIAILRRRQ-HKISEYFIFNLSVTDLAVCTI
SIPLDVVERILGYWPYGTVLCKIIYPFQTILMSVSVSTLLAMSLERYRVIMHPFKPRIKV
HKSRSIIAGMWAGSIILVLPYVXVLSHD---G-QNCIEKWPSDTFVQAYTMSVFIVLYLC
PLSIITVAYSLVGAKLYRDINMLKSRAHRNLRIVKIFIVAVCAFAVCFLPTHVMWVWHDF
GSGSSNFTNLLVXANILVYFNSCVNPFIFGTLQTQFRRSFKRLFEIKT
>Anthozoa_Aiptasia_AIPGENE5769_p1
MDNPTAMRVIQVLLLCVIMVGALLCNSLVISVFLTNPSLHKTVNYFLVNMAISDLLCPIV
AIPKRLVMLITSSWQAGLILCKVQPLLQDLSLAVSILSIICITVDRFYAVKRPLRISLPD
KARCLTIVLIWLLAFLNYSPYLDAFELAIYHGKTYCNLKWTP-KSVTIFITYVAVLYGVL
PWILVVILYGFIMVCLRRAKVQSLMQHRRTASVTRQAFAIVFAFAVCTFPQTVIFMILAY
YYKFPYWPQLYFATEFMLFANSVLNPCICLFLNENYRNGLWRLLPIEN
>Anthozoa_Aiptasia_AIPGENE5928_p1
MGNKETLRVMKLVGYTVVFAAGFLLXVLLLLAVTRKRRHKNTSKIIMQNLGVADILLLVS
TIPFDAAWHEVQEYPYGAGMCKFLWPFQTACFQAIVFTYVILSFHRTYGVKTRLFGQMKS
VYGYLVVLIVWIXSFATVIPYMVXLKHTS--GKDSCDEDWEQIEHRQTYTVFLFLLQYLI
PLLVMSVLYFITLXELKAYSSMVAHRANRHGRVNLMLIAYLVMFAILLLPHQIMWFMLDF
GNGAKYFFDVLNFLYVFTYAITVTNAILFFMFNDEFKSDMWYFLSMEI
>Anthozoa_Aiptasia_AIPGENE6427_p1
MFNNPKAEWAKVVTYIALLITSIVGNVIVIRVFTTGQRMRTEVNFLIINVAIADLLIAVI
NMPMMVRYFVRPVWFWGEFWCKSDNFVSGISQICCILSMTAIAFNRYFAIMFPLKTPLNA
KKTKLVILLIWLCSCAITSPVLYAMRVKEQHGEYHCTEDWSPNQTPKYYTLALFTLMYVI
PLCLITYLYSCVIHKVWIRHVNQRLEDVAKRRVLKMLITVVIAFALCWLPFHIYLIMVNF
YYGIDISPMILFLGLLLGHSNSAINPWIYFIFNKDYRRNLKDLCTIKS
>Anthozoa_Aiptasia_AIPGENE6581_p1
MVNPVALKVSRQVLLITLALLGVLGXLXVXIVITKRANMKTTMNLYXRNLAIADLGVLLI
NFPLTTVAESTTRYPFGKFFCLFIAPAXEIFYGASIWSITIIAIERYRNIISRRSFRASS
RKITXKILVIWFVSFLVAVPMYPIMFYKEDRQGIMCYPDWPK-SMILPYTVGLAIFWYLL
PLGIITFTYVKISRRLVQSNQ--------------------------------------F
--T-K-------------------NPVVYYISSKEFRKVVVGYMTMNS
>Anthozoa_Aiptasia_AIPGENE6583_p1
MTNPTAVKIIFLXVEIGFSLIGVLGNLLXVIVITKRANMKXTMNLYLRNLAIADVGVLVV
IWPLFTMTARTNDWPLGEFFCLYILPATDIFYGASIWSITIIAIERXRNIISRRSFRASS
RKITXKILVIWFVSFLVAXPMYPIMFYKEDRQGIXCYPDWPKGLMVKIYTFVLAAFWYVT
PLAIITATYSKISSQLKQSTLEEKQRLKQNKKAKRILTPLVIVFAITMLPFNVFRFLASF
NGDFKYYYFFGSLCVLGVVINSAVDPXVYXXSSKEFRKVLEPMLKMTN
>Anthozoa_Aiptasia_AIPGENE6798_p1
MSN--DEARVKQGFYTVAFALGTIGNILVLIVVAGRRERRTVNDIFIVNLAIADLMYLFL
CLPTNFFIAELGR-VXSDFYCRFVWPMMTVXICISIFTLTSMAIHRRQVILNPFKPEIKH
RYVVLWILXIWMLGIIVVIPLIIVLSSKQVE-PYGCEESWPSEKYRKAYTAALFVVQYAL
PLLIIAVEYVRIGRDLFKPRGTDPARQKENMQVIKTLATIVTLFALTMLPAQLAWMLIDF
GAEXKVGWFFYRICEWLLYTHACLNPIVYGSVGKHYRRDYIKYIKFTE
>Anthozoa_Aiptasia_AIPGENE6832_p1
MQNPLGSYIFRLLLYAIIFLLSLFGNVLVIWIVYRTRELHTVTGYLICNLSVADFGVSLF
CVPFTLAYAELKVWLFGLAMCKILWAFQTSAIMASVSTLLAISFDRFRSIAYPYEPRISI
SKVKFIIAGVWILSFFVGLPFLIINKVVPYKNGEICVEVWPKVIYRQVYTXLSFLLTYGL
PLPLMAVWYGIVVYKLEKAADEGFRVAQAKGKVIRMLIMVVVAYFTCFLPYHVLMMWAEF
GNRSGYFWILQSYSVVLVFLNSCINPMLYYFFSEQFRRGFKKAVRIPK
>Anthozoa_Aiptasia_AIPGENE6833_p1
MQNPLGSYIFRLLLYAIIFLLSLFGNVLVIWIVYRTRELHTVTGYLICNLSVADFGVSLF
CVPFTLAYAELKVWLFGLAMCKILWAFQTSAIMASVSTLLAISFDRFRSIAYPYEPRISI
SKVKFIIAGVWILSFFVGLPFLIINKVVPYKNGEICVEVWPKVIYRQVYTXLSFLLTYGL
PLPLMAVWYGIVVYKLEKAADEGFRVAQAKGKVIRMLIMVVVAYFTCFLPYHVLMMWAEF
GNRSGYFWILQSYSVVLVFLNSCINPMLYYFFSEQFRRGFKKAVRYPS
>Anthozoa_Aiptasia_AIPGENE8165_p1
MTNRLDFKICKYALYGVIFLISFVGNSFVCVVVWKKAGMKTVMNYFLVNLAAADLAFTLI
CIPFDLPVQENYKWPFHESLCKVIFPLQTMCAFASVFTLTAISLSRYWAVVYPMKLQLNL
PVTRVVICLIWLTSLIFVVPYSLVLHVNP--ETEECKENWPNKSYRSTYTVSIFVIQYVI
PLGIIFWAYVKIYFELTKSSAQRDEHAHETRKVLRMAIAVTVLFAICMLPNHVVWLIMDF
SRNSMGCSSWLVITNLCVFANSACDPIVYTVFHEKYRKEFRRYVALVN
>Anthozoa_Aiptasia_AIPGENE9617_p1
MQNTGLEVAFKVIAFSLVLFLALIGNTLVVWVVHKSTSMRKKINLFIVNLAVSDLLLALF
VIPRIITETVLGIWLAGLALCRIVIFIQDVATAVSLQSLVIIAFDRFCAVVYPLRIATPC
TTRLVVIPMTWVVACALHSPDLFIYKLLPMDNTSKCAQVWSTEKIASRYYMAIFCLFVII
PMILLTVLYASIFIHLRRRGKQVGKRKEQEWNVLKMALAIVLGFAVCYGPFNALIFLRIF
KWNI-RIKTLYFVTTFLVYFNTALNPIIYFAFSENFRLGFKRVFSLSS
>Anthozoa_Aiptasia_AIPGENE9627_p1
MDNSQEKVVMKILAYSTIFCVALAGNARVILLVLQSSNMRRTINLFVVNMAISDLLISLF
AMPRMMIEIVDGIWYIGNALCKLYFFVQDTATAVSMESLIIIACDRYFALAYPTHAAPTT
KRRILIIATTWIIAIAVHFPYLLIYNIQIGPDGSVCMHTWSXANMTRNYYFIQFTLFVII
PIVLLTALYSGILYKLKQQEYSSSSKRRREYHVLKMAIAILAGFAICWVPFNTYVFIAVF
IWKF-NLEDLRFFVFFMAYSNSAINPCIYIYFSRNFQKLSKRHLRIRD
>Anthozoa_Aiptasia_AIPGENE9661_p1
-------------------------------------------------MAVSDLLFTMI
AVPRTI----------GELL-------SKISKTWYLTGLLAIAVDRYYAVVYPMRTGVTS
TFRKILVTCIWLIAMVFHVPYFLAFRLQTVSKVTICIYHWKNVSSGKAYFALSSGFLFIL
PLLVMSAIYTIILISIRSRKILRRHKIKRNRKVLTMVLAVLFAFLVCWLPMNIYGYLLFF
QWYM-TQPLEKLVILCIAYSNAAVNPFIYFALSENYRHAALHLMELTE
>Anthozoa_Aiptasia_AIPGENE9669_p1
M-NNQQEKIIXMTAYSVILVVSLFGNILIAAVILSNKNLKKPTNYFILNMAISDLITPLM
AIPKTLSRVLISEWLIGNILIPAVILISDLIIPISSECLILITIDRFSAVVYPMKHYISS
KTSKVSILATRLMGMSIHAVYLYIYEVVTIRGMNVCRAGWYTEIFVRNYFLIVFFLLAAM
PVVVMAVAYTIIIHEQKMF--KEAKEKTRNRAVSSLSEKVEVGFKSCFSPFLSRVLLCSQ
EWQN-NLTRELF----LTSEQGAWAPEVYFYFVESERKGLKKLTEXXD
>Anthozoa_Aiptasia_AIPGENE9736_p1
------------------------GNSVVIFVVLRNRSMRRTVNYFIVNMSIADLLVTIT
YMPRVVSLWFAYVWQTGLVFCKIACF-NEVAIXVAIFTIIAISIDRFLAVVFPLRRLITI
PICQTMIGFMWLAAIAAAFSEFYAIELRTFNGDIYCYLDLDYEGSSKAYFNFIIIGFFAI
PFTAIIILYSGIIAVLLKRRRQKRRREETKKKVLKMVMAVVGT-----------------
--------------------YCRA------VVETTEKEGPEHTI----
>Anthozoa_Aiptasia_AIPGENE9737_p1
MSNP--EFIASVVVLGLVSLVGLLGNALVVSIITTTRKQKTAVQIFILHLAVSDLMVCLL
CIPLTLLVNFN--FPTEHNLCKVTRFTQFLAPSSSIAILTVISIDRFYSLVKPFKRNSAF
TKPCVXLLTAWCYAAAIFVPTFYFAKMEGLDKMYYCITI-PNSLAGFIYLLFLFIASFLV
PLITMIVLYSRVGKAVWSRVRSLSVLERSRKRVTRMLLIVVVVFLICWSPFVIYTGFIEW
APFPNPADSVRLITYCIGLFNSICNPFIYYFNSESSRKDSLKVVAFTV
>Anthozoa_Aiptasia_AIPGENE9739_p1
M-----------------------GNGLVLAIIVRRSGFKSTVQLFIVHLAISDLFVCIL
CIPMTIFSNF--HYPGGIVLCKIVRFVQFVAPTISISILTVISIDRWLSIARPILSKACM
FRPFWLITFAWLFSTLQFLPTFYFSTLVPINTVFYCTPI-PKSLPGKLFLMIIFLASFVF
PVSAMGVLYTCVARAVWNRGDTSKYMQDSKKKVTRTLLIVVAVFLICWTPFVVYTGFLEF
-P--NPMDAVRLGLYGLGLFNSVCNPFIYYFNGVNLR--V--LISMSP
>Anthozoa_Aiptasia_AIPGENE9849_p1
MENSFPILLTKYFLLTLLILIGVIGNIVVVIVTTKRKAFNSSLDLFVKNLAIADLGFLLL
VTPSGVLRVELYQWPFGEYVCLYVFPMLDLFYGASVWTIAAIAIERYRNIVGMAXVHRTK
RSVKILVVLVWCFSFVVCIPVYVSVTYIK--DPPICTVQWTDLLAFKIWLGFSVFLSYVL
PLGVVIWTYVVISRQLSRSSTQDSSRLTQNRRAKNILTPVAVLFAVSMFPNSAIKLVLIF
WTINPYYLIIFFIVIIFGCANSAFNPIVYCIVSREFRNAFKTLFATRS
>Anthozoa_Aiptasia_AIPGENE9880_p1
MDNTLTERWVKTSACIVVLIVSVLANTFIIFIVNHKQRIKTVTNCLVANMACSDLLIGLI
NMPNMIXEEVTSALPFGSFIC---------------------------------------
---------CWXTAFIMSSPLLYANKIYLYDXXYECAEDWXPMXAVKTYTLITFTLLYAL
PLITIXFLYAXVVYRLWHQSVSRKNRSKAKKXVLKMLIAIVLAFAFCWLPYHIYFFLXVF
YPPYXAPLKLYFSSKFLAYANSAXSPCIFIMFDKGVNRYISQKIQLTT
>Anthozoa_Aiptasia_AIPGENE9897_p1
MFNSRLENVIKIVLYIVAMVVSLGGNTLLIYAVKQRKRMHTVTNFLIINMAAADLFITVF
NMPTYLEILITYDWMXXVLLCKLVLFIQGVSVTCSVLTLTVLSVHRFVSVFFPWKKLMNT
KNVKFAIAGIWIASFLFISPLLYALNVMXHNRMLVCDERWSXKQAPKNYTIVLFVLLYMA
PLLIMAVLYSCLIYKLWFRELDKSKHAKSKKLVLKMLVTVVVVFALCWLPMHVRSFFVFF
SKDG-LPSFLEFIGYFLGHANSALNPCIYVSFSESYRHTFKTVLELQK
>Anthozoa_Aiptasia_AIPGENE9918_p1
MNNESSSQKIQLAVYVFTFLLGSVXNILVLVIVKGKRSRRTVNDLYIMNLALSDLLFIAF
-LXLYVYTMLD---P-----------------------IEFATVHRCYVILNPFKPEMRH
RTAYITIAIIWIISFIFITPLMVVNNSFSPHG--XVESGWPSKNHKRAYTTSLVVLQYVL
PLTIISVAYIRIIIDLNRGSAAHHQFRKENLQIVKTLATIVIXFAVCLLPGQIFWMLVDF
GVS--VSDLFYSVXIIXSALHSCLNPIVYGTVTKQFRRDYMRYLNTAT
>Medusozoa_Hydra_AEP_3_G005298
MDNP--LK-VQNVVFISIAVLAMFGNGIFLVSVLRSKRKHGLSEYLVCNLAFCNFFLVVT
SIPLQVIEINIGYFPLGSYGCYIMYPLATWALISVTETLLFLSFERFIAIKYPFKYIQLK
KFSKMIIWIFHLISIASVIPYAINLHIVEHGNLPQCEEKWSK-QISSIYTVSMFVIQYGI
PLPVMSAFYIVAIIEIKKQNDNSQKRQKQTVSIFKLFLIIVFLFAICMIPNQIVWLCKAF
DKVS-VSGTWSTICYWLTYTNSVLNPILYGI-NNRFRKFYKVLFNFHS
>Medusozoa_Hydra_AEP_3_G006494
MVNKKISRELHYIAHISILLFALIGNIWLIHSIVKKRRKRDISGKFIANLAVCNLTLVLS
SSPVDIAEIEIGYFPFGSIGCHILHPLSTIAVISMSLALILLALERFVAVLYPFKYFKLQ
KFQLGVVVISHLISFSIVFPYGWTLHIVNINGRPYCEESWSE-KSSSLYSIILFAVEYGI
PLPIICVLYFMIWKKLNSNNRTERERTKHTLALLRLFIAIVVVFAIFMLPNQITWLYVAS
TGL-QVNNEWTTVAYWLTYTSSVLNPVIYGT-NQKFPKLIHKL-SFSR
>Medusozoa_Hydra_AEP_3_G006940
MENP---TSVQITINIFILVFAFFGNSFVVLFVLKTKK-KALSNRIIMNLAICDLTLVFS
SIPLHIVELYLGYFPLGKIGCHTIHPLSTMAVISGSLTLVFLAIERFVAICFPFMYFRIA
N-RSHYLLLTHLSALCCVIPYSATLKISVVEGKPQCSESWSR-TSSLTYTVFLFAVQYGV
PLPIICFLYFIMWFKLKATNDKQKSRKKQTLSMFRLFMTLVIVFATFMLPNQITWLYMVF
SKNPN--KIWQIIAYWLTYTNAVINPLIYGT-NQKYHLFLKKLIIVQS
>Medusozoa_Hydra_AEP_3_G006941
MTNP----VIQCIVGSLILAFACSGNCFLILSCMKKKK-KSMSCKSIMNLALCDLMLVVS
SIPTQIVEMQYGYFPFGAFGCHVLHPFSTMAVISAALTLVYLAFERYVAICHPFLYYKIA
N-KSQLLILTHLTALSCVIPYGVTLSVRLDNGKPQCIESWNK-RSSFIYSITLFAVQYGL
PLPIICFLYFLLGESL-------------KKQMMNMFDALNVYIILL-----------D-
----------------LVY-----QTIDYQIIDVHYR--YQKIL----
>Medusozoa_Hydra_AEP_4_G007703
MGN--EINNVLVTTYILIIFLSIIGNCAVFTVVAANRHMRTVTNLLICNSSVADLLITFL
PTTYEVLDLVKGVWSMGSFMCSFLYLCNYCSVSASIFTLLVLAVDRYCAIMNPFKKLVTL
NMLKFIIPVIWTSSLCFASPVLFTQKVIIENNKKVCAETWPNAESARHYTVVLFTCLYLI
PLIIILILYSIMAIKLTSSVSNQKKSVLRKRRVIRMLVAVVMNFAICWGPVHIIQFLSYF
HPFYQALRKAAYFGYVIQYANSSINPMLYFLLSVTYRKGLRHALKITK
>Medusozoa_Hydra_AEP_5_G009121
MFNSKWFTTLIYFAYVITFLIGFFGNLLVCLVIHR-KKNKKIIHILTLNLAVSDLIVLLV
YLPMEAYQIHTWVWGLGTVLCQILYPVNSCTVNASIYTLVVITRDRYIAIKQPMTAIKKA
SSVVRWIIGIWIFAFLLSMPLMFVVNAS----TMYCNEHWPNIHLSRVYWFTIFAIQFVI
PLIFIVLTYILIIYHIQFQNLANRRRKKQLNKILKMIVVLVIVYFICVLPQHTVFVVSTI
SPNVEFINYIFVTANFFMIANSSINPVIYGTLNDEIKKGVKKLLKVFS
>Medusozoa_Hydra_AEP_5_G009125
MLNTRWFKSLLYTVYALTFFIGFIGNVLVCVVIKQHTR-KRIIHLLTFNLAICDLIVLLV
YLPMETYQLYNLDWGLGKVMCQILYPVNSCTVNASIYTLVVITRDRYIAVKQPMAARQQV
SSINRWIFGIWVFSFALTLPLLFVVNIVEDNSKKYCTENWPNPKLENVYWFTIFAIQFVV
PLGFIVLTYFLIIFHLQSQNAMELRRKRQLNKILKMIFIWVLVYCICVLPQHTVYFAKFF
NDFAKYSNYISLITNYFMIVNSSINPIIYGVLNDEIKKGAKKLLTLNS
>Medusozoa_Hydra_AEP_5_G010112
MWNNPWIQLPYTIIQYIVLILSILGNSLLIITLVRIRKLKKFVDKLIFNLGACNLLMVVV
SIPADILLRASNNFPFGLFGCKIINPVSTYAVNTGVFTLMVIAFERWKVVAQPFGLVNKG
LRAALIIVTIHGCGLGSIIPYMFTLRLKLKEGKIICEEGWSN--SARVYTVVLFAVQYAV
PVPIMLGFYTKAWLIVQNMNIALQQRFRQSRDLLKTFTVVVTVFVIFMLPNQIYWMTLYF
SHIS-QNECAVNIVYILTYANCVLNPWIYGGLNRTFRKDFKYLL----
>Medusozoa_Hydra_AEP_5_G010119
MGNQQWIVFTFTVTRYIILIFSVLGNVFLVVALIKIRRYKKFVDKLIINLSVVNVLLVSV
SIPAELILRASKNVLLGHVGCKLLTPISTYAVNTGVFTLLVIAFERWKVVAQPFSLINDG
LRSVLIILTIHIFGIGTVIPFMVTLRMENHQVPYECKETWSD-QSARLYTVALFAMQYVI
PVPIMLAFYARAWIIIQKRNLAFERRFRQSRDLLRTFTVVVMVFVIFMLPNQIYWITVTF
NKSNNPNPVIYNVVYILTYANCVFNPWIYGGLNERFRKDFKRVINHNS
>Medusozoa_Hydra_AEP_5_G010121
M-NEKWIKLTFTVTRYIILILGILGNALLIIALIKIRRYKKFVDKLIINSCAINVLLVSV
SIPADLITRASQSYPFGDVGCKLLLPVSTYAVNTGVFTLLVIAFERWKVVAQPFSLINDG
LRSVLIILTIHLCGIGTVIPYVVTLHIQPESSRLECSETWS-YDSARLYTVALFAMQYVI
PVPIMLAFYLKAWVIIQRRNLALERRFRQSRDLLRTFTVVVMVFVVFMLPNQIYWITLYF
SQN--QNHIVYNVVYILTYANCVFNPWIYGGLNQRFRKDFRCVM----
>Medusozoa_Hydra_AEP_7_G012835
M---------------VL---------------Y-NQS-HT-QN----------------
------------SW-FADSLIKYSHEVLSLFHSITIGTLLVITIDRTRGLIQPFKWRAST
RYSKFTILGVWIISLIVNIPLFIISEIKTNEGDLVCIETWPNALSGLIYWNFMFVLSFAI
PLLIITVAHIVMIYIVVKET--DSKHRKQNQRMISMLVALVLVFSICTGYQHVYFYMIEY
FKDKKTWALLFGSSNFVVSLQAALNPVIYGTLRHDFNKAFHYIFNLST
>Medusozoa_Hydra_AEP_7_G012836
MRNEDSF-IVCLLFYGIILVVGIIGNTLTFAVVVLNKSMRRSIHFYTINLSLADGLLLLI
YVPTQTKMTYDLYWHMGKTMCSFCNFTISLCLSASVGTLIAISADRMRAVINPFSWKASQ
HLSKIIIPIIWIASAAIAFPVAYVANLKPEDNSTMCVEEWPSGKLGLGYWITIMIIQYIL
PLAFMAFINGVILYKIKQSG---NSINTLHKRMLRMIILLLITYAVCTGMQHMVYFATIM
NN--KQYPYLFVSSNLVVSLQAAINPLIYGTNRNDFEQAIIGIFEIER
>Medusozoa_Hydra_AEP_7_G012837
MLNTKDTLLLFHTMYVLVMCFGIFGNILTCSVILLNKSMRKSIHFYTFNLAVCDLMILFV
YVPTQMIYIQHLHWTLGFAMCKLTYLVLPVSLFSTIGTLLAITIDRARGLIQPFKWRAST
RYSKFTICGVWLISLLVNTPLFITSTIRTNTDKLICAEKWPSLSSELIYWNIMFVLSFVI
PLLIIIVAHIVMIYVMMKET--NSAHREQNKRVIRMLVALVMIFSICTGYQHVYFYLSNF
YNK-NTWNLMFASSNFVVSLQAALNPVIYGTLRHDFNKAFLYIISVST
>Medusozoa_Hydra_AEP_9_G015564
MHNPTGLTIGLVFFYSSVSFTAIVSNLLILTAVFRQVVPRNTVNIFLSSLAVSDLLMVLL
SI-FDCVAFIFESWVFSEGWCKMQSYLLELSFCASTFTLVAVSCERYLLLCFPHKKRRTK
RTIYKMVLFVWFISLCVCSPLLDGYAVTKSLGELSCTNRW-SIKHQRIFYGLYSVVVYLL
PLFIMAFVHWRISCSVKHKKEREKVRASKRMKAIRLLFVVTVTFFILWSPFTFFRILRLA
GI--EIHGYLYKLSELLIFSSTAVNGFIYAFMSLPFRNSFKALIRLGT
>Medusozoa_Hydra_AEP_11_G019576
M--STPIVVAFGIYYFPVLLIGLVGNIFIIVAVLKYNHMKKVVNVFLANLALSDLLFAVL
TIFDS-YTLYRGEWVFGEIFCRMQGTLIEVSYTVSVLTLTAVSAERYFSICYPFRKKHTY
QQSQVLSFVLWLLGFLFCAVLLHGYTTQATDGQVKCENNW-SSTTRLAFYITHSIFVYFL
PISFMCWSHIKISRVLIQPKKNKHEAKMKSLKVVKLLVAVTMVFFVLWTPFIALRLLKYL
GVK--VPNNVWRISQLLILGTTAANCVIYSLISKPFRLAFKGLL----
>Medusozoa_Hydra_AEP_11_G020069
MCN-MPFKMAMTWLYATIFVVGLPGNILVILTIIRVKQLRNVRNGFIANLAVSDLINILW
CLPTSLVSLYV-PWPYGRFVCKYIFPISDVVIANTIFTMMQITVDRYRAICYPFSRKVSF
KTTLYIIIVTWIFSYICGLPLVGSFEISS--GKKSCNLNLKN-AEKIAHRILLFVILFII
PFIVVLFCILHMRRGLSNMLKQLVYRTQKNKKILKVLLIIFSSFTFCIFPIQVLLIDNVF
KGPSKYASIVYQIAIALLFFNSIMNPIILYALSTDFRQGYRKLLKVEQ
>Medusozoa_Hydra_AEP_12_G021477
MSNDHVEAIVIVTLLVVIMIISLFGNLIVVVIVTKKRRMQTFTNWMILNLSIADLWVALL
SIPLEIPMELNKQWIYGKTFCSIFYPLQTSCVYGSVFTLVALSFSRFWAIVKPFNRQPNI
FMAKVLIGFIWICSFIVVIPYMSVLNYSEDDGVQHCEEKWTN-TQKRTYTIALFLFQYVF
PLTIICMAYIYIIRELCYRKKNCKIKQLETKKVVKLLCIITMTFAICVLPYHIFALCVEF
GALDEKNNIISLICYIFLYTNSALNPVIYNIFNAEFRESFKELYKYSE
>Medusozoa_Hydra_AEP_12_G021478
MQNDRSHVAVMVTLLIFIMVIALIGNIIVVIVVTKKKRMQTFTNWMILNLSIADLWVALL
SIPLDIPMELNQRWIYGKILCSLIYPLQTSSVYGSVFTLVALSLSRFWAIAKPFKRQPNI
FAAKTIIAVIWFCSLVVVIPYMLVLKYSESNGVQSCSENWTE-KQRKTYTIAIFVFQYVF
PLMIISIAYTYIIRELCSQKNNCRRKQQESKKVVKLLCIITLVFAICILPYHIFALCEEF
EILNESNYILHLTCYIFLYAHSAINPFIYNIFNTEFRDSFKELCTIST
>Polypodium_GBGH01000918_1__p1
MFNTVALRVTTWFLYVMVILTGFVGNLATLLSVMLNRSMRMATHVFICSLTLADLVVLMI
YVPTELLRLELMKWTLGGFACSATQGLTSLFVVGSIYSIVAITWDRYRAILYPLTWRGSL
LVKSRALIVVWGFAFVVSVPLAYYSGLIMIKGMNFCVEIWRSTEAQVTYWSIMLLIQFII
PFTFILYWYWRITNLIKIKSM-ETPMMLDSKQVTNMVIILCVIFFVCNAPQHVYFFIAHS
SKSLTTHHVVTRFCNFLLILQCSVNPYVYSFIKKDFNLAIKKLLRLTT
>Polypodium_GBGH01017840_1__p1
MFNPTDFFIPLAVLFGVVFLISIAGNALVIIAVVRTPKMRTPVSLFFCNLSSADLVFTFL
AL-FSMLDLVMGKWAMGLGFCKFQGAALESAYTVAIFTLSAISAERFRSLRNPRLSRYST
GRTLTIMGTLWVTAVLISSPLLHAYGLNTNRNRTLCGINWPQ-VAQR-YYVAMTVLSYGL
PLLWMAAAYSGLAKVMMKHKETRSTRIRHSSRVLVIVSLVMSAFLVLWTPMVVVRLIRLF
----PVQDVIWRISQLMALSSCAINPVIYAWKSKQLRTAFTNTI----
>Polypodium_GBGH01023499_1__p1
MGNPTA--LLNLIGLLIIGIVGAVGNLLTMLVVIRSRSMRRTIHVFIFGLAVANLMFIVT
HIPSWIVYFRDKRWLQGDFLCKLVQTCYHVVTFSGAYTIVAIAVDRYLAIFRPAAWRRST
LKTLFMLIAVWVCSCLLALPVAVQSAVD---ANNVCTTLWPSMASKVVYHTVCLLLQFLI
PLSSMIFFYARTVMVVKAHQK-N-ASQLPKVRVIKQAVILCVFYCVCNLPDSVMVMLMAM
YTNLST-MTAYRLARIIFAAQFALNPFLYSLLRQDFRHEMSRIFRISR
>Medusozoa_Rhopilema_TR102048_c0_g1_i1_p1
MENHSPLDIFRLTLSSAIFLLAIFGNIAAILYIFKHKQLRSIKNYYLINLNVADLFVAIF
CIPFTVIYYESKKWKFGWLFCKAMPSIQVMVVSASICTLATITWERYRAIIHPMTPRSTM
FGLRVKILTIWLWSTAVAAPSFYAYEYNEMLPLYQCQEIWPSHYQRQAYTAFIFLVNYAL
PLSFILIAYFIIVIRLKFGLTSERASKLLQNRFIKLMTLLISCFAICNLPIYVCFFIMDF
SVVE-LLSNAINFSQVLIWLNSCLNPFFYCALRGLLRESFRRLIRLQG
>Medusozoa_Rhopilema_TR118466_c0_g1_i1_p1
MLNPASLKIATRIIYVMIFITGVIGNIMVCYIIIKRNKRRSIHN-FTLNLALSDLLVLFI
YLPSQLHLFETMKWKLGEVMCRLTYLIVPLSVYASIGTLIAISRDRYYAVIHPMAS-LER
RSTKRALLCIWVVSFVFTIPLIAVARIQE--G--YCTEAWPKQFLYCFYWILAFCVQFAI
PVFLLTIAHALIVVHLKKLKLRVQARRRQQQRMIVMSVTLVLVYVICMLPQHIIFFWMSY
GNLQPYNMYIFQVANLLQILNSALNPVVYGTLNNDIKRGFVSVFDLRR
>Medusozoa_Rhopilema_TR122244_c0_g1_i1_p1
------------------------------------------------------------
-------------------------------MLTSTLTLAYISVDRFMCICYPSLGYTNR
VSPVRVIAAIWLFGTIFLCPFLIYCKKSSTTNSCDCRTAWPSPSQNRIYNFSIVFVGFYI
PFITMVFCYSKIIGRLWGTKEIGRDKSGKKKKSIKMMILATSLFFISWFPYTVLYLIKEM
KVGNSIIGKVWLFVQLIAFTNSAWNPFTYCVFSQDFRKGFKRIF----
>Medusozoa_Rhopilema_TR122965_c0_g1_i1_p1
M-----------------------------------------------------------
--------------------------------------------DK---L--P-------
----FLLIAIWIVSFAFASPMIFAQGLITENNKTYCIEYWKPTESPKHYTIILFTGLYAV
PLLVMSVLYTLIVVKLWRRNIAKLQALKQ--K----------------------------
------------------------------------------------
>Medusozoa_Rhopilema_TR30707_c0_g1_i1_p1
-QNPEHLSIFQVVLMIIIATIGSIGNTLVLLVITKRKHRCKTSSVLILNLAVCDTLVSVV
CIPLDLTWLISRRWVFGDALCNVIYPFQTSLPIVSSYTLMFMLFERNMIFSNRIRSNLRA
TTVKILAGITWALPFAMVAPYAFKLGIKT-GNSVSCEENWSNGFYRQMYTVALSVVEYLI
PIVLIITFVVKIIRCLRRERNTSKRRIRT-------------------------------
------------------------------------------------
>Medusozoa_Rhopilema_TR37833_c0_g1_i1_p1
MSNNVVDRNLQVVLFSLIIIVSLIGNFLIVAIVIKNKRMHTLSNLLIMNISLADLLVTLL
PMVWEIVRLYTGTWPLGSFMCVFAFFCVYMSVACSVLSLSAVSIDRYYLIVKPHSYSLKN
QYIKYIIFGIWASAFCFALPTILMQRVVTDKGKKQCVEAWKNKTSPRIYTAVLFVFLYVI
PLMMMTVLYSKLCLKLWMRNSSRKKAVMRKRKVVIMLIFMVLIFAIGWFPIFLVQFMTYF
DSRVSIPESLIFVGYFFEYLSSALNPYVYFVFSESFRHGLATLFRLNT
>Medusozoa_Rhopilema_TR39982_c1_g4_i1_p1
MSNSLVVTVFFLIFYTVVVSAAIIGNLLVILAVYKFQFMRTVVNLFLANLACSDFLFAIV
SIFDTVAYML-NGWFAGEASCKIQSYLIEVFYTCSILTLVAVSCERYLAICRPHLKSRSR
KQTFIVISIIWLTSVGFCSVLLYAYRIRMKLDVPICENQW-SHSDRRVFYTIHSIAVYLV
PLSIMIWAHHKISKIITKHKTSKYKNLRGRRKVIKILITVTVTFFILWTPFIIIRMLLYY
GL--PVHVYIWKGTQLLILSSTAVNGLIYALMSPQFRKCFKKLLTLKT
>Medusozoa_Rhopilema_TR40034_c1_g4_i1_p1
MPNGDFWKITARCIYIIVFILGTAGNLLTCYVIITRKFMRRVIHIYTFNLALSDLVVILL
YIPVEIVRNENLRWVMGQTMCKVCSFVTPTSLMASIFTLVAITLDRHRGVTKPFLWRGSK
KLLKWTIPGIWLVSITCSYPLFHYSAVQTHNGSKYCVEQWPSQLNTRIYWITMFLLTVVI
PLFIIIFANVHMIYVMKKVHNDQAEQHKQHRRMIRMVIALVLVYAICSSPQHITFFWFVY
GDLEALSKHIFKASNLMIIFQSAINPIIYGIGRKDFRTAFKNTFPLRN
>Medusozoa_Rhopilema_TR40499_c0_g1_i1_p1
MGNPTSFAKARIILYIISFLLSLIGNSCVVLVTLKKKKVNGAFKLLIAHLALVDFLYSCN
IIPNELYEAEMDRLP----MCTFKRLLRQAPYMASIGTVVVIAIERFKSISHDFSVRKSK
RRICVSLLIVWVVSFAVYIPETISLDTRD--GDIHCYKKM-NLTQIRANAVFLLLMEYVL
PLCIIGFCNYKVIAVIKSRQMNMQERDNEQKKSVRILLAIVIGFAVLALPNQIFFGYLDL
GNNYKKWD-ILQMIAIILLFHASFNAVLYSVVDKDFRCDVKELCEMTD
>Medusozoa_Rhopilema_TR40555_c0_g1_i1_p1
MNNVRVD-VALLPAYLIILVACVIGNSLVCLTVIKNPDMRKRWYYFLMNLSVADMGFALA
-TPVHVLQF--SRVDMGDIGCKLGVHIIDTFMITSIMTLAYISIDRYICICFPKVGYTKR
ANPILIIAAIWMLAMLFLSPFSIYCRKSNFANCCDCRYAWPSPTHYRVYKFLLAAIWFLI
PFTTMIFCYTKIVLQLWGRKGIDNDRSGKKKRSIKMMILATSLFFFSWFPYTMLYLLKEM
KVGNRVVGKFWLLIQLIAFANSAWNPFTYCIFSTDFRKGFKKIFCISS
>Medusozoa_Rhopilema_TR43380_c0_g1_i1_p1
MFSEPVSIQLQVAMFTLLVIFSLIGNSLVILIVAKNKRMHTVTNALITNMSVADILITIL
PMVWEIVRIIHGNWPLGGFMCTFMHMCIYLSVACSILSLQVITCDRFLAIMFPFNRTITK
KMLPYILVSIWVISVAYASPTIYAMELAEFAGDTYCIEKWNPKNSPVHYTIILFVGLYAL
PLLTMAVMYTAIAWKLWKRIITEKQLLKQKKNVIKMLLAITLSFAICWLPVFVMQFIMFT
SEYYSFPTWFIFFAFFMQYLGSTINPYIYFTFSGTYRRGLKNLVGLST
>Medusozoa_Rhopilema_TR43771_c0_g4_i1_p1
MVN-STISTIRISIYAVSLFFGLAGNSLVIITSILQRKQLSRSRFLIAHLSFTDIIFTLR
-LPLQFKLELENWWDYGTAWCKIFHGVNSMSMLASIGTMTVIAVERYRGITKPFLAKIKR
STLIYSLIIVWAIAVLTYSPAFALRQVIN--N--RCQEVHPNVAFSKVYSVLLVVIKYIL
PLSIIGWCYSKIVHAIRKRPKQQKRRRQDDKRIVRLLVVMVIAFAVMTLPASIWWLLYDF
ELFKDSPMQITEILATMVYLHSCVNPIVYFIMDGKFRSDVLDICHVGN
>Medusozoa_Rhopilema_TR49828_c0_g1_i1_p1
MLNPLAVTILLGTVYISASIIGTVGNILAMTTVIFNKRMQTVGNLLLLNLTISDLLVTSV
CMPTIVSYQVFPNWPYTESTCKWSKYIVQLSVLCSVMMLIAIAVHRYILV-HP-SNYYPQ
ISFKQFIVVYWLVAIAATIPSGLSTKLIMLSGKHLCIEVYSTREKER-FYMAVRVSTYLL
TVTILTIIYTFLAIKLRKSEMHDEERIRERKTAVKLLMAAAVTFMICWLPYVFHIIFCIW
PPSPKLREGFDICGNFLGLFNSVIDPYLYCYFSKSFRRGFKDILNIAK
>Medusozoa_Rhopilema_TR50346_c0_g1_i1_p1
MANSQGSLIFRYFLIALIFVLIIIGNSLTIHVVRNNRNLTSIKNYYIMNLSISDLLVGLV
CLPTTLLYYIMGPWVMGLFLCKLFPTLQIMVVSASIWTLTVITFERFLAIVHPLKPRSTS
RSVRFKVVAVWIWSFIIALPSFIAYKIGRDK---QCQEHW--------YTIVLFLINYAL
PLSFIFVTYLRIIVELKTQSS-SQREIANHKRFLKMTVILVVSFALCFLPSNVIFFIFGY
ANVKPTISTMLQYFHVLIWFNSCLNPFIYGSVDKYFKKGFKKALDLGS
>Medusozoa_Rhopilema_TR59423_c1_g1_i10_p1
MSN--FNLSAVLPAYGIVLAICLTGNSVVCATILRSRNMKSRWYYLLFNLSVADMGFAIT
-TPIQLVQFL--DVNLGDFGCKCGLFVLDIFLGTALLSLAFISLDRYHGICKSFSSFGSE
KKARFIIPLIWIAAAVSYFPMTLVCKKSRQPGSLACHSSWPAPKYYTVYAFFITIIIYIV
PFVTMLVCYTRICRKLWWDTDIPADAVGSKKRSIKMLVATTLLFFLTWTPYNMLYMVKKL
NLIDKTLGKIFLASQICGFANSAVNPFVYCIFSKSFRVGFKNIFRTSS
>Medusozoa_Rhopilema_TR68472_c0_g1_i1_p1
MVNANDKQKIRIAIYVLSIILSWIGNSLVILVSVLNRQSLSPCRILMAHLAVTNLLFSIR
-LPFQIRLEVNYVWEWGRFYCKVMHGFNSASLLASIETVTVIAIERYRGISKPYASKWSN
KNIVISIFIVWGIALLTYSPYMYYLEIR---G-IYCSDSYPSLAVQQAYSVIIFIFRYVI
PLGIMSYCYFKVGLVIHRRPTTEVNRKRENMRIIQILVVIVVAFAILTAPTSIWWLWYDF
GGTDSVALDLVEVFAAFLYLHSAINPVIYGIMDKKFKQGVRELFFVSK
>Medusozoa_Rhopilema_TR71819_c0_g1_i1_p1
MNNSKNLIIAEITVYCIVFFLSSIGNIVVILVVSRKRRMQTVTNWLIVNLAIADLAVTLI
CIPVEIPLILKGVWLYGRVFCHMLYPLQTMTIYASVYTLVAMSLTRYWAIRHPFRRQMST
KQAKILICFLWLISFSFVVPYIIRLNYDP--SQQACIEVSTP-QGKRNYTIAIFVSQYIF
PLMLILFAYILIAVELSGNPKTQKQKQKENTKVLTMVVVVTVTFACCVLPYHVVGLYLEF
SKSKPNQAEVSTLSYLLLFANSCMNPIIYNAFNSKFRESFKDLWSVQN
>Medusozoa_Rhopilema_TR81020_c1_g1_i1_p1
MINSLGLKIAMGSSVLIGILPGVVGNILVIIAITTTRLSNMIINLLVLSLALTDVLICIF
PMPVLTVYFVFPAWMLNNGFCTATVYVVNVCGVVSILTMAAIALDRYFAVQRRHAF-FSR
KKCITTMVVIWIFSAAIGVINVFKGGINKEKGTDVCNRI-SKSSSTKL--SLIIKLLIGL
PIIIGVLIYARMSYSVWKRRNSVRQSRSVKIRALHMMFAIVIAFAICWIPYYVVTFLRVF
QLTPDIDPGSALFSYCLAMLNSTVNPILYALLSKRFRNAFKDIL----
>Medusozoa_Rhopilema_TR83353_c0_g10_i1_p1
MVNSLPLRIVIGVSWLTVVLIGTVGNTLVLFVIGYVRSMRTIPNWLLFNLAIADGLMTII
ALPILLFQTVYPVWEMPYWSCYVLNCFTHIGALASGSSLAIISVHRFIMIRYARKIHITK
KHLIVAIVLIWLIAIGGSVSSMMSAGVIGISGTRLCIQV-PTES-RENFQLSFRLTMYIV
FALFLFLLYSNIGLFIYRSKATTNKSEARKLQAVRMLATATAVMIISYLPYMVLVGLTLF
AKPGSDVFAIEILCNIFSGLNHVVNPFIYCAFSSNFSEAFKKFF----
>Medusozoa_Rhopilema_TR92741_c0_g2_i1_p1
MANP-YVKLALYILMGLVAVVGIIGNVCVCFIVIRGKKMYTIANLFLMNLALADIFVLSI
CYPLSIIRNE-MSWPFGEVLCKILPSLSDSFYGVSMGCITAIAIYRYRMILHSMTTHMSF
THAKITLVIIWVLALCVSVPLCWILKLKTYRGKTYCTSQWPPR-FRKIYQIV--ISWYVL
PLSVILFTYLRIRTYLKKTLRGLTNRVIGIKRALTLLAPVVVTFAVLMFPWNLLRFLSLV
MNLSEHIYTYLDIAAAMMIANSCSNPFIYYIMSKDFRDEFRRHFQVDS
>Medusozoa_Rhopilema_TR98160_c0_g1_i1_p1
MPNSSHVEVVLITMYIPFLLVAAFGNLLVILVRVRKFKSHSAYKQLICHLSVADIVCAMA
-IPLDIYLKINKDWLQHSHTCKFIQTSLSASLTASICILTAMAFERYQGISNPLAHHWST
KKVTVLAIVIWIYSYANFIPYARALDVEE----ERCSDNYPSPQFVKWYTLFQFFSNWLV
PLIFIIVFHFGMVIKVISHRRQPSRANQKKRKMVKILVVIVTLFALLTLPNHIWYLWYEF
SDRSNYNLAILEIFAAFVYLHTAVNPVIYSIMDRSFRDDVKMLF----
>Medusozoa_Rhopilema_TR98168_c0_g1_i1_p1
MSNNSLKQIIEMITLSIVGFSALIGNCLVIAVISRSHRVQWVTNLFVAHLAIVNLSIPFF
AVPFYFHWIFKGAWALGSLSCKLVHFAHYLNAGISVCMLTCMALDRYYVVVHPLTLHLRR
SQTFQLITFIWVFIIFISTPALYFYELKTTSG-RVCSVE-NSLGSWGGFFIVFSLCGFFS
PLCILIFLYILVVKAIYERDVSLGRVPKTKRTVIKMLMIQNAIFIVCWIPYFIAEFSKLW
RPS-D--YDVNTAYLWLSFSNSTINPVLYAIFNSNFRKGCRHLVDLNS
>Medusozoa_Calvadosia_HAHC01001231_1_p1
-RD-----YAAFVLFPVIFLCAVIGNAIVIAVRCKYKSSHSAYKMLVFLLALVDLYVSTA
-FALDIAWRINKRWPLPSQLCKVVVPSYSMATTLTCGLMTVMAYERFRGTCQPLTHRWGK
KRVFFLFAFLSFCSLLYVIPNIVGMDVDK--G--NCVENHSSLVFRQSYTIFTFITTYVL
PLGLVGFCHYRIVNAFKQHKKRERIDCKTNGKMIRVLSSIVIVFAIFTVPSQLFFIALDF
DLLSDAVN-VLFFLSNLSFAHCAFNPVIYSVLDPHFRADVEALF----
>Medusozoa_Calvadosia_HAHC01002049_1_p1
------------------------------------------------------------
------------------------------------------------------------
-----------------------------------------SPRHYTVYGCFLAICTYLI
PFGAMLLCYSAICRRLWWG--VPRDINGSKKKVVRMMVIATSLFFIAWTPYEILYVLKKL
NAISKLLGKLWLFANVLGFSNSAVNPFIYFLLSNNFRQGLKEI-TTTT
>Medusozoa_Calvadosia_HAHC01026101_1_p1
MAN-KSSATVELFFLGAISVFSSIGNALVLAVIYKSRRSQWLTNMFVAHLAAVNLTVPFI
VAPIYFYFFIDGAMLFASFGCKFGQLITFINSTVSAGMLASMALDRYYVVSHPLSVHMGR
SQTCQIIALVWMMSLFATSPVLYFYDTVDRKPSEVCLAG-TNARSWRGYIVCYTVMIFLL
PLVLMYGLHARVLLEINTRKKVLGKVPRTKQKVVRMLIFQSVVFACCWLPFYVVSSFLSS
METG--THSAVVVTLLLGWSNSAWNPIIYAVWNGNFRRGCRNLLKQQN
>Medusozoa_Calvadosia_HAHC01036083_1_p1
MWNSSFNMEITLPIYGVVLAFCVVGNSLAAITIIGNPNMKSRFYFLLLNLALSDLGFGLS
TLSVAM---LFSGVNLGSVGCKLGVYLSDIFMSSALYSLACIAFDRYHGICRQFKVDARP
LRTRWILLALWLASLAIYAPMIVACKKSSDKASISCHTFWPSMSSYAAYGCTTSLLTFII
PICSMLTFYTMIYRKLWKDTEIAMDPTGSKRKVTRMMVIATIVFFVAWTPFQVLYVLKKF
HIVPKIFGEIWTLANVLALANSAVNPFIYFWLSKKFRDGLKEFV----
>Medusozoa_Calvadosia_HAHC01038187_1_p2
M-----------------------GH--------R-DNRRKASSILLSNLAVCDFLVSVL
ALPLDIGEIVLARWPYTEYLCPVVYPFHTGLTIVSSWTLLFMFVERYLIFSQ--RGAMKP
TRTRMCAVATWLLAVVVVAPYASRLSYNA--GKRQCIEHWQDKTHSKVYTAILSGIEYIA
PMTGVLVLMILILRYLNQERRALRRRGRTNSRLTWAFIAMVTAYILLKLPNNVLWMWHEF
GTNPPHFNTTWTTVAVFPYATSSINPIILFAISREFRKDLKDLLSLSS
>Medusozoa_Calvadosia_HAHC01046514_1_p1
MFNSTEVQVAFAVLTF--SAVGFFGNMLVMLAVMSTASMRRAADILVFNLAITDILICVL
PMPVLGSYFVFPTWTFGNTTCQAITYIVNVCSMVSVLTLVVIAIDRYFAVVKN-RHILRR
RVLTVILIVMWIVAAAATYPLL---DVATVGGSSVCNKM-TSALTDDSFRAILKLAVGVI
VQVMLMLLYARMGYTLWVR-KSVQQNRKMKLRAFRMMFAIVIAFGVSWMPYWVTTFLRLM
-SEDEVPPEAVLLTYAIAMLNSSINPILYALLSKKFRRAYIRVLNHTS
>Medusozoa_Calvadosia_HAHC01046923_1_p1
MANPSPTLFVIFILGSLLALVGLAGNLLVCWVVFKRKRMHTVANMFLMNLAVADVLVLII
NCPLWIIRETT-AWPFGSAACVVLPAVSDSFYGVSLGCITMIALHRYRMIMWPMKKQLLI
THVIYIVISIWVVSLATSAPIFTILNYKA--DTKQCLSLWPSKSAFVAYQLVMFIVWYIF
PLAVISITYFHIRVHLQHQMNPMDSRVLGIQRALKLLAPVVIAFFMLMLPWNVLRVVAVA
TSISPHIEHVMHFSATLLIANSAVNPFIYYFVSREFRKEFRKFLRLRG
>Medusozoa_Calvadosia_HAHC01049982_1_p1
MKNSSVLPYVEVAVMALIFLISSIGNSVVVLIVCRKRRMQTVTNWMILNLALADLCVSIF
CIPLEIPIVLNYKWLYGPALCPVLYPLQTISIYGSVLTLVALCVTRYWAILKPMRVQPTS
KHAKMCIAGIWVISIAVVIPYIINLKYVP--SPPSCTEQMSR-VESTIYTVVIFVSQYLL
PLTIMSIAYALIALDLRRGLGIDRHRRRETTKVVKMLFIVTLTFAICVLPSNVVTLLQHL
NVNSKHLPIAETVSYLLLYANSAINPLIYNAFNESFREGFKEYLALKR
>Medusozoa_Calvadosia_HAHC01096907_1_p1
LSNPNYL-MARMALTTCIFILTTVGSSAAIYFILKSKSARSIKNYYLLNLSASDLMVSLI
CIPFTVIYIESGHWYFGNVVCKIVPAMQVLSVSAGIVTLTVITFERHQAILHPLKPRSTL
R-----------------------------------------------------------
--------------SL---------------K----------------------------
-----------------------V------------------------
>Medusozoa_Calvadosia_HAHC01117564_1_p1
M--SRGALVAYVIYYIIVFLLGFVGNSFVLLTVFRYPGMRTAVNYHLANLAVADLLLIIL
SLVDA-SIAVTGEFIYGIGTCKVHGYLLEAVFIAMSLTLVSVALERYFAICRPYTKPRST
RSSLKVSLAIWVISFALCGVLLHSTVIRDTDGNPQCVVNW-SQTSEVIYYTLETCVVYLI
PFSVTVWAHALISRTLTIHRTSMGVRLQGRKRIIRTLVVVSIVFVITWTPFIVLRLARSY
GAS--INPYYYRTSQMLGFTGTATNAVIYILTSRQFKRCFKDIFRISS
>Placozoa_Hoilungia_1_g01712_t1
M--SPSEMIGKIIINALLLLAATGGNISIIVILMKNKRFNVPTNLYIISLAFADLFVALF
YIPVNVLTDYFGLWLLGPVGCKLLNYVRLTSITNVELTLVAIAVDRYFAICRPLWHNKSA
DRTRKVIIGLWLLSAMLMSPYLYIIRQDSINGAHFCVRHYGSYIFKIVMVVFQFTALYIV
PLAIVSVSYCKVALRIRASI-TSRNIMRKKQRAVICVVAITLTFIICWTPVWTVQMYREL
SNDGAWEKELLFWSVFVANISTIIHPAIYAIFGQNLREKLRS--TTSA
>Placozoa_Hoilungia_1_g01713_t1
MRNPIDVMVPKIVVSLIIFIGAFGGNAMVIGVLLRQSNKRGVADYYIAALAFADLLVTSL
YVPINLLSDYLGAWVFGAAGCKIINYIRITAMTALAFTLVALAIDRYRAICRCFQFESSI
LKTKRTIALVWVLSAMLVSPYLYILRSNEFKNVQFCVRQYGNEGFRVFIIIFNYTILCVV
PSVLLVFCYSRIIHRIWKSIKSSSNVDRARKKTITTITVMTVLFLLLWVPLWTMQIVFDS
RESQTDEKEVMFWVVCLANSCSVLHPIAYVFSVGRFKSKGKQ--TITR
>Placozoa_Hoilungia_1_g01831_t1
MSNPTP-FIFLILAYFAFFIMSIVGNMTVIGIIIRNNRFRTPVHYMIFNLALIHLFISCF
SSPLALARDILGYWFANMTLCTIYGSLTNAFAIIEMLTMGLMTVERYRAVASHGKHVFTV
PQVLIAIAIIWLLGLLIVIPTIASNTVRATQTIVYCTYHFPSNINDLIYTATLVIFFYMI
PFIIILALYTSLGYKLRRYNALGEAAIKNNSKVAEILWILTVSFFLCWLPIFICAILIAF
SVRG-SFRIFFIIAHVLGFSYAGVNPVVLITLSDVYKSAAWQC-SLHS
>Placozoa_Hoilungia_1_g03303_t1
MSDNPTLIAIIITMYTLVFIPGIIGNTCFCIVVLARRKVRTVTNVLLFNLAIADLVILCV
NLPFTVVITITQVYPFGLVMCKLQTFSQTLAVLAESFTIVAISYDRYRAIVFPLKSKLSL
KVANIIIAFSWILAAPFAIVLLRFTTIVNFEG-DFCLEIWDNNSSRRTFTLIMFVSCLVV
PLIVCTYFYATISMTLNKSKKKSNRILR-RRRVAAIKGVVMGLYFLCWLPAYLFAILTEY
GYNMTTFSMVFAAMNWIGYINSCCNPIIYSFFNDSYRNALYSVFAVTS
>Placozoa_Hoilungia_1_g04140_t1
MINPMAWYIIIGISAVFIFCTGMYGNIILIRSTITQKKLRKAMNIFLMTLAIYDIFIISI
TMPITLVDDLLLSWPFGRILCYILYYTPTIFATGSVFTIVAIAAERFRAVVYPMKPKLST
IRAIMISLGIFLAAIAVTVPTMAYTTYDDKTRHPQCGHYFPDVLGNKIYIIIVFGCLFLL
PLLFTGALYILIMYHLHVHRHSRRVATNTNRRVVSILLVILFVFFFSWLPLHLCLCLALF
GVVNKSFRIAMTICHVISYLNCIINPMIYISFKN--RIKFMSFNSLKS
>Placozoa_Hoilungia_1_g04141_t1
MVNPMAWYIIIGISAVFIFCTGMYGNIILIRSTITQKKLRKAMNIFLMTLAIYDIFIISI
TMPITLVDDLLLSWPFGRILCYILYYTPTIFATGSVFTIVAIAAERFRAVVYPMKPKLST
IRAIMISLGIFLAAIAVTVPTMAYTTYDDKTRHPQCSHYFPDILGNKIYIIIVFGCLFLL
PLLLTGALYLLIMYHLHVYRHSRRMAAKTNRRVITMLLVILFVFFFSWLPLYICFFLGIF
GVVNKSFRIAMTICHVISYLNCTINPMVYVSFKN--RSKFISILSLKF
>Placozoa_Hoilungia_1_g04180_t1
M--PIAYTIILSSLYSILFIMSAVGNSLVVICYINKRRMRIPMNILIVNLAICDLCVTFI
TMPVNFTRNITRNWLIGRIACHLLHGLPNIFVAASSFTALTISIERYRYVCYPHKRKMTV
RWTLWIIALIWLLAILTALPIIASVSYFERNGAQVCYHVFPSAVLDQVYIVFLTVIVFLI
PVCVTGTLYWRVGVFIRERQRNSQLFNRINKKVFKMLVIIVSLMFICWIPLYTCFLLISF
APRFTTFRITYSISHVISYVNGAINPIIYARSHESFRESFARNFTVYQ
>Placozoa_Hoilungia_1_g04183_t1
MMNSLQLQLIVAIPSIIIFILGLIANISTVVGVIKDRKTKDLMYYLVANLAAYDIMMLLI
ALPITVIRKLTFRWPFGPFLCNIINGFPIFAATGEVLTTLAIAFDRYYVVLQAANPCPKE
IKKRLLLIAIFIVSVVFSSPAFILSRYDPSPG-PSCDIQFSTILGWQIYIAITAVLVLVI
PVIIEVTIYISILLFLRKRLQFTTHFVKAESNIIKLMLIMSAVYIVTHLPIFICYFILRF
QGIGELFQLIFLIAHLSYYSKAVFNPIIYAGLVPRHKQWLLLLITIAP
>Placozoa_Hoilungia_1_g04189_t1
MHNPIPYAATLGVAYSITFIFAVFGNLGLIIGIIQNSKMKSVMNVLVVNLALADLGLAIV
GMPFTAIHDIYL-YPIGAGFCFVWLAAMVGFWSANIICVTSIALERYIKIIHPEKAKIKA
KGAIILVIIAWIISFAMAIPYSIDINYDYVHERIVCYNIQSNLAGRRAFIIFVFVFFFVL
PVLVNVILYSRIAYFIHSKANRNENLRKRNNKVVTMLMLIVALFIICWFPFHLSQLLLKF
LPQAPSGRIFAAICNWLALSHCMVNPIVFAARSEIYGKAMASI-RFKS
>Placozoa_Hoilungia_1_g04199_t1
MMNPMTWYVIIGICAVFIFCTGMYGNIILIRSTITQKKVRKAMNIFLMTLATYDILIISI
TMPVTLVEDLLLSWPFGRILCYILYYMPTIFATGSVFTIVAIAAERFRAVVYPMKPKLST
IRAILISLGIFLAAIAVTAPNIAFTTYDDKTRHPQCGHHFPDILGNKIYVIFVFGCLFWL
PLLFTGALYVLIMYHLHVHRHSGRIATDTNRRVVTMLLVILFVFFFSWLPLHICFFLAIF
GSVNKGFRVALTICHVISYLNCIINPIVYISFKN--RTKFMSTISMKF
>Placozoa_Hoilungia_1_g04425_t1
M--EVWEVILFTSLYATTMIFAILGNLTLLIVVTQNTRLKNVTNIFICNLAISDLFIGLL
VIPYRLCAYIFVRWPLGAFLCFIMPAAEKILFTVSIFQMLAMAAARYVAIVHPMRQQLHE
RGAFVVIFIVWLTAIASNIPLFIKMHTDMFSGVNQCRPKWNDSSFARGYYLS--TLTHAI
PFILTLLIYGAIYYHMQHYKKSSKASLKTNQNVVNMLMTMLLLSIICWLPYSSIITILIF
RPLTPALGIILGVCKWFALFNSCHNPIVCIAYSKSFRFGFFYLFSTTT
>Placozoa_Hoilungia_1_g04570_t1
MTNSVHEHAPAIVGYTIIFILSLVGNTLVIAASWKRRYFCPNSNTVIINIAVSDLIITAS
-IPFFAYNTLTRSFPFGLFACKVVYTSRNFAIYYASYLLVIISIIRYVTLFHPLKKKI--
--VNTGMLIAGISAFAMTFPQLILFNTTTPTGSVNCDEIWPPIVSRQVYGSVVFIVFFAL
PLFITSILYLTISTQMCGLS-EANS-I-YAIRAVVSMLLVCIAFFLCYLPPYLMFLLIDF
SVISPAVIALLNLSSWIGYAHSFINSIIYGLLDRDLRQELKSMLAITP
>Placozoa_Hoilungia_1_g04920_t1
MGNPTPELIILLACCSVICLLGCFGNMLVIIVFCRWPRMRTVTNYYIINLALVDLLIVTF
NIPISAVTEVMDRYSMGEGMCKFATTLRYIVLNVSALTLVAISLDRYVAVVYPFKRHPSK
KKTIAILMIIWMICTAANSPLYFFLKIFKFAPWAYCIIIWP-RADERIYVGITFALLFAL
PMAVMHYANTRIAYTTWRSGTKRRSEVHGKKHVVTLVIFIVLAFTICVMPLQIVKVLTYY
NMIQQSLRYIILFLRLLSYSNSMINPLLYVIFSTKFREGCKALFSLNS
>Placozoa_Hoilungia_1_g04921_t1
MDNPSPAHIVQLVLCSLLLLIGLIANSVVIIIYLATPSLKNPTNYYLMNLMLVDLVILCF
NIPVVIISEIMRHYTMGDTMCKLSQSIAAASVYIMSFILVAISLDRYMAVKYPLKSRLNN
FWTACVIVVLWVFAFALVIPELMYLKVLRLTTSSVCTRIWPDTQNYMIYMICITCIGFII
PLIIMICTNIQITVIVKRSGSHSQSLDKTKRHVLVMVITIVVVYILCLTPKEAVRLLSAC
QLIADQVKILVVVVRYIAYANAAINPIIYAMLNKQFKARLYRILQPSS
>Placozoa_Hoilungia_1_g05025_t1
MIN-KFYHQFVIIAYSTIFILSTVGNIFLCIAISKQRNRRSSARLFILNLAIADLIVSFS
-IPFVIPIVILVEFPFGDFMCKAVYSVRNWAVYATALNLVAISYDRSRAIRSPLTFGFSK
TSTLKIIFTLWFIALIAVLPQWINLQVQDYHNNSYCIEGWQTVANRQAYSISMAMLFYFL
PLLSICVFNISIISAIHYAAKHKKIITRSKKRIAILMAVICIMFFSCYALTYIIIILTDF
SVISSSDMPVVLISDVIAYSHSIWNPVIYGLYSLN-RRSQNKLFTMTP
>Placozoa_Hoilungia_1_g05045_t1
MNNNSLVFALQILGYSIIFVLSIFGNALICIVILRKRIPYNFTNWNIFNLAVADILITLT
-IPFVAYEQLTHKFIFGQFLCKTIYSMRNVAVYTSCLVLVCISFNRFRSVTLIKQRRTVY
KYTVLLSLMAWIIGIVATLPQMFFLVIPI--NKTVCQEQWQDETLRLIYGFVLLIAFFLI
PLAIICWCHALIAWRLWQKSHRGKVIHRKKKKIVWMLAIVIVAFFLCHLPPNIILTLLDL
KIISPDIAIVLSVTFWLGYSHSIWNPIIYGALNKTMRDAILTVFEVKK
>Placozoa_Hoilungia_1_g05345_t1
M--SPTL-IVIVVLLSIVFIVGFIMNLLVIIIYAINPPAKSINNYFQINIIIANLLCVCY
NIPVQISYYLSYHVTMNVIVCKLFLALMIVHDTAIGYTIIAMSYHRYVAIKYGSRNKFTE
KNTLILIILIWIFAIALAVPELIFTKVIVVSNATLCAHAFPSDTSKIILYISINMLNFVL
PLIWIVFANLFMGYQVQKSSSNIKVFTSAQSRLLKLTTAFVIAYIICFIPTRIYDIVIAF
LPSNRPLSAIYIVCTFLYYANAAINPIIYASISHRFQTKLRQLI----
>Placozoa_Hoilungia_1_g07094_t1
MSSPSSTAIIKSTFLVLISVIGIVGNVSVIVLLSRQNRLPLVTYYFFLNLAIADLLSSVV
CSPVFAVLEATYFWPFGEALCKIVPFLQTVVIAASSFATVTISIERYFAATRPLKYRLNI
RTKLLIICVNWLAAVCYALPSILVSEIESILGEITCSNSYPN---NLIYFVSGGIIIYIC
PMMIIAVCYWKMLVAIKRATSEVYRS-SVQKQTLLTAVIIIVVHFFCWIMFYIYIICSLT
GQLSQAASNIDYTSRLLGYSNACWNPIIYVLRGKRYRREVNKILDFNT
>Placozoa_Hoilungia_1_g07096_t1
MTN-TSILFVKVIAYSIIFSLGVVSNLLVLAIYWQKKTTHSATQYFFSNLAIADLLVCLL
CMPVAIVLTFTNDWIFGDALCRLIPFVQMLSIAASAFSVLTITFERLYAVVYPLTFGKNT
KRRKIMIALSWLLSAIYALPKLIFPTVQSQDNYYTCQANWTT-EADRTYIAFGGVILHAL
PVFIASSTYFYMVR---KSN-KI-VNMKLHRKAMRIAVAVVVVQVISWLPFYIVSLTYSF
-PKNETEDLLFFVARLFGYANSCWNPLIYAMNSSNFRLKFFHIF----
>Placozoa_Hoilungia_1_g07442_t1
MSNGSTQTAANIAGYTIIFIISLIGNLIISIITLQKKTGRTPIDILIFALAICDLVIT-V
SIPFMAVSALDPFFPFGLAGCKLLFGLRNVAIYSSAFILLVISLERYYSTFDLSRSRRDL
RITIGFIAISVIIAFGLTIPQFTILNLVAYDDSLHCLEVWNEYVGRKVYSTILIVLTFAI
PFITITVSNIAICYKLFYAKSANQMRLKAKRQVVTVMIAVSAIFFICLLPIYLINTLADF
QAIAQPVLVATYVFTWIAYSHSMWNPIIYIIGSSNMRKSCKTLLKITP
>Placozoa_Hoilungia_1_g08055_t1
MKNENWEFVCFTILYSVTFILSLTGNSIMIVSIIRNKTMRGATNAFIANLAFSDLLIAIF
VIPYRYNEFIFKQWQLGRLLCALMPTIEKALFTVSILQILAIAYARHRIVVFPFKKALTK
RRAAICIALVWLVAISGALPVAVKIPYNATRGILFCAPWW-TFAYQRIYYRVL-FFLNVV
PMLITFGIYGHVYYVMRRRTKHNPATAASHRSILKMLLVMLILSSICWIPYGCMLFVLSV
ILLRPKLTLILAFLKWVAVFNCCHNPFVCWIFSKNYRQEMISVISLRT
>Placozoa_Hoilungia_1_g08279_t1
MQNP-YIDISYLIFAGICTILGFIGNATVLSVIIFNKSKKSIATHYIASLALADLFICGI
YSPSTIMKSISNYWVTGAFTCFITEYTRYVAMFASMLTLTAISYDRYQAICKPLQSTRTI
IRTRIKLLIIWLTSAIVCSPEIFLMRYYRYPTSYICQKR-STLVFRQVHTLLNAVIFFYG
PCAIVIVCYGRIILQLFKTDKDYIKKRQQKRQIACLMIFITFFFTVTWGLYWSYVCYFRV
NRPAPRVYSTMVWIGWLPMLSAAINPILYAFYGQQFRSQFRS--VLRS
>Placozoa_Hoilungia_1_g08590_t1
MKNSQV--ILYFAAYVSTFLVTVVGNVLLITVIIQNKNMKNVTNVLIINICLCNLLIALT
VVPFRLVEAVYKYFVLGSFFCIAMPSLEKILFTLAILHIMVLAIVRHRAIVFPLKAKPKL
RHAIYISLFLWVVAIISAAPVMAGMPVSNITTVRFCEPLW-SPEFTRIYY-IYLVLINDI
PLAITIAIYIHIYLVIDRRKV--NLTLKTNLKVLRMLIAMLVASLICWLPYSTLVFILSI
SELRDGRATLLNVCKWIAISNCCCDPIICVAFNKGFRNGLKAVFRLQS
>Placozoa_Hoilungia_1_g08613_t1
MNNNNHNIILLSVLYTITFIIAVAGNLILMVLAYQNMTLKTVTNIFICNLAFCDVLIACL
VIPYRLSAYLFYRWPLGPFLCFILPPCEKVLFTVSIFQLLVISVIRYRAIIKPLSPILKV
NHSLGVVGLVWLLSLIANIPLFIKLHTDMVKGTQECRPYWNDSLYPRFYY-MTQNLMHGL
PIVASVVIYIAIFKDIQYRNRSHPALRQNDLQTLRILVAILVMTIICWLPYTVITTVLMF
TKLTQ-FILPLALCKWFAIFNTSHNPIICITSCQCYRLRFLYLIATSS
>Placozoa_Hoilungia_1_g08794_t1
MNTGSALIAANIAGYTIIFVISLIGNLIISIITVRKKTGRTPTDLLIFALAICDLLIT-A
SIPFMAASIIHPFFPFGNGGCKLLFGLRNTAIYASSFILLVISLERCYATFDLTGSRRDL
RITIGFISLCVIIAFGLTIPQFIVLQLINTGNSVHCVERWHVDVGRKVYSVILMILTFAI
PFITITISNIVMCYKLFYVKRANQMRLKAKRRVVAVMIAVSAVFFICLLPIYLLNTLLDF
YVTGQPIFVATYVFTWMAYSHSMWNPIIYIIGSSNMRKSCKALLKIAP
>Placozoa_Hoilungia_1_g09738_t1
MSNGNIQVVANITGYTIIFIVSLIGNLIISIITVQKKTGKIPIDILIFALAICDLVIT-F
SIPFVAVSVIHPSFPFGIAGCKLLFGLRNVAIYTSTFILLVISLERYYATFDLSGSHRNL
RITISFIAVAAIIAFGLTIPQFIVLNLKTIDGAVFCTEIWSIDASRKVYSMMLIILTFAI
PFITITITNIVIYYKLFYAKRMNQMRLKAKRQVVAVMIAVSAVFFICSLPIYLINTFNDF
KIISQ-SLLVSNVFTWIAYSHTMWNPIIYIVGSSNMRKSCKVLLRITP
>Placozoa_Hoilungia_1_g09799_t1
MPNASPDRIVLIVLYLIIFLIGIIGNSLVCFIIMTKRITITTTTIFLCNLSFTNLVLLLS
LVPMKVVRQFTLGYILGTTFCKIEGYLGTVCFANASLTLVVMGIDKYIAIAKPFKKHYRK
RWAFCIVGIIWLITVLVMMPLI--NSVEYYQG--LCYSYWNSILEARIYYVFVICFDFIC
PSLAIIYFYSTIATYVIKTKRIKKFYSRRKRQILKMLIAVVATFFICWTPYSLLAFLTLF
GAINPYLRQLSDYFLLLTFCSAAINPIIYGLYHQNFKTSMKLMYSFTA
>Placozoa_Hoilungia_1_g10154_t1
MINSRA-QMYFGITFATIAVAAVIFNLLMMIAIIRNRNMWTVTNYYIFNMAVVDLLTGLI
VIPCRTIQFVYLYWFLGKFLCVIHIAFEKVLFCCGIYTLVLVAFARYQAIVNPLASNYQL
KGALWRLGIMWLLSFATCIPLIIHMPFHAYAGNYDCQPAFVSIRFLQIFYALFMSVAFLL
PFLIICYCYYRIYVALRNRKRYSKSINRTNRKVIHMLLTITILFFIFWFPHNLTVILFNV
APL-QTFLEIGQIGKVLCYLNSCQNFIVCLIFNKSFRDAIADILELTR
>Placozoa_Hoilungia_1_g11041_t1
MDNTNVVKIILITIAVVIFLLAVVGNIIVCLAILYNKSNTKCTNIFLVNLAISDLLISIS
-IPFAVTTDVLGTFIFGDFMCKLVFSVRNLGVAISSLTLVVVAFDRYYAVYYTAK-QFKK
KTAIILIIILWIASCLAIVPQVIALKIEHYDG-PVCREYYPDHINELAYTISLIGLFFVL
PFIVIVVLHILIAKKLCTTRRGSRSTSRSYQQVYVMLFTVTMVFFWTLIPTYTLQFLLSL
NLIDDKVYTAYYITTWLGYSHVMWNPIVYGLLNSKMRRDISNMFTVSN
>Placozoa_Hoilungia_1_g11042_t1
MTNPVPHASILIISYATIFVISMIGNTLMCVLLRNSGQDFIGFNFYVLNLAVADIIITLT
-IPFEAIYFILHTFLFGSLMCKLLPFLRATAVHASSILLVIISYERYRAVMTTYKYNNEA
KTSIFAITFAWFCGMASAGVNLFNNDVSSALNTTLCLD-YPA-ANAQVYILILFILFFAI
PIVILSICHTLIILHLSNLAKKQSNATRTKSRVTIVVLLITISYFICYAPQYIIHIIFRF
QAQAKSFNTAMTVTYWMAYSHCIWNPMIYGFTSTKIRQKMSKLWQVDS
>Placozoa_Hoilungia_1_g11052_t1
M--ASIMEITAYLPTAIILPLGLIANISALVGLIYHRRAKNLIYFFIGSLILYDLALLIL
YWPMELIKKAI-AWPLGAFLCYFFNIFPIFCNSGPSFIMIGMIVDRYRVLVQQVNPNPTA
CRKAIILTVIAVLALALAIPDLVFTAYRWAIGGMGCYISF--LLSWRIYYILLYMFIYIL
PLMIVFTLFFVIKSKLARLPSSTRVGTESKVNFLHMTLYLMIVFVFFWSAEYIFYILYHF
RVYVRRFQFIYTLIQHFTLCKTIVNPFIYAYFIPEIKQTLMHAFTNAE
>Placozoa_Hoilungia_1_g11053_t1
---GWAMQITAFLPTAIILPLGLLSNVCAIAGLILHTRAKNLIYYLIGSLMLYDLALLVL
YWPIELIKKSI-AWPLGAFLCYLFNIFPIFCNSGPSFIMIAMIVDRYRVLVHQANPNSTP
CRKAIILTVIAISAFGLAFPDIVFTAYRHAYGAIGCFIYF-SVTAWRVYYISLYLFIYIL
PLIIVLVLFYVTKSKLARSPLSTTVDSEPDTKFLYMTLYLMTVFVIFWSAEYIFFIIYHY
NIYLRRFQFIYLLVQHFTLCKTIVNPFIYAHFIPEIKQVLSHVFTATQ
>Placozoa_Hoilungia_1_g11054_t1
M--PLAMQLTAAIPSIIFLTCGWTANIYVLITILRHRKYKTLFHHLLAHLVIYDILTLLL
YWPYQLNQTF-NYWYFGEILCHICNGFTVFFNIASSLTIVVMAANHYHQVRYSSDSDIKC
QHKSIITILVVVTSVLLSLPSMIFATVDLKFQGKTCLLSYPQRLPEQIYYTTYYAILYLL
PLIIVMILYVRLKHHFQNATS-VDEQKEMQMKINKMILALVLISIATWTPLYVYYFIVTY
SGKLQ-SYLYRLIAMVIGISKCAINPVIYAYYLPNIYHPLLIIIEIAP
>Placozoa_Hoilungia_1_g11055_t1
MYDPITIQFIAYIPSFLLTIAGLLGNIPILLTIVKYRNTRDLIYWYVGSLAVYDILLLTL
YWPFQLVKYSL-SWPLGTFLCYVSNIFPILFGCGAAFTIVAIAIDRYRVILSSSNANPSY
RRKIFNLAIILILSIAFTFPDIFYTSEKQSFGHQICLVDIQISLTWLIYIVYRYDIICFI
PLLSVLLINNLVKYKLNQQLITLYAQIKKSYKLLQMSLMLMIVLFLSWTPEHIYYYIMIV
SPSLNINFLVFLICQFLLLSKCLINPVIYAYFIPECRRLLSSCINLPN
>Placozoa_Hoilungia_1_g11056_t1
-PSSFSWNFPILIPSLIILILGSLGNIIVIAIIIKKRKTADLFYYLIGNLAVYDLLLLLF
SLASRVIIRFT-PSF-GRFFLSVYNGFPTLLNTGFSITMVMTAVDRYWVIICGANSVPIE
SRKYLMIAFIFLVALGYSSPVIAFSSFTSNHQMSTCLWGL-MVPLMPVYIIVRYLMIHVI
PLIVVVILYLRIWNNLRGQIDSHINMIKAQKNVIIKMFILTFIFLIACSPEYIVYLVVSF
DTNLERYRQTLLICQLISHSKSCINTLIYFTLIPGFKKSLLDLL--KN
>Placozoa_Hoilungia_1_g11086_t1
M--PLPVAIGFSTVSVLISIIAIIGNSLLILSVLINEKMKTSTNYLLINLAISDMLTAII
VIPYRLFHYIFRYWILGGFLCTITLPLEKVCYSATTLTMMAMAIIRYRAVLHPLATGVTF
NRVMLCITGIWMISIVVAVPLIIRMPYHLIGSAHQCEPAFQNLNFAKIYYLSFNVAIFVL
PLILIATLYHKILRQLKQRINYSSSFYKTCRGINLMLITMVGVFTFCWAPYNVLISLNAF
AYTTQMYLLFARICIWLALLGSCLNPIICVIYNDKFRVAFRSILSVGE
>Placozoa_Hoilungia_1_g11153_t1
M-NPLVMQLTAYIPTVFMLAFGLVGNLMVLITVVKHRSTKTLIYYLIGSQAIYDMIFLVL
VWPIELIKKCI-PWPFGMALCYIFNMLPLFCNAGSALTLILMAVDRYRILAKAANPKQTN
LSKVLILVGVALMATVIACPDIIFTVYVKVHGIQACFI-FPNIDPWHVYFLTLYFVLNIL
PLCIGLYLYCLTMLRLRQRPINPSLYFKEQKQLLKLVPILLLSLVAYWTPEYIFYFMWHF
HSIRRKHLYIHLICQVIATCKSVVNPYIFAHIVPEIKATFKSVLSLTT
>Placozoa_Hoilungia_1_g11155_t1
M--HLTMQLVALIPSAFIILIGLINNIVILVTIIKNRKTKASVYYFMGSLILYDIFKLTL
YWPVHLIKLFA-FWPFGLFLCYFCNTFTIVFSAATAITMIAMAIDIYRVILKESNSNPKT
FRKIVILTVIFVAAFSLSTPCIIYTTYKAYPGKVLCYISLPGAQSWLIYYLTVYIVIYIL
PTVITIALFCKIWYSISKVSSASQDLIQSQKQMVKLLLILISAFLVLSTPEYIWYLVY-Y
QRI-ANYQLFQLIFQLISISKVVVNSVIYAYFVPEGKQILQQLY----
>Placozoa_Hoilungia_1_g11665_t1
MGNRKVFRIGFGISVGLIFILGFLGNLSVIVTIVRSRRNKTLMYYLILNLAIYDILVVL-
TLPLVTTRTLIFYWPFGWFLCFILRSITYLLTFGSISTMVAISIDRYLVVLHATSPIRRK
INKKFVTVIVFVWSLIITIPFIVFTIYDTSLALPQCYMRFSTWMAQQIFSAVVFGLLFAC
PLLVVSVVYYRLLMILRQRSKISPTYAKAIKKTIKMALIINTTFILCWIPWYLCLFITIY
NRRV-HYYILLAGCHTVSFLHSVINPIIYASFMQDFRRPLLQLLSVNP
>Placozoa_Hoilungia_1_g11666_t1
MSNPIGLRVGIGIAACLVFIVGFFGNLTVLVTIIKNRRMNSLMYYLIGNLAVYDIFVMLI
SLPMTITQDLSFHWVFGPFLCHVTLCMPFLFAAGSITTMVAIAIDRYRVVLRAANPEPKQ
ARKGIATLLIFCIAFCFALPSVIYTRYDTSTGAPLCLVEFSVILSLRIYTCAIFIILFII
PLIVVVCLYSLILQNIRQRKVFNRAYAKANHRTIKMMLLVSVTFILCWVPLFICFFLISF
NAIARTFFFIYAVSHLISYCNSALNPLIYAGFTSRFRRSLIYVFSVSK
>Placozoa_Hoilungia_1_g11667_t1
MLNKLLFQLTVIIAGGLIFIIGLIGNLMVVSTVYRNRHMSSLTYTLIASLSIYDIMVVTF
TMPFTLSEDLLCYFPFGRALCSIIKPLPAFFATGSVFTMTAIGIDRYRAVACSLEYHGSQ
KKKFMIPVIIFILSFICSMTGFIITRYDDVTNHPICGMMFVNSAGPKIYVPATFVFLFIL
PLLITVTIYIRAIIFLRRLGKNRTFYNAAARSSIKMMLIITILFVVCWVPLYCCFFVIAF
QILPSNFYMMYTISHFLSYINAAANPIIYAGFNKKFRTNFK--LKVSR
>Placozoa_Hoilungia_1_g11699_t1
MTN-SAWNITFIIIYGILMSVGIPANIFVLVVIYRSSKLKGVASYYLINLMYADLLVLCI
NVPFSLLTDVMGQYTLGKAICKLSPAVSQACFYSMSLTLTIISVDRYFQVVYPSSKFWIT
KSVVLVITSIWFISILLVIPTLIFLTTTVRNGMMFCSNLMPA-PVRSVYRLIVVLIIYLI
PFIVMLYCNFHMLIAVLRTGKSNHLAAKMKKRVIVIVTLIILAFVLCIAPSQAYKLYFEY
MGSKATLVKIAVACRTIAYCDTLINPILYAALNTRFREGCKEFTAVKE
>Placozoa_Trichoplax_Clnd_1_evg1473432
M--SPTN-IIIIILLSIIFVVGLIMNLLVLFFYATTPNMRSINNYFHMNVMLANLLCLCY
NIPVQISYYLSQTVNMGISVCKLFLALMIIHSTVIGYTIVAVSYHRYTTVKNSLQKTFTE
KRAAIIIAMIWLFACLLAVPELIFTNTVTISNLTICTQAFPSDTSKIVSYISINMLSFVL
PLVWIVFTNLLMGYKVQKSSSPVKVFSPVQFRLLKLTTALAIAYVICFIPTRIYDIVIAF
IVPIRELTAIHVVCTFLYYANAAINPILYASLCHRFRVKLYQLI----
>Placozoa_Trichoplax_Clnd_3_D_DQPPRWamide_evg1640578
MGNSSTQTAASIVGYTIIGIVSLFGNVIISVITLQRKTGRTPIDILIFALAIGDLIITVT
-IPFVAVVSLNSVFAFGLAGCKLLFGVRNVAIYASSFTLVVIALERYRTTFDLSRSRRDL
RQTTVLIAITWVIAIGLTIPQFIVLRLVTYPGGIYCLEVWGNIVGRKAYSLVLFCLTFAI
PFITVTVSNIIIFHKLFHAKGTNQVRLKAKGQVVMVMVAVSAVFFICLLPIYMINTLADF
QAITPSVVALSEIFTWIAYSHSMWNPIIYIIGSSKMRKSCKILFKIAP
>Placozoa_Trichoplax_Clnd_4_evg11730
MTN-KSIILAKVFCYSAVFILGVISNLLVLSIYWQKRKFNSAKQYFFSNLAIADLLVCIF
CMPVATILTFTNDWIFGELLCKLIPFIQMLSIAASATSVLAITFERLYAIVYPLTFSKNR
KRRKVMISMTWLLSGIYAIPKLIISNVQTQGDYSACQANWTD-TSDRVYIAFGGVTLHAL
PVFIASSTYIYMVY---KSN-KI-VNMKLHRKAMRTAVTVVIVQVISWLPFYIVSITYSF
-PRNETEDKLFFVARLFGYANSCWNPLIYAMNSTNFRLKFLYIF----
>Placozoa_Trichoplax_Clnd_6_evg3436
MSNPSTWNIAFIVIYAALLTIGVPANIFVLVVIYRSPKLKGVANYYLINLMYADLLVLSI
NVPFSLITDIMRHYMLGNAICKLSPAISQACFYTMSLTLTIISVDRYFQVVYPSSKFWIT
KSVVLVISSIWLISSLLVIPTLIFVSTENIRGMKLCVNLMPS-NIRSVYRLLVVIIIYLI
PFVIMLYCNFHMLIAVLRTGKSNQIANKMKKRVMVIVSLIILAFVVCIAPSQIYKIFLEY
SVIRATIIKISVVCRTVAYFDTLINPILYAALNTRFREGCKDITAIKE
>Placozoa_Trichoplax_Clnd_7_evg13854_evg14674
MSNQKIFRIGLSLATAVIFTVGLLGNLCVIATLTRIRRYNSLMYYLILNLGIYDILVILI
ILPTFTVRNLKFFWPFGSLLCYLLNNLAVLLTIGSIATMVAIAMDRYWVVLYAASPVRRQ
IPKKVVTVIIFAISFVGTIPFMIYTAYDTSLALPQCTLTFSSVKKLQVFSAITFGMLFVA
PLFIVSVIYYRLLIILRRRSRISQTYIKATRKTIKMAILVNMMFIMCWIPWYTCLLTSLY
YKNL-NYYIILTAANTITFCHSAINPIIYAGFMHDFRQPLLHLYAVNP
>Placozoa_Trichoplax_Clnd_8_evg105007
MSNSLGLRLIVGIPSVIIFIGGLIGNISTVFTIIRYRRTKDLMFYLVANLAMYDILVMLF
ALPITVIRKLAFTWPFGAFLCYTINGFPPFSGIGSVVTMVSIAIDRYYVVLHAANPNPKE
KKKGLILSAIFITALAVASPAFIFSKYDDSQSTPYCDMVFSTIMWRRIYVTLVSVLILFL
PVTFEVVLYVKILLVLRQRLKFNYAYVKAHKNTIKLMLLMTILYATTHTPLFTCYLVYRY
GGVAEVFQLVYIIAHLCFYCKSVINPIIYTGFIPEHKQWLLCIITIAP
>Placozoa_Trichoplax_Clnd_10_evg27356
MTSKSALNVSIIVSAAIIFFTGLIGNITVLLIIIKKRKTSDLVYRLIGNLALYDILLLLF
SWPIELTASLT-PMLSGRPLCYFCSSFPILLNTGTAVTMVMIALDRYWVLLKNVNPNSKE
RRKCLILVFILLVALGYSSPVITYTVFAHRTKSSICFLHFDSIELAQIYFVTRYVMIYVL
PLIVVVTIYSKIMRNLQSRIITYTTFAEAQKKLIRKLLILVIVFFVMSSPGRIYYLIVHF
NPRLLKYQSQFLICQLIGISRCSLNPLLYASAIPGFELALRNLLKIKN
>Placozoa_Trichoplax_Clnd__11_evg94608
M--SPSEMVGKVIVNTILLLFAMIGNIGIIVVLLKNKRFKVPTNRYIISLAFADLIVALF
YIPVNVLTDYYGLWILGPVACKLLNYIRLTAITNVELTLVAVAVDRYLAICRPLYRSKSP
DRTRNVIIGLWVLSAVLMTPYLYILREEAFVGAHFCIRDYGSNIFKIIMVVFQLTALYII
PLMIVILSYYKVSLRIRASI-TSRNVMRKKQRAVICVIVITLVFIVCWTPVWTVQMYKEL
SSG-GWEKELFFWSVFVANISTIIHPMIYALFGQNLREKLRS--TTSA
>Placozoa_Trichoplax_Clnd_12_D_SITFamide_evg1077595
MGNPLGLRVGIGTAACIVFILGFFGNLTILVTIIKNKRMNTLMYYLICNLAVYDILVMII
SLPMTIVQDLAFYWVFGPVLCRITLGLPFLFAAGSITTMVAIAIDRYFVVLQAANPNPKQ
GKKGLVTLIIFIIAFSFALPSIIYTQYDTSVGYPQCGIEFSTMESLRIYTIAIFVILFIT
PLLIVVSIYSLILYEIHRRNNYNRAYGKANRKTIKMMLLVSVTFIMCWIPLFICFFIIAY
GAVTRTFFFIYAVSHLVSYCNSAANPLIYAGFTSRFRKSLWYVFSVSK
>Placozoa_Trichoplax_Clnd_13_D_ADKAQKWW_evg1369053
MNNSHSSLVLLSVLYIITFIVAVIGNIILMGLAYQNMTLKTVTNIFICNLAFCDVLIACL
VIPYRLSTYLFHRWPLGAFLCFILPVCEKVLFTVSIFQLLVISVIRYRAIIKPLSPILKI
NHSLAIVLLVWCLSLLGNIPLFIKLHTDMSKGTRECRPKWNDSLYPRFYY-TTQNLMHGL
PILASVIIYIAIFRDVQYRNRNHPALRSHDLQTLRILVGILVMTIICWLPYTVITTVLMF
TKLTQ-FILPLALCKWFAIFNTSHNPIICITSCQCYRLRFLYLIATSS
>Placozoa_Trichoplax_Clnd_14_evg1614887
MGQSLAMQLTAAISSVIILSSGWIANIYVLIIIFRNRKYKTKFHCLLASLALYDILTLLL
YWPYELNQIF-NHWYFGEILCHICNGFTVYFNAASALTIVAMAIDRYQIAVKVTISNVKS
EWKLATVIIIAIIALAFSLPSIIFTDVDNFSGGLSCHLALPQRRSEQIYYTCGYVLLYIL
PLIIVIIIFAKTMHHFSQPESDEKEMIDSHKKMIQMVLVLMITHVIVWTPLFICNFRDVY
GAGMYVFYLLRLISKLMGISKCAINPVIYAYFCPYIKHPLIYLLEVAP
>Placozoa_Trichoplax_Clnd_15_evg11736
MVSASAEDIVKSIFLCLISIIGILSNVTVIILLSRQHTLPLVTYYFFFNLAVADLLSSVI
CSPVLAVLQLVYTWPFGAAMCKIVPFLQTLSIGASSFATLAISIERCLAATKPLTYGINV
WTKRAIICLIWLAAVAYALPTLFVTDVQHYYGRTICRNTYPD---SLIYFAIGGLLLYVL
PMVIIAVCYWKILAAMKSKTNTDK---KVQKQTILTAVIIIIVHFLCWIMFYAFVLSALT
NQLTSSAANIEYAARLFGYSNACWNPIIYVLRGKQYRRRLSR-LDLNA
>Placozoa_Trichoplax_Clnd_56_deorphanised_evg1525758
M--SLPTAIGFSVASVLITVIAVIGNALLIMSILINEKMKTTTNYLLINLAVSDMLTAII
VVPYRLFHYIFSYWILGGFLCTTALPLEKICYSATTLTMMSMAIIRYRAVLYPLSTGVTF
IRVMLCIITIWAVSIAVAIPLIIRMPYHLIATSYQCEPVFKSLNFAKTYYLTLNCVIFIL
PLILIATFYFKILRRLKQRINYSASLYKTCRGINLMLITMVAAFTICWAPYNVLISLNPF
AYNSRSYQLFARICIWLALLSSCLNPIICVIYNEKFRKSFKNILSVGE
>Placozoa_Trichoplax_Clnd_58_evg1474836
M--AATMQLVAFIPSAIILVLGLINNIVILVTIIKNRSTKALVYSFIANLILYDIFVLTL
YWPIQLIKMFI-FWPFGSFWCYICNSFPILFNAGFGVTMVFIAISNYCVILREPNPNPST
SRKLFLSTTIFLIAIGLSSPSIIFTKYLSSSGKSLCYISPPSPKSWLIYYSTIYAAVYAF
PTAIIIGLYSRVLYKLSQQSRANQLHVRQQKEMIRLFLILVVIFLLLSTPEFIYYWIY-Y
HHS-NSEKLIQLILQLISISKSVINSWIYACFVPEGKQILSHIY----
>Placozoa_Trichoplax_Clnd_60_evg14705
M-NTLAVQLTASIPSAIIFIFGITGNLAIIITMIRYHKTKSKERFLIGNLAGYDIFILLF
SMTLKMTNYFI-TWPFGSFLCHIYNGFQSYFMAGSAITMTFMALEHYRVVIKEVNAYSKS
SGKIIITVVIALTASICACPSIIYSKYVSHSSSVKCFIQF-QKIVWQTYRNCRYVIFYLF
PLIVVVTTYFQMLLTLNRYSRYHLTKVKEQKNIMKMILYTNVTFVICWTPYFMYGFIVYF
NHTVQLHRLIRVACELIAYINSAIHPFIYAKYMPICRQALYRL-TVTS
>Placozoa_Trichoplax_Clnd_62_evg15897
MKAQNWEFVCFTILYSITFILSLFGNSIMIISIIRNKNMRGATNYFIANLAFSDLLIAIF
VIPYRYNEFIFKRWQLGRLLCALLPTIEKSLFTVSILQILAIAYARHRIVVFPFKKALTK
RRAAIIIFLVWIVAISGAIPVTVKMHYDNTKRALYCAPWW-SFAYQRIYYRVL-FFLNAV
PMFITFGIYGHVYYVMRRRTRHNPATAASHRSILKMLLVMLLLSSLCWIPYGSMIFVLSL
VILRPKLTLILSFLKWLAVFNCCHNPFVCWIFSQNYRQEMIYVISRRT
>Placozoa_Trichoplax_Clnd_63_evg1332420
MRNPANVMVAKTIVSLIIFIGAFGGNAMVIGVLLRQSSKRGIAEYYIAALAFADLLVTSL
YVPINLLSDYLGAWVFGAAGCKIINYIRTTAMTALAFTLVALAIDRYRAICRSFQFESSK
ARTKKTILLVWILSAALMTPYLYVIQSDEFKNVQFCRRKYGNEEFRTFMIIFNYLILCVV
PSVILVFCYSRIILRIWKSIKGSSKIDNARKKTITTITIMTILFLLLWVPLWTMQIVFDS
RPQTTEEKEVMFWVVCLANSCSVLHPIAYAFSGGKFQSKKSQ--TVTR
>Placozoa_Trichoplax_Clnd_64_evg12776
MYHSIVMQWIVYVFPLFIIVFGLIGNMITLFLVIKHRKMRDSVYYFIGNLALCDICLLLF
YWPIQLVKFAL-SWPFGTILCYISNSFPILFSAQAALTIIWMAFDRYHVAINSAKSNSSC
WRNISKLGVIFILALALACPDIAFTSEDKTSGNAKCWIEYGSSAPWQIYFLLRYNILCVI
PLSIVILMYKLSTFKTGELLPTIGYNIEEDRKLIKLPSILIVIYFLSLTPEHIYYYVMIN
SPSFAINSFLFLICQLLLISRSAVNPFIYSASIPECRQVMIAMYKLTH
>Placozoa_Trichoplax_Clnd_66_evg1042727
MINPLRIDVTYLIFSITTSFLGLIGNSIVLLVIMLNKSKKSIATHYIASLALSDLLVSLI
YSPTTILQSVYGYWIMGAFLCYFSRYSRFIAMFASMLTLTTIAFDRYQAICKPLQCTRTV
VRTRKIILFIWLTSCVICSPDLFLMDYSRYPTSYLCR--FKTLLFQEVYTLLRSVILFYG
PCGIVIVCYGRIICELLHNDKNYLKKRQEKKKVVMLMIFITVFFTCTWAIYWTYSVYYRI
NRPASEIYGLIYWMAWIPSLSSAVNPFLYAFYGQQFRSQFKGRIAFRS
>Placozoa_Trichoplax_Clnd_67_evg1228694
MKNSRA--ILYFAAYVSTFLITVIGNILLITVIIQNKNMKNVTNVLIINICLCNLLIAFS
VVPFRLVEAVYKYYVLGSFSCIMMPALEKVLFTLAILHIMVLAIVRHRAIVFPLKAKPKL
RHAIYISLFLWAVAIVSATPVMVGMPVHNITSVQFCEPQW-SPGFYRIYY-IYLVLINDI
PLAITVAIYIHIYLVIDRRKV--NLTLKTNLKVLRMLIAMLVASLVCWLPYSSLVFILSI
TTLSPGRATLLSVCKWIAISNCCCDPIICVAFNKGFRNGLKAVFRLQS
>Tadg68_evg1389416
MNNSHTVRIILITIAAIIFMVSLVGNIMVCLAVLYNKSSTKCTNIFLLNLAISDLLITIS
-IPFAVTTDVLGIFIFGDVMCKLVFSVRNCGIAISSLTLVIVAFDRYYAVYYAAN-QLQR
KVAVIVLLVLWFISCVAVIPQVIGLRVEFYEG-YICREYYPERINELAYTVSLIGLFFLS
PFLVIVILHSLIVQKLWRTRRPSKSPPRSYQQVYIMLFTVTMAFFWTLLPTYTLQLLLSL
NVID-TVYTAYYITTWLGYSHVMWNPIIYGLLNKKMRKDMASIFTMSV
>Placozoa_Trichoplax_R69_Placozoa_T_adhaerens_evg14334
MSNNTALIVIIITMYTLVFIPGLIGNLCFCTVVLARKKVRTVTNVLLFNLAIADLIILCV
NLPFTVVVTITHLYPFGLVMCKLQTFSQTLSVLAESFTIVAISYDRYRAIVYPLKSKLSI
KAAMIIIACSWIAAGPFAIVLLQFTTIVPLGG-DFCREVWYSDSSRRIFTLIMFSSCLIA
PLIISIYFYTSISMSLIKSKKKSKSILR-RRRIAAIKGVVMGLYFVCWLPAYLFAILTDY
GFNMTTYSMVYATINWIGYINSCCNPIVYSFFNDSYRNALYSVCAVTS
>Placozoa_Trichoplax_R70_Placozoa_T_adhaerens_evg12392
MNNPSLGLIILLACCSVICLLGCFGNVLVITVFCRWPRMRTVTNYYIFNLALVDLIIVSF
SIPNSAITEVMDRYSMGEGMCKFASTLRYIVLNVSTLTLVAISLDRYVAVVYPLKSHPSK
KKTVIILLSIWLISIAANSPLYFFLKIFTFGPWAYCIIMWSPRLSEEIYVGITFALLFAL
PMAIMHYTNCSIAYTTWRSGTKRRTDNHGKRHVVTLVICIVLTFTICMMPLQVVKVLIYY
RIVLQSLRFMILFLRLLSYSNSMINPLLYVIFSTKFRDGCKALFRINP
>Placozoa_Trichoplax_R71_Placozoa_T_adhaerens_evg1003980
MFNPLVMHVIVAIVAVLIFITGLYGNIVLIRSTITQKKVRKTMNIFLMTLALYDILIITI
TMPVTLVEDLLLWWPFGRVLCYILYYMPTIFASGSVFTIVTIAAERYRAVVYPMKPKLST
ARAALISIGIFLIAIAVTVPNMVFAIYDDKTNHPQCSHHFPDILGNKIYVIFVFGCLFWL
PLIFTGGLYILIMYHLQVHRHNGRMTTETNRRVVTMLLIILLVFVLSWLPLHICFFLAIF
GPLNKDFRLALTICHIISYLNCAINPIVYVSFKS--RVKFISIISMKF
>Placozoa_Trichoplax_R72_Placozoa_T_adhaerens_evg106838
MFNP-APFIVLIIFYVIVFILAMFGNSVIVCVIIKNRKFRTSMHLMIFNLAITHLLLTGL
SLPIALSRDILGYWFANDALCYFYGSLTNALAIVEMLTMEFMTVERYRAVANYRNRSLTK
SQASIGIVVIWLVGISIVLPSVISPVFRDLQTTIFCTYRFHSELHNLIYTSILLMIVYLI
PFAIIMLLYSCLAYNLRHHNILGEAAVKNNRKVTNILWILSGSFFLCWLPIFICVILIAF
STAY-TFRAFFIIAHLLGYVYGVVNPLVLVTLSDVYKNATWQLFHNSS
>Placozoa_Trichoplax_R73_Placozoa_T_adhaerens_evg1068726
MKNSTFVFALQIIGYSLIFVFSIFSNVLICIVILRKKIPHNFTNWNIFNLAVADILITLT
-IPFAAYEHFTNKFIFGQFLCKVIYSTRNIAIYMSCLILVFISYNRFRAVTLIKQQQTVY
KYTILTTLIAWIIAIIATLPQTIILTVNINGNGTRCREDWQNQDLRIAYGFFLLITFFLI
PFAAISCCHVLIGWRLWHKTHRSKVVHQKKKKIVWMLVIVVTAFFICHFPPNVIFLLYEL
NLITTDIAILTSITYWLGYSHSLWNPVIYGALNKTMRDAILTVFEVKK
>Placozoa_Trichoplax_R74_evg1069122_Placozoa_T_adhaerens_evg1069122
MDNPISYAVTLGVAYGVIFVFAVIGNLSLAIGIIQNSKMKTLMNVLVVNLAICDLGLAII
GMPFTAVHDIYL-YPLGAGFCFVWLIAMVAFWSANMITVTGIAIERFVKIIHPEKAKLQA
KGGIILVIICWIISFGMAIPYALDINYDNRQDRIICYNIQSNLIGRRAFIIFVFVFFFIV
PVLVNIMLYSMIVYFIYSKANRSENLRKRNSKVVTMLMMVVALFILCWFPFHLSQLLLKF
EPQTPSGRIFIAICNWLALSHCMVNPIIFASRSEIYGKVMAGV-RIQP
>Placozoa_Trichoplax_r76_Placozoa_T_adhaerens_evg1047760
MFNKLTFQIIIIVIGALILVTGVLGNLMVVRTVYQNRHMSSLTYTLIASLSIYDIFVVIL
TLPFTIAEDLLCYFPFGRVLCHLFKPLPAFFATGSVFTMTAIGIDRYRAVACSLEYRGNQ
KRKALMLVGIFILGFICSLTSFILTRYDDETEQPICYMNFITLTGSEIYVPSTFVFLFIL
PLMITITIYLRVIAYLRWLGENRVFYNAAARSSIKMMLVITMLFVACWLPLYCCFFIIAF
RVLPPHFYVMYAICHLLSYINAVANPIIYAGFNKKFRSAFKST-AQTR
>Placozoa_Trichoplax_R78_Placozoa_T_adhaerens_evg1232317
MRNPLAMQLVAYIPSVIILSLGIITNITILVSLIKKHNVRDLFFYLVTSLVIYDIVLLVL
YWPLVLVRKSI-PWPFGSFLCYFFNLLPVLCNAGPSLTVVAMAIHQYRVIVKSANPSPST
TCKRIILAAIFFTALAATFPDLLFTAYTYAYGVRVCFV-YGRQDPYHIYCISLYVTLYVI
PLIIVVILYYQIKRNIKIDDTVTYGDITEHKKWAKMTLILMITLLLFWTPEYIFYFVYNF
GYLRRRYQITYLICQLITVSKCIANPVIYAHFFPECKQSLRSIFSLSE
>Placozoa_Trichoplax_R80_Placozoa_T_adhaerens_evg1079219
MYSPQEDNSAAIFGYALIFILSLIGNTLVILASWKRRYFCPNSNTVIINIAISDLIITAS
-IPFYAYNSLTRSFPFGLFACKIVYASRNFAIYYASYLLVIISIIRYVTLFHPLKKKM--
--VNTGMLMAGIAAFAMTFPQLILFTTTKPTEQINCGEIWPAIVSRRAYGAVVFIVFFAL
PLMIISVLYLTISTHMCSLKYQVNA-T-YAIRAVVSMLLVCFTFFLCYLPPYLVVLLLDF
KVISPTVSAFLNFTSWIGYVHSFVNSIIYGLLDRDLRHELRVMFAVAP
>Placozoa_Trichoplax_R83_evg1252063
MLNTKR-QIYFGITFSIIAVACVISNLIMILAIIRNRNMWTVTNYYIFNMALVDLLTGSI
VIPCRTAQFAFLYWFLGRFLCVVHITVEKLLFCCSIYTLTLMAFARYQAIVNPLNSNYHF
KGALWRLGVIWLLSIASCIPLIIHMPFQVYTSNHDCQPTFRSELYLRIYYALFMFFAFFL
PLIIISYCYFKIYQTLRNRKRYSKSIKRTNRKVIHMLLTITVLFFISWFPHNFSIILLNV
AGLNKSYINIGQTGKVLSYLNSCQNFFVCLIFNKSFQDAIADILELTR
>Placozoa_Trichoplax_R84_evg1180182
MYNPSIAHIIQLVLCCILFVVGLIANSLVLIIYLATPSLKNPTNYYLMNLMLVDLIILCF
NIPIVIITEIMLHYTMGQTMCKLSQSVAAASVYIMSFILVAISLDRYMAVKHPLKRRLND
FWTAFIIIILWLCAFILVIPEFIFLEVKSFSTMTLCTRRWPDSRNYMIYMICITFIGFII
PLIVMIFTNVQITMIVRRSGSHNQRLDKTKHHVLVMVITIVIIYILCLTPKEVTRVLFAC
QLVTADIKIMAIVVRYIAYANAAINPIIYAMLNKQFKARLYKILRLSS
>Placozoa_Trichoplax_R85_evg17328
MSNPVPHATILIIAYATIFFLSLAGNIVVCYLLRNGRREFISFNFYILNLAVADIIITLT
-IPFEAVYFVLHSFLLGDFMCKSLPFLRATAVHASSILLVIISYERYRAVLTSFRYSSKF
KPAVFIISFAWFCGIVSSVVNLINNSVGSYLKENLCLD-YPT-HDSQANVLIIFIIFFAC
PLIILSVYHTLIIINLSRLVKKHSNATKTKSRVTLVVVLITISYFICYAPQYIIHIILRF
NSKAQSFGIAITVTYWLAYSHSIWNPVIYGLTSSRMRKKFYRL-----
>Placozoa_Trichoplax_R86_evg1161186
MINPEPDRIALIVLYFVIFTIGFVGNSLVCFIILTKRVAITTTTIFLCNLAFIDLILLLS
LVPMKVARQFTLGYILGTALCKIEGYLGTVCLANASLTLVVMGVDKYIAIAKPFKRHYRK
RWAIAIVCIIWILTSLVMVPLI--NAVEYYQG--FCYSYWNSLVAARIYYVFVLSFDFIC
PSLMIIYFYSTIAIYVIKTKRVKKFYSRRKRQILKMLIAVVAAFYVCWTPYSILTLLRVF
RTINPYLRQLSNYFLLLTFCSAAINPIIYGLYHENFKASMKLMYSFNA
>Placozoa_Trichoplax_R87_evg96842
M--RVWEIILFTSLYATTMILAILGNLTLLIVVTQNTRLKNVTNIFICNLAIADFFIALL
VIPYRLCAYIFVRWPLGAFLCFIMPAAEKILFTVSIFQMLAMAAARYVAIVHPLRQQLHE
RGAFIVIFIVWLLAIASNAPLFMKMHVDMFSDVNQCRPKWNDSPFARGYYMS--TLTHAI
PFILTLLIYAAIYYHMKHYKKSSKASLKTNQNVVNMLVTMLLLSILCWLPYSSIITILIF
RPLNPELGIILGVCKWFALFNSCHNPIVCIAYSKSFRFGFFYLFSITT
>Placozoa_Trichoplax_R88_evg1116167
MHNP----IQVITIYGIIFILSSIGNVLLCVVTYKQHHRRSSARLFIFNLAIADLITTAS
-IPFIAVVTVFDEFPFDDFLCKTIYSVRNWAVYATALNLVAISYDRLLCIRSPLTFGLSK
RSTITLILIVWFTALIAVFPQWVILQVQEFHGDHYCIEAWTSLKSRQAYSISMAVLFYFI
PLLCICIFNTGIALTIYKAARRSKVISKSKRKITIMMAVICIIFFSCYALAYILIILIDF
SALPSSDISFFLIADYIAYSHSIWNPIIYGLFTIAMRKYSNKLLNLTT
>Placozoa_Trichoplax_R89_evg1117507
M--PLAYTIILSTLYSIIFIMSAVGNSLVVVCYIKRRRMRIPMNILIVNLAICDLCVTLI
TMPVNFSRNITRNWVFGRIACHIFHGLPNAFVAASGFTAMIIAIERYRYICHPHKRKITA
RTTFWIIGVIWIAAILTALPIIASVNYYVLNGVQVCVHVFHAAILDQVYIISLTVLIFIL
PLCTTSILYWRVGVFLKDRQ-NRQTFNRINKKVFKMLVIIVGLMFICWIPLYTCFLLITF
APRINTFRIVYSFAHVVSYVNGAINPIIYARSHQSFRDSFARNFAVHQ
>Outgrp_Bilateria_Platynereis_comp411945_c0_seq2
MWNPSWVTALKAVPMTFIMVAAVFGNLLVIISVFRFERLRIIANSFIVSLAFADLVVAVL
VMPFNAIQELAGQWMFGRIMCDIFNANDVLFSTASLVHLCCISMDRYIAIMDPYHYESTK
KAVALMLTLTWTVSSLISHIPIHLWYTTKEQNTHQCT-----FIVNKVYAMISSSISFWI
PTFIW----------------------------------------CLCMQRFTV------
------------------------------------------------
>Outgrp_Anthozoa_Nematostella_EDO32512_p1
--------V----FLTFLMLWILVGNFLVVWTVYVTRRMHFAAFYFVASLSVADFLVGLL
VLPISIAYHLIGQWTFGLHTCNFWLFANFWFCSASVFNLCLVSWDRYVAVTSPLHYQTCE
ERVVKLIAGNWAWSLVLAGCLI--FHFSQ--QRVICSV----KGIDPEILLVAVITMFIL
PCIFLVFVNLKVWFITLEQVKGRRRTIKQEIKTFRIFLVVIGVFVACWTPFFVVMLMGIF
SP---VSGFVLYITIVLTYCNSALNSLIYGVLSRNCRRA---------
>Outgrp_Anthozoa_Nematostella_EDO35450_p1
M--DLVSIIAQASFVIFILILDVCGNLLVCGAILSYRRLRTVTNYFIISLAVSDLLVAGL
SMPFRIHHTLHMCWDLGISVCEFWIFVDLVCSSASICNLSMISVDRFLALSYPLTYPSTK
RRGLLAIAMVWGYSLLISALSFTLWSPDG--DIPACS-----LK-DKYYYTFVITVGFFL
PLVVLVIAYSLVFKVALHQAR----SIIRELKATKTLAIVVGSFIVCWLPFFVIMFTVQF
CPE-KALAIGTVFVYVLPLLNSAVNPIIYSSFNANFRRAFKDIL----
>Outgrp_Anthozoa_Nematostella_GPR133_EDO36384_p1
M--AQYW-VGMTCFLLALSSVAVVGNSLVFHTVRVTSRLHSPPFYLIVSVAVADLLVGLF
AIPVSIVYLVSGKWILGETVCDVWILANFWFGGASILSLCAITRDRYLAVTSPLQYLRPN
AHTAVQIVFCWVTSLVSAVITI--LKTSP--GRELCEI----KGLTVGYALFNFVCLYVF
PVIWILFVNGTIWSVAARHSRGRSRRLKMQIRTFRTFLIVIGCYVISWTPLSMLALAQCF
TS---VSGMMLWYGGLLTYVNSAANCLIYGIFNNDFRRAMIASI----
>Outgrp_Anthozoa_Nematostella_GPR134_EDO32514_p1
MNNSNF-KVGMACFLLTLSIVAVVGNSLVFHTVRVTSRLHSPPFYLILSVALADILVGVF
VIPVSIVYLVFGIWVMGEAVCDVWVLANFWFSGASILSLCAITRDRYLAVTSPLQYLRRS
SHTAFQIVICWLASLVSALITI--LKTSP--RRRLCEV----EGLTACYTLFNFVCLYVF
PVTGILFVNSTIWSAAARHSRGRSRRLKMQIKSFRTFLIMIGCYLVAWTPFSVLLLLQTF
LD---IPGGLLYFTVVLTYMNSASNCLIYGIFNNDFRKALITSI----
>Outgrp_Anthozoa_Nematostella_GPR135_EDO34409_p1
M--TQPSVLALVLFEICLFVIAVVGNVLVCRTIYLTRRLHFSAYYFIASMSTADLCLTLL
VLPVSTAYYVTGAWIFGKAMCHMWTLASSWFATASIFNLCAVTWDRYVAMTTPFRYYSRS
SRVILMIGAAWMTSFILALMTS--YQVSD--TRILCEM----QGIKLVYAVVNFVVTFVA
PSFVLIFANAKIWTIAARRMN-RRKWESQDIKMFRTFLIIIGTFLVSFTPCFIVILLDPL
GV--RVPGFLAYLFVVLTYINSALEPLIYGLFNKDFRKAVVASLTVET
>Outgrp_Anthozoa_Nematostella_GPR119_EDO37647_p1
M--SNASLVGMVVAISFLAVAIFSGNLLVIVSVAVNRRLQNKTSVFITSLAVGDLLISLA
VVPLIVLSNVVMEYSRGIRYCHAAISVTISLMFNSVSNLSAISLDRYLAIETPLHYRATK
RRVSAIVAFVWVFSTTVGIPYM--WRKVRRPGGLFCQV--P-FNLDKNYIIA--CIAATI
PGFFMLVAYYKILQTAKDHSSKATIDFLKEAKAAKMVVLVLGSFLICWTPLFCIMIFDVI
KEN-YINSFVYAGAVMFATVNSAFNPAIYAAMNSEFRNTFKSIL----
>Outgrp_Bilateria_Platynereis_comp421699_c0_seq1
MSNEIVEAVLIGAVLGFLDLLTICGNLLVCVTVLSNHRLRNNTNYFVLSLAFSDLLLGIL
VLPFSTMNTLISWWPLGAIFCNIFISMDVMLCTVSILNLFAISLERYFAVVLPMSYTETT
RKVTYVLIGIWIFSFLLAFIPIHVWNTND--EPYQCV-----FEGNKVYVLFVSIGTYFI
PLIIMCGVYIRVFMIAREQVQSKDPRFASDSKATVTLASVVMAFAICWIPYFVLFTIRPF
LNH-PIDLHLDLFTLWLGYINSMLNPFLYAFHSSQFRKGFLQVL----
>Outgrp_Anthozoa_Nematostella_EDO32513_p1
-------------VLLILMLVIIVGNTLVFRTVFVTRRLHFSAFYLVASLAIADLMVGVS
LLPLSIAYTIIGEWSFSPVVCHAGTLFNFWFCCASVFNLCAVSWDRYVAVTSPLLYTVDD
AKVRWTIAVIWVVSLFMSFLIMVAVE-SK--TVFYCTA----TGLAVEYSLSSALVIFII
PLIFLVFANGRIMSIARAQLK-KKQRFRREFKTFKLFVIVTGVFLVCWTPLFVTMVMSSF
LRT--TMVSIMHFALILGYANSACNVFIYSYFNREFRNALL-------
>Outgrp_Placozoa_Hoilungia_1_g03896_t1
MHNP-PIGVASIVIHFLIIIVSVVCNALVIITIIGYRRLHNYTNYLVVNQCVIDFLFATL
ILPYP-IQGLLGYWPFIKEWCTMHYCLGIGLVMVSILNLCAISCDRYLAICHPFQHPQTK
KSLIIILLFVWIQPLLICLPLMLWRKSQDLYG--YCSNEIDSLIQERIFFAAFLTINYVF
PAIIMLTLYSLIFRVAHKQVHRVKKAKDKDLKLVFLFFAIVGTLYICWTPLYTTMLISFF
DVYYQ-SHIGLFFVIVLAFSNCALNPVIYSCSNAHIRQGLFHLLAMHS
>Outgrp_Anthozoa_Nematostella_NVE15603
MCNSITTIAVSSTFVVILLLLTVFGNVLVIMAFKVFHRMRQVTNCFVASLAVTDILVAVF
AMPVWVAYLITPEWVMDMILQKLWTCTDIIVGVASIWHLTFVSIDRYLCIIHPMVYPLTK
PRALVIIICIWVYSIVVASLGSTLWH-------------W------RGYTLFVTVMNFLI
PAVAICIAYFRIFLTARHQAKTHRFFLTKELKATKTLAVVIGAFLVCWSPFFVINLCY-Y
SAV-TPSPVLVAIAKWAHYGNSCLNPLIYGVMNKDFRRAFKRLLQVDS
>Outgrp_Anthozoa_Nematostella_NVEC200_014941_1_1
MQNNHAFNITMMVIQIAVIITALSGNILVCTAILVHERLRSTTNYFIFSLAVSDIITASI
AMPFDVDQILKYTWEHGEAMCNIFVTSYLVAAPLSMLNLLAVSVDRYHAITQPLQYPNTP
KVVLTSIFSLWVYAILFTVIAM-LWPLYEKSD-GACH-----FNISPWYSLISSVVNFVL
PTIVMCLLYFRIYKVAHAHARHERKSIRRSIKAAKTIAIIVSAFLLCWMPYTLVSCASVI
CPP-RTPSELFTVTLLLAYINSALNPFLYAFHNTDFRESFRRLF----
>Outgrp_Placozoa_Trichoplax_evg1094259
MYNT-PLGITSLAIQISIVVLSVICNSLVIATIVGYRRLHNNTNYLVVNQCVVDFLFATL
IIAVYPIQALLGYWPFIKEWCAIHYCLSIGLVMVSILNLCAISFDRYIAICHPYHHPRTK
KSLIIILLFVWIQPLLISLPIMLW-RTDDLPG--ICSYDINSLIQERVYLASFLMINYVI
PAFIMLLLYSLIFRTACRQVHRTHKTSDKDIKLVLLFLAIVGTLYICWTPLYTLMMISYF
DVFYQ-PHIGTFVAIMLAFSNCAINPIIYSCSNAPIRKGLFKLVNIRS
>Outgrp_Anthozoa_Corallium_TR14934_c0_g1_i1_p1
MGNSRLEQ-ITSGFLVLVIIAALLGNGFVCAAVYRVRRLQKPSNYFLVSLAASDILVALF
SIPFRIYTVLNSGWLLGKHTCQFWIFIDLLCCSASIVNLSLVSVDRYIALSRPLRYLMTV
QRCKMSILCVWLFSFTISILSV--WSKDG--DYPVCL------KQDKIYYTIITILAMLI
PLTILMVLYCLVFKMAWEQNKRRLQFAMRELKAAKTLIIVVGTFLVCWLPFFILFLLQQY
SPIYKTQEILGQFFYALPHLNSALNPYIYTVFNTEFRDVFKDKL----
>Outgrp_Anthozoa_Nematostella_GPR125_EDO36609_p1
MPNTLPENYGHVAFEIIILLVTLYGNFMVVLAVVMFRRMRTITNYFVVSLAVSDLLVATL
SLPFRIHQTTHTAWCLSLEACVAWIVVDIMCAGASIWNLVIISIDRFIAIVLPFRYHATP
ISGFGLIASVWGLSFVMAVLSF-IWTDYGKPIFISCA------NFDPIYYTVLSVVLFFL
PLFIVFVMYGHVFTVALTQARRGYINFLKEVKAAKVLAIVVGCFVVCWFPYFVLVLVSLW
DPI-EQKGINQTFVSALPVLNSTLNPIIYALFNKDFRRSFAKIF----
>Outgrp_Anthozoa_Nematostella_NVEC200_001887_1_1
M--TPWSLIAQAGFVVVILFLDLFGNLLVCVAIYRYRRLRSVTNYLIGSLAVSDLLVACL
SMPFRIYHTLHMCWDLGLSVCKFWIFVDALCSGASICNLSLIAIDRYLVLSCPFSYRERK
PRGFIAILAVWLYAFVIASLSLTEWSPDG--SFPACA------KMDKYYYAFAITMSFFL
PLVVLIIAYSMVFKVARKQACRRRKSIVRELKATKTLSIVIGTFIACWAPFFIIMFIVQF
CHD-EAMTIGTVFVYVLPLLNSAANPIIYSKFNADFRLAFKDIL----
>Outgrp_Placozoa_Hoilungia_1_g01329_t1
MRNE-GLNLLKLVSIILIMIMTAVANGVVITVILLSKKLRS-KHKFLLSECTANFLFAVL
IMPLPPIQGLLGWWPFGRIYCNINFSLSIALVFTSILNILALTIERYISICHPFKRHVKS
SHICVIISYIWMQPLALSFMIFAWRNINYQYQARQCIPE-P-QDYEKPYFTILILIDFFI
PVVLVAAMYGCIIRIAWRQNQTYIRIKTTDLRATFISIIILGLFCMCWMPFFLVTLMVTY
DKSYN-PGYLVFVSIILAYVNFAINPIIYASLTTDIRAAIVDFFSFTK
>Outgrp_Placozoa_Trichoplax_evg19734
MLNS-SLNLFKLVTIILIMAVAVIANGIVITAILLSKKLRS-KHKFLLSECCANFLFALL
IMPLSPIQGLLGWWPFGHIYCNINFSVSIALVFTSILNILALTIERYISICHPFKRHFKS
SHVVVMLLYVWIQPLVLSLIIFIWRDISYQYRPKQCMPE-PQQTYEKPYFTFLITTNFFI
PVLLIAVMYVCIIRIAWRQNQMNITIKTTDLRATFVSVIILGIFCVCWMPFFIITLTVAY
DIRYN-PGQFLFISIILAYVNFAINPIIYTMLTSDIKSAVKSLFSLSK
>Outgrp_Bilateria_human_sp__P47898__5HT5A__5-hydroxytryptamine_R_5A_HTR5A
MVNPSVFGVLILTLLGFLVAATFAWNLLVLATILRVRTFHRVPHNLVASMAVSDVLVAAL
VMPLSLVHELSGRWQLGRRLCQLWIACDVLCCTASIWNVTAIALDRYWSITRHMEYTLRK
CVSNVMIALTWALSAVISLAPLLFWGETYSEGSEECQ-----VSREPSYAVFSTVGAFYL
PLCVVLFVYWKIYKAAKFRVGGDT-REQKEQRAALMVGILIGVFVLCWIPFFLTELISPL
CS--DIPAIWKSIFLWLGYSNSFFNPLIYTAFNKNYNSAFKNFF----
>Outgrp_Bilateria_human_sp__P25021__HRH2__Histamine_H2_R_HRH2
MPN-TACKITITVVLAVLILITVAGNVVVCLAVGLNRRLRNLTNCFIVSLAITDLLLGLL
VLPFSAIYQLSCKWSFGKVFCNIYTSLDVMLCTASILNLFMISLDRYCAVMDPLRYPVTP
VRVAISLVLIWVISITLSFLSIHLWNSRNETTTSKCK-----VQVNEVYGLVDGLVTFYL
PLLIMCITYYRIFKVARDQAK--KAATIREHKATVTLAAVMGAFIICWFPYFTAFVYRGL
RGDDAINEVLEAIVLWLGYANSALNPILYAALNRDFRTGYQQLFEVTA
>Outgrp_Anthozoa_Aiptasia_AIPGENE21641_p1
MANP-AFTITGLTCMGTIVVLSVSGNSLVCFVIARFSRLRTISNYLVFSLAVSDMMVALS
VLPFDIIYWVYPSWPLGGYVCNLWNSSFFVFLTASVLNLLAICTDRFVAVVFALRYKDNT
QIVKVIIAAIWAYSFSIGAILFAVL-V-PPQDHTY--T-F---ELHPAFHGFLLVGNVFV
PFCIMIGLYFKIYLIARDHARHV-DMIGRELRVAKTFGIVVVTFLLCWMPFEVINVAILI
DEGV-SMEIADTVSCWFAYLQIAANPAIYAFANSKFRKAFKRIIDVQS
>Outgrp_Anthozoa_Nematostella_GPR126_EDO40999_p1
MVHNIIISQPKAGFVVVILFLDLFGNLLVCVAIYRYRRLRSVTNYLIGSLAVSDLLVACL
SMPFRIYHTLHMCWDLGLSVCKFWIFVDALCSGASICNLSLIAIDRYLVLSCPFSYRERK
PRGFIAILAVWLYAFVIASLSLTEWSPDG--SFPACA------KMDKYYYAFAITMSFFL
PLVVLIIAYSMVFKVARKQACRRRKSIVRELKATKTLSIVIGTFIACWAPFFIIMFIVQF
CHD-EAMTIGTVFVYVLPLLNSAANPIIYSKFNADFRLAFKDIL----
>Outgrp_Anthozoa_Aiptasia_AIPGENE20843_p1
M--SAGLRTFHIFYLVVTTVAIIVGNALVIMVIRVDRRLHSPTFYFLGNLAVADLLVGIG
YVPFYIVAVLKKAWILGAVWCRGHAFVVSTSYNASLMTLCVVSVDRFLDISDPLRYRMTK
KKTRLLIAFIWIHAVFWAGP-LWNWETV-LDSTNTCRPNFGATVSGKVYAICLATFAFAF
PVLITIYTYFKIFRVADDQSKDEHSKPTRDRKAYKTVLVIIGTFVICWLPYTIGTSIKIL
TGNKEAPYWLSYLGLTLALTNSCVNPVIYTIRDRRFRRGIKKFLRLTS
>Outgrp_Anthozoa_Corallium_TR46073_c0_g1_i1_p1
MTNTEYEMVAHTIFLSVVLALTIFGNFLVIGTVITNRKLRTVTNYFVISLAVSDVLVGLT
TLPLKIDQMIHKKWCHGVELCTSWIIADIVCNCASIWNLVLISIDRAIAISYPFRYRTNK
KKAILLIVIVWAGSILMACLGM-LWTFPGEQTIFSCM------KGDRVYYTVAAAVGFFL
PLIIILISYGIVFSIALTHAKGTNGNFFREFKAGKTLAIVVGAFIICWLPFFVILLVSFW
SPISVAEFVDIAFIYFLTSINSAINPFIYALFNTEFRHGFLKFLNLKS
>Outgrp_Bilateria_human_sp__P28566__5HT1E__5-hydroxytryptamine_R_1E_HTR1E
MTNTITEKMLICMTLVVITTLTTLLNLAVIMAIGTTKKLHQPANYLICSLAVTDLLVAVL
VMPLSIIYIVMDRWKLGYFLCEVWLSVDMTCCTCSILHLCVIALDRYWAITNAIEYARTA
KRAALMILTVWTISIFISMPPL-FWRSHR--PPSQCT-----IQHDVIYTIYSTLGAFYI
PLTLILILYYRIYHAAKSLYQRQQISSTRERKAARILGLILGAFILSWLPFFIKELIVGL
SI--TVSSEVADFLTWLGYVNSLINPLLYTSFNEDFKLAFKKLI----
>Outgrp_Bilateria_human_sp__P30939__5HT1F__5-hydroxytryptamine_R_1F_HTR1F
MQNP--SKILVSLTLSGLALMTTTINSLVIAAIIVTRKLHHPANYLICSLAVTDFLVAVL
VMPFSIVYIVRESWIMGQVVCDIWLSVDITCCTCSILHLSAIALDRYRAITDAVEYARTP
KHAGIMITIVWIISVFISMPPL-FWRHQGTSRDDECI-----IKHDIVSTIYSTFGAFYI
PLALILILYYKIYRAAKTLYHRQKISGTRERKAATTLGLILGAFVICWLPFFVKELVVNV
CDK-KISEEMSNFLAWLGYLNSLINPLIYTIFNEDFKKAFQKLV----
>Outgrp_Anthozoa_Aiptasia_AIPGENE6265_p1
MTNRNPTTMTISLLLLILILIILVGNGIIFCTICATKRLRVPTFLFVASLAVADFMVGLF
IVPVALIFQVAELSILTNKLCYAWVFASIWFSTASTLNLCTISWDRYLAITTPLRYSMGK
KKVRRLLIFVWISSFSISVL----WKAVKSRNIHQCSL----QGTNVEYAISIFILLFLI
PVLFLIFTNAKVLFIAMAQMKQRSLRLWMEIRIFKLFLIVIGVFVICWMPFFVFLLINSV
EL--QTPPNIKLVFISLTYINSACNVFVYGFFNRDFRRAVIGLTRVNK
>Outgrp_Bilateria_human_sp__P28221__5HT1D__5-hydroxytryptamine_R_1D_HTR1D
-LNLQALKISLAVVLSVITLATVLSNAFVLTTILLTRKLHTPANYLIGSLATTDLLVSIL
VMPISIAYTITHTWNFGQILCDIWLSSDITCCTASILHLCVIALDRYWAITDALEYSKTA
GHAATMIAIVWAISICISIPPL-FWRQAKAQEMSDCL-----VNTSISYTIYSTCGAFYI
PSVLLIILYGRIYRAARNRILRKRISAARERKATKILGIILGAFIICWLPFFVVSLVLPI
CRDSWIHPALFDFFTWLGYLNSLINPIIYTVFNEEFRQAFQKIV----
>Outgrp_Anthozoa_Nematostella_NVEC200_012290_1_1
M-NTRPSVFFSVLVLCLLIILIIAGNITVLRTVYVTSRFHYSTYYYLASLAFADLLVGLT
VAPFAAAYRVSGEWVFGGAVCGFWVTTTILCGCASVLNLCVVSWDRYVTVTSPLNYTRYT
NVAKAIIPIVWVTSSVIAIPLGRVVESSR--AHKMCN--Y--EGLTLGYAVTAFVLLYGF
PVLFLFFVNGSIIRTARSHLKQRPTRFSREMRIFKACLIVIAAFLCCWTGFFVVLLITPL
SSPP--AHYVGFSTLMLTYGNSACNPYLYGLLNGEFKRAVRRSLSGNT
>Outgrp_Bilateria_Platynereis_comp409486_c0_seq6
----------------------IVGNLLVMIAVAKERYLRTVTNYFIVSLAIADTIIGVI
VMPFGIILEITNVWYFGHDWCDVWHSLDVLASTASILNLSVISLDRYWAITDPIAYPSST
ARAFILIALVWICSAAISFPAI-IWRQVSVDPNDVCA-----FTEDSGYLIFSSIISFYV
PILIIMFAYYKIYVAAAEQTRRKLSKIAKEQKAAKTLGIVVGVFCICWVPFFVTNVLYGL
CNVQ-VPDMLFPIFTWLGYINSGMNPVIYALSMRDFRRAFAKIL----
>Outgrp_Bilateria_human_sp__Q13639__5HT4R__5-hydroxytryptamine_R_4_HTR4
MANGSVEKVVLLTFLSTVILMAILGNLLVMVAVCWDRQLRKITNYFIVSLAFADLLVSVL
VMPFGAIELVQDIWIYGEVFCLVRTSLDVLLTTASIFHLCCISLDRYYAICQPLVYRNTP
LRIALMLGGCWVIPTFISFLPIMQWNNIGEKNSTYCV-----FMVNKPYAITCSVVAFYI
PFLLMVLAYYRIYVTAKEHAHHSTHRMRTETKAAKTLCIIMGCFCLCWAPFFVTNIVDPF
IDY-TVPGQVWTAFLWLGYINSGLNPFLYAFLNKSFRRAFLIILATSP
>Outgrp_Placozoa_Trichoplax_evg12615
MSNSTPQALTFVCITLSIFVVSFAANLIVAGTILCRKHLRNITHLFVFNQCIADLIRVSL
QIPPLVVNMLLGYWPFGPVYCNLSYPITIFLMSVSILNVCSISIDRYFSITSPLLYQASK
KIVLVLLLFVWLEPLVIALPMFVWRDIG-YDG--SCFVQWTAPSFERPYLVCLMVVNFFV
PCLAMSMIYARIFVIASKHAKTRARIDAKDIRIIAVLATIVGFFLICWLPFFINGLVLLF
SPRL-MSTVLYTASVYLSFANAAINPLIYAIFTRDIRHQICFLFSLNN
>Outgrp_Bilateria_human_sp__P28222__5HT1B__5-hydroxytryptamine_R_1B_HTR1B
MQNSLPWKVLLVMLLALITLATTLSNAFVIATVYRTRKLHTPANYLIASLAVTDLLVSIL
VMPISTMYTVTGRWTLGQVVCDFWLSSDITCCTASILHLCVIALDRYWAITDAVEYSATP
KRAAVMIALVWVFSISISLPPF-FWRQAKAEEVSECV-----VNTDILYTVYSTVGAFYF
PTLLLIALYGRIYVEARSRILKKKLMAARERKATKTLGIILGAFIVCWLPFFIISLVMPI
CKDAWFHLAIFDFFTWLGYLNSLINPIIYTMSNEDFKQAFHKLI----
>Outgrp_Bilateria_Platynereis_comp385623_c0_seq1
MSSP--YKVVLSTMLSSCAVVTFLGNLLVILAFMVERKLRTNFNLYLLNLAVTDLLVSVT
AIPFYAIDFTLGRWPFGEVLCGVWIFMDWGMTFASIYTLVAISLDRYWAACHSVHYRSTR
KRALLVILSVWLILLLMWVPPFVIDRVR-SEG--TCI--WA-VANNRGFAVFVVMAGYHG
PSLLMIFCYIKVFLVMRKNRISQQQATQSKKKIFMSLSYVILTYLVLWSPFHVVFDILLL
NENAS-FN-WYTAAAWSCYTNSALNPFLYAASSREFRAAFKKVL----
>Outgrp_Bilateria_Platynereis_comp412257_c0_seq2
MGNTLWEVIFLGTLLGCVIITTILGNLLVMVTVITNRKLHSATNYFILCLAVADFLLGCL
VLPFSAVNTLHWEWPFGAAFCNIFISTDVMLCTVSILTLFAISIDRYYAVTEPLNYQCTS
SLVWKICTAIWCFSFALAFIPIHILNTNDGSQPKLCN-----FELNKVYVLIDSLGTYFA
PLIVMCIVYMKVLIITKKQVIKHHAKMASDTKATITLASLVLAFAICWVPYFVLFTAKPF
VSE-PFNMHLDLCTLWLGYLNSLINPFLYAYYNTAFRKAFVRILELSA
>Outgrp_Bilateria_human_sp__P35462__DRD3__D_3_dopamine_R_DRD3
MLNP---HAYYALSYCALILAIVFGNGLVCMAVLKERALQTTTNYLVVSLAVADLLVATL
VMPWVVYLEVTGVWNFSRICCDVFVTLDVMMCTASILNLCAISIDRYTAVVMPVHYQHSC
RRVALMITAVWVLAFAVSCPLL-FFNTTG--DPTVCS-----IS-NPDFVIYSSVVSFYL
PFGVTVLVYARIYVVLKQRRRKQRGVPLREKKATQMVAIVLGAFIVCWLPFFLTHVLNTH
CQT-HVSPELYSATTWLGYVNSALNPVIYTTFNIEFRKAFLKIL----
>Outgrp_Bilateria_Celegans_tr__Q8MXS7
M-------ILLSLTLGVVNCFVVIGNLLVFYVILTKKSLQTSTNHLVLSLTISDLLLGIL
ILPFAIIQEHSNEWIFGHFGCRLWLSVDVFLSTASIYNLLAISFDRYMAVRQPIKYPIST
KVVRLMTFLVWFCSLLLAVILFVLLTLNAHDPTKDCQ---P-TSLPSMYIIFSAMASFIV
PAFVMVILNVRIFQTVLHTSR-MRRSLRTEIRVARTTGIVVAAFIVCWIPFTTIYVLQAY
AVCT-IPASLFTTAFWLGYSNSAVNPILYAAFSRDFRIALKRLF----
>Outgrp_Bilateria_Celegans_tr__Q7JP61
MWNNLGEAVLTISSMLTVMLLIIFGNLLVVVTVYRDRKLRQRQNWLIVSLAVADMLVGLL
VMPLTLTYEIVGEWTMGNILCEIWLALDVLFVTASILHICAISLDRYFSVTSPLTYPATP
LRMFIYIGVSWIVSLLICLPPI-FWRPER--AEGECS-----VSTDLGYVLYSSLGSFYI
PVVILIIVYAKIYSITIRHSRRKRKLKAKERQATLLLGIILSAFILSWLPFFLIYVIGAF
GH--EAPPLVFKFFFWLGYCNSGINPVIYTVFNREFKRGLCKQLEFYK
>Outgrp_Bilateria_human_sp__P13945__ADRB3__Beta-3_adrenergic_R_ADRB3
MENPVPEAALAGALLALAVLATVGGNLLVIVAIAWTPRLQTMTNVFVTSLAAADLVMGLL
VVPPAATLALTGHWPLGATGCELWTSVDVLCVTASIETLCALAVDRYLAVTNPLRYGATK
RCARTAVVLVWVVSAAVSFAPIMSWRV-GADNPRCCA-----FASNMPYVLLSSSVSFYL
PLLVMLFVYARVFVVATRQLRPARLLPLREHRALCTLGLIMGTFTLCWLPFFLANVLRAL
GGPS-VPGPAFLALNWLGYANSAFNPLIYCR-SPDFRSAFRRLL----
>Outgrp_Bilateria_human_sp__P07550__ADRB2__Beta-2_adrenergic_R_ADRB2
MGNDEVWVVGMGIVMSLIVLAIVFGNVLVITAIAKFERLQTVTNYFITSLACADLVMGLA
VVPFGAAHILMKMWTFGNFWCEFWTSIDVLCVTASIETLCVIAVDRYFAITSPFKYQSTK
NKARVIILMVWIVSGLTSFLPIQMWYRATHQNETCCD-----FFTNQAYAIASSIVSFYV
PLVIMVFVYSRVFQEAKRQLQRSSKFCLKEHKALKTLGIIMGTFTLCWLPFFIVNIVHVI
QDN--IRKEVYILLNWIGYVNSGFNPLIYCR-SPDFRIAFQELLHVEQ
>Outgrp_Bilateria_Platynereis_comp414470_c0_seq1
MSNPTDLEIVVSVFLGMFILFIIIGNMFVILSVMLFREMRTLTNCLIVSLASADLLVAIV
VLPISLYHEVLGVWTMGPIVCDFWITSDVFCCTASILNIVVIAVDRYWLITKNVRYTHKP
RRCLVMTLLAWVASAIIASSPL-FWKSGREPASWQCI-----ISQDLGYTIFSTFGAFWF
PLFVILIVYFKIFRIARKRARRRFRQRSRTRSSARTLGLIIGGFVLCWLPFFILATILPF
CSV-EVPPICMSVVLWLGYSNSLLNPAIYAIWDKNFRRSFKRLS----
>Outgrp_Anthozoa_Nematostella_NVEC200_010734_1_1
MNNDLVSIIAQASFVIFILILDVCGNLLVCGAILSYRRLRTVTNYFIISLAVSDLLVAGL
SMPFRIHHTLHMCWDLGISVCEFWIFVDLVCSSASICNLSMISVDRFLALSYPLTYPSTK
RRGLLAIAMVWGYSLLISALSFTLWSPDG--DIPACS-----LK-DKYYYTFVITVGFFL
PLVVLVIAYSLVFKVALHQARKRRKSIIRELKATKTLAIVVGSFIVCWLPFFVIMFTVQF
CPE-KALAIGTVFVYVLPLLNSAVNPIIYSSFNANFRRAFKDILNLNN
>Outgrp_Bilateria_Platynereis_comp418159_c0_seq2
MTNPYTQRIIIGILLGNIIFLTVFGNCLVISAVVCFRRLRSVTNYFVVSLAVADMTVAVF
VMPYSLLFEIYGEWRFGWVFCYFWISCDVTCCTASILHLCVISLDRYLAITGPLSYHRSK
LRAVTMIVGVWICSIAISFLPIFLWFADHSQDSANCG-----LYVNKIYAVISSAMSFYI
PLVVMLCVYFKIFRIAQSQARRKSRKFKKDIKAIRTLGTLMGLFCVSWLPFFLMYLIMPF
CSS-NFPATLVSAITWLGYINSSINPCIYTLLNRDFRIAFRKLVAKSN
>Outgrp_Anthozoa_Nematostella_NVEC200_000499_1_1
MGNPLYEVIIQCIFLFAVLIVAVVGNGIVSLCVFTNKHLQVPTNYFIVSLAAADFLFAVL
ALPFRLYDVLAGKWHLGLHTCRYWVWLDLLFCSASIANLAAISVDRYLKISSPLTYNSTP
KRVVLVLVLLWGYSMILASLTL-VWSPDPKDENGICR-----ME-AKIYLTIISVIGFFA
PFAIMVLMYYFVFKVAVEHASSSSSIALLEVKATKTLILLLSVFCLCWCPYFVISLISLF
----ALPNKLLMFVLFLPNCNSALNPIVYSTNNHQFRSVIRRMAALTS
>Outgrp_Bilateria_human_sp__P21917__DRD4__D_4_dopamine_R_DRD4
MGNSLA-QA-AALVGVLLIGAVLAGNSLVCVSVATERALQTPTNSFIVSLAAADLLLALL
VLPLFVYSEVQGAWLLSPRLCDALMAMDVMLCTASIFNLCAISVDRFVAVAVPLRYNRGS
RRQLLLIGATWLLSAAVAAPVL-CLNDVRGRDPAVCR-----L-EDRDYVVYSSVCSFFL
PCPLMLLLYWATFRGLQREARRRAKITGRERKAMRVLPVVVGAFLLCWTPFFVVHITQAL
CPA-SVPPRLVSAVTWLGYVNSALNPVIYTVFNAEFRNVFRKAL----
>Outgrp_Placozoa_Hoilungia_1_g10379_t1
MSNP---TLFRIVYILVAFITGIITNAIVITTIAYNRQLHSITNYYIISQCCADFLFAAL
VLPAYPLQGILGYWPFIPQWCTIHNCLSISLVMTSLLNLCAISIDRYLAICRPYEYRETT
RFVAGILLYIWFQPFLLSIPVFGWRGVQSTIN-VHCYVDLT-LSQEKIYFVTVTIINFYF
PATLMFILYILIFKVAIRHIHRYLRLAKNDLRLLLVFVVLNGAFYLCWTPFMTFGLITLY
HPDT-ISPVIGLICSLMAYTNCTLNPIIHNFFNREIRSAFFKMIELMT
>Outgrp_Bilateria_human_sp__P08908__5HT1A__5-hydroxytryptamine_R_1A_HTR1A
MGNTVSYQVITSLLLGTLIFCAVLGNACVVAAIALERSLQNVANYLIGSLAVTDLMVSVL
VLPMAALYQVLNKWTLGQVTCDLFIALDVLCCTSSILHLCAIALDRYWAITDPIDYVNTP
RRAAALISLTWLIGFLISIPPM-LWRTPEDRDPDACT-----ISKDHGYTIYSTFGAFYI
PLLLMLVLYGRIFRAARFRIRKRKMALARERKTVKTLGIIMGTFILCWLPFFIVALVLPF
CESSHMPTLLGAIINWLGYSNSLLNPVIYAYFNKDFQNAFKKII----
>Outgrp_Placozoa_Hoilungia_1_g10380_t1
MSNPSSIE-IVITFCIIVIIISVVCNLTVIATIVYNRQLRTTTNYFMISQSIADMLFAII
VILGMLLQALLGYWPFAPFWCAIYNACGIGLVMVSILNFCAISIERYVAICHPFYQHRNK
VVFLLIIIYIWVQPIILSIPMMIWHDYTTLD-YNQCGHII-TITAEKVYFLILMTINIFL
PGLILSILYAIIFKTACGHIQSRKSITYQDVKLLLIFVFIIGTFYITWMPFFVSLFMTYF
DEEIEGLRLFFTISTMMSFSHCAINPVAYNFMNTEMRRGLWNLLKLDS
>Outgrp_Placozoa_Trichoplax_evg1429139
MGNQ---EIFKTVYIFTVFITGIICNAIVIATIAYNRQLHSVTNYFIVSQCCADFLFAAL
VLPAYCLQGLLGYWPFMPEWCAIHACLSISLVMTSLLNLFAISLDRYLAICRPYQYHTTT
RFVIGMLLYIWFQPLLLAIPVFGWRGVQSTIG-SHCVVDF--IKQERIYLLIITLINFYI
PATIMFTLYILIFKVAIRHIHRYLRLAKNDFRLILVFVVVNGAFYLCWTPFMTFGLISLF
HLGP-VTDNLGIACSLMAFTNCTLNPIIHNFFNREIRSGFFRMVDLIS
>Outgrp_Bilateria_Platynereis_Contig11159
MSNSLPEAVVIGVVLSLICFFSIAGNILVVVAILTDRHLRKTSNYFIISLALADTLVAIM
VMTFAVANDILGYWIFGHQFCSVWISFDIMCSTASILNLCAISLDRYIHIKNPLHYERTP
LRTCLCMSLVWLLSALISFLPIHLWHRTGYNGHYICL-----MELNPIYAVVSSLISFYA
PCVVMLLIYLRLFLFARRQVQQQHQHKVSDHKAAITLGVIMGTFLLCWAPFFTINIISSF
CPS--VPEVLFSVFTWLGYFNSTLNPVIYSIFNREFRDAFKRVLQVTS
>Outgrp_Bilateria_Platynereis_AKQ63052_1_GPR48__Tyramine-1_
MSNPAAEAIMFIISTAACICATIIGNILVIMSVFTYKPLKNVANFFIVSLAVADLAVAIL
VMPFNVANFVIGHWVFGVIFCNMWLTFDILTCTASILNLCAIAMDRYFAIHDPINYAQTS
KRVVVSIIVVWGASAVISIPPL-IWNNSSGKQTGICQ-----LTDAKGFVLYSSAGSFYI
PLFIMSFVYINIFIATRRRLRKQRISLSRERRAARTMAVIMAVFVICWLPFFLMYVIFPF
CQS-NTDHRIVNFIVWLGYINSCLNPIIYTIFNIDFRRAFSRLL----
>Outgrp_Placozoa_Trichoplax_evg1609341
MPNPNPSE-IVIGFSLAVVIISVVCNVIVIATILCNRFLRTTTNYFMISQSIADLLFALI
VILGMVIQALLGYWPFAPFWCAIYNACGIGLVMVSILNFCAISIDRYIAICYPFLQHRNT
LLFILASAYIWMQPIILSLPMVIWHDYTQVD-INVCGHVI-THTREKIYFLVLVIVNIFL
PALLLSVLYSIVFKTACGHIQAKRPITSKDFKLLLIFVFIIGTFYLTWTPFFVVLIINYF
DDDPEGFRFFSSIAILISFTHCAINPIAYNFMNSEMRRGLWNLLRLYP
>Outgrp_Bilateria_Platynereis_comp419511_c0_seq1
MTNP---R--ALVGLGVIPVWILFGNLMVLLAVLLQRNLRTLSNWVIASLAFTDFLVALI
VVPLGTYQVVNGKWELGLVTCLIWTGCDVFLSTTSILHLCAIAINRWVGISYPLHTRTSM
KHVVVLLVPTWTISMAISLPLIVQIH-DHQHG-PQCGI-F-----DHTFAIYSSLVSFFL
PLFIMIIADIRSVQILRNASKSKRKLNSRERRAERTLIWVFVCFVAFWLPFFCTNLVYGV
CRK-DIPADLFLCFTWLGYISSGVNPCIYTFLNKDFRNAFKKIL----
>Outgrp_Bilateria_Platynereis_APC23841_1_octopamine_R_2
MWNPSWVTALKAVPMTFIMVAAVFGNLLVIISVFRFERLRIIANSFIVSLAFADLVVAVL
VMPFNAIQELAGQWMFGRIMCDIFNANDVLFSTASLVHLCCISMDRYIAIMDPYHYESTK
KAVALMLTLTWTVSSLISHIPIHLWYTTKEQNTHQCT-----FIVNKVYAMISSSISFWI
PTFIMVFVYAKIYREARKQEKQDRKKLKREHKAAKTLGIIMGGFLCCWLPFFTWYVSSMM
IG--ETPDVVISTLFWVGYFNSALNPIIYAFFNRDFRNAFRRLLTVTD
>Outgrp_Bilateria_Celegans_tr__Q22895
MVNSTTGKALLAIAILAMIIMTTVGNALVCLAVLLVRKLKHPQNFLLVSLAVADFFVGLV
VMPLALIDLLFDKWPLGSTMCSVYTTSDLTLCTASIVNLCAISVDRYLVISSPLRYSATT
KRIMMYIACVWIIAAIVSISSHII-NLLN--DTGTCQ-----VIPHFIYQSYATIISFYA
PTFIMVILNIKIWRAAKRLAAKRRQTEKSECKARKTLGVIMSVFIICWLPFFILAIFKSF
G---WIPDWLDLLALWLGYSNSTLNPLIYCKYNKEFRIPFREMLEASD
>Outgrp_Bilateria_Platynereis_Contig3208
MTNSMTHLLVTSIILGTMILATIIGNVFVIAAILLERNLQSVANYLILSLAVADLMVAAL
VMPLAAVNEVSTQWFLGPEVCDLFVSFDVLCCTSSILHLVAIALDRYWAVTQ-VDYVRPA
RRILVMIALSWVISASISIPPL-FWKDDDNTTTGQCL-----ISQDWGYTVFSTVGAFYL
PLFLMLMIYLKIYQAARSSIRRERIEAKRERKAARTLGIITGSFIVCWLPFFVVASIRPF
CSDREFPVILTGFIGWLGYFNSLLNPLIYTIFNPDFRMAFRKIL----
>Outgrp_Bilateria_human_sp__P50406__5HT6R__5-hydroxytryptamine_R_6_HTR6
MANP-G-SV--AAALCVVIALTAAANSLLIALICTQPALRNTSNFFLVSLFTSDLMVGLV
VMPPAMLNALYGRWVLARGLCLLWTAFDVMCCSASILNLCLISLDRYLLILSPLRYRMTP
LRALALVLGAWSLAALASLPLLLGWHL-GHAG--QCR-----LLASLPFVLVASGLTFFL
PSGAICFTYCRILLAARKQAVSRRLATKHSRKASLTLGILLGMFFVTWLPFFVANIVQAV
CD---ISPGLFDVLTWLGYCNSTMNPIIYPLFMRDFKRALGRFLSLQQ
>Outgrp_Bilateria_human_sp__P14416__DRD2__D_2_dopamine_R_DRD2
MQN---HYNYYATLLTLLIAVIVFGNVLVCMAVSREKALQTTTNYLIVSLAVADLLVATL
VMPWVVYLEVVGEWKFSRIHCDIFVTLDVMMCTASILNLCAISIDRYTAVAMPMLYNTSK
RRVTVMISIVWVLSFTISCPLL-FLNNA---DQNECI-----IA-NPAFVVYSSIVSFYV
PFIVTLLVYIKIYIVLRRRRKRRKLSQQKEKKATQMLAIVLGVFIICWLPFFITHILNIH
CD--NIPPVLYSAFTWLGYVNSAVNPIIYTTFNIEFRKAFLKIL----
>Outgrp_Bilateria_Celegans_tr__G5EGH0
MLNPLVQTVILASVLLVLILSCFIGNLFVILAIIMERDLRGRPQYLIFSLAVADLLVGMI
VTPLGAWFTVTGTWNLGVVVCDFWISVDVLVCTASILHLVAIALDRYWSITD-ICYVQTP
KRITLMLAVIWFTSLLISLAPF-AWKDEGFSKSHVCL-----ISQQISYQVFSTATAFYI
PLIAIICVYWKIMRAAKKRFKKESNEMKRERKAWRTLAIITGTFVACWTPFFLVSIYRPI
CG--QISPVLEQVTLWLGYLNSALNPIIYTVFSQDFRAAFKRIILIHD
>Outgrp_Bilateria_human_sp__P21728__DRD1__D_1A_dopamine_R_DRD1
MLNDFSVRILTACFLSLLILSTLLGNTLVCAAVIRFRHLRSVTNFFVISLAVSDLLVAVL
VMPWKAVAEIAGFWPFGSF-CNIWVAFDIMCSTASILNLCVISVDRYWAISSPFRYERTP
KAAFILISVAWTLSVLISFIPVQLWHKAKSDTIDNCD-----SSLSRTYAISSSVISFYI
PVAIMIVTYTRIYRIAQKQIRSFKMSFKRETKVLKTLSVIMGVFVCCWLPFFILNCILPF
CGSG-IDSNTFDVFVWFGWANSSLNPIIYA-FNADFRKAFSTLLSSED
>Outgrp_Bilateria_human_sp__P18089__ADA2B__Alpha-2B_adrenergic_R_ADRA2B
MQDSVQATAAIAAAITFLILFTIFGNALVILAVLTSRSLRAPQNLFLVSLAAADILVATL
IIPFSLANELLGYWYFRRTWCEVYLALDVLFCTSSIVHLCAISLDRYWAVSRALEYNSTP
RRIKCIILTVWLIAAVISLPPLIY-KDQG--GRPQCK-----LNQEAWYILASSIGSFFA
PCLIMILVYLRIYLIAKRSNRRRRAQLTREKRFTFVLAVVIGVFVLCWFPFFFSYSLGAI
CPK-KVPHGLFQFFFWIGYCNSSLNPVIYTIFNQDFRRAFRRIL----
>Outgrp_Bilateria_Celegans_tr__G5EBX8
MGNPPAVLVLLCIPAVIIILLTIFGNLLVLFF--KARVGRTNTTLLVWNLGLTDFLVGVI
VLPMGAVYLIYRKWIFGRFLCRLWVAADVTFCTCSVVTICVISVDRYLAVTRPLRYKSTK
TKVISVMTIIWIFSSSILLTTVRWEQ--EYDD-SLCFV---N---ER-HLAHSVVFAFFL
PASVTLTLYWRIYKLARNRQKHQRRVLRTHERIAKTLGVVSCSFLFCWLPFFGLYLTN-Y
KSG--VPPIAIDVASWLGYCNSMLNPIIYSFTVKEFKRSF-RLVKVRS
>Outgrp_Bilateria_Celegans_sp__O02213__SER2__Tyramine_R_Ser-2
MINPTVELVLGTITYLVIIAMTVVGNTLVVVAVFSYRPLKKVQNYFLVSLAASDLAVAIF
VMPLHVVTFLAGKWLLGVTVCQFFTTADILLCTSSILNLCAIALDRYWAIHNPINYAQTT
KFVCIVIVIVWILSMLISVPPI-IWNNWQENMEDSCG-----LSTEKAFVVFSAAGSFFL
PLLVMVVVYVKIFISARQRIRREKISVAKEKRAAKTIAVIIFVFSFCWLPFFVAYVIRPF
CET-KLHAKVEQAFTWLGYINSSLNPFLYGILNLEFRRAFKKIL----
>Outgrp_Bilateria_human_sp__P28335__5HT2C__5-hydroxytryptamine_R_2C_HTR2C
MRNPDGVQ--PALSIVIIIIMTIGGNILVIMAVSMEKKLHNATNYFLMSLAIADMLVGLL
VMPLSLLAILYYVWPLPRYLCPVWISLDVLFSTASIMHLCAISLDRYVAIRNPIEHSRSR
TKAIMKIAIVWAISIGVSVPIPVILR-DEEKNNTTCV-----L-NDPNFVLIGSFVAFFI
PLTIMVITYCLTIYVLRRQALGTMQAINNERKASKVLGIVFFVFLIMWCPFFITNILSVL
CEKSKLMEKLLNVFVWIGYVCSGINPLVYTLFNKIYRRAFSNYLQVEN
>Outgrp_Bilateria_Celegans_tr__Q86ME6
M--PL------LGLFSVLIILALFGNLLVCAAILWDRSLRKPENLFLVSLAVSDLLVSVL
VMLFAAVNDILGYWPFGQFYCQFWISFDITTCTASILNLCAISLDRYWHISRPMVYIRNR
RRINYVIVLVWLISAGIGAAPLGFFGSK---GLPVCE-----MRLPLPYAIGSSMVSFFL
PAMVMVILYTKLYLYARKHVRPHTRSNISDQKARLTLGVIMGTFLVCWLPFFTVNILRAW
LPEI--SSKTIMAVTWLGYANSSANPLIYSIFNRDFRRAFKKIIRSSE
>Outgrp_Bilateria_Platynereis_APC23184_1_tyramine_R_2
MDNPIERLVVVASILCIIDVCAALGNILVVLSVFTNKRLRTITNYYVVSLALADLMVATM
VMPLSIVVQLTGRWYFGKIICEIWVSFDVMLCTASILNLCCISLDRYFAITKPLEYTTSK
RLALAMIAVVWVAAVVITCPPI-FWREEGRWDDMACN-----LTKDPGYVIYSSLGSFYV
PLLVMVFVYMRIFKVASQREKRERTLMIREHKAAKTLAIVVGGFVVCWLPFFLMYIIEPF
CES-VIDAHMAAFFTWLGYFNSLLNPAIYALYNRDFRHSFWVLTEISV
>Outgrp_Bilateria_human_sp__P18825__ADA2C__Alpha-2C_adrenergic_R_ADRA2C
MANSAGAVAGLAAVVGFLIVFTVVGNVLVVIAVLTSRALRAPQNLFLVSLASADILVATL
VMPFSLANELMAYWYFGQVWCGVYLALDVLFCTSSIVHLCAISLDRYWSVTQAVEYNLTP
RRVKATIVAVWLISAVISFPPL-VLYRQ---AYPQCG-----LNDETWYILSSCIGSFFA
PCLIMGLVYARIYRVAKLRTRRRKVAQAREKRFTFVLAVVMGVFVLCWFPFFFSYSLYGI
CRE-QVPGPLFKFFFWIGYCNSSLNPVIYTVFNQDFRRSFKHIL----
>Outgrp_Bilateria_human_sp__P08913__ADA2A__Alpha-2A_adrenergic_R_ADRA2A
MGNSLQVTLTLVCLAGLLMLLTVFGNVLVIIAVFTSRALKAPQNLFLVSLASADILVATL
VIPFSLANEVMGYWYFGKAWCEIYLALDVLFCTSSIVHLCAISLDRYWSITQAIEYNLTP
RRIKAIIITVWVISAVISFPPL-IIEKKGGGAEPRCE-----INDQKWYVISSCIGSFFA
PCLIMILVYVRIYQIAKRRTRR-RGRQNREKRFTFVLAVVIGVFVVCWFPFFFTYTLTAV
----SVPRTLFKFFFWFGYCNSSLNPVIYTIFNHDFRRAFKKIL----
>Outgrp_Bilateria_human_sp__P35348__ADA1A__Alpha-1A_adrenergic_R_ADRA1A
MGNNISKAILLGVILGGLILFGVLGNILVILSVACHRHLHSVTHYYIVNLAVADLLLTST
VLPFSAIFEVLGYWAFGRVFCNIWAAVDVLCCTASIMGLCIISIDRYIGVSYPLRYPTTQ
RRGLMALLCVWALSLVISIGPL-FWRQPAPEDETICQ-----INEEPGYVLFSALGSFYL
PLAIILVMYCRVYVVAKRESRVRLLKFSREKKAAKTLGIVVGCFVLCWLPFFLVMPIGSF
FPD-KPSETVFKIVFWLGYLNSCINPIIYPCSSQEFKKAFQNVLSTPS
>Outgrp_Bilateria_Celegans_sp__Q19084__OAR2__Tyramine_R_2
---TL-FQILKGSALFLLVLWTIFANSLVFIVLYKNPRLQTVPNLLVGNLAFSDLALGLI
VLPLSSVYAIAGEWVFPDALCEVFVSADILCSTASIWNLSIVGLDRYWAITSPVAYMSNK
RTAGIMILSVWISSALISLAPL-LWKQTAQTTVRQCT-----FLDLPSYTVYSATGSFFI
PTLLMFFVYFKIYQAFAKHRAQRKISAAKERRGVKVLGIILGCFTVCWAPFFTMYVLVQF
CK-DSPNAHIEMFITWLGYSNSAMNPIIYTVFNRDYQIALKRLF----
>Outgrp_Bilateria_Platynereis_Contig10439
MPNP-SYN-WPVLCFFTIVVLAMAGNVLVCLAVKFERKLQNMFNYFLVSLALSDMLSATL
VMPLSIIKAFIDELPVPKLMCVAWYSLDVLFTSSTIIHLCMISIDRYMSLKYPLKYAKKT
KHTVMKIVIVWILSFSIAGPLFLFSMFDNQEDVYYCG---P---ETTTFVLSATISSFYL
PLFIMTIMYILTVKALHAQRKSTRSSLDKGRRAVQVLGILFAVFVVFYLPFFATYTINAT
CTK-QISPQMIMAFEWLAYSGSMVNPIIYHIFNPDFRRAFHKIL----
>Outgrp_Medusozoa_Calvadosia_HAHC01067965_1_p1
MNNPTPSKVASAFFMAVLIVVSLSGNTLVCVAFYKYRRLRTITNYYVISLAVSDIMVGSL
AMPLWLSYEVTPTWIYG--LRKFWETIDVLSAVSSIVNLTIISIDRFFSIMYPLRHRNVP
RRALFFVACAWSYSLAISLSNI---N-----DK------F------EDFTAFSATMGFFL
PLIVIIACYSGIFMRMRQRGVQHSRRLEKEIKVARTILIVVSLFIICWLPFFLFSMIYNY
CRT-EALMYAVSVIKWMQYLNSCCNPFVYGFFNVNFKQAFQSLFQLST
>Outgrp_Bilateria_human_sp__P28223__5HT2A__5-hydroxytryptamine_R_2A_HTR2A
MANPLQEK--SALLTAVVIILTIAGNILVIMAVSLEKKLQNATNYFLMSLAIADMLLGFL
VMPVSMLTILYYRWPLPSKLCAVWIYLDVLFSTASIMHLCAISLDRYVAIQNPIHHSRSR
TKAFLKIIAVWTISVGISMPIPVFLQ-DDSKKEGSCL-----L-ADDNFVLIGSFVSFFI
PLTIMVITYFLTIKSLQKEATRTMQSISNEQKACKVLGIVFFLFVVMWCPFFITNIMAVI
CKESDVIGALLNVFVWIGYLSSAVNPLVYTLFNKTYRSAFSRYIALGK
>Outgrp_Bilateria_human_sp__P08588__ADRB1__Beta-1_adrenergic_R_ADRB1
MGNSQQWTAGMGLLMALIVLLIVAGNVLVIVAIAKTPRLQTLTNLFIMSLASADLVMGLL
VVPFGATIVVWGRWEYGSFFCELWTSVDVLCVTASIETLCVIALDRYLAITSPFRYQSTR
ARARGLVCTVWAISALVSFLPILMWWRAESDDPKCCD-----FVTNRAYAIASSVVSFYV
PLCIMAFVYLRVFREAQKQVKPSRLVALREQKALKTLGIIMGVFTLCWLPFFLANVVKAF
HRE--VPDRLFVFFNWLGYANSAFNPIIYCR-SPDFRKAFQRLLAASD
>Outgrp_Bilateria_human_sp__P21918__DRD5__D_1B_dopamine_R_DRD5
MSNPLPSQVVTACLLTLLIIWTLLGNVLVCAAIVRSRHLRNMTNVFIVSLAVSDLFVALL
VMPWKAVAEVAGYWPFGAF-CDVWVAFDIMCSTASILNLCVISVDRYWAISRPFRYKRTQ
RMALVMVGLAWTLSILISFIPVQLWHRDQNNNAENCD-----SSLNRTYAISSSLISFYI
PVAIMIVTYTRIYRIAQVQIRSLRASIKKETKVLKTLSVIMGVFVCCWLPFFILNCMVPF
CSGP-VSETTFDVFVWFGWANSSLNPVIYA-FNADFQKVFAQLLAVTP
>Outgrp_Bilateria_human_sp__P34969__5HT7R__5-hydroxytryptamine_R_7_HTR7
MVTGRVEKVVIGSILTLITLLTIAGNCLVVISVCFVKKLRQPSNYLIVSLALADLSVAVA
VMPFVSVTDLIGKWIFGHFFCNVFIAMDVMCCTASIMTLCVISIDRYLGITRPLTYPVNG
KCMAKMILSVWLLSASITLPPL-FWAQN---DDKVCL-----ISQDFGYTIYSTAVAFYI
PMSVMLFMYYQIYKAARKSAAKNISIFKREQKAATTLGIIVGAFTVCWLPFFLLSTARPF
CGT-SIPLWVERTFLWLGYANSLINPFIYAFFNRDLRTTYRSLLRPEK
>Outgrp_Bilateria_human_sp__P41595__5HT2B__5-hydroxytryptamine_R_2B_HTR2B
MSNPEEMKIVAALLILMVIIPTIGGNTLVILAVSLEKKLQYATNYFLMSLAVADLLVGLF
VMPIALLTIMFAMWPLPLVLCPAWLFLDVLFSTASIMHLCAISVDRYIAIKKPIQANQSR
ATAFIKITVVWLISIGIAIPVPIKIET-DVDNNITCV-----LTKERDFMLFGSLAAFFT
PLAIMIVTYFLTIHALQKKAYKSVQTISNEQRASKVLGIVFFLFLLMWCPFFITNITLVL
CDS-TTLQMLLEIFVWIGYVSSGVNPLVYTLFNKTFRDAFGRYIQSSS
>Outgrp_Anthozoa_Nematostella_NVE13725
MINANP-KIATSSVLLILMLVIIVGNTLVFRTVFVTRRLHFSAFYLVASLAIADLMVGVS
LLPLSIAYTIIGEWSFSPVVCHAGTLFNFWFCCASVFNLCAVSWDRYVAVTSPLLYTVDD
AKVRWTIAVIWVVSLFMSFLIMVAVE-SK--TVFYCTA----TGLAVEYSLSSALVIFII
PLIFLVFANGRIMSIARAQLKTKKQRFRREFKTFKLFVIVTGVFLVCWTPLFVTMVMSSF
LRT--TMVSIMHFALILGYANSACNVFIYSYFNREFRNALLARLTVTS
>Outgrp_Bilateria_Drosophila_sp__Q9VCZ3__OCTB1__Octopamine_beta-1R_Octbeta1R_
MTNSLAL-VVKCFIIGFIILAAILGNMLVIVSVMRHRKLRIITNYFVVSLAVADMLVALC
AMTFNASVMISGKWMFGSVMCDMWNSFDVYFSTASIMHLCCISVDRYYAIVQPLDYPLTQ
RRVFIMLLMVWLSPALLSFLPICSWYTTTENNPHICE-----FKVNKAYAIVSSSMSFWI
PGIVMLSMYYRIYQEADRQERSTISTMRRERKAARTLGIIMSAFLICWLPFFLWYIVSSL
CDS-ITPRLLVGILFWIGYFNSALNPIIYAYFNRDFRAAFKKTLQMQQ
>Outgrp_Anthozoa_Nematostella_NVEC200_010708_1_1
MSNTLPEFYGHTAFQIFILLVTFYGNFMVVLAVVLFHRMRTITNYFVVSLAVSDLLVATL
SLPFRIHQTTHTAWCLGLEACVAWIVVDIICCGASIWNLAMISVDRFIAIVMPFRYHATP
MTGVCLIGAVWILSMGMGMLSL-IWTELGSPIEVQCR------KFDPVYYTVVSVVGFFL
PLFIVLLMYGQVFVVAMNQARRSSINLVKEVKAAKILAIVVGCFVVCWFPFFVLTLVSLW
EPHADTRGITLTFVYVLPVLNSTLNPIIYALFNRDFRRAFGKIFRASN
>Outgrp_Bilateria_Drosophila_sp__P41596__DOPR1__Dopamine_1_Dop1R1_
MYNSLVSIVVVGIFLSVLIFLSVAGNILVCLAIYTERSLRRIGNLFLASLAIADLFVASL
VMTFAGVNDLLGYWIFGAQFCDTWVAFDVMCSTASILNLCAISMDRYIHIKDPLRYGRTR
RVAVITIAAIWLLAAFVSFVPISLIHRPDQPKYPTCA-----LDLTPTYAVVSSCISFYF
PCVVMIGIYCRLYCYAQKHVKKKRSSHVSDHKAAVTVGVIMGVFLICWVPFFCVNITAAF
CKT--IGGQTFKILTWLGYSNSAFNPIIYSIFNKEFRDAFKRILQVSA
>Outgrp_Anthozoa_Nematostella_NVE5566
MPNTLPEYYGHMAFQIIILLVTFYGNFMVVLAVVMFRRMRTITNYFVVSLAVSDLLVATL
SLPFRIHQTTHTAWCLSLEACVAWIVVDIICAGASIWNLAIISIDRFIAIVLPFRYHATP
ISGFGLIASVWGLSFVMAVLSF-IWTDYGKPIFISCA------NFDPIYYTVVSVVLFFL
PLYIVFVMYGRVFTVALNHARRGSINFLKEVKAAKVLAIVVGCFVVCWFPYFVLVLVSLW
DPI-EQKGITQTFVYVLPVLNSTLNPFIYALFNKDFRRSFAKIFETQE
>Outgrp_Bilateria_Celegans_sp__Q18775__DOPR4__Dopamine_R_4
MENP-----LLAIALFSICLLTVAGNCLVVIAVCTKKYLRNPTGYLIISLAIADLIVGVI
VMPMNSLFEIAHTWLFGLMMCDVFHAMDILASTASIWNLCVISLDRYMAGQDPIGYRDSK
RRILMAILSVWVLSAILSFPGI-IWRTSSPHDQSQCL-----FTDSKMYVSFSSLVSFYI
PLFLILFAYGKVYIIATRHSKRQMMRYVHEQRAARTLSIVVGAFILCWTPFFVFTPLTAF
CES-SNKETIFTFVTWAGHLNSMLNPLIYSRFSRDFRRAFKQILSVTQ
>Outgrp_Bilateria_human_sp__P35368__ADA1B__Alpha-1B_adrenergic_R_ADRA1B
MANDITRAISVGLVLGAFILFAIVGNILVILSVACNRHLRTPTNYFIVNLAMADLLLSFT
VLPFSAALEVLGYWVLGRIFCDIWAAVDVLCCTASILSLCAISIDRYIGVRYSLQYPTTR
RKAILALLSVWVLSTVISIGPL-LWKEPAPNDDKECG-----VTEEPFYALFSSLGSFYI
PLAVILVMYCRVYIVAKRTTKVKLFKFSREKKAAKTLGIVVGMFILCWLPFFIALPLGSL
FST-KPPDAVFKVVFWLGYFNSCLNPIIYPCSSKEFKRAFVRILGASN
>Outgrp_Bilateria_Drosophila_sp__Q4LBB9__OCTB2__Octopamine_beta-2R_Octbeta2R
MSNPNIV-VFKAFVMLLIIIAAICGNLLVIISVMRVRKLRVITNYFVVSLAMADIMVAIM
AMTFNFSVQVTGRWNFSPFLCDLWNSLDVYFSTASILHLCCISVDRYYAIVKPLKYPITK
RVVGIMLLNTWISPALLSFLPIFIWYTTPQHNPTQCS-----FVVNKYYAVISSSISFWI
PCTIMIFTYLAIFREANRQEKKHLIKMKREHKAARTLGIIMGTFILCWLPFFLWYTLSMT
CEE-QVPDIVVSILFWIGYFNSTLNPLIYAYFNRDFREAFRNTLMVDN
>Outgrp_Bilateria_Drosophila_sp__Q24563__DOPR2__Dopamine_2_Dop1R2
MYNP-NDRVGLLAFLFLFSFATVFGNSLVILAVIRERYLHTATNYFITSLAVADCLVGLV
VMPFSALYEVLNTWFFGTDWCDIWRSLDVLFSTASILNLCVISLDRYWAITDPFSYPMTV
KRAAGLIAAVWICSSAISFPAI-VWRAARDGPAYKCT-----FTEHLGYLVFSSTISFYL
PLLVMVFTYCRIYRAAVIQTRRKLAKFAKEKKAAKTLGIVMGVFIICWLPFFVVNLLSGF
CIE-EHEEIVSAIVTWLGWINSCMNPVIYACWSRDFRRAFVRLLSLHG
>Outgrp_Bilateria_Platynereis_Contig7183
MGNP---RSYWAFILCIFPFFTVFGNCLVCIAVYRERSLQTATNFFIVSLAIADIAVGIL
VMPLAVYVEVNGAWKLGDILCDAWVAFDVMGCTASILNLTAISVDRFIAVTQPIRYAKNS
KRVHFMLALAWVISIAISSPIA-LMNYTEARNPELCV-----F-YNSEFLICSSMGSFYI
PTVIMILLYWRIFRAIHMRAKDHRASNKREKKATTTLAIVLGVFLFCWLPFFTVNVMTAI
CPE-DLEPALISFFVWLGYINSFLNPVIYTIFNQEFRKAFKKIL----
>Outgrp_Bilateria_Drosophila_sp__P20905__5HT1R__5-HT7
MSNPPLTSIFVSIVLLIVILGTVVGNVLVCIAVCMVRKLRRPCNYLLVSLALSDLCVALL
VMPMALLYEVLEKWNFGPLLCDIWVSFDVLCCTASILNLCAISVDRYLAITKPLEYGVTP
RRMMLCVGIVWLAAACISLPPLLILGNEHEDGQPICT-----VCQNFAYQIYATLGSFYI
PLSVMLFVYYQIFRAARRIVLKLRFQLAKEKKASTTLGIIMSAFTVCWLPFFILALIRPF
ET--HVPASLSSLFLWLGYANSLLNPIIYATLNRDFRKPFQEIL----
>Outgrp_Bilateria_Platynereis_comp417561_c0_seq1
MVNSL-GRVYFTCMALLVILATVFGNTLVIVAVCTKKRLRKVGNSFIVNLAISDIVVGLF
VAPLALVHYLDQEWKLGPIFCDIWVSTDVVCCTASIVNLCVISFDRYNAITSPLQYAFTP
KRAGVIITFVWLYSFLIAAPPL-LWRNKE--ITSECI-----VSQVLGYTLFSTIGAFYI
PLIIMLAMYVRIFRATLKRKQKNKISLSQEKTAARTLGIIIGGFVICWLPFFVLTLVKPL
SS--DVPVILRDTFTWMGYSNSALNPIIYTFFNPDFRVAFKSIL----
>Outgrp_Anthozoa_Aiptasia_AIPGENE19008_p1
MNNP---FAGMAVFLIFILIVTFIGNLLVILAVIFFRRLRSTTNYFIVSLAVSDLLIALL
SLPFRLDQNLHGYWCLPLELCQLWFVVDAICTFASMWNLVIISIDRFIVITXPYKYYSTN
KVGYGLISSVWTFSIFLALMML-IWSGKEPNNTYECN------KDDRIYFTVAASLAFFL
PLLIIIVMYGKVFQVAFNQMKKKSINLIREMKAARTLAVVVGCYIFCWFPFNVILLISFW
NAS-QARAISFTFIYVLPVLNSTMNPIIYGLLNREFRSAFKNL-QYSS
>Outgrp_Bilateria_human_sp__P25100__ADA1D__Alpha-1D_adrenergic_R_ADRA1D
MDNS-AQGVGVGVFLAAFILMAVAGNLLVILSVACNRHLQTVTNYFIVNLAVADLLLSAT
VLPFSATMEVLGFWAFGRAFCDVWAAVDVLCCTASILSLCTISVDRYVGVRHSLKYPATE
RKAAAILALLWVVALVVSVGPL-LWKEPVPPDERFCG-----ITEEAGYAVFSSVCSFYL
PMAVIVVMYCRVYVVARSTTRVRLLKFSREKKAAKTLAIVVGVFVLCWFPFFFVLPLGSL
FPQ-KPSEGVFKVIFWLGYFNSCVNPLIYPCSSREFKRAFLRLLKVSS
>Outgrp_Bilateria_Drosophila_tr__Q9VEG2__TyrRII_
MSNSMAPKSLAVAVFLVIILVTVVGNTLVILAVLTTRRLRTVTNCFVMNLAITDWLVGTC
VMPPSVVLYITGTWRFGWILCDIWISLDILLCSGSILSLCAISLDRYLAVTQPLTYSKRS
KRALLMILVVWITALSITCPPY-LWYEVGRHEFVDCR-----YNQNKGYVVFSAMGSFFI
PLTVMLYVYVKIGYVLTSRRQRRVSTTKRDSKTAKTLTIVMGGLIACWLPFFVYYLLIPF
LPRPAVLEDLMFGFTWIGWVNCAINPFIYAFYNPDFRTAFWRLT----
>Outgrp_Bilateria_Celegans_tr__Q7JNP9
MKNKLIHDVFIALFLVMLILLTIFGNILVVLSVVVYKRMRTFTNILLTSLATADLLVGLI
VMPMSLLDLLHHRWPLGRFLCRMWATSDVLLCTASILNLCVISLDRYFAITSPLKYPRSR
KMAAGLLTAVWAISFVVCSPPWVIWNLDNNNEDFKCA-----YSPSVAYRIYSALGSFYL
PLLVMLFVYFKIFRVASEREAKEKMVYMRERKALKTIGIVVLGFIICWMPFFIMYLVEVF
ISD-EIYRITSEFFLWLGYSNSVLNPIIYTMYNGDFRRCFRDLLQQST
>Outgrp_Bilateria_Platynereis_Contig15090
MLNPLPFMIVIAVLLLLLTITTIFGNLLVGLALFKFRQLRNVSNYLIGNLALSDFLLATT
ILPLSAVYECLGYWVFGSVICYFWLCADVLYCTASIWNLCIIAFDRFTATLYPVWYRENT
KQALIYIGIVWVFSTAICVPPLLGWNDITSSGVYQCIP-F----QSQSYVMYSASGSFYI
PFFITTFFYVRIFSVLKKRMQQRRKVDQREIRATIRMAIIIACFSGCWLGFFVIYVVRGF
CPN-TIPRELDSFFFWLGYSNSSMNPVLYAIFNEEFRRAFQKIL----
>Outgrp_Bilateria_Drosophila_sp__P22270__OAR__Tyramine_octopamine_Oct-TyrR
MANPEWEALLTALVLSVIIVLTIIGNILVILSVFTYKPLRIVQNFFIVSLAVADLTVALL
VLPFNVAYSILGRWEFGIHLCKLWLTCDVLCCTSSILNLCAIALDRYWAITDPINYAQTV
GRVLLLISGVWLLSLLISSPPL-IWNDWPDESATPCE-----LTSQRGYVIYSSLGSFFI
PLAIMTIVYIEIFVATRRRLRKQKISLSKERRAARTLGIIMGVFVICWLPFFLMYVILPF
CQT--CPNKFKNFITWLGYINSGLNPVIYTIFNLDYRRAFKRLL----
>Outgrp_Bilateria_Platynereis_APC23183_1_octopamine_R_1
MGNS-LDFILPTLTLAVLDVFVIVGNLLVVAAVWTTHKLRTVTNNFIVSLAVADFLVGVL
VLPFSNANEVLRYWIFGPLWCNVWLAVDVWLCTASILNLVAISLDRYLAISRPFRYHDTP
KRGKILVALVWVISFLICCPPL-IWKEKHKNNSPSCR-----LTSEPGYIVYSALGSFYI
PMCIMAFFYWRIYRTATKTTASHLRRLNKEKKAAKTVGIIVGCFILCWCPFFTIYLIGAF
CED--TPNLVFSIFFWLGYCNSALNPFIYGLFSKDFRFAFKRLLAVSK
>Outgrp_Bilateria_Celegans_tr__O44986
MENPSAFRISIISVLTVLVVVVVLGNALVIAAVLLRRRLRSATGLLILSLALADLLVGTV
ILPFSIANEVLQYWIFGETWCTIWLTLDIWMCTASIYNLVAISIDRYIAIIKPLNYPMTK
FRARCTVAIVWIGSFLICSPSFFLASSIKDKTPCRCT---P-ANAGRVYVVFSASSSFYI
PMIIVVFVYFRIYVAARAATKKKRKRLSLEIKAAKTVAIVTGCFIFCWLGFALVYGLE-I
----KLNDVVWSIVFWLGYLNSALNPVIYTVFNREFRICFKRLLSLGN
>Outgrp_Bilateria_Drosophila_sp__P28286__5HT2B__5H-T1B_
MGNALVKMIAMAVVLGLMILVTIIGNVFVIAAIILERNLQNVANYLVASLAVADLFVACL
VMPLGAVYEISNGWILGPELCDIWTSCDVLCCTASILHLVAIAADRYWTVTN-IDYNNTP
RRVFLMIFCVWFAALIVSLAPQ-FWKDPDYMEEQHCM-----VSQDVGYQIFATCCTFYV
PLLVILFLYWKIYIIARKRIQRQLLEAKRERKAAQTLAIITGAFVICWLPFFVMALTMSL
CKE-EIHTAVASLFLWLGYFNSTLNPVIYTIFNPEFRRAFKRIL----
>Outgrp_Bilateria_Platynereis_APC23843_1_alpha-2_adrenergic_R
MTNT-AHIIIASILVTALMIIIVVGNALVVIAIAVDRNLKGLQNWFIASLAVADLLVGLL
IMPLSLTNELLGYWIFGNVLCELWLATDVLLCTASILNLCLISLDRYWSITRAVSYVRTK
KRAIIMIATVWILSMIICLPPL-VWKRPQPMGLPLCV-----LSEDMGYVVYSTLGSFYI
PLVVMVVVYFKIYLAARSRARKRRIARAKERRATIVLGIIMATFILCWLPFFSSYLITSL
SG--EPPSLLFAIFFWAGYCNSALNPVIYTIFNRDFGQAFYRLL----
>Outgrp_Bilateria_Drosophila_tr__Q9VEG1__TyrR_
MPNSSWQGIILIAVFATFIVVTVIGNTLVILAILTTRRLRTITNCFVMSLAVADLLVGIF
VMPPAVAVHLIGSWQLGWVLCDIWISLDVLLCTASILSLCAISVDRYLAVTRPLTYSRRS
KRALIMILIVWLLALAITCPPM-LWYEPGRRDLRECR-----YNQNEGYVIFSAMGSFFI
PMAVMIYVYARISCVIASRHDNRITSLKKENKTTQTLSIVVGGFIACWLPFFINYLITPF
LAE-QASQMLAKALTWLGWFNSAINPFIYAFYSVDFRAAFWRLTSIRR
>Outgrp_Bilateria_Platynereis_APC23842_1_alpha-1_adrenergic_R
MTNTLIGMTLSGVTLGTIVLMTVCGNVLVLLAVFVNSHLRSTTNFFIVNLAIADLLLGTL
VLPFSASLEIVNYWAFGQLFCDIWAAVDVLCCTASIMSLCVISIDRYIGVTRPLQHSTSE
KRAFYTIISVWLLSSAISVAPL-LWKDPPNPDPRVCE-----VTKQLGYVLFSVAGSFYI
PLAIILIVYFRVYREALLQSRGKMAKFKREKKAAKTLGIVVGVFILCWFPFFFILPLEAL
CED-HIPGWLFKIIFWLGYCNSMMNPIIYACSSREFKRAFIRILKLSK
>Outgrp_Bilateria_Platynereis_Contig3801
MFNTLLRDIALGTILGVLSLLTFVGNAMVLHAVRTDKRLQTVSNMFIVSLAIADLIVGLI
VMPISAIYIFTVEWVFGLVVCQFWIAVDYLASTASILNLFILSLDRYWSVTSPLKYLRTK
KRAMLMISVVWFVSSLWLIPII--WHFEH--GSNVCDTEY---ATNTVLKIITGILNYYL
PLGVMFALYTKIFMEIRKRSKQHSAALSREIKAAKQLGVIMGAFTICFCPYFVLFMVVAF
CDG--ISAGLMLAVTWVGYLNSTLNPFLYPLCNSNFRRKFRLMLRLGT
>Outgrp_Bilateria_Celegans_tr__O17470
MANPT-M-IVALFLLPVLCLIGLIGNFLVCVAIATDRRLHNVTNYFLFSLALADLLVCCI
VMPLSIVVEVRGVWTWSVSMCLLYVYSDVFLCSASIVHMSVISLDRYLGISQPLRTRNSK
TLIFIKIAIVWVVTLLVSCPIAVLMH-DTANRNNQCM-----I-FSRYYIIYGSTMTFLI
PLCIMGVTYAKTTQLLNKQASTATQDLANEHKATRVLAVVFACFFICWTPFFFINFLIGF
GGENQIPDWVASIFLWLGYVSSTINPIIYTVFNKRFRQAFVRILSLTT
>Outgrp_Bilateria_Drosophila_tr__A0A0B4KHD0__Octalpha2R
MYNTLTHIVIASIIVTILMIIIVVGNMLVIIAIATEKSLKNIQNWFIASLAVADFFLGLI
IMPFSLANELMGYWIFGSWWCDIHSAMDVLLCTASIMNLCLISLDRYWSITKAVDYLKTP
ARAAVMITAVWIMSALICIPPL-LWKVKMPEGLPKCE-----LSEDIGYVLYSALGSFYI
PSCIMVFVYIRIYFAAKARARKRRIARKKEKRATLILGLIMGSFIACWLPFFFLYILVPA
CSSHNIPESAFAVAFWLGYMNSALNPAIYTIFNKDFRRAFRRIL----
>Outgrp_Bilateria_Drosophila_sp__P28285__5HT2A__5-HT2A_
MVNSLLRMAVTSVLLGLMILVTIIGNVFVIAAIILERNLQNVANYLVASLAVADLFVACL
VMPLGAVYEISQGWILGPELCDIWTSCDVLCCTASILHLVAIAVDRYWAVTN-IDYIHTS
NRVFMMIFCVWTAAVIVSLAPQ-FWKDPDYLEQQKCM-----VSQDVSYQVFATCCTFYV
PLLVILALYWKIYQTARKRIHKETLEAKRERKAAKTLAIITGAFVVCWLPFFVMALTMPL
CAA-QISDSVASLFLWLGYFNSTLNPVIYTIFSPEFRQAFKRIL----
>Outgrp_Bilateria_Celegans_sp__E7EM37__DOPR2__Dopamine_R__2
MWNP----LYAGLSLIVIPLITLLGNLLVIISVLRYRALQSAINFLILGLAVADLLVAII
VMPYAVYVYVTGDWYLGNLMCDIYMASDVCCSTASILLLAVISFDRYRAVSLPIQYSRNV
KRVWTLIAVIWLVSLTLASPMV-FVNVRPPDNPYECR-----F-YNAEFSILSSMISFVI
PCFLVLFVYIRIIIALKKREKKRKKAQRKEKRATKTLGVVVGVFLVCWVPFFVINILNAV
CDS-QVGYDLFFYCTWIGYMNSFMNPIIYTIFNTEFRRAFKSII----
>Outgrp_Bilateria_Platynereis_Contig8734
MFNPTASRVIHVLLLLLVVVAGITGNVLVCIAVSIEKKLQNVTNYFLVSLAVADLFVSLV
VMPCSIVHELVGYWPFGLVMCDIWQVTDVMMCTSSIMHMCTISLDRYIAIRHPLKVRNSR
TVVGIKIATVWVISLAIASPIILLL-LNPENG-GDCA-----I-FNQYFLIYGSLAAFFI
PLLLMLIAYSLTIHILHKQAKNQLNNVKTERKAVKVLGTMFGTFVLCWGPFFSLNFAMGV
CNS-NIEVTLFKVFLWCGYVSSTLNPIIYTVFNKTFKKTFIQLLQVSA
>Outgrp_Bilateria_Drosophila_sp__Q8IS44__DRD2L__Dopamine_D2-like_Dop2R
MANPLTERVVWALILILFPILTLFGNILVILSVCRERSLQTVTNYFIVSLAIADLLVAVV
VMPFAVYFLVNGAWALPDVVCDFYIAMDVICSTSSIFNLVAISIDRYIAVTQPIKYAKNS
RRVCLTILLVWAISAAIGSPIV-LLNNTPNREPDVCA-----F-YNADFILYSSLSSFYI
PCIIMVFLYWNIFKALRSRARREKSSAKKERKATKTLAIVLGVFLFCWLPFFSCNIMDAM
CAKKRPGLTAYMMTTWLGYINSFVNPVIYTIFNPEFRKAFKKIM----
>Outgrp_Bilateria_Drosophila_sp__Q4LBB6__OCTB3__Octopamine_beta-3R_Octbeta3R
MASSLSLLLLKGFIFSSIILAAVLGNALVIISVQRNRKLRVITNYFVVSLAMADMLVALC
AMTFNASVELSGKWMFGPFMCNVYNSLDVYFSTASILHLCCISVDRYYAIVRPLEYPLTH
KTVCFMLANVWILPALISFTPIFLWYTTEEHHPDQCS-----FVVNKAYALISSSVSFWI
PGIVMLVMYWRIFKEAIRQRKKRRSSVKAEHKAARTLGIIMGVFLLCWLPFFLWYVITSL
CGPAPCPDVLVVVLFWIGYFNSTLNPLIYAYFNRDFREAFRNTL----
