# Supplementary material for: Large-scale deorphanization of Nematostella vectensis neuropeptide G protein-coupled receptors supports the independent expansion of bilaterian and cnidarian peptidergic systems
Source: eLife. 2024 May 10;12:RP90674. doi: 10.7554/eLife.90674 (PMC11087051; doi:10.7554/eLife.90674)
Supplement: Figure 4—figure supplement 2—source data 4. [file elife-90674-fig4-figsupp2-data4.txt]

(Bilateria_Petromyzon_0055138__RA_Note:0.0641045731,((((((((((((((((((((Bilateria_Petromyzon_tr_S4RZ25_S4RZ25_Tachykinin_R_3:0.3665147317,Bilateria_human_sp__P29371__NK3R_Neuromedin-K_receptor:0.1280081522)83.4/99:0.0770047324,Bilateria_human_sp__P25103__NK1R_Substance-P_receptor:0.3058587477)25.9/28:0.0601628827,Bilateria_human_sp__P21452__NK2R_Substance-K_receptor:0.5282375113)35.3/32:0.0601456012,(Bilateria_Petromyzon_tr_S4RS17_S4RS17_Tachykinin_R_2:0.0000027963,Bilateria_Petromyzon_0056806__RA_Note:0.0000031869)100/100:0.3417193316)87.9/89:0.1199448682,(Bilateria_Petromyzon_tr_S4R5F0_S4R5F0_GPCR_F1_2_d:0.1837870799,Bilateria_Petromyzon_tr_S4R5E9_S4R5E9_Tachykinin_R_1:0.1776989917)100/100:0.4938807393)99.1/100:0.3192666529,((Bilateria_Platynereis_Contig7243:0.4088641647,Bilateria_Drosophila_sp__P30975__TLR2_Tachykinin-like_peptides_receptor_99D_TkR99D:0.4128360794)63.3/95:0.0773307128,Bilateria_Drosophila_sp__P30974__TLR1_Tachykinin-like_peptides_receptor_86C_TkR86C:0.7481630274)76.5/98:0.0844667423)29.7/78:0.0913340992,(Bilateria_Celegans_tr__O44148__O44148_tkr-2:0.7806043966,Bilateria_Celegans_sp__Q03566__TKR1_Probable_GPCR_tkr-1:0.9982589827)98.3/100:0.5073031280)99.9/100:0.3600935383,(((Bilateria_Petromyzon_tr_S4RZH4_S4RZH4_GPCR_F1_2_d:0.2672799015,Bilateria_Petromyzon_0056800__RA_Note:0.0565992548)100/100:0.6503300878,(Bilateria_Pdumerilii_Pdu_FMRFamide_recptor1:0.5101840290,(Bilateria_Platynereis_comp404882_c0_seq1:0.6089103410,Bilateria_Platynereis_comp412951_c0_seq4:0.6449491509)50/93:0.1601029859)88.7/100:0.1913558939)99.9/100:0.4462232986,(((Bilateria_Platynereis_Contig7223:0.4006403503,Bilateria_Drosophila_sp__P25931__RYAR_RYamide_receptor_RYa-R:0.7607360267)95.1/100:0.2325417859,Bilateria_Celegans_sp__Q59E83__NPR22_Neuropeptide_receptor_22_npr-22:1.1791352240)91.4/100:0.1495655586,((Bilateria_Platynereis_Contig9310:0.4605576204,Bilateria_Drosophila_tr__Q9VRM0__Q9VRM0_GPCR_F1_2_Lkr:0.6904113730)32.2/99:0.1255816407,Bilateria_Celegans_tr__Q58AU0__Q58AU0_tkr-3:1.2772555191)99/100:0.3669115558)0/89:0.0066352220)92.3/90:0.0956419210)96/100:0.1396067373,((((((((Bilateria_Petromyzon_0042436__RA_Note:0.5803703710,Bilateria_Petromyzon_0005433__RA_Note:0.3539791541)88.7/100:0.1034966011,Bilateria_human_sp__P49683__PRLHR_Prolactin-releasing_peptide_receptor:0.3129926364)50.2/100:0.0718997191,(Bilateria_Petromyzon_0038233__RA_Note:0.2791998042,(Bilateria_Petromyzon_tr_S4RUL8_S4RUL8_Prolactin_releasing_hormone_R:0.0555221151,Bilateria_Petromyzon_0055336__RA_Note:0.0000025352)100/100:0.3796916972)99.8/100:0.3501089906)99.7/100:0.4919157776,Bilateria_Platynereis_comp406238_c0_seq1:1.5081476918)86/91:0.2045351996,(((Bilateria_Pdumerilii_Pdu_NKY_R1:0.0000023215,Bilateria_Platynereis_comp407270_c0_seq1:0.0000031869)100/100:0.5925404416,Bilateria_Drosophila_tr__Q9VW75__Q9VW75_GPCR_F1_2_sNPF-R:0.4740329229)94.4/100:0.2083095498,((((Bilateria_Celegans_tr__A0A0K3AYF5__A0A0K3AYF5_npr-4:0.5860041337,Bilateria_Celegans_tr__Q9XXU4__Q9XXU4_npr-10:0.6759919717)99.9/100:0.4196988446,(Bilateria_Celegans_tr__Q23305__Q23305_npr-13:1.0481862345,Bilateria_Celegans_tr__Q6F3C9__Q6F3C9_npr-5:0.6397414987)98.9/100:0.4005134829)81.1/99:0.1189535772,((Bilateria_Celegans_tr__G5ED22__G5ED22_npr-2:0.5482484049,Bilateria_Celegans_tr__Q18534__Q18534_npr-1:0.5314862152)99.7/100:0.6266713233,Bilateria_Celegans_tr__P90745__P90745_npr-3:1.2347385906)78.3/98:0.0888871659)95.5/98:0.2246025337,(Bilateria_Celegans_tr__Q20067__Q20067_npr-7:1.4634240833,Bilateria_Celegans_tr__Q20275__Q20275_npr-6:0.8435154977)42.6/70:0.1366798971)46.8/62:0.0798061300)96.1/100:0.1884513639)61.9/85:0.1124449002,((((((Bilateria_Petromyzon_tr_S4S0F3_S4S0F3_Neuropeptide_Y_R_1:0.0000023234,Bilateria_Petromyzon_0018362__RA_Note:0.0113460975)100/100:0.4550788462,(Bilateria_human_sp__P25929__NPY1R_Neuropeptide_Y_receptor_type_1:0.2414574445,Bilateria_human_sp__Q99463__NPY6R_Putative_neuropeptide_Y_receptor_type_6:0.7059415642)95.3/100:0.1884476403)92.5/100:0.1538637478,Bilateria_human_sp__P0DQD5__NPY42_Neuropeptide_Y_receptor_type_4-2:0.4596503430)100/100:0.5948342888,Bilateria_Platynereis_comp420899_c0_seq3:0.9718032146)82.9/98:0.1584413468,(((Bilateria_Platynereis_Contig11489:0.5173487944,Bilateria_Drosophila_sp__Q9VNM1__NPFR_Neuropeptide_F_receptor_NPFR:0.6151062229)81.9/100:0.1710437682,(Bilateria_Celegans_sp__Q18179__NPR11_Putative_NPY_receptor_11_npr-11:0.6836922171,Bilateria_Celegans_tr__V6CLI1__V6CLI1_npr-12:1.2189915761)99.3/100:0.6494931967)50.4/86:0.1212944016,Bilateria_Platynereis_comp414478_c0_seq9:0.7912232154)99.8/100:0.3550956386)77.8/95:0.0407780946,(Bilateria_Petromyzon_0031583__RA_Note:0.2279089127,Bilateria_human_sp__P49146__NPY2R_Neuropeptide_Y_receptor_type_2:0.4006702185)100/100:0.6996494670)87.4/95:0.0746080465)95.5/100:0.1536884887,(Bilateria_human_sp__Q9NYM4__GPR83_Probable_GPCR_83:0.8180037459,Bilateria_Platynereis_Contig1376:0.6029042232)98.4/100:0.2874291295)92.6/100:0.1062547968,(Bilateria_Petromyzon_0028849__RA_Note:0.5725070720,(Bilateria_human_sp__Q8NFJ6__PKR2_Prokineticin_receptor_2:0.0004226316,Bilateria_human_sp__Q8TCW9__PKR1_Prokineticin_receptor_1:0.0745606395)98.8/100:0.2897588781)100/100:1.2894661980)91.1/100:0.1005943114)94.7/100:0.1402468705,((((((((((((((((((((Bilateria_Petromyzon_0045547__RA_Note:0.2539755329,Bilateria_Petromyzon_tr_S4REH7_S4REH7_GPCR_F1_2_d:0.5763698567)68.5/86:0.0763523925,(Bilateria_Petromyzon_tr_S4S1H0_S4S1H0_G_protein_coupled_R_150:0.5826981287,Bilateria_Petromyzon_0050300__RA_Note:0.5592115473)0/68:0.0000026626)75.6/89:0.0553915184,Bilateria_human_sp__Q96P88__GNRR2_Putative_gonadotropin-releasing_hormone_II_receptor:0.7212046718)80.4/97:0.0730258618,Bilateria_human_sp__P30968__GNRHR_Gonadotropin-releasing_hormone_receptor:0.6463547559)99.6/100:0.4462036633,(((Bilateria_Platynereis_Contig3489:0.4991002252,Bilateria_Platynereis_Contig5831:0.2174000003)72.8/100:0.1391320691,Bilateria_Platynereis_comp398939_c0_seq3:0.1973310131)99.1/100:0.3201999282,Bilateria_Drosophila_tr__Q7KTL9__Q7KTL9_GPCR_F1_2_AkhR:0.7158988084)87/100:0.2028205233)52.5/97:0.1411298827,Bilateria_Celegans_tr__O44731__O44731_gnrr-1:1.0744680346)90.4/100:0.1759968223,(Bilateria_Platynereis_comp418447_c0_seq20:0.5776850973,Bilateria_Drosophila_tr__M9PF00__M9PF00_GPCR_F1_2_CrzR:0.7471192205)98.6/100:0.3609541752)99.3/100:0.3575611850,((((Bilateria_Petromyzon_tr_S4RF00_S4RF00_Neuropeptide_S_R:0.5341258223,Bilateria_human_sp__Q6W5P4__NPSR1_Neuropeptide_S_receptor:0.2522350760)99.7/100:0.4614342613,((Bilateria_Platynereis_Contig6921:0.5492596531,(Bilateria_Platynereis_Contig8649:0.0144335471,Bilateria_Platynereis_comp420232_c0_seq2:0.0000028769)100/100:0.4780221258)92.6/100:0.1409385546,Bilateria_Drosophila_tr__A0A6F7SN88__A0A6F7SN88_CCAP_receptor__isoform_D_CCAP-R:0.3813990675)97.4/100:0.2537194054)100/100:0.4603032279,((((Bilateria_Petromyzon_0054756__RA_Note:0.0037730992,Bilateria_Petromyzon_tr_S4RF42_S4RF42_Si_dkey_178o16_4:0.0055160374)100/100:0.4238025917,(Bilateria_Petromyzon_tr_S4RAT8_S4RAT8_Si_dkey_178o16_4:0.0000029349,Bilateria_Petromyzon_0057867__RA_Note:0.0045644159)100/100:0.2998514456)91.5/100:0.1424435760,Bilateria_human_sp__P30518__V2R_Vasopressin_V2_receptor:0.6437373686)98.2/100:0.2240941187,((((Bilateria_Petromyzon_tr_S4RZU4_S4RZU4_GPCR_F1_2_d:0.0000027285,Bilateria_Petromyzon_0058659__RA_Note:0.0000031945)99.8/100:0.1659835825,Bilateria_Petromyzon_0057819__RA_Note:0.1867211768)99.5/100:0.1657535806,((((Bilateria_Petromyzon_0054752__RA_Note:0.0102979474,Bilateria_Petromyzon_tr_S4RT81_S4RT81_Oxytocin_R:0.0251619423)100/100:0.3210665745,Bilateria_human_sp__P47901__V1BR_Vasopressin_V1b_receptor:0.4080563643)71.5/95:0.0605626648,Bilateria_human_sp__P37288__V1AR_Vasopressin_V1a_receptor:0.3654772985)79.8/96:0.0449564879,Bilateria_human_sp__P30559__OXYR_Oxytocin_receptor:0.4207434709)14.5/47:0.0569939636)91.6/97:0.1016729656,(Bilateria_Platynereis_comp410440_c0_seq2:0.3722110191,((Bilateria_Platynereis_comp413010_c0_seq1:0.3581997499,Bilateria_Platynereis_comp421450_c0_seq4:0.3017804100)79.3/100:0.0589119159,Bilateria_Platynereis_comp415335_c0_seq2:0.3316986559)99.5/100:0.1856637400)99.3/100:0.2175189574)41.6/60:0.0869101376)100/100:0.5777494507)29.5/65:0.1132790762,(Bilateria_human_sp__Q8NGU9__GP150_Probable_GPCR_150:1.5123423372,Bilateria_Platynereis_Contig10331:1.0440833508)96.1/93:0.3910444405)63.2/69:0.1790625922)53.4/64:0.0693476133,(Bilateria_Celegans_sp__O02300__NTR1_Nematocin_receptor_1_ntr-1:0.6080864624,Bilateria_Celegans_sp__O62169__NTR2_Nematocin_receptor_2_ntr-2:0.5780698298)100/100:1.1879723280)78.6/88:0.0963934511,(Bilateria_Pdumerilii_Pdu_Achatin_R1:0.5145766006,Bilateria_Platynereis_comp422576_c0_seq6:0.6281681589)100/100:0.7163791462)89.6/100:0.1275159497,(((Placozoa_Hoilungia_1_g01712_t1:0.1400454331,Placozoa_Trichoplax_Clnd__11_evg94608:0.1300212534)100/100:0.7509716286,(Placozoa_Hoilungia_1_g01713_t1:0.1444921732,Placozoa_Trichoplax_Clnd_63_evg1332420:0.0701158230)99.9/100:0.7119424918)96.8/100:0.3744293095,(Placozoa_Hoilungia_1_g08279_t1:0.4927086055,Placozoa_Trichoplax_Clnd_66_evg1042727:0.1147693041)100/100:1.4182597090)99.9/100:0.6827268164)46.3/93:0.1247459295,((Anthozoa_Nematostella_GPR1_EDO45215_p1_NPR:0.7391348418,Anthozoa_Aiptasia_AIPGENE20714_p1:0.3278691837)99.4/100:0.6255805740,(Anthozoa_Corallium_TR13861_c0_g1_i1_p1:0.8335339802,Anthozoa_Corallium_TR57212_c0_g1_i1_p1:0.7348837561)99.9/100:0.6664414454)99.4/100:0.5644555076)87.4/97:0.1330458018,(((((((((((((((Outgrp_Bilateria_Platynereis_comp411945_c0_seq2:0.0393658587,Outgrp_Bilateria_Platynereis_APC23841_1_octopamine_R_2:0.0000024857)100/100:0.4295842494,((Outgrp_Bilateria_Drosophila_sp__Q9VCZ3__OCTB1__Octopamine_beta-1R_Octbeta1R_:0.3164669316,Outgrp_Bilateria_Drosophila_sp__Q4LBB6__OCTB3__Octopamine_beta-3R_Octbeta3R:0.2138473118)75.4/100:0.1004044166,Outgrp_Bilateria_Drosophila_sp__Q4LBB9__OCTB2__Octopamine_beta-2R_Octbeta2R:0.2736917420)99.4/100:0.2600231255)99.6/100:0.2809463017,Outgrp_Bilateria_human_sp__Q13639__5HT4R__5-hydroxytryptamine_R_4_HTR4:0.8701811942)69.2/100:0.1104619971,((Outgrp_Bilateria_Platynereis_comp421699_c0_seq1:0.3622143249,Outgrp_Bilateria_Platynereis_comp412257_c0_seq2:0.4269857895)99.9/100:0.5456213381,Outgrp_Bilateria_human_sp__P25021__HRH2__Histamine_H2_R_HRH2:0.5536342056)99.9/100:0.3896325888)38.8/83:0.0647354379,Outgrp_Bilateria_Platynereis_comp418159_c0_seq2:0.8304218556)42.3/82:0.0157771806,((Outgrp_Bilateria_human_sp__P13945__ADRB3__Beta-3_adrenergic_R_ADRB3:0.5403975995,(Outgrp_Bilateria_human_sp__P07550__ADRB2__Beta-2_adrenergic_R_ADRB2:0.4714488546,Outgrp_Bilateria_human_sp__P08588__ADRB1__Beta-1_adrenergic_R_ADRB1:0.1876815542)55.3/99:0.1274730532)100/100:0.5388632240,(((Outgrp_Bilateria_Platynereis_Contig11159:0.3230726180,Outgrp_Bilateria_Drosophila_sp__P41596__DOPR1__Dopamine_1_Dop1R1_:0.4652523869)88.2/100:0.1406627175,Outgrp_Bilateria_Celegans_tr__Q86ME6:0.7856325962)98.8/100:0.2830682942,(Outgrp_Bilateria_human_sp__P21728__DRD1__D_1A_dopamine_R_DRD1:0.2306071286,Outgrp_Bilateria_human_sp__P21918__DRD5__D_1B_dopamine_R_DRD5:0.1533368863)100/100:0.5399323778)88.8/100:0.1302290656)89.2/89:0.0959877123)75.1/95:0.0219192706,Outgrp_Bilateria_Platynereis_Contig3801:1.1790793585)92.3/45:0.0955012328,(((((((Outgrp_Bilateria_human_sp__P47898__5HT5A__5-hydroxytryptamine_R_5A_HTR5A:1.0457188100,((((Outgrp_Bilateria_human_sp__P28566__5HT1E__5-hydroxytryptamine_R_1E_HTR1E:0.3595580248,Outgrp_Bilateria_human_sp__P30939__5HT1F__5-hydroxytryptamine_R_1F_HTR1F:0.2522387551)100/100:0.2827569498,(Outgrp_Bilateria_human_sp__P28221__5HT1D__5-hydroxytryptamine_R_1D_HTR1D:0.2279865819,Outgrp_Bilateria_human_sp__P28222__5HT1B__5-hydroxytryptamine_R_1B_HTR1B:0.1941013074)97.4/100:0.1742668907)99.1/100:0.2847776892,Outgrp_Bilateria_human_sp__P08908__5HT1A__5-hydroxytryptamine_R_1A_HTR1A:0.5086326467)63.1/99:0.1679838147,(Outgrp_Bilateria_Platynereis_Contig3208:0.3623608024,(Outgrp_Bilateria_Celegans_tr__G5EGH0:0.7312836291,(Outgrp_Bilateria_Drosophila_sp__P28286__5HT2B__5H-T1B_:0.1164752776,Outgrp_Bilateria_Drosophila_sp__P28285__5HT2A__5-HT2A_:0.0919177504)99.5/100:0.2634325511)83.9/100:0.1293296536)96.1/100:0.1583163264)84.5/100:0.0804948717)17.7/31:0.0631757440,Outgrp_Bilateria_Platynereis_comp414470_c0_seq1:0.8304437386)85.8/98:0.0839208671,((Outgrp_Bilateria_Celegans_tr__Q22895:1.0342336832,Outgrp_Bilateria_Drosophila_sp__P20905__5HT1R__5-HT7:0.3112617198)95.3/96:0.2188231503,Outgrp_Bilateria_human_sp__P34969__5HT7R__5-hydroxytryptamine_R_7_HTR7:0.8098208975)94.9/96:0.1869817704)90.4/94:0.0745161605,Outgrp_Bilateria_Platynereis_comp417561_c0_seq1:0.8208001977)91.8/63:0.1013327017,(((Outgrp_Bilateria_Platynereis_AKQ63052_1_GPR48__Tyramine-1_:0.3666332270,Outgrp_Bilateria_Drosophila_sp__P22270__OAR__Tyramine_octopamine_Oct-TyrR:0.2613961956)39.8/37:0.1659002076,Outgrp_Bilateria_Celegans_sp__O02213__SER2__Tyramine_R_Ser-2:0.5807368171)99/100:0.3306861056,(Outgrp_Bilateria_Celegans_sp__Q19084__OAR2__Tyramine_R_2:0.8470409040,Outgrp_Bilateria_Platynereis_Contig15090:0.8742446443)95.7/99:0.3275506590)78.6/38:0.0877746290)88.3/40:0.0866167554,((Outgrp_Bilateria_Platynereis_APC23184_1_tyramine_R_2:0.4345680027,(Outgrp_Bilateria_Drosophila_tr__Q9VEG2__TyrRII_:0.3481238265,Outgrp_Bilateria_Drosophila_tr__Q9VEG1__TyrR_:0.2469422565)100/100:0.5526802701)78.4/100:0.1235923362,Outgrp_Bilateria_Celegans_tr__Q7JNP9:0.8679768443)96.4/97:0.1820227135)64.2/38:0.0460275646,((((Outgrp_Bilateria_Celegans_tr__Q8MXS7:1.1413923155,Outgrp_Bilateria_Celegans_tr__O44986:0.7265338819)67.6/99:0.1629185563,Outgrp_Bilateria_Platynereis_APC23183_1_octopamine_R_1:0.4227767573)98.2/99:0.2247288961,((Outgrp_Bilateria_Celegans_tr__Q7JP61:0.8112947049,(Outgrp_Bilateria_human_sp__P18089__ADA2B__Alpha-2B_adrenergic_R_ADRA2B:0.2081179851,(Outgrp_Bilateria_human_sp__P18825__ADA2C__Alpha-2C_adrenergic_R_ADRA2C:0.2069611531,Outgrp_Bilateria_human_sp__P08913__ADA2A__Alpha-2A_adrenergic_R_ADRA2A:0.2163886725)19.1/48:0.0669320662)100/100:0.5872501794)35.7/41:0.0855494826,(Outgrp_Bilateria_Platynereis_APC23843_1_alpha-2_adrenergic_R:0.2968249045,Outgrp_Bilateria_Drosophila_tr__A0A0B4KHD0__Octalpha2R:0.3098249843)99.1/100:0.2734762943)98.8/100:0.2273118909)55.8/33:0.0820823174,(Outgrp_Bilateria_Celegans_tr__G5EBX8:1.4545143482,((Outgrp_Bilateria_human_sp__P35348__ADA1A__Alpha-1A_adrenergic_R_ADRA1A:0.2653144709,(Outgrp_Bilateria_human_sp__P35368__ADA1B__Alpha-1B_adrenergic_R_ADRA1B:0.1785900765,Outgrp_Bilateria_human_sp__P25100__ADA1D__Alpha-1D_adrenergic_R_ADRA1D:0.3096084149)85.4/100:0.0722311491)99.8/100:0.3035229403,Outgrp_Bilateria_Platynereis_APC23842_1_alpha-1_adrenergic_R:0.3434569150)98/100:0.3027416414)77.5/91:0.2118263780)94.3/36:0.1205609334)90.7/75:0.0924068669)46.3/30:0.0317103753,((Outgrp_Bilateria_Platynereis_comp409486_c0_seq6:0.3258259573,Outgrp_Bilateria_Drosophila_sp__Q24563__DOPR2__Dopamine_2_Dop1R2:0.4446491688)96.1/100:0.2336944471,Outgrp_Bilateria_Celegans_sp__Q18775__DOPR4__Dopamine_R_4:0.7550533387)98.8/100:0.3039978862)50.2/34:0.0177027960,Outgrp_Bilateria_human_sp__P50406__5HT6R__5-hydroxytryptamine_R_6_HTR6:1.2964426444)75.1/73:0.0532476035,((((Outgrp_Bilateria_human_sp__P35462__DRD3__D_3_dopamine_R_DRD3:0.3056170451,Outgrp_Bilateria_human_sp__P14416__DRD2__D_2_dopamine_R_DRD2:0.1813149535)99.3/100:0.3415287959,Outgrp_Bilateria_human_sp__P21917__DRD4__D_4_dopamine_R_DRD4:0.7995190387)84.3/100:0.1262124562,((Outgrp_Bilateria_Platynereis_Contig7183:0.3312999147,Outgrp_Bilateria_Drosophila_sp__Q8IS44__DRD2L__Dopamine_D2-like_Dop2R:0.3928677085)45/99:0.1496103186,Outgrp_Bilateria_Celegans_sp__E7EM37__DOPR2__Dopamine_R__2:0.7684468436)91.8/100:0.1199486249)99.6/100:0.2596763026,(Outgrp_Bilateria_Platynereis_comp419511_c0_seq1:1.1191826572,(((Outgrp_Bilateria_human_sp__P28335__5HT2C__5-hydroxytryptamine_R_2C_HTR2C:0.1772693040,(Outgrp_Bilateria_human_sp__P28223__5HT2A__5-hydroxytryptamine_R_2A_HTR2A:0.2544064998,Outgrp_Bilateria_human_sp__P41595__5HT2B__5-hydroxytryptamine_R_2B_HTR2B:0.4500689479)39.8/100:0.0874751973)100/100:0.5230327235,Outgrp_Bilateria_Platynereis_Contig10439:1.0778541898)54.5/100:0.1390345071,(Outgrp_Bilateria_Celegans_tr__O17470:0.7756627066,Outgrp_Bilateria_Platynereis_Contig8734:0.4766679731)97.8/100:0.2879516369)69.2/100:0.1174505785)91.1/100:0.1163040263)97.5/100:0.1445272995)61.7/74:0.1169888454,((((((Outgrp_Anthozoa_Nematostella_EDO35450_p1:0.0000024209,Outgrp_Anthozoa_Nematostella_NVEC200_010734_1_1:0.0000024533)97.1/100:0.1268287636,(Outgrp_Anthozoa_Nematostella_NVEC200_001887_1_1:0.0096716170,Outgrp_Anthozoa_Nematostella_GPR126_EDO40999_p1:0.0273512200)100/100:0.3187520913)99.4/100:0.2704740922,(Outgrp_Anthozoa_Corallium_TR14934_c0_g1_i1_p1:0.6340334514,Outgrp_Anthozoa_Nematostella_NVEC200_000499_1_1:1.0253781511)93.8/95:0.2745287733)80.3/94:0.1564321933,((((Outgrp_Anthozoa_Nematostella_GPR125_EDO36609_p1:0.0533426467,Outgrp_Anthozoa_Nematostella_NVE5566:0.0126420686)98.7/100:0.1790446672,Outgrp_Anthozoa_Nematostella_NVEC200_010708_1_1:0.1172342231)99.9/100:0.3907593127,Outgrp_Anthozoa_Aiptasia_AIPGENE19008_p1:0.5029586457)90.5/100:0.1635062106,Outgrp_Anthozoa_Corallium_TR46073_c0_g1_i1_p1:0.6917590916)98.1/100:0.3024185561)99.6/100:0.3532798432,(Outgrp_Anthozoa_Nematostella_NVE15603:0.8509242908,Outgrp_Medusozoa_Calvadosia_HAHC01067965_1_p1:0.8891067806)95.8/100:0.2505300342)87.3/100:0.1374683347,(Outgrp_Anthozoa_Nematostella_NVEC200_014941_1_1:0.8865749258,Outgrp_Anthozoa_Aiptasia_AIPGENE21641_p1:1.3274264256)96.9/100:0.4297746379)91.1/99:0.1352257245)91.8/74:0.1413795754,(((((Outgrp_Anthozoa_Nematostella_EDO32512_p1:0.7050512182,((Outgrp_Anthozoa_Nematostella_GPR133_EDO36384_p1:0.1797622762,Outgrp_Anthozoa_Nematostella_GPR134_EDO32514_p1:0.1803681245)100/100:0.6875317766,Outgrp_Anthozoa_Nematostella_GPR135_EDO34409_p1:0.6570681835)86.6/100:0.1442764988)78/100:0.1631899558,((Outgrp_Anthozoa_Nematostella_EDO32513_p1:0.0000028586,Outgrp_Anthozoa_Nematostella_NVE13725:0.0000031244)100/100:0.6190696891,Outgrp_Anthozoa_Aiptasia_AIPGENE6265_p1:0.9507334180)65.4/100:0.1198344305)90.4/100:0.1841204234,Outgrp_Anthozoa_Nematostella_NVEC200_012290_1_1:0.8956259445)99.3/100:0.4919615479,Outgrp_Anthozoa_Aiptasia_AIPGENE20843_p1:1.4475708051)79.1/97:0.1339516894,Outgrp_Anthozoa_Nematostella_GPR119_EDO37647_p1:1.4924641944)91.4/96:0.2549360030)41.7/83:0.1272563580,((((Outgrp_Placozoa_Hoilungia_1_g03896_t1:0.2656391416,Outgrp_Placozoa_Trichoplax_evg1094259:0.1446312469)100/100:0.5418849229,(Outgrp_Placozoa_Hoilungia_1_g10379_t1:0.2037070602,Outgrp_Placozoa_Trichoplax_evg1429139:0.1371230643)100/100:0.6469320919)50.1/99:0.1044360391,(Outgrp_Placozoa_Hoilungia_1_g10380_t1:0.1840660863,Outgrp_Placozoa_Trichoplax_evg1609341:0.2440322470)100/100:0.6113599499)96.1/100:0.2916139885,((Outgrp_Placozoa_Hoilungia_1_g01329_t1:0.2792209169,Outgrp_Placozoa_Trichoplax_evg19734:0.0907774068)100/100:0.9113728622,Outgrp_Placozoa_Trichoplax_evg12615:1.0027705756)49.3/72:0.1730478622)100/100:0.7424429346)53.9/82:0.1287699190,Outgrp_Bilateria_Platynereis_comp385623_c0_seq1:1.6940092287)97.7/100:0.3012799211)29.5/37:0.0535141008,((((Bilateria_Petromyzon_tr_S4S1T3_S4S1T3_G_protein_coupled_R_19:0.4474142834,Bilateria_human_sp__Q15760__GPR19_Probable_GPCR_19:0.3271791907)98.6/100:0.3549746449,Bilateria_Platynereis_comp410731_c2_seq1:0.9900918131)99.9/100:0.5261712606,((Anthozoa_Nematostella_GPR7_EDO47227_p1_NPR:0.7372904041,Anthozoa_Corallium_TR19470_c0_g1_i1_p1:0.9650519203)85.8/100:0.1419609067,((Medusozoa_Alatina_agalma_gene_41231_1_i1_p1:0.3713633145,Medusozoa_Calvadosia_HAHC01026101_1_p1:0.7748383876)92.1/100:0.2134213663,Medusozoa_Rhopilema_TR98168_c0_g1_i1_p1:0.6503080344)99.5/100:0.3931396036)99.1/100:0.3358639186)87.7/100:0.1761868901,(((Anthozoa_Nematostella_GPR75_EDO41480_p1_NPR:0.6898941645,((Anthozoa_Nematostella_GPR56_EDO45025_p1_NPR:0.2655706341,Anthozoa_Aiptasia_AIPGENE9737_p1:0.3459694188)96.7/100:0.2742182462,Anthozoa_Aiptasia_AIPGENE9739_p1:0.6087932068)47.2/100:0.2172199246)96.6/100:0.3275500510,(Anthozoa_Nematostella_GPR189_EDO37023_p1_NPR:0.4020386106,Anthozoa_Aiptasia_AIPGENE28420_p1:0.3915954155)100/100:0.6494388809)95.5/100:0.3440681824,Anthozoa_Nematostella_EDO43297_p1_NPR:1.3138197547)98.7/100:0.3877375144)98.3/100:0.2807394771)76.7/51:0.0637401585,(Bilateria_Platynereis_comp407152_c0_seq13:1.6025237495,Anthozoa_Corallium_TR51884_c0_g1_i1_p1:1.7248041443)90.3/92:0.3666124241)83.1/91:0.0717583446,((Placozoa_Hoilungia_1_g07094_t1:0.3388833483,Placozoa_Trichoplax_Clnd_15_evg11736:0.2571452841)100/100:1.0727936830,(Placozoa_Hoilungia_1_g07096_t1:0.1318467988,Placozoa_Trichoplax_Clnd_4_evg11730:0.1519782928)100/100:0.7403340057)99.9/100:0.5888579713)28.9/58:0.0856853582,(((((((((Anthozoa_Nematostella_GPR69_QWamide1_EDO50023_p1_NPR_deorphanized:0.7913122452,(Anthozoa_Nematostella_NVE22161:0.2956699820,Anthozoa_Aiptasia_AIPGENE9897_p1:0.1775090175)99.9/100:0.4729083893)85.2/97:0.0854940358,((((Anthozoa_Nematostella_GPR37_EDO30536_p1_NPR:0.0603978412,Anthozoa_Nematostella_NVE7416:0.0000025736)100/100:0.5544155758,Anthozoa_Aiptasia_AIPGENE4115_p1:0.5182284309)98.7/100:0.4352710375,(Anthozoa_Nematostella_NVE7407:0.5081155065,Anthozoa_Aiptasia_AIPGENE4108_p1:0.5769164095)100/100:0.7373050136)70.9/81:0.1022595819,(Anthozoa_Nematostella_NVE8674:0.3263047375,Anthozoa_Aiptasia_AIPGENE6427_p1:0.3116113926)100/100:0.6605783932)92.5/19:0.1194660673)70.9/17:0.0552172829,(Anthozoa_Nematostella_GPR70_QGRFamide_EDO50053_p1_NPR_deorphanized:1.0408096643,Anthozoa_Nematostella_EDO49911_p1_NPR:0.6509654196)84.6/67:0.1035362858)41.7/14:0.0146933705,(Anthozoa_Nematostella_EDO34995_p1_NPR:0.3206013896,Anthozoa_Aiptasia_AIPGENE9880_p1:0.4264666127)100/100:0.8027763043)77.8/85:0.0755391010,((Anthozoa_Nematostella_NVE895:0.5971623193,(Anthozoa_Aiptasia_AIPGENE3733_p2:0.4295343467,Anthozoa_Aiptasia_AIPGENE4125_p1:0.3537795342)94.7/100:0.1980737506)100/100:0.5433749796,Anthozoa_Corallium_TR82499_c0_g2_i1_p1:0.6082217192)33.7/84:0.1261394134)94/99:0.0852797278,((Anthozoa_Nematostella_GPR35_EDO30258_p1_NPR:0.8536000795,(Anthozoa_Nematostella_NVE25958:0.3499560898,Anthozoa_Nematostella_EDO33446_p1:0.3759079643)77.2/100:0.1979059192)84.8/100:0.1702304289,(Anthozoa_Nematostella_GPR62_EDO46922_p1_NPR:0.2767668191,Anthozoa_Nematostella_NVEC200_003245_1_1:0.3478991513)100/100:0.8574130106)99.8/100:0.3485246854)33.3/37:0.0235920631,(((Anthozoa_Nematostella_EDO44418_p1_NPR:0.4463490645,(Anthozoa_Nematostella_EDO49570_p1_NPR:0.2342839101,Anthozoa_Aiptasia_AIPGENE14696_p1:0.4422039767)99.6/100:0.2712234729)91.7/100:0.1855411401,(Anthozoa_Aiptasia_AIPGENE23736_p1:0.0065427250,Anthozoa_Aiptasia_AIPGENE5594_p1:0.0622826280)100/100:1.4564773340)93.6/96:0.2167245918,((Medusozoa_Clytia_TCONS_00000304_p1:0.9129791057,Medusozoa_Hydra_AEP_4_G007703:0.6014266280)95.3/100:0.3288856367,((Medusozoa_Rhopilema_TR122965_c0_g1_i1_p1:0.3093475323,Medusozoa_Rhopilema_TR43380_c0_g1_i1_p1:0.4208305559)85.3/100:0.1534859963,Medusozoa_Rhopilema_TR37833_c0_g1_i1_p1:0.7297239206)84.5/100:0.1542744830)100/100:0.5042906349)82.9/36:0.0772224358)96.1/94:0.1093642215,((((((((((((((((Anthozoa_Nematostella_GPR64_EDO47067_p1_NPR:0.0000025946,Anthozoa_Nematostella_NVE5383:0.0183435908)100/100:0.5363339306,Anthozoa_Aiptasia_AIPGENE14572_p1:0.6284052728)97.7/100:0.2588748074,(Anthozoa_Nematostella_NVE17624:0.6382400973,(Anthozoa_Nematostella_NVEC200_012113_1_1:0.5897800488,Anthozoa_Aiptasia_AIPGENE4027_p1:0.4604456914)95.3/100:0.1648407202)92/100:0.1423993188)71.3/98:0.0511847114,((Anthozoa_Nematostella_GPR53_EDO43766_p1_NPR:0.0285600076,Anthozoa_Nematostella_NVE17594:0.0000032596)90.4/100:0.0636457562,Anthozoa_Nematostella_NVE18031:0.1349681057)100/100:0.6278899622)88.8/98:0.0820398870,((((((Anthozoa_Nematostella_EDO34232_p1_NPR:0.0000022502,Anthozoa_Nematostella_NVE10123:0.7618897128)100/100:0.6025067753,Anthozoa_Aiptasia_AIPGENE27813_p1:0.8382347527)97/100:0.2782842959,((Anthozoa_Nematostella_NVE15843:0.0000025810,Anthozoa_Nematostella_NVEC200_008756_1_1:0.0000029551)100/100:0.5769359669,Anthozoa_Nematostella_NVEC200_007100_1_1:0.8752303752)68.7/39:0.1149083497)4.4/32:0.0565559210,Anthozoa_Nematostella_GPR41_EDO37082_p1_NPR:0.9384164454)61.8/39:0.0698397041,(Anthozoa_Nematostella_GPR42_EDO37351_p1_NPR:0.5776381516,(Anthozoa_Aiptasia_AIPGENE14445_p1:0.2619533843,Anthozoa_Aiptasia_AIPGENE25206_p1:0.3242586505)100/100:0.8444709361)97.1/97:0.2594038521)86.8/37:0.0731549266,(((((Anthozoa_Nematostella_GPR49_EDO41520_p1_NPR:0.0000031565,Anthozoa_Nematostella_EDO29293_p1:0.0618281624)100/100:0.0895594850,Anthozoa_Nematostella_NVEC200_006708_1_1:0.0000026490)87.1/100:0.0366710350,Anthozoa_Nematostella_GPR66_EDO48719_p1_NPR:0.0484346515)96/100:0.2877686993,(Anthozoa_Nematostella_NVE21019:0.0106183307,Anthozoa_Nematostella_NVEC200_006536_1_1:0.0000029021)100/100:1.2443123810)100/100:0.9493546188,Anthozoa_Nematostella_GPR54_EDO44425_p1_NPR:0.5770696848)98.9/99:0.3566150467)10.3/31:0.0106533084)85.6/35:0.0554172074,((Anthozoa_Nematostella_NVE2829:0.5641090657,Anthozoa_Nematostella_NVEC200_008676_1_1:0.4812849116)98.1/100:0.3327304258,Anthozoa_Aiptasia_AIPGENE5769_p1:0.9356888410)99.6/100:0.3905119549)99.2/100:0.2011157054,(((((Anthozoa_Nematostella_GPR67_EDO49784_p1_NPR:0.0000031869,Anthozoa_Nematostella_NVE8158:0.0000031869)0/99:0.0000030059,Anthozoa_Nematostella_NVEC200_008490_1_1:0.0144380104)100/100:0.4522793306,Anthozoa_Aiptasia_AIPGENE9617_p1:0.4533700117)99/100:0.2066587562,(Anthozoa_Nematostella_NVEC200_008628_1_1:0.4678284883,Anthozoa_Aiptasia_AIPGENE9627_p1:0.5834941751)96.9/100:0.2245147983)98.2/100:0.2761421450,(Anthozoa_Nematostella_NVE24176:0.7473868002,Anthozoa_Aiptasia_AIPGENE9669_p1:1.3012093234)96.7/99:0.4187284780)17.3/76:0.0985899505)88.1/94:0.0898113073,(Anthozoa_Nematostella_EDO40828_p1_NPR:0.3969285857,Anthozoa_Aiptasia_AIPGENE14565_p1:0.4801134965)100/100:0.7437931003)48.1/94:0.0197608089,(Anthozoa_Nematostella_GPR55_EDO44503_p1_NPR:0.0165699971,Anthozoa_Nematostella_NVE15844:0.0130526108)100/100:1.0674162220)70.6/93:0.0457577683,(Anthozoa_Nematostella_NVE5453:0.6306776598,(Anthozoa_Nematostella_NVEC200_008169_1_1:0.8117389242,Anthozoa_Aiptasia_AIPGENE9661_p1:0.7050639957)96/100:0.3167694698)92.6/98:0.1324712384)90.4/92:0.0678580565,(((Anthozoa_Nematostella_GPR47_EDO41161_p1_NPR:0.0000025211,Anthozoa_Nematostella_NVEC200_015246_1_1:0.0321297419)100/100:0.6598763395,Anthozoa_Nematostella_NVEC200_013928_1_1:0.7041772108)89.2/100:0.1706379140,Anthozoa_Nematostella_EDO41669_p1_NPR:1.0305061207)67.1/98:0.0762357963)83.2/94:0.0368003939,Anthozoa_Nematostella_NVE186:1.1217176562)91/98:0.0798925755,((Anthozoa_Nematostella_GPR58_EDO45181_p1_NPR:0.4146906762,Anthozoa_Aiptasia_AIPGENE17938_p1:0.5678935358)100/100:0.4718354664,Anthozoa_Nematostella_NVEC200_001817_1_1:0.9507777075)60.9/71:0.1140734239)30.2/67:0.0806675707,((((Anthozoa_Nematostella_EDO29774_p1_NPR:0.0000031869,Anthozoa_Nematostella_NVEC200_010237_1_1:0.0000027317)100/100:0.3458940522,Anthozoa_Aiptasia_AIPGENE20504_p1:0.2457375276)100/100:0.5604675929,Anthozoa_Aiptasia_AIPGENE25195_p1:1.2187178872)71.4/83:0.1522929084,((((Anthozoa_Nematostella_GPR34_EDO25835_p1_NPR:0.0146330626,(Anthozoa_Nematostella_NVE13342:0.0122758831,Anthozoa_Nematostella_NVE13343:0.0070503970)0/21:0.0000027087)100/100:1.2842695570,((Anthozoa_Nematostella_GPR38_EDO32060_p1_NPR:0.3783300370,Anthozoa_Nematostella_GPR44_EDO39498_p1_NPR:0.3940228669)100/100:0.5163857921,Anthozoa_Nematostella_NVEC200_008227_1_1:0.5294229187)94.4/100:0.2965924397)97.4/100:0.4317023914,Anthozoa_Nematostella_GPR48_EDO41200_p1_NPR:1.3090722594)34.8/95:0.0799489325,((((Anthozoa_Aiptasia_AIPGENE10744_p1:0.0279262618,Anthozoa_Aiptasia_AIPGENE10745_p1:0.0000025211)100/100:0.6555152612,Anthozoa_Aiptasia_AIPGENE17016_p1:0.7846657904)92.9/100:0.2163544390,Anthozoa_Aiptasia_AIPGENE12764_p1:0.4217102721)98.5/100:0.4278398435,Anthozoa_Aiptasia_AIPGENE12171_p2:0.6088632978)98.8/100:0.4871639320)91.1/83:0.1596031221)50.6/86:0.0471152191)92.3/95:0.1196325132,((Anthozoa_Nematostella_GPR45_EDO39874_p1_NPR:1.0028284127,(Anthozoa_Nematostella_EDO30543_p1_NPR:0.0494209174,Anthozoa_Nematostella_NVE19635:0.3448442112)100/100:0.7742371259)88.9/78:0.1325451856,(Anthozoa_Nematostella_GPR51_EDO42415_p1_NPR:1.3402942615,(Anthozoa_Nematostella_NVE20801:0.5488459370,(Anthozoa_Nematostella_NVEC200_002707_1_1:0.3454781581,Anthozoa_Aiptasia_AIPGENE9736_p1:0.5812002708)82.4/100:0.0727340639)99.4/100:0.4124568823)83.4/78:0.1118253001)99.7/100:0.3410659739)43.4/80:0.1149569647,((((Anthozoa_Nematostella_GPR36_EDO30300_p1_NPR:1.5592988095,Anthozoa_Nematostella_NVE1550:1.0195084610)16.2/73:0.1139154220,((((((Anthozoa_Nematostella_GPR59_EDO45707_p1_NPR:0.0000011817,Anthozoa_Nematostella_NVE11808:0.0000029657)99.2/100:0.4141777746,Anthozoa_Aiptasia_AIPGENE297_p1:0.5014812742)97.1/100:0.3139503862,((Anthozoa_Nematostella_GPR60_EDO45765_p1_NPR:0.0163142325,Anthozoa_Nematostella_NVEC200_012296_1_1:0.0000025636)100/100:0.3815214604,Anthozoa_Aiptasia_AIPGENE19607_p1:0.4827497699)94.5/100:0.1350850812)26.6/100:0.0742083344,(Anthozoa_Nematostella_GPR61_EDO45768_p1_NPR:0.0066094998,Anthozoa_Nematostella_NVEC200_012285_1_1:0.0179604072)100/100:0.8759682266)96.1/100:0.2045616866,Anthozoa_Nematostella_NVEC200_007396_1_1:1.2323133802)82.9/100:0.1202835520,Anthozoa_Nematostella_GPR68_EDO49904_p1_NPR:0.9072482045)91.9/98:0.2701697662)91/88:0.1775669403,(Anthozoa_Nematostella_GPR52_EDO43128_p1_NPR:1.0064685790,Anthozoa_Nematostella_EDO48685_p1_NPR:0.7510994269)99.5/100:0.4686442305)60.1/94:0.1112930244,((Anthozoa_Nematostella_GPR46_EDO41142_p1_NPR:0.7144087049,Anthozoa_Nematostella_NVEC200_005227_1_1:0.5939247672)99.4/100:0.6258952940,Anthozoa_Nematostella_NVE19547:2.1115431279)86.9/96:0.2270454809)96.5/100:0.2117800304)98.5/100:0.1621984532)65.4/91:0.0660124085,((((((((Anthozoa_Nematostella_GPR50_EDO41654_p1_NPR:0.0000028301,Anthozoa_Nematostella_NVE22164:0.0000024575)96.4/100:0.2198795349,Anthozoa_Aiptasia_AIPGENE24761_p1:0.4171330654)100/100:0.6407529799,((Anthozoa_Nematostella_NVE13832:0.2024252444,Anthozoa_Aiptasia_AIPGENE3769_p1:0.5556845677)99.4/100:0.2959452120,Anthozoa_Nematostella_NVEC200_015044_1_1:0.5006124499)98.5/100:0.2878376422)43.4/100:0.0591929825,(Anthozoa_Nematostella_NVEC200_014913_1_1:0.4811468840,Anthozoa_Aiptasia_AIPGENE24757_p1:0.4098911952)100/100:0.6543457577)21.5/94:0.1024185965,((Anthozoa_Nematostella_EDO35548_p1_NPR:0.0000026838,Anthozoa_Nematostella_NVEC200_015272_1_1:0.0000028764)98.8/100:0.5987174719,Anthozoa_Nematostella_NVE2289:0.5582898504)96.6/100:0.3992429974)99/100:0.2869138238,(Anthozoa_Nematostella_NVE21701:0.0693266168,Anthozoa_Nematostella_NVEC200_015271_1_1:0.0000025217)100/100:0.8207901969)15.7/79:0.0304944326,((((Anthozoa_Nematostella_GPR65_EDO47650_p1_NPR:0.6170660501,Anthozoa_Nematostella_NVEC200_005674_1_1:1.0691304150)49.6/96:0.1168303408,(Anthozoa_Nematostella_NVE19417:0.4707474568,Anthozoa_Aiptasia_AIPGENE1867_p1:0.7236379432)98.9/100:0.3647450175)88.6/98:0.1419470705,((Anthozoa_Nematostella_GPR43_EDO38504_p1_NPR:0.3372083942,Anthozoa_Aiptasia_AIPGENE2702_p1:0.3207716971)99.7/100:0.3856653245,(Anthozoa_Nematostella_NVE3003:0.6475717947,Anthozoa_Nematostella_NVE19838:0.7258572254)69.3/91:0.1368229339)90/91:0.1090363334)88.5/79:0.0991084363,(Anthozoa_Nematostella_GPR63_EDO47025_p1_NPR:1.3699710227,(Anthozoa_Nematostella_NVE24528:0.8621965020,Anthozoa_Nematostella_NVE25281:1.1662084131)60.6/99:0.2281894073)28.8/71:0.1429378374)97.1/99:0.1676517420)89.3/71:0.0888584450,(((((Anthozoa_Nematostella_GPR39_EDO34897_p1_NPR:0.8733444261,(Anthozoa_Aiptasia_AIPGENE10736_p1:0.4698951121,Anthozoa_Aiptasia_AIPGENE4118_p1:0.6173631062)99.6/100:0.5946451801)56.6/88:0.1707322510,((Anthozoa_Nematostella_NVE19806:0.0218500034,Anthozoa_Nematostella_EDO27846_p1:0.0580141797)81.9/100:0.0573141584,Anthozoa_Nematostella_EDO27847_p1:0.1332539833)100/100:1.2546995000)13.7/58:0.0923806988,(((((Anthozoa_Aiptasia_AIPGENE27732_p1:0.8100428558,(Anthozoa_Aiptasia_AIPGENE27738_p1:0.2304980359,Anthozoa_Aiptasia_AIPGENE27741_p1:0.2020594687)96.7/100:0.1676248530)86.2/100:0.1062575338,Anthozoa_Aiptasia_AIPGENE27737_p1:0.4577596119)8.4/90:0.0662093103,Anthozoa_Aiptasia_AIPGENE27758_p1:0.6368924058)87.2/99:0.1123972747,Anthozoa_Aiptasia_AIPGENE27767_p1:0.4375872814)99.1/100:0.3168761105,Anthozoa_Aiptasia_AIPGENE27748_p1:0.6086057422)99.3/100:0.4721341774)98.5/100:0.3954563575,Anthozoa_Nematostella_GPR57_EDO45140_p1_NPR:1.1625334144)95.4/100:0.2262672671,(((Anthozoa_Nematostella_GPR40_EDO36377_p1_NPR:0.2522410572,Anthozoa_Aiptasia_AIPGENE25131_p1:0.3637098849)99.1/100:0.2541718913,Anthozoa_Nematostella_NVE10409:0.5843595325)91/100:0.1703620256,Anthozoa_Nematostella_NVEC200_009716_1_1:0.7012956499)100/100:0.5347647735)60.9/80:0.1135196212)92.2/96:0.0891829474)100/99:0.3038751684)41.2/53:0.0347080043,((((Bilateria_Platynereis_Contig4699:0.2561992831,(Bilateria_Platynereis_comp409064_c0_seq1:0.3072219296,Bilateria_Platynereis_comp409064_c0_seq2:0.2299762382)92.9/100:0.1490188768)98.3/100:0.3533983244,Bilateria_Platynereis_comp1053125_c0_seq1:0.9846293326)81.5/100:0.1858990275,Bilateria_Platynereis_comp403271_c0_seq1:1.3561303872)84.1/100:0.2203331246,Bilateria_Drosophila_tr__A1Z7X3__A1Z7X3_GPCR_F1_2_Dmel_CG30340:1.5547834894)98/100:0.3537770683)86.3/82:0.0460060016,(((((((((Bilateria_Petromyzon_tr_S4RJ20_S4RJ20_Cholecystokinin_A_R:0.0000027498,Bilateria_Petromyzon_0059275__RA_Note:0.0000023946)100/100:0.2700840817,Bilateria_human_sp__P32239__GASR_Gastrin_cholecystokinin_type_B_receptor:0.4371876439)6.3/93:0.0623220063,Bilateria_human_sp__P32238__CCKAR_Cholecystokinin_receptor_type_A:0.2771690133)99.9/100:0.3676316768,(Bilateria_Platynereis_Contig7723:0.2994018471,(Bilateria_Drosophila_tr__A8JUP8__A8JUP8_GPCR_F1_2_CCKLR-17D1:0.2103397218,Bilateria_Drosophila_tr__Q7M3J6__Q7M3J6_Cholecystokinin-2_receptor_CCKLR-17D3:0.1002988895)100/100:0.5610508653)85.9/100:0.1669360389)82.8/100:0.1933967091,(Bilateria_Celegans_tr__G4SNR2__G4SNR2_ckr-2:0.3301222005,Bilateria_Celegans_tr__P91487__P91487_ckr-1:0.7640011045)100/100:0.7280690108)99.4/100:0.4603579683,(((Bilateria_Platynereis_Contig11482:0.6006221464,Bilateria_Platynereis_comp412559_c0_seq1:0.4649435084)95.4/100:0.3366344391,Bilateria_Platynereis_comp413651_c0_seq7:0.8281170712)96.3/100:0.2975373474,Bilateria_Platynereis_comp418265_c0_seq2:0.9924025985)98.1/100:0.3238281044)0/1:0.0587713478,(((Bilateria_human_sp__O43613__OX1R_Orexin_receptor_type_1:0.1910131015,Bilateria_human_sp__O43614__OX2R_Orexin_receptor_type_2:0.0982770994)99.9/100:0.5370152246,((Bilateria_Pdumerilii_Pdu_Allatotropin_R1:0.0156359966,Bilateria_Pdumerilii_Pdu_Allatotropin_R2:0.0321033717)100/100:0.3483643018,(Bilateria_Platynereis_comp417280_c1_seq1:0.0000022723,Bilateria_Platynereis_comp417280_c1_seq5:0.3051629924)98.6/100:0.2794698056)97.6/100:0.2489212267)69.2/96:0.1788906400,Bilateria_Celegans_tr__Q9XUK8__Q9XUK8_npr-14:1.4753355522)98.8/100:0.3661082143)91.1/89:0.1608054201,((((((((((Bilateria_Petromyzon_tr_S4RVS9_S4RVS9_Neuromedin_U_R_2:0.3268301704,Bilateria_human_sp__Q9GZQ4__NMUR2_Neuromedin-U_receptor_2:0.3610816694)89.3/100:0.1021316947,(Bilateria_Petromyzon_0060433__RA_Note:0.2818451600,Bilateria_human_sp__Q9HB89__NMUR1_Neuromedin-U_receptor_1:0.3088536508)41.2/100:0.0757087619)100/100:0.4839639760,((Bilateria_Platynereis_Contig2327:0.4758940004,((Bilateria_Platynereis_Contig3110:0.0499443742,Bilateria_Platynereis_comp409684_c0_seq3:0.1104951574)99.9/100:0.2430414960,(Bilateria_Drosophila_sp__Q8ITC9__PK1R_Pyrokinin-1_receptor_PK1-R:0.3706427483,(Bilateria_Drosophila_tr__Q9VFW5__Q9VFW5_GPCR_F1_2_PK2-R1:0.1057257119,Bilateria_Drosophila_tr__Q9VFW6__Q9VFW6_GPCR_F1_2_PK2-R2:0.0957746587)100/100:0.4694517436)99.8/100:0.3387294166)64.7/100:0.1037848481)96.5/100:0.2091158396,((Bilateria_Drosophila_sp__Q8ITC7__CAPAR_Neuropeptides_capa_receptor_CapaR:0.7258811497,Bilateria_Celegans_tr__O17239__O17239_nmur-2:0.9810756858)48.2/99:0.1400170325,Bilateria_Celegans_tr__Q18701__Q18701_nmur-1:1.2488156879)0/20:0.0855955104)80.4/98:0.1538534686)94.8/99:0.1644287224,((((Bilateria_Petromyzon_0031055__RA_Note:0.4947779112,(((Bilateria_Petromyzon_tr_S4RG53_S4RG53_Neurotensin_R_1__high_affinity:0.0000023126,Bilateria_Petromyzon_0017067__RA_Note:0.0094340545)99.5/100:0.2175840995,Bilateria_human_sp__O95665__NTR2_Neurotensin_receptor_type_2:0.7264486321)95.1/100:0.1384309530,Bilateria_human_sp__P30989__NTR1_Neurotensin_receptor_type_1:0.2690198213)92.6/100:0.1464215280)86/100:0.1935563983,(Bilateria_Petromyzon_0043465__RA_Note:1.0139328205,Bilateria_human_sp__O43194__GPR39_GPCR_39:1.0239634138)93.9/100:0.2825832668)90.1/100:0.1860473587,Bilateria_Petromyzon_0056825__RA_Note:1.2177915313)94.6/98:0.2127243640,(((Bilateria_Petromyzon_0018878__RA_Note:0.4429786758,Bilateria_Petromyzon_0060107__RA_Note:0.2202273195)0/20:0.0639900181,Bilateria_human_sp__Q92847__GHSR_Growth_hormone_secretagogue_receptor_type_1:0.2743955223)92.2/100:0.1627208497,Bilateria_human_sp__O43193__MTLR_Motilin_receptor:0.3865023268)100/100:0.6130085100)61.8/97:0.0705291504)95.3/99:0.2335242580,(Bilateria_Celegans_tr__Q19125__Q19125_nmur-3:1.1017916396,(Anthozoa_Corallium_TR65164_c0_g1_i1_p1:0.0000032671,Anthozoa_Corallium_TR65164_c0_g1_i2_p1:0.0223469572)100/100:2.1107511000)76.4/98:0.4077390230)95.9/99:0.2150339870,((((Bilateria_Petromyzon_0059952__RA_Note:0.2202934523,((Bilateria_Petromyzon_0055642__RA_Note:0.0479045326,Bilateria_Petromyzon_tr_S4RHF6_S4RHF6_Thyroliberin_R:0.0000022816)100/100:0.2775768430,Bilateria_human_sp__P34981__TRFR_Thyrotropin-releasing_hormone_receptor:0.2343677516)1.2/54:0.0624081548)99.9/100:0.3724222221,Bilateria_Pdumerilii_Pdu_EFLGamide_R1:0.3816765053)90.2/100:0.1771993969,Bilateria_Celegans_tr__Q95YD7__Q95YD7_Thyroliberin_receptor_trhr-1:0.9266402817)99.3/100:0.4542887458,Bilateria_Drosophila_tr__Q9VDC4__Q9VDC4_Thyroliberin_receptor_ETHR:1.1035704184)95/99:0.2913203045)87.8/100:0.1591694958,(((Bilateria_Platynereis_comp418571_c0_seq3:0.3838289133,Bilateria_Platynereis_comp419686_c0_seq3:0.5171322136)99.6/100:0.6330933014,(Bilateria_Celegans_tr__O62189__O62189_npr-33:1.1122995305,Bilateria_Celegans_sp__Q09638__NPR15_Neuropeptide_receptor_15_npr-15:0.9665307247)92.1/100:0.3192415288)99.6/100:0.6242603302,(((((Medusozoa_Alatina_c48636_g1_i1_p1:0.5095886865,Medusozoa_Alatina_c54641_g1_i1_p1:0.3966928550)98.7/100:0.3442026520,Medusozoa_Rhopilema_TR83353_c0_g10_i1_p1:0.8223124329)99.5/100:0.6401800850,Medusozoa_Rhopilema_TR49828_c0_g1_i1_p1:0.9585466730)98.1/100:0.4636812716,((Medusozoa_Alatina_c55012_g1_i1_p1:0.8673622618,Medusozoa_Calvadosia_HAHC01046514_1_p1:0.4605596535)85.6/100:0.2201965863,Medusozoa_Rhopilema_TR81020_c1_g1_i1_p1:0.8069169769)99.9/100:0.7621989963)86.8/100:0.2182340418,Anthozoa_Corallium_TR49876_c0_g1_i1_p1:1.1659941368)94.6/100:0.3130862116)90.4/99:0.2281615699)82.4/97:0.1064526073,((Bilateria_Platynereis_Contig2035:0.4648113493,Bilateria_Drosophila_sp__Q9VML9__TRISR_Trissin_receptor_TrissinR:0.7879718021)40.2/80:0.2052342283,Bilateria_Platynereis_Contig6311:0.6589457457)100/100:0.7399565774)0/35:0.0771402621,((((Bilateria_Pdumerilii_Pdu_Elevenin_R1:0.3454229831,Bilateria_Platynereis_comp399351_c0_seq1:0.3829991998)61.3/99:0.1353044271,Bilateria_Pdumerilii_Pdu_Elevenin_R2:0.4401911198)61.2/97:0.2467561016,Bilateria_Celegans_tr__G5EDR6__G5EDR6_npr-34:0.9583147334)85.2/100:0.2725061807,Bilateria_Platynereis_Contig13390:1.2023662753)98.9/96:0.4018337485)19.5/11:0.0313606393,((Bilateria_Platynereis_comp406997_c0_seq1:0.4615998988,Bilateria_Platynereis_comp414501_c0_seq1:0.2321689220)100/100:1.0840941740,(((((((Anthozoa_Nematostella_GPR8_EDO49915_p1_NPR:0.9741952118,((Anthozoa_Nematostella_NVE25663_GPR192:0.0004585807,Anthozoa_Nematostella_NVEC200_005410_1_1:0.1019345215)99.8/100:0.3156117709,(Anthozoa_Aiptasia_AIPGENE1329_p1:0.0000026258,Anthozoa_Aiptasia_AIPGENE1330_p1:0.0000027311)100/100:0.3632597114)96.7/100:0.2027384847)3.2/60:0.0736332899,(Anthozoa_Nematostella_GPR3_EDO42096_p1_NPR:0.2213070159,Anthozoa_Aiptasia_AIPGENE28544_p1:0.2233771486)100/100:0.4397381942)94.7/100:0.2121741436,(Anthozoa_Nematostella_GPR4_EDO44128_p1_NPR:0.0000031871,Anthozoa_Nematostella_NVEC200_004445_1_1:0.0000026229)100/100:0.8035120018)97.6/100:0.3050311877,(Anthozoa_Corallium_TR80313_c0_g1_i1_p1:0.0091277324,Anthozoa_Corallium_TR80313_c0_g1_i3_p1:0.0079839560)100/100:1.3717560000)85/99:0.1570703252,(((((Medusozoa_Alatina_c59630_g2_i1_p1:0.4539438277,Medusozoa_Rhopilema_TR39982_c1_g4_i1_p1:0.4916893770)98/100:0.2043788479,Medusozoa_Calvadosia_HAHC01117564_1_p1:1.0377542344)22.4/92:0.0288303001,(Medusozoa_Clytia_TCONS_00014371_p1:0.5067780464,Medusozoa_Hydra_AEP_11_G019576:0.5050761623)100/100:0.4005904397)74.8/98:0.0693877275,(Medusozoa_Clytia_TCONS_00014636_p1:0.4072354740,Medusozoa_Hydra_AEP_9_G015564:0.4416051420)100/100:0.5294414730)91.9/100:0.1359369653,Polypodium_GBGH01017840_1__p1:1.4840314457)47/99:0.1111151171)98.5/100:0.3579436202,(Anthozoa_Corallium_TR68559_c0_g1_i1_p1:0.5528344709,Anthozoa_Corallium_TR72585_c0_g1_i1_p1:0.1412237804)100/100:1.3848914250)71.1/78:0.1449209489,(((Medusozoa_Alatina_c50432_g1_i2_p1:1.7443591503,(((Anthozoa_Corallium_TR46545_c0_g1_i1_p1:0.1370589249,Anthozoa_Corallium_TR88636_c1_g1_i1_p1:0.2838747858)23.4/98:0.0480098220,Anthozoa_Corallium_TR52086_c0_g1_i1_p1:0.1466065303)91.2/100:0.1321890370,Anthozoa_Corallium_TR88636_c0_g2_i1_p1:0.2301548485)98.8/100:0.5071992312)86.3/100:0.2370157696,((Medusozoa_Alatina_c52858_g1_i1_p1:0.5946902578,(Medusozoa_Rhopilema_TR59423_c1_g1_i10_p1:0.4545063625,(Medusozoa_Calvadosia_HAHC01002049_1_p1:0.1973213733,Medusozoa_Calvadosia_HAHC01036083_1_p1:0.6674784169)96.5/100:0.2568636610)81.2/66:0.0990787553)44.1/66:0.1614393256,(Medusozoa_Rhopilema_TR122244_c0_g1_i1_p1:0.2094219369,Medusozoa_Rhopilema_TR40555_c0_g1_i1_p1:0.2806198579)100/100:0.6754297317)99.8/100:0.5353091856)99.1/100:0.4728717551,Anthozoa_Corallium_TR57154_c0_g1_i1_p1:1.6075252480)75.9/95:0.1076361919)63.2/80:0.0958248486)91.5/90:0.1231406003)92.3/76:0.0725519668)72.2/66:0.0566307866,((((Bilateria_Platynereis_Contig6757:0.5475911859,(Bilateria_Platynereis_comp399672_c0_seq2:0.2156455319,Bilateria_Platynereis_comp416744_c1_seq1:0.1947273226)94.4/100:0.1723742893)100/100:0.4276106805,Bilateria_Platynereis_comp420560_c0_seq1:0.4406589056)92.3/100:0.1588156941,Bilateria_Drosophila_sp__Q8IN35__SIFAR_Neuropeptide_SIFamide_receptor_SIFaR:0.6960335071)0/25:0.1842500522,Bilateria_Celegans_tr__Q7YXG8__Q7YXG8_npr-35:1.5886961696)100/100:0.4401500359)88.6/48:0.0495299951)92.4/57:0.0649556228,((((((Bilateria_Petromyzon_tr_S4RLC8_S4RLC8_Pyroglutamylated_RFamide_peptide_R_4:0.0172460667,Bilateria_Petromyzon_0056704__RA_Note:0.0000024222)100/100:0.5548642710,Bilateria_human_sp__Q96P65__QRFPR_Pyroglutamylated_RF-amide_peptide_receptor:0.3623615939)100/100:0.7757309878,((((Bilateria_Petromyzon_tr_S4RJ90_S4RJ90_Neuropeptide_FF_R_1:0.2458751382,Bilateria_Petromyzon_0056692__RA_Note:0.1745666629)81.8/100:0.0710007540,Bilateria_human_sp__Q9GZQ6__NPFF1_Neuropeptide_FF_receptor_1:0.2824818210)77.2/100:0.1249678639,Bilateria_human_sp__Q9Y5X5__NPFF2_Neuropeptide_FF_receptor_2:0.2268839443)100/100:0.7396007122,(Anthozoa_Nematostella_NVEC200_014696_1_1:1.5327072975,Anthozoa_Nematostella_EDO32138_p1:1.8466204016)88.8/92:0.3557445227)42.6/33:0.1193839930)72.8/29:0.0938455899,(((((Placozoa_Hoilungia_1_g01831_t1:0.4916512545,Placozoa_Trichoplax_R72_Placozoa_T_adhaerens_evg106838:0.2977017663)100/100:1.4054527840,(Placozoa_Hoilungia_1_g04180_t1:0.1398026062,Placozoa_Trichoplax_R89_evg1117507:0.1445619374)100/100:0.7756634201)91.3/100:0.2316025970,((((Placozoa_Hoilungia_1_g04140_t1:0.0484694144,Placozoa_Hoilungia_1_g04141_t1:0.0522638127)99.9/99:0.0962122512,Placozoa_Hoilungia_1_g04199_t1:0.0227103796)98.3/99:0.1759368890,Placozoa_Trichoplax_R71_Placozoa_T_adhaerens_evg1003980:0.0453115473)100/100:0.8161142280,((((Placozoa_Hoilungia_1_g04183_t1:0.4295275260,Placozoa_Trichoplax_Clnd_8_evg105007:0.2767783694)99.9/100:0.4307869087,(((((((Placozoa_Hoilungia_1_g11052_t1:0.2414824700,Placozoa_Hoilungia_1_g11053_t1:0.1429209548)100/100:0.5427834060,Placozoa_Hoilungia_1_g11153_t1:0.6997601481)32.9/99:0.1021495302,Placozoa_Trichoplax_R78_Placozoa_T_adhaerens_evg1232317:0.5747488963)93.9/100:0.1873947679,(Placozoa_Hoilungia_1_g11055_t1:0.6087238316,Placozoa_Trichoplax_Clnd_64_evg12776:0.7093869770)99.4/100:0.4421103437)94.4/100:0.1453403838,((Placozoa_Hoilungia_1_g11056_t1:0.8111969170,Placozoa_Trichoplax_Clnd_10_evg27356:0.4265165604)100/100:0.5385861341,(Placozoa_Hoilungia_1_g11155_t1:0.4102934176,Placozoa_Trichoplax_Clnd_58_evg1474836:0.3527443403)99.6/100:0.3673977139)49.1/97:0.0395804493)95/97:0.1608400852,(Placozoa_Hoilungia_1_g11054_t1:0.5286809956,Placozoa_Trichoplax_Clnd_14_evg1614887:0.3861630027)100/100:0.6364307615)67/97:0.1589547504,Placozoa_Trichoplax_Clnd_60_evg14705:1.0382335469)98/100:0.2946325681)97.3/100:0.2305982005,((Placozoa_Hoilungia_1_g11665_t1:0.3053740279,Placozoa_Trichoplax_Clnd_7_evg13854_evg14674:0.3709421753)100/100:0.6789903698,(Placozoa_Hoilungia_1_g11666_t1:0.1821585979,Placozoa_Trichoplax_Clnd_12_D_SITFamide_evg1077595:0.1439999106)98.8/100:0.2672959192)77/100:0.0900814646)97.4/100:0.3233838990,(Placozoa_Hoilungia_1_g11667_t1:0.1649787017,Placozoa_Trichoplax_r76_Placozoa_T_adhaerens_evg1047760:0.2303100704)100/100:0.7492116397)97.5/100:0.2947361160)96.1/100:0.2452733905)81.6/100:0.1124304542,(Placozoa_Hoilungia_1_g04189_t1:0.1240716238,Placozoa_Trichoplax_R74_evg1069122_Placozoa_T_adhaerens_evg1069122:0.1512646117)100/100:1.3843876440)58/98:0.1538634579,((((Placozoa_Hoilungia_1_g04425_t1:0.0321998443,Placozoa_Trichoplax_R87_evg96842:0.0552877862)98.6/100:0.2619648453,(Placozoa_Hoilungia_1_g08613_t1:0.0384537857,Placozoa_Trichoplax_Clnd_13_D_ADKAQKWW_evg1369053:0.1060742742)100/100:0.8704664360)97.9/100:0.3890488137,((Placozoa_Hoilungia_1_g08055_t1:0.0848577559,Placozoa_Trichoplax_Clnd_62_evg15897:0.0833812271)100/100:0.7763798398,(Placozoa_Hoilungia_1_g08590_t1:0.0843823692,Placozoa_Trichoplax_Clnd_67_evg1228694:0.0341546910)100/100:0.8359937412)81.6/100:0.1526268153)99.1/100:0.4035748889,((Placozoa_Hoilungia_1_g10154_t1:0.1604982327,Placozoa_Trichoplax_R83_evg1252063:0.1872458993)100/100:0.9326017052,(Placozoa_Hoilungia_1_g11086_t1:0.1097928554,Placozoa_Trichoplax_Clnd_56_deorphanised_evg1525758:0.1503533467)100/100:0.8500352087)89.7/100:0.2123772810)99.8/100:0.4781021703)98.3/100:0.2799841264)54.4/11:0.0341655727,(((Anthozoa_Nematostella_NVEC200_014917_1_1_GPR195:0.4752327876,Anthozoa_Aiptasia_AIPGENE24754_p1:0.3955045477)99.9/100:0.4698321011,Anthozoa_Corallium_TR22733_c0_g1_i2_p1:1.0055788946)99.4/100:0.4734403554,(((Placozoa_Hoilungia_1_g03303_t1:0.1047953191,Placozoa_Trichoplax_R69_Placozoa_T_adhaerens_evg14334:0.1147432405)100/100:1.1712752710,((((((Placozoa_Hoilungia_1_g04570_t1:0.1123279645,Placozoa_Trichoplax_R80_Placozoa_T_adhaerens_evg1079219:0.1807942225)100/100:1.2326435970,(Placozoa_Hoilungia_1_g05045_t1:0.1546953084,Placozoa_Trichoplax_R73_Placozoa_T_adhaerens_evg1068726:0.2393259169)100/100:0.9204876471)22.1/71:0.1248966326,((Placozoa_Hoilungia_1_g07442_t1:0.0503964334,(Placozoa_Hoilungia_1_g08794_t1:0.1884658623,Placozoa_Hoilungia_1_g09738_t1:0.2036446828)88.9/100:0.0638374596)96.7/100:0.2172998023,Placozoa_Trichoplax_Clnd_3_D_DQPPRWamide_evg1640578:0.1369276579)100/100:1.0358907680)61/89:0.1268735702,((Placozoa_Hoilungia_1_g05025_t1:0.3429044605,Placozoa_Trichoplax_R88_evg1116167:0.2605922334)100/100:0.7444389471,(Placozoa_Hoilungia_1_g11042_t1:0.3006603287,Placozoa_Trichoplax_R85_evg17328:0.1566562299)100/100:1.1427212480)15.5/43:0.1216626891)70.3/58:0.0809715072,(Placozoa_Hoilungia_1_g11041_t1:0.1948830782,Tadg68_evg1389416:0.1633072898)100/100:0.8964432554)99.3/100:0.3805296233,((Placozoa_Hoilungia_1_g04920_t1:0.0423647361,Placozoa_Trichoplax_R70_Placozoa_T_adhaerens_evg12392:0.2023715266)100/100:0.9131204258,(((Placozoa_Hoilungia_1_g04921_t1:0.1756108101,Placozoa_Trichoplax_R84_evg1180182:0.1113711053)99.5/100:0.4861556535,(Placozoa_Hoilungia_1_g05345_t1:0.2667717931,Placozoa_Trichoplax_Clnd_1_evg1473432:0.1699024167)100/100:1.2676234520)95/100:0.3130247578,(Placozoa_Hoilungia_1_g11699_t1:0.2215991091,Placozoa_Trichoplax_Clnd_6_evg3436:0.0697160385)100/100:1.1459514720)90.2/100:0.2492156136)99.1/100:0.4077482569)86.3/97:0.1349684677)67.7/96:0.0364004287,(Placozoa_Hoilungia_1_g09799_t1:0.1799751658,Placozoa_Trichoplax_R86_evg1161186:0.0591536974)100/100:1.7041670100)64.4/96:0.0631515115)39.3/81:0.1511302167)93.8/50:0.1098900881,((((((((((Anthozoa_Nematostella_GPR18a_GLWLpeptide_XP_032242997_1_NPR_deorphanized:0.7350257039,(Anthozoa_Nematostella_GPR191_EDO42480_p1_NPR:0.4492490591,(Anthozoa_Nematostella_GPR9_EDO31171_p1_NPR:0.0032277227,Anthozoa_Nematostella_NVEC200_012023_1_1_GPR208:0.0041599628)100/100:0.3564419436)100/100:0.3634532618)95.7/100:0.2076984937,(((Anthozoa_Nematostella_GPR10_EDO33248_p1_NPR:0.5006873160,Anthozoa_Nematostella_NVE11965:0.7828221194)99.5/100:0.6733186005,Anthozoa_Nematostella_GPR14_EDO43048_p1_NPR:0.7555334833)63.8/83:0.1768740005,(Anthozoa_Nematostella_GPR16_EDO43472_p1_NPR:0.4620118135,(Anthozoa_Aiptasia_AIPGENE6581_p1:0.1500435842,Anthozoa_Aiptasia_AIPGENE6583_p1:0.2963761419)98.2/100:0.2466242822)99.5/100:0.3728755680)36.1/81:0.0393978288)79.2/83:0.1245581868,((Anthozoa_Nematostella_GPR15_EDO43468_p1_NPR:0.8301567886,Anthozoa_Aiptasia_AIPGENE20728_p1:0.8430431237)99.1/100:0.5079687456,((Anthozoa_Nematostella_GPR17_EDO44047_p1_NPR:1.0546371484,(Anthozoa_Nematostella_NVEC200_009159_1_1_GPR207:0.5765213774,Anthozoa_Aiptasia_AIPGENE9849_p1:0.4899255686)99.8/100:0.5181217786)93.9/96:0.2336934484,(Anthozoa_Nematostella_EDO41798_p1_NPR:0.2330038524,Anthozoa_Nematostella_NVEC200_002019_1_1_GPR206:0.0393428195)100/100:0.8970282668)0/62:0.0008308187)56/63:0.0639912749)98.9/100:0.2565162393,((Anthozoa_Nematostella_EDO34678_p1_NPR:0.7824007589,Anthozoa_Nematostella_GPR11_EDO36957_p1_NPR:0.8057262657)61.8/96:0.1320906722,((Anthozoa_Nematostella_GPR12_EDO41494_p1_NPR:0.7115187633,Anthozoa_Corallium_TR63957_c0_g1_i1_p1:0.7252702828)76.4/96:0.1198398131,((((Medusozoa_Alatina_c43431_g1_i1_p1:0.4934224611,Medusozoa_Calvadosia_HAHC01046923_1_p1:0.7386099586)52.8/95:0.0902018450,Medusozoa_Clytia_TCONS_00053186_p1:0.4534344375)83/99:0.1227938403,Medusozoa_Rhopilema_TR92741_c0_g2_i1_p1:0.4801222142)61.5/99:0.1315020353,Medusozoa_Clytia_TCONS_00071108_p1:1.2965649215)99.9/100:0.5005045782)74.8/95:0.0750144339)78.3/99:0.1215941225)100/100:0.3862659958,(((((((Anthozoa_Nematostella_GPR5_EDO44453_p1_NPR:0.1605212943,(Anthozoa_Nematostella_GPR6_EDO47100_p1_NPR:0.0000023877,Anthozoa_Nematostella_NVE5448:0.0309740850)97.2/100:0.1134093469)99.9/100:0.4134594354,Anthozoa_Aiptasia_AIPGENE23329_p1:0.4287775914)99.6/100:0.4496866917,Anthozoa_Aiptasia_AIPGENE21301_p1:0.6560324702)100/100:0.8155141439,Anthozoa_Nematostella_NVEC200_003389_1_1_GPR209:0.9019018022)39.5/100:0.1075759584,Anthozoa_Corallium_TR43694_c0_g1_i1_p1:1.0552981511)40.9/42:0.1275388430,(Anthozoa_Nematostella_GPR13_EDO42552_p1_NPR:0.9680771195,((Anthozoa_Corallium_TR36645_c0_g1_i2_p1:0.6812788006,Anthozoa_Corallium_TR88591_c5_g1_i1_p1:1.2173545638)86.4/100:0.1871116111,Anthozoa_Corallium_TR39885_c0_g3_i1_p1:1.5052663961)81.6/60:0.1655767820)88.5/23:0.1528593340)78.8/50:0.0508985012,(((Medusozoa_Clytia_TCONS_00010040_p1:0.7659409760,Medusozoa_Hydra_AEP_11_G020069:0.6259503074)99.5/100:0.6175868375,Medusozoa_Clytia_TCONS_00068072_p1:1.2848931273)92.5/100:0.3051607797,Anthozoa_Corallium_TR83538_c0_g1_i1_p1:1.6482077826)7.9/24:0.0995684231)97.9/100:0.1779410900)30.2/83:0.0793688359,(Anthozoa_Nematostella_NVE22523:0.7012798435,Anthozoa_Aiptasia_AIPGENE27384_p1:0.4771518717)100/100:1.3316499080)50.5/87:0.1611761873,((((Anthozoa_Nematostella_GPR19_LRWamide_EDO36556_p1_NPR_deorphanized_LRWa1:0.4390270747,(Anthozoa_Nematostella_GPR20_EDO36558_p1_NPR:0.1395851659,Anthozoa_Aiptasia_AIPGENE21135_p1:0.5205033931)98.7/100:0.3414282709)97.9/100:0.2975535219,(Anthozoa_Nematostella_GPR33_EDO48802_p1_NPR:0.1627426027,Anthozoa_Aiptasia_AIPGENE19243_p1:0.3595234946)99.7/100:0.3617586167)100/100:0.6634706249,(Anthozoa_Nematostella_GPR188_EDO40231_p1_NPR:0.8498011286,(Anthozoa_Nematostella_NVEC200_014013_1_1:0.2665869006,Anthozoa_Aiptasia_AIPGENE26123_p1:0.1984148945)99.8/100:0.4326011872)98.9/100:0.3884991971)23.7/80:0.1373321492,((Anthozoa_Nematostella_NVE17401_GPR234_deorphanized_QGRFa:0.2894380522,((Anthozoa_Nematostella_NVE17409:0.1069088436,Anthozoa_Aiptasia_AIPGENE25584_p1:0.2555376912)97.8/100:0.1771842874,Anthozoa_Nematostella_NVEC200_003700_1_1_GPR203:0.6909784088)45.7/77:0.0702202968)100/100:0.5170145505,((((Medusozoa_Alatina_agalma_gene_32055_1_i1_p1:0.4887399413,Medusozoa_Rhopilema_TR118466_c0_g1_i1_p1:0.5441974557)90.9/100:0.1844071595,(Medusozoa_Clytia_TCONS_00065060_p1:0.6069542720,(Medusozoa_Hydra_AEP_5_G009121:0.3002117930,Medusozoa_Hydra_AEP_5_G009125:0.2856561587)99.9/100:0.3751852177)99.6/100:0.3602393835)93/98:0.1465213919,Medusozoa_Alatina_agalma_gene_9640_1_i1_p1:0.9159484990)0/41:0.0119068614,((((Medusozoa_Clytia_TCONS_00025422_p1:0.5766828088,(Medusozoa_Clytia_TCONS_00069019_p1:1.0520090446,(Medusozoa_Hydra_AEP_7_G012835:0.3701119178,Medusozoa_Hydra_AEP_7_G012837:0.1848065394)98.4/100:0.2719006032)48.2/100:0.1204216498)94.9/100:0.2239146226,(Medusozoa_Clytia_TCONS_00025444_p1:0.4831565794,Medusozoa_Hydra_AEP_7_G012836:0.7750443023)99.6/100:0.4237244346)94.9/100:0.2508708794,Medusozoa_Rhopilema_TR40034_c1_g4_i1_p1:0.6723889824)71.3/100:0.1862939823,(Polypodium_GBGH01000918_1__p1:1.1410737684,Polypodium_GBGH01023499_1__p1:1.5413541103)97.7/100:0.6147741188)96.3/100:0.2634823671)96.8/97:0.2102571434)99.8/100:0.3969944327)89.4/84:0.1264927569)68/93:0.0590950322,((((((((((Anthozoa_Nematostella_GPR21_HIRamide_EDO37217_p1_NPR_deorphanized:0.6955939606,(Anthozoa_Nematostella_GPR25_EDO40106_p1_NPR:0.4052298830,Anthozoa_Aiptasia_AIPGENE3941_p1:0.3112372123)99.5/100:0.3049265663)95.4/96:0.1842760525,((Anthozoa_Nematostella_GPR26_FLRNamide_EDO40132_p1_NPR_deorphanized:0.3365413507,Anthozoa_Aiptasia_AIPGENE3982_p1:0.4167639315)99.7/100:0.4314367985,(Anthozoa_Nematostella_NVEC200_005795_1_1_GPR212:0.2043743846,Anthozoa_Aiptasia_AIPGENE6798_p1:0.2300521303)100/100:0.3888882178)15.9/79:0.0651186873)83.4/94:0.0696642355,(((Anthozoa_Nematostella_EDO37219_p1_NPR:0.0000026966,Anthozoa_Nematostella_NVEC200_011945_1_1:0.0000026798)99.4/100:0.2689463494,Anthozoa_Aiptasia_AIPGENE4069_p1:0.3671183176)99.8/100:0.3281793866,(Anthozoa_Nematostella_NVE217_GPR230_deorphanized_FLRNa:0.3598693889,Anthozoa_Aiptasia_AIPGENE9918_p1:0.3388160856)99.9/100:0.3404960732)87.7/99:0.1078459065)87.3/86:0.0774994615,((((Anthozoa_Nematostella_GPR22_EDO37218_p1_NPR:0.0374610726,Anthozoa_Nematostella_NVEC200_011944_1_1_GPR214:0.0000026623)100/100:1.0911099300,((Anthozoa_Nematostella_GPR23_EDO38285_p1_NPR:0.6316839983,Anthozoa_Aiptasia_AIPGENE3981_p1:0.8269370329)99.3/100:0.4531627119,Anthozoa_Nematostella_NVEC200_011875_1_1_GPR213_deorphanized_LRWa2:0.7299670182)36.3/99:0.0925983863)97.5/100:0.3243521562,(Anthozoa_Nematostella_GPR30_EDO45630_p1_NPR:0.7153702160,Anthozoa_Aiptasia_AIPGENE4021_p2:0.6374329958)100/100:0.7455813754)89.1/85:0.1712028866,(Anthozoa_Nematostella_GPR31_EDO45882_p1_NPR:1.1959068705,((Anthozoa_Nematostella_NVE12131_GPR231:0.0044067933,Anthozoa_Nematostella_EDO45556_p1:0.0190754946)99.7/100:0.3122194460,Anthozoa_Aiptasia_AIPGENE3983_p1:0.5009359517)99.9/100:0.5529425012)64/94:0.1210701757)69.3/66:0.0520215601)94.4/73:0.1012588225,((Anthozoa_Nematostella_EDO42292_p1_NPR:0.4341477967,Anthozoa_Aiptasia_AIPGENE4000_p1:0.7924777342)99.1/100:0.3503924961,(Anthozoa_Nematostella_GPR24_EDO38784_p1_NPR:0.2632656785,Anthozoa_Aiptasia_AIPGENE4021_p1:0.3166140331)100/100:0.6000535977)14.9/64:0.0376524207)96.3/97:0.1942041749,(Anthozoa_Nematostella_NVE23823_GPR232:0.6325560118,Anthozoa_Aiptasia_AIPGENE22335_p2:1.1267396110)98.5/100:0.3804213474)98/100:0.3923754611,((Medusozoa_Rhopilema_TR40499_c0_g1_i1_p1:1.2685534938,(Medusozoa_Rhopilema_TR43771_c0_g4_i1_p1:0.7829601765,Medusozoa_Rhopilema_TR68472_c0_g1_i1_p1:0.5587832648)99.2/100:0.4625595395)86.7/100:0.2009630608,(Medusozoa_Rhopilema_TR98160_c0_g1_i1_p1:0.9038820475,Medusozoa_Calvadosia_HAHC01001231_1_p1:1.3582570598)88.5/100:0.2395159146)99.9/100:0.6370469390)73.5/67:0.1736338486,((((((Anthozoa_Nematostella_GPR27_PRGamide_like_EDO41656_p1_NPR:0.7753711213,(Anthozoa_Nematostella_EDO31743_p1_NPR:0.0743378991,Anthozoa_Aiptasia_AIPGENE3803_p1:0.4852466832)100/100:0.5593265869)33.8/96:0.1557270334,Anthozoa_Nematostella_EDO30188_p1_NPR:0.8887383296)58.6/87:0.1031700956,((Anthozoa_Nematostella_EDO48332_p1_NPR:0.2744511515,Anthozoa_Aiptasia_AIPGENE4310_p1:0.3509713894)99.9/100:0.3351534612,(Anthozoa_Nematostella_EDO46903_p1_NPR:0.3788968207,Anthozoa_Aiptasia_AIPGENE5662_p1:0.4117945605)94.2/100:0.1569969940)92.8/90:0.1412912534)83.4/97:0.0795080600,Anthozoa_Nematostella_EDO32417_p1_NPR:0.6572615183)90.4/99:0.1461560773,((Anthozoa_Corallium_TR53634_c0_g1_i2_p1:0.3225918418,Anthozoa_Corallium_TR73497_c2_g1_i1_p1:0.3660964565)78/100:0.0952075963,(Anthozoa_Corallium_TR63084_c0_g2_i1_p1:0.2947517734,Anthozoa_Corallium_TR73497_c3_g1_i1_p1:0.3679293196)82.1/100:0.0845527161)100/100:0.6185052380)49.3/91:0.0881213815,((Medusozoa_Alatina_c49548_g1_i1_p1:0.4031325437,Medusozoa_Rhopilema_TR30707_c0_g1_i1_p1:0.4529061126)87.7/100:0.2400845068,Medusozoa_Calvadosia_HAHC01038187_1_p2:0.7867017661)100/100:0.8464262280)96.8/98:0.2353607177)89.2/64:0.0695414819,(((((Anthozoa_Nematostella_GPR32_PRGamide_EDO46084_p1_NPR_deorphanized:0.3905500576,((((((Anthozoa_Nematostella_EDO36453_p1_NPR:0.0000024795,Anthozoa_Nematostella_NVE15715_GPR199_deorphanized_PRGa:0.0040779174)100/100:0.3164759347,Anthozoa_Aiptasia_AIPGENE25064_p1:0.2436481443)64.7/100:0.0641619953,(Anthozoa_Nematostella_EDO36473_p1_NPR:0.2738832966,Anthozoa_Aiptasia_AIPGENE25130_p1:0.2051218833)97.5/100:0.1502402318)78/100:0.0792159976,Anthozoa_Nematostella_NVEC200_009130_1_1_GPR202_deorphanized_PRGa:0.2120419415)81.7/100:0.0621211032,Anthozoa_Nematostella_NVE10336_GPR198_deorphanized_PRGa:0.3954627626)99.2/100:0.1842747367,((Anthozoa_Corallium_TR16864_c0_g1_i1_p1:0.3485187547,Anthozoa_Corallium_TR37462_c0_g1_i1_p1:0.3125137648)100/100:0.6071166111,(Anthozoa_Corallium_TR41167_c0_g1_i1_p1:0.4925865805,Anthozoa_Corallium_TR90938_c0_g1_i1_p1:0.6177489946)94.4/100:0.1890986710)95/100:0.1696309322)83.7/99:0.0792191458)81.7/100:0.1089370661,(Anthozoa_Nematostella_EDO47255_p1_NPR:0.4266854411,Anthozoa_Aiptasia_AIPGENE8165_p1:0.2893560365)100/100:0.5306071208)85.4/100:0.0971146365,(((Medusozoa_Alatina_agalma_gene_34706_3_i1_p1:0.2442737478,Medusozoa_Calvadosia_HAHC01049982_1_p1:0.5230918445)97.3/100:0.2278092702,(Medusozoa_Clytia_TCONS_00020984_p1_MIH_receptor_PRXamide:0.3888796849,(Medusozoa_Hydra_AEP_12_G021477:0.1516899600,Medusozoa_Hydra_AEP_12_G021478:0.2862540768)100/100:0.3340503616)99.3/100:0.2968011676)40.1/100:0.0765069136,Medusozoa_Rhopilema_TR71819_c0_g1_i1_p1:0.5610446275)100/100:0.4305471506)60/89:0.0773882659,(Anthozoa_Nematostella_EDO45884_p1_NPR:0.2941364337,Anthozoa_Aiptasia_AIPGENE26752_p1:0.2877815815)100/100:0.6921530276)73.2/100:0.0616209241,(((Anthozoa_Nematostella_GPR185_EDO33974_p1_NPR:0.0000011817,Anthozoa_Nematostella_NVEC200_000354_1_1_GPR200_deorphanized_PRGa:0.0000027300)97.6/100:0.0993340568,Anthozoa_Aiptasia_AIPGENE14370_p1:0.1234004227)100/100:0.3971875209,((Anthozoa_Corallium_TR23415_c0_g1_i1_p1:0.7691832108,Anthozoa_Corallium_TR61708_c1_g1_i2_p1:0.4057589623)42.9/100:0.0607048366,(Anthozoa_Corallium_TR61693_c0_g1_i10_p1:0.0034391519,Anthozoa_Corallium_TR61693_c0_g1_i12_p1:0.0496183920)100/100:0.4887578091)99.8/100:0.3016688497)98.7/100:0.2086221858)99.2/100:0.1849551025)83.2/61:0.0383304507,(((((((Anthozoa_Nematostella_GPR28_PRGamide_EDO42558_p1_NPR_deorphanized:0.5580775275,((((Anthozoa_Nematostella_EDO39036_p1_NPR:0.0000031869,Anthozoa_Nematostella_NVEC200_003223_1_1_GPR220_deorphanized_PRGa:0.0000030127)100/100:0.4947131118,Anthozoa_Nematostella_NVEC200_003222_1_1_GPR219_deorphanized_PRGa:0.3633673856)28.1/100:0.0632989216,Anthozoa_Nematostella_NVE1094:0.4636704595)42.9/99:0.0874133466,Anthozoa_Nematostella_NVEC200_004063_1_1_GPR222_deorphanized_PRGa:0.3527892416)93.3/100:0.0991636147)89/100:0.0991652132,(Anthozoa_Nematostella_EDO42557_p1_NPR:0.0000027446,Anthozoa_Nematostella_NVE20516_GPR211_deorphanized_PRGa:0.0000027164)100/100:0.5042011589)94.6/100:0.1261968208,(((Anthozoa_Nematostella_EDO46212_p1_NPR:0.0000031869,Anthozoa_Nematostella_NVEC200_004265_1_1_GPR223_deorphanized_PRGa:0.0000032409)0/100:0.0000027088,Anthozoa_Nematostella_NVE9931:0.0869869238)100/100:0.3905881972,Anthozoa_Aiptasia_AIPGENE5171_p1:0.3161989565)99.8/100:0.3376619312)99.1/100:0.2818955357,(((Anthozoa_Nematostella_EDO42556_p1_NPR:0.0000025539,Anthozoa_Nematostella_NVEC200_004060_1_1_GPR221_deorphanized_PRGa:0.0000022397)100/100:0.3736697837,Anthozoa_Aiptasia_AIPGENE27780_p1:0.2739409875)100/100:0.6159461639,Anthozoa_Corallium_TR69152_c0_g2_i1_p1:0.9102765178)87.2/95:0.1181140631)96/95:0.1384375383,(((Medusozoa_Alatina_c50498_g1_i1_p1:0.7780144374,(Medusozoa_Clytia_TCONS_00000374_p1:1.2196187220,(Medusozoa_Hydra_AEP_5_G010112:0.2791938802,(Medusozoa_Hydra_AEP_5_G010119:0.1887380134,Medusozoa_Hydra_AEP_5_G010121:0.1141793190)95.3/100:0.2167949482)100/100:0.8053413081)86.2/98:0.1646903026)69.2/98:0.1284872118,(Medusozoa_Clytia_TCONS_00057737_p1:0.6924592833,(Medusozoa_Hydra_AEP_3_G005298:0.6371641161,(Medusozoa_Hydra_AEP_3_G006494:0.6350364054,(Medusozoa_Hydra_AEP_3_G006940:0.3476601814,Medusozoa_Hydra_AEP_3_G006941:0.7247630457)95.4/100:0.2127368634)97.1/100:0.2682206204)97.4/100:0.2641269230)98.9/100:0.3070272996)99.6/100:0.4264131737,(Anthozoa_Corallium_TR26982_c1_g1_i1_p1:0.8419410297,Anthozoa_Corallium_TR39498_c0_g1_i1_p1:0.5672240787)100/100:0.5985477000)52.5/92:0.0529254609)90.1/100:0.0780910958,((((Anthozoa_Nematostella_EDO37601_p1:0.2882273744,Anthozoa_Aiptasia_AIPGENE28396_p1:0.3613336198)99.8/100:0.4413787008,Anthozoa_Aiptasia_AIPGENE5928_p1:0.4340142274)100/100:0.9255733905,(Anthozoa_Corallium_TR19783_c2_g1_i1_p1:0.0000031754,Anthozoa_Corallium_TR19783_c2_g1_i6_p1:0.0124090549)100/100:1.2616053700)70.3/100:0.0883149176,(Anthozoa_Corallium_TR18987_c1_g1_i10_p1:1.2551808247,(Anthozoa_Corallium_TR53452_c0_g1_i1_p1:0.8386509684,Anthozoa_Corallium_TR87517_c0_g1_i1_p1:0.8217134660)94.3/100:0.3152128548)98.4/100:0.3291216655)98/100:0.2477990204)97.3/99:0.1438376616,((Anthozoa_Nematostella_EDO49619_p1_NPR:0.0000031869,Anthozoa_Nematostella_NVE8062_GPR210_deorphanized_PRGa:0.0000024911)93.6/100:0.1748018836,Anthozoa_Aiptasia_AIPGENE21555_p1:0.4407895256)100/100:0.6987362389)89.8/68:0.0575353032)88.8/91:0.0681434015)98.9/98:0.1615500606,(((((Anthozoa_Nematostella_GPR29_HIRamide_EDO43333_p1_NPR_deorphanized:0.7832519236,((Medusozoa_Rhopilema_TR102048_c0_g1_i1_p1:0.7412765768,Medusozoa_Calvadosia_HAHC01096907_1_p1:0.6472693135)86.3/100:0.2771460312,Medusozoa_Rhopilema_TR50346_c0_g1_i1_p1:0.6569823419)95.5/100:0.3018198070)68.9/100:0.0945693770,(Anthozoa_Nematostella_NVE187_GPR197__deorphanized_FLRNa:0.6413534184,Anthozoa_Corallium_TR44103_c1_g1_i1_p1:0.6554275402)96.8/100:0.2038178847)97.3/100:0.2746777551,((Anthozoa_Nematostella_GPR187_EDO45537_p1_NPR:0.1946675957,Anthozoa_Aiptasia_AIPGENE3927_p1:0.2301234996)100/100:0.5614791914,Anthozoa_Corallium_TR53969_c0_g1_i1_p1:0.9142972176)95.9/100:0.2814666064)91.7/100:0.1538666414,((Anthozoa_Nematostella_GPR186_EDO34705_p1_NPR:0.7599194849,(Anthozoa_Nematostella_GPR248_EDO38619_p1_NPR:0.2726941690,Anthozoa_Aiptasia_AIPGENE21302_p1:0.4674596862)99.6/100:0.4411452360)86.1/100:0.1721199579,(Anthozoa_Nematostella_EDO30564_p1_NPR:0.4714328852,Anthozoa_Nematostella_NVE25701_GPR205:0.3335483914)100/100:0.6953388880)100/100:0.6978187289)52.2/97:0.0680400415,(((Anthozoa_Nematostella_NVE25955_GPR193_deorphanized_LRWa:0.2159220606,Anthozoa_Aiptasia_AIPGENE23148_p1:0.1935155319)100/100:0.4827399717,((Anthozoa_Nematostella_NVE25956:0.0050013258,Anthozoa_Nematostella_NVEC200_015002_1_1_GPR204_deorphanized_LRWa3:0.0000028786)99.7/100:0.2695822370,(Anthozoa_Aiptasia_AIPGENE6832_p1:0.0001876255,Anthozoa_Aiptasia_AIPGENE6833_p1:0.0073858513)100/100:0.3939657324)100/100:0.4674827808)51.5/99:0.0760230079,Anthozoa_Corallium_TR54583_c0_g1_i1_p1:0.6324453804)100/100:0.4166879349)59.4/95:0.1250838385)99/100:0.1869864681,(((Anthozoa_Nematostella_EDO50021_p1_NPR:0.3138732573,Anthozoa_Aiptasia_AIPGENE5442_p1:0.2624260529)100/100:0.6049743275,((Anthozoa_Nematostella_NVE2292:0.0794675755,Anthozoa_Nematostella_NVEC200_014756_1_1_GPR196_deorphanized_QITRFa:0.0000022430)99.3/100:0.3088953926,Anthozoa_Aiptasia_AIPGENE5455_p1:0.4110579770)99.7/100:0.4915779863)55.4/100:0.1500866056,(Anthozoa_Nematostella_NVEC200_015000_1_1_GPR194:0.3298726919,Anthozoa_Aiptasia_AIPGENE18595_p1:0.8980150251)99.9/100:0.5465069307)98.6/100:0.3416916657)92.1/94:0.1235718194)79.5/52:0.0645286453)71.9/75:0.0685366930)93.7/98:0.1511060504,Bilateria_Platynereis_comp406789_c0_seq1:1.4062729775)83.3/94:0.0790772814,(((Bilateria_Petromyzon_0043940__RA_Note:0.8276355733,(Bilateria_Petromyzon_0060058__RA_Note:1.0816095626,((Bilateria_human_sp__P28336__NMBR_Neuromedin-B_receptor:0.3326529175,Bilateria_human_sp__P30550__GRPR_Gastrin-releasing_peptide_receptor:0.1928559600)74.9/100:0.1263865035,Bilateria_human_sp__P32247__BRS3_Bombesin_receptor_subtype-3:0.3866928203)89.3/100:0.1562654452)52.6/97:0.1703398921)95.4/100:0.3052793193,((Bilateria_Petromyzon_0056276__RA_Note:0.2561821236,(Bilateria_Petromyzon_0054249__RA_Note:0.3392799217,(Bilateria_human_sp__P24530__EDNRB_Endothelin_receptor_type_B:0.1888484386,Bilateria_human_sp__P25101__EDNRA_Endothelin-1_receptor:0.2406139320)77.7/99:0.0269344776)80.3/99:0.0812965284)100/100:1.1535794740,((Bilateria_Pdumerilii_Pdu_Excitatory_peptide_R1:0.0071539344,Bilateria_Platynereis_comp412633_c0_seq1:0.0000026110)100/100:0.4805787981,(Bilateria_Drosophila_sp__A1ZAX0__CCH1R_Neuropeptide_CCHamide-1_receptor_CCHa1-R:0.3499171273,Bilateria_Drosophila_sp__Q4V622__CCH2R_Neuropeptide_CCHamide-2_receptor_CCHa2-R:0.4330086332)98.9/100:0.2934213498)97.4/100:0.3015928868)57.2/80:0.1386311361)99.2/100:0.4858338288,Bilateria_Petromyzon_tr_S4R7F8_S4R7F8_GPCR_F1_2_d:1.8754759520)82.7/76:0.1064585726)64.3/69:0.0695992930,(((((Bilateria_Petromyzon_0045134__RA_Note:0.2461992996,Bilateria_human_sp__Q969F8__KISSR_KiSS-1_receptor:0.5117431202)42.8/89:0.0587485270,Bilateria_Petromyzon_tr_S4R8S0_S4R8S0_KISS1_R_b:0.1877854057)100/100:0.5633117961,Bilateria_Platynereis_Contig18672:0.7913017855)97/100:0.2800212797,(((((Bilateria_Pdumerilii_Pdu_FLamide_R1:0.4995210858,(Bilateria_Platynereis_comp385352_c0_seq1:0.1388268032,(Bilateria_Platynereis_comp414477_c0_seq3:0.0000024012,Bilateria_Platynereis_comp414477_c0_seq6:0.0569600352)65.6/74:0.1527985043)100/100:0.7662267417)38.7/99:0.1200531035,(((Bilateria_Pdumerilii_Pdu_DH31-like_R2:0.2054212895,Bilateria_Platynereis_comp421381_c0_seq3:0.0481318509)80.2/100:0.1136839627,Bilateria_Platynereis_Contig19172:0.4295387437)99.9/100:0.3638354190,Bilateria_Platynereis_Contig9123:0.6764473204)43.6/95:0.0894333717)97.7/100:0.3520338056,Bilateria_Platynereis_Contig12797:1.5488552508)94/99:0.2650281198,(((((Bilateria_Pdumerilii_Pdu_Allatostatin-A_R1:0.0333305054,Bilateria_Platynereis_comp392684_c0_seq1:0.0031652416)99.3/100:0.1760088253,Bilateria_Platynereis_comp363387_c2_seq1:0.2845513767)97.8/100:0.1629159079,Bilateria_Platynereis_comp419144_c0_seq1:0.1248995781)100/100:0.5383113384,(Bilateria_Drosophila_tr__Q9NBC8__Q9NBC8_GPCR_F1_2_AstA-R2:0.6631998795,Bilateria_Drosophila_tr__Q9U721__Q9U721_GPCR_F1_2_AstA-R1:0.3106252720)96.7/100:0.2415455940)71.5/100:0.1287662179,Bilateria_Celegans_sp__Q23497__NPR9_Galanin-like_GPCR_npr-9:0.8885171359)73.8/98:0.1891054422)95.5/99:0.2140177611,Bilateria_Platynereis_comp409700_c0_seq1:0.9464829377)39.4/96:0.0691253243)76.4/82:0.0829935770,((((Bilateria_Petromyzon_0042296__RA_Note:0.0000029194,Bilateria_Petromyzon_tr_S4R573_S4R573_Galanin_R_1b:0.0000033130)100/100:0.2986641023,Bilateria_human_sp__P47211__GALR1_Galanin_receptor_type_1:0.3299578211)25.6/84:0.0349981826,Bilateria_Petromyzon_0057959__RA_Note:0.5331332732)99.3/100:0.2568985845,(Bilateria_Petromyzon_0052980__RA_Note:0.2606020123,(Bilateria_human_sp__O43603__GALR2_Galanin_receptor_type_2:0.2108043942,Bilateria_human_sp__O60755__GALR3_Galanin_receptor_type_3:0.4999844017)51.1/97:0.0776392047)100/100:0.6126355915)99.2/100:0.3162990327)96.7/91:0.1693382994)100/100:0.2729113183,((((((((((((((Bilateria_Petromyzon_0060832__RA_Note:0.5981415188,Bilateria_Petromyzon_0034174__RA_Note:0.2679812084)54.7/95:0.0318091448,Bilateria_Petromyzon_tr_S4S1D6_S4S1D6_Pyrimidinergic_R_P2Y6:0.4759638652)90.9/95:0.1345752193,Bilateria_Petromyzon_0013238__RA_Note:0.7928532627)99.9/100:0.6152610603,Bilateria_human_sp__Q15077__P2RY6_P2Y_purinoceptor_6:0.7927122827)92.4/100:0.1799537849,((Bilateria_Petromyzon_0060816__RA_Note:0.8977125363,(Bilateria_human_sp__P41231__P2RY2_P2Y_purinoceptor_2:0.3279381453,Bilateria_human_sp__P51582__P2RY4_P2Y_purinoceptor_4:0.4329272168)94.5/100:0.1404740483)61.7/98:0.0830752409,Bilateria_Petromyzon_0032878__RA_Note:0.4817539450)96.9/100:0.2114213824)80.5/100:0.0849292449,(((Bilateria_Petromyzon_tr_S4RB95_S4RB95_GPCR_F1_2_d:1.3863753210,Bilateria_human_sp__Q96P68__OXGR1_2-oxoglutarate_receptor_1:0.9415741934)13.7/99:0.1004301495,(Bilateria_Petromyzon_tr_S4R5Z7_S4R5Z7_Oxoglutarate__alpha_ketoglutarate__R:0.8534812760,Bilateria_human_sp__Q9BXA5__SUCR1_Succinate_receptor_1:0.9750441212)93.9/100:0.2424875784)97.2/99:0.2117213201,(((Bilateria_Petromyzon_0031497__RA_Note:0.6044649704,Bilateria_human_sp__Q96G91__P2Y11_P2Y_purinoceptor_11:1.5127190257)82.5/100:0.2312158197,Bilateria_Petromyzon_0031496__RA_Note:0.6039076871)95.5/100:0.2031604241,(Bilateria_Petromyzon_0039418__RA_Note:0.3202407894,Bilateria_human_sp__P47900__P2RY1_P2Y_purinoceptor_1:0.5521061358)47.3/99:0.1084630123)97.7/100:0.2039566720)90.7/99:0.1167308134)99.3/100:0.2723914526,(((Bilateria_Petromyzon_tr_S4RCP0_S4RCP0_GPCR_F1_2_d:0.2690036317,((Bilateria_Petromyzon_tr_S4R5K4_S4R5K4_GPCR_F1_2_d:0.0179487951,Bilateria_Petromyzon_0019645__RA_Note:0.0000030667)99.8/100:0.2023365328,Bilateria_Petromyzon_0044095__RA_Note:0.2449143461)78/100:0.1802241174)100/100:0.6058778407,Bilateria_Petromyzon_0054084__RA_Note:1.0502222943)97.4/100:0.3870311151,(Bilateria_human_sp__O00270__GPR31_12-_S_-hydroxy-5_8_eicosatetraenoic_acid_receptor:1.1488573725,(((Bilateria_human_sp__P49019__HCAR3_Hydroxycarboxylic_acid_receptor_3:0.0226836266,Bilateria_human_sp__Q8TDS4__HCAR2_Hydroxycarboxylic_acid_receptor_2:0.0447896786)98.4/100:0.2568915434,Bilateria_human_sp__Q9BXC0__HCAR1_Hydroxycarboxylic_acid_receptor_1:0.4682153262)96.9/100:0.2890352429,Bilateria_human_sp__Q8TDS5__OXER1_Oxoeicosanoid_receptor_1:1.0436867020)86.9/100:0.1770676168)100/100:0.6584689981)96.9/95:0.2547954427)87.2/95:0.0975254842,((((((((Bilateria_Petromyzon_0008940__RA_Note:0.0000024765,Bilateria_Petromyzon_tr_S4RQF3_S4RQF3_GPCR_F1_2_d:0.0193868567)100/100:0.5041257928,(Bilateria_Petromyzon_tr_S4S108_S4S108_GPCR_F1_2_d:0.2772528651,Bilateria_Petromyzon_tr_S4RV79_S4RV79_GPCR_F1_2_d:0.2108079304)98.8/100:0.2279421551)89.6/100:0.1209110770,Bilateria_Petromyzon_tr_S4S0S2_S4S0S2_GPCR_F1_2_d:0.3698950421)64.8/100:0.1262511628,((Bilateria_Petromyzon_tr_S4RWS7_S4RWS7_GPCR_F1_2_d:0.0000025414,Bilateria_Petromyzon_0042544__RA_Note:0.0000031720)99.9/100:0.2998414657,(Bilateria_Petromyzon_tr_S4S0V7_S4S0V7_GPCR_F1_2_d:0.0000032901,Bilateria_Petromyzon_0042545__RA_Note:0.0316304614)99.6/100:0.2170708180)99.8/100:0.3099222670)99.9/100:0.5376481323,(((Bilateria_Petromyzon_tr_S4R9S1_S4R9S1_GPCR_F1_2_d:0.1646520845,Bilateria_Petromyzon_0026675__RA_Note:0.0619387865)100/100:0.8150210480,Bilateria_Petromyzon_0041993__RA_Note:0.6552400121)94.5/100:0.2603673792,(Bilateria_human_sp__O14842__FFAR1_Free_fatty_acid_receptor_1:1.7303839229,((Bilateria_human_sp__O14843__FFAR3_Free_fatty_acid_receptor_3:0.0114542058,Bilateria_human_sp__O15529__GPR42_GPCR_42:0.0097756192)99.9/100:0.6533369853,Bilateria_human_sp__O15552__FFAR2_Free_fatty_acid_receptor_2:0.7325256423)89.3/100:0.2445097870)98.6/100:0.4739280123)17.7/99:0.1250900773)99.3/100:0.3606257597,(((Bilateria_Petromyzon_tr_S4RB30_S4RB30_Proteinase_activated_R_1:0.4323027008,Bilateria_human_sp__P25116__PAR1_Proteinase-activated_receptor_1:1.0169814521)26/59:0.0720390750,((Bilateria_human_sp__O00254__PAR3_Proteinase-activated_receptor_3:0.8155499366,Bilateria_human_sp__Q96RI0__PAR4_Proteinase-activated_receptor_4:1.0098873482)69.5/100:0.1287323229,Bilateria_human_sp__P55085__PAR2_Proteinase-activated_receptor_2:0.7723177073)49/55:0.1033877774)92.4/97:0.1574828613,(((Bilateria_Petromyzon_0001486__RA_Note:0.2124811732,Bilateria_Petromyzon_0001487__RA_Note:0.0543037911)100/100:0.6281282696,(Bilateria_Petromyzon_0053520__RA_Note:0.4059664129,((Bilateria_Petromyzon_tr_S4RGR6_S4RGR6_GPCR_F1_2_d:0.0411536804,Bilateria_Petromyzon_0053519__RA_Note:0.0000022269)100/100:0.4581221500,Bilateria_Petromyzon_tr_S4S0S3_S4S0S3_GPCR_F1_2_d:0.2377920678)94.8/100:0.1607536152)93.1/100:0.1382345558)95.5/100:0.1701651901,Bilateria_human_sp__Q86VZ1__P2RY8_P2Y_purinoceptor_8:0.9970771463)10.7/65:0.0736920816)99/100:0.2543953696)92.6/100:0.1426548987,(Bilateria_Petromyzon_0038839__RA_Note:0.5355530968,Bilateria_human_sp__Q99678__GPR20_GPCR_20:0.7479154488)100/100:0.7513980170)82.4/96:0.1003924477,Bilateria_human_sp__Q13304__GPR17_Uracil_nucleotide_cysteinyl_leukotriene_receptor:1.0185219760)76.5/88:0.1276623314)93.2/82:0.1040852771,((((((Bilateria_Petromyzon_tr_S4RBX9_S4RBX9_GPCR_F1_2_d:0.0103818306,Bilateria_Petromyzon_0060808__RA_Note:0.0000028310)97.6/100:0.0856030550,((Bilateria_Petromyzon_tr_S4R6N3_S4R6N3_GPCR_F1_2_d:0.0559649228,Bilateria_Petromyzon_tr_S4R807_S4R807_GPCR_F1_2_d:0.0200866989)80.2/100:0.0136029894,Bilateria_Petromyzon_0060809__RA_Note:0.0128436849)89.7/100:0.0523908996)100/100:0.4116132891,(((Bilateria_Petromyzon_tr_S4S150_S4S150_Cysteinyl_leukotriene_R_1:0.2973263211,Bilateria_Petromyzon_0059699__RA_Note:0.4653743915)93.6/100:0.1771829634,(Bilateria_Petromyzon_0046531__RA_Note:1.1245812014,Bilateria_Petromyzon_0054137__RA_Note:0.4843348875)96.5/100:0.2933563377)100/100:0.5263615372,Bilateria_human_sp__Q9Y271__CLTR1_Cysteinyl_leukotriene_receptor_1:0.6830300911)8.2/93:0.0491110529)68.9/94:0.1527773056,Bilateria_Petromyzon_0038690__RA_Note:1.0418894780)81.5/99:0.1304066849,Bilateria_human_sp__Q9NS75__CLTR2_Cysteinyl_leukotriene_receptor_2:1.0054005360)96.5/100:0.2286561118,(((Bilateria_human_sp__O14626__GP171_Probable_GPCR_171:1.1476520632,((Bilateria_human_sp__Q15391__P2Y14_P2Y_purinoceptor_14:0.4485172214,(Bilateria_human_sp__Q9BPV8__P2Y13_P2Y_purinoceptor_13:0.5920522655,Bilateria_human_sp__Q9H244__P2Y12_P2Y_purinoceptor_12:0.4856191356)94.8/98:0.2577484641)25.9/97:0.0248664533,Bilateria_human_sp__Q9BY21__GPR87_GPCR_87:0.6522740983)98.4/100:0.4123655724)98.5/100:0.4099275580,Bilateria_human_sp__Q9UPC5__GPR34_Probable_GPCR_34:1.1118398694)89.2/100:0.1666121087,Bilateria_human_sp__P25105__PTAFR_Platelet-activating_factor_receptor:1.0346795029)97.7/99:0.3040653700)53.7/73:0.0708055327)84.4/90:0.0329791611,(Bilateria_Petromyzon_0038116__RA_Note:1.3417343380,Bilateria_human_sp__P32249__GP183_GPCR_183:1.2349117635)45.9/90:0.0861969350)71.4/87:0.0171616942,((((((Bilateria_Petromyzon_tr_S4R4C1_S4R4C1_GPCR_F1_2_d:0.0000024696,Bilateria_Petromyzon_0041150__RA_Note:0.0250818530)100/100:0.6647009095,(Bilateria_Petromyzon_0060179__RA_Note:0.5034323871,(Bilateria_human_sp__P43657__LPAR6_Lysophosphatidic_acid_receptor_6:0.3784728569,Bilateria_human_sp__Q99677__LPAR4_Lysophosphatidic_acid_receptor_4:0.3579556887)100/100:0.3292861978)19.2/89:0.1229143785)83.5/100:0.1105186217,((Bilateria_Petromyzon_0060896__RA_Note:1.1121706341,Bilateria_human_sp__Q9Y2T6__GPR55_GPCR_55:1.5932442472)74/70:0.0431638325,Bilateria_human_sp__Q9H1C0__LPAR5_Lysophosphatidic_acid_receptor_5:1.0337133473)32.1/69:0.0772942864)85.7/71:0.0908732255,(Bilateria_human_sp__O00398__P2Y10_Putative_P2Y_purinoceptor_10:0.5193412708,Bilateria_human_sp__Q9BXC1__GP174_Probable_GPCR_174:0.5112527321)100/100:0.8757156572)81.6/69:0.0880107910,Bilateria_human_sp__Q9HC97__GPR35_GPCR_35:1.5790674085)84.4/99:0.0768085843,(Bilateria_Petromyzon_0010004__RA_Note:1.4010461050,Bilateria_human_sp__Q14330__GPR18_N-arachidonyl_glycine_receptor:1.1631043562)97.5/100:0.5376212319)86.9/97:0.0625414596)95.2/98:0.1275988523,(((Bilateria_Petromyzon_tr_S4S0S7_S4S0S7_GPCR_F1_2_d:0.5685281555,Bilateria_Petromyzon_0055402__RA_Note:0.2269014329)99.2/100:0.3281069545,Bilateria_Petromyzon_0060660__RA_Note:1.0575660576)72.3/100:0.1552320584,(((Bilateria_human_sp__P46093__GPR4_GPCR_4:0.4380953847,Bilateria_human_sp__Q15743__OGR1_Ovarian_cancer_GPCR_1:0.6375983941)89.1/100:0.1649959490,Bilateria_human_sp__Q8IYL9__PSYR_Psychosine_receptor:0.8838329759)86.8/100:0.2047368282,Bilateria_human_sp__Q9UNW8__GP132_Probable_GPCR_132:1.1754699792)87.1/100:0.1181049546)100/100:0.5224346505)99.4/100:0.2388919115,((Bilateria_Petromyzon_0042555__RA_Note:0.6887194097,(Bilateria_Petromyzon_tr_S4S160_S4S160_Atypical_chemokine_R_4a:0.8864979600,(((((((Bilateria_Petromyzon_0053135__RA_Note:0.6018257677,Bilateria_Petromyzon_tr_S4RR42_S4RR42_Chemokine__C_X_C_motif__R_4a:0.4539533443)88.7/100:0.1301451711,Bilateria_human_sp__P61073__CXCR4_C-X-C_chemokine_receptor_type_4:0.8720276870)70.2/100:0.0768177728,Bilateria_Petromyzon_0053134__RA_Note:0.6059754825)80.1/100:0.0807972483,(Bilateria_human_sp__P32302__CXCR5_C-X-C_chemokine_receptor_type_5:0.9037128386,Bilateria_human_sp__P49682__CXCR3_C-X-C_chemokine_receptor_type_3:0.6270879984)33.7/70:0.1812647877)88.4/39:0.1015833348,(Bilateria_human_sp__P25024__CXCR1_C-X-C_chemokine_receptor_type_1:0.0992892091,Bilateria_human_sp__P25025__CXCR2_C-X-C_chemokine_receptor_type_2:0.0918096097)100/100:0.7454884164)77/39:0.1040410687,((((Bilateria_human_sp__O00574__CXCR6_C-X-C_chemokine_receptor_type_6:0.9387099469,Bilateria_human_sp__Q9NPB9__ACKR4_Atypical_chemokine_receptor_4:0.8292149532)80.2/95:0.1267600900,(Bilateria_human_sp__P32248__CCR7_C-C_chemokine_receptor_type_7:0.6188588031,Bilateria_human_sp__P51686__CCR9_C-C_chemokine_receptor_type_9:0.6054376714)84/100:0.1370781964)86.5/95:0.1019948147,Bilateria_human_sp__P51684__CCR6_C-C_chemokine_receptor_type_6:0.7716628512)73.1/100:0.1038116718,Bilateria_human_sp__P46092__CCR10_C-C_chemokine_receptor_type_10:1.1308029599)87.5/38:0.1206902418)63.2/89:0.0759353556,((((((Bilateria_human_sp__O00421__CCRL2_C-C_chemokine_receptor-like_2:0.9475111185,(Bilateria_human_sp__P32246__CCR1_C-C_chemokine_receptor_type_1:0.1843357705,Bilateria_human_sp__P51677__CCR3_C-C_chemokine_receptor_type_3:0.3433048943)16/100:0.0804278397)85.7/100:0.0731381790,(Bilateria_human_sp__P41597__CCR2_C-C_chemokine_receptor_type_2:0.1911787351,Bilateria_human_sp__P51681__CCR5_C-C_chemokine_receptor_type_5:0.1102379070)99.6/100:0.1903789445)99.9/100:0.2263427951,Bilateria_human_sp__P51679__CCR4_C-C_chemokine_receptor_type_4:0.3863586196)93.9/100:0.1246731048,(Bilateria_human_sp__P49238__CX3C1_CX3C_chemokine_receptor_1:0.6681432539,Bilateria_human_sp__P51685__CCR8_C-C_chemokine_receptor_type_8:0.6373775316)39.2/96:0.0961675637)91.8/100:0.1777127830,Bilateria_human_sp__P46094__XCR1_Chemokine_XC_receptor_1:1.1135311925)89.2/95:0.1218587446,Bilateria_human_sp__O00590__ACKR2_Atypical_chemokine_receptor_2:0.8129081635)92.4/95:0.1334680126)50.4/84:0.0833436394)32.3/70:0.1086614500)99.4/100:0.2465372819,((((Bilateria_Petromyzon_tr_S4S1Q9_S4S1Q9_Atypical_chemokine_R_3:0.9281627024,Bilateria_human_sp__P25106__ACKR3_Atypical_chemokine_receptor_3:0.5156184580)91.4/100:0.1957950473,Bilateria_Petromyzon_tr_S4S145_S4S145_Atypical_chemokine_R_3:0.6103305328)89.1/100:0.2730745183,Bilateria_human_sp__O15218__GP182_GPCR_182:1.1833540837)96/100:0.3219551205,(Bilateria_Petromyzon_0056964__RA_Note:0.4518437505,Bilateria_human_sp__Q99527__GPER1_G-protein_coupled_estrogen_receptor_1:0.5172453997)100/100:0.9839824546)37.4/84:0.1433296903)80.6/82:0.0628771426)61.3/95:0.0776591781,(((((((Bilateria_Petromyzon_tr_S4R8E9_S4R8E9_GPCR_F1_2_d:0.4157776330,(Bilateria_Petromyzon_0013416__RA_Note:0.0000028854,Bilateria_Petromyzon_tr_S4S0V2_S4S0V2_Relaxin_family_peptide_R_3_2b:0.0000029869)99.9/100:0.2100800431)97/100:0.1237800696,Bilateria_human_sp__Q9NSD7__RL3R1_Relaxin-3_receptor_1:0.4121210284)92.5/100:0.1194034150,Bilateria_Petromyzon_0004602__RA_Note:0.2514780726)85.1/100:0.1089984843,Bilateria_human_sp__Q8TDU9__RL3R2_Relaxin-3_receptor_2:0.7600298172)100/100:0.8419818749,(Bilateria_Petromyzon_0055401__RA_Note:0.7476052936,((Bilateria_Petromyzon_0056852__RA_Note:1.2357322554,Bilateria_human_sp__P30411__BKRB2_B2_bradykinin_receptor:0.7635415515)63.4/90:0.1293417628,Bilateria_human_sp__P46663__BKRB1_B1_bradykinin_receptor:0.8863580603)74.2/89:0.1536272742)99.1/100:0.4348439262)8.4/71:0.0586364399,((Bilateria_Petromyzon_0007693__RA_Note:0.5531847331,Bilateria_human_sp__P30556__AGTR1_Type-1_angiotensin_II_receptor:0.8288635799)94/100:0.2044560103,Bilateria_human_sp__P50052__AGTR2_Type-2_angiotensin_II_receptor:1.0124144711)22.7/78:0.0658140028)98.5/94:0.2500771486,(((Bilateria_Petromyzon_0047854__RA_Note:0.8356595629,((Bilateria_Petromyzon_0052332__RA_Note:0.2824452232,Bilateria_Petromyzon_0032650__RA_Note:0.4186107602)98.6/100:0.3656119965,Bilateria_human_sp__P35414__APJ_Apelin_receptor:0.8076104518)87/100:0.1831706737)94.2/100:0.2933973728,(Bilateria_human_sp__O00155__GPR25_Probable_GPCR_25:0.9161521799,Bilateria_human_sp__P49685__GPR15_GPCR_15:1.1627462362)96.5/100:0.3582500880)93.1/83:0.1752555174,(((((((Bilateria_Petromyzon_tr_S4S0F7_S4S0F7_GPCR_F1_2_d:0.0000022402,Bilateria_Petromyzon_0010142__RA_Note:0.0000031869)100/100:0.2575138084,Bilateria_Petromyzon_0052330__RA_Note:0.2800308611)60.9/91:0.0568159261,Bilateria_Petromyzon_0052331__RA_Note:0.2832673861)30.5/91:0.0136443990,Bilateria_Petromyzon_0012418__RA_Note:0.1240674726)100/100:0.6189327986,((Bilateria_Petromyzon_0042800__RA_Note:0.9182764390,((Bilateria_human_sp__P21730__C5AR1_C5a_anaphylatoxin_chemotactic_receptor_1:0.6134750595,Bilateria_human_sp__Q9P296__C5AR2_C5a_anaphylatoxin_chemotactic_receptor_2:1.1162921858)86.3/100:0.2313724741,Bilateria_human_sp__Q16581__C3AR_C3a_anaphylatoxin_chemotactic_receptor:0.7504934001)91.3/100:0.2412572591)60.8/97:0.2345152146,((((Bilateria_human_sp__O75388__GPR32_Probable_GPCR_32:0.0667316031,Bilateria_human_sp__Q8NGA4__G32P1_Putative_GPCR_GPR32P1:0.1068501180)100/100:1.1087523640,((Bilateria_human_sp__P21462__FPR1_fMet-Leu-Phe_receptor:0.3536745473,Bilateria_human_sp__P25090__FPR2_N-formyl_peptide_receptor_2:0.0622795849)76.5/100:0.1305561315,Bilateria_human_sp__P25089__FPR3_N-formyl_peptide_receptor_3:0.1971680160)100/100:0.6033437778)88.1/100:0.1864547049,Bilateria_human_sp__Q9Y5Y4__PD2R2_Prostaglandin_D2_receptor_2:0.9767260528)72.3/99:0.1375824314,(Bilateria_human_sp__P46091__GPR1_GPCR_1:0.9238526844,Bilateria_human_sp__Q99788__CML1_Chemokine-like_receptor_1:0.6328770154)87.9/99:0.1666823208)40.1/98:0.1509646320)87.9/98:0.1065836363)75.2/97:0.0632845166,Bilateria_human_sp__Q49SQ1__GPR33_Probable_GPCR_33:1.2313462470)97.3/100:0.3013193821,(Bilateria_human_sp__Q15722__LT4R1_Leukotriene_B4_receptor_1:0.4123139523,Bilateria_human_sp__Q9NPC1__LT4R2_Leukotriene_B4_receptor_2:1.1014412838)100/100:1.1048264400)89.1/29:0.1669199234)35.4/22:0.0241931198)84.2/27:0.0806959570)100/100:0.4565481860)84.1/99:0.0679089734,(((Bilateria_Platynereis_Contig2773:0.1194596282,Bilateria_Platynereis_comp414281_c0_seq1:0.0749108366)99.9/100:0.5144582452,Bilateria_Platynereis_comp412225_c0_seq1:0.5156115556)99.8/100:0.5479061932,Bilateria_Platynereis_comp411495_c0_seq6:0.8008645305)99.6/100:0.4735302696)81.7/100:0.0639337183,(((Bilateria_Petromyzon_0054005__RA_Note:0.6106730074,Bilateria_Petromyzon_0029893__RA_Note:0.3332988111)81/98:0.2117367967,Bilateria_human_sp__Q9UKP6__UR2R_Urotensin-2_receptor:0.3935114647)100/100:1.2310341610,((Bilateria_Celegans_tr__A0A3B1DQQ4__A0A3B1DQQ4_npr-16:1.4672240147,Bilateria_Celegans_tr__O62403__O62403_npr-32:1.2685734499)72.9/100:0.1369859919,Bilateria_Celegans_tr__Q23033__Q23033_npr-24:1.4478534570)96.8/99:0.3749624814)83.4/90:0.1313837812)1.2/22:0.0672884625,(((((Bilateria_Petromyzon_tr_S4RLL8_S4RLL8_G_protein_coupled_R_24:0.3148361993,Bilateria_Petromyzon_0054095__RA_Note:0.0000026934)100/100:0.5661616873,Bilateria_human_sp__Q99705__MCHR1_Melanin-concentrating_hormone_receptor_1:0.3912799072)80.7/100:0.2189680547,(Bilateria_Petromyzon_tr_S4R9L5_S4R9L5_G_protein_coupled_R_24:0.0148373026,Bilateria_Petromyzon_0043356__RA_Note:0.0066973045)100/100:0.6496006544)99.1/100:0.3332666114,Bilateria_human_sp__Q969V1__MCHR2_Melanin-concentrating_hormone_receptor_2:0.9951203568)86.4/100:0.1289736651,Bilateria_Petromyzon_0056106__RA_Note:1.0529656337)99.4/100:0.4215051473)98.9/95:0.2947357212,((Bilateria_Platynereis_Contig3604:0.4763189333,Bilateria_Platynereis_comp411964_c0_seq1:0.3521747992)82.5/100:0.1546162669,(Bilateria_Drosophila_tr__A0A0S0WMT8__A0A0S0WMT8_GPCR_F1_2_AstC-R2:0.1894311091,Bilateria_Drosophila_tr__Q9VVQ1__Q9VVQ1_GPCR_F1_2_AstC-R1:0.1521288490)100/100:0.4821820999)99.8/100:0.3845273184)26.5/100:0.0460533747,((((Bilateria_Petromyzon_tr_S4RT53_S4RT53_Opioid_R_mu1c:0.1646850709,((((Bilateria_Petromyzon_tr_S4R8I2_S4R8I2_Opioid_R_mu1a:0.2387366117,Bilateria_Petromyzon_0029565__RA_Note:0.1726086223)73.2/31:0.0333442746,Bilateria_human_sp__P35372__OPRM_Mu-type_opioid_receptor:0.1358709046)91.4/30:0.0622630232,Bilateria_human_sp__P41143__OPRD_Delta-type_opioid_receptor:0.2555567484)80.8/30:0.0221828407,Bilateria_Petromyzon_0007640__RA_Note:0.2163180080)34.9/30:0.0479291487)86/31:0.0570481709,Bilateria_human_sp__P41145__OPRK_Kappa-type_opioid_receptor:0.2248218536)84/31:0.1076784516,Bilateria_human_sp__P41146__OPRX_Nociceptin_receptor:0.4165775708)100/100:0.4823776338,((Bilateria_Petromyzon_0007641__RA_Note:0.3012085531,(Bilateria_human_sp__P48145__NPBW1_Neuropeptides_B_W_receptor_type_1:0.3036947518,Bilateria_human_sp__P48146__NPBW2_Neuropeptides_B_W_receptor_type_2:0.3345201969)27.5/96:0.0415610440)52.8/100:0.0168733615,(Bilateria_Petromyzon_0011828__RA_Note:0.2079523756,Bilateria_Petromyzon_0029566__RA_Note:0.2010051708)89.5/100:0.0699557634)100/100:0.5590723178)99.1/100:0.2413841806)99.6/100:0.2439307233,(((Bilateria_Petromyzon_0056962__RA_Note:0.1398194673,Bilateria_Petromyzon_0052929__RA_Note:0.2338260699)90.3/100:0.0678956511,(Bilateria_human_sp__P32745__SSR3_Somatostatin_receptor_type_3:0.3311941005,Bilateria_human_sp__P35346__SSR5_Somatostatin_receptor_type_5:0.2995021724)37.4/92:0.0551992180)93.7/100:0.1285320259,Bilateria_human_sp__P30874__SSR2_Somatostatin_receptor_type_2:0.3291087255)93.8/100:0.1017870958)99.1/100:0.2253341734,(((Bilateria_Petromyzon_tr_S4R5T8_S4R5T8_Somatostatin_R_1b:0.0000025666,Bilateria_Petromyzon_0055137__RA_Note:0.0000027142)100/100:0.2686270675,(((Bilateria_Petromyzon_0043039__RA_Note:0.0588133650,Bilateria_Petromyzon_0055383__RA_Note:0.1526631498)90.4/100:0.0512434428,Bilateria_human_sp__P30872__SSR1_Somatostatin_receptor_type_1:0.2080115721)76.5/100:0.0343084641,Bilateria_human_sp__P31391__SSR4_Somatostatin_receptor_type_4:0.3018359083)76.2/100:0.0541542733)22.9/82:0.0360281697,Bilateria_Petromyzon_0028762__RA_Note:0.1234101967)87.3/99:0.0735451328);
