# Supplementary material for: Large-scale deorphanization of Nematostella vectensis neuropeptide G protein-coupled receptors supports the independent expansion of bilaterian and cnidarian peptidergic systems
Source: eLife. 2024 May 10;12:RP90674. doi: 10.7554/eLife.90674 (PMC11087051; doi:10.7554/eLife.90674)
Supplement: Figure 6—source data 1. — A serialized binary file in tbl_graph format, to be analyzed in R. [file elife-90674-fig6-data1.zip]

Archive with 1 entries (1 files):
- Figure6_source_data_1.rds
