# Supplementary material for: Large-scale deorphanization of Nematostella vectensis neuropeptide G protein-coupled receptors supports the independent expansion of bilaterian and cnidarian peptidergic systems
Source: eLife. 2024 May 10;12:RP90674. doi: 10.7554/eLife.90674 (PMC11087051; doi:10.7554/eLife.90674)
Supplement: Figure 6—source data 2. — In Gephi .gexf format, to be analyzed in Gephi. [file elife-90674-fig6-data2.txt › Project_xml]

<?xml version='1.0' encoding='UTF-8'?><projectFile version="0.9"><lastModifiedDate>2023-06-11 08:35:42<!--yyyy-MM-dd HH:mm:ss--></lastModifiedDate><!--File saved with Gephi 0.10.1 202301172018--><project id="43647c65-10df-49af-893c-13b772561ad6" name="Untitled 2" ids="2"><metadata><title></title><keywords></keywords><description></description><author>gj274</author></metadata></project></projectFile>
