# Supplementary material for: Large-scale deorphanization of Nematostella vectensis neuropeptide G protein-coupled receptors supports the independent expansion of bilaterian and cnidarian peptidergic systems
Source: eLife. 2024 May 10;12:RP90674. doi: 10.7554/eLife.90674 (PMC11087051; doi:10.7554/eLife.90674)
Supplement: Figure 6—source data 2. — In Gephi .gexf format, to be analyzed in Gephi. [file elife-90674-fig6-data2.txt › Workspace_1_appearancemodel_xml]

<?xml version='1.0' encoding='UTF-8'?><appearancemodel><!--Persistence from 'appearancemodel' (org.gephi.appearance.AppearanceModelPersistenceProvider)--><localscale ranking="false" partition="false"/><rankings for="node"/><rankings for="edge"/><partitions for="node"><partition class="AttributePartitionImpl" column="modularity_class"><color for="0" rgba="-14109846"/><color for="1" rgba="-428221"/><color for="2" rgba="-6646043"/></partition></partitions><partitions for="edge"/></appearancemodel>
