# Supplementary material for: Large-scale deorphanization of Nematostella vectensis neuropeptide G protein-coupled receptors supports the independent expansion of bilaterian and cnidarian peptidergic systems
Source: eLife. 2024 May 10;12:RP90674. doi: 10.7554/eLife.90674 (PMC11087051; doi:10.7554/eLife.90674)
Supplement: Figure 6—source data 2. — In Gephi .gexf format, to be analyzed in Gephi. [file elife-90674-fig6-data2.txt › Workspace_1_previewuimodel_xml]

<?xml version='1.0' encoding='UTF-8'?><previewuimodel><!--Persistence from 'previewuimodel' (org.gephi.desktop.preview.PreviewUIPersistenceProvider)--><currentpreset class="org.gephi.preview.presets.DefaultPreset" name="Default"/><visibilityratio value="1.0"/></previewuimodel>
