# Supplementary material for: Large-scale deorphanization of Nematostella vectensis neuropeptide G protein-coupled receptors supports the independent expansion of bilaterian and cnidarian peptidergic systems
Source: eLife. 2024 May 10;12:RP90674. doi: 10.7554/eLife.90674 (PMC11087051; doi:10.7554/eLife.90674)
Supplement: Figure 6—source data 2. — In Gephi .gexf format, to be analyzed in Gephi. [file elife-90674-fig6-data2.txt › Workspace_1_availablecolumns_xml]

<?xml version='1.0' encoding='UTF-8'?><availablecolumns><!--Persistence from 'availablecolumns' (org.gephi.desktop.datalab.persistence.DataLaboratoryPersistenceProvider)--><nodecolumn id="0"/><nodecolumn id="1"/><nodecolumn id="2"/><nodecolumn id="3"/><nodecolumn id="4"/><nodecolumn id="5"/><nodecolumn id="6"/><nodecolumn id="7"/><nodecolumn id="8"/><nodecolumn id="9"/><nodecolumn id="10"/><edgecolumn id="0"/><edgecolumn id="1"/><edgecolumn id="2"/><edgecolumn id="3"/><edgecolumn id="4"/><edgecolumn id="5"/><edgecolumn id="6"/></availablecolumns>
