# Supplementary material for: Large-scale deorphanization of Nematostella vectensis neuropeptide G protein-coupled receptors supports the independent expansion of bilaterian and cnidarian peptidergic systems
Source: eLife. 2024 May 10;12:RP90674. doi: 10.7554/eLife.90674 (PMC11087051; doi:10.7554/eLife.90674)
Supplement: Figure 6—source data 2. — In Gephi .gexf format, to be analyzed in Gephi. [file elife-90674-fig6-data2.txt › Workspace_1_vizmodel_xml]

<?xml version='1.0' encoding='UTF-8'?><vizmodel><!--Persistence from 'vizmodel' (org.gephi.visualization.VizModelPersistenceProvider)--><textmodel><shownodelabels enable="true"/><showedgelabels enable="false"/><selectedOnly value="false"/><nodefont name="Arial" size="32" style="1"/><edgefont name="Arial" size="32" style="1"/><nodesizefactor>0.77</nodesizefactor><edgesizefactor>0.5</edgesizefactor><nodecolor value="000000ff"/><edgecolor value="808080ff"/><colormode class="TextColorMode"/><sizemode class="ProportionalSizeMode"/><nodecolumns><column id="label"/></nodecolumns><edgecolumns><column id="label"/></edgecolumns></textmodel><cameraposition x="40.3796" y="53.885788" z="829.8398"/><cameratarget x="40.3796" y="53.885788" z="0.0"/><showedges value="true"/><lightennonselectedauto value="true"/><autoselectneighbor value="true"/><hidenonselectededges value="false"/><unicolorselected value="false"/><edgehasunicolor value="false"/><adjustbytext value="false"/><edgeSelectionColor value="false"/><backgroundcolor value="ffffffff"/><edgeunicolor value="80808080"/><edgeInSelectionColor value="205f9aff"/><edgeOutSelectionColor value="c4424fff"/><edgeBothSelectionColor value="f8d753ff"/><edgeScale value="0.6"/><screenshotMaker width="1024" height="768" antialiasing="2" transparent="false" autosave="false"/></vizmodel>
