# Supplementary material for: Large-scale deorphanization of Nematostella vectensis neuropeptide G protein-coupled receptors supports the independent expansion of bilaterian and cnidarian peptidergic systems
Source: eLife. 2024 May 10;12:RP90674. doi: 10.7554/eLife.90674 (PMC11087051; doi:10.7554/eLife.90674)
Supplement: Figure 6—source data 2. — In Gephi .gexf format, to be analyzed in Gephi. [file elife-90674-fig6-data2.txt › Workspace_1_statisticsmodel_xml]

<?xml version='1.0' encoding='UTF-8'?><statisticsmodel><!--Persistence from 'statisticsmodel' (org.gephi.statistics.StatisticsPersistenceProvider)--><reports><report class="org.gephi.statistics.plugin.Modularity" value="&lt;HTML> &lt;BODY> &lt;h1>Modularity Report &lt;/h1> &lt;hr>&lt;h2> Parameters: &lt;/h2>Randomize:  On&lt;br>Use edge weights:  On&lt;br>Resolution:  0.9&lt;br>&lt;br> &lt;h2> Results: &lt;/h2>Modularity: 0.173&lt;br>Modularity with resolution: 0.120&lt;br>Number of Communities: 3&lt;br />&lt;br />&lt;IMG SRC=&quot;data:image/png;base64,iVBORw0KGgoAAAANSUhEUgAAAlgAAAGQCAYAAAByNR6YAAA1hElEQVR4Xu3de3AV533/8fR+7/R+b6f3f3qZ/tFpZ9pOa8nGgCoMhkKA0iaYiykSIoAvhJbf2I5jO7QkMcEJUGZcbDMmTkgNJgZ7CLYxGAIBQQ0RBUOVxMGACcJqxU2g5zffZ2ZPPud7LtKK47OCfb9mdnx29zlH0vq7nM/z7HP2fCAAAACgpj7gNwAAAOD6ELAAAABqjIAFAABQYwQsAACAGiNgAYPU29sbVqxYERoaGsLP/dzPhe///u8PP/ZjPxZ++Zd/OfzxH/9xuPPOO8N9993nnxY+8IEPFC1Djf/9vvd7vzf80A/9UPj5n//58Id/+IdhwoQJ4amnngqXL1/2Ty3wrzGUVPvdqu3L0lD9vQBUxpkKDML//u//hr/4i78oeeMrt3j97c+a//0qLb/6q78atm/f7p8e+bbXo5avZaq9XrV974eB/ryBtgMwdHCmAoNgI1P6hjdu3Lhw9OjRcOnSpXD8+PHwr//6r+GXfumXyr4ZDvU3y3K/35UrV+LftWTJkvCTP/mThX02avfSSy+5Vyj/GoNVy9cy1V6v2r73w0B/3kDbARg6OFOBQfjN3/zNoje806dP+yZxlOsf//Ef/eYhr783871798ZLhsn+n/mZnwldXV2+Wc309/vUUj1/lqn3zwNQP5zRwCD8wA/8QNEb48mTJ32Tiiq9qfrtlRbv2LFjoa2tLfzBH/xB+PEf//Hwgz/4g+E3fuM3wuTJk8Pu3bt983719/PMvHnzito88sgjRfurvcZXvvKVMH78+BhSf/iHfzguv/u7vxuGDRsWHnrooXDo0KGyr1FpSfjtNpo4d+7cOHfMRtoqtVN+X19fX/jUpz4Vfv/3fz+Gyt/5nd+Jf6vNv6v2vP72+W2Vlmqvof7rv/4rTJ8+Pfze7/1e+JEf+ZHCMZ02bVrcV45/TftbH3/88fg8qyH77/Lly/3TAAxQ6ZkKoF82/0jfnP76r/86vPHGG+HatWu+aQn/xlZpe6VFPf300/HN1LdJFpug/vGPf7zoOf3xr1HOzp07i9r85V/+ZdH+Sq+xcuXKkn3llnKvUWlJ+O0TJ04sPP6e7/meiu2U3zd79uySbbZMmjSp6vP62+e3VVqqvUbCjqkP/LrYPmvj+XZz5swp2WbL5z//ef9UAANQ/l9PAFXdf//9JW9EtvzET/xEuPXWW8MDDzwQvv71r/unRf451axevTqGg6StXY5L2KW67/u+7yvss5D31ltvhXPnzoV/+Id/KPoZzz//vLxqdQP5/eySoLb52Z/92aL9lV7DRtZ0+0c/+tF4efXs2bPx77EwaJ9UVJVey/Ptfv3Xfz1Owr+e0Sb7XWxunR1Xe6z71q9fX/Z5Gub8vv5+XiWV2lnQtRCdbK/0+1ob6wAo/5r2oQ0biX3ssceKtv/5n/950fMADEzlMxpARXaLArtdgX+T0sXeaC3o2KUq5dtV8uyzzxa9eVp427NnT2G/XWbT19FLQRZadN/f/M3fFPb1ZyC/n4UWbWOjJKrSa9ilp2SbTZYfiEqv5fl2zz33nG8S+XbV9m3YsKGwzx7rvhEjRpR9noVe5V9zoPtUpXZjx44t2l7t97W2yr/m1q1b43YL6Lr9p3/6p4ueB2BgKp/RAPq1Y8eOMHPmzDhfxb9hJcuCBQuKnuP3l2NvjjZvKGlj82peffXVoja/+Iu/WPJalRYLZwPln1uOfxO2+4CpSq/xp3/6p0Xbm5qawr/8y7+EL33pS+Hdd9+VV/iuSq/l+XblPnhgfLtq+86cOVPYd+rUqaJ9+jfr9noGrF/4hV8o2l7t97V6Uf417f+puXr1ask+AOlx5gA1YpdX/v3f/z381m/9VtGb06/8yq8Utevvzevll18u+pSejQ69+OKLvllRABvIMlADeZ4FS23zV3/1V0X7K72GjcAlt6/wiwWT5ubmkqDl21Xi29mk7XJ8u2r77PYUCXus+ypNnNeAZb+Df01VbZ+q1M7XQLXft79RRj1efh+A9DhzgBrr6OgoenOyy2Kq2pvX66+/Hn70R3+0sM/erL/whS8UtUn40Ys0n2Ssptrvl7BP52mbNJ8i7OnpiZfv7DWGDx8eR9e07ejRo4vaV3stVYt2fp+OCPnLrpVGsHQO1ne+852S11TV9qlK7XwNVPt9+xvBGug+AAPDmQMMgoWAzs5OvzmyCdv65mS3I1CV3rxskrfexNPeqJ988snvPtEZM2ZM0evYhPhaqPT7Jez31LlU5e6D1d9rqBMnThS19XOzdB6aLXYJq5yB/sxq7fy+jRs3FvbZY91n4TDxUz/1U0X7zp8/H7fbvCb/mup6/zb7OibdXu337W8O1kD3ARgYzhxgEOxNxy652I1EN23aFEcLbOL7kSNHSiYeD3QOlgUV3b5s2TJ5Vikb7dJPGNon+WwuU3d3d/x9vvrVr4aHH3645FN5/Sn3+9mkdgtC13sn9z/5kz+J91o6cOBAnPNz4cKFsGbNmqK2dq8pZZdYdb9dQi13+a/Sz/SqtfP7/uiP/ijeZ8zuYm/fL6n7vvjFLxae92d/9mdF+5YuXRreeeedeOnUv6a63r/NLtVqDVT6fS3I2ScOVaXX7G8fgIHhzAEGwb8BVVrsI+7vvfde1edW2l5pUU888UTJPJxySxr+uZWWX/u1X0v9XYR+u18sLNi9vdT8+fNL2vnXNdX2qWrt/L5K98GyT5Aq+8Snb2NLuXtLqVr8bf3VgO377Gc/W/Qc49sNdB+AgeHMAQbB5hDZvbDs7uN292y7W7hdNrPFRiXsI/x2yc7fg8lUevPy2ystnt2ewT7JaHcbt/lb9olDGwWy+3F94hOfiKNqafifZ6HH/i4bIbPRMAsXFoJsxK4S/xoJ+13sd2psbIwfBrDJ/LbYZVS7MaiNyHj2c+y+Ynanevvbyr2uqfQzvWrt/D4bTfrkJz8Z/x/bMfjt3/7tOCqok8kTyV3QbWTTjv+nP/3pfie51+pvsxFBu2u7/dzk7vj2u06dOjXuK6faa1bbB2BgOHMAAABqjIAFAABQYwQsAACAGiNgAQAA1BgBCwAAoMYIWAAAADVGwAIAAKgxAhYAAECNEbAAAABqjIAFAABQYwQsAACAGiNgAQAA1BgBCwAAoMYIWAAAADV2Uwes9vb2ovUFCxaEBx54gIUlLh/5yEdKtrHkd6EeWHShHlj88vDDDxdliv7c1AHr1VdfLVr/8Ic/XLSOfPP1gXyjHqCoB3gWstLIVcCyHgmQ+J//+R+/CTlGPUBRD/AIWMIHrLQHBwAAwKTNELkKWIxgQdFDhaIeoE7a+0dbWwif/WwIfX1+N3KIgCV8wGIOFpSvD+Qb9QDVZR3y8eNDmDIlhBMn/G7kEAFL+H8wGcGCYsQCinqA+s7atSFMmhTC3XeHcPGi340cImAJH7DSHhwAQI51d4dw9arfipxKmyFyFbAYwYJixAKKeoCiHuARsIQPWMzBgvL1gXyjHqCoB3gELOFPEEawoOihQlEPUNQDPAKW8AEr7cEBAAAwaTNErgIWI1hQ9FChqAco6gEeAUv4gMUcLChfH8g36gGKeoBHwBL+BGEEC4oeKhT1AEU9wCNgCR+w0h4cAAAAkzZD5CpgMYIFRQ8VinqAoh7gEbCED1jMwYLy9YF8ox6gqAd4BCzhTxBGsKDooUJRD1DUAzwClvABK+3BAQAAMGkzRK4CFiNYUPRQoagHKOoBHgFL+IDFHCwoXx/IN+oBinqAR8AS/gRhBAuKHioU9QBFPcAjYAkfsNIeHAAAAJM2Q+QqYDGCBUUPFYp6gKIe4BGwhA9YzMGC8vWBfKMeoKgHeAQs4U8QRrCg6KFCUQ9Q1AM8ApbwASvtwQEAADBpM8SQDFhtbW3hlltuKdrW19cXVqxYEUaNGhWXVatWxW3V+IDFCBYUPVQo6gGKeoB3wwesLVu2hJaWlpKAtXHjxjBjxoxw8uTJuNjjTZs2FbXxfMBiDhaUrw/kG/UART3Au6EDVnd3d5gwYUL45je/WRKwLHTt3r27sG6PW1tbpUUpf4IwggVFDxWKeoCiHuDd0AFr6dKlYd26dfGxD1hNTU3h/PnzhfWurq7Q3NwsLUr5gJX24AAAAJi0GWLIBKyvf/3rcZQqmVflA1ZDQ0Po7e0trNvjxsZGafFd7e3tMVwlYS0xffr0uD3pmdh/Wc/v+q5du6ruZz1f651PPBEuffjD4TtPP112P+v5WuffB9b9+g0bsCxcfeMb3yis+4BVixEs5mBB+fpAvl2bODGE8eNDmDzZ70IO8e8DvBs2YFmgKrckmIOFWkt6JoDpeeihED74QZur4Hchh/j3Ad4NG7A8P4K1YcOG6/4UYdqDAyBn/u///BYAiNJmiBsmYCX3wbLLgrasXLmS+2DhutBDhaIeoKgHeDdNwKoFH7CYgwXl6wP5Rj1AUQ/wCFjCnyCMYEHRQ4WiHqCoB3gELOEDVtqDAwAAYNJmiFwFLEawoOihQlEPUNQDPAKW8AGLOVhQvj6Qb9QDFPUAj4Al/AnCCBYUPVQo6gGKeoBHwBI+YKU9OAAAACZthshVwGIEC4oeKhT1AEU9wCNgCR+wmIMF5esD+UY9QFEP8AhYwp8gjGBB0UOFoh6gqAd4BCzhA1bagwMAAGDSZohcBSxGsKDooUJRD1DUAzwClvABizlYUL4+kG/UAxT1AI+AJfwJwggWFD1UKOoBinqAR8ASPmClPTgAAAAmbYbIVcBiBAuKHioU9QBFPcAjYAkfsJiDhYK+vvDu/feHMGtWCIcP+73IIf/vBfKNeoBHwBL+BGEECwUnToS+v//7EMaPD+H//T+/FznEiAUU9QCPgCV8wEp7cHATu3QphDlzQpg4MYRt2/xeAACKpM0QuQpYjGBBxR6qBS0gMGKBYtQDPAKW8AGLOVhQvj6Qb9QDFPUAj4Al/AnCCBYUPVQo6gGKeoBHwBI+YKU9OAAAACZthshVwGIEC4oeKhT1AEU9wCNgCR+wmIMF5esD+UY9QFEP8AhYwp8gjGBB0UOFoh6gqAd4N2zA2rdvX5g/f35oamoK48aNC48++mg4d+5cYf8tt9xSsvTHB6y0BwcAAMCkzRBDJmDNmzcvbN++PZw9ezb09PSENWvWxG2JgQQqzwcsRrCg6KFCUQ9Q1AO8GzZgeRcuXAjDhw8vrNciYDEHC8rXB/KNeoCiHuDdFAHr4sWLYe3atWHhwoWFbRawRo8eHUPX1KlTw/r168O1a9fkWaX8CcIIFhQ9VCjqAYp6gFfXgHXp0qWwdevW8NBDD4XJkyfH8GPLpEmT4jbbZ23SSOZXjRkzJrz99tt+d7hy5Uo4cuRIaG1tDcuXL/e7o/b29hiu1q1bV7TdApZtT04c+y/rrLPOOuuss856f+t1C1hPP/10uOOOO0omnvvF2jzzzDP+6VXZHKwnn3wytLW1+V0Fp0+fDs3NzX5zETs4ihEsqOTEAQz1AEU9wKtbwLLw1NDQEO65557w5S9/OXzzm9+Mo1V2ec8eb9q0KX4q0NoMZv6UhawRI0b4zQVnzpwJY8eO9ZuL+IDFHCwoXx/IN+oBinqAV7eAdd999w0o4Z84cSLce++9fnOJxYsXh6NHj4bLly/H0anHH3+8aA7WokWL4qVBC3GdnZ1hwYIFYdmyZfIKpfwJwggW1EDqF/lBPUBRD/DqFrBqbefOnWHWrFlxDteECRPC0qVLQ3d3d9n9Nt9r9erVMYxV4wNW2oMDAABg0maIIROw3g8+YDGCBUUPFYp6gKIe4GUSsA4ePBhHl4zdKHTOnDlh5MiR8TKe3o293nzAYg4WlK8P5Bv1AEU9wMskYNkP3bJlS3xs86L0U4RLlixxrevHnyCMYEHRQ4WiHqCoB3iZBCybM/Xtb387Pp42bVoMVq+88krYtWtX3JcVH7DSHhwAAACTNkPUJGANGzYsTjjv6+uLk9AtYNltFuymoLfffrtvXjc+YDGCBUUPFYp6gKIe4GUSsMaPHx8/5WdzsSxcJaNWJ0+eDBMnTnSt68cHLOZgQfn6QL5RD1DUA7xMAtYjjzxSdt7Vtm3bwsc+9jHXun78CcIIFhQ9VCjqAYp6gJdJwHr33XfD3Llz453X7ettbN20tLSEw4cPu9b14wNW2oMDAABg0maImgSsocoHLEawoOihQlEPUNQDPAKW8AGLOVhQvj6Qb9QDFPUAL7OAtXnz5jBlypTQ2NhY2DZz5szQ0dEhrerLnyCMYEHRQ4WiHqCoB3iZBCz7BKFOck+88MIL4bHHHpOW9eUDVtqDAwAAYNJmiJoErNmzZ8dPEnZ1dRUFrM7OzjiqlRUfsBjBgqKHCkU9QFEP8DIJWE1NTaG7uzs+1oB18eLFeBPSrPiAxRwsKF8fyDfqAYp6gJdJwLIvdrabihoNWHaLhtGjRxfW682fIIxgQdFDhaIeoKgHeJkErHnz5sX7X504cSIGLLtU+Nprr4VJkyaFxYsX++Z14wNW2oMDAABg0maImgSsAwcOxE8P6kR3W+zy4NGjR33zuvEBixEsKHqoUNQDFPUAL5OAZfbv3x9HsezLnm2xMHPo0CHfrK58wGIOFpSvD+Qb9QBFPcDLLGANRf4EYQQLih4qFPUART3AI2AJH7DSHhwAAACTNkMMOmD5+VbVlqz4gMUIFhQ9VCjqAYp6gEfAEj5gMQcLytcH8o16gKIe4NUtYKktW7aE1tbWOKn9woULoaenJz62bS+99JJvXjf+BGEEC4oeKhT1AEU9wMskYE2bNi2cPn3ab47bZsyY4TfXjQ9YaQ8OAACASZshahKw7LYMlQKW7cuKD1iMYEHRQ4WiHqCoB3iZBCy7Y7teIrQluUQ4efJk37xufMBiDhaUrw/kG/UART3AyyRgbd68uWRie7IMdA7Wvn37wvz58+MXR48bNy48+uij4dy5c4X9fX19YcWKFWHUqFFxWbVqVdxWjT9BGMGCoocKRT1AUQ/wMglYZu/evWHu3LmFAGRh5mtf+5pvVpF9n+H27dvD2bNn4yT5NWvWxG2JjRs3xvlc9qXSttjjTZs2ySuU8gEr7cEBAAAwaTNEzQJWrdllRp2/1dLSEnbv3l1Yt8d2CbIaH7AYwYKihwpFPUBRD/BuioB18eLFsHbt2rBw4cLCNrt0eP78+cJ6V1dXaG5uLqyX4wMWc7CgfH0g36gHKOoBXmYByy4Rzpkzp/Blz/bYtqWVzN0aM2ZMePvttwvbGxoaQm9vb2HdHjc2NhbWVXt7ezw51q1bV7R9+vTpcXvSM7H/sp7f9V27dlXdz3q+1qkH1nWdemDdr2cSsPbs2RMDkJ/gbtsGE7JsDtaTTz4Z2traCttqMYKV9uAAAACYtBmiJgHL5kf5O7m/+eabhe2DYa8xYsSIwjpzsFBrSc8EMNQDFPUAL5OAVYsbjS5evDgcPXo0XL58OT7v8ccfL5qDtWHDhuv+FCFzsKB8fSDfqAco6gHekApYp06dGnDA2rlzZ5g1a1ZsP2HChLB06dLQ3d1d2J/cB8suC9qycuVK7oOF60IPFYp6gKIe4GUSsGxCe7k7udtlPduXFR+w0h4cAAAAkzZD1CRg2UT2Wk5yrxUfsBjBgqKHCkU9QFEP8DIJWMaClI1iJbdpsMdZhivjAxZzsKB8fSDfqAco6gFeZgFrKPInCCNYUPRQoagHKOoBHgFL+ICV9uAAAACYtBmiJgHLbptgX/Q8bNiwknlYtmTFByxGsKDooUJRD1DUA7xMAtaiRYtKQtVQDFjMwYLy9YF8ox6gqAd4mQSsUaNGhaeeeirenqG/e1PVkz9BGMGCoocKRT1AUQ/wMglYduNPC1dDjQ9YaQ8OAACASZshahKw7Iaix48f95sz5wMWI1hQ9FChqAco6gFeJgHLgox9N2BHR0fo7e31uzPjAxZzsKB8fSDfqAco6gFeJgHLT2r3S1b8CcIIFhQ9VCjqAYp6gEfAEj5gpT04AAAAJm2GqEnAGqp8wGIEC4oeKhT1AEU9wCNgCR+wmIMF5esD+UY9QFEP8AhYwp8gjGBB0UOFoh6gqAd4BCzhA1bagwMAAGDSZohcBSxGsKDooUJRD1DUAzwClvABizlYUL4+kG/UAxT1AK9uAUtvv5DlrRiq8ScII1hQ9FChqAco6gFe3QJWQ0ND6OzsjI9vlICV9uAAAACYtBli0AFr0qRJJTcUrbRkxQcsRrCg6KFCUQ9Q1AO8ugWs119/PUyYMKEkTJVbsuIDFnOwoHx9IN+oByjqAV7dApbKMkRV408QRrCg6KFCUQ9Q1AO8TALWUOUDVtqDAwAAYNJmiFwFLEawoOihQlEPUNQDvMwC1t69e8OcOXPC8OHD42KPbdtA7d+/P9x7772hqakpjBs3LixZsiS89957hf1+XtdALkv6gMUcLChfH8g36gGKeoCXScDas2dPvG2DD0C2baAhq62tLezcuTOcP38+dHV1haVLl4aFCxcW9g8kUHn+BGEEC4oeKhT1AEU9wMskYLW0tITW1tZw6NChcOHChdDT0xPefPPNwvbBsNew0axELQJW2oMDAABg0maImgQsuyR4+vRpvzlus32DsWPHjjiqlbCANXr06Ph6U6dODevXrw/Xrl2TZ5TyAYsRLCh6qFDUAxT1AG9IBaxTp04NKmAdPXo0jB8/Phw7dszvCleuXAlHjhyJI2PLly/3u6P29vYYrtatW1e0feLEiXF7cuLYf1nP7/rzzz9fdT/r+VqnHljXdeqBdb+eScCyCe16idAWe2yXCG1fGhaOLFwdPHjQ7ypiga65udlvLmIHRzGCBZWcOIChHqCoB3iZBCybyH69k9zNtm3b4icIOzo6/K4SZ86cCWPHjvWbi/iAlfbgAAAAmLQZoiYBy1iQslGs5DYN9jhNuHruuefiV+8kXyDtLVq0KF4avHTpUmyzYMGCsGzZMt+siA9YjGBB0UOFoh6gqAd4mQWs6+VHv5LFLjcau4XDrFmzYnibPHlyWL16dbh8+bJ7lWI+YHEfLChfH8g36gGKeoB3wwas94M/QRjBgqKHCkU9QFEP8AhYwgestAcHAADApM0QuQpYjGBB0UOFoh6gqAd4BCzhAxZzsKB8fSDfqAco6gEeAUv4E4QRLCh6qFDUAxT1AC+TgDWY7wmsBx+w0h4cAAAAkzZD1CRg2a0T+vtewCz4gMUIFhQ9VCjqAYp6gJdJwLL7Ux0/ftxvzpwPWMzBgvL1gXyjHqCoB3iZBCz7ihsLWfYlzb29vX53ZvwJwggWFD1UKOoBinqAl0nA8ndf90tWfMBKe3AAAABM2gyRq4DFCBYUPVQo6gGKeoCXScAaqnzAYg4WlK8P5Bv1AEU9wCNgCX+CMIIFRQ8VinqAoh7gZRawNm/eHKZMmRIaGxsL22bOnBk6OjqkVX35gJX24AAAAJi0GaImAWvnzp1l51y98MIL4bHHHpOW9eUDFiNYUPRQoagHKOoBXiYBa/bs2eGRRx4JXV1dRQGrs7MzjmplxQcs5mBB+fpAvlEPUNQDvEwCVlNTU+ju7o6PNWBdvHgxDBs2rLBeb/4EYQQLih4qFPUART3AyyRgjRw5Mpw8eTI+1oB1+PDhMHr06MJ6vfmAlfbgAAAAmLQZoiYBa968eaGtrS2cOHEiBiy7VPjaa6+FSZMmhcWLF/vmdeMDFiNYUPRQoagHKOoBXiYB68CBA/HTg/4Go3Z50L4+Jys+YDEHC8rXB/KNeoCiHuBlErDM/v374yjW8OHD42KjRYcOHfLN6sqfIIxgQdFDhaIeoKgHeJkFrKHIB6y0BwcAAMCkzRC5CliMYEHRQ4WiHqCoB3iZBax9+/bFye533HFHXOyxXTbMkg9YzMGC8vWBfKMeoKgHeJkErJdeeqlkgnuyvPzyy7553fgThBEsKHqoUNQDFPUAL5OAZbdjaG1tjZPaL1y4EHp6euJj2zZ58mTfvG58wEp7cAAAAEzaDFGTgGWfGjx9+rTfHLfZvoGwy4n33ntvvCv8uHHjwpIlS8J7771X2N/X1xdWrFgRRo0aFZdVq1bFbdX4gMUIFhQ9VCjqAYp6gJdJwJo2bVrZgHXq1KkwY8YMv7ksu8WDfWn0+fPn441Kly5dGhYuXFjYv3Hjxvhadsd4W+zxpk2b5BVK+YDFHCwoXx/IN+oBinqAl0nA2rJlS9ElQlvscUtLS5yfNRh2mdFGsxL2Wrt37y6s22P7mdX4E4QRLCh6qFDUAxT1AK9uActPZq+2DMaOHTviqFbCwpaNbiVslKu5ubmwXo4PWGkPDgAAgEmbIYZkwLKv1xk/fnw4duxYYVtDQ0Po7e0trNtj+3qectrb22O4WrduXdH26dOnx+1Jz8T+y3p+13ft2lV1P+v5WqceWNd16oF1v163gPV+sXBk4ergwYNF22sxgsUcLChfH8g36gGKeoB3Qwesbdu2xU8QdnR0+F3MwULNJT0TwFAPUNQDvEwCVmdnZwxAt912W8nlwYFeInzuuefChAkT4muVs2HDhuv+FGHagwMAAGDSZoiaBKw5c+bEIGXzpHy4GmjA8s9JFvtEoknug2WXBW1ZuXIl98HCdaGHCkU9QFEP8DIJWHYz0VdeeSVcvXrV78qUD1jMwYLy9YF8ox6gqAd4mQQs+6qc7u5uvzlz/gRhBAuKHioU9QBFPcDLJGCtWbMmLF68OHzjG98oupVC1nzASntwAAAATNoMUZOAZZ/o83On0s7Bej/4gMUIFhQ9VCjqAYp6gJdJwLrrrrtKQtVQDFjMwYLy9YF8ox6gqAd4mQSsYcOGxWK8dOmS35Upf4IwggVFDxWKeoCiHuBlErA+9KEP3RCT3NMeHAAAAJM2Q9QkYG3durUwyX0o3arBByxGsKDooUJRD1DUA7xMApafc+WXrPiAxRwsKF8fyDfqAYp6gEfAEv4EYQQLih4qFPUART3AyyRgDVU+YKU9OAAAACZthshVwGIEC4oeKhT1AEU9wMskYPlLgn7Jig9YzMGC8vWBfKMeoKgHeAQs4U8QRrCg6KFCUQ9Q1AO8TAKWZ99H2NHREWbMmBFee+01v7tufMBKe3AAAABM2gzxvgSsxFtvvRXa2tr85rrxAYsRLCh6qFDUAxT1AG9IBayenp7Q3NzsN9eND1jMwYLy9YF8ox6gqAd4QyZg2fcSrl27Ntxxxx1+V934E4QRLCh6qFDUAxT1AC+TgGUT2RsaGkJjY2Nc7HEywf2f//mfffO68QEr7cEBAAAwaTNEzQKWX2677bYwd+7c8M477/jmdeMDFiNYUPRQoagHKOoBXiYBa6jyAYs5WFC+PpBv1AMU9QCPgCX8CcIIFhQ9VCjqAYp6gJdJwDp58mS8HDhs2LCSS4VD6UajaQ8OAACASZshahKwFi1aVBKqhmLAYgQLih4qFPUART3AyyRgjRo1Kjz11FPhwoULoa+vz+/OjA9YzMGC8vWBfKMeoKgHeJkELLuZqIWrocafIIxgQdFDhaIeoKgHeJkErJaWlnD8+HG/OZX+Lin6y46V2ikfsNIeHAAAAJM2Q9QkYFmQsS92ti94ti96vh6VglOl7dX4gMUIFhQ9VCjqAYp6gJdJwPIjS35Jo1L7Stur8QGLOVhQvj6Qb9QDFPUA76YOWKNHjw7Dhw8PU6dODevXrw/Xrl3zzYr4E4QRLCh6qFDUAxT1AC+TgFVLlQJW4sqVK+HIkSOhtbU1LF++3O+O2tvbY7hat25d0XYLWLY9OXHsv6yzzjrrrLPOOuv9rd/0AStx+vTp+OnFauzgKEawoJITBzDUAxT1AK9uAeu+++4bUAFaG2s7UAMNWGfOnAljx471m4v4gMUcLChfH8g36gGKeoBXt4BlQaihoSHcc8894cUXXwzf+ta3wqVLl+Jij7/85S+HBQsWxDYDDU2mUlu7W7xdGrTX7+zsjK+9bNky36yIP0EYwYIaSAcB+UE9QFEP8OoWsJ5++ul4B3c/od0vyV3e++Of54PWzp07w6xZs+Ik98mTJ4fVq1eHy5cvF7XxfMBKe3AAAABM2gwx6IBlbDRp69at4cEHHwyTJk2K4ef222+Pj+0Xefnll2ObrPiAxQgWFD1UKOoBinqAV9eANdT5gMUcLChfH8g36gGKeoBHwBL+BGEEC4oeKhT1AEU9wCNgCR+w0h4cAAAAkzZD5CpgMYIFRQ8VinqAoh7gEbCED1jMwYLy9YF8ox6gqAd4BCzhTxBGsKDooUJRD1DUAzwClvABK+3BAQAAMGkzRM0C1ubNm8OUKVNCY2NjYdvMmTNDR0eHtKovH7AYwYKihwpFPUBRD/AyCVh2l/Vyd2B/4YUXwmOPPSYt68sHLOZgQfn6QL5RD1DUA7xMAtbs2bPDI488Erq6uooCln1noI1qZcWfIIxgQdFDhaIeoKgHeJkErKamptDd3R0fa8C6ePFiGDZsWGG93nzASntwAAAATNoMUZOANXLkyHDy5Mn4WAPW4cOHw+jRowvr9eYDFiNYUPRQoagHKOoBXiYBa968eaGtrS2cOHEiBiy7VPjaa6/FL31evHixb143PmAxBwvK1wfyjXqAoh7gZRKwDhw4ED89qBPdbbHLg0ePHvXN68afIIxgQdFDhaIeoKgHeJkELLN///44ijV8+PC4WJg5dOiQb1ZXPmClPTgAAAAmbYaoWcAainzAYgQLih4qFPUART3AI2AJH7CYgwXl6wP5Rj1AUQ/wMglYNt/qtttuC2+88YbfVfSpwnrzJwgjWFD0UKGoByjqAV5mAevWW2+NIWvXrl0l+7LiA1bagwMAAGDSZoiaBSwLMxay7JODu3fvLtqXFR+wGMGCoocKRT1AUQ/wMgtYZvv27XEUy0LWnj17ivZlwQcs5mBB+fpAvlEPUNQDvEwDlklC1u233x727t07pAIWI1hQ9FChqAco6gFe5gHLvP766zFk2f2w/L568gEr7cEBAAAwaTPE+xKwzI4dO2LIKrevXnzAYgQLih4qFPUART3AyyRgDVU+YDEHC8rXB/KNeoCiHuDdsAEr+f7CSiNefX19YcWKFWHUqFFxWbVqVdxWjT9BGMGCoocKRT1AUQ/w6hawNAxpOCq3pFGp/caNG8OMGTPCyZMn42KPN23a5JsV8QEr7cEBAAAwaTPEDROwWlpaiu6vZY9bW1ulRSkfsBjBgqKHCkU9QFEP8OoWsN4vlQJWU1NTOH/+fGG9q6srNDc3S4tSPmAxBwvK1wfyjXqAoh7g3bQBq6GhIfT29hbW7XFjY6O0+K729vZ4cqxbt65o+/Tp0+P2pGdi/2U9v+v2tU7V9rOer3XqgXVdpx5Y9+uZBiwbVfroRz8aRo4cGcaMGROeeOKJcPXqVd+sqkoBqxYjWGkPDgAAgEmbIa4rYN19991F86AefPDBkvlXzzzzjDyjf5UCFnOwUGtJzwQw1AMU9QCvrgHrzjvvLISYnp6e+B2EFpA+85nPhO7u7vCf//mfqec9VQpYGzZsuO5PEab9XXBz8/WBfKMeoKgHeHUNWBao3n333fjY7txu4cgu5V27di1uu3jxYvxOwoHwI18+aCX3wbLLgrasXLmS+2DhutBDhaIeoKgHeHUNWPZVOJcuXYqPP/e5z8VQ9PGPf7yw30axrE1WfMBKe3AAAABM2gxxXQFrypQp8QagFqQ+9KEPxYC1b9++wv6jR4+G0aNHyzPqywcsRrCg6KFCUQ9Q1AO8ugasNWvWFF3Ss08O6q0Unn322XDXXXfJM+rLByzmYEH5+kC+UQ9Q1AO8ugYsC1M2F2rChAnhjjvuCNu3by/ab+Fq8eLFRdvqyZ8gjGBB0UOFoh6gqAd4dQ1YQ50PWGkPDgAAgEmbIXIVsBjBgqKHCkU9QFEP8AhYwgcs5mBB+fpAvlEPUNQDPAKW8CcII1hQ9FChqAco6gEeAUv4gJX24AAAAJi0GSJXAYsRLCh6qFDUAxT1AI+AJXzAYg4WlK8P5Bv1AEU9wCNgCX+CMIIFRQ8VinqAoh7gEbCED1hpDw4AAIBJmyFyFbAYwYKihwpFPUBRD/AIWMIHLOZgQfn6QL5RD1DUAzwClvAnCCNYUPRQoagHKOoBHgFL+ICV9uAAAACYtBkiVwGLESwoeqhQ1AMU9QCPgCV8wGIOFpSvD+Qb9QBFPcAjYAl/gjCCBUUPFYp6gKIe4BGwhA9YaQ8OAACASZshchWwGMGCoocKRT1AUQ/wCFjCByzmYEH5+kC+UQ9Q1AM8ApbwJwgjWFD0UKGoByjqAR4BS/iAlfbgAAAAmLQZIlcBixEsKHqoUNQDFPUA76YNWLfcckvJ0h8fsJiDBeXrA/lGPUBRD/Bu6oCVlj9BGMGCoocKRT1AUQ/wCFjCB6y0BwcAAMCkzRA3VMAaPXp0GD58eJg6dWpYv359uHbtmm9WxAcsRrCg6KFCUQ9Q1AO8mzZgJa5cuRKOHDkSWltbw/Lly/3uqL29PYardevWFW2fOHFi3J6cOPZf1vO7/vzzz1fdz3q+1qkH1nWdemDdr9/0AStx+vTp0Nzc7DcXsYOjGMGCSk4cwFAPUNQDvNwErDNnzoSxY8f6zUV8wEp7cAAAAEzaDHHDBKxFixbFS4OXLl0KnZ2dYcGCBWHZsmW+WREfsBjBgqKHCkU9QFEP8G7agLVz584wa9asOMl98uTJYfXq1eHy5cu+WREfsLgPFpSvD+Qb9QBFPcC7aQPWYPgThBEsKHqoUNQDFPUAj4AlfMBKe3AAAABM2gyRq4DFCBYUPVQo6gGKeoBHwBI+YDEHC8rXB/KNeoCiHuARsIQ/QRjBgqKHCkU9QFEP8AhYwgestAcHAADApM0QuQpYjGBB0UOFoh6gqAd4BCzhAxZzsKB8fSDfqAco6gEeAUv4E4QRLCh6qFDUAxT1AI+AJXzASntwAAAATNoMkauAxQgWFD1UKOoBinqAR8ASPmAxBwvK1wfyjXqAoh7gEbCEP0EYwYKihwpFPUBRD/AIWMIHrLQHBwAAwKTNELkKWIxgQdFDhaIeoKgHeAQs4QMWc7CgfH0g36gHKOoBHgFL+BOEESwoeqhQ1AMU9QCPgCV8wEp7cAAAAEzaDJGrgMUIFhQ9VCjqAYp6gEfAEj5gMQcLytcH8o16gKIe4BGwhD9BGMGCoocKRT1AUQ/wCFjCB6y0BwcAAMCkzRC5CliMYEHRQ4WiHqCoB3gELOEDFnOwoHx9IN+oByjqAR4BS/gThBEsKHqoUNQDFPUAj4AlfMBKe3AAAABM2gxxwwSsvr6+sGLFijBq1Ki4rFq1Km6rxgcsRrCg6KFCUQ9Q1AO8mzZgbdy4McyYMSOcPHkyLvZ406ZNvlkRH7CYgwXl6wP5Rj1AUQ/wbtqA1dLSEnbv3l1Yt8etra3SopQ/QRjBgqKHCkU9QFEP8G7agNXU1BTOnz9fWO/q6grNzc3SopQPWGkPDgAAgEmbIW6YgNXQ0BB6e3sL6/a4sbFRWnxXe3t7DFfr1q0r2j59+vS4PemZ2H9Zz+/6rl27qu5nPV/r1APruk49sO7Xb9qAVYsRLOZgQfn6QL5RD1DUA7ybNmAxBwu1lvRMAEM9QFEP8G7agLVhw4br/hRh2oMDAABg0maIGyZgJffBssuCtqxcuZL7YOG60EOFoh6gqAd4N23AGowDBw4UrT/88MPxALGwsLCwsLCwpFksQ6RxUwcsAACALBCwAAAAaoyABQAAUGO5Clj2SUSb+M7CYovdiNZvY8nvQj2w6EI9sPjFvhM5jVwFLDtAQIJ6gKIeoKgHeGlrIlcBy3+qEPlGPUBRD1DUA7y0NZGrgAUAAFAPBCwAAIAaI2ABAADUWG4C1i233FJYkF/JVy6NGjUqLqtWrer3K5dwc+PfBqj9+/eHe++9NzQ1NYVx48aFJUuWhPfee883Q07s27cvzJ8/v1APjz76aDh37pxvVlZuAlaCf0TzzT5mm/ZLw5EP/NsA09bWFnbu3BnOnz8furq6wtKlS8PChQt9M+TEvHnzwvbt28PZs2dDT09PWLNmTdw2EAQs5EpLS0vYvXt3Yd0et7a2SgvkFf82oBx7U7XRC8BcuHAhDB8+3G8ui4CFXLF/KK1nmrAeanNzs7RAXvFvA8rZsWNHHNUCLl68GNauXTvgEU0CFnKloaEh9Pb2FtbtcWNjo7RAXvFvA7yjR4+G8ePHh2PHjvldyJlknuaYMWPC22+/7XeXddMGrEoTV/068oURLFTCvw1Q7e3tMVwdPHjQ70JO2eXiJ598csAjmjdtwKqEf0TzjTlYqIR/G5DYtm1b/MRYR0eH34Wcs5A1YsQIv7ksAhZyxb7wm08Rohz+bYB57rnnwoQJE0JnZ6ffhRxavHhxvFR8+fLlcPr06fD4448zB8vTS4blLh0iH5L7YNllQVtWrlzJfbByzv+7wL8N+eZrIVns02PIH7tlx6xZs+InBy142207uru7fbOychOwAAAA6oWABQAAUGMELAAAgBojYAEAANQYAQsAAKDGCFgAAAA1RsACAACoMQIWAABAjRGwAGRqsDf3HOzzKqn1612PofS7ABgcAhaAguSNvaGhIRw/frxon63rna1rZbCvN9jnVeJfz6/Xyt69e+PXb9h33d12221h5MiRYdKkSWHRokWFNu/XzwZQPwQsAAUaoB5++OGifR/72Mdu6oDlvR+v/5nPfCa+5pIlS8K3vvWtcOXKlfDtb387vPLKK2HevHmFdu/HzwZQXwQsAAXJG/uYMWNCY2Nj/EJsY/+1ddte7s3fRmXmzJkTv6/LltbW1rjNe+mll8LkyZNjG/uibVv3r+fXK23368a+qNe22Qjc2LFjw7/927+Fnp6ewv7kORZoWlpawogRIwqvoa+XPNbF3H333YXnq69+9atx+1133VW0XSV/q45UVTKYv+3dd98Njz76aBg/fnwYNmxYHBWzUHzw4MFUbQDUBgELQEHyxv75z38+/vdTn/pU3P7JT34yridv8vrmb0HK3vQtsJw6dSp+47w9tm0asr72ta/F51n4sja22GP/ekmI8Mq18yHkP/7jP0JnZ2f85vsXX3wx7v/0pz9d2J88Z+bMmeHYsWPh2rVrJfsqrZvNmzfHbT4kJcfn2WefLdqu/umf/im2efPNN/2uEuV+dn9/29y5c+O2119/PVy6dCm8/fbb8fe1L6pN0wZAbRCwABQkb+z25mujJLfffnsMIvZfW7ft/s0/CUmHDh0qbLMQYdtsVCvxkY98pKSdPfavZ49ttMwr107XPQtPtn/ChAmFbclz/vu//1taFu+rtG4s3IwaNSrOneru7o7b+vr6wt/93d/FUGgjRJXYqJ29XvK8asr9bFXub0tG42w0yn6ncgbSBkBtELAAFOgb+xe+8IX4OLks+MUvfrGkjUmCw4ULFwrb7NKVbbN9CQsmldrp69njwQSsd955JzzwwAMxCFrYSfbraFiyrbe3t7DN76u0nvjc5z4Xt2/YsCGud3R0xPX58+e7lsWuJ2AN5G+zMJtst581ffr0OOfr7NmzqdoAqA0CFoACfWO30Rr7pJut239t3bcx5QKWPU7exBPlAlbSTl/PBwdjgahcO11va2uL61/60pfi5PGBPEf5fX49YfPR7PdLRudWr14d29mltmrsMpy1G8wlwoH8bXbJ9ROf+EQc1Ur22aKjiANpA6A2CFgACvyb9vr16wtv7JXalLtEmFz60zfuZP5PuXb6enb5zdbtcmQiGSXSdn49ufyVPO+tt94qaePXld+XjBSVc//998f9NrI0derUGCR1wnk51zPJfSB/m7Lf5Stf+Urcb88tZyBtAAweAQtAQbU37YRvk0xy95PX/SR3e2zP8+386yWjNc8880wc4bL7b9knDn07vz579uy4vnXr1tDV1RXuueeekjZ+Xfl9yeidTSz33njjjbjPbrdg/33wwQd9k7KWLVtWeJ7dpsFGoiykbd++vegSo/9dBvK32QcL7NON9nr2urt37477FyxYkKoNgNogYAEo8G/a5ZRr42/TYG/ke/bsKWpj7DKa3RrA2kybNi1s2bKl5PXsEpyN8tglxb/927+Nr/Xqq6+WtPPrFoSsrd1+wC6BPf/88yVt/Lry++x3vfPOO0u2G5sgbn9Hsm/Xrl1F+6vRG43eeuut8VjY72ujYgn/Mwfytx0+fDjecuGDH/xgoZ1dDjx37lyqNgBqg4AFAINgI2wWcOxDAFevXvW7AeQcAQsAUrK5UDYKZQFrzZo1fjcAELAAIA2bK5WMXD3xxBOMXgEoi4AFAABQYwQsAACAGiNgAQAA1BgBCwAAoMYIWAAAADVGwAIAAKgxAhYAAECNEbAAAABq7P8Dvg9U4YV/2R4AAAAASUVORK5CYII=&quot; WIDTH=&quot;600&quot; HEIGHT=&quot;400&quot; BORDER=&quot;0&quot; USEMAP=&quot;#chart&quot;>&lt;/IMG>&lt;br />&lt;br />&lt;h2> Algorithm: &lt;/h2>Vincent D Blondel, Jean-Loup Guillaume, Renaud Lambiotte, Etienne Lefebvre, &lt;i>Fast unfolding of communities in large networks&lt;/i>, in Journal of Statistical Mechanics: Theory and Experiment 2008 (10), P1000&lt;br />&lt;br />&lt;br />&lt;h2> Resolution: &lt;/h2>R. Lambiotte, J.-C. Delvenne, M. Barahona &lt;i>Laplacian Dynamics and Multiscale Modular Structure in Networks 2009&lt;br />&lt;/BODY> &lt;/HTML>"/><report class="org.gephi.statistics.plugin.WeightedDegree" value="&lt;HTML> &lt;BODY> &lt;h1>Weighted Degree Report &lt;/h1> &lt;hr>&lt;br> &lt;h2> Results: &lt;/h2>Average Weighted Degree: 8.116&lt;br />&lt;br />&lt;IMG SRC=&quot;data:image/png;base64,iVBORw0KGgoAAAANSUhEUgAAAlgAAAGQCAYAAAByNR6YAABJ6UlEQVR4Xu3dC3CV9Z3/cfd+md2dve/O3mbvs7O32Z3Z2Z29zG5ALW4EbxkiotZtC7WVi1VAkNrVFbDCX6pW23pBFm21KVoNrOvIatlqoaDdElEGLKDlolEUDQRCUWx+fz9P+hye8835nfN9knPyfHLyec08Q55LkneenJAvTx5OTgkiIiIiUlen2A0iIiIiMjwasERERETqTAOWiIiISJ1pwBIRERGpMw1YMuaccsopZcsP//APh5/4iZ8Iv/IrvxL+/M//PLS3t4f77rsvvPPOO/ZVJYd6nGf7NphUa6u2r0isXSLNSF9hMubYbzKx5Td/8zfD008/bV9dnOz5jC3VzrM9djjq+bag2turtq8RvO/Pe5yIDJ++wmTMqfRN5t133w0vvfRSWLZsWfi5n/u50r4f/dEfDevWrTNvQTzqcZ4rvY2hqufbgmpvr9q+RvC+P+9xIjJ8+gqTMafWN5lvfetbyY+y0v2/+Iu/GHp6euxhUgPbea7VU08j+b5gpN+fiNSmr0QZczzfjK644oqyY2644QZ7SNi1a1eYPXt2+LM/+7PwMz/zM+HHf/zHw+/8zu+EqVOnhs2bN9vDEydOnAhLly4Nf/iHf5gMF3/0R38Ubr755tDf31+1y+47fvx4uPzyy5P7mXD1J2soXTDU14uxzZXUOs/V3sbXvva1MHny5PC7v/u74Sd/8ieTBef19NNPD9dff33Ytm1bxbcRW1J2e+xc2+Oy7D58fvF5/uM//uPk8/4Hf/AHyceKx0O116u1z26LLdXeRtbzzz8fpk2bljwuf+qnfqp0Tj/ykY8k+yqxbxMf66233pq8Hh5D+PP222+3rybS9AZ/hYk0OfsNoZKNGzeWHfOP//iPZfu/+MUvJt987NtKF9zQvWTJkrLXgQsuuGDQsVguu+yyQduy7L4pU6aUXv6hH/qh0nFD7Rrq61Vj30Yltc5z7G3ceeedg/ZVWiq9jdiSsttj59oel2X3Vfr8YsHjodrr1dpnt8WWam8jhXP6Yz/2Y4OOSRfswzGWPW7WrFmDtmH5yle+Yl9VpKlV/ltPpInZv/grwY+qssf80i/9UmkffrT1Iz/yI6V9//zP/xx2794d3n777XDxxReXvV5nZ2fp9R588MGyfX/6p38adu7cmSx/8id/UrXL7vvt3/7t5Mbw7BWQoXYN9fVqsc2VVDvPEHsbuLKW3X711VeHAwcOhIMHDyYfD4ZB/E/FrNjbsuxxlc51peOq7UMLPs84r3g5u++rX/1qxdfLDnN2X633FxM7DoMuhuh0e6wXx3zzm9/MvMXBb/Mf/uEfQnd3d7jxxhvLtv/d3/1d2euJNLv4V6JIk7LfECrBN9PsMfjXewo/lsruy/7oBN/ks/v+5V/+pbRvwoQJZfuywwq+yVbrsvtWr15dth+G2jXU16vFNldS7TxD7G3gR0/pNtws7xF7W5Y9rtK5BntctX1r1qwp7cPL2X1nnHFGxdfD0Jtl36Z3X1bsuPPOO69se7VeHJtl3+aTTz6ZbMeAnt3+C7/wC2WvJ9Ls4l+JIk3KfkOoxH5z+OVf/uXSvl/7tV8b9DZiy8/+7M+WXg9XZ7L7MLykXn/99UGvm2X3ZV83NdSuob5eLfZ1K6l2niH2Nv7mb/6mbHtra2u45pprwsMPPxzefPPNzFs4Kfa2LHtcpXMN9rhq+954443SPvu5zn7M2e0jOWD96q/+atn2ar14vGTZt4nPKbz33nuD9omMJXrEy5jj+Ut/w4YNZcf80z/9U2kfbnS2b6Paksr+GA4LnrIghSfbjL0e2H24kdgaatdQX68Wz+tVO88QexvPPvts+PVf//VB+7HgPE+cOHHQoGWPi7HHVTrXYI+rti/7ucbL2X2xG+ezA1be/wQREzvOPgaq9da6ypg9X3afyFiiR7yMOZ6/9PG/xrLHZP93m/3XPu438bBXsLIDgL1KYLuq7UsNtWuor1eLp7naeYZqb6Ovry/58R3eBn78iqtr2WPPPvvssuOrva2sehxn92WvCNkfu8auYGXvwXrrrbcGvc2savuyYsfZx0C13lpXsLz7RJqdHvEy5tT6Sx83SWfv8bHPz3TOOeeUvf6KFSsyrx2He22yr/ff//3fpX1578GqZKhdQ329Wmo11zrPUOttZL388stlx9p7s7I3cWPBj7Aq8b7PasfZfWvXri3tw8vZfRgOUz//8z9ftu/QoUPJdtzXZN9m1nA/tnPPPbdse7XeWvdgefeJNDs94mXMqfSXPm62xjdozzOMf+Mb30iuLqTH4MoU7v3p7e1N/rX/zDPPhMWLFw/6X2x2iPqrv/qr5FnN8fxT+B+FlbpS1falhto11NerpVJznvMMld4G4NzhuZaee+655J6fY8eOhXvvvbfsWDzXVNZv/MZvlO3/n//5n4o//ou9T6vacXbfX/zFXySfZ3y+//Iv/7Js30MPPVR6vb/9278t27d8+fLw2muvJT86tW8za7gfG35Um30MxHoxyOF/HGbF3matfSLNTo94GXPsX/qx5bd+67eivyPvc5/73KD7ViotVvY5lbJLpedJyqq2L2uoXUN9vWrs68aWaufZHhvbbhcMC3hur6wrr7xy0HH27UK1fVnVjrP7Kn1+seAXXmd9+ctfHnQMlkrPLZVVj4+t1mMA+z7/+c+XvQ7Y47z7RJqdHvEy5ti/9PHNGD+qwpUbXKXBNz18c8aN59Xg6Qw++tGPJs/O/dM//dPJM1/jqsmpp56aPFv7iy++aF8luYKD5wfCcemzXH/mM58Jr7zySlkTflSUZZurGUoXDPX1YmzzUM6zfRsptKBp/Pjx4fd+7/eSZ0fHgmd1xxCLKzIW3s91112XPFM9PrZKbxdi79Oqdpzdh6tJ+DzjGdJxDn7/938/uSqYvZk8lT4LOm4mx/m/5ZZbat7kXq+PDVcE8azteL/ps+Oj9UMf+lCyr5Jqb7PaPpFmp0e8CIH//M//LPtGhF/3IiIio5cGLJERhOdvwk3kuAKD+4b2798f7r777uRJGLMDVqX7kUREZPTQgCUyguyPTOyCH3N94QtfsK8mIiKjjAYskRGE+1iuuOKK8Nd//dfJ0xLgxmHck/T3f//3YeHChcn/sBMRkdFPA5aIiIhInWnAEhEREakzDVgiIiIidaYBS0RERKTONGCJiIiI1JkGLBEREZE604AlIiIiUmcasERERETqTAOWiIiISJ1pwBIRERGps6YesLq6usrW58yZE6677jqq5ROf+MSgbUUvjE1YGLvU5F8YuxibsDB2qcm/MHYxNmFh7Io1LV68uGymqIVmwNqyZUuYN29eaG1tDW1tbWHZsmXh8OHD9rDE7NmzQ0tLi908yNe//vWy9X/7t38rW2dgGxkwNgFjl5r8GLsYm4CxS01+jF2MTcDYFWvCkJXHKXZDUTA0bdy4MRw6dCj09PSE5cuXhwULFtjDwuOPPx5mzJgxpAELUymb7373u3ZT4RibgLFLTX6MXYxNwNilJj/GLsYmYOyKNY3aAcvq6+tLrmZl9fb2hvb29rBv374hDVh5T46IiIgI5J0haAesDRs2JFe1snBVq6OjI3l5KAOWrmD5MDYBY5ea/Bi7GJuAsUtNfoxdjE3A2BVraooBa+fOnWHy5Mlh165dpW3bt29PfjTY39+frFcbsHBzO4ardBhLTZkyJdmenjz8GV1/4IFwbOHC8ExnZ+X9dVpftWpV1f1FrHe+/zFX21/UOrqq7S9iXZ8//7o+f/51+6fdX8S6Pn/+dfun3V/EOuPnD+uMf1/ZP9P9o37AwnCE4Wrr1q1l2zFc7d27t7RebcBK4eRkua9gvT/ghYsuCu+HhLB0qd1bV+knjwljEzB2qcmPsYuxCRi71OTH2MXYBIxdsaZRPWCtX78++R+EO3bssLuSgarSUo0dsNwn59ChEC65ZGDIWrPG7hUREZExxj1D/ADNgLV69erkBvY9e/bYXRXVGq7ADljuK1hw9GgImStmjRKblIvE2ASMXWryY+xibALGLjX5MXYxNgFjV6xp1A5Y9spUuhw7dswemhjKgKXnwfJhbALGLjX5MXYxNgFjl5r8GLsYm4CxK9Y0agesRrAnKdcVrBESm5SLxNgEjF1q8mPsYmwCxi41+TF2MTYBY1esSQNWhh2w8p4cEREREcg7Q4ypAUtXsHwYm4CxS01+jF2MTcDYpSY/xi7GJmDsijVpwMqwA5buwfJhbALGLjX5MXYxNgFjl5r8GLsYm4CxK9akASvDniRdwfJhbALGLjX5MXYxNgFjl5r8GLsYm4CxK9akASvDDlh5T46IiIgI5J0hxtSApStYPoxNwNilJj/GLsYmYOxSkx9jF2MTMHbFmjRgZdgBS/dg+TA2AWOXmvwYuxibgLFLTX6MXYxNwNgVa9KAlWFPkq5g+TA2AWOXmvwYuxibgLFLTX6MXYxNwNgVa9KAlWEHrLwnR0RERATyzhBjasDSFSwfxiZg7FKTH2MXYxMwdqnJj7GLsQkYu2JNGrAy7ICle7B8GJuAsUtNfoxdjE3A2KUmP8YuxiZg7Io1acDKsCdJV7B8GJuAsUtNfoxdjE3A2KUmP8YuxiZg7Io1acDKsANW3pMjIiIiAnlnCJoBa8uWLWHevHmhtbU1tLW1hWXLloXDhw+791diByxdwfJhbALGLjX5MXYxNgFjl5r8GLsYm4CxK9Y0ages2bNnh40bN4ZDhw6Fnp6esHz58rBgwQL3/krsgKV7sHwYm4CxS01+jF2MTcDYpSY/xi7GJmDsijWN2gHL6uvrS65WxdTaD/Yk6QqWD2MTMHapyY+xi7EJGLvU5MfYxdgEjF2xpqYZsDZs2JBctYqptR/sgJX35IiIiIhA3hmCcsDauXNnmDx5cti1a5fdlai1P2UHLF3B8mFsAsYuNfkxdjE2AWOXmvwYuxibgLEr1jTqB6yurq5keNq6davdlai1H3AMhquOjo6y7VOmTEm2pycPfxa9vmrVqqr7i1jv7Oysur+odXRV21/Euj5//nV9/vzr9k+7v4h1ff786/ZPu7+IdcbPH9YZ/76yf6b7R/WAtX79+uR/CO7YscPuStTab+HkZOkKlg9jEzB2qcmPsYuxCRi71OTH2MXYBIxdsaZRO2CtXr06tLe3hz179thdiVr7K7EDVt6TIyIiIgJ5ZwiaAaulpaXicuzYMdf+SuyApStYPoxNwNilJj/GLsYmYOxSkx9jF2MTMHbFmkbtgNUIdsDS82D5MDYBY5ea/Bi7GJuAsUtNfoxdjE3A2BVr0oCVYU+SrmD5MDYBY5ea/Bi7GJuAsUtNfoxdjE3A2BVr0oCVYQesvCdHREREBPLOEGNqwNIVLB/GJmDsUpMfYxdjEzB2qcmPsYuxCRi7Yk0asDLsgKV7sHwYm4CxS01+jF2MTcDYpSY/xi7GJmDsijVpwMqwJ0lXsHwYm4CxS01+jF2MTcDYpSY/xi7GJmDsijVpwMqwA1bekyMiIiICeWeIMTVg6QqWD2MTMHapyY+xi7EJGLvU5MfYxdgEjF2xJg1YGXbA0j1YPoxNwNilJj/GLsYmYOxSkx9jF2MTMHbFmjRgZdiTpCtYPoxNwNilJj/GLsYmYOxSkx9jF2MTMHbFmjRgZdgBK+/JEREREYG8M8SYGrB0BcuHsQkYu9Tkx9jF2ASMXWryY+xibALGrliTBqwMO2DpHiwfxiZg7FKTH2MXYxMwdqnJj7GLsQkYu2JNGrAy7EnSFSwfxiZg7FKTH2MXYxMwdqnJj7GLsQkYu2JNGrAy7ICV9+SIiIiIQN4ZgmbA2rJlS5g3b15obW0NbW1tYdmyZeHw4cOl/f39/eGOO+4IkyZNSpa77ror2VaNHbB0BcuHsQkYu9Tkx9jF2ASMXWryY+xibALGrljTqB2wZs+eHTZu3BgOHToUenp6wvLly8OCBQtK+9euXRumT58euru7kwUvP/roo5m3MJgdsHQPlg9jEzB2qcmPsYuxCRi71OTH2MXYBIxdsaZRO2BZfX19ydWs1IwZM8LmzZtL63h55syZpfVK7EnSFSwfxiZg7FKTH2MXYxMwdqnJj7GLsQkYu2JNTTNgbdiwIbmqlcKwhatbKVzlmjhxYmm9Ejtg5T05IiIiIpB3hqAcsHbu3BkmT54cdu3aVdo2bty4cOLEidI6Xh4/fnxpPaurqysZrjo6Osq2T5s2LdmeTqf4s+j1zs7OqvuLWN+0aVPV/UWto6va/iLW9fnzr+vz519Pl9j+Itb1+fOvp0tsfxHrjJ8/rDP+fZUudv+oH7AwHGG42rp1a9n2elzB0j1YPoxNwNilJj/GLsYmYOxSkx9jF2MTMHbFmkb1gLV+/frkfxDu2LHD7tI9WCOIsQkYu9Tkx9jF2ASMXWryY+xibALGrljTqB2wVq9eHdrb28OePXvsrsSaNWuG/b8I854cEREREcg7Q9AMWC0tLRWXY8eOJfvT58HCjwWx3HnnnXoerAZhbALGLjX5MXYxNgFjl5r8GLsYm4CxK9Y0agesRrADlu7B8mFsAsYuNfkxdjE2AWOXmvwYuxibgLEr1qQBK8OeJF3B8mFsAsYuNfkxdjE2AWOXmvwYuxibgLEr1qQBK8MOWHlPjoiIiAjknSHG1IClK1g+jE3A2KUmP8YuxiZg7FKTH2MXYxMwdsWaNGBl2AFL92D5MDYBY5ea/Bi7GJuAsUtNfoxdjE3A2BVr0oCVYU+SrmD5MDYBY5ea/Bi7GJuAsUtNfoxdjE3A2BVr0oCVYQesvCdHREREBPLOEGNqwNIVLB/GJmDsUpMfYxdjEzB2qcmPsYuxCRi7Yk0asDLsgKV7sHwYm4CxS01+jF2MTcDYpSY/xi7GJmDsijVpwMqwJ0lXsHwYm4CxS01+jF2MTcDYpSY/xi7GJmDsijVpwMqwA1bekyMiIiICeWeIMTVg6QqWD2MTMHapyY+xi7EJGLvU5MfYxdgEjF2xJg1YGXbA0j1YPoxNwNilJj/GLsYmYOxSkx9jF2MTMHbFmjRgZdiTpCtYPoxNwNilJj/GLsYmYOxSkx9jF2MTMHbFmkbtgNXS0lJaKunu7g5XX311mDhxYrLgZWyrxg5YeU+OiIiICOSdIWgGrFRswJoxY0ZYsWJFOHLkSLLcfffdybZq7IClK1g+jE3A2KUmP8YuxiZg7FKTH2MXYxMwdsWamnbAmjBhQujr6yut42Vsq8YOWLoHy4exCRi71OTH2MXYBIxdavJj7GJsAsauWFPTDljXXnttWLlyZTh69GhyBeuee+5JtlVjT5KuYPkwNgFjl5r8GLsYm4CxS01+jF2MTcDYFWtq2gHrzTffDOeff37pPi28fPDgQXtYGTtg5T05IiIiIpB3hhg1A9acOXOS+66y92BhWyVdXV3JcNXR0VG2fdq0acn2dDrFn0Wvd3Z2Vt1fxPqmTZuq7i9qHV3V9hexrs+ff12fP/96usT2F7Guz59/PV1i+4tYZ/z8YZ3x76t0sfubdsDSPVgjh7EJGLvU5MfYxdgEjF1q8mPsYmwCxq5YU9MOWPgfg7jvKnsFa+bMmfawMvYk6R4sH8YmYOxSkx9jF2MTMHapyY+xi7EJGLtiTaN2wMo+D1al58Pav39/uOqqq8KZZ56ZLPPnzw+vvvpq2TGWHbDynhwRERERyDtD0AxYjWAHLF3B8mFsAsYuNfkxdjE2AWOXmvwYuxibgLEr1qQBK8MOWLoHy4exCRi71OTH2MXYBIxdavJj7GJsAsauWJMGrAx7knQFy4exCRi71OTH2MXYBIxdavJj7GJsAsauWJMGrAw7YOU9OSIiIiKQd4YYUwOWrmD5MDYBY5ea/Bi7GJuAsUtNfoxdjE3A2BVr0oCVYQcs3YPlw9gEjF1q8mPsYmwCxi41+TF2MTYBY1esSQNWhj1JuoLlw9gEjF1q8mPsYmwCxi41+TF2MTYBY1esSQNWhh2w8p4cEREREcg7Q4ypAUtXsHwYm4CxS01+jF2MTcDYpSY/xi7GJmDsijVpwMqwA5buwfJhbALGLjX5MXYxNgFjl5r8GLsYm4CxK9akASvDniRdwfJhbALGLjX5MXYxNgFjl5r8GLsYm4CxK9akASvDDlh5T46IiIgI5J0hxtSApStYPoxNwNilJj/GLsYmYOxSkx9jF2MTMHbFmjRgZdgBS/dg+TA2AWOXmvwYuxibgLFLTX6MXYxNwNgVa9KAlWFPkq5g+TA2AWOXmvwYuxibgLFLTX6MXYxNwNgVaxq1A1ZLS0tpidm9e3eYO3duOOOMM8LUqVPDE088YQ8pYwesvCdHREREBPLOEDQDVio2YO3fvz+0t7cnQ1Vvb284cOBAWLRokT2sjB2wdAXLh7EJGLvU5MfYxdgEjF1q8mPsYmwCxq5YU9MOWBimHnnkEbu5Kjtg6R4sH8YmYOxSkx9jF2MTMHapyY+xi7EJGLtiTU07YJ177rnhgQceCG1tbWHSpEnhhhtuCEeOHLGHlbEnSVewfBibgLFLTX6MXYxNwNilJj/GLsYmYOyKNTXtgDV+/PiwZMmS0NPTkyzXX399uPHGG+1hia6urmS46ujoKNuOAQvb05OHP7Wuda1rXeta17rWa6037YDV2tqaDFYpvHz22WdnjhgMJydLV7B8GJuAsUtNfoxdjE3A2KUmP8YuxiZg7Io1Ne2ANWvWrEED1jnnnJM5YjA7YOkeLB/GJmDsUpMfYxdjEzB2qcmPsYuxCRi7Yk1NO2A99thjYfHixWU/Ily6dKk9rIw9SbqC5cPYBIxdavJj7GJsAsYuNfkxdjE2AWNXrGnUDljZ58GKPR/WypUrkx8LDvUm97wnR0RERATyzhA0A1Yj2AFLV7B8GJuAsUtNfoxdjE3A2KUmP8YuxiZg7Io1acDKsAOW7sHyYWwCxi41+TF2MTYBY5ea/Bi7GJuAsSvWpAErw54kXcHyYWwCxi41+TF2MTYBY5ea/Bi7GJuAsSvWpAErww5YeU+OiIiICOSdIcbUgKUrWD6MTcDYpSY/xi7GJmDsUpMfYxdjEzB2xZo0YGXYAUv3YPkwNgFjl5r8GLsYm4CxS01+jF2MTcDYFWvSgJVhT5KuYPkwNgFjl5r8GLsYm4CxS01+jF2MTcDYFWvSgJVhB6y8J0dEREQE8s4QY2rA0hUsH8YmYOxSkx9jF2MTMHapyY+xi7EJGLtiTRqwMuyApXuwfBibgLFLTX6MXYxNwNilJj/GLsYmYOyKNWnAyrAnSVewfBibgLFLTX6MXYxNwNilJj/GLsYmYOyKNWnAyrADVt6TIyIiIgJ5Z4gxNWDpCpYPYxMwdqnJj7GLsQkYu9Tkx9jF2ASMXbEmDVgZdsDSPVg+jE3A2KUmP8YuxiZg7FKTH2MXYxMwdsWaRu2A1dLSUlpqmT17tus4e5J0BcuHsQkYu9Tkx9jF2ASMXWryY+xibALGrljTqB2wUrUGp8cffzzMmDGj5nFgB6y8J0dEREQE8s4Qo2rA6u3tDe3t7WHfvn1Vj0vZAUtXsHwYm4CxS01+jF2MTcDYpSY/xi7GJmDsijU19YC1fPny0NHRkbxc7biUHbB0D5YPYxMwdqnJj7GLsQkYu9Tkx9jF2ASMXbGmph2wtm/fnvxosL+/P1mPHZdlT5KuYPkwNgFjl5r8GLsYm4CxS01+jF2MTcDYFWtq2gELw9XevXtL67HjoKurKxmu0qtdKQxY2J6ePPypda1rXeta17rWtV5rvZABq9qwU21fJbHj0/9haJdqcHKydAXLh7EJGLvU5MfYxdgEjF1q8mPsYmwCxq5YE9WAtWfPnui+GO/xnuPsgKV7sHwYm4CxS01+jF2MTcDYpSY/xi7GJmDsijWN6IBlryZVWtra2uyrVWRfr9YAVWs/2JOkK1g+jE3A2KUmP8YuxiZg7FKTH2MXYxMwdsWaaAascePGJcPVunXr7KuNGDtg5T05IiIiIpB3hhjWgJXyXE0qgh2wdAXLh7EJGLvU5MfYxdgEjF1q8mPsYmwCxq5YUyEDFis7YOkeLB/GJmDsUpMfYxdjEzB2qcmPsYuxCRi7Yk2FDFjd3d3h8ssvD6effvqgHxUWeXXLniRdwfJhbALGLjX5MXYxNgFjl5r8GLsYm4CxK9ZUyIC1cOHCQUMV44CV9+SIiIiIQN4Zoi4D1qRJk8J9990Xjh07VnqmdQZ2wNIVLB/GJmDsUpMfYxdjEzB2qcmPsYuxCRi7Yk2FDFgTJ05Mhis2dsDSPVg+jE3A2KUmP8YuxiZg7FKTH2MXYxMwdsWaChmw8GtsXnrpJbu5cPYkVb2C9cwzIVx/PX7Pjt3TULFJuUiMTcDYpSY/xi7GJmDsUpMfYxdjEzB2xZoKGbAwyEyfPj3s2LEjnDhxwu4ujB2wqp6cqVNDmDwZl7nsHhERERnjqs4QFdRlwLI3tdulKHbAqnoFa968EC66KIRrrrF7Gio2KReJsQkYu9Tkx9jF2ASMXWryY+xibALGrliTBqwMO2BVvQfr3XdDePHFEEb4CpxtZMDYBIxdavJj7GJsAsYuNfkxdjE2AWNXrKmQAYuVPUlVr2AVJDYpF4mxCRi71OTH2MXYBIxdavJj7GJsAsauWJMGrAw7YOU9OSIiIiKQd4aoy4BlfyRol6LYAUtXsHwYm4CxS01+jF2MTcDYpSY/xi7GJmDsijVpwMqwA1bVe7AKYhsZMDYBY5ea/Bi7GJuAsUtNfoxdjE3A2BVrKmTAsvBUDXjKBjx1w1NPPWV3V1RrINuyZUuYN29eaG1tDW1tbWHZsmXh8OHD9rAy9iTpCpYPYxMwdqnJj7GLsQkYu9Tkx9jF2ASMXbEmigErtXv37jB79my7uarYgIW3s3HjxnDo0KHQ09MTli9fHhYsWGAPK2MHrLwnR0RERATyzhANHbD6+vqSX6OTR2zAsvC2cTWrGjtg6QqWD2MTMHapyY+xi7EJGLvU5MfYxdgEjF2xJpoB6/jx4+H+++8PZ511lt1VlXfA2rBhQ82rY3bA0j1YPoxNwNilJj/GLsYmYOxSkx9jF2MTMHbFmgoZsDAUjRs3LowfPz5Z8HJ6P9UnP/lJe3hVngFr586dYfLkyWHXrl12V6Krqys5QR0dHWXbp02blmxPp1P8WfR6Z2dn1f1FrG/atKnq/qLW0VVtfxHr+vz51/X586+nS2x/Eev6/PnX0yW2v4h1xs8f1hn/vkoXu7+wAcsup512Wrj88svDa6+9Zg+vqtaAheEJw9XWrVvtrkFwcrLynhwRERERyDtD1GXAqqdqA9b69euT/0GI/6HoYQcs3YPlw9gEjF1q8mPsYmwCxi41+TF2MTYBY1esqWkHrNWrV4f29vawZ88euyvKDli6B8uHsQkYu9Tkx9jF2ASMXWryY+xibALGrlhTYQPWt771rTBr1qwwYcKEZMHL2OZlf8RoBy27L12OHTtWdlyWPUm6guXD2ASMXWryY+xibALGLjX5MXYxNgFjV6ypkAHr2WefLbuxPV2wLc+QVW92wMp7ckREREQg7wxRlwFrxowZYebMmWHbtm3JFSU8R9ULL7xQ2l4UO2DpCpYPYxMwdqnJj7GLsQkYu9Tkx9jF2ASMXbGmQgYs/EjwwIEDdnOyDfuKYgcs3YPlw9gEjF1q8mPsYmwCxi41+TF2MTYBY1esiWrAev3116kGLF3B8mFsAsYuNfkxdjE2AWOXmvwYuxibgLEr1lTIgIUb2rM/IsSCl/EjQuwrih2w8p4cEREREcg7Q9RlwMKN7KPhJnddwfJhbALGLjX5MXYxNgFjl5r8GLsYm4CxK9ZUyIAFGKRwFSt9mga8XORwBXbA0j1YPoxNwNilJj/GLsYmYOxSkx9jF2MTMHbFmgobsBjZk6QrWD6MTcDYpSY/xi7GJmDsUpMfYxdjEzB2xZo0YGXYASvvyRERERGBvDPEsAas+fPnhyuvvNJuLrniiivCwoUL7eYRYwcsXcHyYWwCxi41+TF2MTYBY5ea/Bi7GJuAsSvWNKIDFn434NNPP203l/zv//5vuOCCC+zmEWMHLN2D5cPYBIxdavJj7GJsAsYuNfkxdjE2AWNXrGlEByzczP7aa6/ZzSWvvvpq+Nd//Ve7ecTYk6QrWD6MTcDYpSY/xi7GJmDsUpMfYxdjEzB2xZpGdMA69dRTw4kTJ+zmknfffTecdtppdvOIsQNW3pMjIiIiAnlniGENWG1tbWH//v12cwn24Zii2AFLV7B8GJuAsUtNfoxdjE3A2KUmP8YuxiZg7Io1jeiA9alPfSosW7bMbi7BPhzjkX2C0kr6+/vDHXfcESZNmpQsd911V7KtGjtg6R4sH8YmYOxSkx9jF2MTMHapyY+xi7EJGLtiTSM6YOGJRDEQ4X8KvvDCC6G3tzdZ8DK2YV/eJxuNDVhr164N06dPD93d3cmClx999FF7WBl7knQFy4exCRi71OTH2MXYBIxdavJj7GJsAsauWNOIDljw2c9+dtCvyEmX2267zR5eU2zAwu813Lx5c2kdL+PZ4quxA1bekyMiIiICeWeIYQ9YsG7duvCxj32s9GtyPv7xjyfbhiI2YLW2toZDhw6V1nt6esLEiRMzRwxmByxdwfJhbALGLjX5MXYxNgFjl5r8GLsYm4CxK9ZUyIBVT7EBC784Ovs/FvHy+PHjM0ec1NXVlQxXHR0dZdunTJmSbE9O3tGj4e2VK8PzX/xi6WTiz9L+H6zvuOOO8NaXvoR3WHH/cNdXrVpVdX8R652dnVX3F7WOrmr7i1jX58+/rs+ff93+afcXsa7Pn3/d/mn3F7HO+PnDOuPfV/bPdH/TDlh1v4L1//4fJq4QLrwwhDfeOLk9a8uWEC66aOCYRx6xe+si/eQxYWwCxi41+TF2MTYBY5ea/Bi7GJuAsSvW1LQDVt3vwbr11oHBCQPUW2+d3J61bVsIF188cMxjj9m9IiIiMkY07YC1Zs2a+v4vwuPHQ1i/PoTdu09uq+S550LYsAHPE2H31EVsUi4SYxMwdqnJj7GLsQkYu9Tkx9jF2ASMXbGmUTtg2f+BaAet9Hmw8GNBLHfeeaeeB6tBGJuAsUtNfoxdjE3A2KUmP8YuxiZg7Io1jdoBqxHsSdL/IvRhbALGLjX5MXYxNgFjl5r8GLsYm4CxK9akASvDDlh5T46IiIgI5J0hxtSApStYPoxNwNilJj/GLsYmYOxSkx9jF2MTMHbFmjRgZdgBS/dg+TA2AWOXmvwYuxibgLFLTX6MXYxNwNgVa9KAlWFPkq5g+TA2AWOXmvwYuxibgLFLTX6MXYxNwNgVa9KAlWEHrLwnR0RERATyzhBjasDSFSwfxiZg7FKTH2MXYxMwdqnJj7GLsQkYu2JNGrAy7IA15Huw8Ct6Fi0KYdmyEI4ds3uHxTYyYGwCxi41+TF2MTYBY5ea/Bi7GJuAsSvWpAErw56kIV/BevDBk7+38Mkn7d5hiU3KRWJsAsYuNfkxdjE2AWOXmvwYuxibgLEr1qQBK8MOWHlPTgl+JyGGK/xewj177F4RERFpcnlniDE1YA35Chb09oZw9KjdOmyxSblIjE3A2KUmP8YuxiZg7FKTH2MXYxMwdsWaNGBl2AFryPdgNZBtZMDYBIxdavJj7GJsAsYuNfkxdjE2AWNXrEkDVoY9ScO6gtUgsUm5SIxNwNilJj/GLsYmYOxSkx9jF2MTMHbFmjRgZdgBK+/JEREREYG8M8SYGrB0BcuHsQkYu9Tkx9jF2ASMXWryY+xibALGrlhT0w5Y3d3d4eqrrw4TJ05MFryMbdXYAUv3YPkwNgFjl5r8GLsYm4CxS01+jF2MTcDYFWtq2gFrxowZYcWKFeHIkSPJcvfddyfbqrEnSVewfBibgLFLTX6MXYxNwNilJj/GLsYmYOyKNTXtgDVhwoTQ19dXWsfL2FaNHbDynhwRERERyDtDjJoB69prrw0rV64MR48eTa5g3XPPPcm2auyApStYPoxNwNilJj/GLsYmYOxSkx9jF2MTMHbFmpp2wHrzzTfD+eefH1paWpIFLx88eNAelujq6kqGq46OjrLtU6ZMSbanJw9/Fr2+atWqqvuLWO/s7Ky6v6h1dFXbX8S6Pn/+dX3+/Ov2T7u/iHV9/vzr9k+7v4h1xs8f1hn/vrJ/pvubdsCaM2dOct9V9h4sbKsGJydLV7B8GJuAsUtNfoxdjE3A2KUmP8YuxiZg7Io1Ne2ApXuwREREpCh5Z4hRM2DhfwzivqvsFayZM2faw8rYAUtXsHwYm4CxS01+jF2MTcDYpSY/xi7GJmDsijU17YC1f//+cNVVV4UzzzwzWebPnx9effVVe1gZO2DpebB8GJuAsUtNfoxdjE3A2KUmP8YuxiZg7Io1Ne2ANRT2JOkKlg9jEzB2qcmPsYuxCRi71OTH2MXYBIxdsSYNWBl2wMp7ckREREQg7wwxpgYsXcHyYWwCxi41+TF2MTYBY5ea/Bi7GJuAsSvWpAErww5YugfLh7EJGLvU5MfYxdgEjF1q8mPsYmwCxq5YkwasDHuSdAXLh7EJGLvU5MfYxdgEjF1q8mPsYmwCxq5YkwasDDtg5T05IiIiIpB3hhhTA5brCtbbb4fwf/8XwokTdk9DxCblIjE2AWOXmvwYuxibgLFLTX6MXYxNwNgVa9KAlWEHrJr3YL3zDg4K4aKLQli2zO5tCNvIgLEJGLvU5MfYxdgEjF1q8mPsYmwCxq5YkwasDHuSal7B6u0NYerUECZPDuGqq+zehohNykVibALGLjX5MXYxNgFjl5r8GLsYm4CxK9akASvDDliuk7N5cwi33x5CjWeJFxERkbHDNUNkjKkBq+YVrALEJuUiMTYBY5ea/Bi7GJuAsUtNfoxdjE3A2BVr0oCVYQesmvdgFcA2MmBsAsYuNfkxdjE2AWOXmvwYuxibgLEr1qQBK8OeJF3B8mFsAsYuNfkxdjE2AWOXmvwYuxibgLEr1qQBK8MOWHlPjoiIiAjknSFG1YC1e/fuMHfu3HDGGWeEqVOnhieeeMIeUsYOWLqC5cPYBIxdavJj7GJsAsYuNfkxdjE2AWNXrKlpB6z9+/eH9vb2ZKjq7e0NBw4cCIsWLbKHlbEDlu7B8mFsAsYuNfkxdjE2AWOXmvwYuxibgLEr1tS0AxaGqUceecRursqeJF3B8mFsAsYuNfkxdjE2AWOXmvwYuxibgLEr1tS0A9a5554bHnjggdDW1hYmTZoUbrjhhnDkyBF7WBk7YOU9OSIiIiKQd4YYNQPW+PHjw5IlS0JPT0+yXH/99eHGG2+0hyW6urqS4aqjo6Ns+7Rp05Lt6XSKP599+OHQe9NNIWzdmqzb/dn1vdu2hVcWLQoHv/zlivuHst7Z2Vl1fxHrmzZtqrq/qHV0VdtfxLo+f/51ff786+kS21/Euj5//vV0ie0vYp3x84d1xr+v0sXub9oBq7W1NRmsUnj57LPPzhwxGE5OVsV7sC6/fOBX4+BX5Bw/bveW+8IXQpgyZeB3FX7nO3bvkNhGBoxNwNilJj/GLsYmYOxSkx9jF2MTMHbFmpp2wJo1a9agAeucc87JHDGYPUkV78HCCcPA9OEPh/Dee3Zvua98ZeBYLN3ddu+QpNMxE8YmYOxSkx9jF2MTMHapyY+xi7EJGLtiTU07YD322GNh8eLFZT8iXLp0qT2sjB2wKp4cXLXCJcq337Z7BuvvD+Hb3w5h3z67R0RERJpYxRmiilEzYMHKlSuTHwsO9Sb3ilewChablIvE2ASMXWryY+xibALGLjX5MXYxNgFjV6ypqQesvOyAVfEerILZRgaMTcDYpSY/xi7GJmDsUpMfYxdjEzB2xZo0YGXYk6QrWD6MTcDYpSY/xi7GJmDsUpMfYxdjEzB2xZo0YGXYASvvyRERERGBvDPEmBqwdAXLh7EJGLvU5MfYxdgEjF1q8mPsYmwCxq5YkwasDDtg6R4sH8YmYOxSkx9jF2MTMHapyY+xi7EJGLtiTRqwMuxJ0hUsH8YmYOxSkx9jF2MTMHapyY+xi7EJGLtiTRqwMuyAlffkiIiIiEDeGWJMDVi6guXD2ASMXWryY+xibALGLjX5MXYxNgFjV6xJA1aGHbB0D5YPYxMwdqnJj7GLsQkYu9Tkx9jF2ASMXbEmDVgZ9iTpCpYPYxMwdqnJj7GLsQkYu9Tkx9jF2ASMXbEmDVgZdsDKe3JEREREIO8MMaYGLF3B8mFsAsYuNfkxdjE2AWOXmvwYuxibgLEr1qQBK8MOWLoHy4exCRi71OTH2MXYBIxdavJj7GJsAsauWJMGrAx7knQFy4exCRi71OTH2MXYBIxdavJj7GJsAsauWNOYGLBmz54dWlpa7OZB7ICV9+SIiIiIQN4ZYtQNWI8//niYMWPGkAYsXcHyYWwCxi41+TF2MTYBY5ea/Bi7GJuAsSvW1NQDVm9vb2hvbw/79u0b0oCle7B8GJuAsUtNfoxdjE3A2KUmP8YuxiZg7Io1NfWAtXz58tDR0ZG8PJQBS1ewfBibgLFLTX6MXYxNwNilJj/GLsYmYOyKNTXtgLV9+/bkR4P9/f3J+lAGrLwnp6q33w7hxAm7VURERJpQ3hli1AxYGK727t1bWq82YHV1dSXDVXq1KzVt2rRkezqd4s+hrPfcdVcIU6eGE5deGp7+2tcG7c+z3tnZWXV/EeubNm2qur+odXRV21/Euj5//nV9/vzr6RLbX8S6Pn/+9XSJ7S9infHzh3XGv6/Sxe5v2gELA1WlpRqcnKy63YN11VUhTJ4cwoUXhvD663ZvLraRAWMTMHapyY+xi7EJGLvU5MfYxdgEjF2xpqYdsKxawxXYk1S3e7C2bw/hyitDuPdeuye3dDpmwtgEjF1q8mPsYmwCxi41+TF2MTYBY1esSQNWhh2w8p4cEREREcg7Q4zaAcvDDlh1u4JVR7FJuUiMTcDYpSY/xi7GJmDsUpMfYxdjEzB2xZo0YGXYAatu92DVkW1kwNgEjF1q8mPsYmwCxi41+TF2MTYBY1esSQNWhj1JuoLlw9gEjF1q8mPsYmwCxi41+TF2MTYBY1esSQNWhh2w8p4cEREREcg7Q4ypAUtXsHwYm4CxS01+jF2MTcDYpSY/xi7GJmDsijVpwMqwA5buwfJhbALGLjX5MXYxNgFjl5r8GLsYm4CxK9akASvDniRdwfJhbALGLjX5MXYxNgFjl5r8GLsYm4CxK9akASvDDlh5T05Nvb14JyG88YbdMxh+b+GGDSHs3m33lMOTmG7eHEJ/v90jIiIiBck7Q4ypAavuV7DmzAnhootC+PCHaw9EK1YMHItfr5MZyMomZQxfOAbLI4+c3D7CYtN70Ri71OTH2MXYBIxdavJj7GJsAsauWJMGrAw7YNX9HqyZMwd+J+HFF4fw/e/bveVuvTWECy4YGJ727y9tLmt84YWBtzV1aggPPHBy+wiz540FY5ea/Bi7GJuAsUtNfoxdjE3A2BVr0oCVYU9S3a9gdXeHsHp1CLt22T2DHT0awkMPhfDMM2WbB03KaF6zJoTjx8u3j6BBTSQYu9Tkx9jF2ASMXWryY+xibALGrliTBqwMO2DlPTkiIiIikHeGGFMDVt2vYNVBbFIuEmMTMHapyY+xi7EJGLvU5MfYxdgEjF2xJg1YGXbAqvs9WHVgGxkwNgFjl5r8GLsYm4CxS01+jF2MTcDYFWvSgJVhT5KuYPkwNgFjl5r8GLsYm4CxS01+jF2MTcDYFWtq2gFry5YtYd68eaG1tTW0tbWFZcuWhcOHD9vDytgBK+/JEREREYG8M8SoGbBmz54dNm7cGA4dOhR6enrC8uXLw4IFC+xhZeyApStYPoxNwNilJj/GLsYmYOxSkx9jF2MTMHbFmpp2wLL6+vqSq1nV2AFL92D5MDYBY5ea/Bi7GJuAsUtNfoxdjE3A2BVrGjMD1oYNG5KrWtXYk6QrWD6MTcDYpSY/xi7GJmDsUpMfYxdjEzB2xZrGxIC1c+fOMHny5LAr8gSfXV1dyXDV0dFRth0DFranJw9/1mP9wNq1ISxdGg7fdlt4c/788Ap+l2CV45P1558PfddeG56/997K+7Wuda1rXeta1zrNetMPWBieMFxt3brV7hoEJyerIVew3ntv4Ffg4FfmtLcP/PnJT9qjBrvkkuTYfvxaHDLpA4oNY5ea/Bi7GJuAsUtNfoxdjE3A2BVrauoBa/369cn/INyxY4fdVZEdsBp2DxZ+JyF+ifOUKQO/S/Cuu+wRg119dfJ7CY9+/ON2T+HseWPB2KUmP8YuxiZg7FKTH2MXYxMwdsWamnbAWr16dWhvbw979uyxu6LsSWrIFSw4diyE7dtDOHgwhBdfDKG/3x4x2LvvhrBtW9jzne/YPYWLTe9FY+xSkx9jF2MTMHapyY+xi7EJGLtiTU07YLW0tFRcjmG4ibADVt6TIyIiIgJ5Z4hRM2ANhR2wGnYFaxhik3KRGJuAsUtNfoxdjE3A2KUmP8YuxiZg7Io1acDKsANWw+7BGgbbyICxCRi71OTH2MXYBIxdavJj7GJsAsauWJMGrAx7knQFy4exCRi71OTH2MXYBIxdavJj7GJsAsauWJMGrAw7YOU9OSIiIiKQd4YYUwOWrmD5MDYBY5ea/Bi7GJuAsUtNfoxdjE3A2BVr0oCVYQcs3YPlw9gEjF1q8mPsYmwCxi41+TF2MTYBY1esSQNWhj1JuoLlw9gEjF1q8mPsYmwCxi41+TF2MTYBY1esSQNWhh2wkpOD31/44Q+HMHduCEePlu2vi+99L4QFC3C5LAQ84zyeGHX6dEx3IfT2hvC1rw082/vy5SefkBS/buc//iOED34whG996+Tb2rkzhA99KIR580Lo6wvh0UcHXvf2208egycsveaagff3/PMnt3vgOcTQil/bc+mlIUybNnBurrhioNW69daB979und3T/PbtC+GjHw0Bv2C8p8fuFRl5d9yR/DaI0Nl5chue7Bi/WeJjHwuhu/vkdikenoQaf59fddXA370yOmBOwLzw/vdGDVgZdsBKrmB94QsDvy8Qg8Izz5Ttr4vnnhv4Sw/v4+abQ1i1auBlbHv66YG//LCO31/4/jfqZFJ++eWBX7WD7f/+7yff1uc/f/J1n3124Bs81s8/f2CQAzyDfPr+Pv3pk6/rsWXLydfF2/zB71JMfj/ihg3lxx45MvCrgHBsQb/eJ/avihHx5S8PnB98ntavL20utCmCsQkYuxiboGbXiRMDX7P4esQ/ilL4xw++frHvwQdPbq+Dmk0FYGyCil34B2r69/m3v233NlzFJgKMXWVNmBMwL7z/udOAlWEHrOQeLFxVwsmaMaPyVZrhwr9McJUDX0S4orR798CVKfyLElc+HntsYFBZvDi5gpU04i9LXEnC0PXNb558Wxie0IqhDAPOww8P/MWJq1+p48dDuPLKgb9U/+//Tm73wFUxtOJ1cW7Q+X73cfyFfeiQPTqEG28ceP9r1tg9I8J+PkcUhuD0St9bb5U2F9oUwdgEjF2MTeDqwjdsDP1f+crJbW+8MXAlGldKcNW1jlxNI4yxCSp2bds28H1h1qzG/PSkhopNBBi7ypowJ2BeeP97sQasDPuJ0z1YPoxNwNilJj/GLsYmYOxSkx9jF2MTMHbFmjRgZdgBK+/JEREREYG8M8SYGrB0BcuHsQkYu9Tkx9jF2ASMXWryY+xibALGrliTBqwMO2DpebB8GJuAsUtNfoxdjE3A2KUmP8YuxiZg7Io1Ne2A1d/fH+64444wadKkZLnrrruSbdXYk6QrWD6MTcDYpSY/xi7GJmDsUpMfYxdjEzB2xZqadsBau3ZtmD59euju7k4WvPwonheqCjtg5T05IiIiIpB3hhg1A9aMGTPC5s2bS+t4eSaevqAKO2DpCpYPYxMwdqnJj7GLsQkYu9Tkx9jF2ASMXbGmph2wWltbw6HMczP19PSEiRMnZo4YzA5YugfLh7EJGLvU5MfYxdgEjF1q8mPsYmwCxq5YU9MOWOPGjQsn8IScP4CXx48fnzliMHuSdAXLh7EJGLvU5MfYxdgEjF1q8mPsYmwCxq5YU9MOWHmuYHV1dSXDVUdHR9l2DFjYnp48/Kl1rWtd61rXuta1Xmu9aQcs3YM1chibgLFLTX6MXYxNwNilJj/GLsYmYOyKNTXtgLVmzZph/y9C3YPlw9gEjF1q8mPsYmwCxi41+TF2MTYBY1esqWkHrPR5sPBjQSx33nmnngerQRibgLFLTX6MXYxNwNilJj/GLsYmYOyKNTXtgDUUdsDKe3JEREREIO8MMaYGLF3B8mFsAsYuNfkxdjE2AWOXmvwYuxibgLEr1qQBK+O5554rW1+8eHFygrRo0aJFixYtWvIsmCHyaOoBS0RERKQIGrBERERE6kwDloiIiEidjakBC8+lhRvfmRY827zdVvTC2ISFsUtN/oWxi7EJC2OXmvwLYxdjExbGrliTva+7ljE1YOEEsVGTH2OXmvwYuxibgLFLTX6MXYxNwNhVr6YxNWDlnT5Hgpr8GLvU5MfYxdgEjF1q8mPsYmwCxq56NY2pAUtERERkJGjAEhEREakzDVgiIiIiddb0A1b6S6InTZqULHfddVfNXxJdb1u2bAnz5s0Lra2toa2tLSxbtiwcPny4tJ+hcfbs2aGlpaVsW1Fdu3fvDnPnzg1nnHFGmDp1anjiiSdK+4pq6u7uDldffXXpl43jZWxLjUQXPj/pUkmthlr7h6JWU1GP/VpdWSP12Pc0jfRjv1ZTUY/74T5uau0filpNtfY3oglqvd+skXqse5pG+rFeq6kRj/WmH7DWrl0bpk+fnpwoLHj50UcftYc1FB7UGzduDIcOHQo9PT1h+fLlYcGCBaX9RTc+/vjjYcaMGYO+8Iro2r9/f2hvb0++2Hp7e8OBAwfCokWLSvuLaAKcnxUrVoQjR44ky913351sS41kl/08pWo11No/HLGmoh/7sa5UEY99+75SRT72Y01FPe6H+7iptX8oajXV2t+IJqj1flMj+Viv1VTEY71WUyMe600/YOEEbd68ubSOl2fOnJk5YuT19fUlU3SqyEY8uPFA37dv36AvvCK68EX2yCOP2M0lRTTBhAkTks9bCi9jW2oku+znKVWrodb+4Yg1WSP92K/WVdRj376vVJGP/VgTy+M+7+Om1v56sE2W3T8STWDfLxT1WE/ZpiIf6ynb1IjHetMPWDiBmFhTmFxx+a9IGzZsSKbpVJGNmOLxpGpgv/CK6Dr33HPDAw88kFzCxWXYG264IfnXRKqIJrj22mvDypUrw9GjR5Oee+65J9mWGsku+3lK1WqotX84Yk3WSD/2q3UV9di37ytV5GM/1sTyuM/7uKm1vx5sk2X3j0QT2PcLRT3WU7apyMd6yjY14rHe9APWuHHjwokTJ0rreHn8+PGZI0bWzp07w+TJk8OuXbtK24pq3L59ezKVpz9Htl94RXTh7S9ZsiR58GK5/vrrw4033ljaX0QTvPnmm+H8889PzhEWvHzw4MHS/pHssp+nVK2GWvuHI9aUVcRjP9ZV5GPfvq9UkY/9WBPD434oj5ta+4erUlNWpf2NboJK77fIxzpUairysQ6VmhrxWG/6AWsoU2ejdHV1JZ/UrVu3lm0vqhFfdHv37i2t2y+8IrrwPvF+Unj57LPPLts/0k0wZ86c5Gfy2Z/PY1tqJLvs5ylVq6HW/uGINaWKeuzHuop87Nv3lSrysR9rKvpxP9THTa39wxFrSsX2N7IJYu+3yMd6rKnIx3qsqRGP9aYfsIbyc9NGWL9+fXI5dMeOHXZXYY3ppG6XVBFds2bNGvSFd84555TWi2iCRvx8fqjsX5CpWg219g9HrAmKfOzHuuxjfiQf+7GmIh/7saYiH/fDedzU2j9U1Zqg2v5GNUG192sf4yP1WK/WVNRjvVpTIx7rTT9g4Rc8573zv95Wr16d3GC4Z88euyvB0Aj2L9kiuh577LGwePHi5AsOCy4dL126tLS/iCbAFxd+Jp/91032i2sku+znKVWrodb+4Yg1Ff3Yj3VZ9rhGdtn3lSrysR9rKupxP9zHTa39Q1Grqdb+RjRBrfdr2c91I7pqNRXxWK/V1IjH+il2Q7NJn7sCl/Kw3HnnnTWfu6Le7L8c0uXYsWPJfoZGsF94RXXhRkNcLq5082NRTfhvxVdddVU488wzk2X+/Pnh1VdfLe0fiS77+Mn7+aq1fyhsj22y+9Kl0Y99+/5sl2X3N6LL9tj3CSP92Lc9tqmox71tShfv46bW/qGwLbbJbrf7G9EE9v3Z92thX1YjumxLpSaGx3q2qRGP9aYfsERERERGmgYsERERkTrTgCUiIiJSZxqwREREROpMA5aIiIhInWnAEhEREakzDVgiIiIidaYBS0RERKTONGCJiISTT0QoIlIPGrBEZNTBr6nAMLRt2za7K/H8888n+3GclwYsEaknDVgiMuo88sgjyTCEX7FRCbZjf2dnp90VpQFLROpJA5aIjDr4vWX4Tfcf+MAHQm9vb9k+rGM79h89erS0Hb/sFQPUuHHjwnnnnRduuumm0NfXV9pvByy7Xm07rpjNmTMntLa2Jgt+cezmzZvLjhGRsUUDloiMSosXL04GnYceeqhs+4MPPphsX7JkSdn2VatWhT179oR33nknPPbYY8kxt9xyS2m/HZzSYcyyx3V1dYVTTz01zJ49O/nlsBjw0ito69aty7ymiIwlGrBEZFTCYIMh5pJLLinbjnVsf+6558q2Z33/+99Pjmlvby9ts4MTXh4/fnxpPbs9exwGK6y/9NJLpW09PT3Jtosuuqi0TUTGFg1YIjIq9ff3hwsvvDAZZLZu3Zpsw59Yx/as1157LVx33XXJjwZxVSodkrJXqOzg5B2w8KPIdJtdKr2+iIwNGrBEZNT60pe+lAwy+HEhLFq0KFm///77y45LrzI9/PDD4d133w0nTpwYNChVWrc/Iqz0eumAhatWIiIpDVgiMmodPHgwuf/p9NNPD/v27Uv+xPpbb71VdtwZZ5yRDEHHjx9P1nfv3j1oULLrp512WtnrwI4dOwYd94lPfCJZf+qpp0rbREQ0YInIqLZw4cJkwPngBz+Y/Il167LLLkv2Pfnkk8mVprlz5w4alOx6etULV8mOHTuW3GOVPv9W9rgXXnghGcYuuOCCsH379mQg27t3b/iv//qvcOmll5aOE5GxRQOWiIxqGzduLA09WLBu4X8P4qkTcIULN7bj+bHsoGTXu7u7k2Ft0qRJ4cwzz0xe/+tf//qg4+DFF18M11xzTTjrrLOSYQv3gH36059OrniJyNikAUtERESkzjRgiYiIiNSZBiwRERGROtOAJSIiIlJnGrBERERE6kwDloiIiEidacASERERqTMNWCIiIiJ1pgFLREREpM40YImIiIjUmQYsERERkTrTgCUiIiJSZxqwRAiccsopWrTUbRGR4ukrUYSAvilKveixJMJBX4kiBPRNUepFjyURDvpKFCGgb4pSL3osiXDQV6IIAX1TlHrRY0mEg74SRQjomyK/lpYWu4mSHksiHPSVKEKgkd8UMRhgOfXUU0NbW1u47rrrwq5du+xh9Dwfh3cIGspx3teJqfT6lbYNVyMfSyLip69EEQKN/KaYfhM/ceJEeOWVV8KXvvSlMHHixPCd73zHHMmtnh/HUAabobxO1nBf36uRjyUR8dNXogiBRn5TrPSN/f777w+f/OQnS+v9/f3hvvvuC1OmTAmTJk0KS5cuDd/73vdK+999993wmc98Jtl3wQUXhM7OzkFXdx599NEwefLkMG7cuGRbrbdZa7/l+Tiyx3z7298O06dPDxMmTAiXXHJJePLJJ0vHZJdUpY/B7sfHjY//rLPOCrfccksy7GX3W+m2au8zhXN82223hfPOOy+ce+65ycvYlj123bp1yceCj+myyy4LL7/8cml/qpGPJRHx01eiCAHXN8X3B5KwcePAgpedKn3jf/XVV8PZZ59dWl+9enW48sorQ3d3d+jt7Q1LliwJn/vc50r777nnnjB//vxw8ODBZJk7d+6gQQGDDvalar3NWvstz8eRPQY/RnzqqafCO++8E/bu3RsWLVpU8bjsNvsx2I9xzpw54c0330wWvLxq1aqKx1baVmv/ypUrk7f5xhtvJMsVV1yRbMsee80114TXXnstGUTvvffeMHPmzNL+lOuxJCINp69EEQKub4rf+EYIF100sOBlp0rf2I8fP57cy5T64Ac/GPbt21daf/vtt8P5559fWsdVGwwpqT179gwaHl5//fXSOtR6m7X2W56PI3tMe3t7+OpXvxoOHDhQ2paq9LYqfQz2Y8THnfrud78bpk6dWrbfsq9vZbfhHGffPq5O2bf/1ltvldbxseNKluV6LIlIw+krUYSA65viU0+FcOGFAwtedqr0jR1Xfs4555zSOr5Rjx8/Plnw47F0SX3gAx8o+3EVrgrZ4QE/8suq9TZr7bc8H0f2mJ07dyZXfPDjvIveH0o3b95c8bjsNvsx2I8RH3cKL+O8ZPdb9vWt7Da8reG8/ZTrsSQiDaevRBECrm+K+Ob/9a8PLMP8ESFuEP/Upz5VWr/44ouTHz3FeK5gWbXeZq39VqX3YT+OSsdgaNq0aVNyb1Oq0iBX6XXtx5i9woSXs1eYMAzhqlIKV5uyr1/rfXquYFmVtrkeSyLScPpKFCHQyG+K6Tfh9957L7nig6EEN5XjCk/qoYceSu7/wTd4DAk7duwICxcuLO1fsWJF2T1Y8+bNGzR8WLXeZq39lufjyHbgfirsw5UgDFi4JyuFq17ZYQYqfQz2Y8THnd6DhfvQsvdI4X4o3BeF+6NwXxk+luzr13qfOMf2Hizc+1bp2GrbGvlYEhE/fSWKEGjkN0V8E8aCH8Wlzx/10ksvlR2Dqzy4Xwn3ReFHd5deemnYiJvpfwBDyk033VT6X4S4Qf20004r7a/0jb7W26y13/J8HNmOp59+OnzkIx9J3jb+N+GWLVtK+9CPp3iwA5Rl96f/ixDn4eabby77sSmuOOF/9qX/axH/4y/7+rXeJ87xZz/72eR/EGLBy9kfGdbqSzXysSQifvpKFCEw2r4pYrDBoCF8RttjSaRZ6StRhMBo+KZ4++23J/cV4X/a4ekVqj2lghRnNDyWRMYCfSWKEBgN3xRxzxSehBP3EuHHhdkbuoXHaHgsiYwF+koUIaBvilIveiyJcNBXoggBfVOUetFjSYSDvhJFCOibotSLHksiHPSVKEIA3xS1aKnXIiLF01eiiIiISJ39f0kqalv3Z/uVAAAAAElFTkSuQmCC&quot; WIDTH=&quot;600&quot; HEIGHT=&quot;400&quot; BORDER=&quot;0&quot; USEMAP=&quot;#chart&quot;>&lt;/IMG>&lt;br />&lt;br />&lt;IMG SRC=&quot;data:image/png;base64,iVBORw0KGgoAAAANSUhEUgAAAlgAAAGQCAYAAAByNR6YAABI+klEQVR4Xu3dCXBd9Xn+cbov03a6t9Ntuk+n27QznXa6TCsbiKmw2TQWxkDSBrs0eCFgGwwhhWKbYv/jhJCNxTgOCVRxSBCOy+BA3EDs2Flq4cBgahviBcsYG+S9gIl//z5HPZdzX93fue+5urrnuVfPZ+aOdO7vSPrq6Aq9HB1fnRFEREREpKnOsHeIiIiIyOhowBIRERFpMg1YIiIiIk2mAUtERESkyTRgSds644wzqm6tYD/m937v94Yf+qEfCj/3cz8X/vAP/zD09vaG+++/P7zxxhv2TaWAZhxn+z6Y5LXlrZWJtUuElb5LpG2V8R98+zFjt1/+5V8OTz31lH1zcbLHM3bLO85239Fo5vuCvPeXtzYWvB/Pu5+IDNN3ibStMv6DX+tjvvnmm+GFF14Iy5YtCz/xEz9RWfv+7//+sG7dOvMexKMZx7nW+2hUM98X5L2/vLWx4P143v1EZJi+S6RtlfEf/Hof85vf/Gbyq6x0/ad/+qfD0NCQ3U3qYDvO9XqaqZUfC1r98UTGC303SdvK+8Fg106fPh0+/OEPh9/+7d8OP/iDP5i8/OhHP1r1Nh72/dZyzTXXVO1z22232V3Cjh07wty5c8Mf/MEfhB/7sR9Lmn7t134tTJ8+PWzevNnunjh16lRYunRp0o7h4nd+53fChz70oeRzy+uya6+//nq4+uqrk+uZcPYnq5EuaPTtYmxzLfWOc977+PKXvxymTp0afv3Xfz388A//cHLDcT377LPDrbfeGp599tma7yN2S9n7Y8fa7pdl1/D1xdf5d3/3d5Ov+2/91m8lnyseD3lvV2/N3he75b2PrG9/+9thxowZyePyR37kRyrH9IorrkjWarHvs1nfpyIMRn6XiLQJ+x/nvLU5c+aMuA+3z372s1VvV499+1o2btxYtc9f//VfV61/+tOfTn742PeV3nBB95IlS6reBi655JIR++J21VVXjbgvy65Nmzat8vr3fM/3VPZrtKvRt8tj30ct9Y5z7H3cfffdI9Zq3Wq9j9gtZe+PHWu7X5Zdq/X1xQ2Ph7y3q7dm74vd8t5HCsf0B37gB0bsk96whn0su1+zvk9FGNT+L5dIG7D/Ec5b+6u/+qswODgYbr/99qr7/+Iv/qLq7eqx77cW/Koqu8/P/MzPVNbwq63v+77vq6z97d/+bdi5c2d47bXXwuWXX171dv39/ZW3+9znPle19vu///th+/btye33fu/3crvs2q/+6q8mF4Znz4A02tXo29Vjm2vJO84Qex84s5a9/4YbbggHDhwIhw4dSj4fDIP4l4pZsfdl2f1qHeta++WtoQVfZxxXvJ5d+/znP1/z7bLDnF2r9/FiYvth0MUQnd4f68U+X/va1zLvceT7bNb3qQiD+HeTCDn7H+e8tSeeeCK5Hz/4s/f/1E/9VNXb1WPfby34YZrdB//3nsKvpbJr2V+d4Id8du3v/u7vKmuTJk2qWssOK/ghm9dl11avXl21Do12Nfp29djmWvKOM8TeB371lN6Hi+U9Yu/LsvvVOtZg98tbe+SRRypreD27ds4559R8Owy9WfZ9eteyYvtddNFFVffn9WLfLPs+m/V9KsIg/t0kQs7+xzlvDf/BhrfeemvEWuxt7HqtfWqxPxx+9md/trL2C7/wCyPeR+z24z/+45W3w9mZ7BqGl9TLL7884m2z7Fr2bVONdjX6dvXYt60l7zhD7H382Z/9WdX93d3d4aabbgpf+MIXwsGDBzPv4W2x92XZ/Woda7D75a298sorlTX7tc5+ztn7Wzlg/fzP/3zV/Xm9eLxk2ffp+T4VaRd61ErbyvsPsF3DxbOxtdj9dr3WPrVs2LChap+/+Zu/qazhQmf7PvJuqeyv4XDDUxak8GSbsbcDu5Y9FqlGuxp9u3o8b5d3nCH2Pr7xjW+EX/zFXxyxjhuO8+TJk0cMWna/GLtfrWMNdr+8tezXGq9n12IXzmcHrKL/CCImtp99DOT11jvL6Pk+FWkXetRK28r7D3Aja/Z+u15rn1rwr8ay+2T/dZv9v31cb+Jhz2BlBwB7lsB25a2lGu1q9O3q8TTnHWfIex8nTpxIfn2H94Ffv+LsWnbf888/v2r/vPeV1Yz97Fr2jJD9tWvsDFb2GqxXX311xPvMylvLiu1nHwN5vfXOYHnXRNqBHrXStvL+A9zoWj313hYXSWev8bHPz3TBBRdUvf2KFSsybx2Ha22yb/cf//EflbWi12DV0mhXo29XT73mescZ6r2PrBdffLFqX3ttVvYibtzwK6xavB8zbz+7tmbNmsoaXs+uYThM/eRP/mTV2uHDh5P7cV2TfZ9Zo/3cLrzwwqr783rrXYPlXRNpB3rUStvK+w9wo2v11HpbXGyNH9CeZxj/6le/mpxdSPfBmSlc+3P06NHk//a//vWvh8WLF4/4V2x2iPqTP/mT5FnN8fxT+BeFtbpSeWupRrsafbt6ajUXOc5Q630Ajh2ea+npp59Orvk5efJk+NSnPlW1L55rKuuXfumXqta/9KUv1fz1X+xjWnn72bU/+qM/Sr7O+Hr/8R//cdXaQw89VHm7P//zP69aW758edi/f3/yq1P7PrNG+7nhV7XZx0CsF4Mc/sVhVux91lsTaQd61ErbyvsPcKNr9di3jd1+5Vd+Jfo38j72sY+NuG6l1s3KPqdS9lbreZKy8tayGu1q9O3y2LeN3fKOs903dr+9YVjAc3tlXXvttSP2s+8X8tay8vaza7W+vrjhD15n/fu///uIfXCr9dxSWc343Oo9BrD28Y9/vOptwO7nXRNpB3rUStvK+w9wo2v12LfFD2P8qgpnbnCWBj/08MMZF57nwdMZ/NM//VPy7Nw/+qM/mjzzNc6anHnmmcmztT///PP2TZIzOHh+IOyXPsv1Bz/4wfDSSy9VNeFXRVm2OU8jXdDo28XY5kaOs30fKbSgaeLEieE3fuM3kmdHxw3P6o4hFmdkLHycW265JXmmenxutd4vxD6mlbefXcPZJHyd8QzpOAa/+Zu/mZwVzF5MnkqfBR0Xk+P433HHHXUvcm/W54YzgnjWdnzc9Nnx0fqP//iPyVotee8zb02kHehRK9LmPvnJT1b9IMKfexERkXJpwBJpE3j+JlxEjjMwuG5o79694d57702ehDE7YNW6HklERFpLA5ZIm7C/MrE3/JrrE5/4hH0zEREpgQYskTaB61iuueaa8Kd/+qfJ0xLgwmFck/SXf/mX4cYbb0z+hZ2IiHDQgCUiIiLSZBqwRERERJpMA5aIiIhIk2nAEhEREWkyDVgiIiIiTaYBS0RERKTJNGCJiIiINJkGLBEREZEm04AlIiIi0mQasERERESarKMHrIGBgartefPmhVtuuYXq9t73vnfEfWXfGJtwY+xSk//G2MXYhBtjl5r8N8YuxibcGLtiTYsXL66aKeqhGbC2bNkSFixYELq7u0NPT09YtmxZOHLkiN0tMXfu3NDV1WXvHuErX/lK1fY//MM/VG0zsI0MGJuAsUtNfoxdjE3A2KUmP8YuxiZg7Io1Ycgq4gx7R1kwNG3cuDEcPnw4DA0NheXLl4eFCxfa3cJjjz0WZs2a1dCAhamUzXe+8x17V+kYm4CxS01+jF2MTcDYpSY/xi7GJmDsijW17YBlnThxIjmblXX06NHQ29sb9uzZ09CAVfTgiIiIiEDRGYJ2wNqwYUNyVisLZ7X6+vqS1xsZsHQGy4exCRi71OTH2MXYBIxdavJj7GJsAsauWFNHDFjbt28PU6dODTt27Kjc99xzzyW/Gjx9+nSynTdg4eJ2DFfpMJaaNm1acn968PCy7O1Vq1blrpex3d/fn7te1ja68tbL2NbXz7+tr59/276062Vs6+vn37Yv7XoZ24xfP2wz/vfKvkzX237AwnCE4Wrr1q1V92O42r17d2U7b8BK4eBk6QyWD2MTMHapyY+xi7EJGLvU5MfYxdgEjF2xprYesNavX5/8C8Jt27bZpWSgqnXLYwesogdHREREBIrOEDQD1urVq5ML2Hft2mWXaqo3XIEdsHQGy4exCRi71OTH2MXYBIxdavJj7GJsAsauWFPbDlj2zFR6O3nypN010ciApefB8mFsAsYuNfkxdjE2AWOXmvwYuxibgLEr1tS2A9ZYsAdJZ7B8GJuAsUtNfoxdjE3A2KUmP8YuxiZg7Io1acDKsANW0YMjIiIiAkVniHE1YOkMlg9jEzB2qcmPsYuxCRi71OTH2MXYBIxdsSYNWBl2wNI1WD6MTcDYpSY/xi7GJmDsUpMfYxdjEzB2xZo0YGXYg6QzWD6MTcDYpSY/xi7GJmDsUpMfYxdjEzB2xZo0YGXYAavowRERERGBojPEuBqwdAbLh7EJGLvU5MfYxdgEjF1q8mPsYmwCxq5YkwasDDtg6RosH8YmYOxSkx9jF2MTMHapyY+xi7EJGLtiTRqwMuxB0hksH8YmYOxSkx9jF2MTMHapyY+xi7EJGLtiTRqwMuyAVfTgiIiIiEDRGWJcDVg6g+XD2ASMXWryY+xibALGLjX5MXYxNgFjV6xJA1aGHbB0DZYPYxMwdqnJj7GLsQkYu9Tkx9jF2ASMXbEmDVgZ9iDpDJYPYxMwdqnJj7GLsQkYu9Tkx9jF2ASMXbEmDVgZdsAqenBEREREoOgMQTNgbdmyJSxYsCB0d3eHnp6esGzZsnDkyBH3ei12wNIZLB/GJmDsUpMfYxdjEzB2qcmPsYuxCRi7Yk1tO2DNnTs3bNy4MRw+fDgMDQ2F5cuXh4ULF7rXa7EDlq7B8mFsAsYuNfkxdjE2AWOXmvwYuxibgLEr1tS2A5Z14sSJ5GxVTL11sAdJZ7B8GJuAsUtNfoxdjE3A2KUmP8YuxiZg7Io1dcyAtWHDhuSsVUy9dbADVtGDIyIiIgJFZwjKAWv79u1h6tSpYceOHXYpUW89ZQcsncHyYWwCxi41+TF2MTYBY5ea/Bi7GJuAsSvW1PYD1sDAQDI8bd261S4l6q0D9sFw1dfXV3X/tGnTkvvTg4eXZW+vWrUqd72M7f7+/tz1srbRlbdexra+fv5tff382/alXS9jW18//7Z9adfL2Gb8+mGb8b9X9mW63tYD1vr165N/Ibht2za7lKi3buHgZOkMlg9jEzB2qcmPsYuxCRi71OTH2MXYBIxdsaa2HbBWr14dent7w65du+xSot56LXbAKnpwRERERKDoDEEzYHV1ddW8nTx50rVeix2wdAbLh7EJGLvU5MfYxdgEjF1q8mPsYmwCxq5YU9sOWGPBDlh6HiwfxiZg7FKTH2MXYxMwdqnJj7GLsQkYu2JNGrAy7EHSGSwfxiZg7FKTH2MXYxMwdqnJj7GLsQkYu2JNGrAy7IBV9OCIiIiIQNEZYlwNWDqD5cPYBIxdavJj7GJsAsYuNfkxdjE2AWNXrEkDVoYdsHQNlg9jEzB2qcmPsYuxCRi71OTH2MXYBIxdsSYNWBn2IOkMlg9jEzB2qcmPsYuxCRi71OTH2MXYBIxdsSYNWBl2wCp6cERERESg6AwxrgYsncHyYWwCxi41+TF2MTYBY5ea/Bi7GJuAsSvWpAErww5YugbLh7EJGLvU5MfYxdgEjF1q8mPsYmwCxq5YkwasDHuQdAbLh7EJGLvU5MfYxdgEjF1q8mPsYmwCxq5YkwasDDtgFT04IiIiIlB0hhhXA5bOYPkwNgFjl5r8GLsYm4CxS01+jF2MTcDYFWvSgJVhByxdg+XD2ASMXWryY+xibALGLjX5MXYxNgFjV6xJA1aGPUg6g+XD2ASMXWryY+xibALGLjX5MXYxNgFjV6xJA1aGHbCKHhwRERERKDpD0AxYW7ZsCQsWLAjd3d2hp6cnLFu2LBw5cqSyfvr06XDXXXeFKVOmJLd77rknuS+PHbB0BsuHsQkYu9Tkx9jF2ASMXWryY+xibALGrlhT2w5Yc+fODRs3bgyHDx8OQ0NDYfny5WHhwoWV9TVr1oSZM2eGwcHB5IbX165dm3kPI9kBS9dg+TA2AWOXmvwYuxibgLFLTX6MXYxNwNgVa2rbAcs6ceJEcjYrNWvWrLB58+bKNl6fPXt2ZbsWe5B0BsuHsQkYu9Tkx9jF2ASMXWryY+xibALGrlhTxwxYGzZsSM5qpTBs4exWCme5Jk+eXNmuxQ5YRQ+OiIiICBSdISgHrO3bt4epU6eGHTt2VO6bMGFCOHXqVGUbr0+cOLGynTUwMJAMV319fVX3z5gxI7k/nU7xsuzt/v7+3PUytjdt2pS7XtY2uvLWy9jW18+/ra+ffzu9xdbL2NbXz7+d3mLrZWwzfv2wzfjfq/Rm19t+wMJwhOFq69atVfc34wyWrsHyYWwCxi41+TF2MTYBY5ea/Bi7GJuAsSvW1NYD1vr165N/Qbht2za7pGuwWoixCRi71OTH2MXYBIxdavJj7GJsAsauWFPbDlirV68Ovb29YdeuXXYp8cgjj4z6XxEWPTgiIiIiUHSGoBmwurq6at5OnjyZrKfPg4VfC+J2991363mwxghjEzB2qcmPsYuxCRi71OTH2MXYBIxdsaa2HbDGgh2wdA2WD2MTMHapyY+xi7EJGLvU5MfYxdgEjF2xJg1YGfYg6QyWD2MTMHapyY+xi7EJGLvU5MfYxdgEjF2xJg1YGXbAKnpwRERERKDoDDGuBiydwfJhbALGLjX5MXYxNgFjl5r8GLsYm4CxK9akASvDDli6BsuHsQkYu9Tkx9jF2ASMXWryY+xibALGrliTBqwMe5B0BsuHsQkYu9Tkx9jF2ASMXWryY+xibALGrliTBqwMO2AVPTgiIiIiUHSGGFcDls5g+TA2AWOXmvwYuxibgLFLTX6MXYxNwNgVa9KAlWEHLF2D5cPYBIxdavJj7GJsAsYuNfkxdjE2AWNXrEkDVoY9SDqD5cPYBIxdavJj7GJsAsYuNfkxdjE2AWNXrEkDVoYdsIoeHBEREREoOkOMqwFLZ7B8GJuAsUtNfoxdjE3A2KUmP8YuxiZg7Io1acDKsAOWrsHyYWwCxi41+TF2MTYBY5ea/Bi7GJuAsSvWpAErwx4kncHyYWwCxi41+TF2MTYBY5ea/Bi7GJuAsSvW1LYDVldXV+VWy+DgYLjhhhvC5MmTkxtex3157IBV9OCIiIiIQNEZgmbASsUGrFmzZoUVK1aEY8eOJbd77703uS+PHbB0BsuHsQkYu9Tkx9jF2ASMXWryY+xibALGrlhTxw5YkyZNCidOnKhs43Xcl8cOWLoGy4exCRi71OTH2MXYBIxdavJj7GJsAsauWFPHDlg333xzWLlyZTh+/HhyBuu+++5L7stjD5LOYPkwNgFjl5r8GLsYm4CxS01+jF2MTcDYFWvq2AHr4MGD4eKLL65cp4XXDx06ZHerYgesogdHREREBIrOEG0zYM2bNy+57ip7DRbuq2VgYCAZrvr6+qrunzFjRnJ/Op3iZdnb/f39uetlbG/atCl3vaxtdOWtl7Gtr59/W18//3Z6i62Xsa2vn387vcXWy9hm/Pphm/G/V+nNrnfsgKVrsFqHsQkYu9Tkx9jF2ASMXWryY+xibALGrlhTxw5Y+BeDuO4qewZr9uzZdrcq9iDpGiwfxiZg7FKTH2MXYxMwdqnJj7GLsQkYu2JNbTtgZZ8Hq9bzYe3duzdcd9114dxzz01u119/fdi3b1/VPpYdsIoeHBEREREoOkPQDFhjwQ5YOoPlw9gEjF1q8mPsYmwCxi41+TF2MTYBY1esSQNWhh2wdA2WD2MTMHapyY+xi7EJGLvU5MfYxdgEjF2xJg1YGfYg6QyWD2MTMHapyY+xi7EJGLvU5MfYxdgEjF2xJg1YGXbAKnpwRERERKDoDDGuBiydwfJhbALGLjX5MXYxNgFjl5r8GLsYm4CxK9akASvDDli6BsuHsQkYu9Tkx9jF2ASMXWryY+xibALGrliTBqwMe5B0BsuHsQkYu9Tkx9jF2ASMXWryY+xibALGrliTBqwMO2AVPTgiIiIiUHSGGFcDls5g+TA2AWOXmvwYuxibgLFLTX6MXYxNwNgVa9KAlWEHLF2D5cPYBIxdavJj7GJsAsYuNfkxdjE2AWNXrEkDVoY9SDqD5cPYBIxdavJj7GJsAsYuNfkxdjE2AWNXrEkDVoYdsIoeHBEREREoOkOMqwFLZ7B8GJuAsUtNfoxdjE3A2KUmP8YuxiZg7Io1acDKsAOWrsHyYWwCxi41+TF2MTYBY5ea/Bi7GJuAsSvWpAErwx4kncHyYWwCxi41+TF2MTYBY5ea/Bi7GJuAsSvW1LYDVldXV+UWs3PnzjB//vxwzjnnhOnTp4fHH3/c7lLFDlhFD46IiIgIFJ0haAasVGzA2rt3b+jt7U2GqqNHj4YDBw6ERYsW2d2q2AFLZ7B8GJuAsUtNfoxdjE3A2KUmP8YuxiZg7Io1deyAhWHq4YcftnfnsgOWrsHyYWwCxi41+TF2MTYBY5ea/Bi7GJuAsSvW1LED1oUXXhgefPDB0NPTE6ZMmRJuu+22cOzYMbtbFXuQdAbLh7EJGLvU5MfYxdgEjF1q8mPsYmwCxq5YU8cOWBMnTgxLliwJQ0NDye3WW28Nt99+u90tMTAwkAxXfX19VfdjwML96cHDS21rW9va1ra2ta3tetsdO2B1d3cng1UKr59//vmZPUbCwcnSGSwfxiZg7FKTH2MXYxMwdqnJj7GLsQkYu2JNHTtgzZkzZ8SAdcEFF2T2GMkOWLoGy4exCRi71OTH2MXYBIxdavJj7GJsAsauWFPHDliPPvpoWLx4cdWvCJcuXWp3q2IPks5g+TA2AWOXmvwYuxibgLFLTX6MXYxNwNgVa2rbASv7PFix58NauXJl8mvBRi9yL3pwRERERKDoDEEzYI0FO2DpDJYPYxMwdqnJj7GLsQkYu9Tkx9jF2ASMXbEmDVgZdsDSNVg+jE3A2KUmP8YuxiZg7FKTH2MXYxMwdsWaNGBl2IOkM1g+jE3A2KUmP8YuxiZg7FKTH2MXYxMwdsWaNGBl2AGr6MERERERgaIzxLgasHQGy4exCRi71OTH2MXYBIxdavJj7GJsAsauWJMGrAw7YOkaLB/GJmDsUpMfYxdjEzB2qcmPsYuxCRi7Yk0asDLsQdIZLB/GJmDsUpMfYxdjEzB2qcmPsYuxCRi7Yk0asDLsgFX04IiIiIhA0RliXA1YOoPlw9gEjF1q8mPsYmwCxi41+TF2MTYBY1esSQNWhh2wdA2WD2MTMHapyY+xi7EJGLvU5MfYxdgEjF2xJg1YGfYg6QyWD2MTMHapyY+xi7EJGLvU5MfYxdgEjF2xJg1YGXbAKnpwRERERKDoDDGuBiydwfJhbALGLjX5MXYxNgFjl5r8GLsYm4CxK9akASvDDli6BsuHsQkYu9Tkx9jF2ASMXWryY+xibALGrlhT2w5YXV1dlVs9c+fOde1nD5LOYPkwNgFjl5r8GLsYm4CxS01+jF2MTcDYFWtq2wErVW9weuyxx8KsWbPq7gd2wCp6cERERESg6AzRVgPW0aNHQ29vb9izZ0/ufik7YOkMlg9jEzB2qcmPsYuxCRi71OTH2MXYBIxdsaaOHrCWL18e+vr6ktfz9kvZAUvXYPkwNgFjl5r8GLsYm4CxS01+jF2MTcDYFWvq2AHrueeeS341ePr06WQ7tl+WPUg6g+XD2ASMXWryY+xibALGLjX5MXYxNgFjV6ypYwcsDFe7d++ubMf2g4GBgWS4Ss92pTBg4f704OGltrWtbW1rW9va1na97VIGrLxhJ2+tltj+6b8wtLc8ODhZOoPlw9gEjF1q8mPsYmwCxi41+TF2MTYBY1esiWrA2rVrV3Qtxru/Zz87YOkaLB/GJmDsUpMfYxdjEzB2qcmPsYuxCRi7Yk0tHbDs2aRat56eHvtmNdm3qzdA1VsHe5B0BsuHsQkYu9Tkx9jF2ASMXWryY+xibALGrlgTzYA1YcKEZLhat26dfbOWsQNW0YMjIiIiAkVniFENWCnP2aQy2AFLZ7B8GJuAsUtNfoxdjE3A2KUmP8YuxiZg7Io1lTJgsbIDlq7B8mFsAsYuNfkxdjE2AWOXmvwYuxibgLEr1lTKgDU4OBiuvvrqcPbZZ4/4VWGZZ7fsQdIZLB/GJmDsUpMfYxdjEzB2qcmPsYuxCRi7Yk2lDFg33njjiKGKccAqenBEREREoOgM0ZQBa8qUKeH+++8PJ0+erDzTOgM7YOkMlg9jEzB2qcmPsYuxCRi71OTH2MXYBIxdsaZSBqzJkycnwxUbO2DpGiwfxiZg7FKTH2MXYxMwdqnJj7GLsQkYu2JNpQxY+DM2L7zwgr27dPYg5Z7B+vrXQ7j1VvydHbsypmKTcpkYm4CxS01+jF2MTcDYpSY/xi7GJmDsijWVMmBhkJk5c2bYtm1bOHXqlF0ujR2wcg/O9OkhTJ2K01x2RURERMa53BmihqYMWPaidnsrix2wcs9gLVgQwmWXhXDTTXZlTMUm5TIxNgFjl5r8GLsYm4CxS01+jF2MTcDYFWvSgJVhB6zca7DefDOE558PocVn4GwjA8YmYOxSkx9jF2MTMHapyY+xi7EJGLtiTaUMWKzsQco9g1WS2KRcJsYmYOxSkx9jF2MTMHapyY+xi7EJGLtiTRqwMuyAVfTgiIiIiEDRGaIpA5b9laC9lcUOWDqD5cPYBIxdavJj7GJsAsYuNfkxdjE2AWNXrEkDVoYdsHKvwSqJbWTA2ASMXWryY+xibALGLjX5MXYxNgFjV6yplAHLwlM14Ckb8NQNTz75pF2uqd5AtmXLlrBgwYLQ3d0denp6wrJly8KRI0fsblXsQdIZLB/GJmDsUpMfYxdjEzB2qcmPsYuxCRi7Yk0UA1Zq586dYe7cufbuXLEBC+9n48aN4fDhw2FoaCgsX748LFy40O5WxQ5YRQ+OiIiICBSdIcZ0wDpx4kTyZ3SKiA1YFt43zmblsQOWzmD5MDYBY5ea/Bi7GJuAsUtNfoxdjE3A2BVrohmwXn/99fDAAw+E8847zy7l8g5YGzZsqHt2zA5YugbLh7EJGLvU5MfYxdgEjF1q8mPsYmwCxq5YUykDFoaiCRMmhIkTJyY3vJ5eT/W+973P7p7LM2Bt3749TJ06NezYscMuJQYGBpID1NfXV3X/jBkzkvvT6RQvy97u7+/PXS9je9OmTbnrZW2jK2+9jG19/fzb+vr5t9NbbL2MbX39/NvpLbZexjbj1w/bjP+9Sm92vbQBy97OOuuscPXVV4f9+/fb3XPVG7AwPGG42rp1q10aAQcnq+jBEREREYGiM0RTBqxmyhuw1q9fn/wLQvwLRQ87YOkaLB/GJmDsUpMfYxdjEzB2qcmPsYuxCRi7Yk0dO2CtXr069Pb2hl27dtmlKDtg6RosH8YmYOxSkx9jF2MTMHapyY+xi7EJGLtiTaUNWN/85jfDnDlzwqRJk5IbXsd9XvZXjHbQsmvp7eTJk1X7ZdmDpDNYPoxNwNilJj/GLsYmYOxSkx9jF2MTMHbFmkoZsL7xjW9UXdie3nBfkSGr2eyAVfTgiIiIiEDRGaIpA9asWbPC7Nmzw7PPPpucUcJzVD3zzDOV+8tiByydwfJhbALGLjX5MXYxNgFjl5r8GLsYm4CxK9ZUyoCFXwkeOHDA3p3ch7Wy2AFL12D5MDYBY5ea/Bi7GJuAsUtNfoxdjE3A2BVrohqwXn75ZaoBS2ewfBibgLFLTX6MXYxNwNilJj/GLsYmYOyKNZUyYOGC9uyvCHHD6/gVIdbKYgesogdHREREBIrOEE0ZsHAheztc5K4zWD6MTcDYpSY/xi7GJmDsUpMfYxdjEzB2xZpKGbAAgxTOYqVP04DXyxyuwA5YugbLh7EJGLvU5MfYxdgEjF1q8mPsYmwCxq5YU2kDFiN7kHQGy4exCRi71OTH2MXYBIxdavJj7GJsAsauWJMGrAw7YBU9OCIiIiJQdIYY1YB1/fXXh2uvvdbeXXHNNdeEG2+80d7dMnbA0hksH8YmYOxSkx9jF2MTMHapyY+xi7EJGLtiTS0dsPC3AZ966il7d8V//ud/hksuucTe3TJ2wNI1WD6MTcDYpSY/xi7GJmDsUpMfYxdjEzB2xZpaOmDhYvb9+/fbuyv27dsX/v7v/97e3TL2IOkMlg9jEzB2qcmPsYuxCRi71OTH2MXYBIxdsaaWDlhnnnlmOHXqlL274s033wxnnXWWvbtl7IBV9OCIiIiIQNEZYlQDVk9PT9i7d6+9uwJr2KcsdsDSGSwfxiZg7FKTH2MXYxMwdqnJj7GLsQkYu2JNLR2w3v/+94dly5bZuyuwhn08sk9QWsvp06fDXXfdFaZMmZLc7rnnnuS+PHbA0jVYPoxNwNilJj/GLsYmYOxSkx9jF2MTMHbFmlo6YOGJRDEQ4V8KPvPMM+Ho0aPJDa/jPqwVfbLR2IC1Zs2aMHPmzDA4OJjc8PratWvtblXsQdIZLB/GJmDsUpMfYxdjEzB2qcmPsYuxCRi7Yk0tHbDgzjvvHPEnctLbRz7yEbt7XbEBC3/XcPPmzZVtvI5ni89jB6yiB0dEREQEis4Qox6wYN26deGf//mfK38m5z3veU9yXyNiA1Z3d3c4fPhwZXtoaChMnjw5s8dIdsDSGSwfxiZg7FKTH2MXYxMwdqnJj7GLsQkYu2JNpQxYzRQbsPCHo7P/YhGvT5w4MbPH2wYGBpLhqq+vr+r+adOmJfcnB+/48fDaypXh25/+dOVg4mVl/f+2t911V3j1M5/BB6y5PtrtVatW5a6Xsd3f35+7XtY2uvLWy9jW18+/ra+ff9u+tOtlbOvr59+2L+16GduMXz9sM/73yr5M1zt2wGr6Gaz/9/8wcYVw6aUhvPLK2/dnbdkSwmWXDe/z8MN2tSnSLx4TxiZg7FKTH2MXYxMwdqnJj7GLsQkYu2JNHTtgNf0arA9/eHhwwgD16qtv35/17LMhXH758D6PPmpXRUREZJzo2AHrkUceae6/Inz99RDWrw9h586376vl6adD2LABzxNhV5oiNimXibEJGLvU5MfYxdgEjF1q8mPsYmwCxq5YU9sOWPZfINpBK30eLPxaELe7775bz4M1RhibgLFLTX6MXYxNwNilJj/GLsYmYOyKNbXtgDUW7EHSvyL0YWwCxi41+TF2MTYBY5ea/Bi7GJuAsSvWpAErww5YRQ+OiIiICBSdIcbVgKUzWD6MTcDYpSY/xi7GJmDsUpMfYxdjEzB2xZo0YGXYAUvXYPkwNgFjl5r8GLsYm4CxS01+jF2MTcDYFWvSgJVhD5LOYPkwNgFjl5r8GLsYm4CxS01+jF2MTcDYFWvSgJVhB6yiB0dEREQEis4Q42rA0hksH8YmYOxSkx9jF2MTMHapyY+xi7EJGLtiTRqwMuyApWuwfBibgLFLTX6MXYxNwNilJj/GLsYmYOyKNWnAyrAHSWewfBibgLFLTX6MXYxNwNilJj/GLsYmYOyKNWnAyrADVtGDIyIiIgJFZ4hxNWDpDJYPYxMwdqnJj7GLsQkYu9Tkx9jF2ASMXbEmDVgZdsDSNVg+jE3A2KUmP8YuxiZg7FKTH2MXYxMwdsWaNGBl2IOkM1g+jE3A2KUmP8YuxiZg7FKTH2MXYxMwdsWaNGBl2AGr6MERERERgaIzxLgasHQGy4exCRi71OTH2MXYBIxdavJj7GJsAsauWFPHDliDg4PhhhtuCJMnT05ueB335bEDlq7B8mFsAsYuNfkxdjE2AWOXmvwYuxibgLEr1tSxA9asWbPCihUrwrFjx5Lbvffem9yXxx4kncHyYWwCxi41+TF2MTYBY5ea/Bi7GJuAsSvW1LED1qRJk8KJEycq23gd9+WxA1bRgyMiIiICRWeIthmwbr755rBy5cpw/Pjx5AzWfffdl9yXxw5YozqD9dZbIZw+be8dtdikXCbGJmDsUpMfYxdjEzB2qcmPsYuxCRi7Yk0dO2AdPHgwXHzxxaGrqyu54fVDhw7Z3RIDAwPJcNXX11d1/7Rp05L704OHl57twa9+NYTLLgvfvfzy8PVHHhmxPprtVatW5a6Xsd3f35+7XtY2uvLWy9jW18+/ra+ff9u+tOtlbOvr59+2L+16GduMXz9sM/73yr5M1zt2wJo3b15y3VX2GizclwcHJ6vhM1irV4f/nehCuPTSEB5/3K6OSvrFY8LYBIxdavJj7GJsAsYuNfkxdjE2AWNXrKljB6xSr8E6cCCEq68OYcGCEI4csasiIiLS4YrOEG0zYOFfDOK6q+wZrNmzZ9vdqtgBq+EzWGMoNimXibEJGLvU5MfYxdgEjF1q8mPsYmwCxq5YU8cOWHv37g3XXXddOPfcc5Pb9ddfH/bt22d3q2IHLD0Plg9jEzB2qcmPsYuxCRi71OTH2MXYBIxdsaaOHbAaYQ+SzmD5MDYBY5ea/Bi7GJuAsUtNfoxdjE3A2BVr0oCVYQesogdHREREBIrOEONqwNIZLB/GJmDsUpMfYxdjEzB2qcmPsYuxCRi7Yk0asDLsgKVrsHwYm4CxS01+jF2MTcDYpSY/xi7GJmDsijVpwMqwB0lnsHwYm4CxS01+jF2MTcDYpSY/xi7GJmDsijVpwMqwA1bRgyMiIiICRWeIcTVg1TyD9cYbIXzrWyEcPjy8/dprw9unTlXvl3r66RAGB+29DYtNymVibALGLjX5MXYxNgFjl5r8GLsYm4CxK9akASvDDlg1r8FatCiEyy8P4YorQjh5Ejslf3cwLFtm9wzh858fXsNt/3672hDbyICxCRi71OTH2MXYBIxdavJj7GJsAsauWJMGrAx7kGqewZo7N4SpU0OYPj0E/PFovMT2ddfZPUP4+MfxF6OHB6znn7erDYlNymVibALGLjX5MXYxNgFjl5r8GLsYm4CxK9akASvDDlg1D87u3SHceWcIW7YMb2/eHMJHPxpCrWeJx98hvPfeENautSsiIiLSwWrOEDnG1YBV8wxWyWKTcpkYm4CxS01+jF2MTcDYpSY/xi7GJmDsijVpwMqwA1bNa7BKZhsZMDYBY5ea/Bi7GJuAsUtNfoxdjE3A2BVr0oCVYQ+SzmD5MDYBY5ea/Bi7GJuAsUtNfoxdjE3A2BVr0oCVYQesogdHREREBIrOEG01YO3cuTPMnz8/nHPOOWH69Onh8ccft7tUsQOWzmD5MDYBY5ea/Bi7GJuAsUtNfoxdjE3A2BVr6tgBa+/evaG3tzcZqo4ePRoOHDgQFuE5rHLYAUvXYPkwNgFjl5r8GLsYm4CxS01+jF2MTcDYFWvq2AELw9TDDz9s785lD5LOYPkwNgFjl5r8GLsYm4CxS01+jF2MTcDYFWvq2AHrwgsvDA8++GDo6ekJU6ZMCbfddls4duyY3a2KHbCKHhwRERERKDpDtM2ANXHixLBkyZIwNDSU3G699dZw++23290SAwMDyXDV19dXdf+MGTOS+9PpFC/L3u7v789dL2N706ZNuetlbaMrb72MbX39/Nv6+vm301tsvYxtff382+kttl7GNuPXD9uM/71Kb3a9Ywes7u7uZLBK4fXzzz8/s8dIODhZugbLh7EJGLvU5MfYxdgEjF1q8mPsYmwCxq5YU8cOWHPmzBkxYF1wwQWZPUayB0nXYPkwNgFjl5r8GLsYm4CxS01+jF2MTcDYFWvq2AHr0UcfDYsXL676FeHSpUvtblXsgFX04IiIiIhA0RmibQYsWLlyZfJrwUYvctcZLB/GJmDsUpMfYxdjEzB2qcmPsYuxCRi7Yk0dPWAVZQcsXYPlw9gEjF1q8mPsYmwCxi41+TF2MTYBY1esSQNWhj1IOoPlw9gEjF1q8mPsYmwCxi41+TF2MTYBY1esSQNWhh2wih4cERERESg6Q4yrAUtnsHwYm4CxS01+jF2MTcDYpSY/xi7GJmDsijVpwMqwA5auwfJhbALGLjX5MXYxNgFjl5r8GLsYm4CxK9akASvDHiSdwfJhbALGLjX5MXYxNgFjl5r8GLsYm4CxK9akASvDDlhFD46IiIgIFJ0hxtWA1bQzWFu2hHDllSF87GN2pbDYpFwmxiZg7FKTH2MXYxMwdqnJj7GLsQkYu2JNGrAy7IDVtGuwFiwIYerUEC69NISXX7arhdhGBoxNwNilJj/GLsYmYOxSkx9jF2MTMHbFmjRgZdiD1LQzWF/8YggXXxzCNdeE8NZbdrWQ2KRcJsYmYOxSkx9jF2MTMHapyY+xi7EJGLtiTRqwMuyAVfTg5Dp50t4jIiIiHaroDDGuBqymncFqotikXCbGJmDsUpMfYxdjEzB2qcmPsYuxCRi7Yk0asDLsgNW0a7CayDYyYGwCxi41+TF2MTYBY5ea/Bi7GJuAsSvWpAErwx4kncHyYWwCxi41+TF2MTYBY5ea/Bi7GJuAsSvWNC4GrLlz54auri579wh2wCp6cERERESg6AzRdgPWY489FmbNmtXQgKUzWD6MTcDYpSY/xi7GJmDsUpMfYxdjEzB2xZo6esA6evRo6O3tDXv27GlowNI1WD6MTcDYpSY/xi7GJmDsUpMfYxdjEzB2xZo6esBavnx56OvrS15vZMDSGSwfxiZg7FKTH2MXYxMwdqnJj7GLsQkYu2JNHTtgPffcc8mvBk+fPp1sNzJgFT04bmg6eDCEU6dCeO01uyoiIiJtrugM0TYDFoar3bt3V7bzBqyBgYFkuErPdqVmzJiR3J9Op3jZjO3X588PYfr0cPrSS8N3p00LQytW5O6f3e7v789dL2N706ZNuetlbaMrb72MbX39/Nv6+vm301tsvYxtff382+kttl7GNuPXD9uM/71Kb3a9YwcsDFS1bnlwcLLG5BosnLXCn83B3yZMb9ddZ/eKso0MGJuAsUtNfoxdjE3A2KUmP8YuxiZg7Io1deyAZdUbrsAepDG7BmvNmuG/S3jbbSFcey1+n2n3iEqnYyaMTcDYpSY/xi7GJmDsUpMfYxdjEzB2xZo0YGXYAavowRERERGBojNE2w5YHnbAGrMzWKMQm5TLxNgEjF1q8mPsYmwCxi41+TF2MTYBY1esSQNWhh2wxuQarFGyjQwYm4CxS01+jF2MTcDYpSY/xi7GJmDsijVpwMqwB0lnsHwYm4CxS01+jF2MTcDYpSY/xi7GJmDsijVpwMqwA1bRgyMiIiICRWeIcTVg6QyWD2MTMHapyY+xi7EJGLvU5MfYxdgEjF2xJg1YGXbA0jVYPoxNwNilJj/GLsYmYOxSkx9jF2MTMHbFmjRgZdiDpDNYPoxNwNilJj/GLsYmYOxSkx9jF2MTMHbFmjRgZdgBq+jBqevoUXyQEF55xa6IiIhIByk6Q4yrAavpZ7DmzQvhsstCePe7h//gcwNik3KZGJuAsUtNfoxdjE3A2KUmP8YuxiZg7Io1acDKsANW06/Bmj17+G8PXn55CN/9rl11sY0MGJuAsUtNfoxdjE3A2KUmP8YuxiZg7Io1acDKsAep6WewBgdDWL06hB077IpbbFIuE2MTMHapyY+xi7EJGLvU5MfYxdgEjF2xJg1YGXbAKnpwRERERKDoDDGuBqymn8FqgtikXCbGJmDsUpMfYxdjEzB2qcmPsYuxCRi7Yk0asDLsgNX0a7CawDYyYGwCxi41+TF2MTYBY5ea/Bi7GJuAsSvWpAErwx4kncHyYWwCxi41+TF2MTYBY5ea/Bi7GJuAsSvW1LED1pYtW8KCBQtCd3d36OnpCcuWLQtHjhyxu1WxA1bRgyMiIiICRWeIthmw5s6dGzZu3BgOHz4choaGwvLly8PChQvtblXsgKUzWD6MTcDYpSY/xi7GJmDsUpMfYxdjEzB2xZo6dsCyTpw4kZzNymMHLF2D5cPYBIxdavJj7GJsAsYuNfkxdjE2AWNXrGncDFgbNmxIzmrlsQdJZ7B8GJuAsUtNfoxdjE3A2KUmP8YuxiZg7Io1jYsBa/v27WHq1KlhR+QJPgcGBpLhqq+vr+p+DFi4Pz14eDnW2xseeywcu/32EO65J5y49dbw0qJF4cS//msI69eP3P/FF8PupUvD8dtuC+HIkbDnmWfCgfe9Lwx94hPJn+IZsb+2ta1tbWtb29puyXbHD1gYnjBcbd261S6NgIOTVcoZrAceCGHatBAuvjiE3t7hG/68zvTpyR+LTr94iW99a/jP7mD/lStDuPfe4bfDff/7ebdKVRMRxi41+TF2MTYBY5ea/Bi7GJuAsSvW1NED1vr165N/Qbht2za7VJMdsEq5BuurXx3+g9AYmi69dPgltmfMCOHUqerGl14aXsPty18O4Utfensbf5anRexxY8HYpSY/xi7GJmDsUpMfYxdjEzB2xZo6dsBavXp16O3tDbt27bJLUfYglXIGC9D88sv43WYIBw+GgAHx2LFkacSkfOBACC+++PY2Xn/llbe3W2BEEwnGLjX5MXYxNgFjl5r8GLsYm4CxK9bUsQNWV1dXzdvJkyftrhV2wCp6cERERESg6AzRNgNWI+yAVdoZrByxSblMjE3A2KUmP8YuxiZg7FKTH2MXYxMwdsWaNGBl2AGrlGuw6rCNDBibgLFLTX6MXYxNwNilJj/GLsYmYOyKNWnAyrAHSWewfBibgLFLTX6MXYxNwNilJj/GLsYmYOyKNWnAyrADVtGDIyIiIgJFZ4hxNWDpDJYPYxMwdqnJj7GLsQkYu9Tkx9jF2ASMXbEmDVgZdsDSNVg+jE3A2KUmP8YuxiZg7FKTH2MXYxMwdsWaNGBl2IOkM1g+jE3A2KUmP8YuxiZg7FKTH2MXYxMwdsWaNGBl2AErOTj4+4XvfncI8+eHcPx41XpTvfpqCLNnh3DllSHs22dXq731Vgj4+4TvfGcI3/zm8JOSvuc9IVx1Ve0nGf3kJ4ef3f2zn7Urw88Gj485Z04Ir71mV0VERKQBGrAy7ICVnMHCH07G3wLE3/f7+ter1ptq3brhvzeIvz34uc/Z1YpkUn7xxeE/o4Ouf/mXENasGf6TOpdcEsLatdVvcPr08Fr6OVgYuvAx8bGfeMKuusSm97IxdqnJj7GLsQkYu9Tkx9jF2ASMXbEmDVgZdsBKrsHCn6nBYDJrVvLHlscMzjzNnIkPGsKePXa1Imk8dSqEhQuHB6qvfW34jNcVVwz/vcJaf4PwrruGh6hPf9quDP9ZHnxMfGz8WZ4G2OPGgrFLTX6MXYxNwNilJj/GLsYmYOyKNWnAyrAHSddg+TA2AWOXmvwYuxibgLFLTX6MXYxNwNgVa9KAlWEHrKIHR0RERASKzhDjasDSGSwfxiZg7FKTH2MXYxMwdqnJj7GLsQkYu2JNGrAy7ICl58HyYWwCxi41+TF2MTYBY5ea/Bi7GJuAsSvW1LED1unTp8Ndd90VpkyZktzuueee5L489iDpDJYPYxMwdqnJj7GLsQkYu9Tkx9jF2ASMXbGmjh2w1qxZE2bOnBkGBweTG15fa5/CwLADVtGDIyIiIgJFZ4i2GbBmzZoVNm/eXNnG67PxRJ457IClM1g+jE3A2KUmP8YuxiZg7FKTH2MXYxMwdsWaOnbA6u7uDocPH65sDw0NhcmTJ2f2GMkOWLoGy4exCRi71OTH2MXYBIxdavJj7GJsAsauWFPHDlgTJkwIp/CEnP8Hr0+cODGzx0j2IOkMlg9jEzB2qcmPsYuxCRi71OTH2MXYBIxdsaaOHbCKnMEaGBhIhqu+vr6q+zFg4f704OGltrWtbW1rW9va1na97Y4dsHQNVuswNgFjl5r8GLsYm4CxS01+jF2MTcDYFWvq2AHrkUceGfW/ItQ1WD6MTcDYpSY/xi7GJmDsUpMfYxdjEzB2xZo6dsBKnwcLvxbE7e6779bzYI0RxiZg7FKTH2MXYxMwdqnJj7GLsQkYu2JNHTtgNcIOWEUPjoiIiAgUnSHG1YClM1g+jE3A2KUmP8YuxiZg7FKTH2MXYxMwdsWaNGBlPP3001XbixcvTg6QbrrppptuuummW5EbZogiOnrAEhERESmDBiwRERGRJtOAJSIiItJk42rAwnNp4cJ3phuebd7eV/aNsQk3xi41+W+MXYxNuDF2qcl/Y+xibMKNsSvWZK/rrmdcDVg4QGzU5MfYpSY/xi7GJmDsUpMfYxdjEzB2NatpXA1YRafPVlCTH2OXmvwYuxibgLFLTX6MXYxNwNjVrKZxNWCJiIiItIIGLBEREZEm04AlIiIi0mQdP2ClfyR6ypQpye2ee+6p+0eim23Lli1hwYIFobu7O/T09IRly5aFI0eOVNYZGufOnRu6urqq7iura+fOnWH+/PnhnHPOCdOnTw+PP/54Za2spsHBwXDDDTdU/tg4Xsd9qVZ04euT3mqp11BvvRH1msp67NfrymrVY9/T1OrHfr2msh73o33c1FtvRL2meutj0QT1Pm5Wqx7rnqZWP9brNY3FY73jB6w1a9aEmTNnJgcKN7y+du1au9uYwoN648aN4fDhw2FoaCgsX748LFy4sLJeduNjjz0WZs2aNeIbr4yuvXv3ht7e3uSb7ejRo+HAgQNh0aJFlfUymgDHZ8WKFeHYsWPJ7d57703uS7Wyy36dUvUa6q2PRqyp7Md+rCtVxmPffqxUmY/9WFNZj/vRPm7qrTeiXlO99bFognofN9XKx3q9pjIe6/WaxuKx3vEDFg7Q5s2bK9t4ffbs2Zk9Wu/EiRPJFJ0qsxEPbjzQ9+zZM+Ibr4wufJM9/PDD9u6KMppg0qRJydcthddxX6qVXfbrlKrXUG99NGJNVqsf+3ldZT327cdKlfnYjzWxPO6LPm7qrTeDbbLseiuawH5cKOuxnrJNZT7WU7ZpLB7rHT9g4QBiYk1hcsXpvzJt2LAhmaZTZTZiiseTqoH9xiuj68ILLwwPPvhgcgoXp2Fvu+225P8mUmU0wc033xxWrlwZjh8/nvTcd999yX2pVnbZr1OqXkO99dGINVmtfuzndZX12LcfK1XmYz/WxPK4L/q4qbfeDLbJsuutaAL7caGsx3rKNpX5WE/ZprF4rHf8gDVhwoRw6tSpyjZenzhxYmaP1tq+fXuYOnVq2LFjR+W+shqfe+65ZCpPf49sv/HK6ML7X7JkSfLgxe3WW28Nt99+e2W9jCY4ePBguPjii5NjhBteP3ToUGW9lV3265Sq11BvfTRiTVllPPZjXWU+9u3HSpX52I81MTzuG3nc1FsfrVpNWbXWx7oJan3cMh/rUKupzMc61Goai8d6xw9YjUydY2VgYCD5om7durXq/rIa8U23e/fuyrb9xiujCx8THyeF188///yq9VY3wbx585LfyWd/P4/7Uq3ssl+nVL2GeuujEWtKlfXYj3WV+di3HytV5mM/1lT2477Rx0299dGINaVi62PZBLGPW+ZjPdZU5mM91jQWj/WOH7Aa+b3pWFi/fn1yOnTbtm12qbTGdFK3t1QZXXPmzBnxjXfBBRdUtstogrH4/Xyj7H8gU/Ua6q2PRqwJynzsx7rsY76Vj/1YU5mP/VhTmY/70Txu6q03Kq8J8tbHqgnyPq59jLfqsZ7XVNZjPa9pLB7rHT9g4Q88F73yv9lWr16dXGC4a9cuu5RgaAT7H9kyuh599NGwePHi5BsON5w6Xrp0aWW9jCbANxd+J5/9v5vsN1cru+zXKVWvod76aMSayn7sx7osu99YdtmPlSrzsR9rKutxP9rHTb31RtRrqrc+Fk1Q7+Na9ms9Fl31msp4rNdrGovH+hn2jk6TPncFTuXhdvfdd9d97opms//nkN5OnjyZrDM0gv3GK6sLFxridHGtix/LasI/K77uuuvCueeem9yuv/76sG/fvsp6K7rs46fo16veeiNsj22ya+ltrB/79uPZLsuuj0WX7bEfE1r92Lc9tqmsx71tSm/ex0299UbYFttk77frY9EE9uPZj2thLWssumxLrSaGx3q2aSwe6x0/YImIiIi0mgYsERERkSbTgCUiIiLSZBqwRERERJpMA5aIiIhIk2nAEhEREWkyDVgiIiIiTaYBS0RERKTJNGCJiIS3n4hQRKQZNGCJSNvBn6nAMPTss8/apcS3v/3tZB37eWnAEpFm0oAlIm3n4YcfToYh/ImNWnA/1vv7++1SlAYsEWkmDVgi0nbwd8vwl+7f8Y53hKNHj1atYRv3Y/348eOV+/HHXjFATZgwIVx00UXhAx/4QDhx4kRl3Q5YdjvvfpwxmzdvXuju7k5u+MOxmzdvrtpHRMYXDVgi0pYWL16cDDoPPfRQ1f2f+9znkvuXLFlSdf+qVavCrl27whtvvBEeffTRZJ877rijsm4Hp3QYs+x+AwMD4cwzzwxz585N/jgsBrz0DNq6desybyki44kGLBFpSxhsMMS8613vqrof27j/6aefrro/67vf/W6yT29vb+U+Ozjh9YkTJ1a2s/dn98Nghe0XXnihct/Q0FBy32WXXVa5T0TGFw1YItKWTp8+HS699NJkkNm6dWtyH15iG/dn7d+/P9xyyy3JrwZxViodkrJnqOzg5B2w8KvI9D57q/X2IjI+aMASkbb1mc98Jhlk8OtCWLRoUbL9wAMPVO2XnmX6whe+EN58881w6tSpEYNSrW37K8Jab5cOWDhrJSKS0oAlIm3r0KFDyfVPZ599dtizZ0/yEtuvvvpq1X7nnHNOMgS9/vrryfbOnTtHDEp2+6yzzqp6G9i2bduI/d773vcm208++WTlPhERDVgi0tZuvPHGZMB55zvfmbzEtnXVVVcla0888URypmn+/PkjBiW7nZ71wlmykydPJtdYpc+/ld3vmWeeSYaxSy65JDz33HPJQLZ79+7wxS9+MVx55ZWV/URkfNGAJSJtbePGjZWhBzdsW/jXg3jqBJzhwoXteH4sOyjZ7cHBwWRYmzJlSjj33HOTt//KV74yYj94/vnnw0033RTOO++8ZNjCNWD/9m//lpzxEpHxSQOWiIiISJNpwBIRERFpMg1YIiIiIk2mAUtERESkyTRgiYiIiDSZBiwRERGRJtOAJSIiItJkGrBEREREmkwDloiIiEiTacASERERaTINWCIiIiJNpgFLREREpMk0YIm0yBlnnKGbbhQ3ERl7+k4TaRH9YBMGehyKtIa+00RaRD/YhIEehyKtoe80kRbRDzZhoMehSGvoO02kRfSDTRjocSjSGvpOE2kR/WDrbF1dXfYuSnocirSGvtNEWmQsf7CN5oc73ha3M888M/T09IRbbrkl7Nixw+5Gz/N5eI9TI/t53yam1tvXum+0xvJxKCJv03eaSIuM5Q+20fwgTt/21KlT4aWXXgqf+cxnwuTJk8N///d/mz25NfPzaOR4NvI2WaN9e6+xfByKyNv0nSbSImP5g82eSVm3bl1417veFSZNmhSuuuqq8OKLL2b2rlbrB/sDDzwQ3ve+91W2T58+He6///4wbdq0MGXKlLB06dLwP//zP5X1N998M3zwgx9M1i655JLQ398/omnt2rVh6tSpYcKECcl99d5nvXXL83lk9/mv//qvMHPmzOQY4Vg98cQTlX2yt1Stz8Gu4/PG53/eeeeFO+64Ixn2sutWel/ex0zhGH/kIx8JF110UbjwwguT13Ffdl/P130sH4ci8jZ9p4m0iOsH24EDITz66PDLAuwP5Ztuuins378/GUg+9alPhdmzZ2f2rlbrB/++ffvC+eefX9levXp1uPbaa8Pg4GA4evRoWLJkSfjYxz5WWb/vvvvC9ddfHw4dOpTc5s+fP6IJgw7WUvXeZ711y/N5ZPfBrxGffPLJ8MYbb4Tdu3eHRYsW1dwve5/9HOznOG/evHDw4MHkhtdXrVpVc99a99VbX7lyZfI+X3nlleR2zTXXJPdl9/V83V2PQxEZNX2nibSI6wfblVeGcMklwy8LsD+oX3311cr266+/npzRiKn1gx1vg2uZUu985zvDnj17KtuvvfZauPjiiyvbOGuDISW1a9euEU0vv/xyZRvqvc9665bn88ju09vbGz7/+c//7yw7cpit9b5qfQ72c8TnnfrOd74Tpk+fXrVu2be3svfhGGffP85O2ffv+bq7HociMmr6ThNpEdcPtpkzQ8AQgZcFFPlBjdfTm11L4czPBRdcUNnGD+qJEycmN/x6LL2l3vGOd1T9ugpnhezHxK/8suq9z3rrlufzyO6zffv25IwPfp132WWXhc2bN9fcL3uf/Rzs54jPO4XXcVyy65Z9eyt7H97XaN5/yvU4FJFR03eaSIu4frANDobw8MPDLwso8oPaqrWGC8Tf//73V7Yvv/zy5FdPMZ4zWFa991lv3ar1MeznUWsfDE2bNm1Krm1K1Rrkar2t/RyzZ5jwevYME4YhnFVK4WxT9u3rfUzPGSyr1n2ux6GIjJq+00RaZCx/sNkf9Fat+1Lp2ltvvZWc8cFQgovKcYYn9dBDDyXX/+AHPIaEbdu2hRtvvLGyvmLFiqprsBYsWFC3qd77rLdueT6PbAeup8IazgRhwMI1WSmc9coOM1Drc7CfIz7v9BosXIeWvUYK10PhuihcH4XryvC5ZN++3sfEMbbXYOHat1r75t03lo9DEXmbvtNEWmQsf7DZH/RWrftSWMMNv4pLnz/qhRdeqNoHZ3lwvRKui8Kv7q688sqwcePGyjqGlA984AOVf0WIC9TPOuusynqtj1/vfdZbtzyfR7bjqaeeCldccUXyvvGvCbds2VJZQz+e4qHIccXr6b8ixHH40Ic+VPVrU5xxwr/sS//VIv7FX/bt631MHOM777wz+ReEuOH17K8M6/WlxvJxKCJv03eaSIuMpx9sGGwwaAif8fQ4FCmTvtNEWqTTf7B99KMfTa4rwr+0w9Mr5D2lgpSn0x+HIiz0nSbSIp3+gw3XTOFJOHEtEX5dmL2gW3h0+uNQhIW+00RaRD/YhIEehyKtoe80kRbRDzZhoMehSGvoO02kRfSDTRjocSjSGvpOE2kR/GDTTTeGm4iMPX2niYiIiDTZ/wcTjzF3+N9XDQAAAABJRU5ErkJggg==&quot; WIDTH=&quot;600&quot; HEIGHT=&quot;400&quot; BORDER=&quot;0&quot; USEMAP=&quot;#chart&quot;>&lt;/IMG>&lt;br />&lt;br />&lt;IMG SRC=&quot;data:image/png;base64,iVBORw0KGgoAAAANSUhEUgAAAlgAAAGQCAYAAAByNR6YAABIkUlEQVR4Xu3dC5BW9X3/cXu/TNvpvZ3e79PpbdqZXqaXaRfUYFfwxrAi0VwhaeRiFFBEM1oFq4wkNpfWKyFGzQZNWK11tFoSDQSatKxE/5ACGi4BJaILC0tQkv398zn0PP6e7z6/83zP8jx7Pvvs5zVzZvdcdvfN2WfZL2fPPpwWRERERKSlTrMbREREROTUaMASERERaTENWCIiIiItpgFLREREpMU0YAmtffv2hWuvvTb8xV/8Rfipn/qp8L3f+73Zyz//8z8P11xzTbaf1WmnnVa3fPd3f3f4gR/4gfAzP/Mz4Q/+4A9CT09PuPfee8Prr79u31RKaMV5tu+DSVFb0b4qsXaJjDU9+oXSHXfckX2jtH9Zxwv247hWsh9jtOz7SS2/+Iu/GJ555hn75uJkz2dqKTrP9thT0cr3BUXvr2hfO3g/nvc4kU6nR7/QwdAU/wX9d3/3d+HZZ58N3/zmN0N/f3/427/927r9rRyyWvXNodH7eeONN8ILL7wQVqxYEX7sx36stg9X5p544gnzHsSjFee50fsYrVa+Lyh6f0X72sH78bzHiXQ6PfqFyte//vW6K1e//uu/Ho4ePVp3zJEjR8Kv/uqv1o7B8a36cWGrvjk0ez9f/vKX6/6cP/mTPxkGBgbsYdIE23lu1tNKY/mxYKw/nsh4p68SobJ06dK6v8Rvu+02e0hm5cqVdcfhnqxY0TeDRvvsttTi5Xm7yy+/vO6Ym266yR4SduzYERYsWBB+//d/P/zIj/xI+P7v//7wK7/yK2HWrFlh06ZN9vDMiRMnwi233BJ+67d+Kxsufvu3fzt86EMfCsPDw4Vddt/x48fDZZddlt3PhKs/sdF0wWjfLsU2N9LsPBe9j//8z/8MM2bMCL/2a78WfvAHfzBbcF7PPPPMcMMNN4Tnn3++4ftILTm7PXWu7XExuw+fX3yef+d3fif7vP/mb/5m9mfF46Ho7Zrts9tSS9H7iH3lK18Js2fPzh6XP/RDP1Q7p+9+97uzfY3Y94k/6z//8z9nb4fHEF5+9KMftW8mUqmRj36RCuEG9vgv0tRfuFu2bKk7Dm8Xs38hN9tnt6UWL8/bbdiwoe6Yv/7rv67b/8lPfjL75mPfV77ghu7ly5fXvQ1cdNFFI47Fcumll47YFrP7Zs6cWXv9u77ru2rHjbZrtG9XxL6PRpqd59T7sD+qTi2N3kdqydntqXNtj4vZfY0+v1jweCh6u2b77LbUUvQ+cjin3/d93zfimHzBvkY/8rfHzZ8/f8Q2LJ/+9Kftm4pUpvHfSCIVwY9w4r8w8ePARgYHB+uOw28XxuJ98Tcsuw+Ld18ZnveDH1XFx8R/Bvxo63u+53tq+3Df2c6dO8Nrr70WLrnkkrq36+vrq73dgw8+WLfv937v98L27duz5Xd/93cLu+y+X/7lX85uDI+vgIy2a7Rv14xtbqToPEPqfeDKWrz96quvDgcOHAgHDx7M/jwYBvGbirHU+7LscY3OdaPjivahBZ9nnFe8Hu/7zGc+0/Dt2vG1kToOgy6G6Hx7qhfHfPGLX4ze48j3+Vd/9Vdh//794eabb67bjt84FmGR/ioRqQB+PBL/hfntb3/bHpL51re+VXec/RFWvA/f2FP7sHj3leF5P/hmGh+Df73n8GOpeF98JQ/f5ON9+CWA3JQpU+r2xcMKvskWddl9a9asqdsPo+0a7ds1Y5sbKTrPkHof+NFTvg03y3uk3pdlj2t0rsEeV7Tv4Ycfru3D6/G+s846q+HbteNrI3XcBRdcULe9qBfHxuz7fOqpp7LtGNDj7T/xEz9R93YiVUp/lYhUoB1XsFr9TcQe0+jYon05+83hp3/6p2v7fu7nfm7E+0gtP/qjP1p7O5yHeB+Gl9zLL7884m1jdl/8trnRdo327Zqxb9tI0XmG1Pv40z/907rt3d3d2fOyffaznw2vvPJK9B7elHpflj2u0bkGe1zRvm984xu1ffZzHf+Z4+2t/tqA1HE/+7M/W7e9qBePl5h9n/icgv2HVvzxRKqmR6NQacc9WPE3kbI3ejdij2l0bNG+3Pr16+uO+Zu/+ZvaPnslr9mSi38MhwVPWZDDk22m3g7sPpwra7Rdo327ZjxvV3SeIfU+vvSlL4Wf//mfH7EfC87z1KlTRwxa9rgUe1yjcw32uKJ98ecar8f7UjfOt/prA1LH2cdAUW+zq4zx+bL7RFjo0ShU7G8R4jeFGinzW4TxfSavvvpq4V/IRfty9phGxxbty+G3xuJj4t9us//ax/0mHvYKVjwA2KsEtqtoX260XaN9u2Y8zUXnGYrex9DQUPbjO7wP/PgVV9fiY88999y644veV6wVx9l98RUh+2PX1BWsVn9tQOo4+xgo6m12Bcu7T6RKejQKFfs8WPhVc3yTi+F5sfBr8/kxOB5vF/vxH//xur90Dx06lG3HvRtFfyHHN+FiwY8gRqPoYwBuko7v8bHPz3TeeefVvf3dd98dvXUa7rWJ3+7f//3fa/vK3oPVyGi7Rvt2zTRrbnaeodn7iL344ot1x9p7s7yPH+/HLDrO7nvkkUdq+/B6vA/DYa7dXxup93H++efXbS/qbXYPlnefSJX0aBQ6H/vYx+r+wpw0aVL2I0E8VxCe0b2rq6tu/7/8y7/YdzHiR4244vXSSy9lPx4q+gv5F37hF+r2/cd//EfyxzdFGn0M3GyNb9CeZxj/whe+kF1dyI/BlSnc+4N7z/Cv/f/6r/8Ky5YtG/FbbHaI+uM//uPsWc3x/FP4jcJGXbmifbnRdo327Zpp1FzmPEOj9wE4d7iCiscc7vk5duxY+MQnPlF3LP4BEPM+flIf0yo6zu77wz/8w+zzjM/3H/3RH9Xte+ihh2pv1+6vjdT7wI9q48dAqheDHH7jMJZ6n832iVRJj0ahhCGr2f9FiCsTqScX/NSnPjXieCyNnj8ndsUVV4zY3+i4ZuzbppZf+qVfSv4feTgH9r6VRosVP6dSvDR6nqRY0b7YaLtG+3ZF7NumlqLzbI9NbbcLhgU8t1fM+/gp2hcrOs7ua/T5xYL/8DrW7q+Non3NHgPY1+gfTPY47z6RKunRKLTwYz/ck/Vnf/Zn2Y928JcvXmIdz0m0d+9e+yZ18md6xg2zuNKAZ4VvdiMvbgS//vrrs2cax7NMp45rxn4MfDPGQIgrN7hKg296+OaMj1cEN/m/5z3vyZ6d+4d/+IezJvxZTj/99OzZ2r/61a/aN8mu4OD5gXBc/izXH/zgB7PzGTfhR0Ux21xkNF0w2rdLsc2jOc/2feTQgqbJkydn/2UTBn4s+PE0hlhckbG8j5/Ux7SKjrP78NjG5xnPkI5z8Bu/8RvZVcH4ZvJcO782it4H4IognrUdHzd/dny0vvOd78z2NVL0Pov2iVRJj0aRCeLjH/943Tci/HcvIiLSHhqwRDoMnr8JN5HjCgzuG8KVvrvuuit7EsZ4wGp0P5KIiLSGBiyRDmN/ZGIX/JjrX//1X+2biYhIC2nAEukwuI/l8ssvD3/yJ39Su3cN9yT95V/+ZXZPG37DTkRE2ksDloiIiEiLacASERERaTENWCIiIiItpgFLREREpMU0YImIiIi0mAYsERERkRbTgCUiIiLSYhqwRERERFpMA5aIiIhIi2nAEhEREWmxjh6w+vv769YXLlwYrr/+eqrl/e9//4htVS+MTVgYu9TkXxi7GJuwMHapyb8wdjE2YWHsSjUtW7asbqZohmbA2rx5c1i8eHHo7u4O06dPDytWrAiHDx+2h2UWLFgQurq67OYRPv/5z9etv+Md76hbZ2AbGTA2AWOXmvwYuxibgLFLTX6MXYxNwNiVasKQVcZpdkNVMDRt2LAhHDp0KAwMDISVK1eGJUuW2MPC448/HubOnTuqAQtTKZuvfe1rdlPlGJuAsUtNfoxdjE3A2KUmP8YuxiZg7Eo1jdsByxoaGsquZsUGBwdDT09P2LNnz6gGrLInR0RERATKzhC0A9b69euzq1oxXNXq7e3NXh/NgKUrWD6MTcDYpSY/xi7GJmDsUpMfYxdjEzB2pZo6YsDavn17mDFjRtixY0dt29atW7MfDQ4PD2frRQMWbm7HcJUPY7mZM2dm2/OTh5dVr69evbpwfxXrfX19hfurWkdX0f4q1vX586/r8+dfty/t/irW9fnzr9uXdn8V64yfP6wz/n1lX+b7x/2AheEIw9WWLVvqtmO42r17d229aMDK4eTEdAXLh7EJGLvU5MfYxdgEjF1q8mPsYmwCxq5U07gesNatW5f9BuG2bdvsrmygarQUsQNW2ZMjIiIiAmVnCJoBa82aNdkN7Lt27bK7Gmo2XIEdsHQFy4exCRi71OTH2MXYBIxdavJj7GJsAsauVNO4HbDslal8OXbsmD00M5oBS8+D5cPYBIxdavJj7GJsAsYuNfkxdjE2AWNXqmncDljtYE+SrmD5MDYBY5ea/Bi7GJuAsUtNfoxdjE3A2JVq0oAVsQNW2ZMjIiIiAmVniAk1YOkKlg9jEzB2qcmPsYuxCRi71OTH2MXYBIxdqSYNWBE7YOkeLB/GJmDsUpMfYxdjEzB2qcmPsYuxCRi7Uk0asCL2JOkKlg9jEzB2qcmPsYuxCRi71OTH2MXYBIxdqSYNWBE7YJU9OSIiIiJQdoaYUAOWrmD5MDYBY5ea/Bi7GJuAsUtNfoxdjE3A2JVq0oAVsQOW7sHyYWwCxi41+TF2MTYBY5ea/Bi7GJuAsSvVpAErYk+SrmD5MDYBY5ea/Bi7GJuAsUtNfoxdjE3A2JVq0oAVsQNW2ZMjIiIiAmVniAk1YOkKlg9jEzB2qcmPsYuxCRi71OTH2MXYBIxdqSYNWBE7YOkeLB/GJmDsUpMfYxdjEzB2qcmPsYuxCRi7Uk0asCL2JOkKlg9jEzB2qcmPsYuxCRi71OTH2MXYBIxdqSYNWBE7YJU9OSIiIiJQdoagGbA2b94cFi9eHLq7u8P06dPDihUrwuHDh937G7EDlq5g+TA2AWOXmvwYuxibgLFLTX6MXYxNwNiVahq3A9aCBQvChg0bwqFDh8LAwEBYuXJlWLJkiXt/I3bA0j1YPoxNwNilJj/GLsYmYOxSkx9jF2MTMHalmsbtgGUNDQ1lV6tSmu0He5J0BcuHsQkYu9Tkx9jF2ASMXWryY+xibALGrlRTxwxY69evz65apTTbD3bAKntyRERERKDsDEE5YG3fvj3MmDEj7Nixw+7KNNufswOWrmD5MDYBY5ea/Bi7GJuAsUtNfoxdjE3A2JVqGvcDVn9/fzY8bdmyxe7KNNsPOAbDVW9vb932mTNnZtvzk4eXVa+vXr26cH8V6319fYX7q1pHV9H+Ktb1+fOv6/PnX7cv7f4q1vX586/bl3Z/FeuMnz+sM/59ZV/m+8f1gLVu3brsNwS3bdtmd2Wa7bdwcmK6guXD2ASMXWryY+xibALGLjX5MXYxNgFjV6pp3A5Ya9asCT09PWHXrl12V6bZ/kbsgFX25IiIiIhA2RmCZsDq6upquBw7dsy1vxE7YOkKlg9jEzB2qcmPsYuxCRi71OTH2MXYBIxdqaZxO2C1gx2w9DxYPoxNwNilJj/GLsYmYOxSkx9jF2MTMHalmjRgRexJ0hUsH8YmYOxSkx9jF2MTMHapyY+xi7EJGLtSTRqwInbAKntyRERERKDsDDGhBixdwfJhbALGLjX5MXYxNgFjl5r8GLsYm4CxK9WkAStiByzdg+XD2ASMXWryY+xibALGLjX5MXYxNgFjV6pJA1bEniRdwfJhbALGLjX5MXYxNgFjl5r8GLsYm4CxK9WkAStiB6yyJ0dEREQEys4QE2rA0hUsH8YmYOxSkx9jF2MTMHapyY+xi7EJGLtSTRqwInbA0j1YPoxNwNilJj/GLsYmYOxSkx9jF2MTMHalmjRgRexJ0hUsH8YmYOxSkx9jF2MTMHapyY+xi7EJGLtSTRqwInbAKntyRERERKDsDDGhBixdwfJhbALGLjX5MXYxNgFjl5r8GLsYm4CxK9WkAStiByzdg+XD2ASMXWryY+xibALGLjX5MXYxNgFjV6pJA1bEniRdwfJhbALGLjX5MXYxNgFjl5r8GLsYm4CxK9WkAStiB6yyJ0dEREQEys4QNAPW5s2bw+LFi0N3d3eYPn16WLFiRTh8+HBt//DwcLj99tvDtGnTsuXOO+/MthWxA5auYPkwNgFjl5r8GLsYm4CxS01+jF2MTcDYlWoatwPWggULwoYNG8KhQ4fCwMBAWLlyZViyZElt/yOPPBLmzJkT9u/fny14/dFHH43ew0h2wNI9WD6MTcDYpSY/xi7GJmDsUpMfYxdjEzB2pZrG7YBlDQ0NZVezcnPnzg2bNm2qreP1efPm1dYbsSdJV7B8GJuAsUtNfoxdjE3A2KUmP8YuxiZg7Eo1dcyAtX79+uyqVg7DFq5u5XCVa+rUqbX1RuyAVfbkiIiIiEDZGYJywNq+fXuYMWNG2LFjR23bpEmTwokTJ2rreH3y5Mm19Vh/f382XPX29tZtnz17drY9n07xsur1vr6+wv1VrG/cuLFwf1Xr6CraX8W6Pn/+dX3+/Ov5ktpfxbo+f/71fEntr2Kd8fOHdca/r/LF7h/3AxaGIwxXW7ZsqdveiitYugfLh7EJGLvU5MfYxdgEjF1q8mPsYmwCxq5U07gesNatW5f9BuG2bdvsLt2DNYYYm4CxS01+jF2MTcDYpSY/xi7GJmDsSjWN2wFrzZo1oaenJ+zatcvuyjz88MOn/FuEZU+OiIiICJSdIWgGrK6urobLsWPHsv3582Dhx4JY7rjjDj0PVpswNgFjl5r8GLsYm4CxS01+jF2MTcDYlWoatwNWO9gBS/dg+TA2AWOXmvwYuxibgLFLTX6MXYxNwNiVatKAFbEnSVewfBibgLFLTX6MXYxNwNilJj/GLsYmYOxKNWnAitgBq+zJEREREYGyM8SEGrB0BcuHsQkYu9Tkx9jF2ASMXWryY+xibALGrlSTBqyIHbB0D5YPYxMwdqnJj7GLsQkYu9Tkx9jF2ASMXakmDVgRe5J0BcuHsQkYu9Tkx9jF2ASMXWryY+xibALGrlSTBqyIHbDKnhwRERERKDtDTKgBS1ewfBibgLFLTX6MXYxNwNilJj/GLsYmYOxKNWnAitgBS/dg+TA2AWOXmvwYuxibgLFLTX6MXYxNwNiVatKAFbEnSVewfBibgLFLTX6MXYxNwNilJj/GLsYmYOxKNWnAitgBq+zJEREREYGyM8SEGrB0BcuHsQkYu9Tkx9jF2ASMXWryY+xibALGrlSTBqyIHbB0D5YPYxMwdqnJj7GLsQkYu9Tkx9jF2ASMXakmDVgRe5J0BcuHsQkYu9Tkx9jF2ASMXWryY+xibALGrlTTuB2wurq6aksj+/fvD1dffXWYOnVqtuB1bCtiB6yyJ0dEREQEys4QNANWLjVgzZ07N9x9993hyJEj2XLXXXdl24rYAUtXsHwYm4CxS01+jF2MTcDYpSY/xi7GJmDsSjV17IA1ZcqUMDQ0VFvH69hWxA5YugfLh7EJGLvU5MfYxdgEjF1q8mPsYmwCxq5UU8cOWNddd11YtWpVOHr0aHYF65577sm2FbEnSVewfBibgLFLTX6MXYxNwNilJj/GLsYmYOxKNXXsgPXKK6+ECy+8sHafFl4/ePCgPayOHbDKnhwRERERKDtDjJsBa+HChdl9V/E9WNjWSH9/fzZc9fb21m2fPXt2tj2fTvGy6vW+vr7C/VWsb9y4sXB/VevoKtpfxbo+f/51ff786/mS2l/Fuj5//vV8Se2vYp3x84d1xr+v8sXu79gBS/dgjR3GJmDsUpMfYxdjEzB2qcmPsYuxCRi7Uk0dO2DhNwZx31V8BWvevHn2sDr2JOkeLB/GJmDsUpMfYxdjEzB2qcmPsYuxCRi7Uk3jdsCKnwer0fNh7d27N1x55ZXh7LPPzparrroq7Nu3r+4Yyw5YZU+OiIiICJSdIWgGrHawA5auYPkwNgFjl5r8GLsYm4CxS01+jF2MTcDYlWrSgBWxA5buwfJhbALGLjX5MXYxNgFjl5r8GLsYm4CxK9WkAStiT5KuYPkwNgFjl5r8GLsYm4CxS01+jF2MTcDYlWrSgBWxA1bZkyMiIiICZWeICTVg6QqWD2MTMHapyY+xi7EJGLvU5MfYxdgEjF2pJg1YETtg6R4sH8YmYOxSkx9jF2MTMHapyY+xi7EJGLtSTRqwIvYk6QqWD2MTMHapyY+xi7EJGLvU5MfYxdgEjF2pJg1YETtglT05IiIiIlB2hphQA5auYPkwNgFjl5r8GLsYm4CxS01+jF2MTcDYlWrSgBWxA5buwfJhbALGLjX5MXYxNgFjl5r8GLsYm4CxK9WkAStiT5KuYPkwNgFjl5r8GLsYm4CxS01+jF2MTcDYlWrSgBWxA1bZkyMiIiICZWeICTVg6QqWD2MTMHapyY+xi7EJGLvU5MfYxdgEjF2pJg1YETtg6R4sH8YmYOxSkx9jF2MTMHapyY+xi7EJGLtSTRqwIvYk6QqWD2MTMHapyY+xi7EJGLvU5MfYxdgEjF2ppnE7YHV1ddWWlJ07d4ZFixaFs846K8yaNSs8+eST9pA6dsAqe3JEREREoOwMQTNg5VID1t69e0NPT082VA0ODoYDBw6EG2+80R5Wxw5YuoLlw9gEjF1q8mPsYmwCxi41+TF2MTYBY1eqqWMHLAxTa9eutZsL2QFL92D5MDYBY5ea/Bi7GJuAsUtNfoxdjE3A2JVq6tgB6/zzzw8PPPBAmD59epg2bVq46aabwpEjR+xhdexJ0hUsH8YmYOxSkx9jF2MTMHapyY+xi7EJGLtSTR07YE2ePDksX748DAwMZMsNN9wQbr75ZntYpr+/Pxuuent767ZjwML2/OThpda1rnWta13rWtd6s/WOHbC6u7uzwSqH188999zoiJFwcmK6guXD2ASMXWryY+xibALGLjX5MXYxNgFjV6qpYwes+fPnjxiwzjvvvOiIkeyApXuwfBibgLFLTX6MXYxNwNilJj/GLsYmYOxKNXXsgPXYY4+FZcuW1f2I8JZbbrGH1bEnSVewfBibgLFLTX6MXYxNwNilJj/GLsYmYOxKNY3bASt+HqzU82GtWrUq+7HgaG9yL3tyRERERKDsDEEzYLWDHbB0BcuHsQkYu9Tkx9jF2ASMXWryY+xibALGrlSTBqyIHbB0D5YPYxMwdqnJj7GLsQkYu9Tkx9jF2ASMXakmDVgRe5J0BcuHsQkYu9Tkx9jF2ASMXWryY+xibALGrlSTBqyIHbDKnhwRERERKDtDTKgBS1ewfBibgLFLTX6MXYxNwNilJj/GLsYmYOxKNWnAitgBS/dg+TA2AWOXmvwYuxibgLFLTX6MXYxNwNiVatKAFbEnSVewfBibgLFLTX6MXYxNwNilJj/GLsYmYOxKNWnAitgBq+zJEREREYGyM8SEGrB0BcuHsQkYu9Tkx9jF2ASMXWryY+xibALGrlSTBqyIHbB0D5YPYxMwdqnJj7GLsQkYu9Tkx9jF2ASMXakmDVgRe5J0BcuHsQkYu9Tkx9jF2ASMXWryY+xibALGrlSTBqyIHbDKnhwRERERKDtDTKgBS1ewfBibgLFLTX6MXYxNwNilJj/GLsYmYOxKNWnAitgBS/dg+TA2AWOXmvwYuxibgLFLTX6MXYxNwNiVahq3A1ZXV1dtaWbBggWu4+xJ0hUsH8YmYOxSkx9jF2MTMHapyY+xi7EJGLtSTeN2wMo1G5wef/zxMHfu3KbHgR2wyp4cERERESg7Q4yrAWtwcDD09PSEPXv2FB6XswOWrmD5MDYBY5ea/Bi7GJuAsUtNfoxdjE3A2JVq6ugBa+XKlaG3tzd7vei4nB2wdA+WD2MTMHapyY+xi7EJGLvU5MfYxdgEjF2ppo4dsLZu3Zr9aHB4eDhbTx0XsydJV7B8GJuAsUtNfoxdjE3A2KUmP8YuxiZg7Eo1deyAheFq9+7dtfXUcdDf358NV/nVrhwGLGzPTx5eal3rWte61rWuda03W69kwCoador2NZI6Pv8NQ7sUwcmJ6QqWD2MTMHapyY+xi7EJGLvU5MfYxdgEjF2pJqoBa9euXcl9Kd7jPcfZAUv3YPkwNgFjl5r8GLsYm4CxS01+jF2MTcDYlWoa0wHLXk1qtEyfPt2+WUP27ZoNUM32gz1JuoLlw9gEjF1q8mPsYmwCxi41+TF2MTYBY1eqiWbAmjRpUjZcPfHEE/bNxowdsMqeHBEREREoO0Oc0oCV81xNqoIdsHQFy4exCRi71OTH2MXYBIxdavJj7GJsAsauVFMlAxYrO2DpHiwfxiZg7FKTH2MXYxMwdqnJj7GLsQkYu1JNlQxY+/fvD5dddlk488wzR/yosMqrW/Yk6QqWD2MTMHapyY+xi7EJGLvU5MfYxdgEjF2ppkoGrKVLl44YqhgHrLInR0RERATKzhAtGbCmTZsW7r333nDs2LHaM60zsAOWrmD5MDYBY5ea/Bi7GJuAsUtNfoxdjE3A2JVqqmTAmjp1ajZcsbEDlu7B8mFsAsYuNfkxdjE2AWOXmvwYuxibgLEr1VTJgIX/xuaFF16wmytnT5KuYPkwNgFjl5r8GLsYm4CxS01+jF2MTcDYlWqqZMDCIDNnzpywbdu2cOLECbu7MnbAKntyRERERKDsDNGSAcve1G6XqtgBS1ewfBibgLFLTX6MXYxNwNilJj/GLsYmYOxKNWnAitgBS/dg+TA2AWOXmvwYuxibgLFLTX6MXYxNwNiVaqpkwGJlT5KuYPkwNgFjl5r8GLsYm4CxS01+jF2MTcDYlWrSgBWxA1bZkyMiIiICZWeIlgxY9keCdqmKHbB0BcuHsQkYu9Tkx9jF2ASMXWryY+xibALGrlSTBqyIHbB0D5YPYxMwdqnJj7GLsQkYu9Tkx9jF2ASMXammSgYsC0/VgKdswFM3PP3003Z3Q80Gss2bN4fFixeH7u7uMH369LBixYpw+PBhe1gde5J0BcuHsQkYu9Tkx9jF2ASMXWryY+xibALGrlQTxYCV27lzZ1iwYIHdXCg1YOH9bNiwIRw6dCgMDAyElStXhiVLltjD6tgBq+zJEREREYGyM0RbB6yhoaHsv9EpIzVgWXjfuJpVxA5YuoLlw9gEjF1q8mPsYmwCxi41+TF2MTYBY1eqiWbAOn78eLj//vvDOeecY3cV8g5Y69evb3p1zA5YugfLh7EJGLvU5MfYxdgEjF1q8mPsYmwCxq5UUyUDFoaiSZMmhcmTJ2cLXs/vp7rmmmvs4YU8A9b27dvDjBkzwo4dO+yuTH9/f3aCent767bPnj07255Pp3hZ9XpfX1/h/irWN27cWLi/qnV0Fe2vYl2fP/+6Pn/+9XxJ7a9iXZ8//3q+pPZXsc74+cM6499X+WL3VzZg2eWMM84Il112WXjppZfs4YWaDVgYnjBcbdmyxe4aAScnVvbkiIiIiEDZGaIlA1YrFQ1Y69aty36DEL+h6GEHLN2D5cPYBIxdavJj7GJsAsYuNfkxdjE2AWNXqqljB6w1a9aEnp6esGvXLrsryQ5YugfLh7EJGLvU5MfYxdgEjF1q8mPsYmwCxq5UU2UD1pe//OUwf/78MGXKlGzB69jmZX/EaActuy9fjh07VndczJ4kXcHyYWwCxi41+TF2MTYBY5ea/Bi7GJuAsSvVVMmA9aUvfanuxvZ8wbYyQ1ar2QGr7MkRERERgbIzREsGrLlz54Z58+aF559/PruihOeoeu6552rbq2IHLF3B8mFsAsYuNfkxdjE2AWOXmvwYuxibgLEr1VTJgIUfCR44cMBuzrZhX1XsgKV7sHwYm4CxS01+jF2MTcDYpSY/xi7GJmDsSjVRDVgvv/wy1YClK1g+jE3A2KUmP8YuxiZg7FKTH2MXYxMwdqWaKhmwcEN7/CNCLHgdPyLEvqrYAavsyRERERGBsjNESwYs3Mg+Hm5y1xUsH8YmYOxSkx9jF2MTMHapyY+xi7EJGLtSTZUMWIBBClex8qdpwOtVDldgByzdg+XD2ASMXWryY+xibALGLjX5MXYxNgFjV6qpsgGLkT1JuoLlw9gEjF1q8mPsYmwCxi41+TF2MTYBY1eqSQNWxA5YZU+OiIiICJSdIU5pwLrqqqvCFVdcYTfXXH755WHp0qV285ixA5auYPkwNgFjl5r8GLsYm4CxS01+jF2MTcDYlWoa0wEL/zfgM888YzfXfO5znwsXXXSR3Txm7ICle7B8GJuAsUtNfoxdjE3A2KUmP8YuxiZg7Eo1jemAhZvZX3rpJbu5Zt++feHv//7v7eYxY0+SrmD5MDYBY5ea/Bi7GJuAsUtNfoxdjE3A2JVqGtMB6/TTTw8nTpywm2veeOONcMYZZ9jNY8YOWGVPjoiIiAiUnSFOacCaPn162Lt3r91cg304pip2wNIVLB/GJmDsUpMfYxdjEzB2qcmPsYuxCRi7Uk1jOmB94AMfCCtWrLCba7APx3jET1DayPDwcLj99tvDtGnTsuXOO+/MthWxA5buwfJhbALGLjX5MXYxNgFjl5r8GLsYm4CxK9U0pgMWnkgUAxF+U/C5554Lg4OD2YLXsQ37yj7ZaGrAeuSRR8KcOXPC/v37swWvP/roo/awOvYk6QqWD2MTMHapyY+xi7EJGLvU5MfYxdgEjF2ppjEdsODDH/7wiP8iJ18+8pGP2MObSg1Y+H8NN23aVFvH63i2+CJ2wCp7ckRERESg7AxxygMWPPHEE+Ef/uEfav9Nzvve975s22ikBqzu7u5w6NCh2vrAwECYOnVqdMRIdsDSFSwfxiZg7FKTH2MXYxMwdqnJj7GLsQkYu1JNlQxYrZQasPAfR8e/sYjXJ0+eHB3xpv7+/my46u3trds+c+bMbHt+8vCy6vXVq1cX7q9iva+vr3B/VevoKtpfxbo+f/51ff786/al3V/Fuj5//nX70u6vYp3x84d1xr+v7Mt8f8cOWLqCNXYYm4CxS01+jF2MTcDYpSY/xi7GJmDsSjV17ICle7BERESkKmVniHEzYD388MP6LcIxwtgEjF1q8mPsYmwCxi41+TF2MTYBY1eqadwOWPY3EO2glT8PFn4siOWOO+7Q82C1CWMTMHapyY+xi7EJGLvU5MfYxdgEjF2ppnE7YLWDPUm6guXD2ASMXWryY+xibALGLjX5MXYxNgFjV6pJA1bEDlhlT46IiIgIlJ0hJtSApStYPoxNwNilJj/GLsYmYOxSkx9jF2MTMHalmjRgReyApXuwfBibgLFLTX6MXYxNwNilJj/GLsYmYOxKNWnAitiTpCtYPoxNwNilJj/GLsYmYOxSkx9jF2MTMHalmjRgReyAVfbkiIiIiEDZGWJCDVi6guXD2ASMXWryY+xibALGLjX5MXYxNgFjV6pJA1bEDli6B8uHsQkYu9Tkx9jF2ASMXWryY+xibALGrlSTBqyIPUm6guXD2ASMXWryY+xibALGLjX5MXYxNgFjV6pJA1bEDlhlT46IiIgIlJ0hJtSApStYPoxNwNilJj/GLsYmYOxSkx9jF2MTMHalmjRgReyApXuwfBibgLFLTX6MXYxNwNilJj/GLsYmYOxKNWnAitiTpCtYPoxNwNilJj/GLsYmYOxSkx9jF2MTMHalmjRgReyAVfbkiIiIiEDZGWJCDVi6guXD2ASMXWryY+xibALGLjX5MXYxNgFjV6qpYwes/fv3h6uvvjpMnTo1W/A6thWxA5buwfJhbALGLjX5MXYxNgFjl5r8GLsYm4CxK9XUsQPW3Llzw9133x2OHDmSLXfddVe2rYg9SbqC5cPYBIxdavJj7GJsAsYuNfkxdjE2AWNXqqljB6wpU6aEoaGh2jpex7YidsAqe3JEREREoOwMMW4GrOuuuy6sWrUqHD16NLuCdc8992TbitgBS1ewfBibgLFLTX6MXYxNwNilJj/GLsYmYOxKNXXsgPXKK6+ECy+8MHR1dWULXj948KA9LNPf358NV729vXXbZ86cmW3PTx5eVr2+evXqwv1VrPf19RXur2odXUX7q1jX58+/rs+ff92+tPurWNfnz79uX9r9Vawzfv6wzvj3lX2Z7+/YAWvhwoXZfVfxPVjYVgQnJ6YrWD6MTcDYpSY/xi7GJmDsUpMfYxdjEzB2pZo6dsDSPVgiIiJSlbIzxLgZsPAbg7jvKr6CNW/ePHtYHTtg6QqWD2MTMHapyY+xi7EJGLvU5MfYxdgEjF2ppo4dsPbu3RuuvPLKcPbZZ2fLVVddFfbt22cPq2MHLD0Plg9jEzB2qcmPsYuxCRi71OTH2MXYBIxdqaaOHbBGw54kXcHyYWwCxi41+TF2MTYBY5ea/Bi7GJuAsSvVpAErYgessidHREREBMrOEBNqwNIVLB/GJmDsUpMfYxdjEzB2qcmPsYuxCRi7Uk0asCJ2wNI9WD6MTcDYpSY/xi7GJmDsUpMfYxdjEzB2pZo0YEXsSdIVLB/GJmDsUpMfYxdjEzB2qcmPsYuxCRi7Uk0asCJ2wCp7ckRERESg7AwxoQYsXcHyYWwCxi41+TF2MTYBY5ea/Bi7GJuAsSvVpAErYgcs3YPlw9gEjF1q8mPsYmwCxi41+TF2MTYBY1eqSQNWxJ4kXcHyYWwCxi41+TF2MTYBY5ea/Bi7GJuAsSvVpAErYgessidHREREBMrOEBNqwNIVLB/GJmDsUpMfYxdjEzB2qcmPsYuxCRi7Uk0asCJ2wNI9WD6MTcDYpSY/xi7GJmDsUpMfYxdjEzB2pZo0YEXsSdIVLB/GJmDsUpMfYxdjEzB2qcmPsYuxCRi7Uk0asCJ2wCp7ckRERESg7AwxrgasnTt3hkWLFoWzzjorzJo1Kzz55JP2kDp2wNIVLB/GJmDsUpMfYxdjEzB2qcmPsYuxCRi7Uk0dO2Dt3bs39PT0ZEPV4OBgOHDgQLjxxhvtYXXsgKV7sHwYm4CxS01+jF2MTcDYpSY/xi7GJmDsSjV17ICFYWrt2rV2cyF7knQFy4exCRi71OTH2MXYBIxdavJj7GJsAsauVFPHDljnn39+eOCBB8L06dPDtGnTwk033RSOHDliD6tjB6yyJ0dEREQEys4Q42bAmjx5cli+fHkYGBjIlhtuuCHcfPPN9rBMf39/Nlz19vbWbZ89e3a2PZ9O8bLq9b6+vsL9Vaxv3LixcH9V6+gq2l/Fuj5//nV9/vzr+ZLaX8W6Pn/+9XxJ7a9infHzh3XGv6/yxe7v2AGru7s7G6xyeP3cc8+NjhgJJyeme7B8GJuAsUtNfoxdjE3A2KUmP8YuxiZg7Eo1deyANX/+/BED1nnnnRcdMZI9SboHy4exCRi71OTH2MXYBIxdavJj7GJsAsauVFPHDliPPfZYWLZsWd2PCG+55RZ7WB07YJU9OSIiIiJQdoYYNwMWrFq1Kvux4GhvctcVLB/GJmDsUpMfYxdjEzB2qcmPsYuxCRi7Uk0dPWCVZQcs3YPlw9gEjF1q8mPsYmwCxi41+TF2MTYBY1eqSQNWxJ4kXcHyYWwCxi41+TF2MTYBY5ea/Bi7GJuAsSvVpAErYgessidHREREBMrOEBNqwNIVLB/GJmDsUpMfYxdjEzB2qcmPsYuxCRi7Uk0asCJ2wNI9WD6MTcDYpSY/xi7GJmDsUpMfYxdjEzB2pZo0YEXsSdIVLB/GJmDsUpMfYxdjEzB2qcmPsYuxCRi7Uk0asCJ2wCp7ckRERESg7AwxoQas7ArWnj0hXHYZzlQIx4/X7a9CalKuEmMTMHapyY+xi7EJGLvU5MfYxdgEjF2pJg1YETtgZfdg3X57CDNmhHDJJSF86Ut1+6tgGxkwNgFjl5r8GLsYm4CxS01+jF2MTcDYlWrSgBWxJym7gvXssyHMmhXCu94Vwmuv1e2vQmpSrhJjEzB2qcmPsYuxCRi71OTH2MXYBIxdqSYNWBE7YNVODn40ODxct09EREQkRQNWxA5Y+i1CH8YmYOxSkx9jF2MTMHapyY+xi7EJGLtSTRqwInbA0vNg+TA2AWOXmvwYuxibgLFLTX6MXYxNwNiVatKAFbEnSVewfBibgLFLTX6MXYxNwNilJj/GLsYmYOxKNU2IAWvBggWhq6vLbh7BDlhlT46IiIgIlJ0hxt2A9fjjj4e5c+eOasDSFSwfxiZg7FKTH2MXYxMwdqnJj7GLsQkYu1JNHT1gDQ4Ohp6enrBnz55RDVi6B8uHsQkYu9Tkx9jF2ASMXWryY+xibALGrlRTRw9YK1euDL29vdnroxmwdAXLh7EJGLvU5MfYxdgEjF1q8mPsYmwCxq5UU8cOWFu3bs1+NDg8PJytj2bAKntyRERERKDsDDFuBiwMV7t3766tFw1Y/f392XCVX+3KzZ49O9ueT6d4WfV6X19f4f4q1jdu3Fi4v6p1dBXtr2Jdnz//uj5//vV8Se2vYl2fP/96vqT2V7HO+PnDOuPfV/li93fsgIWBqtFSBCcnpnuwfBibgLFLTX6MXYxNwNilJj/GLsYmYOxKNXXsgGU1G67AniTdg+XD2ASMXWryY+xibALGLjX5MXYxNgFjV6pJA1bEDlhlT46IiIgIlJ0hxu2A5WEHLF3B8mFsAsYuNfkxdjE2AWOXmvwYuxibgLEr1aQBK2IHLN2D5cPYBIxdavJj7GJsAsYuNfkxdjE2AWNXqkkDVsSeJF3B8mFsAsYuNfkxdjE2AWOXmvwYuxibgLEr1aQBK2IHrLInR0RERATKzhATasDSFSwfxiZg7FKTH2MXYxMwdqnJj7GLsQkYu1JNGrAidsDSPVg+jE3A2KUmP8YuxiZg7FKTH2MXYxMwdqWaNGBF7EnSFSwfxiZg7FKTH2MXYxMwdqnJj7GLsQkYu1JNGrAidsCqOzlvvBHCM8+E8OKLb24TERERaUADVsQOWHVXsD7ykRAuvvjk8tprb24fY6lJuUqMTcDYpSY/xi7GJmDsUpMfYxdjEzB2pZo0YEXsgFV3D9aKFSHMnHlywDpw4M3tY8w2MmBsAsYuNfkxdjE2AWOXmvwYuxibgLEr1aQBK2JPUt0VrMHBEB58MIT//u83t1UgNSlXibEJGLvU5MfYxdgEjF1q8mPsYmwCxq5UkwasiB2wyp4cERERESg7Q0yoAUu/RejD2ASMXWryY+xibALGLjX5MXYxNgFjV6pJA1bEDlh6HiwfxiZg7FKTH2MXYxMwdqnJj7GLsQkYu1JNGrAi9iTpCpYPYxMwdqnJj7GLsQkYu9Tkx9jF2ASMXammjh2wNm/eHBYvXhy6u7vD9OnTw4oVK8Lhw4ftYXXsgFX25IiIiIhA2Rli3AxYCxYsCBs2bAiHDh0KAwMDYeXKlWHJkiX2sDp2wNIVLB/GJmDsUpMfYxdjEzB2qcmPsYuxCRi7Uk0dO2BZQ0ND2dWsInbA0j1YPoxNwNilJj/GLsYmYOxSkx9jF2MTMHalmibMgLV+/frsqlYRe5J0BcuHsQkYu9Tkx9jF2ASMXWryY+xibALGrlTThBiwtm/fHmbMmBF27Nhhd2X6+/uz4aq3t7duOwYsbM9PHl7+z6c/HYauuy6EL3whW7f7ta51rWtd61rXutY7fsDC8IThasuWLXbXCDg5sYZXsObNC995hyFcdFEI3/ym3dt2+SePCWMTMHapyY+xi7EJGLvU5MfYxdgEjF2ppo4esNatW5f9BuG2bdvsrobsgNXwHqybbw7hkktCeO97QxgetnvbzjYyYGwCxi41+TF2MTYBY5ea/Bi7GJuAsSvV1LED1po1a0JPT0/YtWuX3ZVkT1LDK1jf+lYIW7eGcPSo3TMmUpNylRibgLFLTX6MXYxNwNilJj/GLsYmYOxKNXXsgNXV1dVwOXbsmD20xg5YZU+OiIiICJSdIcbNgDUadsBqeAWrYqlJuUqMTcDYpSY/xi7GJmDsUpMfYxdjEzB2pZo0YEXsgNXwHqyK2UYGjE3A2KUmP8YuxiZg7FKTH2MXYxMwdqWaNGBF7EnSFSwfxiZg7FKTH2MXYxMwdqnJj7GLsQkYu1JNGrAidsAqe3JEREREoOwMMaEGLF3B8mFsAsYuNfkxdjE2AWOXmvwYuxibgLEr1aQBK2IHLN2D5cPYBIxdavJj7GJsAsYuNfkxdjE2AWNXqkkDVsSeJF3B8mFsAsYuNfkxdjE2AWOXmvwYuxibgLEr1aQBK2IHrKYnZ3g4hFtvPfnM7vPnh/C2t4XwvveFMGdOCI2e4HTt2hAuvjiEyy8/+RIDHN5mwwZ75Eif+tTJt7n3XrunuY9//OTbfvrTb247dOjkx0fr7t1vbp9o7r//5LnBS5Gq4ImLFy0K4V3vCmHnTru3WPy13OjvHTk1e/aE8J73hLBgQQgDA3aveB0/HsLSpfjRUAj/7//ZvR2p6QxhTKgBq+kVrNdeO/l/EuL/JuzpOfnywgtPvv6JT9ijQ3jnO08eY5crr7RHjvTWt2bHDs+cafcUwxCIt8HHwSCYw5/1/95nuO++N7ePQmp6r5qra9ask+cAL8eAq2mMMTYBY1fbmjZtOjno47F4++12b7HvfC0P51/Ln/yk3VuZtp2rUzCqJvzjFn+n4xyvW2f3tsSoutqs5U1f+cqbj3FcmBillne1QKpJA1bEDlhN78Ea/s7wsmzZyQEG/8LBsIV/gb797Y3/FZp/oc6de/IlrnbhbT/3OXvkSKtXZ2+zr+QnLIO/sPHx4r98MRzi/1PEFbQXX3xz+yjY88bC1XXPPSfPDV6OAVfTGGNsAsautjUNDp78ewH/CHL+36k13/laPo6/q/D3zgsv2L2Vadu5OgWjasI3T5xb/B1/8KDd2xKj6mqzljfhf1HBRQsMWc8+a/e6tbyrBVJNGrAi9iQ1vYJVgdSkXCXGJmDsUpMfYxdjEzB2qcmPsYuxCRi7Uk0asCJ2wCp7ckRERESg7AwxoQYsXcHyYWwCxi41+TF2MTYBY5ea/Bi7GJuAsSvVpAErYgespvdgVcA2MmBsAsYuNfkxdjE2AWOXmvwYuxibgLEr1dSxA9bw8HC4/fbbw7Rp07LlzjvvzLYVsSdJV7B8GJuAsUtNfoxdjE3A2KUmP8YuxiZg7Eo1deyA9cgjj4Q5c+aE/fv3Zwtef/TRR+1hdeyAVfbkiIiIiEDZGWLcDFhz584Nm/DcMv8Hr8+bNy86YiQ7YOkKlg9jEzB2qcmPsYuxCRi71OTH2MXYBIxdqaaOHbC6u7vDITzD8f8ZGBgIU6dOjY4YyQ5YugfLh7EJGLvU5MfYxdgEjF1q8mPsYmwCxq5UU8cOWJMmTQonTpyoreP1yZMnR0eMZE+SrmD5MDYBY5ea/Bi7GJuAsUtNfoxdjE3A2JVq6tgBq8wVrP7+/my46u3trduOAQvb85OHl1rXuta1rnWta13rzdY7dsDSPVhjh7EJGLvU5MfYxdgEjF1q8mPsYmwCxq5UU8cOWA8//PAp/xah7sHyYWwCxi41+TF2MTYBY5ea/Bi7GJuAsSvV1LEDVv48WPixIJY77rhDz4PVJoxNwNilJj/GLsYmYOxSkx9jF2MTMHalmjp2wBoNO2CVPTkiIiIiUHaGmFADlq5g+TA2AWOXmvwYuxibgLFLTX6MXYxNwNiVatKAFXn22Wfr1pctW5adIC1atGjRokWLljILZogyOnrAEhEREamCBiwRERGRFtOAJSIiItJiE2rAwnNp4cZ3pgXPNm+3Vb0wNmFh7FKTf2HsYmzCwtilJv/C2MXYhIWxK9Vk7+tuZkINWDhBbNTkx9ilJj/GLsYmYOxSkx9jF2MTMHa1qmlCDVhlp8+xoCY/xi41+TF2MTYBY5ea/Bi7GJuAsatVTRNqwBIREREZCxqwRERERFpMA5aIiIhIi3X8gJX/J9HTpk3LljvvvLPpfxLdaps3bw6LFy8O3d3dYfr06WHFihXh8OHDtf0MjQsWLAhdXV1126rq2rlzZ1i0aFE466yzwqxZs8KTTz5Z21dV0/79+8PVV19d+8/G8Tq25caiC5+ffGmkWUOz/aPRrKmqx36zrthYPfY9TWP92G/WVNXj/lQfN832j0azpmb729EEzT5ubKwe656msX6sN2tqx2O94wesRx55JMyZMyc7UVjw+qOPPmoPays8qDds2BAOHToUBgYGwsqVK8OSJUtq+6tufPzxx8PcuXNHfOFV0bV3797Q09OTfbENDg6GAwcOhBtvvLG2v4omwPm5++67w5EjR7LlrrvuyrblxrLLfp5yzRqa7T8VqaaqH/uprlwVj337sXJVPvZTTVU97k/1cdNs/2g0a2q2vx1N0Ozj5sbysd6sqYrHerOmdjzWO37AwgnatGlTbR2vz5s3Lzpi7A0NDWVTdK7KRjy48UDfs2fPiC+8KrrwRbZ27Vq7uaaKJpgyZUr2ecvhdWzLjWWX/TzlmjU0238qUk3WWD/2i7qqeuzbj5Wr8rGfamJ53Jd93DTb3wq2ybL7x6IJ7MeFqh7rOdtU5WM9Z5va8Vjv+AELJxATaw6TKy7/VWn9+vXZNJ2rshFTPJ5UDewXXhVd559/fnjggQeyS7i4DHvTTTdl/5rIVdEE1113XVi1alU4evRo1nPPPfdk23Jj2WU/T7lmDc32n4pUkzXWj/2irqoe+/Zj5ap87KeaWB73ZR83zfa3gm2y7P6xaAL7caGqx3rONlX5WM/ZpnY81jt+wJo0aVI4ceJEbR2vT548OTpibG3fvj3MmDEj7Nixo7atqsatW7dmU3n+c2T7hVdFF97/8uXLswcvlhtuuCHcfPPNtf1VNMErr7wSLrzwwuwcYcHrBw8erO0fyy77eco1a2i2/1SkmmJVPPZTXVU+9u3HylX52E81MTzuR/O4abb/VDVqijXa3+4maPRxq3ysQ6OmKh/r0KipHY/1jh+wRjN1tkt/f3/2Sd2yZUvd9qoa8UW3e/fu2rr9wquiCx8THyeH188999y6/WPdBAsXLsx+Jh//fB7bcmPZZT9PuWYNzfafilRTrqrHfqqryse+/Vi5Kh/7qaaqH/ejfdw0238qUk251P52NkHq41b5WE81VflYTzW147He8QPWaH5u2g7r1q3LLodu27bN7qqsMZ/U7ZKromv+/PkjvvDOO++82noVTdCOn8+Plv0LMtesodn+U5Fqgiof+6ku+5gfy8d+qqnKx36qqcrH/ak8bprtH62iJija364mKPq49jE+Vo/1oqaqHutFTe14rHf8gIX/4Lnsnf+ttmbNmuwGw127dtldGYZGsH/JVtH12GOPhWXLlmVfcFhw6fiWW26p7a+iCfDFhZ/Jx/+6ib+4xrLLfp5yzRqa7T8VqaaqH/upLsse184u+7FyVT72U01VPe5P9XHTbP9oNGtqtr8dTdDs41r2c92OrmZNVTzWmzW147F+mt3QafLnrsClPCx33HFH0+euaDX7L4d8OXbsWLafoRHsF15VXbjREJeLG938WFUTfq34yiuvDGeffXa2XHXVVWHfvn21/WPRZR8/ZT9fzfaPhu2xTXZfvrT7sW8/nu2y7P52dNke+zFhrB/7tsc2VfW4t0354n3cNNs/GrbFNtntdn87msB+PPtxLeyLtaPLtjRqYnisx03teKx3/IAlIiIiMtY0YImIiIi0mAYsERERkRbTgCUiIiLSYhqwRERERFpMA5aIiIhIi2nAEhEREWkxDVgiIiIiLaYBS0QkvPlEhCIiraABS0TGHfw3FRiGnn/+ebsr85WvfCXbj+O8NGCJSCtpwBKRcWft2rXZMIT/YqMRbMf+vr4+uytJA5aItJIGLBEZd/D/luF/un/LW94SBgcH6/ZhHdux/+jRo7Xt+M9eMUBNmjQpXHDBBeHWW28NQ0NDtf12wLLrRdtxxWzhwoWhu7s7W/Afx27atKnuGBGZWDRgici4tGzZsmzQeeihh+q2P/jgg9n25cuX121fvXp12LVrV3j99dfDY489lh1z22231fbbwSkfxix7XH9/fzj99NPDggULsv8cFgNefgXtiSeeiN5SRCYSDVgiMi5hsMEQ8/a3v71uO9ax/dlnn63bHvv2t7+dHdPT01PbZgcnvD558uTaerw9Pg6DFdZfeOGF2raBgYFs28UXX1zbJiITiwYsERmXhoeHw1vf+tZskNmyZUu2DS+xju2xl156KVx//fXZjwZxVSofkuIrVHZw8g5Y+FFkvs0ujd5eRCYGDVgiMm7dd9992SCDHxfCjTfemK3ff//9dcflV5k++9nPhjfeeCOcOHFixKDUaN3+iLDR2+UDFq5aiYjkNGCJyLh18ODB7P6nM888M+zZsyd7ifVXX3217rizzjorG4KOHz+ere/cuXPEoGTXzzjjjLq3gW3bto047v3vf3+2/vTTT9e2iYhowBKRcW3p0qXZgPO2t70te4l169JLL832PfXUU9mVpkWLFo0YlOx6ftULV8mOHTuW3WOVP/9WfNxzzz2XDWMXXXRR2Lp1azaQ7d69O/zbv/1beO9731s7TkQmFg1YIjKubdiwoTb0YMG6hd8exFMn4AoXbmzH82PZQcmu79+/PxvWpk2bFs4+++zs7T//+c+POA6++tWvhmuvvTacc8452bCFe8D+6Z/+KbviJSITkwYsERERkRbTgCUiIiLSYhqwRERERFpMA5aIiIhIi2nAEhEREWkxDVgiIiIiLaYBS0RERKTFNGCJiIiItJgGLBEREZEW04AlIiIi0mIasERERERaTAOWiIiISItpwBJpsdNOO02LlnG3iEhr6atKpMX0zUrGGz1mRVpPX1UiLaZvVjLe6DEr0nr6qhJpMX2zkvFGj1mR1tNXlUiL6ZuVjDd6zIq0nr6qRFpM36wk19XVZTdR0mNWpPX0VSXSYu3+ZrVx48bwjne8I5xxxhnZS6yX4fmmj2OwnH766WH69Onh+uuvDzt27LCH0fP8OTznA0ZznPdtUhq9faNtp6rdj1mRiUhfVSIt1s5vVjt37gznnXde2LBhQxgaGgpf/OIXs/UXXnjBHprk+QadH3PixInw9a9/Pdx3331h6tSp4X//93/Nkdxa+efwnDdrNG8TO9W392rnY1ZkotJXlUiLtfObFa7A9PX11W1bu3Zt+Md//MfaeqNvyvm2/IpOvqQ02nf//feHa665prY+PDwc7r333jBz5swwbdq0cMstt4RvfvObtf1vvPFG+OAHP5jtu+iii7Lu+P3i9UcffTTMmDEjTJo0KdvW7H022295/hzxMf/zP/8T5syZE6ZMmRLe/va3h6eeeqp2TKPz1ujPYPfjz40//znnnBNuu+22bNiL91v5tqKPmcM5/shHPhIuuOCCcP7552evY1t87BNPPJH9WfBnuvTSS8OLL75Y259r52NWZKLSV5VIi7m+WX1nUAgbNpxc8LoTBosDBw7UbcM6voHnir5p29dTGh2zb9++cO6559bW16xZE6644oqwf//+MDg4GJYvXx4+9rGP1fbfc8894aqrrgoHDx7MlkWLFo3owKCDfblm77PZfsvz54iPwY8Rn3766fD666+H3bt3hxtvvLHhcfE2+2ewf8aFCxeGV155JVvw+urVqxse22hbs/2rVq3K3uc3vvGNbLn88suzbfGx1157bXjppZeyQfQTn/hEmDdvXm1/zvWYFZFS9FUl0mKub1Zf+EIIF198csHrTmeeeWbdFQrA+lve8pbaerNvyo32W42OOX78eHYvU+5tb3tb2LNnT239tddeCxdeeGFtHUMfhpTcrl27RnS8/PLLtXVo9j6b7bc8f474mJ6envCZz3xmxBALjd5Xoz+D/TPiz5372te+FmbNmlW337Jvb8XbcI7j94+rU/b9v/rqq7V1/NlxJctyPWZFpBR9VYm0mOub1dNPh/DWt55c8LpTu65gYVu+5OsWrvzgfq8cvlFPnjw5W/DjsXzJYeiLh0FcFbId+JFfrNn7bLbf8vw54mO2b9+eXfHBj/Mu/s7wu2nTpobHxdvsn8H+GfHnzuH1Ux2G4214X6fy/nOux6yIlKKvKpEWc32zwjflz3/+5FLiR4Spe7CwPYdvsLhSkcMVjPibatFAkmv0TRg3iH/gAx+orV9yySXZj55SPFewrGbvs9l+q9HHsH+ORsdgaMJvZ+Leplyj89bobe2fMb7ChNfjK0yj+VzF+z1XsKxG21yPWREpRV9VIi3Wzm9WuMKCqy/47UH8FiGGAKzHTz2Ae2xwrw3uucG9SkuXLq37porj42/KjeTHf+tb38qu+GAowU3l+Pi5hx56KLv/B+8LQ8K2bduyj5W7++676+7BWrx48Yjhw2r2Ppvttzx/jrgD91NhH64E4dzinqxco/PW6M9g/4z4c+f3YOE+tPgeqdF8ruL9OMf2Hizc+9bo2KJt7XzMikxU+qoSabF2f7PCUzTgt8LwPFh4ifUYrmLgt8Xy34TDb5HF31RxozieqqDRN9oc9mHBj+Ly54+yTwWBqzy4Xwn3ReFjvfe9761rwZBy66231n6LEB8XzblGH7/Z+2y23/L8OeKOZ555Jrz73e/O3jd+m3Dz5s21fY3OW6M/g92f/xYhzsOHPvShuh+bjuZzFb+Oc/zhD384+w1CLHg9/pFhs75cux+zIhORvqpEWkzfrBrDYBPfKyY89JgVaT19VYm0mL5ZvemjH/1odl8RftMOT69Q9JQKUh09ZkVaT19VIi2mb1Zvwj1TeBJO3EuEHxfGN3QLDz1mRVpPX1UiLaZvVjLe6DEr0nr6qhJpMX2zkvFGj1mR1tNXlUiL6ZuVjDd6zIq0nr6qRFoM36y0aBlvi4i0lr6qRERERFrs/wPBolVYq0UU6QAAAABJRU5ErkJggg==&quot; WIDTH=&quot;600&quot; HEIGHT=&quot;400&quot; BORDER=&quot;0&quot; USEMAP=&quot;#chart&quot;>&lt;/IMG>&lt;/BODY>&lt;/HTML>"/></reports></statisticsmodel>
