# Supplementary material for: Large-scale deorphanization of Nematostella vectensis neuropeptide G protein-coupled receptors supports the independent expansion of bilaterian and cnidarian peptidergic systems
Source: eLife. 2024 May 10;12:RP90674. doi: 10.7554/eLife.90674 (PMC11087051; doi:10.7554/eLife.90674)
Supplement: Figure 6—source data 2. — In Gephi .gexf format, to be analyzed in Gephi. [file elife-90674-fig6-data2.txt › Workspace_1_previewmodel_xml]

<?xml version='1.0' encoding='UTF-8'?><previewmodel><!--Persistence from 'previewmodel' (org.gephi.preview.PreviewPersistenceProvider)--><previewproperty name="edge.show">true</previewproperty><previewproperty name="edge.thickness">1.0</previewproperty><previewproperty name="edge.rescale-weight">false</previewproperty><previewproperty name="edge.rescale-weight.min">0.1</previewproperty><previewproperty name="edge.rescale-weight.max">1.0</previewproperty><previewproperty name="edge.color">mixed</previewproperty><previewproperty name="edge.opacity">100.0</previewproperty><previewproperty name="edge.curved">true</previewproperty><previewproperty name="edge.radius">0.0</previewproperty><previewproperty name="arrow.size">3.0</previewproperty><previewproperty name="node.border.fixed">false</previewproperty><previewproperty name="node.border.width">1.0</previewproperty><previewproperty name="node.border.color">darker</previewproperty><previewproperty name="node.opacity">100.0</previewproperty><previewproperty name="node.per.node.opacity">false</previewproperty><previewproperty name="node.label.show">false</previewproperty><previewproperty name="node.label.font">Arial-0-12</previewproperty><previewproperty name="node.label.proportinalSize">true</previewproperty><previewproperty name="node.label.color">custom [0,0,0]</previewproperty><previewproperty name="node.label.shorten">false</previewproperty><previewproperty name="node.label.max-char">30</previewproperty><previewproperty name="node.label.outline.size">0.0</previewproperty><previewproperty name="node.label.outline.color">custom [255,255,255]</previewproperty><previewproperty name="node.label.outline.opacity">80.0</previewproperty><previewproperty name="node.label.box">false</previewproperty><previewproperty name="node.label.box.color">parent</previewproperty><previewproperty name="node.label.box.opacity">100.0</previewproperty><previewproperty name="edge.label.show">false</previewproperty><previewproperty name="edge.label.font">Arial-0-10</previewproperty><previewproperty name="edge.label.color">original</previewproperty><previewproperty name="edge.label.shorten">false</previewproperty><previewproperty name="edge.label.max-char">30</previewproperty><previewproperty name="edge.label.outline.size">0.0</previewproperty><previewproperty name="edge.label.outline.color">custom [255,255,255]</previewproperty><previewproperty name="edge.label.outline.opacity">80.0</previewproperty><previewsimplevalue name="background-color" class="java.awt.Color">[255,255,255]</previewsimplevalue><previewsimplevalue name="canvas.moving" class="java.lang.Boolean">false</previewsimplevalue><previewsimplevalue name="visibility-ratio" class="java.lang.Float">1.0</previewsimplevalue><managedrenderer class="org.gephi.preview.plugin.renderers.EdgeRenderer" enabled="true"/><managedrenderer class="org.gephi.preview.plugin.renderers.ArrowRenderer" enabled="true"/><managedrenderer class="org.gephi.preview.plugin.renderers.NodeRenderer" enabled="true"/><managedrenderer class="org.gephi.preview.plugin.renderers.NodeLabelRenderer" enabled="true"/><managedrenderer class="org.gephi.preview.plugin.renderers.EdgeLabelRenderer" enabled="true"/><globalcanvassize value="false"/></previewmodel>
