# Supplementary material for: Large-scale deorphanization of Nematostella vectensis neuropeptide G protein-coupled receptors supports the independent expansion of bilaterian and cnidarian peptidergic systems
Source: eLife. 2024 May 10;12:RP90674. doi: 10.7554/eLife.90674 (PMC11087051; doi:10.7554/eLife.90674)
Supplement: Figure 6—source data 2. — In Gephi .gexf format, to be analyzed in Gephi. [file elife-90674-fig6-data2.txt › Workspace_1_layoutmodel_xml]

<?xml version='1.0' encoding='UTF-8'?><layoutmodel><!--Persistence from 'layoutmodel' (org.gephi.layout.LayoutModelPersistenceProvider)--><selectedlayoutbuilder class="org.gephi.layout.plugin.forceAtlas2.ForceAtlas2Builder"/><properties><property layout="org.gephi.layout.plugin.forceAtlas2.ForceAtlas2" property="ForceAtlas2.normalizeEdgeWeights.name" class="java.lang.Boolean">false</property><property layout="org.gephi.layout.plugin.forceAtlas2.ForceAtlas2" property="ForceAtlas2.barnesHutOptimization.name" class="java.lang.Boolean">false</property><property layout="org.gephi.layout.plugin.forceAtlas2.ForceAtlas2" property="ForceAtlas2.edgeWeightInfluence.name" class="java.lang.Double">1.0</property><property layout="org.gephi.layout.plugin.forceAtlas2.ForceAtlas2" property="ForceAtlas2.strongGravityMode.name" class="java.lang.Boolean">false</property><property layout="org.gephi.layout.plugin.forceAtlas2.ForceAtlas2" property="ForceAtlas2.gravity.name" class="java.lang.Double">1.0</property><property layout="org.gephi.layout.plugin.forceAtlas2.ForceAtlas2" property="ForceAtlas2.linLogMode.name" class="java.lang.Boolean">false</property><property layout="org.gephi.layout.plugin.forceAtlas2.ForceAtlas2" property="ForceAtlas2.scalingRatio.name" class="java.lang.Double">2.0</property><property layout="org.gephi.layout.plugin.forceAtlas2.ForceAtlas2" property="ForceAtlas2.jitterTolerance.name" class="java.lang.Double">1.0</property><property layout="org.gephi.layout.plugin.forceAtlas2.ForceAtlas2" property="ForceAtlas2.invertedEdgeWeightsMode.name" class="java.lang.Boolean">false</property><property layout="org.gephi.layout.plugin.forceAtlas2.ForceAtlas2" property="ForceAtlas2.barnesHutTheta.name" class="java.lang.Double">1.2</property><property layout="org.gephi.layout.plugin.forceAtlas2.ForceAtlas2" property="ForceAtlas2.threads.name" class="java.lang.Integer">7</property><property layout="org.gephi.layout.plugin.forceAtlas2.ForceAtlas2" property="ForceAtlas2.adjustSizes.name" class="java.lang.Boolean">true</property><property layout="org.gephi.layout.plugin.forceAtlas2.ForceAtlas2" property="ForceAtlas2.distributedAttraction.name" class="java.lang.Boolean">true</property></properties></layoutmodel>
