# Supplementary material for: Large-scale deorphanization of Nematostella vectensis neuropeptide G protein-coupled receptors supports the independent expansion of bilaterian and cnidarian peptidergic systems
Source: eLife. 2024 May 10;12:RP90674. doi: 10.7554/eLife.90674 (PMC11087051; doi:10.7554/eLife.90674)
Supplement: Figure 6—source data 2. — In Gephi .gexf format, to be analyzed in Gephi. [file elife-90674-fig6-data2.txt › Workspace_1_filtermodel_xml]

<?xml version='1.0' encoding='UTF-8'?><filtermodel><!--Persistence from 'filtermodel' (org.gephi.filters.FilterModelPersistenceProvider)--><autorefresh value="true"/><queries/><savedqueries/></filtermodel>
