# Supplementary material for: Large-scale deorphanization of Nematostella vectensis neuropeptide G protein-coupled receptors supports the independent expansion of bilaterian and cnidarian peptidergic systems
Source: eLife. 2024 May 10;12:RP90674. doi: 10.7554/eLife.90674 (PMC11087051; doi:10.7554/eLife.90674)
Supplement: Figure 6—source data 4. — In Gephi .gexf format, to be analyzed in Gephi. [file elife-90674-fig6-data4.txt]

Archive with 25 entries (25 files):
- Project_xml
- Workspace_1_xml
- Workspace_1_graphstore_bytes
- Workspace_1_appearancemodel_xml
- Workspace_1_appearanceuimodel_xml
- Workspace_1_previewuimodel_xml
- Workspace_1_availablecolumns_xml
- Workspace_1_vizmodel_xml
- Workspace_1_statisticsmodel_xml
- Workspace_1_previewmodel_xml
- Workspace_1_layoutmodel_xml
- Workspace_1_filtermodel_xml
- Workspace_1_statisticsmodelui_xml
- Workspace_2_xml
- Workspace_2_graphstore_bytes
- Workspace_2_appearancemodel_xml
- Workspace_2_appearanceuimodel_xml
- Workspace_2_previewuimodel_xml
- Workspace_2_availablecolumns_xml
- Workspace_2_vizmodel_xml
- Workspace_2_statisticsmodel_xml
- Workspace_2_previewmodel_xml
- Workspace_2_layoutmodel_xml
- Workspace_2_filtermodel_xml
- Workspace_2_statisticsmodelui_xml
