# Supplementary material for: Large-scale deorphanization of Nematostella vectensis neuropeptide G protein-coupled receptors supports the independent expansion of bilaterian and cnidarian peptidergic systems
Source: eLife. 2024 May 10;12:RP90674. doi: 10.7554/eLife.90674 (PMC11087051; doi:10.7554/eLife.90674)
Supplement: Figure 6—source data 4. — In Gephi .gexf format, to be analyzed in Gephi. [file elife-90674-fig6-data4.txt › Workspace_1_xml]

<?xml version='1.0' encoding='UTF-8'?><workspace name="Figure6_source_data2" id="1" status="closed"><metadata><title></title><description>A GEXF file written in R with "rgexf"</description></metadata></workspace>
