# Supplementary material for: Large-scale deorphanization of Nematostella vectensis neuropeptide G protein-coupled receptors supports the independent expansion of bilaterian and cnidarian peptidergic systems
Source: eLife. 2024 May 10;12:RP90674. doi: 10.7554/eLife.90674 (PMC11087051; doi:10.7554/eLife.90674)
Supplement: Figure 6—source data 4. — In Gephi .gexf format, to be analyzed in Gephi. [file elife-90674-fig6-data4.txt › Workspace_2_appearanceuimodel_xml]

<?xml version='1.0' encoding='UTF-8'?><appearanceuimodel><!--Persistence from 'appearanceuimodel' (org.gephi.desktop.appearance.AppearanceUIModelPersistenceProvider)--><selected elementClass="nodes"/><selected elementClass="nodes" category="SIZE"/><selected elementClass="edges" category="COLOR"/><selected elementClass="nodes" ui="org.gephi.ui.appearance.plugin.RankingElementSizeTransformerUI" function="node_RankingNodeSizeTransformer_column_weighted degree"/><selected elementClass="nodes" ui="org.gephi.ui.appearance.plugin.UniqueLabelSizeTransformerUI" function="node_UniqueLabelSizeTransformer_simple"/><selected elementClass="nodes" ui="org.gephi.ui.appearance.plugin.PartitionElementColorTransformerUI" function="node_PartitionElementColorTransformer_column_modularity_class"/><selected elementClass="nodes" ui="org.gephi.ui.appearance.plugin.UniqueLabelColorTransformerUI" function="node_UniqueLabelColorTransformer_simple"/><selected elementClass="edges" ui="org.gephi.ui.appearance.plugin.UniqueLabelSizeTransformerUI" function="edge_UniqueLabelSizeTransformer_simple"/><selected elementClass="edges" ui="org.gephi.ui.appearance.plugin.UniqueElementColorTransformerUI" function="edge_UniqueElementColorTransformer_simple"/><selected elementClass="edges" ui="org.gephi.ui.appearance.plugin.UniqueLabelColorTransformerUI" function="edge_UniqueLabelColorTransformer_simple"/><savedproperty function="node_UniqueElementColorTransformer_simple"><property key="Color" value="[192,192,192]" type="java.awt.Color"/></savedproperty><savedproperty function="node_UniqueNodeSizeTransformer_simple"><property key="Size" value="10.0" type="java.lang.Float"/></savedproperty><savedproperty function="node_PartitionElementColorTransformer_column_modularity_class"/><savedproperty function="node_RankingNodeSizeTransformer_column_weighted degree"><property key="MinSize" value="3.0" type="java.lang.Float"/><property key="MaxSize" value="7.0" type="java.lang.Float"/></savedproperty></appearanceuimodel>
