# Supplementary material for: Large-scale deorphanization of Nematostella vectensis neuropeptide G protein-coupled receptors supports the independent expansion of bilaterian and cnidarian peptidergic systems
Source: eLife. 2024 May 10;12:RP90674. doi: 10.7554/eLife.90674 (PMC11087051; doi:10.7554/eLife.90674)
Supplement: Figure 6—source data 4. — In Gephi .gexf format, to be analyzed in Gephi. [file elife-90674-fig6-data4.txt › Workspace_2_statisticsmodel_xml]

<?xml version='1.0' encoding='UTF-8'?><statisticsmodel><!--Persistence from 'statisticsmodel' (org.gephi.statistics.StatisticsPersistenceProvider)--><reports><report class="org.gephi.statistics.plugin.Modularity" value="&lt;HTML> &lt;BODY> &lt;h1>Modularity Report &lt;/h1> &lt;hr>&lt;h2> Parameters: &lt;/h2>Randomize:  On&lt;br>Use edge weights:  On&lt;br>Resolution:  0.6&lt;br>&lt;br> &lt;h2> Results: &lt;/h2>Modularity: 0.177&lt;br>Modularity with resolution: 0.011&lt;br>Number of Communities: 5&lt;br />&lt;br />&lt;IMG SRC=&quot;data:image/png;base64,iVBORw0KGgoAAAANSUhEUgAAAlgAAAGQCAYAAAByNR6YAAA6+ElEQVR4Xu3deXBV533/8XTfO933drr/02X6R6edaTutJRtjVGEwFGoYJylmCUVCBLAdQkvHThzbISW2CW6A0nHxMiZOcA0mBnuIFwyGQEBQY4uCodhxMGCKsFJWGT2/3/f8fufmuV/de6Ujnc89Ar1fM2e4Z9GV+Phgfc5zn3vuhwIAAABy9SG/AQAAAINDwQIAAMgZBQsAACBnFCwAAICcUbCAAeru7g7Lly8PDQ0N4Wd+5mfC937v94Yf+ZEfCb/4i78Y/vAP/zDcdNNN4Y477vBfFj70oQ+VLUON//m++7u/O/zAD/xA+Nmf/dnw+7//+2HixInhkUceCRcvXvRfWuKfYyip9bPV2lekofpzAaiOf6nAAHz7298Of/Znf9brF1+lxetrf9H8z1dt+eVf/uWwZcsW/+UJf+xg5Plcptbz1dqn0N/v19/jAAwd/EsFBsBGpuJfeOPHjw8HDx4MFy5cCIcPHw6f+9znwi/8wi9U/GU41H9ZVvr5Ll26lPy9Fi9eHH78x3+8tM9G7Z577jn3DJWfY6DyfC5T6/lq7VPo7/fr73EAhg7+pQID8Ou//utlv/BOnDjhD0lGuT7ykY/4zUNeX7/Md+3albxkmO7/qZ/6qdDZ2ekPy01fP0+e6vm9TL2/H4D64V80MADf933fV/aL8dixY/6Qqqr9UvXbqy3eoUOHQltbW/i93/u98KM/+qPh+7//+8Ov/dqvhcmTJ4cdO3b4w/vU1/czc+fOLTvmnnvuKdtf6zm+9rWvhQkTJiQl9Qd/8AeT5bd/+7fDiBEjwqc+9amwf//+is9RbUn57TaaOGfOnGTumI20VTsu5vf19PSE+++/P/zu7/5uUip/67d+K/m72vy7Wl/X1z6/rdpS6zli//mf/xmmTZsWfud3fif80A/9UCnTqVOnJvsq8c9pf9cHH3ww+To7h+zPZcuW+S8D0E+9/6UC6JPNP4p/Of3lX/5lePXVV8Ply5f9ob34X2zVtldbYo8++mjyy9Qfky42Qf0zn/lM2df0xT9HJdu2bSs75s///M/L9ld7jhUrVvTaV2mp9BzVlpTffvPNN5cef9d3fVfV42J+36xZs3pts2XSpEk1v66vfX5btaXWc6QsU1/448X22TGeP2727Nm9ttnypS99yX8pgH6o/H9PADV94hOf6PWLyJYf+7EfC9dee2248847wxtvvOG/LOG/ppZVq1Yl5SA91l6OS9lLdd/zPd9T2mcl78033wynT58OH/7wh8u+x9NPPx09a239+fnsJcH4mJ/+6Z8u21/tOWxkLd7+yU9+Mnl59dSpU8nfx8qgvVMxVu25PH/cr/7qryaT8Acz2mQ/i82ts1ztcbxv7dq1Fb8uLnN+X1/fr5pqx1nRtRKdbq/289oxdgEQ889pb9qwkdj77ruvbPuf/umfln0dgP6p/i8aQFV2iwK7XYH/JRUv9ovWio69VBXzx1XzxBNPlP3ytPK2c+fO0n57mS1+nvilICst8b6/+qu/Ku3rS39+Pist8TE2ShKr9hz20lO6zSbL90e15/L8cU8++aQ/JOGPq7Vv3bp1pX32ON53ww03VPw6K70x/5z93Rerdty4cePKttf6ee3YmH/OzZs3J9utoMfbf/Inf7Ls6wD0T/V/0QD6tHXr1jBjxoxkvor/hZUu8+fPL/sav78S++Vo84bSY2xezUsvvVR2zM///M/3eq5qi5Wz/vJfW4n/JWz3AYtVe44//uM/Ltve1NQU/vEf/zE89dRT4b333oue4TuqPZfnj6v0xgPjj6u17+TJk6V9x48fL9sX/53j7fUsWD/3cz9Xtr3Wz2vnS8w/p/03NR988EGvfQCy418OkBN7eeVf//Vfw2/8xm+U/XL6pV/6pbLj+vrl9fzzz5e9S89Gh5599ll/WFkB68/SX/35OiuW8TF/8Rd/Uba/2nPYCFx6+wq/WDFpbm7uVbT8cdX442zSdiX+uFr77PYUKXsc76s2cT4uWPYz+OeM1doXq3acPwdq/bx9jTLGefl9ALLjXw6Qs46OjrJfTvayWKzWL69XXnkl/PAP/3Bpn/2y/vKXv1x2TMqPXmR5J2MttX6+lL07Lz4my7sIz549m7x8Z88xcuTIZHQtPnbMmDFlx9d6rlgex/l98YiQf9m12ghWPAfrf/7nf3o9Z6zWvli14/w5UOvn7WsEq7/7APQP/3KAAbAScPToUb85YRO2419OdjuCWLVfXjbJO76Jp/2ifvjhh7/zhc7YsWPLnscmxOeh2s+Xsp8znktV6T5YfT1H7MiRI2XH+rlZ8Tw0W+wlrEr6+z1rHef3rV+/vrTPHsf7rBymfuInfqJs35kzZ5LtNq/JP2dssH83+zimeHutn7evOVj93Qegf/iXAwyA/dKxl1zsRqIbNmxIRgts4vuBAwd6TTzu7xwsKyrx9qVLl0Zf1ZuNdsXvMLR38tlcpq6uruTn+frXvx7uvvvuXu/K60uln88mtVsRGuyd3P/oj/4oudfS3r17kzk/586dC6tXry471u41FbOXWOP99hJqpZf/qn1Pr9Zxft8f/MEfJPcZs7vY2+dLxvu+8pWvlL7uT/7kT8r2LVmyJLz77rvJS6f+OWOD/bvZS7XxOVDt57UiZ+84jFV7zr72Aegf/uUAA+B/AVVb7C3u77//fs2vrba92hJ76KGHes3DqbRk4b+22vIrv/IrmT+L0G/3i5UFu7dXbN68eb2O889rau2L1TrO76t2Hyx7B2nM3vHpj7Gl0r2lYnn83fo6B2zfv/zLv5R9jfHH9XcfgP7hXw4wADaHyO6FZXcft7tn293C7WUzW2xUwt7Cby/Z+XswmWq/vPz2aotnt2ewdzLa3cZt/pa949BGgex+XJ/97GeTUbUs/Pez0mN/Lxshs9EwKxdWgmzErhr/HCn7WexnamxsTN4MYJP5bbGXUe3GoDYi49n3sfuK2Z3q7e9W6XlNte/p1TrO77PRpM9//vPJf2PL4Dd/8zeTUcF4MnkqvQu6jWxa/g888ECfk9zz+rvZiKDdtd2+b3p3fPtZp0yZkuyrpNZz1toHoH/4lwMAAJAzChYAAEDOKFgAAAA5o2ABAADkjIIFAACQMwoWAABAzihYAAAAOaNgAQAA5IyCBQAAkDMKFgAAQM4oWAAAADmjYAEAAOSMggUAAJAzChYAAEDOruqC1d7eXrY+f/78cOedd7KIlo9//OO9trHkt5CvdiFf7UK+2oV89cvdd99d1in6clUXrJdeeqls/e/+7u/K1pEvnzfyRb5a5KtFvlrkq2clK4thVbCs4UPnv//7v/0m5Ih8tchXi3y1yFePghXxBStrOAAAACZrhxhWBYsRLKHu7nD2rrtCmDs3hLff9nuRA65QtchXi3y1yFePghXxBYs5WEJ794YPJk8OYcKEEB54wO9FDvz5jHyRrxb5apGvHgUr4k84RrCEzpwJl63AWsl69VW/FzngClWLfLXIV4t89ShYEV+wsoaDjLq7Q/jf//VbAQC44mXtEMOqYDGCpcUVlBb5apGvFvlqka8eBSviCxZzsLR83sgX+WqRrxb5apGvHgUr4k84RrC0uILSIl8t8tUiXy3y1aNgRXzByhoOAACAydohhlXBYgRLiysoLfLVIl8t8tUiXz0KVsQXLOZgafm8kS/y1SJfLfLVIl89ClbEn3CMYGlxBaVFvlrkq0W+WuSrR8GK+IKVNRwAAACTtUMMq4LFCJYWV1Ba5KtFvlrkq0W+ehSsiC9YzMHS8nkjX+SrRb5a5KtFvnoUrIg/4RjB0uIKSot8tchXi3y1yFePghXxBStrOAAAACZrhxhWBYsRLC2uoLTIV4t8tchXi3z1KFgRX7CYg6Xl80a+yFeLfLXIV4t89ShYEX/CMYKlxRWUFvlqka8W+WqRrx4FK+ILVtZwAAAATNYOMawKFiNYWlxBaZGvFvlqka8W+epRsCK+YDEHS8vnjXyRrxb5apGvFvnqUbAi/oRjBEuLKygt8tUiXy3y1SJfPQpWxBesrOEAAACYrB1iSBastra2cM0115Rt6+npCcuXLw+jR49OlpUrVybbavEFixEsLa6gtMhXi3y1yFeLfPWu+IK1adOm0NLS0qtgrV+/PkyfPj0cO3YsWezxhg0byo7xfMFiDpaWzxv5Il8t8tUiXy3y1buiC1ZXV1eYOHFiePvtt3sVLCtdO3bsKK3b49bW1uiI3vwJxwiWFldQWuSrRb5a5KtFvnpXdMFasmRJWLNmTfLYF6ympqZw5syZ0npnZ2dobm6OjujNF6ys4QAAAJisHWLIFKw33ngjGaVK51X5gtXQ0BC6u7tL6/a4sbExOuI72tvbk3KVlrXUtGnTku1p07c/Wc9vffv27TX3sz64dfLVrpOvdp18tevkq1+/YguWlau33nqrtO4LVh4jWMzB0vJ5I1/kq0W+WuSrRb56V2zBskJVaUkxB2voS5s+NMhXi3y1yFeLfPWu2ILl+RGsdevWDfpdhFnDAQAAMFk7xBVTsNL7YNnLgrasWLGC+2ANMVxBaZGvFvlqka8W+epdNQUrD75gMQdLy+eNfJGvFvlqka8W+epRsCL+hGMES4srKC3y1SJfLfLVIl89ClbEF6ys4QAAAJisHWJYFSxGsLS4gtIiXy3y1SJfLfLVo2BFfMFiDpaWzxv5Il8t8tUiXy3y1aNgRfwJxwiWFldQWuSrRb5a5KtFvnoUrIgvWFnDAQAAMFk7xLAqWIxgaXEFpUW+WuSrRb5a5KtHwYr4gsUcLC2fN/JFvlrkq0W+WuSrR8GK+BOOESwtrqC0yFeLfLXIV4t89ShYEV+wsoYDAABgsnaIYVWwGMHS4gpKi3y1yFeLfLXIV4+CFfEFizlYWj5v5It8tchXi3y1yFePghXxJxwjWFpcQWmRrxb5apGvFvnqUbAivmBlDQcAAMBk7RDDqmAxgqXFFZQW+WqRrxb5apGvHgUr4gsWc7C0fN7IF/lqka8W+WqRrx4FK+JPOEawtLiC0iJfLfLVIl8t8tWjYEV8wcoaDgAAgMnaIYZVwWIES4srKC3y1SJfLfLVIl89ClbEFyzmYGn5vJEv8tUiXy3y1SJfPQpWxJ9wjGBpcQWlRb5a5KtFvlrkq0fBiviClTUcAAAAk7VDDKuCxQiWFldQWuSrRb5a5KtFvnoUrIgvWMzB0vJ5I1/kq0W+WuSrRb56FKyIP+EYwdLiCkqLfLXIV4t8tchX74otWLt37w7z5s0LTU1NYfz48eHee+8Np0+fLu2/5pprei198QUrazgAAAAma4cYMgVr7ty5YcuWLeHUqVPh7NmzYfXq1cm2VH8KlecLFiNYWlxBaZGvFvlqka8W+epdsQXLO3fuXBg5cmRpPY+CxRwsLZ838kW+WuSrRb5a5Kt3VRSs8+fPh8cffzwsWLCgtM0K1pgxY5LSNWXKlLB27dpw+fLl6Kt68yccI1haXEFpka8W+WqRrxb56tW1YF24cCFs3rw5fOpTnwqTJ09Oyo8tkyZNSrbZPjsmi3R+1dixY8M777zjd4dLly6FAwcOhNbW1rBs2TK/O9He3p6UqzVr1pRtt4Jl29MT0f5knXXWWWedddZZ72u9bgXr0UcfDTfeeGOvied+sWMee+wx/+U12Ryshx9+OLS1tfldJSdOnAjNzc1+cxkLJ8YIllZ6IkKDfLXIV4t8tchXr24Fy8pTQ0NDuO2228JXv/rV8PbbbyejVfbynj3esGFD8q5AO2Yg86esZN1www1+c8nJkyfDuHHj/OYyvmAxB0vL5418ka8W+WqRrxb56tWtYN1xxx39asxHjhwJt99+u9/cy6JFi8LBgwfDxYsXk9GpBx98sGwO1sKFC5OXBq3EHT16NMyfPz8sXbo0eobe/AnHCJZWf84HDBz5apGvFvlqka9e3QpW3rZt2xZmzpyZzOGaOHFiWLJkSejq6qq43+Z7rVq1KiljtfiClTUcAAAAk7VDDJmCpeALFiNYWlxBaZGvFvlqka8W+eoVUrD27duXjC4Zu1Ho7Nmzw6hRo5KX8eK7sdebL1jMwdLyeSNf5KtFvlrkq0W+eoUULPummzZtSh7bvKj4XYSLFy92R9ePP+EYwdLiCkqLfLXIV4t8tchXr5CCZXOmvvWtbyWPp06dmhSrF198MWzfvj3ZVxRfsLKGAwAAYLJ2iFwK1ogRI5IJ5z09PckkdCtYdpsFuyno9ddf7w+vG1+wGMHS4gpKi3y1yFeLfLXIV6+QgjVhwoTkXX42F8vKVTpqdezYsXDzzTe7o+vHFyzmYGn5vJEv8tUiXy3y1SJfvUIK1j333FNx3tULL7wQPv3pT7uj68efcIxgaXEFpUW+WuSrRb5a5KtXSMF67733wpw5c5I7r9vH29i6aWlpCa+//ro7un58wcoaDgAAgMnaIXIpWEOVL1iMYGlxBaVFvlrkq0W+WuSrR8GK+ILFHCwtnzfyRb5a5KtFvlrkq1dYwdq4cWO45ZZbQmNjY2nbjBkzQkdHR3RUffkTjhEsLa6gtMhXi3y1yFeLfPUKKVj2DsJ4knvqmWeeCffdd190ZH35gpU1HAAAAJO1Q+RSsGbNmpW8k7Czs7OsYB09ejQZ1SqKL1iMYGlxBaVFvlrkq0W+WuSrV0jBampqCl1dXcnjuGCdP38+uQlpUXzBYg6Wls8b+SJfLfLVIl8t8tUrpGDZBzvbTUVNXLDsFg1jxowprdebP+EYwdLiCkqLfLXIV4t8tchXr5CCNXfu3OT+V0eOHEkKlr1U+PLLL4dJkyaFRYsW+cPrxhesrOEAAACYrB0il4K1d+/e5N2D8UR3W+zlwYMHD/rD68YXLEawtLiC0iJfLfLVIl8t8tUrpGCZPXv2JKNY9mHPtliZ2b9/vz+srnzBYg6Wls8b+SJfLfLVIl8t8tUrrGANRf6EYwRLiysoLfLVIl8t8tUiXz0KVsQXrKzhAAAAmKwdYsAFy8+3qrUUxRcsRrC0uILSIl8t8tUiXy3y1aNgRXzBYg6Wls8b+SJfLfLVIl8t8tWrW8GKbdq0KbS2tiaT2s+dOxfOnj2bPLZtzz33nD+8bvwJxwiWFldQWuSrRb5a5KtFvnqFFKypU6eGEydO+M3JtunTp/vNdeMLVtZwAAAATNYOkUvBstsyVCtYtq8ovmAxgqXFFZQW+WqRrxb5apGvXiEFy+7YHr9EaEv6EuHkyZP94XXjCxZzsLR83sgX+WqRrxb5apGvXiEFa+PGjb0mtqdLf+dg7d69O8ybNy/54Ojx48eHe++9N5w+fbq0v6enJyxfvjyMHj06WVauXJlsq8WfcIxgaXEFpUW+WuSrRb5a5KtXSMEyu3btCnPmzCkVICsz3/jGN/xhVdnnGW7ZsiWcOnUqmSS/evXqZFtq/fr1yXwu+1BpW+zxhg0bomfozResrOEAAACYrB0it4KVN3uZMZ6/1dLSEnbs2FFat8f2EmQtvmAxgqXFFZQW+WqRrxb5apGv3lVRsM6fPx8ef/zxsGDBgtI2e+nwzJkzpfXOzs7Q3NxcWq/EFyzmYGn5vJEv8tUiXy3y1SJfvcIKlr1EOHv27NKHPdtj25ZVOndr7Nix4Z133iltb2hoCN3d3aV1e9zY2Fhaj7W3tycn25o1a8q2T5s2LdmeNn37k/X81rdv315zP+uDWydf7Tr5atfJV7tOvvr1QgrWzp07kwLkJ7jbtoGULJuD9fDDD4e2trbStjxGsLKGAwAAYLJ2iFwKls2P8ndyf+2110rbB8Ke44YbbiitMwdr6EubPjTIV4t8tchXi3z1CilYedxodNGiReHgwYPh4sWLydc9+OCDZXOw1q1bN+h3ETIHS8vnjXyRrxb5apGvFvnqDamCdfz48X4XrG3btoWZM2cmx0+cODEsWbIkdHV1lfan98GylwVtWbFiBffBGmK4gtIiXy3y1SJfLfLVK6Rg2YT2Sndyt5f1bF9RfMHKGg4AAIDJ2iFyKVg2kT3PSe558QWLESwtrqC0yFeLfLXIV4t89QopWMaKlI1ipbdpsMdFlivjCxZzsLR83sgX+WqRrxb5apGvXmEFayjyJxwjWFpcQWmRrxb5apGvFvnqUbAivmBlDQcAAMBk7RC5FCy7bYJ90POIESN6zcOypSi+YDGCpcUVlBb5apGvFvlqka9eIQVr4cKFvUrVUCxYzMHS8nkjX+SrRb5a5KtFvnqFFKzRo0eHRx55JLk9Q1/3pqonf8IxgqXFFZQW+WqRrxb5apGvXiEFy278aeVqqPEFK2s4AAAAJmuHyKVg2Q1FDx8+7DcXzhcsRrC0uILSIl8t8tUiXy3y1SukYFmRsc8G7OjoCN3d3X53YXzBYg6Wls8b+SJfLfLVIl8t8tUrpGD5Se1+KYo/4RjB0uIKSot8tchXi3y1yFePghXxBStrOAAAACZrh8ilYA1VvmAxgqXFFZQW+WqRrxb5apGvHgUr4gsWc7C0fN7IF/lqka8W+WqRrx4FK+JPOEawtLiC0iJfLfLVIl8t8tWjYEV8wcoaDjBk9PSE8LnPhfCRj4Tw8st+LwBALGuHGFYFixEsLa6ghE6dCj033xzChAl2Ivu9yAHnrxb5apGvHgUr4gsWc7C0fN7IUU9P6LRiZSVr0ya/Fzng/NUiXy3y1atbwYpvv1DkrRhq8SccI1haXEFpka8W+WqRrxb56tWtYDU0NISjR48mj6+UgpU1HAAAAJO1Qwy4YE2aNKnXDUWrLUXxBYsRLC2uoLTIV4t8tchXi3z16lawXnnllTBx4sReZarSUhRfsJiDpeXzRr7IV4t8tchXi3z16lawYkWWqFr8CccIlhZXUFrkq0W+WuSrRb56hRSsocoXrKzhAAAAmKwdYlgVLEawtLiC0iJfLfLVIl8t8tUrrGDt2rUrzJ49O4wcOTJZ7LFt6689e/aE22+/PTQ1NYXx48eHxYsXh/fff7+038/r6s/Lkr5gMQdLy+eNfJGvFvlqka8W+eoVUrB27tyZ3LbBFyDb1t+S1dbWFrZt2xbOnDkTOjs7w5IlS8KCBQtK+/tTqDx/wjGCpcUVlBb5apGvFvlqka9eIQWrpaUltLa2hv3794dz586Fs2fPhtdee620fSDsOWw0K5VHwcoaDgAAgMnaIXIpWPaS4IkTJ/zmZJvtG4itW7cmo1opK1hjxoxJnm/KlClh7dq14fLly9FX9OYLFiNYWlxBaZGvFvlqka8W+eoNqYJ1/PjxARWsgwcPhgkTJoRDhw75XeHSpUvhwIEDycjYsmXL/O5Ee3t7Uq7WrFlTtv3mm29Otqcnov3Jen7rTz/9dM39rA9unXy16+SrXSdf7Tr56tcLKVg2oT1+idAWe2wvEdq+LKwcWbnat2+f31XGCl1zc7PfXMbCiTGCpZWeiNAgXy3y1SJfLfLVK6Rg2UT2wU5yNy+88ELyDsKOjg6/q5eTJ0+GcePG+c1lfMHKGg4AAIDJ2iFyKVjGipSNYqW3abDHWcrVk08+mXz0TvoB0t7ChQuTlwYvXLiQHDN//vywdOlSf1gZX7AYwdLiCkqLfLXIV4t8tchXr7CCNVh+9Ctd7OVGY7dwmDlzZlLeJk+eHFatWhUuXrzonqWcL1jcB0vL5418ka8W+WqRrxb56l2xBUvBn3CMYGlxBaVFvlrkq0W+WuSrR8GK+IKVNRwAAACTtUMMq4LFCJYWV1Ba5KtFvlrkq0W+ehSsiC9YzMHS8nkjX+SrRb5a5KtFvnoUrIg/4RjB0uIKSot8tchXi3y1yFevkII1kM8JrAdfsLKGAwAAYLJ2iFwKlt06oa/PBSyCL1iMYGlxBaVFvlrkq0W+WuSrV0jBsvtTHT582G8unC9YzMHS8nkjX+SrRb5a5KtFvnqFFCz7iBsrWfYhzd3d3X53YfwJxwiWFldQWuSrRb5a5KtFvnqFFCx/93W/FMUXrKzhAABwRXj99RA+8pEQbrsthP//CSjIV9YOMawKFiNYWlxBaZGvFvlqka/W/959dwgTJoTw4Q+H0N7udyMHhRSsocoXLOZgafm8kS/y1SJfLfLV2vv44/+vXM2dywiWCAUr4v9BM4KlxRWqFvlqka8W+WqRr15hBWvjxo3hlltuCY2NjaVtM2bMCB0dHdFR9eULVtZwAAAATNYOkUvB2rZtW8U5V88880y47777oiPryxcsRrC0uILSIl8t8tUiXy3y1SukYM2aNSvcc889obOzs6xgHT16NBnVKoovWMzB0vJ5I1/kq0W+WuSrRb56hRSspqam0NXVlTyOC9b58+fDiBEjSuv15k84RrC0uILSIl8t8tUiXy3y1SukYI0aNSocO3YseRwXrNdffz2MGTOmtF5vvmBlDQcAAMBk7RC5FKy5c+eGtra2cOTIkaRg2UuFL7/8cpg0aVJYtGiRP7xufMFiBEuLKygt8tUiXy3y1SJfvUIK1t69e5N3D/objNrLg/bxOUXxBYs5WFo+b+SLfLXIV4t8tchXr5CCZfbs2ZOMYo0cOTJZbLRo//79/rC68iccI1haXEFpka8W+WqRrxb56hVWsIYiX7CyhgMAAGCydohhVbAYwdLiCkqLfLXIV4t8tchXr7CCtXv37mSy+4033pgs9theNiySL1jMwdLyeSNf5KtFvlrkq0W+eoUUrOeee67XBPd0ef755/3hdeNPOEawtLiC0iJfLfLVIl8t8tUrpGDZ7RhaW1uTSe3nzp0LZ8+eTR7btsmTJ/vD68YXrKzhAAAAmKwdIpeCZe8aPHHihN+cbLN9/WEvJ95+++3JXeHHjx8fFi9eHN5///3S/p6enrB8+fIwevToZFm5cmWyrRZfsBjB0uIKSot8tchXi3y1yFevkII1derUigXr+PHjYfr06X5zRXaLB/vQ6DNnziQ3Kl2yZElYsGBBaf/69euT57I7xttijzds2BA9Q2++YDEHS8vnjXyRrxb5apGvFvnqFVKwNm3aVPYSoS32uKWlJZmfNRD2MqONZqXsuXbs2FFat8f2PWvxJxwjWFpcQWmRrxb5apGvFvnq1a1g+cnstZaB2Lp1azKqlbKyZaNbKRvlam5uLq1X4gtW1nAAAABM1g4xJAuWfbzOhAkTwqFDh0rbGhoaQnd3d2ndHtvH81TS3t6elKs1a9aUbZ82bVqyPW369ifr+a1v37695n7WB7dOvtp18tWuk692nXz163UrWCpWjqxc7du3r2x7HiNYzMHS8nkjX+SrRb5a5KtFvnpXdMF64YUXkncQdnR0+F3MwboCpE0fGuSrRb5a5KtFvnqFFKyjR48mBei6667r9fJgf18ifPLJJ8PEiROT56pk3bp1g34XYdZwAAAATNYOkUvBmj17dlKkbJ6UL1f9LVj+a9LF3pFo0vtg2cuCtqxYsYL7YA0xXEFpka8W+WqRrxb56hVSsOxmoi+++GL44IMP/K5C+YLFHCwtnzfyRb5a5KtFvlrkq1dIwbKPyunq6vKbC+dPOEawtLiC0iJfLfLVIl8t8tUrpGCtXr06LFq0KLz11ltlt1Iomi9YWcMBAAAwWTtELgXL3tHn505lnYOl4AsWI1haXEFpka8W+WqRrxb56hVSsG699dZepWooFizmYGn5vJEv8tUiXy3y1SJfvUIK1ogRI5L/uBcuXPC7CuVPOEawtLiC0iJfLfLVIl8t8tUrpGB99KMfvSImuWcNBwAAwGTtELkUrM2bN5cmuQ+lWzX4gsUIlhZXUFrkq0W+WuSrRb56hRQsP+fKL0XxBYs5WFo+b+SLfLXIV4t8tchXj4IV8SccI1haXEFpka8W+WqRrxb56hVSsIYqX7CyhgMAAGCydohhVbAYwdLiCkqLfLXIV4t8tchXr5CC5V8S9EtRfMFiDpaWzxv5Il8t8tUiXy3y1aNgRfwJxwiWFldQWuSrRb5a5KtFvnqFFCzPPo+wo6MjTJ8+Pbz88st+d934gpU1HAAAAJO1Q0gKVurNN98MbW1tfnPd+ILFCJYWV1Ba5KtFvlrkq0W+ekOqYJ09ezY0Nzf7zXXjCxZzsLR83sgX+WqRrxb5apGv3pApWPa5hI8//ni48cYb/a668SccI1haXEFpka8W+WqRrxb56hVSsGwie0NDQ2hsbEwWe5xOcP+Hf/gHf3jd+IKVNRwAAACTtUPkVrD8ct1114U5c+aEd9991x9eN75gMYKlxRWUFvlqka8W+WqRr14hBWuo8gWLOVhaPm/ki3y1yFeLfLXIV4+CFfEnHCNYWlxBaZGvFvlqka8W+eoVUrCOHTuWvBw4YsSIXi8VDqUbjWYNBwAAwGTtELkUrIULF/YqVUOxYDGCpcUVlBb5apGvFvlqka9eIQVr9OjR4ZFHHgnnzp0LPT09fndhfMFiDpaWzxv5Il8t8tUiXy3y1SukYNnNRK1cDTX+hGMES4srKC3y1SJfLfLVIl+9QgpWS0tLOHz4sN+cSV8vKfqXHasdF/MFK2s4AAAAJmuHyKVgWZGxD3a2D3i2D3oejGrFqdr2WnzBYgRLiysoLfLVIl8t8tUiX71CCpYfWfJLFtWOr7a9Fl+wmIOl5fNGvshXi3y1yFeLfPWu6oI1ZsyYMHLkyDBlypSwdu3acPnyZX9YGX/CMYKlxRWUFvlqka8W+WqRr14hBStP1QpW6tKlS+HAgQOhtbU1LFu2zO9OtLe3J+VqzZo1ZdutYNn29ES0P1lnnXXWWWedddb7Wr/qC1bqxIkTybsXa7FwYoxgaaUnIjTIV4t8tchXi3z16law7rjjjn79B7Vj7Nj+6m/BOnnyZBg3bpzfXMYXLOZgafm8kS/y1SJfLfLVIl+9uhUsK0INDQ3htttuC88++2z45je/GS5cuJAs9virX/1qmD9/fnJMf0uTqXas3S3eXhq05z969Gjy3EuXLvWHlfEnHCNYWv0p3Bg48tUiXy3y1SJfvboVrEcffTS5g7uf0O6X9C7vffFf54vWtm3bwsyZM5NJ7pMnTw6rVq0KFy9eLDvG8wUrazgAAAAma4cYcMEyNpq0efPmcNddd4VJkyYl5ef6669PHtsP8vzzzyfHFMUXLEawtLiC0iJfLfLVIl8t8tWra8Ea6nzBYg6Wls8b+SJfLfLVIl8t8tWjYEX8CccIlhZXUFrkq0W+WuSrRb56FKyIL1hZwwEAADBZO8SwKliMYGlxBaVFvlrkq0W+WuSrR8GK+ILFHCwtnzfyRb5a5KtFvlrkq0fBivgTjhEsLa6gtMhXi3y1yFeLfPUoWBFfsLKGAwAAYLJ2iNwK1saNG8Mtt9wSGhsbS9tmzJgROjo6oqPqyxcsRrC0uILSIl8t8tUiXy3y1SukYNld1ivdgf2ZZ54J9913X3RkffmCxRwsLZ838kW+WuSr9aZ9tNnEifa5ZyH09PjdGCTOX71CCtasWbPCPffcEzo7O8sKln1moI1qFcWfcIxgaXEFpUW+WuSrdamlJYQJE0KYNCmEU6f8bgwS569eIQWrqakpdHV1JY/jgnX+/PkwYsSI0nq9+YKVNRwAQE62bQvh1ltDuP9+vwe4ImTtELkUrFGjRoVjx44lj+OC9frrr4cxY8aU1uvNFyxGsLS4gtIiXy3y1SJfLfLVK6RgzZ07N7S1tYUjR44kBcteKnz55ZeTD31etGiRP7xufMFiDpaWzxv5Il8t8tUiXy3y1SukYO3duzd592A80d0We3nw4MGD/vC68SccI1haXEFpka8W+WqRrxb56hVSsMyePXuSUayRI0cmi5WZ/fv3+8PqyhesrOEAAACYrB0it4I1FPmCxQiWFldQWuSrRb5a5KtFvnoUrIgvWMzB0vJ5I1/kq0W+WuSrRb56hRQsm2913XXXhVdffdXvKntXYb35E44RLC2uoLTIV4t8tchXi3z1CitY1157bVKytm/f3mtfUXzByhoOAACAydohcitYVmasZNk7B3fs2FG2ryi+YDGCpcUVlBb5apGvFvlqka9eYQXLbNmyJRnFspK1c+fOsn1F8AWLOVhaPm/ki3y1yFeLfLXIV6/QgmXSknX99deHXbt2DamCxQiWFldQWuSrRb5a5KtFvnqFFyzzyiuvJCXL7ofl99WTL1hZwwEAADBZO4SkYJmtW7cmJavSvnrxBYsRLC2uoLTIV4t8tchXi3z1CilYQ5UvWMzB0vJ5I1/kq0W+WuSrRb56V2zBSj+/sNqIV09PT1i+fHkYPXp0sqxcuTLZVos/4RjB0uIKSot8tchXi3y1yFevbgUrLkNxOaq0ZFHt+PXr14fp06eHY8eOJYs93rBhgz+sjC9YWcMBAAAwWTvEFVOwWlpayu6vZY9bW1ujI3rzBYsRLC2uoLTIV4t8tchXi3z16lawVKoVrKampnDmzJnSemdnZ2hubo6O6M0XLOZgafm8kS/y1Ury/eADvxk54fzVIl+9q7ZgNTQ0hO7u7tK6PW5sbIyO+I729vbkZFuzZk3Z9mnTpiXb06Zvf7Ke37p9TFKt/awPbp18tesn/+mfQpgwIXz73nsr7md9cOucv9p18tWvF1qwbFTpk5/8ZBg1alQYO3ZseOihh/7vBWG2K8JqBSuPEays4QAYRiZPTgpW8icAOFk7xKAK1sc+9rGyeVB33XVXr/lXjz32WPQVfatWsJiDNfSlTR8a5KvV+W//FsKtt4bw1FN+F3LA+atFvnp1LVg33XRTqcScPXs2+QxCK0hf+MIXQldXV/iP//iPzPOeqhWsdevWDfpdhFl/FmTj80a+yFeLfLXIV4t89epasKxQvffee8lju3O7lSN7Ke/y5cvJtvPnzyefSdgffuTLF630Plj2sqAtK1as4D5YQwxXUFrkq0W+WuSrRb56dS1Y9lE4Fy5cSB5/8YtfTErRZz7zmdJ+G8WyY4riC1bWcAAAAEzWDjGognXLLbckNwC1IvXRj340KVi7d+8u7T948GAYM2ZM9BX15QsWI1haXEFpka8W+WqRrxb56tW1YK1evbrsJT1752B8K4Unnngi3GqTRgviCxZzsLR83sgX+WqRrxb5apGvXl0LlpUpmws1ceLEcOONN4YtW7aU7bdytWjRorJt9eRPOEawtLiC0iJfLfLVIl8t8tWra8Ea6nzByhoOAACAydohhlXBYgRLiysoLfLVIl8t8tUiXz0KVsQXLOZgafm8kS/y1SJfLfLVIl89ClbEn3CMYGlxBaVFvlrkq0W+WuSrR8GK+IKVNRwAAACTtUMMq4LFCJYWV1Ba5KtFvlrkq0W+ehSsiC9YzMHS8nkjX+SrRb5a5KtFvnoUrIg/4RjB0uIKSot8tchXi3y1yFePghXxBStrOAAAACZrhxhWBYsRLC2uoLTIV4t8tchXi3z1KFgRX7CYg6Xl80a+yFeLfLXIV4t89ShYEX/CMYKlxRWUFvlqka8W+WqRrx4FK+ILVtZwAAAATNYOMawKFiNYWlxBaZGvFvlqka8W+epRsCK+YDEHS8vnjXyRrxb5apGvFvnqUbAi/oRjBEuLKygt8tUiXy3y1SJfPQpWxBesrOEAAACYrB1iWBUsRrC0uILSIl8t8tUiXy3y1aNgRXzBYg6Wls8b+SJfLfLVIl8t8tWjYEX8CccIlhZXUFrkq0W+WuSrRb56FKyIL1hZwwEAADBZO8SwKliMYGlxBaVFvlrkq0W+WuSrd9UWrGuuuabX0hdfsJiDpeXzRr7IV4t8tchXi3z1ruqClZU/4RjB0uIKSot8tchXi3y1yFePghXxBStrOAAAACZrh7iiCtaYMWPCyJEjw5QpU8LatWvD5cuX/WFlfMFiBEuLKygt8tUiXy3y1SJfvau2YKUuXboUDhw4EFpbW8OyZcv87kR7e3tSrtasWVO2/eabb062pyei/cl6futPP/10zf2sD26dfLXr5KtdJ1/tOvnq16/6gpU6ceJEaG5u9pvLWDgxRrC00hMRGuSrRb5a5KtFvnrDpmCdPHkyjBs3zm8u4wtW1nAAAABM1g5xxRSshQsXJi8NXrhwIRw9ejTMnz8/LF261B9WxhcsRrC0uILSIl8t8tUiXy3y1btqC9a2bdvCzJkzk0nukydPDqtWrQoXL170h5XxBYv7YGn5vJEv8tUiXy3y1SJfvau2YA2EP+EYwdLiCkqLfLXIV4t8tchXj4IV8QUrazgAAAAma4cYVgWLESwtrqC0yFeLfLXIV4t89ShYEV+wmIOl5fNGvshXi3y1yFeLfPUoWBF/wjGCpcUVlBb5apGvFvlqka8eBSviC1bWcAAAAEzWDjGsChYjWFpcQWmRrxb5apGvFvnqUbAivmAxB0vL5418ka8W+WqRrxb56lGwIv6EYwRLiysoLfLVIl8t8tUiXz0KVsQXrKzhAAAAmKwdYlgVLEawtLiC0iJfLfLVIl8t8tWjYEV8wWIOlpbPG/kiXy3y1SJfLfLVo2BF/AnHCJYWV1Ba5KtFvlrkq0W+ehSsiC9YWcMBAAAwWTvEsCpYjGBpcQWlRb5a5KtFvlrkq0fBiviCxRwsLZ838kW+WuSrRb5a5KtHwYr4E44RLC2uoLTIV4t8tchXi3z1KFgRX7CyhgMAAGCydohhVbAYwdLiCkqLfLXIV4t8tchXj4IV8QWLOVhaPm/ki3y1yFeLfLXIV4+CFfEnHCNYWlxBaZGvFvlqka8W+epRsCK+YGUNBwAAwGTtEMOqYDGCpcUVlBb5apGvFvlqka8eBSviCxZzsLR83sgX+WqRrxb5apGvHgUr4k84RrC0uILSIl8t8tUiXy3y1aNgRXzByhoOAACAydohrpiC1dPTE5YvXx5Gjx6dLCtXrky21eILFiNYWlxBaZGvFvlqka8W+epdtQVr/fr1Yfr06eHYsWPJYo83bNjgDyvjCxZzsLR83sgX+WqRrxb5apGv3lVbsFpaWsKOHTtK6/a4tbU1OqI3f8IxgqXFFZQW+WqRrxb5apGv3lVbsJqamsKZM2dK652dnaG5uTk6ojdfsLKGAwAAYLJ2iCumYDU0NITu7u7Suj1ubGyMjviO9vb2pFytWbOmbPu0adOS7WnTtz9Zz299+/btNfezPrh18tWuk692nXy16+SrX79qC1YeI1jMwdLyeSNf5KtFvlrkq0W+eldtwWIO1tCXNn1okK8W+WqRrxb56l21BWvdunWDfhdh1nAAAABM1g5xxRSs9D5Y9rKgLStWrOA+WEMMV1Ba5KtFvlrkq0W+eldtwRqIvXv3lq3ffffdSUAsLCwsLCwsLFkW6xBZXNUFCwAAoAgULAAAgJxRsAAAAHI2rAqWvRPRJr6zaBa7savfxpLfQr7ahXy1C/lqF/LVL/aZyFkMq4JlAUGHfLXIV4t8tchXi3z1smY8rAqWf1ch8kW+WuSrRb5a5KtFvnpZMx5WBQsAAKAeKFgAAAA5o2ABAADkbNgUrGuuuaa0ID/pRxiNHj06WVauXNnnRxih/zhv9fbs2RNuv/320NTUFMaPHx8WL14c3n//fX8YBmj37t1h3rx5pXzvvffecPr0aX8YctDW1sb/K3IW/z846/+Lh03BSmUJB32zt61m/RBuZMd5q2O/lLZt2xbOnDkTOjs7w5IlS8KCBQv8YRiguXPnhi1btoRTp06Fs2fPhtWrVyfbkK9NmzaFlpYW/l+Rs8HkScHCoNg/6B07dpTW7XFra2t0BPLAeVs/VgJstAUa586dCyNHjvSbMQhdXV1h4sSJ4e233+b/FTkbTJ4ULAyK/SKyK/+UjQA0NzdHRyAPnLf1s3Xr1mRUC/k7f/58ePzxxxkhzJmNutqNRg3/r8iX5TlmzJjkomDKlClh7dq14fLly/6wiihYGJSGhobQ3d1dWrfHjY2N0RHIA+dtfRw8eDBMmDAhHDp0yO/CIKXzV8aOHRveeecdvxsD9MYbbySvJKRzX/l/hcalS5fCgQMHkldoli1b5ndXdNUWrPQfsz/Z/DoGhxGs+uC81Wtvb0/K1b59+/wu5MRefn344YcZIcyRlau33nqrtM7/K7ROnDjR799xV23BqoaTL1/MwaoPzlutF154IXmHW0dHh9+FnFnJuuGGG/xmDFA8mFBtYAH5OXnyZBg3bpzfXBEFC4NiH6DNuwj1OG91nnzyyWSC8NGjR/0u5GDRokXJS68XL15Mrv4ffPBB5mAJ8f+KfC1cuDB5afDChQvJ/yPmz58fli5d6g+raNgULN/uOQnzkd4Hy4ZMbVmxYgX3wcqRP2c5b/Pn800Xe7cbBs9ugTFz5sxkkrAVWZuQbe96gwb/j8hXfP5Onjw5rFq1KrlY6I9hU7AAAADqhYIFAACQMwoWAABAzihYAAAAOaNgAQAA5IyCBQAAkDMKFgAAQM4oWAAAADmjYAEo1EBvoDrQr6sm7+cbjKH0swAYGAoWgJL0F3tDQ0M4fPhw2T5bj+90npeBPt9Av64a/3x+PS+7du1KPj7GPvvwuuuuC6NGjQqTJk1KPpIjpfreAOqHggWgJC5Qd999d9m+T3/601d1wfIUz/+FL3whec7FixeHb37zm+HSpUvhW9/6VnjxxRfD3LlzS8cpvjeA+qJgAShJf7GPHTs2NDY2Jh/gbexPW7ftlX7526jM7Nmzk8/rsqW1tTXZ5j333HPJ53nZMfbB4Lbun8+vV9vu1419cLNtsxE4+8T7f/7nfw5nz54t7U+/xgpNS0tLuOGGG0rPET9f+jhezMc+9rHS18e+/vWvJ9tvvfXWsu2x9O8aj1RVM5C/23vvvRfuvffeMGHChDBixIhkVMxK8b59+zIdAyAfFCwAJekv9i996UvJn/fff3+y/fOf/3yynv6Sj3/5W5GyX/pWWI4fPx5OnDiRPLZtccn6xje+kXydlS87xhZ77J8vLRFepeN8Cfn3f//35BPv7cNYn3322WT/Aw88UNqffs2MGTPCoUOHwuXLl3vtq7ZuNm7cmGzzJSnN54knnijbHvv7v//75JjXXnvN7+ql0vfu6+82Z86cZNsrr7wSLly4EN55553k57UPqs1yDIB8ULAAlKS/2O2Xr42SXH/99UkRsT9t3bb7X/5pSdq/f39pm5UI22ajWqmPf/zjvY6zx/757LGNlnmVjovXPStPtn/ixImlbenX/Nd//Vd0ZPm+auvGys3o0aOTuVNdXV3Jtp6envA3f/M3SSm0EaJqbNTOni/9uloqfe9Ypb9bOhpno1H2M1XSn2MA5IOCBaAk/sX+5S9/OXmcviz4la98pdcxJi0O586dK22zl65sm+1LWTGpdlz8fPZ4IAXr3XffDXfeeWdSBK3spPvj0bB0W3d3d2mb31dtPfXFL34x2b5u3bpkvaOjI1mfN2+eO7LcYApWf/5uVmbT7fa9pk2blsz5OnXqVKZjAOSDggWgJP7FbqM19k43W7c/bd0fYyoVLHuc/hJPVSpY6XHx8/niYKwQVTouXm9ra0vWn3rqqWTyeH++Jub3+fWUzUezny8dnVu1alVynL3UVou9DGfHDeQlwv783ewl189+9rPJqFa6z5Z4FLE/xwDIBwULQIn/pb127drSL/Zqx1R6iTB96S/+xZ3O/6l0XPx89vKbrdvLkal0lCg+zq+nL3+lX/fmm2/2Osavx/y+dKSokk984hPJfhtZmjJlSlIk4wnnlQxmknt//m4x+1m+9rWvJfvtayvpzzEABo6CBaCk1i/tlD8mneTuJ6/7Se722L7OH+efLx2teeyxx5IRLrv/lr3j0B/n12fNmpWsb968OXR2dobbbrut1zF+Peb3paN3NrHce/XVV5N9drsF+/Ouu+7yh1S0dOnS0tfZbRpsJMpK2pYtW8peYvQ/S3/+bvbGAnt3oz2fPe+OHTuS/fPnz890DIB8ULAAlPhf2pVUOsbfpsF+ke/cubPsGGMvo9mtAeyYqVOnhk2bNvV6PnsJzkZ57CXFv/7rv06e66WXXup1nF+3ImTH2u0H7CWwp59+utcxfj3m99nPetNNN/XabmyCuP090n3bt28v219LfKPRa6+9NsnCfl4bFUv579mfv9vrr7+e3HLhb//2b0vH2cuBp0+fznQMgHxQsABgAGyEzQqOvQnggw8+8LsBDHMULADIyOZC2SiUFazVq1f73QBAwQKALGyuVDpy9dBDDzF6BaAiChYAAEDOKFgAAAA5o2ABAADkjIIFAACQMwoWAABAzihYAAAAOaNgAQAA5IyCBQAAkLP/A5tR+ywZzglbAAAAAElFTkSuQmCC&quot; WIDTH=&quot;600&quot; HEIGHT=&quot;400&quot; BORDER=&quot;0&quot; USEMAP=&quot;#chart&quot;>&lt;/IMG>&lt;br />&lt;br />&lt;h2> Algorithm: &lt;/h2>Vincent D Blondel, Jean-Loup Guillaume, Renaud Lambiotte, Etienne Lefebvre, &lt;i>Fast unfolding of communities in large networks&lt;/i>, in Journal of Statistical Mechanics: Theory and Experiment 2008 (10), P1000&lt;br />&lt;br />&lt;br />&lt;h2> Resolution: &lt;/h2>R. Lambiotte, J.-C. Delvenne, M. Barahona &lt;i>Laplacian Dynamics and Multiscale Modular Structure in Networks 2009&lt;br />&lt;/BODY> &lt;/HTML>"/><report class="org.gephi.statistics.plugin.WeightedDegree" value="&lt;HTML> &lt;BODY> &lt;h1>Weighted Degree Report &lt;/h1> &lt;hr>&lt;br> &lt;h2> Results: &lt;/h2>Average Weighted Degree: 8.248&lt;br />&lt;br />&lt;IMG SRC=&quot;data:image/png;base64,iVBORw0KGgoAAAANSUhEUgAAAlgAAAGQCAYAAAByNR6YAABAV0lEQVR4Xu3dCZBV5Zn/8cy+1MzU7DM1W81eU7PVTNXUTM1SM4AaHARRKZrFbYxojCBGcSU6+ldcSxMTzcR9iybEJbaOMWpMDEYCidHWaMQgKqKCCgJBQRDt589zmHM59+m7nadv93n6vt9P1anuc95zb//67T70j7cPlw8JAAAAuupD9gAAAACGh4IFAADQZRQsAACALqNgAQAAdBkFC8n50Ic+VLf9+I//uPzMz/yM/MZv/Ib89V//tfT19cnNN98sO3bssA9FCd2YZ/sckbTK1mqsSlFzAb2IKwzJsT9kmm2/+7u/K4888oh9ODpk57PZ1mqe7bnD0c3nUq2er9XYSOj043V6HoDh4wpDchr9kHnvvffkhRdekIsvvlh+6Zd+qTb2kz/5k/LAAw+YZ0AnujHPjZ7Dq5vPpVo9X6uxkdDpx+v0PADDxxWG5LT7IfPYY49lv8rKx3/1V39VNm3aZE9DG9HmuV2ebhrNj6VG++MBaI8rEcnp5IfRCSecUHfO+eefb0+R559/XubPny9/9Vd/Jb/wC78gP/3TPy1/8Ad/ILNnz5bly5fb0zM7d+6Uiy66SP70T/80Kxd/9md/Jp/61KdkcHCwZS47tn37djn++OOz+5l09afIk0t5H9eMzdxIu3lu9Rxf//rXZfr06fKHf/iH8rM/+7PZpvO6zz77yDnnnCPPPPNMw+dotuXs8WZzbc8rsmP69dWv85//+Z9nX/c/+ZM/yT5X/X5o9bh2Y/ZYs63VcxR9//vflzlz5mTflz/3cz9Xm9MjjzwyG2vEPqd+rp/+9Kezx+n3kL694oor7MOAnjf0CgN6nP2B0MjSpUvrzvnXf/3XuvHPf/7z2Q8f+1z5pjd0n3feeXWPUbNmzRpyrm7HHnvskGNFdmzmzJm193/sx36sdp43l/dxrdjnaKTdPDd7jquuumrIWKOt0XM023L2eLO5tucV2bFGX1/d9Puh1ePajdljzbZWz5HTOf2pn/qpIefkm47pOZY977jjjhtyTLcvfelL9qFAT2v8px7Qw+wf/I3or6qK5/zar/1abUx/tfUTP/ETtbF///d/l1WrVsnGjRvl0EMPrXtcf39/7XG333573dhf/uVfysqVK7PtL/7iL1rmsmO///u/n90YXlwB8ebyPq4dm7mRVvOsmj2HrqwVj59++unyxhtvyIYNG7LPR8ug/kvFombPZdnzGs11o/NajWkW/TrrvOr7xbE777yz4eOKZc6Otft4zTQ7T4uuluj8eLO8es63v/3twjMOfc5/+Zd/kbVr18qFF15Yd/yf/umf6h4H9LrmVyLQo+wPhEb0h2nxHP3be05/LVUcK/7qRH/IF8f+4z/+ozY2ceLEurFiWdEfsq1y2bHbbrutblx5c3kf147N3EireVbNnkN/9ZQf05vlO9HsuSx7XqO5Vva8VmN33313bUzfL47tu+++DR+npbfIPmenY0XNzjvooIPqjrfKq+cW2ed86KGHsuNa0IvHf+VXfqXucUCva34lAj3K/kBoxP5w+PVf//Xa2G/91m8NeY5m2y/+4i/WHqerM8UxLS+5119/fchji+xY8bE5by7v49qxj22k1TyrZs/xD//wD3XHJ02aJGeccYZ8+ctflvXr1xeeYY9mz2XZ8xrNtbLntRp78803a2P2a138nIvHR7Ng/eZv/mbd8VZ59fulyD6nfk3V+++/P2QMSAnf8UhOJ3/oP/roo3Xn/Nu//VttTG90ts/RassVfw2nm75kQU5fbLPZ45Qd0xuJLW8u7+Pa6eRxreZZNXuO7373u/Lbv/3bQ8Z103mePHnykKJlz2vGntdorpU9r9VY8Wut7xfHmt04XyxYZf8RRDPNzrPfA63ytltlLM6XHQNSwnc8ktPJH/r6r8aK5xT/dZv9277eb9IJu4JVLAB2lcDmajWW8+byPq6dTjK3mmfV6jm2bt2a/fpOn0N//aqra8Vzp06dWnd+q+cq6sZ5dqy4ImR/7dpsBat4D9Zbb7015DmLWo0VNTvPfg+0yttuBavTMaDX8R2P5LT7Q19vki7e42Nfn+mAAw6oe/y1115beHRzeq9N8XFf+cpXamNl78FqxJvL+7h22mVuN8+q3XMUvfjii3Xn2nuzijdx66a/wmqk04/Z6jw7ds8999TG9P3imJbD3C//8i/XjW3evDk7rvc12ecsGu7nduCBB9Ydb5W33T1YnY4BvY7veCSn0R/6erO1/oDu5BXGv/Wtb2WrC/k5ujKl9/5s2bIl+9v+d77zHVm0aNGQf8VmS9Tf/d3fZa9qrq8/pf+isFGuXKuxnDeX93HtNMpcZp5Vo+dQOnf6WktPPvlkds/Ptm3b5Kabbqo7V19rquh3fud36sYffPDBhr/+a/YxrVbn2bG/+Zu/yb7O+vX+27/927qxO+64o/a4f/zHf6wbu/TSS2XdunXZr07tcxYN93PTX9UWvwea5dUip//isKjZc7YbA3od3/FIjv1Dv9n2e7/3e03/j7zPfvazQ+5babRZxddUKm6NXiepqNVYkTeX93Gt2Mc221rNsz232XG7aVnQ1/YqOvHEE4ecZ59XtRoranWeHWv09dVN/8Proi9+8YtDztGt0WtLFXXjc2v3PaBj//M//1P3GGXP63QM6HV8xyM59g99/WGsv6rSlRtdpdEfevrDWW88b0VfzuDoo4/OXp3753/+57NXvtZVk7322it7tfbnnnvOPiRbwdHXB9Lz8le5/uQnPymvvvpqXSb9VVGRzdyKJ5fyPq4Zm9kzz/Y5cppFM02YMEH+6I/+KHt1dN30Vd21xOqKjKUf5+yzz85eqV4/t0bPq5p9TKvVeXZMV5P066yvkK5z8Md//MfZqmDxZvJc/iroejO5zv9ll13W9ib3bn1uuiKor9quHzd/dXzNesQRR2RjjbR6zlZjQK/jOx4I4IYbbqj7QaT/3QsAYOyiYAGjSF+/SW8i1xUYvW/olVdekWuuuSZ7EcZiwWp0PxIAYOygYAGjyP7KxG76a67Pfe5z9mEAgDGGggWMIr2P5YQTTpC///u/z16WQG8c1nuS/vmf/1kWLlyY/Qs7AMDYR8ECAADoMgoWAABAl1GwAAAAuoyCBQAA0GUULAAAgC6jYAEAAHQZBQsAAKDLKFgAAABdRsECAADoMgoWAABAl/V0wRoYGKjbX7BggZx99tkht49//ONDjkXZyObbyObfIucjm28jm3+LnC+lbIsWLarrFO30dMH65je/Wbf/X//1X3X7kdiskZDNh2x+kfORzYdsfpHzpZRNS1YZH7IHeomdXG2zUb300kv2UBhk8yGbX+R8ZPMhm1/kfCllG7MFa9y4cbWtkXbjjdiCVXZyAAAAVNkOEaZg5doVqHbjRbZgsYLlQzYfsvlFzkc2H7L5Rc6XUjYKVoEtWNyD5UM2H7L5Rc5HNh+y+UXOl1I2ClaBnVxWsHzI5kM2v8j5yOZDNr/I+VLKRsEqsAWr7OTIpk0iO3bYowAAIDFlO0RPFix9/SstV4sXL647PmfOnOx43mr1bdP9r3xFBmfNkh2HHy4vP/fc0PEu7+dbs/Eq95ctW9ZyvMr9/v7+luNV7uu8tRqvcj/fmo1XvZ9vzcar3Od68O1zPfj3863ZeJX7KV0PFKwCnZyiUvdg/b//JzJ9usihh4q8+KId7TqbNRKy+ZDNL3I+svmQzS9yvpSyUbAK7OSWugfrhRdETj5Z5KqrRAYH7WjX5S05IrL5kM0vcj6y+ZDNL3K+lLKN2YKVv8ZVcSsz3ogtWGUnBwAAQJXtEGEK1kiwBavUCtYo63bT7iay+ZDNL3I+svmQzS9yvpSyUbAKbMEqdQ/WKLNZIyGbD9n8Iucjmw/Z/CLnSykbBavATi4rWD5k8yGbX+R8ZPMhm1/kfCllo2AV2IJVdnIAAABU2Q6RVMFiBcuHbD5k84ucj2w+ZPOLnC+lbBSsAluwuAfLh2w+ZPOLnI9sPmTzi5wvpWwUrAI7uaxg+ZDNh2x+kfORzYdsfpHzpZSNglVgC1bZyQEAAFBlO0RSBYsVLB+y+ZDNL3I+svmQzS9yvpSyUbAKbMHiHiwfsvmQzS9yPrL5kM0vcr6UslGwCuzksoLlQzYfsvlFzkc2H7L5Rc6XUjYKVoEtWGUnBwAAQJXtEEkVLFawfMjmQza/yPnI5kM2v8j5UspGwSqwBYt7sHzI5kM2v8j5yOZDNr/I+VLKRsEqsJPLCpYP2XzI5hc5H9l8yOYXOV9K2ShYBbZglZ0cAAAAVbZDJFWwWMHyIZsP2fwi5yObD9n8IudLKduYLVjjxo2rbY0MDg7KlVdeKVOmTMm2q6++OjvWii1Y3IPlQzYfsvlFzkc2H7L5Rc6XUrYxW7ByzQrWPffcI0cddZSsXbs22/T9e++9155Wx04uK1g+ZPMhm1/kfGTzIZtf5HwpZevZgjV37lxZvnx5bV/fnzdvXuGMoWzBKjs5AAAAqmyHGDMFa9KkSbJ58+ba/qZNm2Ty5MmFM4ayBYsVLB+y+ZDNL3I+svmQzS9yvpSy9WzBGj9+vOzcubO2r+9PmDChcMYeAwMDWblavHhx3fGZM2dmx/NJ17d2/+kbbpDBXefJ8cfLyz/84ZDxkdq3b+14lfv9/f0tx6vcv/HGG1uOV7mv89ZqvMp9+9aOV71v39rxKve5Hnz7XA/+ffvWjle5n9L10LMFa9RWsC64QGT6dJFDDhH5wQ/s6IjJv4gRkc2HbH6R85HNh2x+kfOllK1nC9ao3YOlpWrOHJH//m+R996zowAAIEEddYiCMVOw7r77bv4VYUXI5kM2v8j5yOZDNr/I+VLKNmYLVvF1sBq9Hlb+Olj6a0HdrrrqKl4Ha5SQzYdsfpHzkc2HbH6R86WUbcwWrJFgJ5cVLB+y+ZDNL3I+svmQzS9yvpSyUbAKbMEqOzkAAACqbIdIqmCxguVDNh+y+UXORzYfsvlFzpdSNgpWgS1Y3IPlQzYfsvlFzkc2H7L5Rc6XUjYKVoGdXFawfMjmQza/yPnI5kM2v8j5UspGwSqwBavs5AAAAKiyHSKpgsUKlg/ZfMjmFzkf2XzI5hc5X0rZKFgFtmBxD5YP2XzI5hc5H9l8yOYXOV9K2ShYBXZyWcHyIZsP2fwi5yObD9n8IudLKRsFq8AWrLKTAwAAoMp2iKQKFitYPmTzIZtf5Hxk8yGbX+R8KWWjYBXYgsU9WD5k8yGbX+R8ZPMhm1/kfCllo2AV2MllBcuHbD5k84ucj2w+ZPOLnC+lbBSsAluwyk4OAACAKtshkipYrGD5kM2HbH6R85HNh2x+kfOllI2CVWALFvdg+ZDNh2x+kfORzYdsfpHzpZStZwvW22+/Leeff75MmTJFpk6dKjfccIM9ZQg7uaxg+ZDNh2x+kfORzYdsfpHzpZStZwvWhRdeKOecc45s2rRJNm7cmH2i9913nz2tji1YZScHAABAle0QY6Zg7b///lm5ymnJOu644wpnDGULFitYPmTzIZtf5Hxk8yGbX+R8KWVLpmDp+5MnTy6cMZQtWNyD5UM2H7L5Rc5HNh+y+UXOl1K2ni1Yev/VokWLsmKl27nnnit77bWXPS0zMDCQTezixYvrjs+ZM0eW33OPvDd3rshJJ8map5/Ozstbrr6taj/fmo1Xub9s2bKW41Xu9/f3txyvcl/nrdV4lfv51my86v18azZe5T7Xg2+f68G/n2/NxqvcT+l66NmCtWXLlqxU6U3uBx54oNxyyy1y0EEH2dPq6OQUZZNz++0iM2aIzJ4t8uCDdeMAAACN9GzBsrSZauFqxRas7B6sF18UOeQQ/X2hyLp1deNVyltyRGTzIZtf5Hxk8yGbX+R8KWXr2YKlvx589dVXs5Wsr3/969LX1ydr1qyxp9WxBat2D9YHH9Qdj8BmjYRsPmTzi5yPbD5k84ucL6VsPVuwHnzwQZk1a5ZMnDhRTjrpJFm5cqU9ZQg7ufwrQh+y+ZDNL3I+svmQzS9yvpSy9WzB8rAFq+zkAAAAqLIdIqmCxQqWD9l8yOYXOR/ZfMjmFzlfStkoWAW2YPE6WD5k8yGbX+R8ZPMhm1/kfCllo2AV2MllBcuHbD5k84ucj2w+ZPOLnC+lbBSsAluwyk4OAACAKtshkipYrGD5kM2HbH6R85HNh2x+kfOllI2CVWALFvdg+ZDNh2x+kfORzYdsfpHzpZSNglVgJ5cVLB+y+ZDNL3I+svmQzS9yvpSyUbAKbMEqOzkAAACqbIdIqmCxguVDNh+y+UXORzYfsvlFzpdSNgpWgS1Y3IPlQzYfsvlFzkc2H7L5Rc6XUjYKVoGdXFawfMjmQza/yPnI5kM2v8j5UspGwSqwBavs5AAAAKiyHSKpgsUKlg/ZfMjmFzkf2XzI5hc5X0rZKFgFtmBxD5YP2XzI5hc5H9l8yOYXOV9K2ShYBXZyWcHyIZsP2fwi5yObD9n8IudLKVvPFqy1a9fK6aefLpMnT842fV+PtWILVtnJAQAAUGU7xJgpWHPnzpVrr71W3n777Wy75pprsmOt2ILFCpYP2XzI5hc5H9l8yOYXOV9K2Xq2YE2cOFG2bt1a29f39VgrtmBxD5YP2XzI5hc5H9l8yOYXOV9K2Xq2YJ111lly/fXXyzvvvJOtYF133XXZsVbs5LKC5UM2H7L5Rc5HNh+y+UXOl1K2ni1Y69evlxkzZsi4ceOyTd/fsGGDPS0zMDCQlavFixfXHdeCpcezSd+4Ud49/XR587TTZPXKlSLr1sm7p54qr59xhrz0wgvZ+Xre47fdJttPPFHk85/P9muP/79x9tlnn3322We/9/d7tmAtWLAgu++qeA+WHmtFJ6eobgXr1ltlV0sTOeQQkUceEbn8cpG+PpFDDxV58sk95y1cKDJ9usjBB4u89tqe412WfxEjIpsP2fwi5yObD9n8IudLKVvPFqyu34P1xBO7S5MWqldfFVmyRGT2bD1J5K239pz3pS/tPu/oo0W2b99zvMts1kjI5kM2v8j5yOZDNr/I+VLK1rMFS//FoN53VVzBmjdvnj2tjp3cIfdgbdok8s47e/a1WG3btmc/9+abI1quVLebdjeRzYdsfpHzkc2HbH6R86WUrWcL1iuvvCKnnHKK7Lffftl26qmnymttfmVnC1bZyQEAAFBlO8SYKVgetmANWcEKpNtNu5vI5kM2v8j5yOZDNr/I+VLKRsEqsAWL18HyIZsP2fwi5yObD9n8IudLKRsFq8BOLitYPmTzIZtf5Hxk8yGbX+R8KWWjYBXYglV2cgAAAFTZDpFUwWIFy4dsPmTzi5yPbD5k84ucL6VsFKwCW7C4B8uHbD5k84ucj2w+ZPOLnC+lbBSsAju5rGD5kM2HbH6R85HNh2x+kfOllI2CVWALVtnJAQAAUGU7RFIFixUsH7L5kM0vcj6y+ZDNL3K+lLJRsApsweIeLB+y+ZDNL3I+svmQzS9yvpSyUbAK7OSyguVDNh+y+UXORzYfsvlFzpdSNgpWgS1YZScHAABAle0QSRUsVrB8yOZDNr/I+cjmQza/yPlSykbBKrAFi3uwfMjmQza/yPnI5kM2v8j5UspGwSqwk8sKlg/ZfMjmFzkf2XzI5hc5X0rZKFgFtmCVnRwAAABVtkOMmYI1bty4IdukSZPsaXVswWIFy4dsPmTzi5yPbD5k84ucL6VsPVuwrCVLlsjnPvc5e7iOLVjcg+VDNh+y+UXORzYfsvlFzpdStmQK1jHHHCPr16+3h+vYyWUFy4dsPmTzi5yPbD5k84ucL6VsSRSspUuXykUXXWQPD2ELVtnJAQAAUGU7xJgsWLp6tXr1anu4ZmBgICtXixcvrjs+Z86c7HjeavXt0vvvly2XXCK7TpaXXnxxyPho7edbs/Eq95ctW9ZyvMr9/v7+luNV7uu8tRqvcj/fmo1XvZ9vzcar3Od68O1zPfj3863ZeJX7KV0PPV+wli9fLgsXLrSHG9LJKWp4D9aNN4rMnClyyCEijz9uR0eNzRoJ2XzI5hc5H9l8yOYXOV9K2Xq+YM2dO1eefvppe7ghO7kN78F68MHd5Uq3NWvs6KjJW3JEZPMhm1/kfGTzIZtf5HwpZevpgvW9730vK1idsgWr6eSsWiWybp09CgAAkGnaIZoYUwVr/vz58uijj9rDTdmC1XAFK4huN+1uIpsP2fwi5yObD9n8IudLKVtPF6yybMFqeA9WEDZrJGTzIZtf5Hxk8yGbX+R8KWWjYBXYyWUFy4dsPmTzi5yPbD5k84ucL6VsFKwCW7DKTg4AAIAq2yGSKlisYPmQzYdsfpHzkc2HbH6R86WUjYJVYAsW92D5kM2HbH6R85HNh2x+kfOllI2CVWAnlxUsH7L5kM0vcj6y+ZDNL3K+lLJRsApswSo7OQAAAKpsh0iqYLGC5UM2H7L5Rc5HNh+y+UXOl1I2ClaBLVjcg+VDNh+y+UXORzYfsvlFzpdSNgpWgZ1cVrB8yOZDNr/I+cjmQza/yPlSykbBKrAFq+zkAAAAqLIdoisFa9y4cfZQTauxkWYLFitYPmTzIZtf5Hxk8yGbX+R8KWULVbBWr17ddGw02ILFPVg+ZPMhm1/kfGTzIZtf5HwpZRvVgqXlqd02bdo0+7BRYyeXFSwfsvmQzS9yPrL5kM0vcr6UsoUpWOPHj8/K1QMPPGAfNmpswSo7OQAAAKpshxhWwcppoYrIFixWsHzI5kM2v8j5yOZDNr/I+VLKVknBGi2rVq2Sk046Sfbdd1+ZPXu2fO1rX7On1LEFi3uwfMjmQza/yPnI5kM2v8j5UspWScFau3atHH/88bLPPvsM+VVht1a3XnnlFenr68tK1ZYtW+SNN96Qc889155Wx04uK1g+ZPMhm1/kfGTzIZtf5HwpZaukYC1cuHBIqep2wdIyddddd9nDLdmCVXZyAAAAVNkO0ZWCNWXKFLn55ptl27ZtMjg4aIe74sADD5QvfOEL2Y3z+vHOP/98efvtt+1pdWzBYgXLh2w+ZPOLnI9sPmTzi5wvpWyVFKzJkydn5WokTZgwQc477zzZtGlTtp1zzjly4YUX2tMyAwMDWblavHhx3fGZM2dmx/NJ17dd21+zRjZdfbV87847G4+32bdv7XiV+/39/S3Hq9y/8cYbW45Xua/z1mq8yn371o5XvW/f2vEq97kefPtcD/59+9aOV7mf0vVQScGaO3euvPDCC/ZwV02aNCkrVjl9f+rUqYUzhtLJKRrRFaw5c0SmTxf5yEfsSEfyL2JEZPMhm1/kfGTzIZtf5HwpZaukYGmROeqoo2TFihWyc+dOO9wVxx133JCCdcABBxTOGMoWrLKTU8q8eSIHHyzysY/ZEQAAMMaV7RBdKVj2pna7dcN9990nixYtqvsV4UUXXWRPq2ML1oiuYG3cKPLwwyIbNtiRjnS7aXcT2XzI5hc5H9l8yOYXOV9K2Xq2YKnrr78++7Wg9yZ3XgfLh2w+ZPOLnI9sPmTzi5wvpWyVFKyo7OSO6ArWMHW7aXcT2XzI5hc5H9l8yOYXOV9K2ShYBbZglZ0cAAAAVbZDdKVg2V8J2q0qtmCxguVDNh+y+UXORzYfsvlFzpdSNgpWgS1Y3IPlQzYfsvlFzkc2H7L5Rc6XUrZKCpalL9WgL9mgL92wZMkSOzxq7OSyguVDNh+y+UXORzYfsvlFzpdSthAFK7dq1SqZP3++PTxqbMEqOzkAAACqbIcY0YK1devW7L/RqYotWKxg+ZDNh2x+kfORzYdsfpHzpZQtTMHavn273HrrrbL//vvboVFjCxb3YPmQzYdsfpHzkc2HbH6R86WUrZKCpTeyjx8/PvsPmXXT9/Mb3D/xiU/Y00eNnVxWsHzI5kM2v8j5yOZDNr/I+VLKVlnBstvee+8txx9/vKxbt86ePmpswSo7OQAAAKpsh+hKwYrKFixWsHzI5kM2v8j5yOZDNr/I+VLKRsEqsAWLe7B8yOZDNr/I+cjmQza/yPlSylZZwXrsscfkuOOOk4kTJ2abvq/HqmQnlxUsH7L5kM0vcj6y+ZDNL3K+lLJVUrC++93v1t3Ynm96rMqSZQtW2ckBAABQZTtEVwrW3LlzZd68efLMM8/Itm3bste/evrpp2vHq2ILFitYPmTzIZtf5Hxk8yGbX+R8KWWrpGDprwTfeOMNezg7pmNVsQWLe7B8yOZDNr/I+cjmQza/yPlSyhaqYL3++utdK1j214+6tWMnlxUsH7L5kM0vcj6y+ZDNL3K+lLJVUrD0hvbirwh10/f1V4Q61g2dFCrLFqyykwMAAKDKdoiuFCy9kX2kb3LvRsFiBcuHbD5k84ucj2w+ZPOLnC+lbJUULKVFSlex8pdp0Pe7Va6UFqypU6dmz33EEUfInXfeKR988IE9rY4tWNyD5UM2H7L5Rc5HNh+y+UXOl1K2ygrWaHnvvffkueeeywrcFVdcYYfr2Mkd1grWtm36hCIrV+5++9pr9ozd1q8XefhhkU2b7EhL3W7a3UQ2H7L5Rc5HNh+y+UXOl1K2ni9YOb2pfvLkyfZwZmBgICtXixcvrjuuBUuP55Oubzvev+ACGZw9Wwb7+mTw4INFDjtMVu8qW/b8HYcfnp0n8+e3fj722WefffbZZ3/M7I9qwTr11FPlxBNPtIdrTjjhBFm4cKE93BVvvvmmHHTQQfZwHZ2comGtYP33f4vMmLFn05Klq1pFg4P6e0iR6dNFjj66fqyN/IsYEdl8yOYXOR/ZfMjmFzlfStlGtWD19fXJI488Yg/XPPzwwzJr1ix72EWLmv5qcPv27bJ69WpZsGCBfOYzn7Gn1bEFa1j3YG3cKHLHHSLf+pbI7beL/OAH9ozdXnxR5LbbRF55xY60ZLNGQjYfsvlFzkc2H7L5Rc6XUrZRLVh6w/m6devs4ZrXXntN/vM//9Medlm6dKkcc8wx2cecPXu2XHvttbJjxw57Wh07ucNawRph3W7a3UQ2H7L5Rc5HNh+y+UXOl1K2US1Ye+21l+zcudMertEb0vfee297eNTYglV2cgAAAFTZDjGsgjVt2jR5pcWvwnRMz6mKLVisYPmQzYdsfpHzkc2HbH6R86WUbVQL1plnnikXX3yxPVyjY3pOVWzBGtY9WCPMZo2EbD5k84ucj2w+ZPOLnC+lbKNasPSFRPUFQPUG9Kefflq2bNmSbfq+HtOxbr7YaFl2clnB8iGbD9n8Iucjmw/Z/CLnSynbqBYspf+Sz/4XOfl2+eWX29NHlS1YZScHAABAle0Qwy5Y6oEHHqj9Cz/dPvaxj2XHqmYLFitYPmTzIZtf5Hxk8yGbX+R8KWWrpGBFZQsW92D5kM2HbH6R85HNh2x+kfOllI2CVWAnlxUsH7L5kM0vcj6y+ZDNL3K+lLJRsApswSo7OQAAAKpsh0iqYLGC5UM2H7L5Rc5HNh+y+UXOl1I2ClaBLVjcg+VDNh+y+UXORzYfsvlFzpdSNgpWgZ1cVrB8yOZDNr/I+cjmQza/yPlSykbBKrAFq+zkAAAAqLIdIqmCxQqWD9l8yOYXOR/ZfMjmFzlfStkoWAW2YHEPlg/ZfMjmFzkf2XzI5hc5X0rZKFgFdnJZwfIhmw/Z/CLnI5sP2fwi50spWxIFa/78+dn/ddiOLVhlJwcAAECV7RBjrmDdf//9MnfuXFfBYgXLh2w+ZPOLnI9sPmTzi5wvpWw9XbC2bNkifX19smbNGlfB4h4sH7L5kM0vcj6y+ZDNL3K+lLL1dMG69NJLZfHixdn7noLFCpYP2XzI5hc5H9l8yOYXOV9K2Xq2YD377LPZrwYHBwezfU/BKjs5Le3cKfLMMyJvv21HOvPWW/pJifzf5wMAAOIq2yHGTMHScvXyyy/X9lsVrIGBgaxc5atduTlz5mTH81arb937ixbJ4MEHy/YjjpCXXnxx6HiL/Zd/8AORww7LHv/quedmx/Ot0flV7y9btqzleJX7/f39Lcer3Nd5azVe5X6+NRuvej/fmo1Xuc/14NvnevDv51uz8Sr3U7oeerZgaaFqtLWik1PU1Xuwjj1WZPp0kVmzRHbssKOtrV0rsqtcSV+fyDnnZIds1kjI5kM2v8j5yOZDNr/I+VLK1rMFy2pXrpSd3K7eg7VqlcgnPymyfLkd6cz994t85jMir7+e7eYtOSKy+ZDNL3I+svmQzS9yvpSyUbAKbMEqOzkAAACqbIcYswWrE7ZgdXUFq8u63bS7iWw+ZPOLnI9sPmTzi5wvpWwUrAJbsLp6D1aX2ayRkM2HbH6R85HNh2x+kfOllI2CVWAnlxUsH7L5kM0vcj6y+ZDNL3K+lLJRsApswSo7OQAAAKpsh0iqYLGC5UM2H7L5Rc5HNh+y+UXOl1I2ClaBLVjcg+VDNh+y+UXORzYfsvlFzpdSNgpWgZ1cVrB8yOZDNr/I+cjmQza/yPlSykbBKrAFq+zkAAAAqLIdIqmCxQqWD9l8yOYXOR/ZfMjmFzlfStkoWAW2YHEPlg/ZfMjmFzkf2XzI5hc5X0rZKFgFdnJZwfIhmw/Z/CLnI5sP2fwi50spGwWrwBasspMDAACgynaIpAoWK1g+ZPMhm1/kfGTzIZtf5HwpZaNgFdiCxT1YPmTzIZtf5Hxk8yGbX+R8KWWjYBXYyWUFy4dsPmTzi5yPbD5k84ucL6VsFKwCW7DKTg4AAIAq2yHGTMF6/PHH5cQTT5RJkybJtGnT5IILLpCNGzfa0+rYgsUKlg/ZfMjmFzkf2XzI5hc5X0rZerZgnXDCCfLII4/Ihg0bZOvWrXLTTTdlx1qxBYt7sHzI5kM2v8j5yOZDNr/I+VLK1rMFy9q2bZtMnDjRHq5jJ5cVLB+y+ZDNL3I+svmQzS9yvpSyJVGw3n33Xbn11lvltNNOs0N1bMEqOzkAAACqbIcYcwVr3Lhx2XbAAQfIq6++aofr2II1IitYg4Mir78u8v779cd1X4/reAe63bS7iWw+ZPOLnI9sPmTzi5wvpWw9X7CU3oN1ww03yPz58+1QZmBgICtXixcvrjs+c+bM7Hg+6fp2uPvrTz1VBmfPFjn99PrxU07Jjr/5f8ebPT7ft2/teJX7/f39Lcer3L/xxhtbjle5r/PWarzKffvWjle9b9/a8Sr3uR58+1wP/n371o5XuZ/S9ZBEwVJasvbdd197uI5OTtGIrGAdcYTI9OkiM2aIfPDB7mM7d2qb2338yCPrz28i/yJGRDYfsvlFzkc2H7L5Rc6XUraeLVhnnnmmrFy5Unbs2CFvvPGGfPrTn45xD9Z3vpOtVsmDD9Yf/+pXdx9/7LH64wAAYMwp2yHGTMFaunSpHHPMMdm/HOzr65NLL71UtmzZYk+rYwvWiKxgdUm3m3Y3kc2HbH6R85HNh2x+kfOllK1nC5aHLVi8DpYP2XzI5hc5H9l8yOYXOV9K2ShYBXZyWcHyIZsP2fwi5yObD9n8IudLKRsFq8AWrLKTAwAAoMp2iKQKFitYPmTzIZtf5Hxk8yGbX+R8KWWjYBXYgsU9WD5k8yGbX+R8ZPMhm1/kfCllo2AV2MllBcuHbD5k84ucj2w+ZPOLnC+lbBSsAluwyk4OAACAKtshkipYrGD5kM2HbH6R85HNh2x+kfOllI2CVWALFvdg+ZDNh2x+kfORzYdsfpHzpZSNglVgJ5cVLB+y+ZDNL3I+svmQzS9yvpSyUbAKbMEqOzkAAACqbIdIqmCxguVDNh+y+UXORzYfsvlFzpdSNgpWgS1Y3IPlQzYfsvlFzkc2H7L5Rc6XUjYKVoGdXFawfMjmQza/yPnI5kM2v8j5UspGwSqwBavs5AAAAKiyHSKpgsUKlg/ZfMjmFzkf2XzI5hc5X0rZKFgFtmBxD5YP2XzI5hc5H9l8yOYXOV9K2Xq2YD3xxBNy8skny6RJk2TatGly8cUXy49+9CN7Wh07uaxg+ZDNh2x+kfORzYdsfpHzpZStZwvW/PnzZenSpbJ582bZtGmTXHrppXLaaafZ0+rYglV2cgAAAFTZDjFmCpa1devWbDWrFVuwWMHyIZsP2fwi5yObD9n8IudLKVsyBevRRx/NVrVasQWrsnuw3n/fHhnCZi2tg4/hNexsI4hsPpGzqcj5yOZDNr/I+VLKlkTBWrlypUyfPl2ef/55O5QZGBjIJnbx4sV1x+fMmZMdz1utvh3p/U26arYrq3zpSw3H8/18azbeav/1Bx8UmT1b3j/ySFn61a8OGR/u/rJly1qOV7nf39/fcrzKfZ23VuNV7udbs/Gq9/Ot2XiV+1wPvn2uB/9+vjUbr3I/peuh5wuWlictV0899ZQdGkInp6js5Azb1q0iM2bsLljHHGNHu+eznxXp6xM59FCRxx6zowAAYJjKdogxVbC+8Y1vZP+CcMWKFXaoIVuwKrkH65prdOlM5OGH7UidvCW76GPnzhU54wyR7dvt6LANK9sII5tP5Gwqcj6y+ZDNL3K+lLL1bMG67bbbpK+vT1avXm2HmrIFq7J7sDpgs0ZCNh+y+UXORzYfsvlFzpdStp4tWOPGjWu4bdu2zZ5aYye3khWsDnW7aXcT2XzI5hc5H9l8yOYXOV9K2Xq2YHnYglV2cgAAAFTZDpFUwWIFy4dsPmTzi5yPbD5k84ucL6VsFKwCW7C4B8uHbD5k84ucj2w+ZPOLnC+lbBSsAju5rGD5kM2HbH6R85HNh2x+kfOllI2CVWALVtnJAQAAUGU7RFIFixUsH7L5kM0vcj6y+ZDNL3K+lLJRsApsweIeLB+y+ZDNL3I+svmQzS9yvpSyUbAK7OSyguVDNh+y+UXORzYfsvlFzpdSNgpWgS1YZScHAABAle0QSRUsVrB8yOZDNr/I+cjmQza/yPlSykbBKrAFi3uwfMjmQza/yPnI5kM2v8j5UspGwSqwk8sKlg/ZfMjmFzkf2XzI5hc5X0rZKFgFtmCVnRwAAABVtkMkVbBYwfIhmw/Z/CLnI5sP2fwi50spGwWrwBYs7sHyIZsP2fwi5yObD9n8IudLKRsFq8BOLitYPmTzIZtf5Hxk8yGbX+R8KWXr2YI1bty42tYpW7DKTg4AAIAq2yHGTMHKDadgsYLlQzYfsvlFzkc2H7L5Rc6XUjYKVoEtWNyD5UM2H7L5Rc5HNh+y+UXOl1I2ClaBnVxWsHzI5kM2v8j5yOZDNr/I+VLKRsHaZWBgICtXixcvrjuuBUuP55Oub0dt/7LL5IPDD5cVV11VG1+9apVs2pXpfV1Z+/73a+e//OyzIqecIu/PmSOP3XFH7fxXHn9c3t11bOdHPyqya3tv3jz59le/Whtf+/DDsmPXx9h+8skiO3a0zrPLWzffLDsPOUS2L1igy3uy+Yor6sa3XHppNv7WrbeKDA7K1nPOkfd27b95110Nn69uf8sW2TF/vmw/4gh5ddmyoeOjtL/urLPkg8MOE3nwwYbjxf2Xf/hD2bJrTt//yEdEdn1t7PiY2tf5P/74bP5fW7586Dj7Ifa/t+v6fv/II7PrXa97O87+6O4PfPGL8v6ua0bOOENWr1w5ZJz99PbXPPWUyAknyM6jj6ZgFenkFFW2grVxo8jMmSLTp4vsKh01u36gy67Cose3LVy45/ijj+4+3tcnct11e47394vMmLF707GDDxb5+tf3jF9yye6PceihWWFrS4uEnp9vmnFwcPfY9u27P8au41nhWL9eZPbs3ed1Mo9LltQ+N7npJjvaNfnF0NC2bbvnSjNoKW3ne9/bk3lX2RyultlG2iOPtJz/SrN1IHK+rma79to91+y3v21HS+tqti4bE9kuvnj310OvnaefrjunSmNi7gLqSrZdfznPfvbt+llCwSqwBauye7AGd5WWs87a/cP+3nv3HNcSo2VlV7F5plikNm0S2dWWs4v8uef2HF+zRuTww0V0RUbH9G++b765Z/yJJ0RmzRKZN293uWhn19/WshJ13HG7/1C5/PL68Ysuyo6v1j909HPY9be67HP46lfrz2vkrbdEjjpqd85dfxMcKfZrPMR55+3+3O64w44M9fbbIh/72O6LqQt/uLbNNpK01LeY/0qzdSByvq5mW7Fi99dIr/fNm+1oaV3N1mVjIlv+Z6j+mdjJn6GjZEzMXUBdyfb667sXI3b93KVgFdjJrWwFqwNdadojhGw+ZPOLnI9sPmTzi5wvpWw9W7CKr4PV6eth2YJVdnIAAABU2Q4xZgqWhy1YrGD5kM2HbH6R85HNh2x+kfOllI2CVWALVmX3YHXAZo2EbD5k84ucj2w+ZPOLnC+lbBSsAju5rGD5kM2HbH6R85HNh2x+kfOllI2CVWALVtnJAQAAUGU7RFIFixUsH7L5kM0vcj6y+ZDNL3K+lLJRsApsweIeLB+y+ZDNL3I+svmQzS9yvpSyUbAK7OSyguVDNh+y+UXORzYfsvlFzpdSNgpWgS1YZScHAABAle0QSRUsVrB8yOZDNr/I+cjmQza/yPlSykbBKrAFi3uwfMjmQza/yPnI5kM2v8j5UspGwSqwk8sKlg/ZfMjmFzkf2XzI5hc5X0rZKFgFtmCVnRwAAABVtkMkVbBYwfIhmw/Z/CLnI5sP2fwi50spGwWrwBYs7sHyIZsP2fwi5yObD9n8IudLKRsFq8BOLitYPmTzIZtf5Hxk8yGbX+R8KWWjYBXYglV2cgAAAFTZDjFmCtbg4KBceeWVMmXKlGy7+uqrs2Ot2ILFCpYP2XzI5hc5H9l8yOYXOV9K2Xq2YN1zzz1y1FFHydq1a7NN37/33nvtaXVsweIeLB+y+ZDNL3I+svmQzS9yvpSy9WzBmjt3rixfvry2r+/PmzevcMZQdnJZwfIhmw/Z/CLnI5sP2fwi50spW88WrEmTJsnmzZtr+5s2bZLJkycXzhjKFqyykwMAAKDKdogxU7DGjx8vO3furO3r+xMmTCicscfAwEBWrhYvXlx3fM6cOdnxvNXq2yj7+dZsvMr9ZcuWtRyvcr+/v7/leJX7Om+txqvcz7dm41Xv51uz8Sr3uR58+1wP/v18azZe5X5K10PPFqxurGBxD5YP2XzI5hc5H9l8yOYXOV9K2Xq2YHEPVnXI5kM2v8j5yOZDNr/I+VLK1rMF6+677x72vyIsOzkAAACqbIcYMwUrfx0s/bWgbldddRWvgzVKyOZDNr/I+cjmQza/yPlSytazBcvDFizuwfIhmw/Z/CLnI5sP2fwi50spGwWrwE4uK1g+ZPMhm1/kfGTzIZtf5HwpZaNgFdiCVXZyAAAAVNkOkVTBYgXLh2w+ZPOLnI9sPmTzi5wvpWwUrIInn3yybn/RokXZBLGxsbGxsbGxldm0Q5TR0wULAACgChQsAACALqNgAQAAdFlSBUtfDV5vfI+46X9MbY9F2cjm28jm3yLnI5tvI5t/i5wvpWz2vu52kipYOkFRkc2HbD6Rs6nI+cjmQza/yPnI1lxSBats+xxNZPMhm0/kbCpyPrL5kM0vcj6yNZdUwQIAABgNFCwAAIAuo2ABAAB0Wc8XrMHBQbnyyitlypQp2Xb11Vdnx6rwxBNPyMknnyyTJk2SadOmycUXXyw/+tGPauNRss6fP1/GjRtXdyxCtlWrVslJJ50k++67r8yePVu+9rWv1caqzLd27Vo5/fTTZfLkydmm7+ux3Ghm069bvjXSLku78eFol63K66NdtqLRvj46yVbltdEuX5XXx3C/p9qND0e7bO3Gq8xWNNrXQyfZqrweinq+YN1zzz1y1FFHZRe0bvr+vffea08bFfqNuHTpUtm8ebNs2rRJLr30UjnttNNq4xGy3n///TJ37twhF0zV2V555RXp6+vLLpQtW7bIG2+8Ieeee25tvMp8Ol/XXnutvP3229l2zTXXZMdyVWSzX79cuyztxruhWbYI10ezbLkqrw/7MXNRro1m+aq8Pob7PdVufDjaZWs3XmW2XBXXQ7tsUa4H1fMFS7/4y5cvr+3r+/PmzSucUZ2tW7dmLTxXdVb9ZtRvzDVr1gy5YKrOphfIXXfdZQ/XVJlv4sSJ2dcyp+/rsVwV2ezXL9cuS7vxbmiWzari+miVrerrw37MXJRro1m+SNdH2e+pduPdZLNZdrzqbFVfDzmbLcr1oHq+YOnEa9PNaePVZeoIHn300ayN56rOqn8T0BdmU/aCqTrbgQceKF/4wheyJWFd1j3//POzvw3nqsx31llnyfXXXy/vvPNOlum6667LjuWqyGa/frl2WdqNd0OzbFYV10erbFVfH/Zj5qJcG83yRbo+yn5PtRvvJpvNsuNVZ6v6esjZbFGuB9XzBWv8+PGyc+fO2r6+P2HChMIZ1Vi5cqVMnz5dnn/++dqxKrM+++yzWbPPfxdtL5gqsyn9WOedd152Meh2zjnnyIUXXlgbrzLf+vXrZcaMGdmc6abvb9iwoTZeRTb79cu1y9JuvBuaZSuq6vpoli3C9WE/Zi7KtdEsX5Trw/M91W68WxplK2o0XmW2CNeDapQtyvWger5gjWZb7dTAwED2TfHUU0/VHa8yq14sL7/8cm3fXjBVZlP68fVj5vT9qVOn1o1XlW/BggXZfSXFe0z0WK6KbPbrl2uXpd14NzTLlqvy+miWLcL1YT9mLsq10SxfhOvD+z3VbrwbmmXLNRuvMluE66FZtijXg+r5gjWav2/txDe+8Y1s6XLFihV2qNKs+d8u7ZarMps67rjjhlw0BxxwQG2/ynyR7jHJ2T/wcu2ytBvvhmbZVNXXR7Ns9rqo4vpoli3KtdEsX9XXx3C+p9qND1erbKrVeJXZ7HUw2tdDq2xRrgfV8wVL/4Pn0foXA+3cdttt2U2Bq1evtkOZSFntH5ZVZ7vvvvtk0aJF2cWimy77XnTRRbXxKvPpBav3lRT/hl68YKvIZr9+uXZZ2o13Q7NsEa6PZtkse16V2aJcG83yVXl9DPd7qt34cLTL1m68ymyW/dpXmS3K9aB6vmDlr3mhS4C6XXXVVSP2mhft2Lafb9u2bcvGo2UtipBNb5TVpd5GNy5WmU//WfApp5wi++23X7adeuqp8tprr9XGRzOb/d4q+3VsNz4cNpfNZsfybTSuD/sxbTbLjledrcprw2az+aq8PmyufOv0e6rd+HDYTDabPW7Hq8xm6VhR1dmqvB6Ker5gAQAAjDYKFgAAQJdRsAAAALqMggUAANBlFCwAAIAuo2ABAAB0GQULAACgyyhYAAAAXUbBAgDZ8wKGANANFCwAY47+9xZahp555hk7lPn+97+fjet5naJgAegmChaAMeeuu+7KypD+NxiN6HEd7+/vt0NNUbAAdBMFC8CYo/+32MSJE+XDH/6wbNmypW5M9/W4jr/zzju14/qfxGqBGj9+vBx00EFyySWXyNatW2vjtmDZ/VbHdcVswYIFMmnSpGzT/+B4+fLldecASAsFC8CYtGjRoqzo3HHHHXXHb7/99uz4eeedV3f8xhtvlNWrV8uOHTvkvvvuy8657LLLauO2OOVlzLLnDQwMyF577SXz58/P/hNjLXj5CtoDDzxQeCSAlFCwAIxJWmy0xBx++OF1x3Vfjz/55JN1x4s++OCD7Jy+vr7aMVuc9P0JEybU9ovHi+dpsdL9F154oXZs06ZN2bFDDjmkdgxAWihYAMakwcFBOfjgg7Mi89RTT2XH9K3u6/GidevWydlnn539alBXpfKSVFyhssWp04Klv4rMj9mt0eMBpIGCBWDMuuWWW7Iio78uVOeee262f+utt9adl68yffnLX5b33ntPdu7cOaQoNdq3vyJs9Li8YOmqFQDkKFgAxqwNGzZk9z/ts88+smbNmuyt7r/11lt15+27775ZCdq+fXu2v2rVqiFFye7vvffedY9RK1asGHLexz/+8Wx/yZIltWMAQMECMKYtXLgwKziHHXZY9lb3rWOPPTYbe+ihh7KVppNOOmlIUbL7+aqXrpJt27Ytu8cqf/2t4nlPP/10VsZmzZolzz77bFbIXn75Zfnf//1f+ehHP1o7D0BaKFgAxrSlS5fWSo9uum/pvx7Ul07QFS69sV1fH8sWJbu/du3arKxNmTJF9ttvv+zx3/zmN4ecp5577jk544wzZP/998/Klt4DdsEFF2QrXgDSRMECAADoMgoWAABAl1GwAAAAuoyCBQAA0GUULAAAgC6jYAEAAHQZBQsAAKDLKFgAAABdRsECAADoMgoWAABAl1GwAAAAuoyCBQAA0GUULCCAD33oQ2xsXdsAVI8rEQiAH4roFr6XgBi4EoEA+KGIbuF7CYiBKxEIgB+K6Ba+l4AYuBKBAPihiG7hewmIgSsRCIAfivGNGzfOHgqJ7yUgBq5EIICR/KGoxUC3vfbaS6ZNmyZnn322PP/88/a08Dr5PDotQZ7zOn1MM40e3+jYcI3k9xKAznElAgGM5A/F/If4zp075dVXX5VbbrlFJk+eLD/84Q/NmbF18/PwFBvPY4qG+/hOjeT3EoDOcSUCAYzkD8VGP9hvvfVW+cQnPlHbHxwclJtvvllmzpwpU6ZMkYsuukjefffd2vh7770nn/zkJ7OxWbNmSX9//5DVnXvvvVemT58u48ePz461e85241Ynn0fxnMcff1yOOuoomThxohx++OHy0EMP1c4pbrlGn4Md189bP//9999fLrvssqzsFcet/Firj5nTOb788svloIMOkgMPPDB7X48Vz33ggQeyz0U/p2OPPVZefPHF2nhuJL+XAHSOKxEIoKMfirsKiSxdunvT9zvU6Af/a6+9JlOnTq3t33bbbXLiiSfK2rVrZcuWLXLeeefJZz/72dr4ddddJ6eeeqps2LAh20466aQhRUGLjo7l2j1nu3Grk8+jeI7+GnHJkiWyY8cOefnll+Xcc89teF7xmP0c7Oe4YMECWb9+fbbp+zfeeGPDcxsdazd+/fXXZ8/55ptvZtsJJ5yQHSuee8YZZ8i6deuyInrTTTfJvHnzauO5jr6XAIw4rkQggI5+KH7rWyKHHLJ70/c71OgH+/bt27N7mXKHHXaYrFmzpra/ceNGmTFjRm1fV220pORWr149pDy8/vrrtX3V7jnbjVudfB7Fc/r6+uTOO++UN954o3Ys1+i5Gn0O9nPUzzv30ksvyezZs+vGLft4q3hM57j4/Lo6ZZ//rbfequ3r564rWVZH30sARhxXIhBARz8UlywROfjg3Zu+36FGP9h15eeAAw6o7esP6gkTJmSb/nos33If/vCH635dpatCtjzor/yK2j1nu3Grk8+jeM7KlSuzFR/9dd4hu0rp8uXLG55XPGY/B/s56ued0/d1Xorjln28VTymzzWc58919L0EYMRxJQIBdPRDUX/4f/Obu7dh/opQbxA/88wza/uHHnpo9qunZjpZwbLaPWe7cavRx7CfR6NztDQtW7Ysu7cp16jINXqs/RyLK0z6fnGFScuQrirldLWp+Ph2H7OTFSyr0bGOvpcAjDiuRCCAkfyhmP8Qfv/997MVHy0lelO5rvDk7rjjjuz+H/0BryVhxYoVsnDhwtr4tddeW3cP1sknnzykfFjtnrPduNXJ51HMofdT6ZiuBGnB0nuycrrqVSwzqtHnYD9H/bzze7D0PrTiPVJ6P5TeF6X3R+l9Zfq5FB/f7mPqHNt7sPTet0bntjo2kt9LADrHlQgEMJI/FPWHsG76q7j89aNeeOGFunN0lUfvV9L7ovRXdx/96Edlqd5M/3+0pFxyySW1f0WoN6jvvffetfFGP+jbPWe7cauTz6OY45FHHpEjjzwye27914RPPPFEbUzz60s82AJl2fH8XxHqPHzqU5+q+7Wprjjpv+zL/9Wi/ou/4uPbfUyd48985jPZvyDUTd8v/sqwXb7cSH4vAegcVyIQwFj7oajFRosG4hlr30tAr+JKBAIYCz8Ur7jiiuy+Iv2XdvryCq1eUgHVGQvfS0AKuBKBAMbCD0W9Z0pfhFPvJdJfFxZv6EYcY+F7CUgBVyIQAD8U0S18LwExcCUCAfBDEd3C9xIQA1ciEAA/FNEtfC8BMXAlAgHoD0U2tm5tAKrHlQgAANBl/x+SDHjcnSyY1AAAAABJRU5ErkJggg==&quot; WIDTH=&quot;600&quot; HEIGHT=&quot;400&quot; BORDER=&quot;0&quot; USEMAP=&quot;#chart&quot;>&lt;/IMG>&lt;br />&lt;br />&lt;IMG SRC=&quot;data:image/png;base64,iVBORw0KGgoAAAANSUhEUgAAAlgAAAGQCAYAAAByNR6YAAA+xUlEQVR4Xu3dCZAd1Xn2cbIvlaSyJ5WtslcqcVxJlSupLJVIAiwiJASoNEhicfwhmUULBolNBkOBWGPZ2IaYfQvYYwxmwIQyNtgGI0sGmwFDWAQCIYHEIpAskKzNcz7eVvVV33fuMv3Mndtn7vn/qrpmuk/fO8+cmdY8nOm57BcAAADQUfv5AwAAABgdChYAAECHUbAAAAA6jIIFAADQYRQsjFv77bdf3dYN/mP+5E/+ZPi5n/u58Fu/9Vvhfe97X+jr6ws333xz2Llzp38oSujEPPvniEmrbK3GqhRrLiBWXCUYt6r4B99/zGbb7//+74eHHnrIPxwj5Oez2dZqnv25o9HJ5zKtnq/V2FgY6ccb6XkA9uIqwbhVxT/4jT7mrl27wpo1a8Kll14afuVXfqU29tM//dPhvvvuc8+AkejEPDd6DlUnn8u0er5WY2NhpB9vpOcB2IurBONWFf/gt/uYjz76aParrHz813/918PmzZv9aWgjtnlul6eTuvmxTLc/HpAKriaMW61+MPixoaGh8OlPfzr8+Z//efjZn/3Z7O3ll19e95iR8M/byMknn1x3zoUXXuhPCc8//3xYtGhR+Ju/+ZvwS7/0S1mmP/qjPwpz5swJq1at8qdndu/eHS655JIsu5WLv/iLvwif+tSnss+tVS4/tmPHjnDSSSdl9zPZ6k+Rksuoj2vGZ26k3Ty3eo4HHnggzJw5M/zxH/9x+Pmf//lss3k98MADw3nnnReeeuqphs/RbMv5483m2p9X5Mfs62tf57/8y7/Mvu5/9md/ln2u9v3Q6nHtxvyxZlur5yj6wQ9+EObOnZt9X/7CL/xCbU6PPfbYbKwR/5yduk6BGAy/SoBxwv/j3Gps4cKFw47Z9sUvfrHuce34xzeyYsWKunP+5V/+pW78f/7nf7IfPv658s1u6L7gggvqHmNmz5497FzbTjzxxGHHivzYrFmzau//xE/8RO08NZf6uFb8czTSbp6bPcdVV101bKzR1ug5mm05f7zZXPvzivxYo6+vbfb90Opx7cb8sWZbq+fI2Zz+zM/8zLBz8s3G7BzPn9ep6xSIQeN/uYBxwP8j3Grsn//5n8OGDRvCxRdfXHf8H//xH+se145/3kbsV1XFc37jN36jNma/2vqpn/qp2ti//du/hRdeeCG8/fbb4eijj6573MDAQO1xX/rSl+rG/vqv/zqsXr062/7qr/6qZS4/9od/+IfZjeHFFRA1l/q4dnzmRlrNs2n2HLayVjx+5plnhtdffz1s2rQp+3ysDNpfKhY1ey7Pn9dorhud12rMstjX2ebV3i+O3XHHHQ0fVyxzfqzdx2um2XlWdK1E58eb5bVzvvOd7xSecfhzduo6BWLQ/GoCIuf/cW41dv/992fH7Qd/8fiv/dqv1T2uHf+8jdgP0+I59l/vOfu1VHGs+KsT+yFfHPv3f//32tjkyZPrxoplxX7Itsrlx2677ba6caPmUh/Xjs/cSKt5Ns2ew371lB+zm+VHotlzef68RnNt/Hmtxu66667amL1fHDvooIMaPs5Kb5F/zpGOFTU77/DDD6873iqvnVvkn7NT1ykQg+ZXExA5/49zqzH7B9vs2bNn2Fizx/jxRuc04n84/OZv/mZt7Hd+53eGPUez7Zd/+Zdrj7PVmeKYlZfca6+9NuyxRX6s+Nicmkt9XDv+sY20mmfT7Dk+8IEP1B2fMmVKOOuss8KXv/zl8OabbxaeYZ9mz+X58xrNtfHntRp74403amP+a138nIvHu1mwfvu3f7vueKu89v1S5J9zJNcpMF7wXYtxq9U/wH7Mbp5tNtbsuB9vdE4jDz/8cN05//qv/1obsxud/XO02nLFX8PZZi9ZkLMX22z2OOPHinORU3Opj2tnJI9rNc+m2XM88sgj4Xd/93eHjdtm8zx16tRhRcuf14w/r9FcG39eq7Hi19reL441u3G+WLDK/hFEM83O898DrfK2W2UcyXUKjBd812LcavUPsDLmj/vxRuc0Yn81Vjyn+Ndt/r/27X6TkfArWMUC4FcJfK5WYzk1l/q4dkaSudU8m1bPsW3btuzXd/Yc9utXW10rnjt9+vS681s9V1EnzvNjxRUh/2vXZitYxXuw3nrrrWHPWdRqrKjZef57oFXeditYIx0DxgO+azFutfoHWB1rp91j7Sbp4j0+/vWZDj300LrHX3vttYVHN2f32hQf97//+7+1sbL3YDWi5lIf1067zO3m2bR7jqIXX3yx7lx/b1bxJm7b7FdYjYz0Y7Y6z4/dfffdtTF7vzhm5TD3q7/6q3VjW7ZsyY7bfU3+OYtG+7kddthhdcdb5W13D9ZIx4DxgO9ajFut/gFWx9pp9Fi72dp+QI/kFca//e1vZ6sL+Tm2MmX3/mzdujX7r/3vfve7YdmyZcP+is2XqL/7u7/LXtXcXn/K/qKwUa5cq7Gcmkt9XDuNMpeZZ9PoOYzNnb3W0uOPP57d87N9+/Zw00031Z1rrzVV9Hu/93t141/72tca/vqv2cf0Wp3nx/72b/82+zrb1/v9739/3djtt99ee9w//MM/1I0tX748bNy4MfvVqX/OotF+bvar2uL3QLO8VuTsLw6Lmj1nuzFgPOC7FuNWq3+A1bF2/GObbX/wB3/Q9P+Rd8UVVwy7b6XR5hVfU6m4NXqdpKJWY0VqLvVxrfjHNttazbM/t9lxv1lZsNf2KjrllFOGneef17QaK2p1nh9r9PW1zf6H10Vf+MIXhp1jW6PXlirqxOfW7nvAxv77v/+77jHGnzfSMWA84LsW41arf4DVsXb8Y+2Hsf2qylZubJXGfujZD2e78bwVezmDj3zkI9mrc//iL/5i9srXtmqy//77Z6/W/uyzz/qHZCs49vpAdl7+Ktef/OQnwyuvvFKXyX5VVOQzt6LkMurjmvGZlXn2z5GzLJZp0qRJ4U/+5E+yV0e3zV7V3Uqsrch49nHOPffc7JXq7XNr9Lym2cf0Wp3nx2w1yb7O9grpNgd/+qd/mq0KFm8mz+Wvgm43k9v8X3bZZW1vcu/U52Yrgvaq7fZx81fHt6wf/vCHs7FGWj1nqzFgPOC7FhjnbrjhhrofRPa/ewEAVIuCBYwT9vpNdhO5rcDYfUPr168P11xzTfYijMWC1eh+JABAd1GwgHHC/8rEb/Zrrs997nP+YQCAClCwgHHC7mM5+eSTw9///d9nL0tgNw7bPUn/9E//FJYuXZr9hR0AIA4ULAAAgA6jYAEAAHQYBQsAAKDDKFgAAAAdRsECAADoMAoWAABAh1GwAAAAOoyCBQAA0GEULAAAgA6jYAEAAHRYTxeswcHBuv3FixeHc889N8rtox/96LBjsWxk0zay6VvM+cimbWTTt5jzpZRt2bJldZ2inZ4uWN/61rfq9v/zP/+zbj8mPmtMyKYhmy7mfGTTkE0Xc76UslnJKmM/f6CX+Mm1Nhurl156yR+KBtk0ZNPFnI9sGrLpYs6XUrZxW7AmTJhQ2xppN96IL1hlJwcAAMCU7RDRFKxcuwLVbrzIFyxWsDRk05BNF3M+smnIpos5X0rZKFgFvmBxD5aGbBqy6WLORzYN2XQx50spGwWrwE8uK1gasmnIpos5H9k0ZNPFnC+lbBSsAl+wyk4OAACAKdsherJg2etfWbnq7++vOz537tzseN5q7W0s+/nWbLzK/ZUrV7Ycr3J/YGCg5XiV+zZvrcar3M+3ZuNV7+dbs/Eq97ketH2uB30/35qNV7mf0vVAwSqwySniHiwN2TRk08Wcj2wasulizpdSNgpWgZ9c7sHSkE1DNl3M+cimIZsu5nwpZRu3BSt/javiVma8EV+wyk4OAACAKdshoilYY8EXLFawNGTTkE0Xcz6yacimizlfStkoWAW+YHEPloZsGrLpYs5HNg3ZdDHnSykbBavATy4rWBqyacimizkf2TRk08WcL6VsFKwCX7DKTg4AAIAp2yGSKlisYGnIpiGbLuZ8ZNOQTRdzvpSyUbAKfMHiHiwN2TRk08Wcj2wasulizpdSNgpWgZ9cVrA0ZNOQTRdzPrJpyKaLOV9K2ShYBb5glZ0cAAAAU7ZDJFWwWMHSkE1DNl3M+cimIZsu5nwpZaNgFfiCxT1YGrJpyKaLOR/ZNGTTxZwvpWwUrAI/uaxgacimIZsu5nxk05BNF3O+lLJRsAp8wSo7OQAAAKZsh0iqYLGCpSGbhmy6mPORTUM2Xcz5UspGwSrwBYt7sDRk05BNF3M+smnIpos5X0rZKFgFfnJZwdKQTUM2Xcz5yKYhmy7mfCllo2AV+IJVdnIAAABM2Q6RVMFiBUtDNg3ZdDHnI5uGbLqY86WUbdwWrAkTJtS2RoaGhsKVV14Zpk2blm1XX311dqwVX7C4B0tDNg3ZdDHnI5uGbLqY86WUbdwWrFyzgnX33XeHefPmhQ0bNmSbvX/PPff40+r4yWUFS0M2Ddl0Mecjm4ZsupjzpZStZwvW/Pnzw6pVq2r79v6CBQsKZwznC1bZyQEAADBlO8S4KVhTpkwJW7Zsqe1v3rw5TJ06tXDGcL5gsYKlIZuGbLqY85FNQzZdzPlSytazBWvixIlh9+7dtX17f9KkSYUz9hkcHMzKVX9/f93xWbNmhe/dcUf48VFHhfD//l9Y/73vZeflXwR7++QNN4Sh984LJ50UXn7uuWHjY7Xv3/rxKvcHBgZajle5f+ONN7Ycr3Lf5q3VeJX7/q0fr3rfv/XjVe5zPWj7XA/6vn/rx6vcT+l66NmC1bEVrC99KYQjjghhzpwQvva1uvHMRReFMHNmCFbC/u///OiYyb+IMSKbhmy6mPORTUM2Xcz5UsrWswWrY/dgbdwYwoknhnDyySG8/XbdeMZK1dy5IXz84yHs2uVHAQBAgnq2YN111138FWFFyKYhmy7mfGTTkE0Xc76Uso3bglV8HaxGr4eVvw6W/VrQtquuuorXweoSsmnIpos5H9k0ZNPFnC+lbOO2YI0FP7msYGnIpiGbLuZ8ZNOQTRdzvpSyUbAKfMEqOzkAAACmbIdIqmCxgqUhm4ZsupjzkU1DNl3M+VLKRsEq8AWLe7A0ZNOQTRdzPrJpyKaLOV9K2ShYBX5yWcHSkE1DNl3M+cimIZsu5nwpZaNgFfiCVXZyAAAATNkOkVTBYgVLQzYN2XQx5yObhmy6mPOllI2CVeALFvdgacimIZsu5nxk05BNF3O+lLJRsAr85LKCpSGbhmy6mPORTUM2Xcz5UspGwSrwBavs5AAAAJiyHSKpgsUKloZsGrLpYs5HNg3ZdDHnSykbBavAFyzuwdKQTUM2Xcz5yKYhmy7mfCllo2AV+MllBUtDNg3ZdDHnI5uGbLqY86WUjYJV4AtW2ckBAAAwZTtEUgWLFSwN2TRk08Wcj2wasulizpdSNgpWgS9Y3IOlIZuGbLqY85FNQzZdzPlSytazBeudd94JF154YZg2bVqYPn16uOGGG/wpw/jJZQVLQzYN2XQx5yObhmy6mPOllK1nC9bFF18czjvvvLB58+bw9ttvZ5/ovffe60+r4wtW2ckBAAAwZTvEuClYhxxySFauclayFi5cWDhjOF+wWMHSkE1DNl3M+cimIZsu5nwpZUumYNn7U6dOLZwxnC9Y3IOlIZuGbLqY85FNQzZdzPlSytazBcvuv1q2bFlWrGw7//zzw/777+9PywwODmYT29/fX3d87ty52fG81drbju3feWfY816Be+m//qvxeJv9fGs2XuX+ypUrW45XuT8wMNByvMp9m7dW41Xu51uz8ar3863ZeJX7XA/aPteDvp9vzcar3E/peujZgrV169asVNlN7ocddli45ZZbwuGHH+5Pq2OTU1R2cko58sgQZs4MYfZsPwIAAMa5sh1i3BQsz5qpFa5WfMEa03uwrrhib8H69Kf9yIjkLTlGZNOQTRdzPrJpyKaLOV9K2Xq2YNmvB1955ZVsJeuBBx4IfX19Yd26df60Or5gjfk9WHv2+CMj5rPGhGwasulizkc2Ddl0MedLKVvPFqyvfe1rYfbs2WHy5MlhyZIlYfXq1f6UYfzkjukK1ih1uml3Etk0ZNPFnI9sGrLpYs6XUraeLVgKX7DKTg4AAIAp2yGSKlisYGnIpiGbLuZ8ZNOQTRdzvpSyUbAKfMEa83uwRsFnjQnZNGTTxZyPbBqy6WLOl1I2ClaBn1xWsDRk05BNF3M+smnIpos5X0rZKFgFvmCVnRwAAABTtkMkVbBYwdKQTUM2Xcz5yKYhmy7mfCllo2AV+ILFPVgasmnIpos5H9k0ZNPFnC+lbBSsAj+5rGBpyKYhmy7mfGTTkE0Xc76UslGwCnzBKjs5AAAApmyHSKpgsYKlIZuGbLqY85FNQzZdzPlSykbBKvAFi3uwNGTTkE0Xcz6yacimizlfStkoWAV+clnB0pBNQzZdzPnIpiGbLuZ8KWWjYBX4glV2cgAAAEzZDpFUwWIFS0M2Ddl0Mecjm4ZsupjzpZSNglXgCxb3YGnIpiGbLuZ8ZNOQTRdzvpSyUbAK/OSygqUhm4ZsupjzkU1DNl3M+VLK1rMFa8OGDeHMM88MU6dOzTZ734614gtW2ckBAAAwZTvEuClY8+fPD9dee2145513su2aa67JjrXiCxYrWBqyacimizkf2TRk08WcL6VsPVuwJk+eHLZt21bbt/ftWCu+YHEPloZsGrLpYs5HNg3ZdDHnSylbzxasc845J1x//fXh3XffzVawrrvuuuxYK35yWcHSkE1DNl3M+cimIZsu5nwpZevZgvXmm2+GI444IkyYMCHb7P1Nmzb50zKDg4NZuerv7687bgXLjueTbm9r+xs3hh+dfnp47ayzwktr1gwfZ5999tlnn332k93v2YK1ePHi7L6r4j1YdqwVm5yilitYn/1sCH19IRx9dAiPP+5Hx1z+RYwR2TRk08Wcj2wasulizpdStp4tWGN+D9aDD4YwZ46dFMJbb/nRMeezxoRsGrLpYs5HNg3ZdDHnSylbzxYs+4tBu++quIK1YMECf1odP7ktV7CMFavt2/3Rruh00+4ksmnIpos5H9k0ZNPFnC+lbD1bsNavXx9OO+20cPDBB2fb6aefHl599VV/Wh1fsMpODgAAgCnbIcZNwVL4gtV2BatCnW7anUQ2Ddl0Mecjm4ZsupjzpZSNglXgC1bLe7Aq5rPGhGwasulizkc2Ddl0MedLKRsFq8BPLitYGrJpyKaLOR/ZNGTTxZwvpWwUrAJfsMpODgAAgCnbIZIqWKxgacimIZsu5nxk05BNF3O+lLJRsAp8weIeLA3ZNGTTxZyPbBqy6WLOl1I2ClaBn1xWsDRk05BNF3M+smnIpos5X0rZKFgFvmCVnRwAAABTtkMkVbBYwdKQTUM2Xcz5yKYhmy7mfCllo2AV+ILFPVgasmnIpos5H9k0ZNPFnC+lbBSsAj+5rGBpyKYhmy7mfGTTkE0Xc76UslGwCnzBKjs5AAAApmyHSKpgsYKlIZuGbLqY85FNQzZdzPlSykbBKvAFi3uwNGTTkE0Xcz6yacimizlfStkoWAV+clnB0pBNQzZdzPnIpiGbLuZ8KWWjYBX4glV2cgAAAEzZDjFuCtaECROGbVOmTPGn1fEFixUsDdk0ZNPFnI9sGrLpYs6XUraeLVjegw8+GD73uc/5w3V8weIeLA3ZNGTTxZyPbBqy6WLOl1K2ZArW8ccfH958801/uI6fXFawNGTTkE0Xcz6yacimizlfStmSKFgrVqwIl1xyiT88jC9YZScHAADAlO0Q47Jg2erV2rVr/eGawcHBrFz19/fXHZ87d252PGu127aFrcuXh/XLloWt//Vf4b2Tw0svvrhvPOxtv9+9667w7kUXhfDFL4Z3L7ggvPTeufY2fPvb2bg/X93Pt2bjVe6vXLmy5XiV+wMDAy3Hq9y3eWs1XuV+vjUbr3o/35qNV7nP9aDtcz3o+/nWbLzK/ZSuh54vWKtWrQpLly71hxuyySmquwfrC18IYfbsvdsRR4Rw1FEhfP/7+8Zz55wTQl/f3m3mzH1v7XHvvuvPlvmsMSGbhmy6mPORTUM2Xcz5UsrW8wVr/vz54cknn/SHG/KTW3cP1kMP7S1VVpTmzNn7/rp1+8ZzV18dwtFH7z3Pzpk1a+/+3Lkh7Nnjz5blLTlGZNOQTRdzPrJpyKaLOV9K2Xq6YH3ve9/LCtZI+YI1bHLWrAnh1VdDeOGFEDZurB/LDQ2F8PTTIWzaFML//V8Ib70VwlNPhfDDH/ozAQBAjxrWIdoYVwVr0aJF4eGHH/aHm/IFi78i1JBNQzZdzPnIpiGbLuZ8KWXr6YJVli9YvA6Whmwasulizkc2Ddl0MedLKRsFq8BPLitYGrJpyKaLOR/ZNGTTxZwvpWwUrAJfsMpODgAAgCnbIZIqWKxgacimIZsu5nxk05BNF3O+lLJRsAp8weIeLA3ZNGTTxZyPbBqy6WLOl1I2ClaBn1xWsDRk05BNF3M+smnIpos5X0rZKFgFvmCVnRwAAABTtkMkVbBYwdKQTUM2Xcz5yKYhmy7mfCllo2AV+ILFPVgasmnIpos5H9k0ZNPFnC+lbBSsAj+5rGBpyKYhmy7mfGTTkE0Xc76UslGwCnzBKjs5AAAApmyH6EjBmjBhgj9U02psrPmCxQqWhmwasulizkc2Ddl0MedLKVtUBWvt2rVNx7rBFyzuwdKQTUM2Xcz5yKYhmy7mfCll62rBsvLUbpsxY4Z/WNf4yWUFS0M2Ddl0Mecjm4ZsupjzpZQtmoI1ceLErFzdd999/mFd4wtW2ckBAAAwZTvEqApWzgpVjHzBYgVLQzYN2XQx5yObhmy6mPOllK2SgtUtL7zwQliyZEk46KCDwpw5c8LXv/51f0odX7C4B0tDNg3ZdDHnI5uGbLqY86WUrZKCtWHDhnDSSSeFAw88cNivCju1urV+/frQ19eXlaqtW7eG119/PZx//vn+tDp+clnB0pBNQzZdzPnIpiGbLuZ8KWWrpGAtXbp0WKnqdMGyMnXnnXf6wy35glV2cgAAAEzZDtGRgjVt2rRw8803h+3bt4ehoSE/3BGHHXZY+PznP5/dOG8f78ILLwzvvPOOP62OL1isYGnIpiGbLuZ8ZNOQTRdzvpSyVVKwpk6dmpWrsTRp0qRwwQUXhM2bN2fbeeedFy6++GJ/WmZwcDArV/39/XXHZ82alR3PJ93ejnb/kYGBsPnqq+0GsYbjI933b/14lfsD732Orcar3L/xxhtbjle5b/PWarzKff/Wj1e979/68Sr3uR60fa4Hfd+/9eNV7qd0PVRSsObPnx/WrFnjD3fUlClTsmKVs/enT59eOGM4m5yiMVnBOvHEEPr6QjjmmBCGhvzoiOVfxBiRTUM2Xcz5yKYhmy7mfCllq6RgWZGZN29eeOaZZ8Lu3bv9cEcsXLhwWME69NBDC2cM5wtW2ckZkVNOCeHII0M49thRFSwAABCvsh2iIwXL39Tut0649957w7Jly+p+RXjJJZf40+r4gjUmK1hbtoTwzW+G8MYbfqSUTjftTiKbhmy6mPORTUM2Xcz5UsrWswXLXH/99dmvBdWb3HkdLA3ZNGTTxZyPbBqy6WLOl1K2SgpWrPzkjskKVod0uml3Etk0ZNPFnI9sGrLpYs6XUjYKVoEvWGUnBwAAwJTtEB0pWP5Xgn6rii9YrGBpyKYhmy7mfGTTkE0Xc76UslGwCnzB4h4sDdk0ZNPFnI9sGrLpYs6XUrZKCpZnL9VgL9lgL93w4IMP+uGu8ZPLCpaGbBqy6WLORzYN2XQx50spWxQFK/fCCy+ERYsW+cNd4wtW2ckBAAAwZTvEmBasbdu2Zf8bnar4gsUKloZsGrLpYs5HNg3ZdDHnSylbNAVrx44d4dZbbw2HHHKIH+oaX7C4B0tDNg3ZdDHnI5uGbLqY86WUrZKCZTeyT5w4MfsfMttm7+c3uH/sYx/zp3eNn1xWsDRk05BNF3M+smnIpos5X0rZKitYfjvggAPCSSedFDZu3OhP7xpfsMpODgAAgCnbITpSsGLlCxYrWBqyacimizkf2TRk08WcL6VsFKwCX7C4B0tDNg3ZdDHnI5uGbLqY86WUrbKC9eijj4aFCxeGyZMnZ5u9b8eq5CeXFSwN2TRk08Wcj2wasulizpdStkoK1iOPPFJ3Y3u+2bEqS5YvWGUnBwAAwJTtEB0pWPPnzw8LFiwITz31VNi+fXv2+ldPPvlk7XhVfMFiBUtDNg3ZdDHnI5uGbLqY86WUrZKCZb8SfP311/3h7JiNVcUXLO7B0pBNQzZdzPnIpiGbLuZ8KWWLqmC99tprHStY/tePtrXjJ5cVLA3ZNGTTxZyPbBqy6WLOl1K2SgqW3dBe/BWhbfa+/YrQxjphJIXK8wWr7OQAAACYsh2iIwXLbmQf65vcO1GwWMHSkE1DNl3M+cimIZsu5nwpZaukYBkrUraKlb9Mg73fqXJlrGBNnz49e+4Pf/jD4Y477gg//vGP/Wl1fMHiHiwN2TRk08Wcj2wasulizpdStsoKVrfs2rUrPPvss1mBu/zyy/1wHT+5HV3BeuedEL75zRA69L8C6nTT7iSyacimizkf2TRk08WcL6VsPV+wcnZT/dSpU/3hzODgYFau+vv7645bwbLj+aTbW3n/jDPC0JFHht1HHRXWrlkzfJx99tlnn3322e+Z/a4WrNNPPz2ccsop/nDNySefHJYuXeoPd8Qbb7wRDj/8cH+4jk1OUUdXsOy5+vpCeK9ghV27/Ghp+RcxRmTTkE0Xcz6yacimizlfStm6WrD63isYDz30kD9c881vfjPMnj3bH5ZYUbNfDe7YsSOsXbs2LF68OHzmM5/xp9XxBauj92C99loIt90WwnPP+RGJzxoTsmnIpos5H9k0ZNPFnC+lbF0tWHbD+cYW9yC9+uqr4T/+4z/8YcmKFSvC8ccfn33MOXPmhGuvvTbs3LnTn1bHT25HV7A6rNNNu5PIpiGbLuZ8ZNOQTRdzvpSydbVg7b///mH37t3+cI3dkH7AAQf4w13jC1bZyQEAADBlO8SoCtaMGTPC+vXr/eEaG7NzquILFitYGrJpyKaLOR/ZNGTTxZwvpWxdLVhnn312uPTSS/3hGhuzc6riC1ZH78HqMJ81JmTTkE0Xcz6yacimizlfStm6WrDshUTtBUDtBvQnn3wybN26NdvsfTtmY518sdGy/OSygqUhm4ZsupjzkU1DNl3M+VLK1tWCZewv+fz/IiffPvvZz/rTu8oXrLKTAwAAYMp2iFEXLHPffffV/sLPthNOOCE7VjVfsFjB0pBNQzZdzPnIpiGbLuZ8KWWrpGDFyhcs7sHSkE1DNl3M+cimIZsu5nwpZaNgFfjJZQVLQzYN2XQx5yObhmy6mPOllI2CVeALVtnJAQAAMGU7RFIFixUsDdk0ZNPFnI9sGrLpYs6XUjYKVoEvWNyDpSGbhmy6mPORTUM2Xcz5UspGwSrwk8sKloZsGrLpYs5HNg3ZdDHnSykbBavAF6yykwMAAGDKdoikChYrWBqyacimizkf2TRk08WcL6VsFKwCX7C4B0tDNg3ZdDHnI5uGbLqY86WUjYJV4CeXFSwN2TRk08Wcj2wasulizpdStiQK1qJFi7L/12E7vmCVnRwAAABTtkOMu4L11a9+NcyfP18qWKxgacimIZsu5nxk05BNF3O+lLL1dMHaunVr6OvrC+vWrZMKFvdgacimIZsu5nxk05BNF3O+lLL1dMFavnx56O/vz95XChYrWBqyacimizkf2TRk08WcL6VsPVuwnn766exXg0NDQ9m+UrDKTs6ovPtuCE89FcKuXX4EAACMM2U7xLgpWFauXn755dp+q4I1ODiYlat8tSs3d+7c7Hjeau3tmO2fcEIYOvLIsPmjH2087vbzrdl4lfsrV65sOV7l/sDAQMvxKvdt3lqNV7mfb83Gq97Pt2bjVe5zPWj7XA/6fr41G69yP6XroWcLlhWqRlsrNjlFXbsHa8+eEGbPDmHmzBCOO86PNuSzxoRsGrLpYs5HNg3ZdDHnSylbzxYsr125Mn5yu3oP1qOPhvDJT4awerUfaShvyTEim4ZsupjzkU1DNl3M+VLKRsEq8AWr7OQAAACYsh1i3BaskfAFq6srWCV1uml3Etk0ZNPFnI9sGrLpYs6XUjYKVoEvWF27B0vgs8aEbBqy6WLORzYN2XQx50spGwWrwE8uK1gasmnIpos5H9k0ZNPFnC+lbBSsAl+wyk4OAACAKdshkipYrGBpyKYhmy7mfGTTkE0Xc76UslGwCnzB4h4sDdk0ZNPFnI9sGrLpYs6XUjYKVoGfXFawNGTTkE0Xcz6yacimizlfStkoWAW+YJWdHAAAAFO2QyRVsFjB0pBNQzZdzPnIpiGbLuZ8KWWjYBX4gsU9WBqyacimizkf2TRk08WcL6VsFKwCP7msYGnIpiGbLuZ8ZNOQTRdzvpSyUbAKfMEqOzkAAACmbIdIqmCxgqUhm4ZsupjzkU1DNl3M+VLKRsEq8AWLe7A0ZNOQTRdzPrJpyKaLOV9K2ShYBX5yWcHSkE1DNl3M+cimIZsu5nwpZaNgFfiCVXZyAAAATNkOMW4K1ve///1wyimnhClTpoQZM2aEiy66KLz99tv+tDq+YLGCpSGbhmy6mPORTUM2Xcz5UsrWswXr5JNPDg899FDYtGlT2LZtW7jpppuyY634gsU9WBqyacimizkf2TRk08WcL6VsPVuwvO3bt4fJkyf7w3X85LKCpSGbhmy6mPORTUM2Xcz5UsqWRMH60Y9+FG699dZwxhln+KE6vmCVnRwAAABTtkOMu4I1YcKEbDv00EPDK6+84ofr+ILVlRWsPXtCeO21EIaG9u7v2rV339uxI4Q336ztdrppdxLZNGTTxZyPbBqy6WLOl1K2ni9Yxu7BuuGGG8KiRYv8UGZwcDArV/39/XXHZ82alR3PJ93ednp/y8KFYWjOnBAuvDC89OKLYdtHPrJ3/4oraue//NxzIcybF4Zmzw4vLV9e9zz++WLYHxgYaDle5f6NN97YcrzKfZu3VuNV7vu3frzqff/Wj1e5z/Wg7XM96Pv+rR+vcj+l6yGJgmWsZB100EH+cB2bnKIxX8EaGgrhvdIUZs4M4Zhj7EYxa3V79084Yd9569aFcNRRe49//OPZofyLGCOyacimizkf2TRk08WcL6VsPVuwzj777LB69eqwc+fO8Prrr4dPf/rTcd6D9cADIZx2Wgjf+c7e/bvv3rv/+OP1573XrMPSpSGsWVN/HAAARKdshxg3BWvFihXh+OOPz/5ysK+vLyxfvjxs3brVn1bHF6wxX8EahU437U4im4ZsupjzkU1DNl3M+VLK1rMFS+ELFq+DpSGbhmy6mPORTUM2Xcz5UspGwSrwk8sKloZsGrLpYs5HNg3ZdDHnSykbBavAF6yykwMAAGDKdoikChYrWBqyacimizkf2TRk08WcL6VsFKwCX7C4B0tDNg3ZdDHnI5uGbLqY86WUjYJV4CeXFSwN2TRk08Wcj2wasulizpdSNgpWgS9YZScHAADAlO0QSRUsVrA0ZNOQTRdzPrJpyKaLOV9K2ShYBb5gcQ+Whmwasulizkc2Ddl0MedLKRsFq8BPLitYGrJpyKaLOR/ZNGTTxZwvpWwUrAJfsMpODgAAgCnbIZIqWKxgacimIZsu5nxk05BNF3O+lLJRsAp8weIeLA3ZNGTTxZyPbBqy6WLOl1I2ClaBn1xWsDRk05BNF3M+smnIpos5X0rZKFgFvmCVnRwAAABTtkMkVbBYwdKQTUM2Xcz5yKYhmy7mfCllo2AV+ILFPVgasmnIpos5H9k0ZNPFnC+lbD1bsB577LFw6qmnhilTpoQZM2aESy+9NPzwhz/0p9Xxk8sKloZsGrLpYs5HNg3ZdDHnSylbzxasRYsWhRUrVoQtW7aEzZs3h+XLl4czzjjDn1bHF6yykwMAAGDKdohxU7C8bdu2ZatZrfiCxQqWhmwasulizkc2Ddl0MedLKVsyBevhhx/OVrVa8QVr3NyDtWfPvvcj4OcxJmTTxJzNxJyPbBqy6WLOl1K2JArW6tWrw8yZM8Pzzz/vhzKDg4PZxPb399cdnzt3bnY8b7X2NpZ929Y99VTY+V4JHJo9O4THH295fjf3V65c2XK8yv2BgYGW41Xu27y1Gq9yP9+ajVe9n2/Nxqvc53rQ9rke9P18azZe5X5K10PPFywrT1aunnjiCT80jE1OUdnJ6brvfS+Eo48Ooa8vhMsv96MAAKAiZTvEuCpY3/jGN7K/IHzmmWf8UEO+YEV/D9aOHSGcdVYI8+eH8OKL/pTK5A0+RmTTxJzNxJyPbBqy6WLOl1K2ni1Yt912W+jr6wtr1671Q035gjVu7sGKDNk0ZNPFnI9sGrLpYs6XUraeLVgTJkxouG3fvt2fWuMnN/oVrEiRTUM2Xcz5yKYhmy7mfCll69mCpfAFq+zkAAAAmLIdIqmCxQqWhmwasulizkc2Ddl0MedLKRsFq8AXLO7B0pBNQzZdzPnIpiGbLuZ8KWWjYBX4yWUFS0M2Ddl0Mecjm4ZsupjzpZSNglXgC1bZyQEAADBlO0RSBYsVLA3ZNGTTxZyPbBqy6WLOl1I2ClaBL1jcg6Uhm4ZsupjzkU1DNl3M+VLKRsEq8JPLCpaGbBqy6WLORzYN2XQx50spGwWrwBesspMDAABgynaIpAoWK1gasmnIpos5H9k0ZNPFnC+lbBSsAl+wuAdLQzYN2XQx5yObhmy6mPOllI2CVeAnlxUsDdk0ZNPFnI9sGrLpYs6XUjYKVoEvWGUnBwAAwJTtEEkVLFawNGTTkE0Xcz6yacimizlfStkoWAW+YHEPloZsGrLpYs5HNg3ZdDHnSykbBavATy4rWBqyacimizkf2TRk08WcL6VsPVuwJkyYUNtGyhesspMDAABgynaIcVOwcqMpWKxgacimIZsu5nxk05BNF3O+lLJRsAp8weIeLA3ZNGTTxZyPbBqy6WLOl1I2ClaBn1xWsDRk05BNF3M+smnIpos5X0rZKFjvGRwczMpVf39/3fGzP/CBsH3u3LD+vXFjk2/n5V+EMd2/7LLw4w99KLwzf372Nqxc2fT8l59+OoTTTgt73sv66O23Dxt/5ZFHQjjhhLD7+OPDzveea+dJJ4Xw7ru18Y1f/3oIxx4bfnTGGeHBBx4Y9nj22WefffbZZ7/cPgWrwCan6Jz3vS+E2bND+MpX6o6PubffDmHWrBBmzgyhr2/v2yVL6k7Jv4iZhx8O4aij9p573XX7juesONpY/px2rj0mt2zZvuPPPrvvuKguW2TIpok5m4k5H9k0ZNPFnC+lbBSsAl+wPv7+94fw4Q+H8MordcfH3NDQe+3unBCOOCJbecrKka0yFdRl3bw5hI98pHlBevHFEI4+2m4qC+HII/eea4/JrVq1t3zZr0R37Nh3XOTnMSZk08SczcScj2wasulizpdSNgpWgZ9c7sHSkE1DNl3M+cimIZsu5nwpZevZglV8HayRvh6WL1hlJwcAAMCU7RDjpmApfMFiBUtDNg3ZdDHnI5uGbLqY86WUjYJV4AsWr4OlIZuGbLqY85FNQzZdzPlSykbBKvCTywqWhmwasulizkc2Ddl0MedLKRsFq8AXrLKTAwAAYMp2iKQKFitYGrJpyKaLOR/ZNGTTxZwvpWwUrAJfsLgHS0M2Ddl0Mecjm4ZsupjzpZSNglXgJ5cVLA3ZNGTTxZyPbBqy6WLOl1I2ClaBL1hlJwcAAMCU7RBJFSxWsDRk05BNF3M+smnIpos5X0rZKFgFvmBxD5aGbBqy6WLORzYN2XQx50spGwWrwE8uK1gasmnIpos5H9k0ZNPFnC+lbBSsAl+wyk4OAACAKdshkipYrGBpyKYhmy7mfGTTkE0Xc76UslGwCnzB4h4sDdk0ZNPFnI9sGrLpYs6XUjYKVoGfXFawNGTTkE0Xcz6yacimizlfStkoWAW+YJWdHAAAAFO2Q4ybgjU0NBSuvPLKMG3atGy7+uqrs2Ot+ILFCpaGbBqy6WLORzYN2XQx50spW88WrLvvvjvMmzcvbNiwIdvs/XvuucefVscXLO7B0pBNQzZdzPnIpiGbLuZ8KWXr2YI1f/78sGrVqtq+vb9gwYLCGcP5yWUFS0M2Ddl0Mecjm4ZsupjzpZStZwvWlClTwpYtW2r7mzdvDlOnTi2cMZwvWGUnBwAAwJTtEOOmYE2cODHs3r27tm/vT5o0qXDGPoODg1m56u/vrzs+d+7c7Hjeau1tLPv51my8yv2VK1e2HK9yf2BgoOV4lfs2b63Gq9zPt2bjVe/nW7PxKve5HrR9rgd9P9+ajVe5n9L10LMFqxMrWNyDpSGbhmy6mPORTUM2Xcz5UsrWswWLe7CqQzYN2XQx5yObhmy6mPOllK1nC9Zdd9016r8iLDs5AAAApmyHGDcFK38dLPu1oG1XXXUVr4PVJWTTkE0Xcz6yacimizlfStl6tmApfMHiHiwN2TRk08Wcj2wasulizpdSNgpWgZ9cVrA0ZNOQTRdzPrJpyKaLOV9K2ShYBb5glZ0cAAAAU7ZDJFWwWMHSkE1DNl3M+cimIZsu5nwpZaNgFTz++ON1+8uWLcsmiI2NjY2NjY2tzGYdooyeLlgAAABVoGABAAB0GAULAACgw5IqWPZq8Hbje4yb/Y+p/bFYNrJpG9n0LeZ8ZNM2sulbzPlSyubv624nqYJlExQrsmnIpok5m4k5H9k0ZNPFnI9szSVVsMq2z24im4ZsmpizmZjzkU1DNl3M+cjWXFIFCwAAoBsoWAAAAB1GwQIAAOiwni9YQ0ND4corrwzTpk3Ltquvvjo7VoXHHnssnHrqqWHKlClhxowZ4dJLLw0//OEPa+OxZF20aFGYMGFC3bEYsr3wwgthyZIl4aCDDgpz5swJX//612tjVebbsGFDOPPMM8PUqVOzzd63Y7luZrOvW7410i5Lu/HRaJetyuujXbaibl8fI8lW5bXRLl+V18dov6fajY9Gu2ztxqvMVtTt62Ek2aq8Hop6vmDdfffdYd68edkFbZu9f8899/jTusK+EVesWBG2bNkSNm/eHJYvXx7OOOOM2ngMWb/61a+G+fPnD7tgqs62fv360NfXl10oW7duDa+//no4//zza+NV5rP5uvbaa8M777yTbddcc012LFdFNv/1y7XL0m68E5pli+H6aJYtV+X14T9mLpZro1m+Kq+P0X5PtRsfjXbZ2o1XmS1XxfXQLlss14Pp+YJlX/xVq1bV9u39BQsWFM6ozrZt27IWnqs6q30z2jfmunXrhl0wVWezC+TOO+/0h2uqzDd58uTsa5mz9+1Yrops/uuXa5el3XgnNMvmVXF9tMpW9fXhP2YulmujWb6Yro+y31PtxjvJZ/P8eNXZqr4ecj5bLNeD6fmCZRNvTTdnjdeWqWPw8MMPZ208V3VW+y8Be2E24y+YqrMddthh4fOf/3y2JGzLuhdeeGH2X8O5KvOdc8454frrrw/vvvtulum6667LjuWqyOa/frl2WdqNd0KzbF4V10erbFVfH/5j5mK5Nprli+n6KPs91W68k3w2z49Xna3q6yHns8VyPZieL1gTJ04Mu3fvru3b+5MmTSqcUY3Vq1eHmTNnhueff752rMqsTz/9dNbs899F+wumymzGPtYFF1yQXQy2nXfeeeHiiy+ujVeZ78033wxHHHFENme22fubNm2qjVeRzX/9cu2ytBvvhGbZiqq6Pppli+H68B8zF8u10SxfLNeH8j3VbrxTGmUrajReZbYYrgfTKFss14Pp+YLVzbY6UoODg9k3xRNPPFF3vMqsdrG8/PLLtX1/wVSZzdjHt4+Zs/enT59eN15VvsWLF2f3lRTvMbFjuSqy+a9frl2WduOd0Cxbrsrro1m2GK4P/zFzsVwbzfLFcH2o31PtxjuhWbZcs/Eqs8VwPTTLFsv1YHq+YHXz960j8Y1vfCNbunzmmWf8UKVZ8/+69Fuuymxm4cKFwy6aQw89tLZfZb6Y7jHJ+X/wcu2ytBvvhGbZTNXXR7Ns/rqo4vpoli2Wa6NZvqqvj9F8T7UbH61W2Uyr8Sqz+eug29dDq2yxXA+m5wuW/Q+eu/UXA+3cdttt2U2Ba9eu9UOZmLL6fyyrznbvvfeGZcuWZReLbbbse8kll9TGq8xnF6zdV1L8L/TiBVtFNv/1y7XL0m68E5pli+H6aJbN8+dVmS2Wa6NZviqvj9F+T7UbH4122dqNV5nN81/7KrPFcj2Yni9Y+Wte2BKgbVddddWYveZFO77t59v27duz8diyFsWQzW6UtaXeRjcuVpnP/iz4tNNOCwcffHC2nX766eHVV1+tjXczm//eKvt1bDc+Gj6Xz+bH8q0b14f/mD6b58erzlblteGz+XxVXh8+V76N9Huq3fho+Ew+mz/ux6vM5tlYUdXZqrweinq+YAEAAHQbBQsAAKDDKFgAAAAdRsECAADoMAoWAABAh1GwAAAAOoyCBQAA0GEULAAAgA6jYAFA2PcChgDQCRQsAOOO/e8trAw99dRTfijzgx/8IBu380aKggWgkyhYAMadO++8MytD9r/BaMSO2/jAwIAfaoqCBaCTKFgAxh37f4tNnjw5fPCDHwxbt26tG7N9O27j7777bu24/U9irUBNnDgxHH744eETn/hE2LZtW23cFyy/3+q4rZgtXrw4TJkyJdvsf3C8atWqunMApIWCBWBcWrZsWVZ0br/99rrjX/rSl7LjF1xwQd3xG2+8Maxduzbs3Lkz3Hvvvdk5l112WW3cF6e8jHn+vMHBwbD//vuHRYsWZf8TYyt4+QrafffdV3gkgJRQsACMS1ZsrMR86EMfqjtu+3b88ccfrzte9OMf/zg7p6+vr3bMFyd7f9KkSbX94vHieVasbH/NmjW1Y5s3b86OHXXUUbVjANJCwQIwLg0NDYUjjzwyKzJPPPFEdsze2r4dL9q4cWM499xzs18N2qpUXpKKK1S+OI20YNmvIvNjfmv0eABpoGABGLduueWWrMjYrwvN+eefn+3feuutdeflq0xf/vKXw65du8Lu3buHFaVG+/5XhI0elxcsW7UCgBwFC8C4tWnTpuz+pwMPPDCsW7cue2v7b731Vt15Bx10UFaCduzYke2/8MILw4qS3z/ggAPqHmOeeeaZYed99KMfzfYffPDB2jEAoGABGNeWLl2aFZxjjjkme2v73oknnpiN3X///dlK05IlS4YVJb+fr3rZKtn27duze6zy198qnvfkk09mZWz27Nnh6aefzgrZyy+/HL7yla+E4447rnYegLRQsACMaytWrKiVHtts37O/HrSXTrAVLrux3V4fyxclv79hw4asrE2bNi0cfPDB2eO/9a1vDTvPPPvss+Gss84KhxxySFa27B6wiy66KFvxApAmChYAAECHUbAAAAA6jIIFAADQYRQsAACADqNgAQAAdBgFCwAAoMMoWAAAAB1GwQIAAOgwChYAAECHUbAAAAA6jIIFAADQYRQsAACADqNgAV2y3377sbFFsQEYe1xpQJfwgw0x4PsQ6A6uNKBL+MGGGPB9CHQHVxrQJfxgQwz4PgS6gysN6BJ+sCEGfB8C3cGVBnQJP9h624QJE/yhKPF9CHQHVxrQJWP5g200P9ztsbbtv//+YcaMGeHcc88Nzz//vD8teiP5PEY6T8p5I31MM40e3+jYaI3l9yGAfbjSgC4Zyx9so/lBnD929+7d4ZVXXgm33HJLmDp1anjuuefcmXHr5OehzKfymKLRPn6kxvL7EMA+XGlAl4zlDza/knLfffeFD33oQ2Hy5MnhxBNPDC+++GLh7HqNfrDfeuut4WMf+1htf2hoKNx8881h1qxZYdq0aeGSSy4JP/rRj2rju3btCp/85CezsdmzZ4eBgYFhme65554wc+bMMHHixOxYu+dsN+6N5PMonvP9738/zJs3L5sjm6v777+/dk5xyzX6HPy4fd72+R9yyCHhsssuy8pecdzLj7X6mDmb489+9rPh8MMPD4cddlj2vh0rnjuSr/tYfh8C2IcrDeiSEf1ge/31EO69d+/bEvwP5bPOOits3LgxKyQ33XRTWLBgQeHseo1+8L/66qth+vTptf3bbrstnHLKKWHDhg1h69at4YILLghXXHFFbfy6664Lp59+eti0aVO2LVmyZFgmKzo2lmv3nO3GvZF8HsVz7NeIDz74YNi5c2d4+eWXw/nnn9/wvOIx/zn4z3Hx4sXhzTffzDZ7/8Ybb2x4bqNj7cavv/767DnfeOONbDv55JOzY8VzR/J1H9H3IYBR40oDumREP9iOOy6E2bP3vi3B/6B+6623avs7duzIVjSaafSD3R5j9zLljjnmmLBu3bra/ttvvx2OOOKI2r6t2lhJya1du3ZYptdee622b9o9Z7txbySfR/Gcvr6+cMcdd7zXZYeX2UbP1ehz8J+jfd65l156KcyZM6du3POP94rHbI6Lz2+rU/75R/J1H9H3IYBR40oDumREP9jmzQvBSoS9LaHMD2p7P9/8WM5Wfg499NDavv2gnjRpUrbZr8fyLffBD36w7tdVtirkP6b9yq+o3XO2G/dG8nkUz1m9enW24mO/zjvqqKPCqlWrGp5XPOY/B/852ueds/dtXorjnn+8VzxmzzWa58+N6PsQwKhxpQFdMqIfbBs2hHDnnXvfllDmB7XXaMxuED/77LNr+0cffXT2q6dmRrKC5bV7znbjXqOP4T+PRudYaVq5cmV2b1OuUZFr9Fj/ORZXmOz94gqTlSFbVcrZalPx8e0+5khWsLxGx0b0fQhg1LjSgC4Zyx9s/ge91+hYLh/bs2dPtuJjpcRuKrcVntztt9+e3f9jP+CtJDzzzDNh6dKltfFrr7227h6sU089tW2mds/ZbtwbyedRzGH3U9mYrQRZwbJ7snK26lUsM6bR5+A/R/u883uw7D604j1Sdj+U3Rdl90fZfWX2uRQf3+5j2hz7e7Ds3rdG57Y6NpbfhwD24UoDumQsf7D5H/Reo2M5G7PNfhWXv37UmjVr6s6xVR67X8nui7Jf3R133HFhxYoVtXErKZ/4xCdqf0VoN6gfcMABtfFGH7/dc7Yb90byeRRzPPTQQ+HYY4/Nntv+mvCxxx6rjVl+e4mHMvNq7+d/RWjz8KlPfaru16a24mR/2Zf/1aL9xV/x8e0+ps3xZz7zmewvCG2z94u/MmyXLzeW34cA9uFKA7okpR9sVmysaCA+KX0fAlXiSgO6pNd/sF1++eXZfUX2l3b28gqtXlIB1en170MgFlxpQJf0+g82u2fKXoTT7iWyXxcWb+hGPHr9+xCIBVca0CX8YEMM+D4EuoMrDegSfrAhBnwfAt3BlQZ0CT/YEAO+D4Hu4EoDusR+sLGxxbABGHtcaQAAAB32/wFG20X3k7I+/gAAAABJRU5ErkJggg==&quot; WIDTH=&quot;600&quot; HEIGHT=&quot;400&quot; BORDER=&quot;0&quot; USEMAP=&quot;#chart&quot;>&lt;/IMG>&lt;br />&lt;br />&lt;IMG SRC=&quot;data:image/png;base64,iVBORw0KGgoAAAANSUhEUgAAAlgAAAGQCAYAAAByNR6YAAA+m0lEQVR4Xu3dCZAc5X3+cXIflaRyJ5X7rlSuSqpyVI5KJAEWERICVAghwDZB2BgJYZAwICAmIDBgy8Y2jjnEGXDWGMxCCDYGH2BkyXbMgiGICGGLSyAQSBZISAj0/vm1/j1657dz9aPZ7Xfn/X6quna7357ZZ9+d3nnU0zvaJwAAAKCv9vEbAAAAsHcoWAAAAH1GwQIAAOgzChYAAECfUbCQrGeffTacddZZ4W/+5m/Cz/3cz4Uf/MEfLD7+9V//dTjzzDOL8VTts88+Tcv3f//3hx/5kR8Jv/ALvxD+5E/+JMyePTtcf/31YceOHf6mqKAf8+zvIyWdsnUaq1OquYDxxqMfSbr88suLJ0r/yzpebNz26yf/NVT+ftotv/qrvxruu+8+f3P0yM9nu6XTPPt990Y/78t0ur9OY2Oh16/X637AoOPRj+RYaYp/Qf/TP/1TePDBB8Nrr70WRkZGwj/+4z82jfezZPXryaHV/bz++uvhiSeeCBdffHH4qZ/6qcaYnZm766673D2gF/2Y51b3oernfZlO99dpbCz0+vV63Q8YdDz6kZRnnnmm6czVb//2b4dXX321aZ9XXnkl/OZv/mZjH9u/Xy8X9uvJodv9fPOb32z6Pn/2Z382bNq0ye+GLlKb5255+mk8v5YZ768HTHQcJUjKkiVLmn6JX3LJJX6XwrJly5r2s2uyYp2eDFqN+W3tll71cruTTz65aZ8LLrjA7xIef/zxsHDhwvDHf/zH4Sd+4ifCD//wD4ff+I3fCHPnzg2rVq3yuxd27twZLrroovB7v/d7Rbn4/d///fCRj3wk7Nq1q2MuP7Z9+/Zw0kknFdcz2dmfmJLLqLdrx2dupds8d7qPL37xi+Gwww4Lv/VbvxV+9Ed/tFhsXvfff/9w7rnnhkceeaTlfbRbSn57u7n2+8X8mP187ef8B3/wB8XP/Xd/93eL79UeD51u123Mb2u3dLqP2Le//e0wb9684nH5Yz/2Y405PfbYY4uxVvx92vf60Y9+tLidPYbs46WXXupvBtRq9KMfqJFdwB7/Im33C/ehhx5q2s9uF/O/kLuN+W3tll71crsVK1Y07fP3f//3TeP/8R//UTz5+PsqF7ug+/zzz2+6jTniiCNG7WvLCSecMGpbzI/NmTOn8fn3fd/3NfZTc6m368TfRyvd5rndffiXqtstre6j3VLy29vNtd8v5sda/XxtscdDp9t1G/Pb2i2d7qNkc/pDP/RDo/YpFxtr9ZK/3+/EE08ctc2WT3/60/6mQG1a/0YCamIv4cS/MO3lwFa2bNnStJ/9dWEsHoufsPyYLb2OVdHL/dhLVfE+8fdgL239wA/8QGPMrjtbu3ZtePnll8PRRx/ddLvh4eHG7T7zmc80jf3RH/1RWLNmTbH84R/+YcdcfuzXf/3XiwvD4zMgai71dt34zK10mmfT7j7szFq8/YwzzggbNmwIGzduLL4fK4P2l4qxdvfl+f1azXWr/TqNWRb7Odu82ufx2C233NLydmNxbLTbz4qulehye7u8ts/Xvva16B5H3+ff/d3fhfXr14cLL7ywabv9xTGQivZHCVADe3kk/oX55ptv+l0Kb7zxRtN+/iWseMye2NuN2dLrWBW93I89mcb72L/eS/ayVDwWn8mzJ/l4zP4IoDR16tSmsbis2JNsp1x+7KabbmoaN2ou9Xbd+MytdJpn0+4+7KWncptdLN+Ldvfl+f1azbXx+3Uau+222xpj9nk8dsABB7S83VgcG+32O/TQQ5u2d8pr+8b8fd5zzz3Fdivo8faf+ZmfabodUKf2RwlQg7E4g9XvJxG/T6t9O42V/JPDz//8zzfGfumXfmnUfbRbfvInf7JxO5uHeMzKS+n5558fdduYH4tvW1Jzqbfrxt+2lU7zbNrdx1/+5V82bZ82bVrxvmyf/exnw4svvhjdwx7t7svz+7Waa+P36zT2wgsvNMb8zzr+nuPt/T42TLv9fvEXf7Fpe6e89niJ+fu0n6nx/9CKvx5QNx6NSMpYXIMVP4lUvdC7Fb9Pq307jZXuv//+pn3+4R/+oTHmz+R1W0rxy3C22FsWlOzNNtvdzvgxmytPzaXerptebtdpnk27+/jGN74RfvmXf3nUuC02z9OnTx9VtPx+7fj9Ws218ft1Got/1vZ5PNbuwvl+Hxum3X7+MdApb7ezjPF8+TEgFTwakRT/V4T2l0KtVPkrwvg6k5deeqnjL+ROYyW/T6t9O42V7K/G4n3iv27z/9q360164c9gxQXAnyXwuTqNldRc6u266SVzp3k2ne5j69atxct3dh/28qudXYv3nTlzZtP+ne4r1o/9/Fh8Rsi/7NruDFa/jw3Tbj//GOiUt9sZrF7HgDrxaERS/Ptg2Z+a25NczN4Xy/5svtzH9rfbxX76p3+66Zfu5s2bi+127UanX8jxRbi22EsQik5fw9hF0vE1Pv79mQ4++OCm2y9fvjy6dXt2rU18u//+7/9ujFW9BqsVNZd6u266Ze42z6bbfcS+853vNO3rr83q9fHT69fstJ8fu/322xtj9nk8ZuWwNNbHRrv7OOSQQ5q2d8rb7RqsXseAOvFoRHI+8YlPNP3CnDx5cvGSoL1XkL2j+6RJk5rG//3f/93fxaiXGu2M13PPPVe8PNTpF/Kv/MqvNI194QtfaPvyTSetvoZdbG1P0L28w/hXv/rV4uxCuY+dmbJrf+zaM/vX/te//vWwdOnSUX/F5kvUn//5nxfvam7vP2V/UdgqV6nTWEnNpd6um1aZq8yzaXUfxubOzqDaY86u+dm2bVu47rrrmva1fwDEen38tPuaXqf9/Nif/umfFj9n+3n/2Z/9WdPYzTff3LjdWB8b7e7DXqqNHwPt8lqRs784jLW7z25jQJ14NCJJVrK6/V+Edmai3ZsL/ud//ueo/W1p9f45sVNOOWXUeKv9uvG3bbf82q/9Wtv/I8/mwF+30mrx4vdUipdW75MU6zQWU3Opt+vE37bd0mme/b7ttvvFyoK9t1es18dPp7FYp/38WKufry32H17HxvrY6DTW7TFgY63+weT363UMqBOPRiTLXvaza7L+6q/+qnhpx3752kdbt/ckevrpp/1NmpTv9GwXzNqZBntX+G4X8tqF4Oecc07xTuP2LtPt9uvGfw17MrZCaGdu7CyNPenZk7N9vU7sIv93vetdxbtz//iP/3iRyb6Xfffdt3i39scee8zfpDiDY+8PZPuV73L94Q9/uJjPOJO9VBTzmTtRchn1du34zMo8+/soWRbLNGXKlOK/bLLCb4u9PG0l1s7IeL0+ftp9Ta/Tfn7MHtv2c7Z3SLc5+J3f+Z3irGB8MXlpLI+NTvdh7IygvWu7fd3y3fEt6zHHHFOMtdLpPjuNAXXi0Qhk4pprrml6IrL/7gUAMDYoWMCAsfdvsovI7QyMXTdkZ/quvPLK4k0Y44LV6nokAEB/ULCAAeNfMvGLvcz1yU9+0t8MANBHFCxgwNh1LCeffHL4i7/4i8a1a3ZN0t/+7d8W17TZX9gBAMYWBQsAAKDPKFgAAAB9RsECAADoMwoWAABAn1GwAAAA+oyCBQAA0GcULAAAgD6jYAEAAPQZBQsAAKDPKFgAAAB9NtAFa2RkpGl90aJF4Zxzzklyee973ztqWyoL2bSFbPqScj6yaQvZ9CXlfDllW7p0aVOn6GagC9ZXvvKVpvV3vvOdTesp8VlTQjYN2XQp5yObhmy6lPPllM1KVhX7+A2DxE+utdlUffe73/WbkkE2Ddl0Kecjm4ZsupTz5ZRtwhasSZMmNZZWuo234gtW1ckBAAAwVTtEMgWr1K1AdRuP+YLFGSwN2TRk06Wcj2wasulSzpdTNgpWxBcsrsHSkE1DNl3K+cimIZsu5Xw5ZaNgRfzkcgZLQzYN2XQp5yObhmy6lPPllI2CFfEFq+rkAAAAmKodYiALlr3/lZWroaGhpu3z5s0rtpet1j6msl4u7cbrXF+5cmXH8TrXh4eHO47XuW7z1mm8zvVyaTde93q5tBuvc53jQVvneNDXy6XdeJ3rOR0PFKyITU6Ma7A0ZNOQTZdyPrJpyKZLOV9O2ShYET+5XIOlIZuGbLqU85FNQzZdyvlyyjZhC1b5HlfxUmW8FV+wqk4OAACAqdohkilYY8EXLM5gacimIZsu5Xxk05BNl3K+nLJRsCK+YHENloZsGrLpUs5HNg3ZdCnnyykbBSviJ5czWBqyacimSzkf2TRk06WcL6dsFKyIL1hVJwcAAMBU7RBZFSzOYGnIpiGbLuV8ZNOQTZdyvpyyUbAivmBxDZaGbBqy6VLORzYN2XQp58spGwUr4ieXM1gasmnIpks5H9k0ZNOlnC+nbBSsiC9YVScHAADAVO0QWRUszmBpyKYhmy7lfGTTkE2Xcr6cslGwIr5gcQ2WhmwasulSzkc2Ddl0KefLKRsFK+InlzNYGrJpyKZLOR/ZNGTTpZwvp2wUrIgvWFUnBwAAwFTtEFkVLM5gacimIZsu5Xxk05BNl3K+nLJRsCK+YHENloZsGrLpUs5HNg3ZdCnnyykbBSviJ5czWBqyacimSzkf2TRk06WcL6dsFKyIL1hVJwcAAMBU7RBZFSzOYGnIpiGbLuV8ZNOQTZdyvpyyTdiCNWnSpMbSyq5du8Jll10WZsyYUSxXXHFFsa0TX7C4BktDNg3ZdCnnI5uGbLqU8+WUbcIWrFK7gnX77beH4447Lqxfv75Y7PM77rjD79bETy5nsDRk05BNl3I+smnIpks5X07ZBrZgzZ8/P6xataqxbp8vWLAg2mM0X7CqTg4AAICp2iEmTMGaNm1a2Lx5c2N906ZNYfr06dEeo/mCxRksDdk0ZNOlnI9sGrLpUs6XU7aBLViTJ08OO3fubKzb51OmTIn22GNkZKQoV0NDQ03b58yZU2wvJ90+prLuP/rxOteHh4c7jte5fu2113Ycr3Pd5q3TeJ3r/qMfr3vdf/Tjda5zPGjrHA/6uv/ox+tcz+l4GNiCxRms+pBNQzZdyvnIpiGbLuV8OWUb2ILFNVgAAKAuVTvEhClYt912G39FWBOyacimSzkf2TRk06WcL6dsE7Zgxe+D1er9sMr3wbKXBW25/PLLeR+scUI2Ddl0Kecjm4ZsupTz5ZRtwhasseAnlzNYGrJpyKZLOR/ZNGTTpZwvp2wUrIgvWFUnBwAAwFTtEFkVLM5gacimIZsu5Xxk05BNl3K+nLJRsCK+YHENloZsGrLpUs5HNg3ZdCnnyykbBSviJ5czWBqyacimSzkf2TRk06WcL6dsFKyIL1hVJwcAAMBU7RBZFSzOYGnIpiGbLuV8ZNOQTZdyvpyyUbAivmBxDZaGbBqy6VLORzYN2XQp58spGwUr4ieXM1gasmnIpks5H9k0ZNOlnC+nbBSsiC9YVScHAADAVO0QWRUszmBpyKYhmy7lfGTTkE2Xcr6cslGwIr5gcQ2WhmwasulSzkc2Ddl0KefLKRsFK+InlzNYGrJpyKZLOR/ZNGTTpZwvp2wUrIgvWFUnBwAAwFTtEFkVLM5gacimIZsu5Xxk05BNl3K+nLJRsCK+YHENloZsGrLpUs5HNg3ZdCnnyynbwBasV155JVxwwQVhxowZYebMmeGaa67xu4ziJ5czWBqyacimSzkf2TRk06WcL6dsA1uwLrzwwnDuueeGTZs2hZdffrn4Ru+8806/WxNfsKpODgAAgKnaISZMwTrooIOKclWyknXiiSdGe4zmCxZnsDRk05BNl3I+smnIpks5X07ZsilY9vn06dOjPUbzBYtrsDRk05BNl3I+smnIpks5X07ZBrZg2fVXS5cuLYqVLeedd17Yd999/W6FkZGRYmKHhoaats+bN6/YXrZa+5jKerm0G69zfeXKlR3H61wfHh7uOF7nus1bp/E618ul3Xjd6+XSbrzOdY4HbZ3jQV8vl3bjda7ndDwMbMHasmVLUarsIvdDDjkk3HDDDeHQQw/1uzWxyYlVnRwAAABTtUNMmILlWTO1wtWJL1hcg6Uhm4ZsupTzkU1DNl3K+XLKNrAFy14efOaZZ4ozWV/84hfD7Nmzw1NPPeV3a+ILFtdgacimIZsu5Xxk05BNl3K+nLINbMH6whe+EI444ogwderUsHjx4rBmzRq/yyh+cjmDpSGbhmy6lPORTUM2Xcr5cso2sAVL4QtW1ckBAAAwVTtEVgWLM1gasmnIpks5H9k0ZNOlnC+nbBSsiC9YXIOlIZuGbLqU85FNQzZdyvlyykbBivjJ5QyWhmwasulSzkc2Ddl0KefLKRsFK+ILVtXJAQAAMFU7RFYFizNYGrJpyKZLOR/ZNGTTpZwvp2wUrIgvWFyDpSGbhmy6lPORTUM2Xcr5cspGwYr4yeUMloZsGrLpUs5HNg3ZdCnnyykbBSviC1bVyQEAADBVO0RWBYszWBqyacimSzkf2TRk06WcL6dsFKyIL1hcg6Uhm4ZsupTzkU1DNl3K+XLKRsGK+MnlDJaGbBqy6VLORzYN2XQp58spGwUr4gtW1ckBAAAwVTtEVgWLM1gasmnIpks5H9k0ZNOlnC+nbBSsiC9YXIOlIZuGbLqU85FNQzZdyvlyykbBivjJ5QyWhmwasulSzkc2Ddl0KefLKdvAFqz169eHM844I0yfPr1Y7HPb1okvWFUnBwAAwFTtEBOmYM2fPz8sX748vPLKK8Vy5ZVXFts68QWLM1gasmnIpks5H9k0ZNOlnC+nbANbsKZOnRq2bt3aWLfPbVsnvmBxDZaGbBqy6VLORzYN2XQp58sp28AWrPe///3h6quvDq+++mpxBuuqq64qtnXiJ5czWBqyacimSzkf2TRk06WcL6dsA1uwXnzxxXD44YeHSZMmFYt9vnHjRr9bYWRkpChXQ0NDTdutYNn2ctLtI+uss84666yzznq39YEtWIsWLSquu4qvwbJtndjkxDiDpSGbhmy6lPORTUM2Xcr5cso2sAWLa7DqQzYN2XQp5yObhmy6lPPllG1gC5b9xaBddxWfwVqwYIHfrYmfXM5gacimIZsu5Xxk05BNl3K+nLINbMF6+umnw/ve975w4IEHFstpp50Wnn32Wb9bE1+wqk4OAACAqdohJkzBUviCxRksDdk0ZNOlnI9sGrLpUs6XUzYKVsQXLK7B0pBNQzZdyvnIpiGbLuV8OWWjYEX85HIGS0M2Ddl0Kecjm4ZsupTz5ZSNghXxBavq5AAAAJiqHSKrgsUZLA3ZNGTTpZyPbBqy6VLOl1M2ClbEFyyuwdKQTUM2Xcr5yKYhmy7lfDllo2BF/ORyBktDNg3ZdCnnI5uGbLqU8+WUjYIV8QWr6uQAAACYqh0iq4LFGSwN2TRk06Wcj2wasulSzpdTNgpWxBcsrsHSkE1DNl3K+cimIZsu5Xw5ZaNgRfzkcgZLQzYN2XQp5yObhmy6lPPllI2CFfEFq+rkAAAAmKodIquCxRksDdk0ZNOlnI9sGrLpUs6XUzYKVsQXLK7B0pBNQzZdyvnIpiGbLuV8OWWjYEX85HIGS0M2Ddl0Kecjm4ZsupTz5ZSNghXxBavq5AAAAJiqHWLCFKxJkyaNWqZNm+Z3a+ILFmewNGTTkE2Xcj6yacimSzlfTtkGtmB59957b/jkJz/pNzfxBYtrsDRk05BNl3I+smnIpks5X07ZsilYxx9/fHjxxRf95iZ+cjmDpSGbhmy6lPORTUM2Xcr5csqWRcFasWJFuOiii/zmUXzBqjo5AAAApmqHmJAFy85erVu3zm9uGBkZKcrV0NBQ0/Z58+YV28tWax9TWS+XduN1rq9cubLjeJ3rw8PDHcfrXLd56zRe53q5tBuve71c2o3Xuc7xoK1zPOjr5dJuvM71nI6HgS9Yq1atCkuWLPGbW7LJiXENloZsGrLpUs5HNg3ZdCnnyynbwBes+fPnh4cffthvbslPLtdgacimIZsu5Xxk05BNl3K+nLINdMH6n//5n6Jg9coXrKqTAwAAYKp2iAlVsBYuXBjuv/9+v7ktX7A4g6Uhm4ZsupTzkU1DNl3K+XLKNtAFqypfsLgGS0M2Ddl0Kecjm4ZsupTz5ZSNghXxk8sZLA3ZNGTTpZyPbBqy6VLOl1M2ClbEF6yqkwMAAGCqdoisChZnsDRk05BNl3I+smnIpks5X07ZKFgRX7C4BktDNg3ZdCnnI5uGbLqU8+WUjYIV8ZPLGSwN2TRk06Wcj2wasulSzpdTNgpWxBesqpMDAABgqnaIrAoWZ7A0ZNOQTZdyPrJpyKZLOV9O2ShYEV+wuAZLQzYN2XQp5yObhmy6lPPllI2CFfGTyxksDdk0ZNOlnI9sGrLpUs6XUzYKVsQXrKqTAwAAYKp2iL4UrEmTJvlNDZ3GxpovWJzB0pBNQzZdyvnIpiGbLuV8OWVLqmCtW7eu7dh48AWLa7A0ZNOQTZdyPrJpyKZLOV9O2ca1YFl56rbMmjXL32zc+MnlDJaGbBqy6VLORzYN2XQp58spWzIFa/LkyUW5uuuuu/zNxo0vWFUnBwAAwFTtEHtVsEpWqFLkCxZnsDRk05BNl3I+smnIpks5X07ZailY42Xt2rVh8eLF4YADDghz584Nd999t9+liS9YXIOlIZuGbLqU85FNQzZdyvlyylZLwVq/fn046aSTwv777z/qpcJ+nd16+umnw+zZs4tStWXLlrBhw4Zw3nnn+d2a+MnlDJaGbBqy6VLORzYN2XQp58spWy0Fa8mSJaNKVb8LlpWpW2+91W/uyBesqpMDAABgqnaIvhSsGTNmhOuvvz5s27Yt7Nq1yw/3xSGHHBI+9alPFRfO29e74IILwiuvvOJ3a+ILFmewNGTTkE2Xcj6yacimSzlfTtlqKVjTp08vytVYmjJlSjj//PPDpk2biuXcc88NF154od+tMDIyUpSroaGhpu1z5swJ937pS+GlG24I4e67w3e/851iv/KHYB/rWvcf/Xid68PDwx3H61y/9tprO47XuW7z1mm8znX/0Y/Xve4/+vE61zketHWOB33df/Tjda7ndDzUUrDmz58fnnjiCb+5r6ZNm1YUq5J9PnPmzGiP0WxyYsUZrM99LoQjjwzhqKNCWLGiabxO5Q8xRWTTkE2Xcj6yacimSzlfTtlqKVhWZI477riwevXqsHPnTj/cFyeeeOKognXwwQdHe4zmC1YxObbNytXRR4fwwANN4wAAAK3UUrD8Re1+6Yc777wzLF26tOklwosuusjv1sQXrMY1WN/4RggPPtg0Vrd+N+1+IpuGbLqU85FNQzZdyvlyyjawBctcffXVxcuC6kXuvA+WhmwasulSzkc2Ddl0KefLKVstBStVfnL5K0IN2TRk06Wcj2wasulSzpdTNgpWxBesqpMDAABgqnaIvhQs/5KgX+riCxZnsDRk05BNl3I+smnIpks5X07ZKFgRX7C4BktDNg3ZdCnnI5uGbLqU8+WUrZaC5dlbNdhbNthbN9x7771+eNz4yeUMloZsGrLpUs5HNg3ZdCnnyylbEgWrtHbt2rBw4UK/edz4glV1cgAAAEzVDjGmBWvr1q3Ff6NTF1+wOIOlIZuGbLqU85FNQzZdyvlyypZMwdq+fXu48cYbw0EHHeSHxo0vWFyDpSGbhmy6lPORTUM2Xcr5cspWS8GyC9knT55c/IfMttjn5QXuZ555pt993PjJ5QyWhmwasulSzkc2Ddl0KefLKVttBcsv++23XzjppJPCc88953cfN75gVZ0cAAAAU7VD9KVgpcoXLM5gacimIZsu5Xxk05BNl3K+nLJRsCK+YHENloZsGrLpUs5HNg3ZdCnnyylbbQXrm9/8ZjjxxBPD1KlTi8U+t2118pPLGSwN2TRk06Wcj2wasulSzpdTtloK1je+8Y2mC9vLxbbVWbJ8wao6OQAAAKZqh+hLwZo/f35YsGBBeOSRR8K2bduK9796+OGHG9vr4gsWZ7A0ZNOQTZdyPrJpyKZLOV9O2WopWPaS4IYNG/zmYpuN1cUXLK7B0pBNQzZdyvnIpiGbLuV8OWVLqmA9//zzfStY/uVHW7rxk8sZLA3ZNGTTpZyPbBqy6VLOl1O2WgqWXdAev0Roi31uLxHaWD/0Uqg8X7CqTg4AAICp2iH6UrDsQvaxvsi9HwWLM1gasmnIpks5H9k0ZNOlnC+nbLUULGNFys5ilW/TYJ/3q1wZK1gzZ84s7vuYY44Jt9xyS3jzzTf9bk18weIaLA3ZNGTTpZyPbBqy6VLOl1O22grWeHn99dfDY489VhS4Sy+91A838ZPLGSwN2TRk06Wcj2wasulSzpdTtoEvWCW7qH769Ol+c2FkZKQoV0NDQ03brWDZ9nLS7SPrrLPOOuuss856t/VxLVinnXZaOOWUU/zmhpNPPjksWbLEb+6LF154IRx66KF+cxObnBhnsDRk05BNl3I+smnIpks5X07ZxrVgzZ49O9x3331+c8OXv/zlcMQRR/jNEitq9tLg9u3bw7p168KiRYvCxz72Mb9bE1+wuAZLQzYN2XQp5yObhmy6lPPllG1cC5ZdcP7cc8/5zQ3PPvts+Od//me/WbJixYpw/PHHF19z7ty5Yfny5WHHjh1+tyZ+cjmDpSGbhmy6lPORTUM2Xcr5cso2rgVr3333DTt37vSbG+yC9P32289vHje+YFWdHAAAAFO1Q+xVwZo1a1Z4+umn/eYGG7N96uILFmewNGTTkE2Xcj6yacimSzlfTtnGtWCdffbZ4eKLL/abG2zM9qmLL1hcg6Uhm4ZsupTzkU1DNl3K+XLKNq4Fy95I1N4A1C5Af/jhh8OWLVuKxT63bTbWzzcbrcpPLmewNGTTkE2Xcj6yacimSzlfTtnGtWAZ+0s+/1/klMvHP/5xv/u48gWr6uQAAACYqh1irwuWueuuuxp/4WfLe97znmJb3XzB4gyWhmwasulSzkc2Ddl0KefLKVstBStVvmBxDZaGbBqy6VLORzYN2XQp58spGwUr4ieXM1gasmnIpks5H9k0ZNOlnC+nbBSsiC9YVScHAADAVO0QWRUszmBpyKYhmy7lfGTTkE2Xcr6cslGwIr5gcQ2WhmwasulSzkc2Ddl0KefLKRsFK+InlzNYGrJpyKZLOR/ZNGTTpZwvp2wUrIgvWFUnBwAAwFTtEFkVLM5gacimIZsu5Xxk05BNl3K+nLJRsCK+YHENloZsGrLpUs5HNg3ZdCnnyykbBSviJ5czWBqyacimSzkf2TRk06WcL6dsWRSshQsXFv/XYTe+YFWdHAAAAFO1Q0y4gvX5z38+zJ8/XypYnMHSkE1DNl3K+cimIZsu5Xw5ZRvogrVly5Ywe/bs8NRTT0kFi2uwNGTTkE2Xcj6yacimSzlfTtkGumAtW7YsDA0NFZ8rBYszWBqyacimSzkf2TRk06WcL6dsA1uwHn300eKlwV27dhXrSsGqOjkAAACmaoeYMAXLytWTTz7ZWO9UsEZGRopyVZ7tKs2bN6/YXrZa+5jKerm0G69zfeXKlR3H61wfHh7uOF7nus1bp/E618ul3Xjd6+XSbrzOdY4HbZ3jQV8vl3bjda7ndDwMbMGyQtVq6cQmJ8Y1WBqyacimSzkf2TRk06WcL6dsA1uwvG7lyvjJ5RosDdk0ZNOlnI9sGrLpUs6XUzYKVsQXrKqTAwAAYKp2iAlbsHrhCxZnsDRk05BNl3I+smnIpks5X07ZKFgRX7C4BktDNg3ZdCnnI5uGbLqU8+WUjYIV8ZPLGSwN2TRk06Wcj2wasulSzpdTNgpWxBesqpMDAABgqnaIrAoWZ7A0ZNOQTZdyPrJpyKZLOV9O2ShYEV+wuAZLQzYN2XQp5yObhmy6lPPllI2CFfGTyxksDdk0ZNOlnI9sGrLpUs6XUzYKVsQXrKqTAwAAYKp2iKwKFmewNGTTkE2Xcj6yacimSzlfTtkoWBFfsLgGS0M2Ddl0Kecjm4ZsupTz5ZSNghXxk8sZLA3ZNGTTpZyPbBqy6VLOl1M2ClbEF6yqkwMAAGCqdoisChZnsDRk05BNl3I+smnIpks5X07ZKFgRX7C4BktDNg3ZdCnnI5uGbLqU8+WUjYIV8ZPLGSwN2TRk06Wcj2wasulSzpdTNgpWxBesqpMDAABgqnaICVOwvvWtb4VTTjklTJs2LcyaNSt84AMfCC+//LLfrYkvWJzB0pBNQzZdyvnIpiGbLuV8OWUb2IJ18sknh/vuuy9s3LgxbN26NVx33XXFtk58weIaLA3ZNGTTpZyPbBqy6VLOl1O2gS1Y3rZt28LUqVP95iZ+cjmDpSGbhmy6lPORTUM2Xcr5csqWRcF67bXXwo033hhOP/10P9TEF6yqkwMAAGCqdogJV7AmTZpULAcffHB45pln/HATX7A4g6Uhm4ZsupTzkU1DNl3K+XLKNvAFy9g1WNdcc01YuHChHyqMjIwU5WpoaKhp+5w5c4rt5aTbx1TW/Uc/Xuf68PBwx/E616+99tqO43Wu27x1Gq9z3X/043Wv+49+vM51jgdtneNBX/cf/Xid6zkdD1kULGMl64ADDvCbm9jkxDiDpSGbhmy6lPORTUM2Xcr5cso2sAXr7LPPDmvWrAk7duwIGzZsCB/96Ee5BgsAAIyLqh1iwhSsFStWhOOPP774y8HZs2eHZcuWhS1btvjdmviCxRksDdk0ZNOlnI9sGrLpUs6XU7aBLVgKX7B4HywN2TRk06Wcj2wasulSzpdTNgpWxE8uZ7A0ZNOQTZdyPrJpyKZLOV9O2ShYEV+wqk4OAACAqdohsipYnMHSkE1DNl3K+cimIZsu5Xw5ZaNgRXzB4hosDdk0ZNOlnI9sGrLpUs6XUzYKVsRPLmewNGTTkE2Xcj6yacimSzlfTtkoWBFfsKpODgAAgKnaIbIqWJzB0pBNQzZdyvnIpiGbLuV8OWWjYEV8weIaLA3ZNGTTpZyPbBqy6VLOl1M2ClbETy5nsDRk05BNl3I+smnIpks5X07ZKFgRX7CqTg4AAICp2iGyKlicwdKQTUM2Xcr5yKYhmy7lfDllo2BFfMHiGiwN2TRk06Wcj2wasulSzpdTNgpWxE8uZ7A0ZNOQTZdyPrJpyKZLOV9O2ShYEV+wqk4OAACAqdohsipYnMHSkE1DNl3K+cimIZsu5Xw5ZaNgRXzB4hosDdk0ZNOlnI9sGrLpUs6XU7aBLVgPPPBAOPXUU8O0adPCrFmzwsUXXxy+973v+d2a+MnlDJaGbBqy6VLORzYN2XQp58sp28AWrIULF4YVK1aEzZs3h02bNoVly5aF008/3e/WxBesqpMDAABgqnaICVOwvK1btxZnszrxBYszWBqyacimSzkf2TRk06WcL6ds2RSs+++/vzir1YkvWF2vwXrjDb9lt3bb+8hnrWwMM+51tjFENk3K2UzK+cimIZsu5Xw5ZcuiYK1ZsyYcdthh4fHHH/dDhZGRkWJih4aGmrbPmzev2F62WvvYWH/ggbBrzpyw/ZhjwpP/+7+N8f/7xCdCmD07hEWLwrq1a9vffi/Xy6XdeKf157/whRDmzg1vHHtsWPG5z40a39v1lStXdhyvc314eLjjeJ3rNm+dxutcL5d243Wvl0u78TrXOR60dY4Hfb1c2o3XuZ7T8TDwBcvKk5Wrhx56yA+NYpMT6zg5l1wS3rrjEI4+uihbDXadl20/8sgQnnlmz/aUlCXQsn/zm34UAADspY4dooUJVbC+9KUvFX9BuHr1aj/Uki9YHa/BWrs2hBNOCOFf/zWEHTv2bP/Wt0J417tC+OAHQ9i1a8/2PitbssRuO39+CGedFcL27X50r+1VtjFGNk3K2UzK+cimIZsu5Xw5ZRvYgnXTTTeF2bNnh3Xr1vmhtnzB6noNVo181pSQTUM2Xcr5yKYhmy7lfDllG9iCNWnSpJbLtm3b/K4NfnI7nsGqWb+bdj+RTUM2Xcr5yKYhmy7lfDllG9iCpfAFq+rkAAAAmKodIquCxRksDdk0ZNOlnI9sGrLpUs6XUzYKVsQXLK7B0pBNQzZdyvnIpiGbLuV8OWWjYEX85HIGS0M2Ddl0Kecjm4ZsupTz5ZSNghXxBavq5AAAAJiqHSKrgsUZLA3ZNGTTpZyPbBqy6VLOl1M2ClbEFyyuwdKQTUM2Xcr5yKYhmy7lfDllo2BF/ORyBktDNg3ZdCnnI5uGbLqU8+WUjYIV8QWr6uQAAACYqh0iq4LFGSwN2TRk06Wcj2wasulSzpdTNgpWxBcsrsHSkE1DNl3K+cimIZsu5Xw5ZaNgRfzkcgZLQzYN2XQp5yObhmy6lPPllI2CFfEFq+rkAAAAmKodIquCxRksDdk0ZNOlnI9sGrLpUs6XUzYKVsQXLK7B0pBNQzZdyvnIpiGbLuV8OWWjYEX85HIGS0M2Ddl0Kecjm4ZsupTz5ZRtYAvWpEmTGkuvfMGqOjkAAACmaoeYMAWrtDcFizNYGrJpyKZLOR/ZNGTTpZwvp2wUrIgvWFyDpSGbhmy6lPORTUM2Xcr5cspGwYr4yeUMloZsGrLpUs5HNg3ZdCnnyykbBestIyMjRbkaGhpq2m4Fy7aXk24f+7Z+003hzbe/PTx50UW715cvL9a3zJ9ffAx3371n/yeeCOH888Mb73xnePX444uP4ZRTwhv/8i9h5K3MLe+/h/X1X/5y2PGOd4Ttp54awo4do8ZrXX/xxfD6e94Tts2bF55+4IHG+P985jPhjWOPDeG008KTq1e3v/0Ar7981VV2ejVsvvTSluOsp7t+3xe/GF5767Eb3noMP3fPPaPGWd/79Vfe+p1qx8fGT3+65TjrNay/8UbYduaZ4fW3ntue/9znRo8P6DoFK2KTExvTM1hHHhnCYYeFcMQRIezcGcLs2bvXy+Xd796z77p1e/Y//PDmjx/84J79qvrQh3bfx9FHh/Dtb/tRWfkA2yt33LF7bmy5/fY92y+/fPdcHXVUCCtX7tneo75kGyM9Z7MCbj+3OXNC2LXLj46JnrPVJOV8Tdne+kdB8di1n99b/2iq24SZt169+uru48Lm961/oI0VKds4Si5f9BxW/IM+Uf2eNwpWxBesMb0Ga/ny3b8ELrts9/qyZbuLw4IFu7ffcsuefa2ALV68u1S9613FLxA781SUj/9/dkdit7X7sK+5bZsflfl5lDz7bAjHHFP8SzQ888ye7Y8+uvtAtQK6efOe7T3qS7Yx0nO2a6/d/Rj52Mf8yJjpOVtNUs7XlG379hBOOml3Cfj61/dsr8mEmbcqrLja79LPftaP9I2cbZwkl+/11xvPYauvuMKPJqPf80bBivjJHdMzWHup3027n8imIZsu5Xxk05BNl3K+nLINbMGK3wer1/fD8gWr6uQAAACYqh1iwhQshS9YnMHSkE1DNl3K+cimIZsu5Xw5ZaNgRXzBGtNrsPaSz5oSsmnIpks5H9k0ZNOlnC+nbBSsiJ9czmBpyKYhmy7lfGTTkE2Xcr6cslGwIr5gVZ0cAAAAU7VDZFWwOIOlIZuGbLqU85FNQzZdyvlyykbBiviCxTVYGrJpyKZLOR/ZNGTTpZwvp2wUrIifXM5gacimIZsu5Xxk05BNl3K+nLJRsCK+YFWdHAAAAFO1Q2RVsDiDpSGbhmy6lPORTUM2Xcr5cspGwYr4gsU1WBqyacimSzkf2TRk06WcL6dsFKyIn1zOYGnIpiGbLuV8ZNOQTZdyvpyyUbAivmBVnRwAAABTtUNkVbA4g6Uhm4ZsupTzkU1DNl3K+XLKRsGK+ILFNVgasmnIpks5H9k0ZNOlnC+nbBSsiJ9czmBpyKYhmy7lfGTTkE2Xcr6cslGwIr5gVZ0cAAAAU7VDTJiCtWvXrnDZZZeFGTNmFMsVV1xRbOvEFyzOYGnIpiGbLuV8ZNOQTZdyvpyyDWzBuv3228Nxxx0X1q9fXyz2+R133OF3a+ILFtdgacimIZsu5Xxk05BNl3K+nLINbMGaP39+WLVqVWPdPl+wYEG0x2h+cjmDpSGbhmy6lPORTUM2Xcr5cso2sAVr2rRpYfPmzY31TZs2henTp0d7jOYLVtXJAQAAMFU7xIQpWJMnTw47d+5srNvnU6ZMifbYY2RkpChXQ0NDTdvnzZtXbC9brX1MZb1c2o3Xub5y5cqO43WuDw8Pdxyvc93mrdN4nevl0m687vVyaTde5zrHg7bO8aCvl0u78TrXczoeBrZg9eMMFtdgacimIZsu5Xxk05BNl3K+nLINbMHiGqz6kE1DNl3K+cimIZsu5Xw5ZRvYgnXbbbft9V8RVp0cAAAAU7VDTJiCVb4Plr0saMvll1/O+2CNE7JpyKZLOR/ZNGTTpZwvp2wDW7AUvmBxDZaGbBqy6VLORzYN2XQp58spGwUr4ieXM1gasmnIpks5H9k0ZNOlnC+nbBSsiC9YVScHAADAVO0QWRUszmBpyKYhmy7lfGTTkE2Xcr6cslGwIg8++GDT+tKlS4sJYmFhYWFhYWGpsliHqGKgCxYAAEAdKFgAAAB9RsECAADos6wKlr0bvF34nuJi/zG135bKQjZtIZu+pJyPbNpCNn1JOV9O2fx13d1kVbBsglJFNg3ZNClnMynnI5uGbLqU85GtvawKVtX2OZ7IpiGbJuVsJuV8ZNOQTZdyPrK1l1XBAgAAGA8ULAAAgD6jYAEAAPTZwBesXbt2hcsuuyzMmDGjWK644opiWx0eeOCBcOqpp4Zp06aFWbNmhYsvvjh873vfa4ynknXhwoVh0qRJTdtSyLZ27dqwePHicMABB4S5c+eGu+++uzFWZ77169eHM844I0yfPr1Y7HPbVhrPbPZzK5dWumXpNr43umWr8/joli023sdHL9nqPDa65avz+Njbx1S38b3RLVu38Tqzxcb7eOglW53HQ2zgC9btt98ejjvuuOKAtsU+v+OOO/xu48IeiCtWrAibN28OmzZtCsuWLQunn356YzyFrJ///OfD/PnzRx0wdWd7+umnw+zZs4sDZcuWLWHDhg3hvPPOa4zXmc/ma/ny5eGVV14pliuvvLLYVqojm//5lbpl6TbeD+2ypXB8tMtWqvP48F+zlMqx0S5fncfH3j6muo3vjW7Zuo3Xma1Ux/HQLVsqx4MZ+IJlP/xVq1Y11u3zBQsWRHvUZ+vWrUULL9Wd1R6M9sB86qmnRh0wdWezA+TWW2/1mxvqzDd16tTiZ1myz21bqY5s/udX6pal23g/tMvm1XF8dMpW9/Hhv2YplWOjXb6Ujo+qj6lu4/3ks3l+vO5sdR8PJZ8tlePBDHzBsom3pluyxmunqVNw//33F228VHdW+5eAvTGb8QdM3dkOOeSQ8KlPfao4JWyndS+44ILiX8OlOvO9//3vD1dffXV49dVXi0xXXXVVsa1URzb/8yt1y9JtvB/aZfPqOD46Zav7+PBfs5TKsdEuX0rHR9XHVLfxfvLZPD9ed7a6j4eSz5bK8WAGvmBNnjw57Ny5s7Fun0+ZMiXaox5r1qwJhx12WHj88ccb2+rM+uijjxbNvnwt2h8wdWYz9rXOP//84mCw5dxzzw0XXnhhY7zOfC+++GI4/PDDizmzxT7fuHFjY7yObP7nV+qWpdt4P7TLFqvr+GiXLYXjw3/NUirHRrt8qRwfymOq23i/tMoWazVeZ7YUjgfTKlsqx4MZ+II1nm21VyMjI8WD4qGHHmraXmdWO1iefPLJxro/YOrMZuzr29cs2eczZ85sGq8r36JFi4rrSuJrTGxbqY5s/udX6pal23g/tMtWqvP4aJcthePDf81SKsdGu3wpHB/qY6rbeD+0y1ZqN15nthSOh3bZUjkezMAXrPF8vbUXX/rSl4pTl6tXr/ZDtWYt/3Xpl1Kd2cyJJ5446qA5+OCDG+t15kvpGpOS/4VX6pal23g/tMtm6j4+2mXzx0Udx0e7bKkcG+3y1X187M1jqtv43uqUzXQarzObPw7G+3jolC2V48EMfMGy/+B5vP5ioJubbrqpuChw3bp1fqiQUlb/y7LubHfeeWdYunRpcbDYYqd9L7roosZ4nfnsgLXrSuJ/occHbB3Z/M+v1C1Lt/F+aJctheOjXTbP71dntlSOjXb56jw+9vYx1W18b3TL1m28zmye/9nXmS2V48EMfMEq3/PCTgHacvnll4/Ze15049t+uWzbtq0YTy1rLIVsdqGsneptdeFinfnsz4Lf9773hQMPPLBYTjvttPDss882xsczm39sVf05dhvfGz6Xz+bHymU8jg//NX02z4/Xna3OY8Nn8/nqPD58rnLp9THVbXxv+Ew+m9/ux+vM5tlYrO5sdR4PsYEvWAAAAOONggUAANBnFCwAAIA+o2ABAAD0GQULAACgzyhYAAAAfUbBAgAA6DMKFgAAQJ9RsAAg7HkDQwDoBwoWgAnH/nsLK0OPPPKIHyp8+9vfLsZtv15RsAD0EwULwIRz6623FmXI/huMVmy7jQ8PD/uhtihYAPqJggVgwrH/W2zq1KnhbW97W9iyZUvTmK3bdht/9dVXG9vtP4m1AjV58uRw6KGHhg996ENh69atjXFfsPx6p+12xmzRokVh2rRpxWL/wfGqVaua9gGQFwoWgAlp6dKlRdG5+eabm7Z/5jOfKbaff/75TduvvfbasG7durBjx45w5513FvtccskljXFfnMoy5vn9RkZGwr777hsWLlxY/CfGVvDKM2h33XVXdEsAOaFgAZiQrNhYiXnHO97RtN3WbfuDDz7YtD325ptvFvvMnj27sc0XJ/t8ypQpjfV4e7yfFStbf+KJJxrbNm3aVGw76qijGtsA5IWCBWBC2rVrVzjyyCOLIvPQQw8V2+yjrdv22HPPPRfOOeec4qVBOytVlqT4DJUvTr0WLHspstzml1a3B5AHChaACeuGG24oioy9XGjOO++8Yv3GG29s2q88y/TZz342vP7662Hnzp2jilKrdf8SYavblQXLzloBQImCBWDC2rhxY3H90/777x+eeuqp4qOtv/TSS037HXDAAUUJ2r59e7G+du3aUUXJr++3335NtzGrV68etd973/veYv3ee+9tbAMAChaACW3JkiVFwXn7299efLR174QTTijG7rnnnuJM0+LFi0cVJb9envWys2Tbtm0rrrEq338r3u/hhx8uytgRRxwRHn300aKQPfnkk+G//uu/wrvf/e7GfgDyQsECMKGtWLGiUXpssXXP/nrQ3jrBznDZhe32/li+KPn19evXF2VtxowZ4cADDyxu/5WvfGXUfuaxxx4LZ511VjjooIOKsmXXgH3gAx8ozngByBMFCwAAoM8oWAAAAH1GwQIAAOgzChYAAECfUbAAAAD6jIIFAADQZxQsAACAPqNgAQAA9BkFCwAAoM8oWAAAAH1GwQIAAOgzChYAAECfUbCAPttnn31YWCbcAqC/OKqAPuPJChMNj1mg/ziqgD7jyQoTDY9ZoP84qoA+48kKEw2PWaD/OKqAPuPJChMNj1mg/ziqgD7jyQqlSZMm+U1J4jEL9B9HFdBnY/1ktXLlyvDOd74z7LfffsVHW6+ilyd928eWfffdN8yaNSucc8454fHHH/e7Ja+X76OX+TDKfr3epp1Wt2+1bW+N9WMWyBFHFdBnY/lktXbt2nDwwQeHFStWhK1bt4avfe1rxfoTTzzhd22rlyfocp+dO3eGZ555Jtxwww1h+vTp4f/+7//cnmnr5/fRy7x5ym1ie3v7Xo3lYxbIFUcV0Gdj+WRlZ2CGh4ebtt16663h3/7t3xrrrZ6Uy23lGZ1yaafV2I033hjOPPPMxvquXbvC9ddfH+bMmRNmzJgRLrroovDaa681xl9//fXw4Q9/uBg74ogjitzx/drnd9xxRzjssMPC5MmTi23d7rPbuNfL9xHv861vfSscd9xxYerUqeEd73hHuOeeexr7tJq3Vt+DH7fv277/gw46KFxyySVF2YvHvXJbp69Zsjn++Mc/Hg499NBwyCGHFJ/btnjfu+66q/he7Hs64YQTwne+853GeGksH7NArjiqgD7r6cnqraIQVqzYvdjnPbJisWHDhqZttm5P4KVOT9r+83Za7fPss8+GmTNnNtZvuummcMopp4T169eHLVu2hPPPPz984hOfaIxfddVV4bTTTgsbN24slsWLF4/KYUXHxkrd7rPbuNfL9xHvYy8j3nvvvWHHjh3hySefDOedd17L/eJt/nvw3+OiRYvCiy++WCz2+bXXXtty31bbuo1fffXVxX2+8MILxXLyyScX2+J9zzrrrPDcc88VRfS6664LCxYsaIyXenrMAqiEowros56erL761RCOOmr3Yp/3aP/99286Q2Fs/W1ve1tjvduTcqtxr9U+27dvL65lKr397W8PTz31VGP95ZdfDocffnhj3UqflZTSunXrRuV4/vnnG+um2312G/d6+T7ifWbPnh1uueWWUSXWtLqvVt+D/x7t+y5997vfDXPnzm0a9/ztvXibzXF8/3Z2yt//Sy+91Fi3793OZHk9PWYBVMJRBfRZT09W994bwpFH7l7s8x6N1Rks21Yu5bpnZ37seq+SPVFPmTKlWOzlsXIpWemLy6CdFfI57CW/WLf77Dbu9fJ9xPusWbOmOONjL+cd9Vb5XbVqVcv94m3+e/Dfo33fJft8b8twvM3ua2/uv9TTYxZAJRxVQJ/19GRlT8pf+crupcJLhO2uwbLtJXuCtTMVJTuDET+pdiokpVZPwnaB+Nlnn91YP/roo4uXntrp5QyW1+0+u417rb6G/z5a7WOlyf46065tKrWat1a39d9jfIbJPo/PMCk/q3i8lzNYXqttPT1mAVTCUQX02Vg+WdkZFjv7Yn89aH9FaCXA1uO3HrBrbOxaG7vmxq5VWrJkSdOTqu0fPym3Uu7/xhtvFGd8rJTYReX29Us333xzcf2P3ZeVhNWrVxdfq7R8+fKma7BOPfXUUeXD63af3ca9Xr6POIddT2VjdibI5tauySq1mrdW34P/Hu37Lq/BsuvQ4muklJ9VPG5z7K/BsmvfWu3badtYPmaBXHFUAX021k9W9hYN9ldh9j5Y9tHWY3YWw/5arPxLOPsrsvhJ1S4Ut7cqaPVEW7IxW+yluPL9o/xbQdhZHrteya6Lsq/17ne/uymLlZQPfehDjb8itK9rmUutvn63++w27vXyfcQ57rvvvnDssccW921/TfjAAw80xlrNW6vvwY+Xf0Vo8/CRj3yk6WVT5WcVf25z/LGPfaz4C0Jb7PP4JcNu+Upj/ZgFcsRRBfQZT1atWbGJrxVDOnjMAv3HUQX0GU9We1x66aXFdUX2l3b29gqd3lIB9eExC/QfRxXQZzxZ7WHXTNmbcNq1RPZyYXxBN9LBYxboP44qoM94ssJEw2MW6D+OKqDPeLLCRMNjFug/jiqgz3iywkTDYxboP44qoM/syYqFZaItAPqLowoAAKDP/h+Vk2tDeNot2wAAAABJRU5ErkJggg==&quot; WIDTH=&quot;600&quot; HEIGHT=&quot;400&quot; BORDER=&quot;0&quot; USEMAP=&quot;#chart&quot;>&lt;/IMG>&lt;/BODY>&lt;/HTML>"/></reports></statisticsmodel>
