# Supplementary material for: Large-scale deorphanization of Nematostella vectensis neuropeptide G protein-coupled receptors supports the independent expansion of bilaterian and cnidarian peptidergic systems
Source: eLife. 2024 May 10;12:RP90674. doi: 10.7554/eLife.90674 (PMC11087051; doi:10.7554/eLife.90674)
Supplement: Figure 6—source data 4. — In Gephi .gexf format, to be analyzed in Gephi. [file elife-90674-fig6-data4.txt › Workspace_2_statisticsmodelui_xml]

<?xml version='1.0' encoding='UTF-8'?><statisticsmodelui><!--Persistence from 'statisticsmodelui' (org.gephi.desktop.statistics.StatisticsUIPersistenceProvider)--><results><result class="org.gephi.ui.statistics.plugin.WeightedDegreeUI" value="8.248"/><result class="org.gephi.ui.statistics.plugin.ModularityUI" value="0.177"/></results></statisticsmodelui>
