# Supplementary material for: Large-scale deorphanization of Nematostella vectensis neuropeptide G protein-coupled receptors supports the independent expansion of bilaterian and cnidarian peptidergic systems
Source: eLife. 2024 May 10;12:RP90674. doi: 10.7554/eLife.90674 (PMC11087051; doi:10.7554/eLife.90674)
Supplement: Supplementary file 2. — The file contains a list of all N. vectensis proneuropeptide sequences identified in this study. Each precursor is provided with a list of alternative headers from the different resources, other studies that identified the same precursor, a list of peptides that were tested in this study, the receptors that were activated and cleavage site and signal peptides are indicated by different colors. [file elife-90674-supp2.zip]

Archive with 1 entries (1 files):
- Supplementary_file_2.odt
