# Supplementary material for: Large-scale deorphanization of Nematostella vectensis neuropeptide G protein-coupled receptors supports the independent expansion of bilaterian and cnidarian peptidergic systems
Source: eLife. 2024 May 10;12:RP90674. doi: 10.7554/eLife.90674 (PMC11087051; doi:10.7554/eLife.90674)
Supplement: Supplementary file 2. — The file contains a list of all N. vectensis proneuropeptide sequences identified in this study. Each precursor is provided with a list of alternative headers from the different resources, other studies that identified the same precursor, a list of peptides that were tested in this study, the receptors that were activated and cleavage site and signal peptides are indicated by different colors. [file elife-90674-supp2.zip › Supplementary_file_2.odt]

33 propeptides that encode 30 different peptide groups [FLRNamide, LRWamide1 & QITRFamide seem to have 2 different precursors (potential paralogs) that encode the same peptides]
66 peptides were tested


Blue: Signal peptide
purple: dibasic cleavage site
red: amidation and cleavage site
yellow: tested peptides
green: cysteine residues
Bold: detected by MS (Hayakawa et al. 2019)
Underlined: detected by MS (this study)


________________________________________________________________________________________________________________________________________________________________________
------------
GLWL peptide
------------
>Nvec EDO30284.p1
>NVE20692
MKSFIPTILALIAAMSSVMPVPIKQGNTKEIIEPGQRSQNGHCPPGLWLCKANTRLSRQNRHCPPGLWLCKANTRRRRQNGHCPPGLWLCKANTRLRRQNGHCPPGLWLCKANTRRRRQNGHCPPGLWLCKANTRLRRQNGHCPPGLWLCKANTRLRRQNGHCPPGLWLCKANTRLRRQNGHCPPGLWLCKANTRLIRQNGHCPPGLWLCKANTRLRRQNGHCPPGLWLCKANSRLRRQNEHCPPGLWLCKANSRLRRQNGHCPPGLWLCKANTRLRRQNGHCPPGLWLCKANTRLRRQNGHCPPGLWLCKANTRLRRQNGHCPPGLWLCKANSRLRRQNEHCPPGLWLCKANTRLRRQNGHCPPGLWLCKANTRLRRQNGHCPPGLWLCKANSRLRRQNGHCPPGLWLCKANTRLRRQNGHCPPGLWRCKANSRLRRQNGHCPPGLWLCKANSRLRRQNGHCPPGLWLCKANTRLRRQNRHCPPGLWLCKANTRLRRQNGHCPPGLWLCKTNTRLRRQNGHCPPGLWLCKANIEH*

>Nvec EDO42328.p1
MKSFIPTILALIAAMSSVMPVPVKQGNTKEIIEPGQRSQNGHCPPGLWLCKSNSRLRRQNGHCPPGLWLCKANTRQRRQNGHCPPGLWLCKANSRLRRQNGHCPPGLWLCKANTRLRRQNGHCPPGLWLCKANTRLRRQNGHCPPGLWLCKANTRLRRQNGHCPPGLWLCKANTRLRRQNGHCPPGLWLCKANTRLRRQNGHCPPGLWLCKANTRLRRQNGHCPPGLWLCKANTRLRRQNGHCPPGLWLCKANTRQRRQNGHCPPGLWLKLQKLEKSYKGQTNAKRRQNRKTIPISNTISHLRMKSFIPTILALIAAMSSVMPVPVKQGNTKEIIEPGQRSQNGHCPPGLWLCKANSRLRRQNGHCPPGLWLCKANTRLRRQNGHCPPGLWLCKANTRLRRQNGHCPPGLWLCKANTRLRRQNGHCLPWLWLCKANTRLKRQNGHCPPGLWLCKANTRLRRQNGHCPPGLWLCKANTRLRRQNGHCPPGLWLCKANSRLRRQNGHCPPGLWLCKANTRQRRQNGHCPPGLWLCKANTRQRRQNGHCPPGLWLCKANTRQRRQNGHCPPGLWLCKANTRRRRQNGHCPPGLWLCKANTRRRRQNGHCPLGLWLCKANTRLRRQNGHCPPGLWLCKANTRLRRQNGHCPPGLWLCKANTRLRRQNGRCPPGLWLCKANTRLRRQNGHCPPGLWLCKANTRLRRQNGHCPPGLWLCKANSRLRRQNGHCPPGLWLCKANTRLKRQNGHCPPGLRLNIRLKQKAPTTR*

>NVE20691
MKSFIPTILAMIAAMSRVMPAPVKQGNTKEIIEPGQRRQNGHCPPGLWLCKANSRLRRQNGHCPPGLWLCKANSRLRRQNGHCPPGLWLCKANTRLRRQNGHCPPGLWLCKANSRLRRQNGQCPPGLWLCKANSRLRRQNGHCPPGLWLCKANSRLRRQNGHCPPGLWLCKANSRLRRQNGHCPPGLWLCKANSRLRRQNGHCPPGLWLCKANSRLRRQNGHCPPGLWLCKANSRQRRQNGHCPPGLWLCKANSRLRRQNGHCPPGLWLCKANSRLRRQNGHCPPGLWFCKANTRLRRQNGHCPPGLWLCKAKTRLRRQNGHCPPGLWLCKAKTRLRRQNGHCPPGLWLCKANIEH


tested peptides (round1):
GLWL: QNGHCPPGLWLCKANTRL
GLWLmdm: CPPGLWLCKANTRL
GLWLshrt: CPPGLWLC
GLWLcc: QNGHCPPGLWLCKANTRL (5-12 cysteine bridge)


activates receptor:
GPR18, GPR18a, GPR18b

.
...
.....
________________________________________________________________________________________________________________________________________________________________________
---------
FLRNamide
---------
>HADO01000428.1 NVE17328 antho-RNamide1 (Koch & Grimmelikhuijzen 2020)
>NVE17328
MASSRTLVAFLAVFVLCGMLIQTSDAFLRNGRDEIYAKKRAEMGYPPRWEEYENQLYQRRDEDAKRSKQ*

>HADP01211238.1 antho-RNamide2 (Koch & Grimmelikhuijzen 2020)
MKRSLVVVLVVAIAAAMFVETEGFLRNGREQIPSKLERDAAELEDFYNALYAQQRANPGYDRFRRERKANA*

tested peptides (round1.5):
FLRNa: FLRN-amide


activates receptor:
GPR26
GPR187
GPR197
GPR230

.
...
.....
____________________________________________________________________________________________________________________________________________________________________
----------
QITRFamide
----------
>scaffold_47 pQITRFamide1 (Koch & Grimmelikhuijzen 2020)
>NVE20859
>NVE14778
MTYKSLLHVFIFLLSTCSAYGRSTRVSLKTTVTGGITRQPIPLRSTGYPSGSAYHSASLPIVRFTRSASPQITRFRKSDASPQITRFGRSASPQKTRFGRSASPQITRFGRSASPQITRFGRSASPQITRFGRSASPQITRFGRSASPQITRFEVGRLITRFGSHFQ

>HADP01261925.1 pQITRFamide2 (Koch & Grimmelikhuijzen 2020)
MPNTCLIHVSLIVILTLYGATKGRGTPASRNTIVSRGIITASSNTFKGGIHRSKAVKSSPRNGVSTIASSEITSVRKSLKLPHIKELIKFASQPVARFGRSASPQITRFGRSASPQITRFGRSAS

tested peptides (round1):
RFa0: pyro-QITRFamide


activates receptor:
GPR70 (at higher concentrations than QGRFamide)
GPR196

.
...
.....
________________________________________________________________________________________________________________________________________________________________________
-------
RFamide
-------
>Nvec RFamide (RFa, Hayakawa et al. 2019, 2022)  (pQGRFamide, Koch & Grimmelikhuijzen 2020)
>NVEC200_014078_1.1
>NVE7549
MAPRPGTLLLLGILIQVLICTAKSTYKKEIADLLDDNKDTPQFWKGRFSDPQFWKGRFSDPQFWKGRFSDPQFWKGRFSDPQFWKGRFSDPQFWKGRFSDPQFWKGRFSDPQFWKGRFADELLNGGHHKHHHEEGEWKRTAGPGRFGREDQGRFGREDQGRFGREDQGRFGREDQGRFGREDQGRFGREDQGRFGREDQGRFGREDQGRFGREDQGRFGREDQGRFGREDQGRFGREDQGRFGREDQGRFGREDQGRFGREDQGRFGREDQGRFGREDQGRFGREDQGRFGREDQGRFGREDQGRFGREDQGRFGREDQGRFGRNKIARVIDLDQGRFGRTMDTATKKDTVASMPEQDANPQTRFDGKKRQAAKERSIEKKSTISSDAKASDAKQS

tested peptides (round1):
QGRFa: pyro-QGRF-amide
RFa1: QGRFGREDQGRF-amide
RFa2: MPEQDANPQTRFD-amide


QGRFa activates receptor:
GPR70
GPR234

.
...
.....
________________________________________________________________________________________________________________________________________________________________________
---------
LRWamide1
---------
>HADP01080760.1 antho-RWamide2 (Koch & Grimmelikhuijzen 2020)
>NVE24307
MESKRLLIVLVVCCALVSLYVEPSQAQGLRWGREFEEEHPKLSPLMKEYLRRQEAMQKKREFAAKKADY*

>HADP01056499.1 NVE11178 antho-RWamide3 (Koch & Grimmelikhuijzen 2020)
>NVE11178
MESKRLLVILVVCFALVAFAPSTEAQGLRWGREYDESPEKLVPMMKEYIRRQEELKKKREFSMN*

tested peptides (round1):
LRWa1: pyro-QGLRW-amide


activates receptor:
GPR19
GPR193
GPR204
GPR213

.
...
.....
________________________________________________________________________________________________________________________________________________________________________
---------
LRWamide2
---------
>HADP01189706.1 antho-RWamide4 (Koch & Grimmelikhuijzen 2020)
>NVE24305
MDAKKVLLIAVISCVLLSVCIEQTTAQGGLRWGREFENEFQQWKDAHYPSREERRSFQKKRSFKMA*

tested peptides (round1):
LRWa2: pyro-QGGLRW-amide


activates receptor:
GPR19
GPR193
GPR204
GPR213

.
...
.....
________________________________________________________________________________________________________________________________________________________________________
---------
LRWamide3
---------
>HADP01262889.1 NVE2302 antho-RWamide1 (Koch & Grimmelikhuijzen 2020) (also 5’partial: NVE24308) (Hayakawa et al 2022)
>NVE24308
MASKTLLVCLLVTFMVLSIYTQESSAGPPQGLRWGKRWENPSEKQVRENAEREVQDFKDYFKKKYNRDLDI*

tested peptides (round1):
LRWa3: GPPQGLRW-amide


activates receptor:
GPR19
GPR193
GPR204
GPR213

.
...
.....
________________________________________________________________________________________________________________________________________________________________________
--------
HIRamide
--------
>Nvec NVE15069 HIRamide (Hayakawa et al. 2019, 2022) (FHIRamide, Koch & Grimmelikhuijzen 2020) (NVEC200_013206_1.1) (NVE15069)
>NVEC200_013206_1.1
MRLYLFVPVFALVLAVEGASDEKRDSKQPPIDLSPAAYFHIRGKRTYNAPPLDLSGPAYFHIRGKRTAKQPPYLDLGEPSFFHIRGKRTEGPPYIDLTEPSFFHIRGKRSSEQPPLDLGPAYFHIRGKRTKNPPIDLGPAYFHIRGKRLSGEQPPYLDLTPAYFHIRGKRTQQPPMIDLSEPAFFHIRGRRAVEQPPYLDLTPSYFHIRGKRTEYPPFLELGQPSYFHIRGRRAEKTTKD

tested peptides (round1):
HIRa1: pyro-QPPYLDLGEPSFFHIR-amide
HIRa2: YPPFLELGQPSYFHIR-amide
HIRa3: pyro-QPPYLDLTPAYFHIR-amide
HIRa4: pyro-QPPLDLGPAYFHIR-amide
HIRa5: NPPIDLGPAYFHIR-amide


activates receptor:
GPR21, GPR29

.
...
.....
________________________________________________________________________________________________________________________________________________________________________
--------
PRGamide
--------
>Nvec NVE226 PRGamide (Hayakawa et al. 2019, 2022) (XPRXamide, Koch & Grimmelikhuijzen 2020)
MAYFKWTLCAFVLAVLCLSTNYVAGEKNEEKSEKSTLLQELSKKDFDKELAADEAIVLELLKEKADDLDEESLLDLLAPRGGRDAPRGGRSLLDAPRGGRSLLDLLAAPRGGRDAPRGGRSLTELLNAPRRGRSLADLLDAPRGGRSLAELLDAPRGGRSIEAPRGGRSLAELLEAPRGGRSLIELLEAPRGGRSVEAPRGGRSILELLTAPRGGRSAPRGGRSAEKSDAIHKEKKAPRGGRKRRSLPEEEMDGPRGGRSAVSGRSSEDGPRGGRAVYGPRGGRSFDGSRGGRSYDGPRGGRSMENGPRGGRATEFGPRGGRSYEGSRGGREIDGPRGGRSFKEGPRGGRAVEGPRGGRDLYEEGPRGGREVYLEGPRGGRDLVLEGPRGGRDLYEEGPRGGREVNLEGPRGGRDLYEEGPRGGRSYDGPRGGRSAVYGPRGGRDANDGPRGGRDANDGPRGGRDANDGPRGGRDANEGPRGGRDANEGPRGGRDANKGPRGGRNTNTVGAQQADARQGQRGGRSTGMGPRGGRSVSSEKDNRH

tested peptides (round1):
PRGa: GPRG-amide
PRGa1: APRGGRSLLDLLAAPRG-amide
PRGa2: GPRGGREVNLEGPRG-amide
PRGa3: GPRGGRATEFGPRG-amide
PRGa4: GPRGGRSYDGPRG-amide
PRGa5: APRGGRDAPRG-amide


activates receptor:
GPR28, 
GPR32, 
GPR198, 
GPR199, 
GPR200, 
GPR202, 
GPR210, 
GPR211, 
GPR219, 
GPR220, 
GPR221, 
GPR222, 
GPR223

.
...
.....
________________________________________________________________________________________________________________________________________________________________________
--------
PFHamide
--------
>NVE22506 (predicted extracellular, soluble with DeepLoc1.0)
MADIPALIPVPVPYGGSLLKSGSLGLSSDDLHTALYTGLVGFKTRYFTTVAMETCTPLTSVVYHTSEKDGLEVTTTNYYGIVLEEREPEIFKLPEYCTDTRKRRQMPNMVPFHGKRQMPNMVPFHGKRQMPNMVPFHGKRQMPNMVPFHGKRQMPNQVPYLG

tested peptides (round2):
PFHa: pyro-QMPNMVPFH-amide

activates receptor:
GPR36

.
...
.....
________________________________________________________________________________________________________________________________________________________________________
-------
QWamide
-------
>Nvec QWamide (NQWa, Hayakawa et al. 2019, 2022) (NVE4601)
MLKLITLAKSAQFKLTKRSRIYIKASFYNHAWCLHRLLWLSSYCRKSKFRQGLTDQPMDESKEIPPQGLRFSQWGKKEIPPQGFRFNQWGKKEIPPQGLRFNQWGKKEIPPQGFRFSQWGKKEIPPQGFRFNQWGKKEIPPQGLRFNQWGKKEIPPQGLRFNQWGKKEIPPQGLRFSQWGKREIPPQGLRFNQWGKKEIPPQGLRFNQWGKKEIPPQGLRFNQWGKKEIPPQGLRFNQWGKKEIPPQGLRFNQWGKKEIPPQGLRFNQWGKKEIPPQGLRFSQWGKKEIPPQGLRFNQWGKKEIPPQGLRFNQWGKRKLINQVMI

>NVEC200_009895_1.1 protein AED:0.20 eAED:1.00 QI:0|-1|0|1|-1|1|1|0|294
MRGVFIVFFGFLLTVVSAKSAEERPTKDVRREIPPQGFRFNQWGKKEIPPQGFRFNQWGKKEIPPQGLRFNQWGKKEIPPQGFRFNQWGKKEIPPQGFRFNQWGKKEIPPQGFRFNQWGKKEIPPQGLRFNQWGKKEIPPQGLRFSQWGKKEIPPQGFRFNQWEKKEIPPQGLRFNQWGKKEIPPQGLRFNQWGKKEIPPQGLRFSQWGKREIPPQGLRFNQWGKKEIPPQGLRFNQWGKKEIPPQGLRFSQWGKKEIPPQGLRFNQWGKKEIPPQGLRFNQWGKRKLINQVMI

tested peptides (round1):
QWa1: IPPQGFRFSQW-amide
QWa2: IPPQGLRFNQW-amide


activates receptor:
GPR69

.
...
..…
________________________________________________________________________________________________________________________________________________________________________
--------
VRHamide
--------
>Nvec NVE12742 VRHamide (VRHa, Hayakawa et al. 2019, 2022)
>NVEC200_002800_1.1 
>NVE12742 partial C-terminus
MKITPVMSCLVLASALLVTAECYRITDPGDLEKPQENDEPGPPMIKIPVRHGKREFNDDLEDTTLLHYPFRVARKRELFNAGGPPPIYLPVRPGKRGYYRDNIQETRQYLDPRPGKRSRNH

tested peptides (round1):
RHa1: GPPMIKIPVRH-amide
RHa2: GPPMIKIPVRH-amide (oxidation of methionine)
RHa3: GPPPIYLPVRP-amide
RHa4: GYYRDNIQETRQYLDPRP-amide
RHa5: pyro-QYLDPRP-amide

activates receptor:
GPR186 (RHa1)

.
...
.....
________________________________________________________________________________________________________________________________________________________________________
-------
HRPamide
-------
>Nvec RPamide_EDO37503.p1 (PRPa, Hayakawa et al. 2019, 2022)
>NVEC200_002806_1.1 
>similar to NVE3755 (NV_RPamide III in Gilbert et al 2022)
MKVLCVTLVLMALVCSVQSRNLRHKDYERELQDYRRDFARALSMVEQDAFLPKPRPGRREQDSSNYEFPPGFHRPGKKRSFKEEK
>NVE3755
MKVLCVTLVLMALVCSVQSRNLRHKDYERELQDYRRDFARALSMVEQDAFLPKPRPGRREFPPGFHRPGKKRSFKEEK

tested peptides (round1):
RPa1: pyro-QDAFLPKPRP-amide
RPa2: FPPGFHRP-amide

activates receptor:
GPR248

.
...
....
________________________________________________________________________________________________________________________________________________________________________
--------
FRPamide
--------
>Nvec XP_032233649.1 FRPamide (antho-RPamide, Koch & Grimmelikhuijzen 2020)(FRPa, Hayakawa 2022)
>NVE4012
MYSCMGISLLLILCFKGSYGEESIDLEPGVDKVPEKVEHGEEGSAKYNINTVTLTGNKATGNKVTNDDKRPPWPPRPGKRTFRPQESADTPSIFRPGRSVHEDQLLFRPGRANLHKRQGLMFRPGRREDVPKPQIFRPGRREDIPSDDDQLMFRPGRNEEQLFRPGRRSDVGDEQLLFRPGRRSDLEEDQLIFRPGRRSDVAEEQLFRPGRRSDVPEAFLDQWTSVRPGRGGYRMPWTYTGNSVNSHVSQKSHTFRQKAVEQEKKKREV

tested peptides (round1):
FRPa1: WPPRP-amide
FRPa2: pyro-QGLMFRP-amide
FRPa3: pyro-QLIFRP-amide
FRPa4: pyro-QLFRP-amide


activates receptor:
GPR248

.
...
.....
________________________________________________________________________________________________________________________________________________________________________
--------
NRFamide
--------
>Nvec EDO34390.p1
>NVE9773 is nearly identical but the short part with the peptides is missing (everything before and after is the same). BLAST suggests this is a collagen, but doesn`t align the part with the peptides. Miss-assembly and NRFamide part is in reality on a different transcript? Not a neuropeptide?) 
MAFRLQAARLFLLVVSFYATLLSFSFAQAQTQNLVCPTVRTSALTQLNCKSPAHNCNSDKECPDGEKCCPLGSQCELLCRKAVKQERCAAAIDLAILLDASEAISPQEWSKLLKFTADLMDYYGISEDGTRISVATFSTDVDIVLSFNEFSGVEMNAASVKRGILGAKQSRGPGLRIDKALKAADKDLFNRRFGMREDQKKVCLLVTSGAQTKDQGPSTQLGTVTALLSARGVDIYAVGVGDGVDSSELRNIASTEDFIYTASSFEEINKVLEPFGTVQCSGCKKPLDLVLGIPTSRTLGDDFKQIKLFFVNLIALFDISPSKTHVGVITFSESAQMSLHMDKMYEPRTVTRFINDITPTGDQMRIDRAIDTAGDYGFTIYGGVRQTMPKTFVLFAPTNSSSSAAANMKAAEKLKSLGVRLLIVGLTADINKVDFSSVVSQPSRKFLFSSAAYDGFTSVRHDMASTLCNACFVPIDVAFIMDNSESVSSEKYDFVKRFVKDVIMSYADAENSANFAIGQYAKYFQTGTKRFRNFRSMEELDEVINSLRQMSSSAERNVGAGLRGAANEFFQVKNGMRQGLPRFLIVLASANPSASSEAIESAVVNLDKENVRRIAVGFTEDATPGFLRMLASDPSLMFRVDEPKKLDKVMMELTPMLCQACKKSMEILFLVESTKFVGEHGFNRVKHFITRLVENFDVSGTTITLAMATYADSAQPVVQFSDSAAWRKAEFQKAVQGALFLGEGRVRTAEALKFADRRIFTSRFGSREDIKKTIVLIGSGRYNEVPTQPYFHTDNSPNRFGRYNETIVLIGSGRYYEVPTQPYFHTDNSPNRFGRYNEVPTQPYFHTDNSPNRFGRYNETIVLIGSGRYNEVPTQPYFHTDNSPNRFGRYNEVPTQPYFHTDNSPNRFGRYNEVPTQPYFHTDNSPNRFGRYNEVPTQPYFHTDNSPNRFGRYNETIVLIGSGRFEEAGLAVAIAEKLYGEGINLVAVAIGNSPDFPALGRLVVNERHEVFPIRSETALEGQRRPLVTAICVGGMKDYIVSRY*

tested peptides (round1):
NRFa: QPYFHTDNSPNRF-amide


activates receptor:
GPR21 (only slightly, and not as strong as HIRamides do)

.
...
.....
________________________________________________________________________________________________________________________________________________________________________
---------
FYRVamide
---------
>HADO01002733.1 antho-RIamide (Koch & Grimmelikhuijzen 2020)
>NVE9956
MSPTMKYVLVAVLFCALVAPRFTHGFYRVGRELEKRREAMGGQDPLVQLAQGPDSDDLWRARMAYLRARRTEAKKTEQR*

tested peptides (round1.5):
FYRVa: FYRV-amide


activates receptor:
GPR197 (but at higher concentrations than FLRNamide)

.
...
.....
________________________________________________________________________________________________________________________________________________________________________
--------
GLWamide
--------
>Nvec GLWamide (MH939200.1 Nematostella vectensis GLWamide precursor) (Koch & Grimmelikhuijzen 2020) (NVEC200_000296_1.1)(GLWa, Hayakawa et al 2022)
>NVE9858
>NVEC200_000296_1.1
MALFGHTLVAVLFCLALCHAETKRKAADTTDTENELDASPNVNNDDDNDIKRMPTDTKRQAGAPGLWGKRDAGPPGLWGKRDAGPPGLWGKRSPKPPGLWGKRQAGAPGLWGKRSAGPPGLWGKRDAGPPGLWGKRVAGPPGLWGKRQAGAPGLWGREAGAPGLWGKRQAGAPGLWGKREAGAPGLWGREANAPGLWGKRRAGAPGLWGKREANAPGLWGKRQAGPPGLWGKREANAPGLWGKRQAGPPGLWGKREANAPGLWGKRQAGPPGLWGKRDEDEDEDMDETNGDPLWGRSADAGPPGLWGRKKRAASPQRDLYGIGLWGRNAALMTAEELDLSFKNEEQS

tested peptides (round1):
GLWa1: QAGAPGLW-amide
GLWa2: QAGPPGLW-amide
GLWa3: GPPGLW-amide
GLWa4: APGLW-amide
GLWa5: SPKPPGLW-amide

.
...
.....
________________________________________________________________________________________________________________________________________________________________________
---------
FFKAamide
---------
>HADO01001257.1 NVE12918 antho-KAamide (Koch & Grimmelikhuijzen 2020)
>NVE12918
MNRLALVLLCMFLTAVLMPNRVQGFFKAGRELKEKSADSNERRQFNEGSVAEEEARKEFLRALLRSAERRSKTDDYQ*

tested peptides (round1.5):
FFKAa: FFKA-amide

.
...
.....
________________________________________________________________________________________________________________________________________________________________________
--------
LRPamide
--------
>Nvec EDO48928.p1 LRPamide
PWSCSLLPGLVAFSLVVWPSPWSCCLRPGRVASPWSCCLRPGRVASCLVLKFSPWSCSLRPGRKVFALVPSPWSCSLRPGRVASPWSYSLRPGRVASPWSCSLRPGRVAFCPGLIPSPWSCSARPGRIAFVLVVLPSPWS

tested peptides (round1):
LRPa1: SPWSCSLRP-amide
LRPa2: SPWSYSLRP-amide

.
...
.....
________________________________________________________________________________________________________________________________________________________________________
-------
CCamide
-------
>NVE15666 (ordered for Acropora millepora: Am_CCamide)
MTAKLCLPLCIYVFCILHCVSTSSLRVKADNNPSDDDALSRFFRRDCHVGLWCGKKREPAIEQSSRFKSADDCPVGLWCGKKRSASKGESIEISHSNKQREQGEEESTVLQKLTDGNTGPPDEVARRMFRRASTSCPPGLWCGKKRSIPEQNPSGLELQLPYLAGTLPSYEVNDEDAPQSDLKKMFRRASTSCPPGLWCGRKRTVYSNIGIPPRQSSLKSKFERSCPPGLWCGK

tested peptides (round2):
Am_CCa: CPPGLWC-amide

.
...
.....
________________________________________________________________________________________________________________________________________________________________________
--------
WFSamide
--------
>NVEC200_005035_1.1 (WFSa, Hayakawa et al 2022)
>NVE2973
>NVE2974
MSNYFLHWVTALAFILCSGLANGKIPKVPIKEVENAPPSTGEGEAGFIPWFSGKREFEPKNALKNDNAPPGNGEGEAGFIPWFSGKREFEPKKALKNDNAPPGNEEGEARFIPWFSGKRELIPKIVLQNDNAPPGNGEGEAGFIPWFSGKREFEQKNALQNDNAPPGNGEGEAGFIPWFSGKREFEPKNALQNDNAPPGNGEGEAGFIPWFSGKRDTTKAAVQNDLVPPSKGAGEQGFIPWFSGKRTVNRLKEINTENDADANKAPPSGHNEAGFIPWFAGKRKV

tested peptides (round2):
WFSa: APPGNGEGEAGFIPWFS-amide

.
...
.....
________________________________________________________________________________________________________________________________________________________________________
--------
HLSamide
SNIamide
NTVamide
--------
>NVE1038
MKRRIHAILPVVALCVALSLANIDNGEMVERSGPAQPPLSHLSGKRASTWLRADPEQSIEMSRPLQPVDALEKGNSGKILQLDKVPMKMMIRQFGATPPSNIGRKRTNFRRYPPLNTVGKKREFCETREDIRNNAILD

tested peptides (round2):
HLSa: pyro-QPPLSHLS-amide
SNIa: TPPSNI-amide
NTVa: YPPLNTV-amide

.
...
.....
________________________________________________________________________________________________________________________________________________________________________
--------
IPIamide
IPFamide
--------
>NVE1473
MESFVLLAVLTYSLVSCTLVTPQSSKEEVATRWSKDKYDYLPLIPHGESSDESDAFLENILRNDKTTYREKKGRVVHKGKNPPQPPFRIPIGRKRSNRVVIHTGANPTMAPFRIPGGRKRSNRVVIHTGANPTMAPFRIPIGRKRSNRVVIHTGANPTMAPLRIPFGRKRSNGVVVHTNPDLSDLDGDTPNVNIERAQKEEC

tested peptides (round2):
pIPIa: pyro-QPPFRIPI-amide
IPIa: NPPQPPFRIPI-amide
IPFa: RSNRVVIHTGANPTMAPLRIPF-amide

.
...
.....
________________________________________________________________________________________________________________________________________________________________________
----------
QW peptide
----------
>NVE16920
MVKFEIFMGLALLLFVSADCLENLLQIKRDSSPPQWKRESTPPQWKRDSSPPQWKRDSSPPQWKRDSSPPQWKLDSSPPQWKRDSSPPQWKRDSSPPQWKRDSSPPQWKRDSSPPQWKQDLSPPQWKRESTPPQWKLESTPPQWKRDSSPPQWKRGIFH

tested peptides (round2):
QW1: TPPQW
QW2: DSSPPQW
QW3: SPPQWKLDSSPPQW

.
...
.....
________________________________________________________________________________________________________________________________________________________________________
-------
QIamide
-------
>NVE3868 (GQIa, Hayakawa 2022)
MQPLSVVIGVFVVLTITVLYTEGSPTGLDEREELYEAFMNARKAPLDIQSLFKLEDKRSAALPPRFGGQIGRRR

tested peptides (round2):
QIa: LPPRFGGQI-amide

.
...
.....
________________________________________________________________________________________________________________________________________________________________________
-----------
GWA peptide
-----------
>NVEC200_010517_1.1 (NVE6636)
MSRLVILLVFCLVLVSLALGQLITEGGEGINAGGACKRANGMACSDTTQGWEKVDMKRQVRISETTDPWVWEPKRQRLAKVGREQKEDEDNNLGGGGWFRRQAMQWGHKGWAKRQAQLNEGWKSVNDDKGWAKRQAQLNEGWKSVNDDKGWAKPQAQMNEGWKSVNDDKGWAKPHAQLNEGWKSVNDDKGWAKPQAQLNEGWKSANYDKGWAKRQAKLNKGWESANYDKGWAKRQAQLNDGWMHRQAAWRDEGKDKSGDKDLRFWGVAGRH

tested peptides (round2):
GWA1: pyro-QAMQWGHKGWA
GWA2: pyro-QAKLNKGWESANYDKGWA

.
...
.....
________________________________________________________________________________________________________________________________________________________________________
-----------
LRE peptide
-----------
>NVE4782
MKSLIQVLLLALVVIELAQCQLPSVSEVSENDVASLLRERRSLGYYIVSDWDECDCSTGWQSRQVSCAQPPCHFSRAPRPRRPCVC

tested peptides (round2):
LRE: pyro-QLPSVSEVSENDVASLLRE

.
...
.....
________________________________________________________________________________________________________________________________________________________________________
-----------
EFV peptide
-----------
>NVE8232
MKPYQKVLAGLLVVALAVQVVLSQETDGESLKKAEEEFVRRCAVYGCGLFDDFEDKRGLFTKLRLGGSKGGNRHYFKNRKYFRNNVVKRDANLNKLSVKDLDNE

tested peptides (round2):
EFV: pyro-QETDGESLKKAEEEFV

.
...
.....
________________________________________________________________________________________________________________________________________________________________________
-----------
GLWG peptide
-----------
>NVE21167
MLSLVALVTLALISPELASGSPFSQMRRSLLEEQCLPGVWGCKRGAPAALNEQRRTASEESDEQCLPGVWGCKKRTVIQERQCLPGVWGCKRGFDIPIQAKKKQKTPEECPPGLWGCKRGFLGGYYPETSPDYYQQGMPSEYSEYQQGYPSDYQNLASYYKRRLAIRMRRSVEKEDEQCLPGVWGCKKDKIEAKKSEDQCLPGVWGCKRDKIAKKQAEEQCPPGLWGCKKDNIEIEKTEETKKSEDQCLPGVWGCKKRSVTSN

tested peptide:
GLWG: QCPPGLWGC
GLWGcc: QCPPGLWGC (2-9 cysteine bridge)

.
...
.....
________________________________________________________________________________________________________________________________________________________________________
-----------
Phoenixin
-----------
>Nvec_comp12848_c0_seq2
>NVE21970 is missing N-terminus with signal peptide
MSSQVRSGIVIGGFVALTVAMMFPIAIYPKLFPEVYQDIQRDRRKGIKQEEIQPGNMKVWSDPFKKD*

tested peptide:
Pnx12: pyro-QPGNMKVWSDPF
Pxn14: EIQPGNMKVWSDPF
Pxn20: KGIKQEEIQPGNMKVWSDPF

.
...
.....
________________________________________________________________________________________________________________________________________________________________________
