# Supplementary material for: Large-scale deorphanization of Nematostella vectensis neuropeptide G protein-coupled receptors supports the independent expansion of bilaterian and cnidarian peptidergic systems
Source: eLife. 2024 May 10;12:RP90674. doi: 10.7554/eLife.90674 (PMC11087051; doi:10.7554/eLife.90674)
Supplement: Supplementary file 6. — The file contains all GPCR sequences that were identified from the different taxa in the HMMer screening. In .fasta format. [file elife-90674-supp6.fasta]

>Cnidaria_Hexacorallia_N_vectensis_GPR36_EDO30300.p1_NPR_PFHamide_deorphanized
MQDTPDSPGNTTGTTVQKVFTYNGFPIPFVIFMIFALAITLLLALVGNLLIILAIWKNVSGKMRSTRNLLILNMAISDLLSSVFNIPDQIRWLILGYQVLVDGRVGVIICLLKDFINTIAIDVSLFSLAFITIDRYFGVFFPMRKYFTRTLILTIIALSWLIPTVFYTPKFAIFNIVSDAEGQRICVMNVVSVFKDVPQYLHYMLAHFAIVQVLPVVLMMVLYPSIAWKLWSRKIPGITHERTRSRTIANNKKITMMFAIIILSSIFCYTPLYVSFYDCIYGRPIAICEWKYFNYYTSIAALLFFIPLCINCFIYAKFCESFKRAFKDIVKSFGSGPFCCEKRLFRSKSAYEMSEFGNISVRRRRLDEDLPRTEGTIGSYRLNCGFNPEGT
>Cnidaria_Hexacorallia_N_vectensis_NVE187_GPR197_FLRNamide_deorphanized
MNSTFVPSSDTLVAQVAEPRESRAIRLILYAVVFILTVGGNIMVCIVVLKNKKLRSFQRFYNGYYLMSLACADLCVALLCIPFTIVYYETGVWPFGAAICKMVPTLQVTSVSASIFTLTVMTYERYQAIVRPMKAQITRRKVFIMLVSAWLAAFVTGSPEIFAFQLAQNTTEHLPCNEYWPQPIHRQIYTMVLFSCTYLVPLLIIFPAYVKMIITLKRSHSFNNSDRKARWRSLRVLMAVVMIFAISYLPQHSMFIALDFGHAKSFRYFEITLKYMYLLIWVASCSNPIIYGALDEYFRQGYRRILRRCIAFRSRGRNAARQMSNSSAVTFIKRNSSRKRDTSLADTPASPTENMLQPSPPSNHVTPGSATTRSLLNSVQTSDSDINNSI
>Cnidaria_Hexacorallia_N_vectensis_NVE217_GPR230_FLRNamide_deorphanized
MVSMVSINSTNLTLDDQVIVAPLDRVEGKVQLAVYVLTFLVGLLGNALVLIVVYGKHSRRTVNDLYIMNLAVADLIFIAFLPLYSFNLFQRVIMYTPVCKFVLPVMTMTYFVSIYTLTCMAIHRCIVILNPFKPEMSHRKVYLCILVIWFISLVFVLPMSVVSIADATGQCIESWPSQKHKQAYTASLCMLQYIFPLSVITVAYIRICFDLNHERAPKHERHAQHHQFHRENLQIIKTLATIVILFAVCLLPGQVLWMLLDFGSKDEKSLQMLFSMSIILSAVHSCLNPIVYGTLTKQFRREYMRYLSYICGCCECSEGWRRPRLASVWMSISSEHHENNNKGKHVEWETKANGTTILDRESVV
>Cnidaria_Hexacorallia_N_vectensis_GPR187_EDO45537.p1_NPR_FLRNamide_deorphanized
MAMLLAKEPLWSLVIRYILSSAIFLVGVVGNILVCVVVYKNHRMHTAMNMFLVNLAVCDIFVCVFNIIFTLIYFQLQYWPFGLVWCKMLPTLQITNISASTGSLVAMTVERYRAICMPMSNPISRTHAKLAIALAWMVGFFVALPEVGAYTLTGEYGCGEQWPIPELQKIYSMFLFIAIYVVPLLMLLPAYIRMILKLWIVQEEVTVASSGISQDPQSIKRRRNVLKMMAIVVLSYGVCLMPYHAAFIWYDYGTGSITPWFWILLCYTQIISWFNSCVNPIIYWFFSEQFSKEFNKILGCNKLKRLRKLSFTHSSSEQHQQLYTANTTVKNASRA
>Cnidaria_Hexacorallia_N_vectensis_GPR26_FLRNamide_EDO40132.p1_NPR_deorphanized
MANPTNYASVTDTEKLVKLILYIIALIVGVTGNSLVLVILARKSRRVVNDFFIINLAVADLTLLIFSVPITVLFYEESRFTAFVCKTVWPMMTIANNVSIFTLTIMAVCRCHVILNAFRPDIQQTTVVRSIALAWTLAAFLLLPLIIVAEENPKGAGCEENWTNLESRRAYTASLVILQYVLPLVAIAIAYVWIGVDLWKPERYMATSWATQDRKGREKRRKENVQIVKTLATIVVLFAICMLPGHIAWMLADFGGKSENNVAMIILRFFDLLVYVHSCMNPIVYGTLTKYFRREYTRYFKFVFCCNAELKALHHSKSHHRSHEHIHGVTL
>Cnidaria_Hexacorallia_N_vectensis_GPR18a_GLWLpeptide_XP_032242997.1_NPR_deorphanized
MAAMQTFNDSAEIITSLNFTVPPRISAFAEEPRAVFILRLVVGCVIAITGFVCNAIVIVHITRRCRRLSLVEFYIRNLAVADLGILCGSYPIAVIREQFHGAWPLGEVMCYYGYPLTEVFYAVSVWSITAIAAERYQLVRKNFQKVSHKRSSSKTRWRNTFIIWLGSFSLTSLPLFFIMDYKNTSGEGGTCKFSWPSGMHHVYVVALTILQYILPMGIISFTYLHIAKEIKTSSKFHRRTIRTSDIKKSWGIQKFDSHEERRLKENKRARKLLTPLVLVFAVTMFPLNTLRLVVLLWQAATEWTYFLIVYNLSVFGIVVNSAADPIIYSIVSKEFDFKVCWHWLRLCSQRMRMRKSWNNKEEETSGLATTPETPEKGDFLNNSF
>Cnidaria_Hexacorallia_N_vectensis_NVEC200_015002_1.1_GPR204_LRWamide_deorphanized
MENFTNTTGAAANWGAAEPEASHVFRLVLYAVIFSLTVLGNIFVIVLVIKTRELHSVTGYLICNLSIADLCVGLLCIPFTLTYAELKYWPFGRVMCKTILPAQAMAVMASVATLSAISFDRFRSIAYPYEARISVSKVKFIIASVWVMAGVMGLPLVAVLDVRLFPGFGKPICDEYGWPSPLYRRIYSTATFIVTYAVPLPLMATWYAIVVYKLEQAAHKGDDSEGFRVAQAKGKVVRMLIVVVAAYFVCFLPYHVSMMWLEFGDVSQSRFFWILLSYSHVLVYANSCINPILYCIFSEQFRRGFIKLCRCGYRSVQTFRRWSVTRNSRRKMRAVGSPVSELTQDTILSQHPVASFWI
>Cnidaria_Hexacorallia_N_vectensis_NVEC200_011875_1.1_GPR213_LRWamide_deorphanized
MEWHNNTTSQFNADQGSSKAEVMLTLAVYIITFVLGAVGNFLVFGVIFTKKERKTPNDVFLINLATADLTAVSISLPVKLYQLFPPFLPANNFVCKVVVPMVSVPFCASIFTITSMAIHRRRTILNPWRGMSNIYGTVAWVIGIWICSVTTLLPISILTSPLDGHCIINWTMKQEQAYVLAICLIQYVIPLVIILLAYVQICLNLKKYQKRVARVEVRKENIEITRTIAVIVILFAVFTLPLQIFWLYYEFSGCEITENIQRFHQYAELLTDFHSCLNPLAYGVLTRRFRNKYTLMISSVFKIFEKSQKDFRSTNVSSHNRQERIPLAERNPGVGSTNLQ
>Cnidaria_Hexacorallia_N_vectensis_GPR19_LRWamide_EDO36556.p1_NPR_deorphanized
MNNSTADIASGSASTALRAMRLTLYPLTFVVGLVGNVLVCVLVFTWRKTKNFNNSRYFILNLSISDLLVLIMFIPFDLAYLENDMVWKYGLFMCKFINTLSFLSVIVSGTTLAAISVDRYRAVVHPLSPPFTFRTVSLIILVIWVYSVSTLLPFAESLTILPRGSCQNDYAWWPNYTTVQLTFVLCAFTPGFVIPITCIVVFYLLIARHLRKERENHDLLLRGDIARLRVRQNSKMIRILSCLTVAFTICILPSYTIILMVMFYKGTSSLPYIDEVHEFTRLLMTANSCLNPVLYSVVSREFRAELRGLLKRRRVKRARTTFSTTKNTSFMVSKNETPC
>Cnidaria_Hexacorallia_N_vectensis_NVE25955_GPR193_LRWamide_deorphanized
MDQPTNQTFVAPQDDITEPLGMRIVRLAIYIIIFLIATIGNSLVIFVVYKTRELHTVTGYLIANLAIADLGVGLLCIPFTVVFYELNFVWPFGAFMCKMICLQPLFLMASVATLMAISIDRHQSIVYPFNPRISLTQGKLIIALVWLIGMLPAFPMLGVLELVETPRGPTCTETWPDMDFGATINSKLSFAYTIASFVLTYAVPLPLIIILYIRIALKLREAIKDAADRPGFQAAQQTRKIIKMLVAVVVCYALCYLPFHGMVFLNYSQVVENTPIVYLIQSYCQVIMYFNSASNPILYAFLGDQFRNGFKKAIGCKIGQKHNVSLPSPNTKLEYVKSTTS
>Cnidaria_Hexacorallia_N_vectensis_GPR21_HIRamide_EDO37217.p1_NPR_deorphanized
MNNTTDGFLPSYPSSENIATSLFYIAVFIFGSTGNLLVLLVVKRRRARTFNDIFIFNLAVSDLCLILVCIPAFTYKKLSGFRGSQFYCKAIWPMMTISLCSSVFTITLMAVYRCKVILHPFEPIIEKRSILPPITAVWLLAIVFALPLFILAKFEDGMAGCIEDWPSDLHRKVYTTILMIVQYFLPLFIIAVAYVLIAIDLTRSRKRKSSYNSPKVMGRARREENLRVIKILATIVITFALFLLPGHIAWMILDFGREQDKKVAEAIFKFSDALVIFHSALNPVIYGTLTKQFRQGYKKYLSYVFCCKFVKDGRMESDYFDESRSRNGFKAKKELSLQKKEEQNILAAPGGEM
>Cnidaria_Hexacorallia_N_vectensis_GPR29_HIRamide_EDO43333.p1_NPR_deorphanized
MATDEAMIVNSTMPTTTSASVVEAKEPLASTVIRLTLSCLVFLLNVVGNTMVCIVVKRNRKLRSFRNYYYGLFLVNLSVADLTVAIICMPFILLFYETAKYPFGFFGSTAVCKLIPTLSLMCQGASVFSLTSLTLQRFVGIVYPMKARLTLVKVKLVLALVWLLAFFNALPVLITQDSVKTPSYNQYSCDEVWSNEHLRQGYTLYLFISQYLLPLIIISVTYSKMAWVLCNRDKEFEGKKSHEKNAKVRHMKFIRLLIVLVVTFALCFLPNHVLFFWLENGSGGSFPYFLILMKYSHLCIWLNSFLNPYLYGALDECFGQGYKKVLRSCARFERKTKMTHSRITKQLSRMYSLKTVSTGDDDDDSDERT
>Cnidaria_Hexacorallia_N_vectensis_GPR28_PRGamide_EDO42558.p1_NPR_deorphanized
MNTSNNISTNVSEVTHVLLSDTVEFKVFKILLYSLILLASTLGNGLVIHVIRNTERMWTPSNVLIMNLAVCDIITPVLSILFDLPLEENEYKWIYGGFMCKVLWPGSTFSTTSSSLTLAAISMDRYRVIMHPFKSKLSMDQVKIMISLIHLFALAVVTPYIYVLRLGEDGRCDETWSADSAYRKVYTMVLFLVQYCIPLIFMTIMYTMTLKSLYSASLKTWVMRLDHVEEDASLHVVSESSSTDSCHSGKQKKKKKKKKRAFFHVGSGVVSETNRRATKMFMVVVFVFATCMFPNQVMWLWNDYGEELQARHRIITIICLMFTYANSVCNPVIYAFFSADFKKGFYGVYGKLCCKTIDEYDLTAHNSQYVGSHYNQSRTQC
>Cnidaria_Hexacorallia_N_vectensis_GPR32_PRGamide_EDO46084.p1_NPR_deorphanized
MSNNSSYFNDSLARNTQGVFSHSGGDTGGESMTFKVLKLSLYALIFLISTVGNSLVCIVIARRRRMRTVTNYFILNLAIADLAITLICIPFDIPVQENGYKWPYGAFMCKIMYPLQTMCMFASIFTLVAVSLNRFWAIVYPLRQEMSKSQATIIIILIWFISSGLTVPYVTVLELKNGDDCSESWPEPGYRKAYTACIFVVQYLLPLTLIAFAYLKIGFELRKCVGTRTANSALERAKQEDTRKVVRMLIIVTLLFAMCVLPNNVMWLWLDFGNGNDYEHIWEMVAVTNIILFANSATNPVAYTICNERFREEFRLYFTCDPKIFHTMQTTIFKSFREESEDCSQAPKLFKNSEEVLLVTAKETVV
>Cnidaria_Hexacorallia_N_vectensis_NVE10336_GPR198_PRGamide_deorphanized
MDLSQATINTSLFNVTANSTDTHVLGQTPHPFIRIVKLLLYLIIFLISAIGNSLTVFVIMRRRKMKTVTNYFILNLAIADLTLTLICIPFDIPVQEMDYIWPYGPFMCKILYPLQTMCLFASVFTLTSVSVARYRAIIHPLRPQLTVKRAKVITVFIWMLSVVPVSPYIYVLEHKEETQYCEEHWVDTKSRKIYTVTLFVIQYIIPLSLITAAYARIGKELGAKKLHADNKHLQSAQAEEARKVIRMLIAVTALFAVCVLPTNIMWLWLDFGKADQVFVYFWEVVAFCNIMTFANSAANPVCYTLLNDHYRREIIYSLRKLTFCNQKKLFEQLEMTERDERRPTLVTMATGYSTA
>Cnidaria_Hexacorallia_N_vectensis_NVE15715_GPR199_PRGamide_deorphanized
MEQISNTSTSLDNTSESGTTDPVGSNHLRTIKLTLYTLIFLVSAAGNTLVCIVILKRKKMKTVTNYFILNLAVADLALTCICIPFDIPVQEMGYIWPYGAVMCKVLYPLQTLTLFASVYTLTAVSLTRYWAIVHPLRKQLSVSKAKTLVIAIWVLSLLPVAPYMNSLSYVPHSKYCEENWDNHNARKGYTASLFAFQYVIPLTIIATAYCSITSELSRRTIESACVRNQQHKETKKVVRMLMIVTLLFAVCVLPNNVMWLWLDFGAADKSFKYFWDVVAFCHVWTFLNSAANPICYTILNENYRKEIQIAFMEFRRKRAKRRSDSDPTQFRSVHRESLNAMLTLLIPNSKTKSSTTQLSFV
>Cnidaria_Hexacorallia_N_vectensis_NVEC200_000354_1.1_GPR200_PRGamide_deorphanized
MRNNTTGVIEDLASDNGFFYARLICYVLIFIIGVIGNILVCLVVCRQRKMKNVTNYFIVNLAAADLAVLLICIPFDFGEIITNYWPYGSIMCKLVYPLQTMATTASVGTLVAISLNRFMAIVYPLRPQLTTTDAKKVITVVWVLSLALVSPYIAVLRMRGQHCQETFEERGMQAGAYTMAIFLLQYVLPLTLIGLSYVRIGRDLRRDKGSYSNDALQREQEKEAHKVVKVLTGVVITFALLMLPNHVVFIWIDFGRGGDHEYVNQIVSLGQILVYFNSATNPLIYNAVNEQFREGFRLYFKSWIDLLFKQHRDSMAVSGDGRRRQGLGKCAMCASDADTDEDVALNGTCTISNYRRDNNNGSCASYSPKTNASEVNMTQADEVTRSLTKV
>Cnidaria_Hexacorallia_N_vectensis_NVEC200_009130_1.1_GPR202_PRGamide_deorphanized
MNRTLFDNLTSAAFEIPGGNSTNVASSFREIKLTLYVIIFLISAVGNSLVCIVILRRRRMKTVTNYFVLNLAIADLALTCICIPFDIPVQEMNYVWPYGGFMCKILYPLQTLSLFASVFTLTAVSLTRYWAIVHPLRQQLSVSNSKRIIVAIWVISIIPVSPYSYVLSHEDGSLSCEENWGDTSMRKVYTAVLFMFQYVLPLTVIAGAYIGIGIELRKRQTRDRSGGLRDVHAEETRKVLRMLKVVTVVFAVFVLPTNIMWLWLDFGHAEQEYDRFWDLVAFCNIVTFANSAANPICYTVLNETYRKEFKSYLVRSYTRTGREFSSMKAKFSQTSANFTQFKSNRTQTVSSAV
>Cnidaria_Hexacorallia_N_vectensis_NVE8062_GPR210_PRGamide_deorphanized
MENSTDFIRTTNTTPTAGDLTALRVAEYSLFAIIFIVGVVGNSLVCLVIFKTPNMRNTRNYLIVNLAIADITVALVCIPFDVVIRVYGDTWVLGAAMCKMVWPSMTFVATCSAATLAAISFDRYRAVVHPWKPRLSMRQTLAVIVSTWLVSFLVVLPYILVLGMDGHSCTEFWLKDIHRQLYTVFLFVFAYALPLVIIAFAYSRVALKLREQSNRIEKNKLASGIPSSSKYNWSKTVTMTARDEISADMTSSPHNGSAKDQCVAKEYRESINDRTTSHTVPLTINPQKEARRLARSTRITKMLVTVVLIYALCLLPNQVLWLWMEFGTGNEFEHMNTLLTFTGMLVYINSIVNPFLYAGLNDEFKKGFARLLCCKGKYLKSIA
>Cnidaria_Hexacorallia_N_vectensis_NVE20516_GPR211_PRGamide_deorphanized
MNTNRSLGLRTNFSRDNLNRTEGMESMESGVLHTVKIIIYAIILLLSVVGNTMVVIVICRQKRMLTPSNILVLNLAVCDILTPLTSIPFDLAYEENGYVWPYGAVLCKALWPTATLSATSASLTLTVLSLDRYRVIMHPFQERLTRTQIKILILFSHSLSLALVIPYARVLELDPALNDCMENWSDFSQRQAYTMVLFLAQYGLPLPFMIIMYTLALKNLYSTTDKAMGMVNLLTERKNAGFTDVFLVRQNVRRDNMQNLKATKMFVTVVSVFAVCMLPNQVLWLWSDYGRGYEHESFNTAAIVCRFFTYANSVCNALIYSFYSKEFRRGYRKIFRAFNLRVLGRTISLKRRPSNQQALYKIPRFEITRTSVRSRETRAMSLFTTNTTMSQGSPDSGIETVESFASKSCDLGDTPQRKESPSQRKQSQQFLQIPTKRTLSHGSNKFSERRAVATAQVTLSSTVEGLLVALRRPMNGQAPCCQETIREFIENLRETRL
>Cnidaria_Hexacorallia_N_vectensis_NVEC200_003222_1.1_GPR219_PRGamide_deorphanized
MNNHFIPTIGSDLTVTTLRNLSSNFTLETSKASRMATTSFEITKISFYFVILLFSSLGNGMVAYIICSRRKMRTASNYLILNLAICDFLTPLLSIPFDFALEKNEYLWLYGAAMCKLLWPAATYTTTSSAFCLAVISLDRYRIIMHPYKTRLSTKQVAATIAASHILSIACVVPYSHVLHLQSGLCQEGWRSFSYRQAYTAILFLVQYALPLVFMIIMYTLALIQLYHSYGRTSHMRSVIEKNNYGGRTSETGRKLSRARTLRRSLSFGATSSANVRATKMFLVVVTVFSIFMLPNQVIWLWADFGGGSTDQPYDKIVIICWLFTYTNCVCNPFIFAIFSHEFRHGFKQVFRPSYLRLRESLSRGSKRQFLSRVPKSFRSQTKRKSPDEAKTTGNAIIIGNNMADIAREDDQHKDQEIIHYRMTVFI
>Cnidaria_Hexacorallia_N_vectensis_NVEC200_003223_1.1_GPR220_PRGamide_deorphanized
MDSTTAYQNQSSDNQSLENKTLPSVSSEELEFKAIKIAFYFVILIGSAVGNSLVAYIICSNRRLKTASNFLILNLAICDLLTPLVSIPFDFALEEHEYTWLYGRAMCRLLWPLATLSATSSALTLAAISLDRYLIIMHPFRSRLTKRQVLFIVIGIHFFSCVVVSPYVAFLNLEGSVCQETWPAQKYRKAYTVVLFLVQYAFPLLYMVTMYTMALFQLYSITGKVRGNKMKQTFNSPSGTPTMEARGTRNRTRKHGVCEVSDGSSTIGRLRSKLSLKRKSANTRATWTFIGIVIIFMCFMFPNQFIWMQTDLGNGARDEKAFSKAVIICWLFTYTNSVANPIIFAIFNNDFRSGFRKIFRCIVCLGQGNSRKLSTFLSTTDQGHVYPSSNNGTLRRARDSPQVDRQIPATLGVPEATHKQSQVSFTFPPSFD
>Cnidaria_Hexacorallia_N_vectensis_NVEC200_004060_1.1_GPR221_PRGamide_deorphanized
MNSTLEEAVRPIGTNASSEGERNQGLRVAKLCVYLLILLCSASGNTLVILSVVLFRRMKTVPNMFIANLAACDFVTTVSSIPFDLAADELGYWPYGAIMCKLLWPLATFTTVAAVLTLLAISVDRYIALLYPLNIKYRITKRRFYIIMVIVYVVSAWAILPYMIFQEYQPGDGAGTLPQCGEEWPDFSYRKAYTVFLFCLQYGVPLPLMIFIYTKLGMVLFKNTKQMKAFSGGNKAKTNSGTPVFIRRIDSNAKTRTSEMLIKRTESTDSRTRSLNKRRQQNSKTVKMFLLIVTIFLLFMLPNQILWLLFDFGNSEYLLAHLDLIAFTCRAFTYTNSVLNAAIYGACNGSFRNAFACTLKCKCGHKHQRQHLLNVSVYRKDKVCNGRKISRNENANASRDDTGDTQASECKKTSPTKKTVNFLSPHPSDKCIVRDHKSRADNGIMVETNASSEVECCEEVFDSPPCDCEKSLIADDFTCESKIEGLLNQINSDVQSDLLGSDFKLDKADIDKDLRETIL
>Cnidaria_Hexacorallia_N_vectensis_NVEC200_004063_1.1_GPR222_PRGamide_deorphanized
MTSNCTNSTQATGQREPLESTTFITTKIVFYFLILLCTTVGNSMVVYVICTSRKMRSSSNLLVLNLAVCDLFTPLISIPFDFALEENHYVYLFGKAMCKVLGPSATLTTTAASLTLAAISLDRYRIIMHPFKTRLSSKQIKLIILGIYVFSVIAVFPYAYVLRLENSDCSEHWPMVLYRQLYTMALFLIQYALPLVFMIIMYAFAIKNLYSASDKMRNNSIHTPAFDMNKLEDSEGKRVFFRKLRRKSVGEENPNARATKMFMTVVAVFSVFMFPNQVLWLWADYGDGLKQPHFRRVSVICWLFTYTNGVVNPIIFAIFSKEFRSGFKALLKFIFCCNQEVISLGKGRFEFFTRTATDSSSHSYDGATERGKHFKATSINTGYDTINSLRKSNCDFFPPRPCETTLFIKTLPNLTAQKHGSSCDKNSLCDKTLESHSYREPNRGESRLSGSFSDRSMADESTARCTDGVLKATTPLNSTDMDSQEGFLDKSAFLTFTDLPETYC
>Cnidaria_Hexacorallia_N_vectensis_NVEC200_004265_1.1_GPR223_PRGamide_deorphanized
MNSSNFTTFTGLDGIGNHARISTEFKILKMALYSIIFLLSMTGNILVISVICFTKKMRSSSHILILHVAICDLLTPSLSIPFDLAYEELKYKWIFGKAMCKILWPCQTYLTTSTTFLLTAICVDRYRALVYPFSQRWKGRRLYCKIASIFAFAAMVVIPYMLVLNLSATSGIKDCVEEWPEPAFAYKQAYTMVLFLLQYAVPLVVMIVLYSIALQSLSNANKTAVKYSSLSKKNSQRSNSVRSDTDHQNLEETRREQHFKVTKMFIIVVIVFAISMFPNQVLWLWVDYGDFSNHPHFPVTAVVCRLFTYSNSVLNPFIYGLYSKEFRSGYIRAGKTLSSSRDRYKPSSRDRYQAAKKMRGGLEKELGKNTLLNGAPNDGAGTELINFSKLKNVDKGEMVDATSSSRGRDEKGRVMSVISVPPNNHQSITCEEDKQGNGLHIDDSFQTDEISLDMTDDKNLMHRLGKLQESRC
>Cnidaria_Hexacorallia_N_vectensis_GPR186_EDO34705.p1_NPR_deorphanized_VRHamide
MNLNSTNGSAPDLEVPTEPDGSFVLRYFIYAIIVFVSLVGNLSVCYVTYKENRMRSFAYVLIGNLAASDVLATLCLPFILVYLYNGKWTFGTAMCKLLNPTVTVFAIVTTNTLVAIACDRYRAVVFPFKVRPSTSETRMIIGLIWLMALLFTLPSYGSRMVTPHGLCIEVFTTEPTLQTSLRRSYSIFMFLVNNLIPLLVILGLHTKITLTLKNISLLPQSFQLTRTSSLAGRDRKFIRMLLVVVILFVICYMPYQVIFLIVEYKPSVFDNSPEVMYYLFSYSHLMVWLPCALNPVIYAALNERYARSFTRLFCRTFKNLKSFNAHAEPSYNNVNQTSALTSRRKSSCSLPNGPNRVINGSSRKRGGNNNSSLV
>Cnidaria_Hexacorallia_N_vectensis_GPR69_QWamide_EDO50023.p1_NPR_deorphanized
MYNSTQNPCPTHPDLSKAARSGLAFGFILSMLISFPGNILVIVTVVTNRRMRTVTNYLIVNMAVADLLLTVFNMPSTTSTVISPSYFWYTGEFWIAMCKLLPFIQSVSVASSVLNMTAIAVDRFFAVVLPLRRYITFNVAYIMMAAVWVVAIGVSAPFLYAQNVISFPGMPGKVACMETWKHPIEQLMEISEPKDFTVVLFVVFYVLPLIVMSVLYSVVIYKLWIRKLPGQRSELNQQRADRSKKKVLRMLLIVLLLFALCWLPVHVTSFILFFGTCSPPPILTWIGYLLSQGNSAINPCIYVIFNESYRQGFARLVCCLCRRKGSRMVRPGVTVIGMDNTYIDGVTRSNIASPSPRMLRDTYT
>Cnidaria_Hexacorallia_N_vectensis_NVE17401_GPR234_QGRFamide
MGLYNLSMNYSGSQHDLEPVGLRWSLRLIYIAVFFIGIVGNLVVGIAIILRKRLRTSNNIFTLNLCIADLIVIVIYVPTQMAAFENDHNWPFGNFMCQVAYIIIPLCLSASIGILLAISTDRYRAIAHPLRPRLTLMNVKIIIAIIWFLSFITSIPLLFVAGTDRPDPSGKLYCSELWPRGTRYEEMYWIAIFVVQYVIPLAVIAALSRVTAMKIRQNSFFSSARKRSQIVTTAVRQRLKQSTKIAKMLIGLVLLYSICMLPQHVIYFWLKYGNLNVLSYKMYVFRLANVFPMANCALNPILYGTLNKEFAQVFKSFFAIFGCGKIKTGDEKNMESEGTLSPEKRSIRWIRSASQTKRPESAMEEALL
>Cnidaria_Hexacorallia_N_vectensis_GPR70_QGRFamide_(and_QITRFamide)_EDO50053.p1_NPR_deorphanized
MDLNLTGNFTFPNSKQNQSSMCLPYKDEVWVKALKGATYVLIIALSLLGNSLTIYVISKKKAMRSTTNFLIANKCVADLFITCVSMPIVTMVNIQGFQNFTSFTLAFIVCKLNPVIHGTSMESAILSLTAIAFDRLFAIVRPLRKVITTSKVRLIIVGIWVVSLLTLVPLLYVIKIEFTAQDGGHYLCYERWPEGFDQELAAKGYTLVLFLSFYGIPLTTMAVVYVIIIQKLWGHGMEITELLPAFVRRKQETNRKIFKMLVTVVLTFALCWLTFNVRMFLGFFGETNNIPCTLQPHLYFMAFSIAHSNSAITPLIYYFFNQSFRRNFKKVACEIVPFLRRCGNEENKFLGETTNDTMTNRSVRLSRYDSEYRAKGESVHRQKLGASRRRTSSLATSTA
>Cnidaria_Hexacorallia_N_vectensis_NVEC200_014756_1.1_GPR196_QITRFamide
MDNSWTNTSLNGNTTTVSQDHFLCGSFIENIIEKWLRNLGYGIVFIPGVLGNLLAILAFNNQPKMQTVPNLFITNLAIADFVVSLINVPLVAVHAHLTFWPFGSFMCKLIPFVQGVSLAASVGTMIAIAADRFKVIVHYELPKMSISHAKAVLVVIWILSCAVPAPLLKYSDTIEVQCKGERLTKCVEMWSDPMHLRAYTMVLFMVLYCLPVVLTSLLYGKIAHTFRNLPTAQKVSHQAQHRIVRMFVIVVTLFAVCWLPYHVVFLYLDYAQPQQTDLLIKIVLFCQWLIYANSACNPVIYTVFNTNYRRQFLRMLRLPHRRVYENSSSTDGRNLSLRSPNRKQRLGKRNSCPSRTDAVIGNPEDMTAHTRPKSRGLTM
>Cnidaria_Hexacorallia_N_vectensis_GPR248_EDO38619.p1_NPR_deorphanized_RPamide
MNSTLPENSTEIATAVPYYPEYYQEPYESKVVRYVINALLFLFAIVGNITVCLVPVRHRRMRTFTYYLITNLAVSDIFTMLCLPPLLVYEFQGSWNMGSVMCKLVNPALTMFGLVTTNTLVAIAIDRFIALVFPFTRRPERKETILVVSLSWLVAFASVLPSFGARTLVERAPAVVYCEEIFPGKTPEEKQVFAKGYSIFLYLLNNALPILIISCLYIIIILKLKGISLLSKQKHDREKKFTQMLLSVVVVFILCYVPVQTFFLTATLSPQVLNWKYTQIIYIYLYLMMWFPNALNPLLYGSMNDHYAKAFKILLRCTSKSRFNHSTFNHSCGPSYGHPNRVNNQTVFASVKDSSL
>Cnidaria_Hexacorallia_N_vectensis_GPR27_PRGamide_like_EDO41656.p1_NPR
MNTTPNSSAVLNEPHSSSVGVLVSVFLLYGLIAGVGICGNVLVLKSILRQHKLRVSEYLILNLTATDMGACIVSIPLDLIERATKRFLFGEFLCNIIYPLQTILMSVSVMTLLGMSMERYRLIVTPFRQHFGPRTVLGVVVFVWVLSIAIVLPYMLVLRLRGDYCVEEWPADWYRKTFTLGVFVLLYFVPLVIMSVSYVKIISCLNEDSRSQINECMLDCADRSRAKREMAAARIRRNVHIVTVFMAAGIAFAACMLPTHICWLWHDFGSGSTNRYFTNIVTFTNVLMYSNSAIDPFIFGSIKLRRLCLDVICGRVCFVNVEEQPIVILRTRLFSIGQLVSIGQLRPYGGFSEEEEVITERVTCL
>Cnidaria_Hexacorallia_N_vectensis_GPR1_EDO45215.p1_NPR
MTTMSISKATLMFIISILTIIGNSLVVIVGWKNWSHTRSHMTHLLVFSLAIADLTETFIAFPIEFTIELLGEWIFSDFGCRFVEYCQALSFGVAVFIITFIAIDRYLSVVRPLTGRIRTRHGKWILVFCWSAPMLILFPYVFLFKVIKTTHHESNETIFMCQPVGSGYDWLDRLYWTVELYYTFLLPMIIMIFCYTSLVRKVLRMKKVGQAQPSVNSLHERVGTLSHMKRKSVRLALSFVTLFVVCWGPRFVMDCYRIAYGTRAVTRTSAIYEVALFMAYTNQMLNPVLYALIDTYFKQKLKNLFRRQITTFENSTETNNHTNNTAG
>Cnidaria_Hexacorallia_N_vectensis_GPR8_EDO49915.p1_NPR
MRNYSYGLDWKVNGNFSNETHVNSSFTQRSEFPRFLSLLLGYYGVVVLIVSLAGNMLALAACSKTYHRNPSVLLGCLASLTVADLLFVLLAAFDAGIHFAAHGDMACKVEGVLTETCYTALILVLVLISYERMQVVSSPILARVRRFRFRKWLPLLLWLISLIICSPLIFFFHTSQIGWCENTALGDIARQIYYGIQSLFLYTFSLLFMIWAHCRIFRALAKHSSFRKGTSTPLMIQSERKLTRMLVAVTATFCLCYSPYITVRTLKYFKLTGTSVLWRTLWRICELFVFTQAAINPFIFCFFSRQYRKACKEILRCECRTKKKGSPKTRGVSATSLELKVGDLRQEPTTTSRVSKNATRDIEF
>Cnidaria_Hexacorallia_N_vectensis_GPR25_EDO40106.p1_NPR
MESNEEGKIFKIVFYIFLFIFGTIGNLLVMVVIKSRKKRSVNDFFIFNLAISDLTFVLVSLPFYTYELFLRFDKFGFYCKVVWPMMSVTLCVSIFTLTFMSVERCRAIVFPLKPRIKRTSVLIGLSTVWVASLVCILPLSIVTSAEGELCMERWPSEGHRKAYTIALFAIQYAIPLLIIAMAYITIAIKLVRTEVPDRTSVNNRGQIVKRQSRKENFHIIRTVAVIVSLFLVCMLPNQIAWLLYDFEGEEQAKLFWSFAEALIFLHSCVNPVIYGSLTRQFREGYIR
>Cnidaria_Hexacorallia_N_vectensis_GPR50_EDO41654.p1_NPR
MAVADLLDTIFGVPYNISYFYIGLRWFPGTLGEFTCKFLNFGTNISITASVFTLAAIAVDRYFAIAHCAKRPLSLRSVRYIIATIWVIACMVFSSDYYRFRVIDGPNGDVYCLQDANAWGKKAVQIDYIVKFVLNYAFPLFAMGILYSIMIRYLWQTRGPGYASDSIERRVHEQRKRSVKKLLAIVVEFAFCWFPIHVVHFLAAFNPKLLFCTSVYVPLTCIWLAHANSAINPCLYLYLTHKNRKANVKPSATF
>Cnidaria_Hexacorallia_N_vectensis_GPR64_EDO47067.p1_NPR
MEASNTTNISLNQTGCATTDTVAETIIKTVAQCALLLASLVGNALVILVIYRVKSMRTTVNYFLMNMAVSDLIIPAVVLPRDILETSSGSVAWRLNGGLGVATCKFVYFLSDITPSVSVLSLVFMTCDRFCAVAFPFKASLIPSAVRRSLIAITWLVSMAFFAPYFYSFELVPGENGDVFCRLTWGDRIHIIFITVICLTFIVIPFALLASIYTAILVILYRNRGTGEEMERERKRREKVNKTVMKLALAIVLLFALCWGPYNGVIFTIAFVWQNKIPRTCSFSTIWFIARYLAYSTSALNPLVLFALNENYRNGLKRVLGIRRSAGNDETTSRYLRRKDKRKPSDLRMVTSASLLKSCDASKTATDSL
>Cnidaria_Hexacorallia_N_vectensis_GPR65_EDO47650.p1_NPR
MTTAYALSFVVGLLGNGLGLFIIFKRSSKGNASTNVLIGNMALADLLVTLFAMPHSVGFLYYQNKWIGGIIGEIGCKLAQFPFVVSIAASILTLLAISVERFWAIYYPLRARKLRKPKVLSSVIWLLAISVFCPYLFSYTVKRTASGQYYCVVEWGDIEETYRTQRLYYLMIFVFLYALPLLVITLLYTLIGVKLWYRKQPGQENARSRRTAIVAKRRILRLLIVLVLVFTVCWLPAHLMHYYMYYDLKAWFNIPVAVKLLSFWICHSNSAINPGIYILLSENFRREFLKTTLGLVCSKAPSLPRTSSSKSRKTGRKATLSSRLFGSRRGGRTVTFV
>Cnidaria_Hexacorallia_N_vectensis_GPR75_EDO41480.p1_NPR
MAEDNGSRAFNLTRGSIAGTAATTASVLVVTAFLGFVSLGGVFGNGLVVCVIKRLRWHGKQSSVHTFLLHLALSDLMVCCVCIPLTITANFVALDSSNTLHSIVCKTMRFFQFLAPTVSISLLTVISIDRFLVIVKPLRKTFLRRSTWLIIFAWTYSIIQFLPTFYLARIDNISIDNSTVGYCTPIPNNTSEGLGYLMFLAFCAFVLPLTTMCVMYTSICRVVWRRHEQLHDNSTAISGETLFRRSKRRILKMLLIVVAAFMFCWLPFVAYAGFVEPYLETFPNPGDLIRLASYCLGLTNSLINPVIYFFSNVVLRKSCIDLLCCRKFNFPANLQYAWSPAISRRMITSRGSSLIPDISSLRHSLHRR
>Cnidaria_Hexacorallia_N_vectensis_GPR112_EDO33608.p1_MAR
MANLSSNYSDELSSGLGSKQDLADLHVVVLSTSFIGILSVLTLVGNFMVLATFCMCKELRSITNYFLVSLSVADILTAVLSMPIFLVLRITNDKWNFPGGQGFAMIFGTVDMLCGTASIWNLCLVSLDRFLAISMPLKHMVILTPSRAVFVIIVAWALALGVSSLIHVTWAHKAYLIVTLSFFVPLALIVFSYVKIYQVKTATSSLRRTGGTKFKRDFRTARQMIIVIGSFIICWFGFFVVNVVLASRKVNPSPVILNLVKALTYLNSCINPLLFTFISQKFKIAFSQIFRCQKPDLRSATRHTNSTIRRQSQSRRNCYSVISSNSPSPAPNRRLLPINEEALIEKETCL
>Cnidaria_Hexacorallia_N_vectensis_GPR122_EDO47351.p1_MAR
MAVCRENTKPEYIVNTIFLVFIMGATLFGNGLVVAAVYMFARLRRMSNYFIVSLAVSDLLLALASLPLRIDQSYHNNNWCRDLSTCTYWIATDGIWASASICHLAVISIDRFLAVTKPFAYQELMTKTLGFTLLGFVWVYACLWGLLGLFNWTDPGTPSIYTGVYPTGERFCTKNDKWYYTVALAVAFFLPLLIVIVTYACVFNVALNQARAMSLADPNKRGHKRIVRELKATKTIAIVIGAFVVCWLPFFIIVVLSLWCKPEDCFAAFQKYPKFSLAIRIPFVFVLPMVNSCINPVIYAVYNKEFRMSFSVMLLRKKRGRRSPDYLEELSVTEHSNMRRSIIDDRVTHPMNGAKGT
>Cnidaria_Hexacorallia_N_vectensis_GPR123_EDO33023.p1_MAR
MDVSANKSSLCAEQPGGTFIAQAVFLIFILLLTAIGNGMVLITVSVNNRLRSSPANYFIASLAVSDLLVALVSLPLRIDQMLHNHNWCLSLEACALWIWSDMICSGSSVGNLAIISMDRYIALSRPLHYRMQVTSQRAFAGIAFVWVYFSIWACLSFMNWTEFGTQSIFITTECTKSDPVYYTVVLSTAFFLPLLIFIFNYCRIFGIARSQARNIAKSTRSSKLNQVSPESTAAQRSYASRRERNFKAAKTVALVGCCFIICWCPFIIIFIVSLWCVECILDLQKHTGLFMFIKVVFVYILPAINSCLNPGIYALYNREFRQALKETLFKMFGCDYFRKKDSREIPSISLQHTIGRSAEDPNTGTRVGYALNESYANDEEC
>Cnidaria_Hexacorallia_N_vectensis_GPR132_EDO37737.p1_MAR
MTTSSIILVSYLCIVIITALFGNALIALVIVKKRLLQNVHYYFILNLLVANFLNALLKIPTSILLRIDRNWYPHYGVCYFTTPLGVLFGSASVLTLSAVAINRYLVISSPFSYTDKMPPAFAKTILAGIWAGSLALAIPPTTWRSKDYICSSGAVSKEHELTEILYFVLALWMFVIIIPSIIMFVTYFKIYLIARNHAQRMHQQHSNTYTPTDQQTRRRRRDLKAAIVLAVIGGIFIVCWLPFFVVQSIHKFSTHRIDPIYFSIFMCFMYTNAALDPIVLILFNSEIRMAFIRVFCKRFYRVDPHSNSAVSTFQGLNNNNHS
>Cnidaria_Hexacorallia_N_vectensis_GPR151_EDO39131.p1_MAR
MNGSLESLAKLQSVLSSRSNAQVAFEAGLFVIIFITTVVGNSLTIFIVIRNKSLRTIPNMFVISLAVADLGMGCLSMHLLVTVLITSEWIFGELICQYQGFISILMAASSTQTLAWTAVNRFFSVCKSQKYRKIFSWRNTTLIMASIWGLSLLAPLPYVVSGNRFVFNAGKFFCYLDVKAGWFTGFLVAVYVGISTNVIFYCYFRVFKSVREHKKKLLQSRETTLSVEEIKITRTLFVIVVVFMLCWGPVLIMDFIDTFSGDYTIPREGYTAYTFLASLSSAVNAVIYGIMNPKFKKEYLRIMLCKTLRGVPVETTVQAVRITAASVA
>Cnidaria_Hexacorallia_N_vectensis_GPR161_EDO45149.p1_MAR
MEFQTSTSNCSTNFSRNCTLAYGGNETKEEGYDYSGKFQPYADILPIVLAVLIIAANTLILCLVYKRRTLRTVTNYILCSLAMSDLMVGLVGIPLFLACNIIRRVTICVVAELWLRFLSLSTASHLIMVTLDRYLAIIHSLRYGSLVTKQRGFVIISSIWVMSAFMSIVQLDWMHPNDLVGLSSESQIRKAVAFDIVCILVYVVFSFLFMLLTYSRILYEVVRQSKNIKKNSTPGWQETRLHNRREWKAVSMFAIMLGMYIICWLPYFLHRIQQLLGNEFFTLDHVTEYVFIQLRFLTSMINPCLYVFGKHDFRKTLGKSLGCNKQKTYIPSTCSDQTRSTLLKTSTM
>Cnidaria_Hexacorallia_N_vectensis_GPR167_EDO44334.p1_MAR
MALAFARKPDTNSSTSDELMINITDPHEEENTGLYLGLFVVELIICFVGAFGNTLTCLAVLGNKKLHVATNFYVLSLAIADLLVTGFLVPVRAAEHLATYQGTTKPRQNVMEAAIFVGRATILASFANLAALSIDRFLALKFPIQYRTRIRYSTRITLSVIVTIWVVSIFLTSIPEYSGVSAQHGLIIFVNFVIIMTVIICVANWQVFRLVKQLSVRLRWYKLNKGSAVDALCHSLHKTNTDTDLEDASETYADQENKGAGSNLSGFKKSLMWFKKKGRILNNKRDKEANLEEIGYHLTKTSGSSKDKSESLEDTQLWNGKTLAIESQFNPNSAASDLSLSQSRICGESKMLTSRKQYIRHVTKHQTIHGSIIDLSSYSLQGWSGLSTTDGDHTIARNAVQNAYHGNARNSLPCRLPEAIYSMSCSSRLPVGYCNTTQQDEKNSCRAKTQASQNNLQLELSADKGHTDLRDLEDHPNLACDKDGEDITTGSELQRFDERCYLNTGHEDELMRKGAVRRKMGVCVIRTEVGNYQILPATKNESSMISGSPLISVTNCESSAQEYADVRTDEKASEATLDGNTTVQTTDHSALSVEGAASRKGTKCSASSMSSFHSTRLSQSNSIVMDPPLNHRLARKIKYARTNLNRKYTSSFTRHRFRRKKSPGLPTAEQLSDRLVAKTLALVIGLFVLLVWPRICLIMFHIWHKQTPASIKAKLCLKVLVYTNSILNPGLYAWRLQEFRAEFKKIFARCFRLFKCGKRNRKHLLYGDYV
>Cnidaria_Hexacorallia_N_vectensis_GPR179_EDO35163.p1_MAR
MQMYHGVPMVALNIISCIFGSIGNVLVCATIYTTTGLQTISNFFLVSMSIADLTVTLVTQPLFAWFLGARIDDKCSPMVEFLFRLFSNVSCAVSVIHLCLISVDRCLMVTKPHSFDRIMTKCKFRSLLVFAWTLPIVYAVLRLTVSKSATSLFTVAVMALCYVIIIVCYTLIICQVYKQRRLMRSRQGSAKRRKSRTDVERRVAMTIAIVIVVFTICWFPIIYLRSKKADRNSGVAYNWARTFALCNSAMNPWIYCFRIPEFRAGYKRLCIKCSWGTVAGRGGADFDVTHTSDSEATQYANIPKYSKVSLANCKPRENADEMTKEARI
>Cnidaria_Hexacorallia_N_vectensis_GPR188_EDO40231.p1_NPR
MRDSDGLRIFKLLCYAIVFLVGATGNSMVVWLVAKRRLRARYNYFLANLAIADLAVVTINLPFRLAYQENRYQWPFGYALCKFIPPLTYTFTTASSAFLLAVSLERYRAVVHPLRGKVTTKQLKLTVLAIWVLSFLVTFPLNTYMSTAEKGGKVVCTDAWPTRHLEQVYFVLLFLIQFAFPLLVMLVVYLKIIVTMRHNQLKSCNHRASMTIRKRNTRVIRMLLAVVFSYFICVMPYSTFLVLSVFNREGPVALKTFLVLMALANSMVNPLLYGALNRQFRLGY
>Cnidaria_Hexacorallia_N_vectensis_GPR191_EDO42480.p1_NPR
MSIFKVSVIRALFCEIVPVINWLVASPWKKPFYNKVRENVSQMDESTANSTSNASCSLLPSPYLVEHPALAATRLSVEAGAAIVGVLGNILVCVLATRMRILGPSDGLYIRSLAISDLGILLVNFPIAVIKEQSPLNWPIGRVMCYVLYPVSEMFHGACIWSIVAIAIERYRIIVHNTHPSLTATKLTILSIWLGAFALFVVPLLFIVCYEVHPCGTLCLFKWPNMMHNSYIVLDICLLYLLPLMVISFTYARITRALNKSTTLHRHLASVLEARKDEELERVRQNARTKQLLTALVWVFTITMLPLNLFRLVFICWKDFSKHRLFLVFYNVSVLGVVVSSAADPIIYSIITRAFIASLMCKWKKRDDGEEKMVESKL
>Cnidaria_Hexacorallia_N_vectensis_EDO34678.p1_NPR
VFVLNLAIADLGVLIFSVPFGLVRTEAISWPFGWFGCKVLYPFSDIFHGVSIASITAIAVYRYRGIVTGRSPDPHRTRKHAKLVVALVWVVSFLLLVLPLFFSMRYEKFNGDFYCFPKFSKFLYFRLYQAELLLLTYIIPLCIILFTYIKIRARLQESIQLRLQIRQQSGFRRNDHFNEKNFKALKILTPIVVVFALTMLPYNIYRFADIFFDTSGFRYMLLFFKFCVVAFICNSSANPVIYTLISDEFRKAFK
>Cnidaria_Hexacorallia_N_vectensis_EDO30188.p1_NPR
IQLVCYSVIAGVSIFGNSLIWWKIHHRPRRRISDFFIINLSLSDILTGLLSIPLDLAERLSKGWPFWGFMCKIVYPLQTVLMAVTVLTLLGISAERYRAVITPMKRKPTRNTIISIICILWGISIVVAIPYMTVLKYDNMECYEVWSSRAHVAIYTVSIFVLLYVIPLTIITLCYVRIGLRLKQDMRSFRKIMARCSKNPHMTNVFALVVMVFAICQLPNHVIYLWHDLGRGGDWVYYSDVLPLCHILTYLNSALDPFALGML
>Cnidaria_Hexacorallia_N_vectensis_EDO31743.p1_NPR
YYDVDTALKVVQITLYSSIILIGAVGNGIICWTVFRNKQRRISEFLIANLAVTDLATCVVSIPFDLIERATGGFPFGSIMCFMVYPLQTVLMAVSVITLLCMSLERYRIVMSPLRPRMTARMAKICIVIAWIVPGIVITPYALVLRLEGKQCLENWPEDWYVKIFTLSIFVLFFVIPLFAIGISYARAGRKLQNDLLRFKKMSDTHSRTHALYLRKRALQKLRITKVFMLAFVVFTICMFPTHVTWLWHDFGSGRTSDNFYNILVFSSILTYINSAIDPFIFG
>Cnidaria_Hexacorallia_N_vectensis_EDO32417.p1_NPR
WYVQMIFYTCIVVVGVTGNFLVCHAIFSQARRKTNDMFILNLAVTDLGTCAISIPFDMAEQISKHFLFGKLMCSLLYPLQTILMGTSVLTLLAVSIERYKAIVTPLQPKLRGKLAKAMLIGSWVLSVAVVAPYMVVLKYVNRQCIESWPVPAHAKTFTFVLFVVLYAVPMVIITYCYVRVLRRIHRDRPVSLLVASSLMSNIAIKRRARQNLRLVKMFVTAVVAFALCLLPNHVVWLWNDFGDGHEKPYFGIVLIFSNTLIYTNSIVNPFIF
>Cnidaria_Hexacorallia_N_vectensis_GPR185_EDO33974.p1_NPR
MRNNTTGVREDLASDNGFFYARLICYVLIFIIGVIGNILVCLVVCRQRKMKNVTNYFIVNLAAADLAVLLICIPFDFGEIITNYWPYGSIMCKLVYPLQTMATTASVGTLVAISLNRFMAIVYPLRPQLTTTDAKKVITVVWVLSLALVSPYIAVLRMRGQHCQETFEERGMQAGAYTMAIFLLQYVLPLTLIGLSYVRIGRDLRRDKGSYSNDALQREQEKEAHKVVKVLTGVVITFALLMLPNHVVFIWIDFGRGGDHEYVNQIVSLGQILVYFNSATNPLIYNAVNEQFREGFRLYFKSWIDLLLKQHRDSMAVSGDGRPRRGLGKCAMCASDADTDEDVALNGTCISNYRRDNNNGSCASYSPKTNASEVNMTQADEVTRSLTKV
>Cnidaria_Hexacorallia_N_vectensis_EDO36453.p1_NPR
NPLTSQMEQISNTSTSLDNTSESGTTDPVGSNHLRTIKLTLYTLIFLVSAAGNTLVCIVILKRKKMKTVTNYFILNLAVADLALTCICIPFDIPVQEMGYIWPYGAVMCKVLYPLQTLTLFASVYTLTAVSLTRYWAIVHPLRKQLSVSKAKTLVIAIWVLSLLPVAPYMNSLSYVPHSKYCEENWDNHNARKGYTASLFAFQYVIPLTIIATAYCSITRELSRRTIESACVRNQQHKETKKVVRMLMIVTLLFAVCVLPNNVMWLWLDFGAADKSFKYFWDVVAFCHVWTFLNSAANPICYTILNENYRKEI
>Cnidaria_Hexacorallia_N_vectensis_EDO37219.p1_NPR
RTVNDMFIMNLAVTDLTLIFFIPLNIYDLLRTLPATVFTCHFVKPLMTVSFLVSIFTLTSMAVYRCRVILNPFRPEMKDFWAFILVGLIWLSSFIVMVPMMVVTKPFKSGCKEKWPSFTHRKAYTAALFVIQYLLPLMLIAVAYIRIGLDLNKAYFPTSFSFRTKHSEKQANLKARTKENKQVVKTLATIVIMFALCMLPGQVAWMLLDFGSEKQKQTAVVCIKFGVITSVFHSCMNPLIYGTLTRQFRRGYVKYLSYLLCCCQSHS
>Cnidaria_Hexacorallia_N_vectensis_EDO39036.p1_NPR
IAFYFVILIGSAVGNSLVAYIICSNRRLKTASNFLILNLAICDLLTPLVSIPFDFALEEHEYTWLYGRAMCRLLWPLATLSATSSALTLAAISLDRYLIIMHPFRSRLTKRQVLFIVIGIHFFSCVVVSPYVAFLNLEGSVCQETWPAQKYRKAYTVVLFLVQYAFPLLYMVTMYTMALFQLYSITGKVRGNKMKQTFNRIVIIFMCFMFPNQFIWMQTDLGNGARDEKAFSKAVIICWLFTYTNSVANPIIFAIFNNDFRSGFRKIFR
>Cnidaria_Hexacorallia_N_vectensis_EDO42292.p1_NPR
LACYITAFVVGLLGNTLVAGIIIRKPRRSIHHMFILNLAISDLTYLAFCVPISTYELYEQIWKRDFFCRFVYPMQTLTYFTSIFTITSMAIHRCYVIVNPYKAKIKHRTAQVWIVMIWMAALVIVIPLAVVATPVGGRCNEVWPSFDHRRAYTAALFLFQFLLPLFLIALAYIWIGAYLIKNKGPQTMIGSRKAVSHQSRKRRENMQIITSLAAIVVLFTLCMLPGQVAWMIMDFGTAEQQDATTILLRLSNILDFFHACVNPIAYGLLTDAFRSDYKQVFAA
>Cnidaria_Hexacorallia_N_vectensis_EDO42556.p1_NPR
LCVYLLILLCSASGNTLVILSVVLFRRMKTVPNMFIANLAACDFVTTVSSIPFDLAADELGYWPYGAIMCKLLWPLATFTTVAAVLTLLAISVDRYIALLYPLNIKYRITKRRFYIIMVIVYVVSAWAILPYMIFQEYQPGDGAGTLPQCGEEWPDFSYRKAYTVFLFCLQYGVPLPLMIFIYTKLGMSTDSRTRSLNKRRQQNSKTVKMFLLIVTIFLLFMLPNQILWLLFDFGNSEYLLAHLDLIAFTCRAFTYTNSVLNAAIYGACNGSFRNAFACTLKCK
>Cnidaria_Hexacorallia_N_vectensis_EDO47255.p1_NPR
IFYGVIFIVSVTGNSFVCYNVWRRARMKTVMNYFLVNLAVCDLAFTSVCLPFDIPVQENGFKWPYHPNLCKVVFPLQTMCAFASVFTLVAISLSRHRAVVHPMKQQLSLPTTRAVIALIWIASILCVIPYALVLNVDNHSKFCIEDWPAPTATYRLIYTVFIFIAQYIIPLSVMFWAYMDICRELRATRDRCGFSRRSILARDSEKVLKMAIAVTVLFTVCMLPNHIVWILLDFLDPQNIHCSAWVVTANIFVFINSAGDPVVFTIFNEKYREEF
>Cnidaria_Hexacorallia_N_vectensis_EDO48332.p1_NPR
LIGNSVICLAVYNRSRLRIIDYFIMNLAATDLATCIISVPFDFVEILSAKWPFGSFLCKIVYPLQTMLISVAVYTLLCMSLERRRAIIRPFKPRIKSRRVLLIIALLWVFSISLVGPYIDVLALNTNSSQCIERWPDAMYPKAFTLSVFVVLYLFPLIVIGSNYVAISAKLYKDIQRVRKAIGEASGHGKKPLAKRRSHRNMRIVKIFIALVVAFALCMAPNHIMWIWHDYGDGGANPHFSTLLVFSNILMYSNSAINPFIFVFLHSRY
>Cnidaria_Hexacorallia_N_vectensis_EDO50021.p1_NPR
ISYIFICIIGALGNLLVMLATRKRRMRNVTNQFIANLALADFTVCVITIPISLVYTNLGHWPFRSWLCKTMPYLQGITVSASVGTLVAIASDRFIVIVFPTKRKFRISRTWITVVAIWLLSAAVAFPVHLYSEVTREMGDGLNVTSCIEVWPSQDGRKTYALLLFLVLFLLPMTAISLMYAAIIYKLRTLHPTQEVTMRTHKKLVRMLVVVIVTFAVCWIPYHVTFLYLDKSDYITTEAMNAMVLFSQWLMYTNSCLNPIIYILYNANYRREF
>Cnidaria_Hexacorallia_N_vectensis_EDO29774.p1_NPR
VMNSSNGTPSGDESCLDDDSSTAKIVQTIAYCVMVVLALGGNILLVSVVWTQRKLRTTTNFLISNMALSDLLVPVLAMPRTIVEIHYGFRRWLVTGTAGLALCKLVYFFQDVSMAVSVLSLSFITIERFYAVVFPRVKTPIRGRARGVILSIWICAMAMHSPYFYTFRLVEYQQMSYCVLVWPHNALLASRAFFLTMIIILYFIPLTLITVLQWVIVRRIRNQLLPKFTSSFRHRKRAKRNSDIVRFTLAVIVLFFLCWSPTVVFSFLVLFGPPGLCMKHFRFTSQFLVQSNSAMNFFIYFIYNESYRSIIRELF
>Cnidaria_Hexacorallia_N_vectensis_EDO34232.p1_NPR
RTALHYFLFNMALSDLVIPIVAVNRLLVELWTGSDSWLVTGLLGSFLCKFVFFISDVSPMVSILNLLFIACDRFVAIVLPFQLNLLRSWVCHEIAFSWILACAYFAPYFYAFRLVEGKCVMDWRPVFDHAKTREHYTGALCVLFILVPFALLFIMYSWITYKLRQSAKYKHNAGCGRHARRRKSTRRITILSFLIVLSFAMCWGAYFALLVTLNFAWRWDASLLPCYWGTFVFVAQFLAYSNSAVNPAIYFMLMKDFRSCLKALG
>Cnidaria_Hexacorallia_N_vectensis_EDO34995.p1_NPR
LVLVVSLIANSFIVYIVARQRKLQTVTNCLVANMACCDLLISLINIPELIKEEVTLSTNMPTGGTLGSVLCKGMVFSQDVSSFCSILTLVAIAMDRYLAIRCPYKKIITTQNVKFVICGTWGVAILVSSPLLYANKITQDEYGFYCLEDWTPAFKDTIGSSRAYTITTFLLLYLLPLCVITGLYSGVVHRLWHRKVPGNQTTSSNERAKSKKRVLKMLVAIVLAFALCWLPYHVYFFLENYYYVKCPGPANWYFCGKFIAYANSAINPCIF
>Cnidaria_Hexacorallia_N_vectensis_EDO43297.p1_NPR
EVIAEIVIASVLFTLGVVGNGLVCFVIHKTKFTQSSMYFFMLNLAYADLLVCFVSIPLTVFSTLPAPVFTNFPNIPCKLVRFIQYALPPASVAILTATCVDRYFHICVPFKNIITTSFTKKMAAFCWIFSLLLTIPNFYLIETRKVLYEGQVVEFCAIRETSSDYSFGNGYLVARGLIGFAVPLGVVCFLYYKIVARVWNSKGANINSRNRQRLNVIKSLLTVVVAFTLSWTPFSVTNKILLFDKNREMITGAEIITFWVGLSASVYNPWIYAFYNKNFRQ
>Cnidaria_Hexacorallia_N_vectensis_EDO44418.p1_NPR
LAYATIIALSLVGNTVVIFTVCRNRHMKSVTNLFIANLAASDLLITFLGMPHQITELYTTEWMFGTVLCKLVVYLQSVSVGSSVLTLLAITKDRFVAIIFPFRPRMSFKTAKTIIMLIWSLSLGIMAPLIYATKVHNNQCTEDWTPAFDAKTAPRDYTVVLFVMLYAVPMLTMAVLYAIIVRKLWRRRRIGEVIPSASSKNEVSRKKVIKMLITVIMLFTFSWLPLHVFSFISFFAPFCPDTSNTALYFVSLFLGHGNSAANPYLYALFNQNYRDGFKMA
>Cnidaria_Hexacorallia_N_vectensis_EDO49570.p1_NPR
SAYVLIIVLSLVGNSTVIYVVLNHRARSMTDTFVANLAASDILITFTGMPNMITEQYIRHWVFGPIVCKLVVYLQSVSVASSVLTLLAVTIDRFISIVFPLRGRIALSKAKYIVAVTWIISLSIMAPLIDAQKAKQFPDGMYYCIEEWQPPFNPLEAPKSFTVLLFVVMYVAPLLTMAVLYCAICRTLWKRTSPGARITRTETHLQRSRKRVLKMLLAVTLLFAVCWLPLWIFQFIMFFSPQTFPCFSKPFYFVSLFLGHSNSAINPFLYSFFNANFREGFRRA
>Cnidaria_Hexacorallia_N_vectensis_EDO49911.p1_NPR
IKASGYLLVVVLSLIGNALVVWVIRSAYRMRTVTNYFITNVAFADLLTTVFNMMPTLFWIIERKDPWSVGGTLGEILCKTLQFFQCVSVACSVFSMAAISMDRFFAIFRPLKRIITFKLAKFIIALIWASSCLISSPLIYALKLEGDGEDVNCVEVWAPLFDDYTSPMVYTIALFVLFYALPLTIIAALYAVIMFRLWRRQTPGQNSTSNQSNKERTNKKVLKMLITVVAVFALCWLPLYVRMFLVFLQPSNFPCGLPYHLDFITLFLGHANSSINPYLYVVFNENFRKGFKTIF
>Cnidaria_Hexacorallia_N_vectensis_EDO34802.p1_NPR
LYALIATIGFLGNLFVCFIILQHRPVRRPMNWLFLNLAIPDSTILVFLGFRHIITRAVSHPHGPTGDYLCKFLTGGNIAWVGAVSSMCSLMCIALERFFMVFKPTRYLSLFRVVIVKRVIGLSWLFGLLFNLPLFVVARFDEKISFCSETWPTSVASKAQQTLPDSQGAISRARRKITKIVVTVSLIYCISWFPPLIDYVMMVFAPAQRHFGDTPHVAAVLMIVFNASVNPLVYTFQSETFRKQIKVSLFCLRAENTVNPLGEG
>Cnidaria_Hexacorallia_N_vectensis_GPR2_EDO35382.p1_NPR
MASFFGVNFTGSNVSEKNGESSEESQQDIALATIVPLAVILFCGIVSNATVIVLVLAKMVPKKTTNLFVLNMSAADLVTLVLNIPWALMVYLTRNTHWAGGVIGDATCRMVIWLYNSTDWVSLITLLIISIERFKAVSSIAQRSNRSLLVKVSLISLSWSLPGLLNVPMLLICGVEKGTNLCDCSFTKSTAAYYVATNGLYVCLVISIISINLVIIRKLVRTQVAMNLPEAQREKRLRSFRSAVRMVLCSLLLFVFCTSPIYTLNTLLRLVFIGEIPLTNKMTTMQVYDALNIVFYVNAAFGPVIYFIFLDDFRKALGEVLRDIVRCQKTRANEEVQSEQPLEPRQSTLRTHGSYTNKISAEENYEAAHSDSRL
>Cnidaria_Hexacorallia_N_vectensis_GPR3_EDO42096.p1_NPR
MALLRNLTAAIGNLTGPSTNIENTPLLILIGYSLLYLVTYIVAVLGNIMALLTCYKNYRITTSILLVYIASLAIADLLFTFLTTFDFVYFFTENWVGGNPLCKLQGFLVETSYSASILTLVAISYERLRSVAAKGLARSQRIERRTIICKLIWVVSAIICAPLLYGYSAVQHPYTGKTLCVNRVTWGDDGRQIYYAIHAVIIYCIPLVFMVWAHWKIFSFLKKHAHGKSVSAVESKQRKVTQMLAVVTLIFVSCWTPFILVRALRYFFVYEGLEIWKLTQLIIIINSAVNPILYCFYSGQFRSSFKDMVKCRWHLTIRRGSSRRSSRKTTSRSPNSFQLDSIEPEAENMVSISPSWKQGQVNNGKRYSVSDDICA
>Cnidaria_Hexacorallia_N_vectensis_GPR4_EDO44128.p1_NPR
MNSTRNISDPKETLDRLTLNSVTGVLFMIFYVTVFLLSLVGNSLVLLVCYKSLRGRRGFESVKGPFFNQYIANLAVSDLLFTILTLFDAMYTINGEWMTGIITCKTQGFLLETCYTASILTLIAISRERVTAIASLEMSSRVQRGKERRVNITIVWLLAIVICSPLLFAYTLYDDNNGFIKCRNMNWGDTGRRVYYSLTAVLLFLFPLFLMAWSHVKINRVLKSQVAPSEHMLKAIRTRQKKASRILLMVIMVFFLFWSPFIVMRTLRYFRWYNAIGPWKFVQLVVIASSATNPFVYCFYSVQFRRLFKTFVTCRCTGLTRNDTNTTTYQLALGSHIS
>Cnidaria_Hexacorallia_N_vectensis_GPR5_EDO44453.p1_NPR
MAFNISNITDEINSTVFSNNTSSPTGGPLSRELIKLIATIFFSIISALGVTGNLLVVIILIGWRDMRTPCNYLIANISAADLIVTLILSPLRVVEQYTRGWIFGEVLCYVFAPLQDALVSVSVYTFVVIALERYRAIINPFKPKLSKSKVLIIIGLIWVGCYAGTGLPLAFFVTYTRRMKTYVCYAAIPRDHFYLFALYLVIMFIALPLILQVVCYACVIHTLDKKDFIDRHGNEALAQRRVARQRRDKKRRLVKTLVVLMAVFHVCYVPRGVILLITEFAPFLTRSVAFAFADISTMLLYYVKHIMNPIILCGMSSDFRECFFALCCCRRRNGNTNIGSDSGIKTSRDRFSSDDTRF
>Cnidaria_Hexacorallia_N_vectensis_GPR6_EDO47100.p1_NPR
MATEAFNTSFTGYNSTRNDSNTTLTANYGVGPIGSEDIKLIATIFFSVISALGVTGNLLVIITLIRWREMRTPCNYLIANISAADLIVTLMLSPLRVVEQYTRGWIFGEVLCYVFAPLQDALVSVSVFTFTAIALERYRAIIHPFKPKLNKSQVKVLIALIWVFCYSGTGLPLAFFVTYAKKGQGYLCFAAIPKDCFYIFALYLVIVFITLPLLLQMVCYGRVICALKAKDAIQKHDNSDSLVQREVSRQRLDKRRRLVKMLIVLMAVFHVCYVPRGVIMLITEFAPFLRHSIAFAFADISTMLLYYIKHIMNPIILCWMSADFRGCFAGVCCCGQRKEHARMGSERIRLTSAVKDKSADSEQSKL
>Cnidaria_Hexacorallia_N_vectensis_GPR7_EDO47227.p1_NPR
MAVSGNVSGNCSRVVSTANCPGTPEITLEVFFLIVIFIGALVGNVLILLVVRRSRRNEWTTNYFVTSLAVSNLTSPFLCVFWVLVWITSGKWLLGNISCKTTFFFHFLNVGVSAGLLACISLDRFYVVVHPLSFKMTKAQTKELIVFVWVFMICATAPSLYFFKTKSISNNNELIYCITDFDTVEWKVFITLLVLIPFGCPLITTLALYCRITQAILFRNRQAMNLTNDFRRQANQVPKSKIKVLRMLVIQWLVFVASWLPLLITMAVQALKLVDFSESLYIATLVISFANSGLNALIYSLFNGDFRRGCKRVFCKPDSSQAYRLTSIPRKNRIAPTLESFSSEHIEGYEMRLPELKPFKHYSLNGTADKQIHQAWVTNCIVARDSV
>Cnidaria_Hexacorallia_N_vectensis_GPR9_EDO31171.p1_NPR
MMEQTIDISSFQRQNISNHSEELRPNCVLPASPYITEPQAVKVTRLGIEIGAALVGIIGNLLVTVLAPRGRKLRSADGLYVRSLAIADLGILTVNFSIAVIREQSPVHWPIGKEMCYFLYPFSEVFHGACVWSIAAIALDRYRGIIHRRHQSAQSAKVSIAAIWLGSFGIFVVPLFFIVRYVETECKEVCMFEWPAPLMHHIYIGMDAMLLYFVPLGLISYTYLIITAEIRTSSMLHKRMGQQQSARKKEEIRRVKQNSRTARLLTHLVIVFTITMLPLNAFRLVVLSWDGFANHQLFLVFFNIAVLGVVINSAADPIVYSIVSKDFISNLRCQCRSFKGFGSVMRKNRASASSRQTQL
>Cnidaria_Hexacorallia_N_vectensis_GPR10_EDO33248.p1_NPR
MVLQTLDAKSSLNTTLSKKTRECGTRALVTPSAMNDSMSGSTVLPSTGYGLTEGAQIIDNSTNATGSIPPMHYYPMEVKIAMRTIQGLTAIIGTLGNLLVCVVILTRNTRSSIRLYLLSLAVADLGILLVIFPALVVRMEPIPWPFGVFGCTYVVGISEMFYPASIWTMTLIALSRYVNITATTQVAPLGHTERTFRNKRTHISLACLWVASFLSSSVPLFVMLEYDPVRKICITKWPKQNTFMYMQLYLLTLTLIYYFIPLAVICATYWGIRQRLNRSIRFHRTIHTVGSSQNAMQLHSIKAKKILTPLVLAFASLMLPITIARLLLIYSPNIYRYRYFQVMYDVFLFCILLNSAIDPLIYYIVNSDFRKGIQEIIYRCRGHEHAHEPATNTIVMSRQ
>Cnidaria_Hexacorallia_N_vectensis_GPR11_EDO36957.p1_NPR
MAVTGLLNISLLVNYTNSSDYTPNAALSPELEPKVLEIFRLCLSALICSTGIVGNILVVIITTCNRKTRTAVNYYILNLAISDLGILAICFPFILVKTEDPLHWPLGGFVCKVIYPLSDIFYGVSIGSIVAIAIDRYKAIVRSMRAQKTLQAAKWVILFIWVFAFVGFVLPLYFVMDFLVDANGPGTVDCTPTWPMPEVTMRLYVFSLTFFWYVLPLAVIVWVYRKIAQKIRASRALHKTMRSQVGRKYSEIGKEKSKAARRKHDDSNAKALKILIPVVCVFSLTMFPFHLFRCTQMIVDMSSFEYMWAIYNVCTVCLLANSSANPIIYSMVSDEFRRRFRQLLCLQWNKFNDSLSRYQLELVTHDRRKRLFIVNARDLVDSSNLRQDHKPKTAMLSSQIAAQKNDIPMSEKAEGATVNLRALAKLRRRRPRRPGQSATEKEKPAPVLGPSDVYRENPCEVGDHSPPMQMDVGNFWDFASRAPWQGRLRVCDGVLMRKLIDTYENLAQNKIINKVVTTRNFSTADLRKQRNTLFAMSRGTNEAMVDGSKKPEVVVKATFTYYGGIPLRKHRKVSFAPAPNTVFTPRIRHSLPIIKYSTTDARRNSKVEALMKLNFQSASLFPRMDWDEGSTESHDEWFISPIPADFAARCLKAAQHHVIVKEQFTDNDTWRTVTSITFSRKETRFRTYLAFQSMGPLYTSEEFPMFTYALEKRARIPKSYALPDLR
>Cnidaria_Hexacorallia_N_vectensis_GPR12_EDO41494.p1_NPR
MANTSSLSNTTFDENGTLNHNSSSGSINGTFTGFPTLFQEPYALRIIRLLFQTLLFLGGVIGNFLVCLVTSKKRRQTSTGNLLILHLAISDLGILLVCFPFVVIRTEYPYAWPFGRLICKTVYPLADIFYGVEIGCITAIAFHRYRMLVHCGKKQLNVDSAKKLVFVIWLIAFVFIVGPLFFVMDLEETAWRKDCLTKWPNEVSKKLYSVTSMVLFYVIPLAVILMTYLKIRASLKKNNRRHNRYRCSTNRDENRHKEVLARVVQNRRAIQILTPVVLIFAFSMFPFTLFRLFFVFDLFPDGAEKFIRVIFNVCTVLLMANSSVNPIIYNVVNSEFRREFSALLRCDGETCCSNSSDILVTVNRSSANSNGGSHNNNKSTSHCNNAISADVQVPLNRPERDELSAEASSSRLTRTERLKNVLRKKKARVDRENRVEEIELETRPAVIINVMHETGGF
>Cnidaria_Hexacorallia_N_vectensis_GPR13_EDO42552.p1_NPR
MEGSEDGGIVSSSLNGTSLAYTVSANEEGMPDYATAEITLPLYTIFMLVLYTVIFIIGFFGNCIVIYGVMQQGANKTTSSFFIANLALSDLAVLVLSLPVGLLQELASWPFGEMACKIFFPLGDVFLMVSIMTLTIISLDRLRAVVTPKKRFTKGQAKVAIIVIWLLSYLICGLPMSFLLKLITLETGVKICYPYWPNTLHRRVHMMAISLLVTIPLFIIAYSYSMIVSTLWKVRIIHKNVIGLNKESFARLKQKRKLVKMLIVIIIAFTVCSMPYLIYGLYLEFAQKERDKQVEISLVVLISLLYTNSAVNPLILCAMSKDYRKGLRPCKC
>Cnidaria_Hexacorallia_N_vectensis_GPR14_EDO43048.p1_NPR
MTNTTTNSSNYTNSSSPLLPHKLYTSFYQEPLALVVARLALEVGIALAGLGGNILVIVVIASKRLRSRSSMNSYIMNLAIADLGVLTIIFPIAVMKERIPLNFPLGKFVCLYLIPCVDTFYGASIWLITSIAFQRYMNIVRASVNMHQKTSSHVGFHLAAVWIASFFVVSLPLFFIMAYSDSGQHNFCIPDWRNVKPFEPIYIITLVVFTYVLPLVIISWTYIGIWREIGSSTRWHESRRTSGTTASDSETQRMRENSRAKRILTPIVLTFATCMLPVNIFRLLTYFWRPVLSTFHFWTFYNAMVFITILNSAANPLIYSIVSQDFRRAFMGLIFKRCNVDKNSVYTQMSRVNGSFRGSNTKKDVSFSPQTWPEAKTLKESVI
>Cnidaria_Hexacorallia_N_vectensis_GPR15_EDO43468.p1_NPR
MQPWNAEVSVNKLFPLDSEGNISCDINAQYIYESDGVKFSRISTESLLALLGIIGNLFVCLLQAEHLRINRRVIGLIRSLALADLGILLVCFPFAVAKEQEAINEWTFGAAGCKVFYPFCEAFYAVSIWSVVAISIERYRIFKRSNKIWAPSRENWQNWRIVTTIWIIAFFVYSLPLFFSSTLQTLCGKKMCYLEWSATGSMNSLAAKLHSFTLLFTLYFVPVCIIAWTYFRASRRKELFANRHKRARRRIRTQFNSLSSALLEEEEAVREQLDSISRIHLPVVGIFAITMVPVTLLRFIFSFFPNTLTLEKYLVLFNISIVFIILHAAAKPCVYFLLSHSFRSAYAHVWKRLRAYARCRIKKEERLVSSHDFGVEIVSLTSTTTTLSRYKETTL
>Cnidaria_Hexacorallia_N_vectensis_GPR16_EDO43472.p1_NPR
MNETVLFQNGTNSTLGASPMTRYYKESLGLKVFKLTLQITVGLIGVIGNLLVCVVIASRSNMKTKMNILLCSLAVADTGVLLINFPLAAIQEQLPLQYPFGRWFCLYLGPATEIFFGASIWSITIIAIERNRNIVRRSKSECKGLPCKGVIWKIILLWFASLLIVSVPLYPIMVYQEFPQVTICYPEWPDYREGNIYMKAYTIGLAIFWYLLPLVIITYTYIQISQQLQKSTAFHKNMHGASAKSKLIIKEEKQRLKQNKKAQMILTPLVVVFAISMLPLNVFRLVQAFYPSFVFYKFYLILLSVCAVFVIANSAMEPVVYYIASREFCQGIRNLLRRKKAERRKQKEESTSPKNYQQPILMLHTPR
>Cnidaria_Hexacorallia_N_vectensis_GPR17_EDO44047.p1_NPR
MYDSILTLMDNFTFGKDDSLFVLANISDVAPGAEGSGFMRIFTVVGLALLSLSGVVGNTLVCIVLQKIRKKSSMDCLILVLALADLGILIVEVPIILIRIQLDEIWPLGEATCKLVYPIQDVFFGISIWVIVTIALERYQKIVHIAKGFVRRLRRELYLIVVAIIALNFLVFSLPLFFLVDFKKVSGSWYCVVQWPEWAELPGHMNIAYQAHTILIVIAGYLSPLGIILATYASISRHLKKSNFFLRRCVPTCPEQAPIPGQSLRLKQNARAKRLLTPVVVAFAVTMLPLNVLRLAVIYVKIPNSAFRVIFPVACALVAVNSVVNPFIYTFTNKNFKLAVKRLFCGGVSKNMQWTGIFSSRRQRQYEITPAPASSV
>Cnidaria_Hexacorallia_N_vectensis_GPR20_EDO36558.p1_NPR
MNATNTTGGSVDITLRAMRLALYPTVLLLGIVGNILVCSVILHQRSRNGRPTTRYFVLNLAISDLLVLIMFIPFDLAYLEYEVWTFGLAMCKIINTISYAFVTISGTTLAAISMDRHRAIVYPMRQPFSARAVTLIIVFMWVYAVLTLVPFAGSLRIFPDGQCLNDPAWWGSTQAFQLTYLFCGFFPGAVIPVCCISVSYLSIAHHLYCEHRRQLHEGIIGSRTASQRMRQNLKTTRVLTALVAVYAVCVLPHYIILALVFFDRANTEKLAFIVVSHEFTRLLMTANSCLNPIMYSVVSKEFRQRLKALFASRKKAVSVNPVLHSPAVIRMELLSPALLMKQTRLRTSSFL
>Cnidaria_Hexacorallia_N_vectensis_GPR22_EDO37218.p1_NPR
MNNSTGATPEIDFLTHSQIALNVIYSILVIIGTIFNSLVLSVVCTTRRQRTANDVFLISLATADLSYIYIVVAFFFYNTYFVGPKHLIVCKTVLPLISVPYTAGIFTIVSMAIQRCHVILNPWRPKAKPRVIIVWVIGIWVAAIAIIFVPLSLLAYSGKAYCDIGWTSVLMFKAYLLTLSAIQYFIPVLIIAFAYIRMGLYLCKPRIPRDSVISRGNRCLHPREESKSESIQIAKSLGAIVVLFIVMFLPQQVSLYEYLFGTNTKWVLYYQRFREWLKSLCVCFRQGFPSRRTSPVMSSTEWTYNLRDTWWTQNLRDTGSPTICMIRDETVTTPL
>Cnidaria_Hexacorallia_N_vectensis_GPR23_EDO38285.p1_NPR
MNNSTDANIIVTNEQTFRSALYIIFLVWGTTGGSIVISALYAKRSRKSDNDIFLINLTCSDVLTIWFYVGVQFYIMSSRTKGIFFCRYIWPFMSVPLSVSIFTTSSMAVVRSRSVVYAWKQSLSRKSAVCWVLVLWITAIVVIIPAATVSKSALVYCKLHWSNPRHRKVYTGFLFAVQYAIPLIIVTCAYVAIGINLRKYERNVVRRNVRKENFEIIKALAIVVILFGILMLPLQVGWMLWEFGSPTWRRALLHVMNYADVICILHSCLNPCIYGILPKQFRLQYRKWSAELFRSRSLRQSMRRENTAGHDCAQILQDKGREENGLYQGLNGPQETMATALNIDNNACETAT
>Cnidaria_Hexacorallia_N_vectensis_GPR24_EDO38784.p1_NPR
MAAYNSSSVFEDNRPPMSPIQIMRLVLYAVIFVCGLIGNVLVIVVVKCRGKKRTFHDYFLLNLAIADLLFILCLPADIYIEVAVFPFTEFYCKILYPLTTFAFSLSIFTLSSMAVGRCYVMKNTSKPPLKGRAAMLWILLLWIASFACVLPLTIVARSSSRSCREDWPDPIYRKAFTASLLLLQYIGPLVIIALAYVNIGILLAKNKVPQTNSNSSKSHSLLHRIRHRNLQITRTLAVIVVLFALLMLPHEIAWMLLDFGPDPNSKLADTLIKFSPILTYLHSCSNPLVYGLMTTQFRNDVRKYVYCCRRYQGSYESETEHKASSGKLLKHKKRRKKCDKGRLGEHVIADAISTSHAVGYGGKVNVIVYLAPSDKRVKLNNNGPLKQNGSLQVYNESHQGICSETSCAEKPKIVIKVSENGDEAGNNKGKTFKDEENSGTSIGSSKLSKEDQTVDTSSIKLEFDESR
>Cnidaria_Hexacorallia_N_vectensis_GPR30_EDO45630.p1_NPR
MNNTSTVLIPRIVRSNLLSQETELAIYYLTLFIGVTGNFLVFLSIAMRGLRLVRPNDIFILNLAASDLLMLVVFIPFSIHIRVAVFNPSVFICKCMAPVITVALGGAVFTLTVMALHRWQMIVNPFQRDITNRTACILVSGIWVLSLALAVPKILFATPWEYKRICIIRWPSKDYVSAYTVALFVIRFVIPFTLIVFSYVRMGISLSRTHAPRFRKDSRGNILNLTNRRENFEVIRTLTVIVVLFFVCMFPYRVSLLLQMFGHSKNVIVSQVYRASALATVFHSCVNPLIYCAVLSRFRDDFFRIGKFIFCMGGCRRKANRPLAGEGMKILQSAESDGSGDTLQQTTSI
>Cnidaria_Hexacorallia_N_vectensis_GPR31_EDO45882.p1_NPR
MNNSTVSKLTEPVTQATQEMTGKVQLAFLVFTLVVTTIGDSLVMTVVLRKRERNINDRFILNLAIADELFVAFSLPGAVVKAFGLALYSQFFCSFVRPQVTMYFNLGLFTITSMALYRTKVMLCNNPHQAKLRATHANIWIGLLWLLAFITALPAIIVATVTRTGQCSGNWKSKAHKDAYIIFLLIAKCLLPLVLITVSYSRIGIFLSKNRIPVDETSSTSRGGVGYRNRVENIKVAKTVAAIVLMFALCTAPFQTAWIMLQFGDRETRIRAVFAFRVAVIFQNLHTCFNPFIYAISRRYFRQEYIKYLSRYRDCFN
>Cnidaria_Hexacorallia_N_vectensis_GPR33_EDO48802.p1_NPR
MNNSTVGETLMEDPPAIRYTRLFLYPLIFAVGVAGNSLVCALILKNGKSSSANGYFILNLAISDLMALLLYLPFDLVYLENSYIWPFGTFLCKFINCLSKVSVTVSGSTLVAISYDRYRAIVHSLRGRLSQRQAMVIMACIWVYSALLQLPYAFALKLMGRECIIDFQFWGGSELYQINYVLGVFTPEFVIPAIAITLAYTRIVCHLKKTHKKNSQHGLYQKSTMAARTRQNKKTTKVLTGLVTIYSICILPHMICVLMVIFNKSYLGSFAMRLAYEFTRLLTITNSCLNPLLYGAISKSFRTDLRNFLRGRRGSRASMKFLRSSVHMGNKQANKFTEAGIPLENSFQ
>Cnidaria_Hexacorallia_N_vectensis_GPR34_EDO25835.p1_NPR
MDSHSSSKNGNHSRNATDLRTGTEDVKRIALILFYAVTLFLGVFGNWCIIAIVIKVKRMRTMANVFILNMAVSDLVVSVIDVPRKLQIAITMSYAYEVPSFDVVKVLCKILPFTRELSYSVSSLSAVMIGIDRYYAVICPMEQKPRVLSPKVTIPAIWLISALAYSTNLYTYKATKKEGAFYCSYRWHPLPEKETEELFLLITFVLFVALPLVALVFVYALIAVKMMNRSIPGATGAAVNSHRVRGNNKIIRLSIAITTAFFICWVPYYVLLLTLTFNIRLGDESIEISALILVLADVFEALTYTSIVTNPMICLAFSTNFRQALKELMLCQARNLQANNTNRTRIQQSMTMAYSFETISMSVESVNKDVHPRRRGVYIVTP
>Cnidaria_Hexacorallia_N_vectensis_GPR35_EDO30258.p1_NPR
MEVNSSNSSALASTYPQDSVAELVTKALACTAVTLAAIIGNLLTIIAVNRNLRMRTVTNFLICNLALAELLFTVVAIPPFYFEIFAWYDWLQAASHCASDAAEILIKDLAHFTWSISGAVAAPVLYSYRLNKAEGIISCQEDWTPVFETDVASKGDTIVLFVFIYCLPFVAMATMPAIIGWRLWVHKAPGEMSSVNTRVLLKTKQKAVKMLLAVLIAFIICWLPVQVVSFLSYYTSKRIPSAVWFTCLFVMRAHAALTPFIYDYFSANFRAAFKSALVFCCLWSNTLRQWRDGRVQTSS
>Cnidaria_Hexacorallia_N_vectensis_GPR37_EDO30536.p1_NPR
MVVRGTFAVHIVIIVAIATVTIVIAWFLSALVTSPSLYTMRVIKMDGVPYCHEIWSPPLHPTVSPLVFTIVSFVALYALPLTIIIALYSTIVYKMWFRKIPGNSHSSIRELEQRVKRNVVKMLITVVGVFTVFWLPLHLNLLLRGATDVFSRCGAPDALSFTAYVLSHATGAVNFAIYVFFSEEYSQGFKEVLALCWMRERVVFTRGSRTEMTLLSRKGWRGTFRDARGNRVMSSPRVSSPRTGRGGLGTRSFIMEYSSNV
>Cnidaria_Hexacorallia_N_vectensis_GPR38_EDO32060.p1_NPR
MASYNTSQENNSSSASHLPWFLWYRTPQTLRVALVITYIATVSFSLLGDIALVAVICKYKHMRTKGNYLVLNMAVSDIAAMLVLTRGIYVRHTQTWTWDVQGRFGDALSKISAFIRDVSVSVSIHSMVFLALNRFFAVVYPTRPAPRLLAPRVVIPLTCITAFATFGVYFRVYRTITLYGNKYCLGILEPPFDPITAGRDFYLVFMTSLFIIPLPLMGTVYIAVARKLKRQAIPGEALPENEKRRRKRNKNVVLMAVTVTASFMICWIPQHTLVILHNFFWDETLSHLTFEELKEAMDIVVAIAYACFAVNPFICFMFSESLRKAITRLL
>Cnidaria_Hexacorallia_N_vectensis_GPR39_EDO34897.p1_NPR
MKLLLVVVLACLFWITDIECLESTPSNTKSLDQNQLNLHKVYFELANEREFSPGTKVALMTLTVTTFTASLVCNSLIIHTIRVVPGMRSTTNLFILNMALGDIITSILSSSHAIRTTLFGEQWISGTLGEVTCRLDYYGLSVGTLLSVSSLLVMTVDRLFAVRSPLRYKSSTRWPKFAILFVWLFSLALPVDLTWNSFTTVTFSPAVTNTTDSGRLYCFFEKSTEGQIWALAVLVLGYGLPLVLMLSFYGCIAWILWRRKVPGEAEQAQRNAHRTAKKVTWMVVAIMSVFEICWTPFFVMCFINVKFPVLLLATPGELMPVSYSIVQLNGPLNMAIYAFFNENFRNGFKQTLKCFRRVAVQDAKSVNQLTLGIL
>Cnidaria_Hexacorallia_N_vectensis_GPR40_EDO36377.p1_NPR
MADKGFNATSQNATHGLYFPADIQIGLTIFASLIFVVALVGNSIVVYIVCSCNHMRNTTNILIANMAVADLWITFDIPYVIKWFYITDTWFGGGFGDFLCKFCHSAQAGSVACSVFTLVCISLDRSFAIIFPMKVILTRKIVKFMILGIWAATIAFTTPIFLITKVHLKNGVYVCNELWEESGQSERHYIAVYTITTYIIPLALILIMYIFTGLKLWSRKPPGQRSLQAHKKIQSSTRRATIMLITVVVVFAVCWFPFQIRELLSVFYEDNINNMIPFRVMLFLPWFGFANSAINPILYVLFSENYRREFRRTFTTTGARRRSSTSISRGATLRTRMSLTGIPLQKLRNDSLAPNNSPCDGGDANCFRDSNSSNKMACVVGSVESDSPDAFEPENNLIGSNEN
>Cnidaria_Hexacorallia_N_vectensis_GPR41_EDO37082.p1_NPR
MNNTTNSSYPVGMSCSGSEVGRAMKILFFVIITVGGIVGNALTICIVYRDKKLRNTVNALIVNMAISDLLIPLGLVKQIVNVAQGSFEWHVPGTGGVALCKLFSFMVDLSMPVSILSMVFITLDRFCAIVFPLRMNSGPKITAIFIFTSWAIPVAFFAPYLYGFKMNDRGYGLECYLQWDQGYVRHLRSHTIFTMFICVIYIIIPFIILVFCYTTILCVLRRQDQGVMARSQPRRERRIRYQKTKKVVLMALAIVVVFGLCYGPYICLLIMWTFVYHWRYKTTCGFEKFYFAAQFLANTNPALNPIIYFIFIERFGAGLRSMLRMKKAGCTSASSGRERGGSGNAGSAGTSTTRAATKIVSLRMSPLLASNS
>Cnidaria_Hexacorallia_N_vectensis_GPR42_EDO37351.p1_NPR
MYIEQIQTWLGSSETNFLCDPLVTMSAPPTNSTNATECFLSLVKDLPSIVAIKILAYCIVWVVSLVGNTLVILVVLRNDNMHTTINYFIVNMACSDLAVPLFAIPIRVTEKLRGTGEWLVGGEAGNALCKISYFLTDVSPVVSVLSLIIITVDRFAAVVFPMRATLFSSTVRGTLIALTWIIGMAVFAPYFYTFRVQGKDCISSWEPAFEQLPTQIAFVSVICVMFIIVPFITLTVLYTVMSAQLWKTSNRVASMQTSDIARNQRRKNIRVFYMSLTIVVIFGLCYGPYNCFMLALNFYWRWDTEECSTMVPRVFYIAQFLTFCNSAANPFVYFVFVTRYRQGLKKLCSRPCPSLPAATRHTFETNSFSRREDLVASSVAEFDPIHVTAYCSKQASSSRDQGDCFVENCQSEKMARESASKKATSSL
>Cnidaria_Hexacorallia_N_vectensis_GPR43_EDO38504.p1_NPR
MIPAYSVIFVLALTGNTVIIYIVKTKPYMKSTTNYLIANMSVADLMMTFFAMPYSIAYLYVQSRWFGGFIGHVLCKLVQFFVGLSIAASVITLMVISLDRFFAIVYPFRRASVIRRISVTNTAIWLSSAILLSPYLYMYQLHKLSNGSYHCIVSFGRLVDTIAIMRIYNTVTVVLLYLLPLTVIAIFYIVICRKLWLRKIPGNPSQLNRRTADRYKRRTVKMLIIVVIVFAACWFPAHLMHYYVYYRYEEFARFPPYVPLVAFWITHAHSAINPFLYILLNRNFMHAFKDIFIKVFRGRQERTREPRCRTSWTNLSIIASCDNIGDVPSGRRNSWKFLPFPRETIDVGNCRDLNRVYLASFPEIIVQS
>Cnidaria_Hexacorallia_N_vectensis_GPR44_EDO39498.p1_NPR
MANNTTFYGNVSLASPVPWFIWYKTPEDHRLGLLSAYIGIVTLSLLGDIALIAVICKYRHLRTKGNYFVLNMAASDIAALLVLTRSVYILHSESNAWDIQGWPGDILCKLAAFTRDITISVSIQSMVFLALNRYVAVVYPARPPPVILRPQVAIPFIWVAGFATFGVYFRVYRIEVMYGEIYCFNRWEPPFDPSTGQRNFYIMFMITQFFIPLPLMTVIYIAIALNLKRQVIPGEQLPENERRQRKRNKNAVLMAAAIVGSFAVCWAPQHTFELLQWRGALSDLKFEEYVYIHNTVVVMTYASFVINPLICFMFTEGLRKALKQMLTCGCFLNSTWIEPSKTMETSLNLRTRQRHDETVNEDG
>Cnidaria_Hexacorallia_N_vectensis_GPR45_EDO39874.p1_NPR
MNSTNASVITLANGCPPSLPTTLSRTLKSLAYIVIMLTSIFGNLLIVTIIYKIKRMRIPFNFFILNMAVADLLITVIFMPRMLTRILYGFDWQIPGMIGLVLCKLLPFLHEVFICVVVASMICIALERVFSLRFPTRRIITQRLSYFMILGSWLLALALRSPMLYALRLQEENGVAICFLLFETEALQRAYPAIVLAVFYVSPLTIIIVLYSVFLASFKRQVSPGRGARNCFAPGSTTRARACSIKALRATDFRRELERHRSRSILRVLLSVVVGFACCWVVYFVNPVLYHSYPVQACKLSFLQYLLAHVNSALTPCLYFAFNENFQSGLKLVISQSIRGRGSIRKTMVVTEADGSQRNNKLSVVDDSEFASDHKHPKRHRQYIDSDVYTNGFCPQPS
>Cnidaria_Hexacorallia_N_vectensis_GPR46_EDO41142.p1_NPR
METTNTTSLNESTVLRSSSSMSAVSVGSAAQVAAYVVVFAVSVTGNALVIAIIARNYHGIRRVVMNVSILHMAISDLIATTIGITAMVARIVLNNRWLIVGTPGLIICKMHAFLIEVSLAVTALNIYMIAFERFLAVFYPTNKNLLSLRRARIVSILLWVLSTALYSPKLYVTTVLHYHGNAYCLAPRAALSAIDPWKHIEGAFFILIFVITLVLYLAIMTRIKLRKVPGQAVSEAGQRVRNRTNKRVLHQGLAVITVHYLCWLPFLSTYLTCLFSDRRLSVCKHSFYTGFMIFFLGYCNGALNPLLYTAFNEKFRKGFKSILRRSVNSGMNPSSSQPDNSLTNSEIGGIPRMNRQMYRIVEGTPKRTRQHLGNVSDVIGKSPICTRRRSLSNGELKEIKSTNKIVFIVAGSCFALLNMGLLGKAACKNGKRRVDEDIKPKPEKLQVQMEIEKKELNLADFTSRSLFHRGLWTLQRDL
>Cnidaria_Hexacorallia_N_vectensis_GPR47_EDO41161.p1_NPR
METGNSSSNVTQGSCGHTESAAITAIKVTCYVTLMILSLIGNCLVLSIICRNRQMHTTTNYFIANMACSDLIIPIFVAPTNIIDILSGTNRIWLVKGTTGLVLCKVMYFLLDVSTAVSIQSLVAMAIDRYYAVSHPLKANQSARARALVIPLTWVIAAAVHAPHLYTFRLYEINSQLFCYSSWEPAFENVSTTKRYQMSLFTLLYVLPLLLITALYARTLHLLRNRIIPGDVLPEQRMREDATTRGILKMTVTVVAAFALSWLPVHVLILLLFYDWDWLIPCHMRGAWFAAFFLGYAYSVLNPCVYFLFNKNYRAGFKALWESLCCRWPQRTVSMDVAAADHSLAVIKDTELSTIVPAGDGLKFSDLAKVEQHV
>Cnidaria_Hexacorallia_N_vectensis_GPR48_EDO41200.p1_NPR
MSTALETPGNHTLVNLSNSFYGNNSLENSCPNLEENFAVRVGVITLYVFMFLTSILGNCLILVTVYRTQRMRTAVNLFIANMAISDIIQPVFGVPRVVVEDVSLSVSIFSIVGITTERFYAVMQPLKISFLKSHVQMLLPLTWVIAVIMHGVYFDVFRIRRDHVTQMIVCYQHWASPHSALVYYSVFLAGLFLWALLAIAIMYSIIIVKLRRSRGSGHAWVVRKSREVQERKILQVALVITVVFFACFMPQVILVIVAPLDVWPHCSIEVLRFVTKVMEHSYTAFNPLICLIFSQNYREGFIRVFLSSCGFCTYPLEDDTGSPPGVGKAVKRSSDGGHVALTPLTLRESLRLGMTAPSMSSPALMRAEGVVMNK
>Cnidaria_Hexacorallia_N_vectensis_GPR49_EDO41520.p1_NPR
MDSLMLQNNSNFSSNLTMSTLEACEVLFTDTSIVAKTMAYLLILVLSLTGNVFVILNVRCTKHTSTSTTSVLIMNMAVSDLLIVVLAISRELYEIVARTESWRVPGPPGLVLCKALFFLTDISPLVSVLSLCFIAIERFAVVMYPLTWIVASRRSYHRVAIVTSWIVPAIFLWYYFDVFKLVHTGTEAYCGVDWEPTFDPQVSLKVFGSLAVSLFYIVPFLLISSLYIGIIRQLRKPPFNTNNYSDAPQHRINISRLAVSVVLAFALCFTPFYVGIFMTITDARSTLTCRFQIFWLVARTMGMGVIEKLGADGISMGVIGKLKADGISMGVIGKLKADGISMGVIGKLKADGISMGVIKKLEADGISISVIEKLKADGISMGVIEKQKADGISMGVIEKLKADGISMGVTEKLKADGISMGVIEKLKADGISMGVTEKLKSDGISMGVIKEMKADGISMGVIKEMTVRYRVEFS
>Cnidaria_Hexacorallia_N_vectensis_GPR51_EDO42415.p1_NPR
MPPLNTTSISPLSTRPNASDSCFVHDTAETRTGRLWGYILIFLISVVCNSLVTHSALKDTIIRKTVNHLVANVCIANLLLTIVYMPRMMIMVTRGSEWLVGGTAGLALCKMVPVIHHVCILVSILSLMILSIDRYLSIVYPTGNVLERRLNYLIAFMWVVAIAARIPTLYALQIEEHSKGKFNCGVRLIKAFNSEDARDTYYTFLLVTCYALPLVTMVVFYIVVFCYLRRKETVDARCIDDPTREARFRAARNSILVMLVCASVTFVICWVTYFAAQIAYDNVPCGLRFWRFFLAHCNSAISPCLFLAFNRGYRELVGRAFIYTCCTLCEIAEDDENDDDHERGREREDKVPGPEMISIRKLDKHNL
>Cnidaria_Hexacorallia_N_vectensis_GPR52_EDO43128.p1_NPR
MNRSSENGRWNATVNYEVAYLESFFARVAKTLALCVVLVVSLVGNILIIVSVSKNTNGRMRTVSNLLIANTSVAYLLITTVNIPGKIAEINTVGFPIGGTLGDLVCALRNSVPFLTVSSSTQSFVILAIDRFVAVYFPLRRISHQSAYILIGITWLTTLIFGGVYAYGSFVHETDDIRLCMIHVSRTFGDLRGLVAYVWVEFTVFSIVPIVLAVSLYTATILKLWRRTTPGRYGLPTPTSYSEKANRSAVKMLTIVLVTFAVPRIPYWVFVIECRGTYEHFLGHSFCSSETFHYVDTFLGYSSCALVPYIYPFYSQNFRAGFKDILRSRCQGRIENGRVSPLRARKTSRRESKQITKL
>Cnidaria_Hexacorallia_N_vectensis_GPR53_EDO43766.p1_NPR
MLNLTYNKSTPIEWVSTEITASERIAKIVVCFLIILTALVGNVLIIVVVCRNANMRKTINYFIVNMAVSDLAVSLFVLPRVISENITSYEFLPEWRVSGAAGEVLCKLVYFISDLSPAVSILSLVCITLDRFCAVVFPMKRTLITSRVRLVLIVFTWLFSAAFFSPSFYTMRLVGISGLDSVYCRMRWSKDRAQHVVIHRAYITATCILFVITPMVLITVMYTVIMVVVRMALLTRQSKQGSAAQRRRQDNNNRLLRLAVLTVISFTVCWGPYNIYLFLQSFAWKWKQSSNVHGARVLFEVVVFLTYTNSMINPCLYFVFIENYRHDDQETQDIFRLPSLSFEDVITYSKDKSGCSNTSKAMKFMAEPGYLHDLKVTYIGDSSIITSKCYRLMRKTYGKFKKSTLYSPATMYGFLTKETFNGLDPQPLFANIVPHENQLGNVPFVPCKFGNVPKGSVLSYQQKMSTEYIINDFTCTAFPNLPLDSAAQEFDNNYSGLPLTASKQAALESLSISMETSLKVQEQTITKYGKVATKYYVITTSTRHCGCQTPTRTLDDRIFAAGRSMINVNISY
>Cnidaria_Hexacorallia_N_vectensis_GPR54_EDO44425.p1_NPR
MDLNDTENLSNVSLNVPRSQCDNSRESLIIKSTALGLILVIALLGNSLVLALVRKSSQMNGAINLFVANMAISDLFVPLFVLPREMYQLTSGTISWQVRGTGGAILCKLVFFASDISPIVSVLMLCLIAIERFTAVVFPCAAALQNRRLHYVLITISWFIAVCFCAPYFYLFKLTRVGDDFYCFPDWGPAFDHVKTHQGYTTTACALFIVVPFFLLTTLYSLIVYKLKRPKVLKFLRGTSRQRRNMRTLKVIKMTMTVVIVFGICWGPFNIALLIVTFIWKWHLPTTCSFRRFWFTALFMAYSNAAINPWIYFAFIDSYRRALRETCKRLTAIATNSYSTSHSVRRNQRRVSPVACLCQNSSSADMRSTTVALITLKRMSPIHLDITDENVLESEAAT
>Cnidaria_Hexacorallia_N_vectensis_GPR55_EDO44503.p1_NPR
MNNSSLACANDAGSDQIFKTIAYTAIATMGLVGNGLVLAVFRRHRELRSVVFYFIANMATSDLVLPLFAFPRALVEIYNGPMTWLIDGASGAFFCKMATFLQDISTAVSIQSLLIIAVERFVLLVYPTKSFLKSSWRLKLVLAITWLIAIAFHAPYLTSFQVASFGNKIYCVPEWSEDTATNIVTSKAYFVLIFTSLYAVPFVILVALYTTIVIRLQRYRFKDQNNARKRRIQDRNRTVTVMAMFVVIAFFVCWTPFFVFGFLLCFHWNLRLPCDQINFRFTVLIIAHLNSAVNPGIYMLCSKAFRQGLPGYPDRFTTSILYMYLSIRSELPGYPDRFTTPILYMYLSIRTSPWLSRPLHHIHPLYVLVYSYRATWLSRSLHHTHPLYVLVYSYISLAIPTASPHPSFICTCLFVHLPGYPDRFTTHILYMYLSIRTAPWLSRSLHHTHPLYVLVYSYISLAIPTATPHQSLIYTCLFVHLPGYPDRLTKPIFICTCLFAHLPGYPDRFTTQIFDTYLSIRTSPWLSRSLHHIQPLICTCLFVQLPGYPDRYTTPIFDIYLSIRTSPWLFRPLHHTNL
>Cnidaria_Hexacorallia_N_vectensis_GPR56_EDO45025.p1_NPR
MAFTANETLENQTVSTLAIWSTSGGEFIASLLILGAFSLIGLAGNGLVVFVIYSARSRGQKSAVQLFLLHLAVSDLMVCLLCVPLTIFVNFSYSEHHSSSDDVTCKVARFIQFLAPTSSICILTAISIDRFYSLVKPLKRKSLLTRPFSLLLSAWVYAGVLFLPTFYFTKVEQLLTNKGKVWYCATIPNNVTSGVIYLLFLSVTAFVIPLVTMIVLYVRVGKTVWSRQRKISLSSNTYITRKSINAMEKSKRRVTRMLLIVVVIFLVCWAPFTIYTGFIERWVASFPNPADGPRLVLYGIGLFNSICNPFIYYFSSGEVRKASIKFICLETSVAQRSRAGSADIIAPSIRINKGFVPGGSTLVSFDGFGNECYDTQL
>Cnidaria_Hexacorallia_N_vectensis_GPR57_EDO45140.p1_NPR
MKIRLAFFLVVFFCFMSVRSGSPSSLEVISSDGNNTNTITQGQSENDTGSSRPGGTSWDVGITVGFVTTFMISVSGNALVVHVVRVTPSMHTSINFYIANMACSDLISTIICVPFSLQSYFSLYKWIPGTIGEVLCKTIICTFYTSFACSTFCLVAIATDRYLAITRPLFRYPNSIVRTVICIIWAVSLALALPISLAYNRKFGFKQDGYCYDSDRDTIYLIGVTVMGIFCYVIPLSIAIALYSIIGWRLRMRAKDAVGANAMNHRRRSRKMSMKASKMMAMVIVVFGLCWAPFFVYHIAKGWYQGRLITIFKWWYRHLSFLLASTNAAINPCLYMTLNQNFRRGFELALNCRPEEPPVAMDNANMGVALNVIETQENI
>Cnidaria_Hexacorallia_N_vectensis_GPR58_EDO45181.p1_NPR
MNASSVNSSDGGGSPCQVHPDSNAVTALKTFAYCFIIIFSLVGNTLVILVVWKVRRMGNNTNRFIVNMCISDLMVTLCVLPPTIHSIYYDSWLMSGPVGEALCKLIPFIQDVSAAVSIFSMTAISLDRFYAIVLPMRTHFMTKRGCHISIGVIWLFASAIHFPYLLILRLREFNNESHCYMNWANLAASLDNKQSQRIYYPVQFVLLYLLPLLVISVLYSGVIWELSRNRQLIDQEQRRIRDKENREVAVMLIVVVLFFAASWAPLNAVAFLIFFTWNWQPPCYIRTFKFVADFLVHSNCAQNSFIYFMFNMRFRRGLKQVVSTYCDPASARPQLDNTQESYSFRKNNEIQSKKTNSIHLQKLTDGFVKLWDQQKMLLREIALDDTLTAVCFLNLKGDIIIGLKQQLFFISHEKACPVKKKREEALLFGQDHGADEGNEEFETGEKCARCIPTTLVEGGIHLCISPSLKVKNNMGE
>Cnidaria_Hexacorallia_N_vectensis_GPR59_EDO45707.p1_NPR
MNLTNTTHGNTSELVFDYFNVETDSETAIAFKVLSYAVIMVVSIVGNSFVILAFRRNVTGQMRSVYNLMVVSIAVGDLLLAVCSIPERITRIVTYDSWLVPGDLDNVDKIMFPRTAVCSGTALCKLVNFVEKISITGSLLHLCVLAYDRFLVVYYPTRAMVSLRSSKIASAIIWTITCIYWSPILYYGAVKMEEGHLACGVRSHTPYWKEWYLAYVVLILIALVAIFVFYLLVACKIWLRRVPGNQTRNINRLMERTKRRMARMVSVIVCAYYICFVPYWIGWISCSYIRPQPKAFCNPVYHFINIMVSYVNCAVNPVVCMVFNHQYRQEACHVLKDPFGLRTNKMRLVVKRRKSSTTVDGPLMLNSRRLRQSRRGTQLLVISDT
>Cnidaria_Hexacorallia_N_vectensis_GPR60_EDO45765.p1_NPR
MSSEDNLSLENTTADRDNVTSGVAEDVIMESTMALTAKVSAYVIILALCLVGNTFLIVAVKRNVTGRMRTVSNLLIASIAASDILLSVWSIPERITRILTMDSWLVVNTLGAVLCKLVNFTEKLSITVSVFHLGVLSVERFLAVYTPHRTVLTLKATKWIIVAIWVSSLAYWAPILYHANITAENAKVECAVRSNVQSWRGWYLAFIVLLCIVMILIPILYTALTVKLFTVPGMKKASQRQKTERMKRQVAIMIGVIIVTFYACFLPYWIGWVSCSYLPYPSPGVCNRTYKFVSILFSYANTAANPIICLLFIGIFAYP
>Cnidaria_Hexacorallia_N_vectensis_GPR61_EDO45768.p1_NPR
MNTTFLNASSFVDNSTRSSQESLSSRGGKVFAYVFILAIALAGNFFIILAMKREHRRLRALTYLLITSIAVSDLLMAAWSIPERITRIIVNDRWLVSGITGLLLCKAVNYIEKVSITVSALHILALAFHRFIIIYCSKKPHRRSQARKAGFISIALMWLFSIVYWSPILYYGGLLEDGPNIFCKTRSFYPNWKVIYLVFLTLLLVILVLVLILYGAIALRLCRSRPQEERQDEGCNLQREGNLQRPDGCDSREGCLQPMDGCLQPRTAYLQHQDEYDQRREGYLHPRDGGDQPREGLNPEDPYAHVSSSTRRRTATMVAVMVTAYYGCYLTYWSGWILCSFRRVFCDDAFTFISIFLSYASVAVNPLICLIFSRSSGLFQLKRVLHSCLLDVANEKYLMERQTTVKSCLPYNLAD
>Cnidaria_Hexacorallia_N_vectensis_GPR62_EDO46922.p1_NPR
MNSSLDQKNSSVSGTAMNGSLGVHGGTTTEDVFKLVACALVGVLSLVGNILVVVVVFKALRLKTATFYLLVNMSVSDLLFTCISMPPFMVNITGRGLLVGGSAGLAACKIVNSSAFGLMASSVLTMTAIAFDRYIAIIKPMNHIMTGKLLKAIVLGIWIVSIAIMIPLIIVLTVDNYKDDFYCDENWKEIASNSVFASKVYTVMLFIIIYIIPFTTMTVLYSIIGQKLWFKKAVRNVNREQQRLVVCQRRRIVCMLVVVLVAFVCCWLPLQIVTFMAYFSDTHIPRPLYFTGEFLVRANGALNPLVYFTFSKTFKREVLSLKPFSYCFKRKQFTVTMMIGNSPGMRSLRFIDDDGRDKGVESKNGVTLSRNVPVMGK
>Cnidaria_Hexacorallia_N_vectensis_GPR63_EDO47025.p1_NPR
MLDVGTSQQVNASSNSTFHGDQARSALPLLYTAYIIIMVVSMVTNSLMVYIVYWRMRSRSPTSSQFASMAIADLITTAFSMPIWSYFICIEEWVEGLLGNLLCSLAASTSIMTSLASLQTLMAVSVERFIGICFPLRRAVVTARNNRRVTRMIWAVSVAMAAPAAFLYTVHNSHGRLRCVNNLSTRNPELRKVYYTVIFALMFGLPVLVMSILYILIAKKLWSSRIPGQQSDASRRAARRRKQSILRMLVILVLAFVGCWLPVHIEWFMEVYQSTARREEQAIVLAHAYSALNPVLFFLFNGRFRDEFIKILRLHCCFKPTSFVREHPNTTGSVFDGTEALRSYKLSLTPSNPPSGVRLLKITSTHESRAT
>Cnidaria_Hexacorallia_N_vectensis_GPR66_EDO48719.p1_NPR
MGSLKLEDNSNFSSNPTMATLEACEVLFTDTSTIAKTIAYLLMFLFSLTGNVFVILNVRCTKNYSTSTTSVLIMNMAVSDLLIVVLAMPRELFEIVARTESWRVPGVPGLVLCKTLFFLTDISPLVSVLSLCFIAIERFAVVMYPLTWIVASRRSYHRVAIATSWIVPAIFLWYYFEVFKLVHTGTEAYCGVVWEPTFDPQISLKVFGSLAVSLFYIVPFLLISSLYIGIIRQLRKPPFNTSNYSDAHQHRINISKLAVSVVLAFALCFTPFYVGIFMIITDVRSTLTCRFQIFWLVARTMGYTNTAFNPWIYFLFVSSTAQNRQRTMELIERGRRFISTYSVLTRNPAARRNNRVGVAEERGVDSTV
>Cnidaria_Hexacorallia_N_vectensis_GPR67_EDO49784.p1_NPR
MDFNSSNASINGHDCPQRRETQGEIAAKFVAYSVVLVVTLMGNVLVIWVVHRSPGMRQKTINMFIVNLSIADLLMALFTIPRLLSEIVSEQGMWLVTGLLGEALCKLTVFIQEVATAVSIQCVVILAYDRFRAVVYPLHSATMSTASRVIIIPVTWLIACILHSPDFYTYHLEVYQNRTYCIYQWSEDQQLHFQITRNYYLALFCILALLPAALLVVLYSAICYTLVRHGQLAKIRTSIANMAPTAYQKRKEQEHNVMRMAGAIVIGFALCYGPFNTFVFFRIFVWDFWSPCGIEAINFIAPFLLFSNSALNPILYFAFSENFRHGICRVFSRKPTGATSSSRYCIEDGKDIFIKHDGRQESASSFEWQRMEIKQG
>Cnidaria_Hexacorallia_N_vectensis_GPR68_EDO49904.p1_NPR
MENSTEASDSNDGHLSTLDIFLAVGYIVIFVCSAVGNSLVMAVIWKNRRKKMRSVSSNFIFSMAAADLVMTVGNLPERVVRALSRDQWLVAGLLGIIICKVVNFVEKVSIIVSISNLTSIATDRFFNVFFPHKRIITIKRCHIIIVLIWTLASLYCSPIIYYANVITKESKLQCKTRTLFPAYADWFLLFLSVLIISLVTVIVLYTAICIRLLTRKVPGNRTNAENSPTARVNSKVLRMVTVIVIVFYVCFTPYWLSWIFCAYPYSPKLCTPQYTTLAVLFSYINIALNPIIYVSFSGSFREGVKSLFRKGGKVRPASNNAHTILAGIGMKNFAVPNNQMEASGAVESGLRDTGESEHNIMEQRRKYIDPELTPD
>Cnidaria_Hexacorallia_N_vectensis_GPR71_EDO29093.p1_NPR
MHSSLPVWAIRVIRALLSLWQLQHRIECLKQHIYDVMIWIRSLLLASKHVNARITEGCMVKSGRKRRERESIGYVVVEAAREVHFRSEYSLKDLRHVEKCGMVNNSLVELVLNALHEEQPRNITSEKHKLASNTACASSFARWNATHKGFSHKKRGMCLTSIGNGSKGKPKTAENRAAIEDEHCILEEASTLLPRKKNSGLECEKHKLASNTACASSFARWNATHKGFSHKKRGMCLTSIGNGSKGKPKTAENRAAIEDEHCILEEASTLLPRKKNSGLAHPDPFKKFTVHLKVGQCTGSDLGGGQLTLASIGQGNTMSHRRQATPFPKAKSGIRNNDTEAGFLKKGKSTARESTNERVTRQTPTLPLAAGLMKNKEPKNGKSQSQIITSNGQEEGNLLWDRCFVLSFETLTLFKCLDLKLKMDLFLVVLIALQFLVSIVGIIGNVSVIRVVWSTRSMHTTTNYLLANLALADIITLSTNPYLYKFVFGSLHFGYNGWSNLTNEWICRVLLENGIVGVFVCVSVAFLTVVAVERYHAMVKPLSHRFRLGREQVWKVVMVIWFVSILLNIPIFIDVKFDPQLNVCRSAFDFTTGKETATYLAFYLGINICIPGLIITACYLSILKGLLITNSICSETVETIQGREEKKKLAKLLASVTGVYFICFAPFVIFMIYLTAEKFLNSQDKNSSPLLNYTYFVLTSLIFSNSCLNPVLYAFQSSSYRRGFAKLYTCNCLKARRQIVQVESFSMATDARLRTQQQSTHNL
>Cnidaria_Hexacorallia_N_vectensis_GPR72_EDO30180.p1_NPR
MGLLRTLRNLFYGVVLCTTLFVGIPGNVLVIAAVRRKRLLRSTTNYLLANVAAADLATIVFAIICGIPYLFTLDNFPDIFCKIFYIGNLPVTTTSASTLTLAILAIERYQAVIHPLQDSYKLREDTVKYAIVASWIISLGVTLPLYVFSVFENGECSHKYVNYKTYIIIAFSLVIFIPCLVMLFCYGCIVKELYFKNSVAPQNISAAEEAAMRQKLFKRSACVTVVFVSCFLPVAIIHTLRLYIGVKTDIRNIAFAIYFLDAAINPLIYSCQSSNFRQAFIEIIKDYCNKARKRVIKKNRDVTHGDTES
>Cnidaria_Hexacorallia_N_vectensis_GPR73_EDO39915.p1_NPR
MCDYEFIEERSQEDILNLTQLNCTNIETFESFETRWIDYVIVFLSALVVVVGVPGNVLVITVVRTNRVMRTTTNYLLVNLACSDLLSLAFGPCFFNLHIVHPKTKLTADYLCKFITGSATTVVAMTVSAITLTVIAVERFKALVLPFREKLKLTEARIPYVVIFVWIFGLGFSLSSYINIEFDSKRELCFDFSGKFHIIRTVMVSILPAVIIAFCYLGIVRGLYWTRTIYTERQGIQSDIISKRKLCKLLVTVTVVFFLCHLPRALFEIYLSVITKYTDAQKKRLDIAVEIGDFLLFTNAALNPLIYAFNSSNYRRSFSRLCRCGRNRITIEPRRVNIEQGVSERNVVRSFES
>Cnidaria_Hexacorallia_N_vectensis_GPR74_EDO41438.p1_NPR
MSNNSTNSQELDFKPYSTGIVDVAFAVPFAVNMVFGVTGNVLVLLVVRRNRTMHTVTNFLLVNLALGDMLVLICNPRWHSFVVTPVHPHGALGNALCVFYTGNAIITIPCAATIFTLVVLAVERYNALVNALRRWRLTPETCPYVLIAIWVLALAISIPDFLNNYFSEKYNKCLYLLSLELATELSFEIIATVTTVGFLPLIFILFCYFHILKGLYVTNTICSEQSAIDDNLAKKKIAKMCLSVTAVFFLCYIPYGIYFVFIAASSREVLIANQYKFEVIKRALEFCFTLSSSLNPIIYAFQSSSYREGFRKVVKWKREISPLNVSAASDPKNRTNSRSGQNAG
>Cnidaria_Hexacorallia_N_vectensis_GPR76_EDO43365.p1_NPR
MASNNTSVGYNSTSAGFTITDLSLLPAYCLAISVGLGGNGLVIGVVRKKRSLHTTTNYLLANLALADLLNLIWCIPGLVLTFVEHPRGTLGDLLCKFVTMHHIAGIMQIVSGLTLTILAVERYNALFHPMDTRLRLRRENLRYPIGIMWSFSVIYVIPLFVYEKYSAKENNCSLVWPNWQVTGMIYWGVLAVIVLLCSITMLYCYFNIIKGLYFTQTICSRGQAPNGDERAAKRKIVKLLLSVTLVFCVCFIPFIVVSVVFTDGSHSVAYKLSYFLVYCSSSVNPLIYAYYSSNYRNAFSEVLERYSQRIRNLENHVPRIHRHASSFELKVTENKGTDVRSSDPKLLSFKRI
>Cnidaria_Hexacorallia_N_vectensis_GPR77_EDO45009.p1_NPR
MFLNNTTLNTSSGELEDMVLANSDGNQAFVTSLVALSIIVFMGIIGNSLVMAVVGRIPSMRTTTNYLLVNVAVADLVTLLLTALHVGLAKLAMAQRGLAQSVMFCKFIQANTISNVPILATGWTLTVIAIERYNALIQPMKNARRLTKHNVWYAIAVMWVVSIVMCLPLLIYLDVDDVTRQCTPGANMHKLNISLTVMVILMTLVPFIVIAICYFQIISGLYFKGTICTNTTNPELYHEELVAKRRLVKLLLMVTAFFFFTFVPYGVAMILRFSLDAKKNATELLALQELVSVLSFLIPLHSALNPVLYAFQSRNYREGFWIVTKKIFRRDSLERNNNCQRPVGTMV
>Cnidaria_Hexacorallia_N_vectensis_GPR78_EDO46347.p1_NPR
MLANNTTWNGSFPSRDLYGVGRGAPNVEFTLIMLSLIILVGLVGNSLVVAVVVCISHMRTTTNFLLLNVAASDIVTLLLTLLHVGVAAAAITSKKTPSGSLWCKLIQPNTLANVALLATGLTLMVLSVERYNALVKPMRLSRRLTRSNVHYVIAGIWLVSMVMALPMLVYLDKDPVTGQCSPGEKMQELYISLTVIVVFMTIAPFLVIAFSYFQIIYGLYFNNTICSTHAPGLQREDILAKRKLVKLLITVTVAFFVAFVPYGVTTILRFNLSAVHNAKQLANIRQLTKVMAYLIPIHSSINPFLYAFQSRNYKEGFKNVVSKLIKWRKETNNNYQSSFRSGRYSTQVSTSTTL
>Cnidaria_Hexacorallia_N_vectensis_GPR79_EDO46358.p1_NPR
MSNITSPTQSYSTREVDLALLPVYIIVVLFGTLGNAVVIHVIRVTRAMHSTTNYLLVNLAIGDMLTLLWCIPYKVLVFYFDHPTGTAGDYICKFFTSYNVTVITLTVSIFTLTLLSVERYRVLLNPMHHKFRLDQENVWYAIAAIWISAIAFMVPLFVVTGYNELAKSCRVEWGNKKQEDLYSLCIMVFSIFVPLMVTVVCYVRIIKGLYFNNTIAAGPAGYTQESDLREKRKIVKMLLIVTSAFVLCFLPYATFRIVVASADPNDHKRYNHVQSLREIFKFLCYSSSSFNPVIYCFQSSNYRAACRKLFKKAFRIKETSEFDNSADLRTMPSQFSVEDYGASKDQGKEVK
>Cnidaria_Hexacorallia_N_vectensis_GPR80_EDO46369.p1_NPR
MENYTAPNCTDSTPTTSYNFLLPILFAVVVATGVTGNTLVICVVRRRRSMHTTTNYLLLNVACCDIITLIWCPRLYDFLLENTHPAGRSGDWICKFFTHNAIMQISVLTSIFTLTIVSVERYHALVKPMQVGRRLTEDTVWYAVIASWTASFILTVPSFVAIKFDETRKACTGPFDFHTQENLSYMVIIFTVSGILPFLILFFCYFQIIRGLYFTRTICSETTGSRGSLKSKKAITKLLLSITTSFYVCYFSFGVALLYFKRKPKEEIAEKGEKYETFLKPFLFLLFFHSALNPILYVLQSSNFRQGFKQICCGKRNDVMQVTEASTAIPQKSQLQMRSKAVN
>Cnidaria_Hexacorallia_N_vectensis_GPR81_EDO46500.p1_NPR
MENLTVRVLIQNVSNDLDFGRFKIGTIDIVFAVLYFLIDIIGVTGNALVILVVKRNRSMHTTTNFLLVNLAFADIFTLLTCPRNGYWLAVTASHPVGLAGDYICKFFTGNALVGITASVSSLTLTVLAVERYRALLKPMERKYSVSMENVKFVMTAIWGISILVNIPDFLKNKYSEHYGKCVCPFSLELVQPEFTHVLCTVLFLGVAPSLILSFCYIQIVSGLFLTKKICSEVTGNLNEIEAKKRLARLLISVTFAFYVCYISYGVYFSYLLFQDREKIIQKYNLHYIILKTVEFTLVCSSCINPILYGFQSSNYREGFKKLCFCHARRQGHVDNQFQMSTVVP
>Cnidaria_Hexacorallia_N_vectensis_GPR82_EDO49829.p1_NPR
MTENFTNSTSESITNTSGSGVISAIIVVLSIIIIVGVIGNSMVIAVVGCIPSMKTTTNFLIVNVAVSDIITLLLTALHVGLSRIRGRVGANVFFCKVVDPNTLSNTALIATGLTLTVLSVERYNALVKPMAISRRLTKNNVGYVIVAIWVVSMVMALPMLVYLYIDPSTGMCTPGDEKENLYISLTFIVIFMTIVPFLVIAFSYFQIISGLYFKNTICNATAPGQQSEDLVAKRKLVKLLLTVTVIFFIAFVPYGVALILKFSLNAKHNAQQLKNLRELSKVSAYLMPLHSSINPFLYAFQSQNYRHGFKVVIRKIFYCRNAPENNDIQPSAAV
>Cnidaria_Hexacorallia_N_vectensis_GPR83_EDO29863.p1_NPR
MSSLGSTLLRMAFSAVSLTGITGNILICLIVLLNKTMKTPMNYLLCNLAISDTLLLVLFSPLYIFQGTFQHPQGAEGRALCATVTGGTLAWTCGYASAYFLVAIAVERYFAVTKPCEPGRRITKKKLRWIVAGCWFGALSWNSVGFAVWGYDADSGFCKEDWPHKNSPKIYSSLSLLVVGALPVCTMFFLYSCVVHKLWFTGENPSGFAQFAALKMRKKVTSIVLAVSVVYTLCWIPELSIFVTSVFNPAVVKGNIAYPAVVAMVTVNSAINPIIYCFHSGKFRRHLVKLLRCGRAKSCDLRDLHEMHSGNTQDACVGVHRERRYECEKCEKKFTTLRGMSFDRPFEKKGYKYDNFGKCFGQPNNMGCNLLAHAEVNP
>Cnidaria_Hexacorallia_N_vectensis_GPR84_EDO34288.p1_NPR
MLTSLEATALAVVFGVLVFVDLVGNSLVCYVILKNHHMRTPMNYLLANLAVADILVAVFLTPQYIFRRLFSHPAGVAGDFVCKFFTGGFLTWLGGAASAFTLVAISFERHYVVHHNRHITSRKLKAVIAASWVYALVVELPPVIAYQYNSIGDFCVEAWPSSTYPKVYTVITFLLDFGIPTALMTYFHARAVQTLRQQTKHVTNHNSQQFAALNAKKRVTIMVVIVTAIYSACWLPDVTSYLLAYYHPEFRYGSVLYHTAVVFVCVSSCVNPFVYSWQSGSFRRHLKKAIGWKQGSNQITTTTLQEVCNQSRSSAQGKSLGPANNESV
>Cnidaria_Hexacorallia_N_vectensis_GPR85_EDO35030.p1_NPR
MALYSDSPTAQILVLFVLSLFVVADLVGNILVCLVVHKNPRMRTPMNIILFNLAICDITVAMGMTSKYIITKFFQHPTGDCGRYLCTFITSGNLTWVGGLASVFCLVSLAYERYSAIVNPINIHKRTSKTSAKILCIIAWITSIMICIPEFFGHQYSKEREVCYQRWPADEWLPQAYSMFWLFIVGFIPSTLLVFYYSRIVRSLWFAEHPSQEAHAQMAALRYRKSVTKMLIGISVIYMIGWMPTLFVFVLVYWHTGYQVGQVIGAVTAILVVFNSAVNPYVYALQSKSFRKQLKRYLVCCCQCQYEVQPISSLAAVKSGRQLFPNMAYGAHSNAAVEVVELQNVRKRSEEGNLSKAA
>Cnidaria_Hexacorallia_N_vectensis_GPR86_EDO35503.p1_NPR
MATSSNLTFRVIFSILITSDVIGNTLGVLTVMRSKTLRTTPTYLLLTNLCCANILVGVFFIPTAYVINDASTYPNSSIAAGFLCKFVTQSTLSWTGLQAAVFTLVVIAFERYFVVVHPRSEYGRFTRRKLNIVIAGSWLYAIVFVLPDFVTQTYDVTQGKCTNEWTITFKTFYATLWLLSCGVLPLIIMGVLFSKIHRKISQSWKTETAISQRALLTARRRLSHSALVVMVIYAVSWLPNLVMYLIDNISSTFSEQDVLYLTSHTLLILYSTVIPFVYLGLDEQFQASFKALFSRGNGVMPSAELEGRDDGVAKGVTMATSFVLTARADTEAPSSYDIPIWGADMDEKSDAENS
>Cnidaria_Hexacorallia_N_vectensis_GPR87_EDO38518.p1_NPR
MAIPGVLLPFTVTFCFLVLIDILGNILVCIVILTNHAFRTPMYYLLVNLAVADIVVAIFQAWRYILVYTFEHPTGQDGKIMCTFLTGGTLTWVGGLTSAYTLVDMYITCVYTLVDMYITCVYTLVGRHVHHFRLHPGLAVHSGLHLRAPYRPGRQNVHFFDGRNLVGDVDITSVYTLVDMYITSVYTLVDMYITSVYTLVDMYITSVYTLVVIAVERYTSVTRPSSCLRLNMRKLKFIVASLWVFATLFALPLLLTRLYSSTRNFCIESWPDTTIPKVYAFCWLFMAGLIPVGVMGGLYFRIVVKVWFTKSEEVESAQNARVLSRKRFTKILILVTAIYAVCWLPVLIVYTVAQYGPTYIGSTIHNAGIILLTLNSTVNPLLYTFNSKKFRMHLKKALLCDAPLCLRLRESRVTPATPNTQPQILFRGKYYAYDRRLINNFVINNRIKDIIASSVAEDKNDFKVIPEFLSVAK
>Cnidaria_Hexacorallia_N_vectensis_GPR88_EDO41546.p1_NPR
MAPSWVRACALAVVLLQSRFIINVSTSVVACDVVVDSLILNLAISDITILVFLPLMYIIPQVRVIALLWIFGVLMNLPFFVIARFDAKLSFCSEAWPNSLAFKCFTLIWLGIVAIVPGICMAVLYSKILHTLWIRKAEQLVSDSETDLSGAQKEATKVVITVSFIHCICWIPPSAHYIKMVFAPEVRVLWDTLHLVAVLMIAFVAFVKPLVYIFQSKNLLRSKNTVNPYDEGRREETKWMHTWIPPGYKEEDAASPTPKQRVRASDNGGFMDNENANKARTRHDGINGEKPPEKIENLQQWGPGKKPQLPPIKTKGVQSQPQ
>Cnidaria_Hexacorallia_N_vectensis_GPR89_EDO43594.p1_NPR
MADVTPLPKKKQVVDLQKELRPISLTPVVSKVSEDLSVLNLHTSFSELLRSDILCGHGGAVGVGLVLDSAGTFPVLLDRSWSDRKSGALIKKEELVLFILFVVIAAFGLLGNLLVCLNITKNRPVRRPINWLFLNLAISDITILVFLAVMYIIVRVVSHPRGPTCDALCKFLTAGNIAWVGVVSSTCSLVCIALERFHMVFKPTRHKSLFRVVSAKRGIALSWVFGVLINIPLFVVERFDAKILFCSEAWPSSIASRYYTVTWLAVVIIIPGILMFFLYWRIIRFVAQ
>Cnidaria_Hexacorallia_N_vectensis_GPR90_EDO47913.p1_NPR
MTSDILADAALAALFAVLVAVDIIGNAFVCFVILKHRVGVTLIHTRTAMDYLLANLAASDILLGVFVIPRYIIPGSVNPMGFKGDLLCKFVTGGVFIWVGGAASVFSLILIAAERYSSVVYPHKPNLRISKARLPDVLLSCWIFAFILNSPLFIFMVYDEKSEFCVEEWPSYVLPRAYGILWLLYGGLVPIAAMACLYAQIIRSLWFKHPSLTINTRSNVPKVLATPKPVPKMRRTNVDELASSDITVGLAWGRQVSGTQEPKIRQTNVDELASGDVTVGLAWGRQVSGTQEPKIRQTNVDELASGDVTVGLAWGRQVSGTQEPKIRRTNVDELASDDVKVGLAWGRQVSGTQEPKIRRTNVDELASGDVKVGLAWGRQVSGTQEPKIRRTNVDELASGDVKVGLAWGRQVSGTQEPKIRRTNVDELASDDVKVGLAWGRQVSGTQEPKIRRTNVDELASGDVKVGLAWGRQVSGTQGNVSVDCFGRA
>Cnidaria_Hexacorallia_N_vectensis_GPR91_EDO47986.p1_NPR
MDTDATTSPLSLPTGTSFETTILTATCAILALINVTSNSLVIWIVYRHRQMTSSLNSYLLINLALADVMVAIFITPQYVFQQTFTHPGGRAGDWLCKMITGGNFIWVGSAASAFTLVAIAMERYYAFVHPCGHQLTKRRLTMIIAGSWIYAIVTNIPLFIVVGYENHGDEFNCPEKWSNQTIRKLYTVGVFVLFGVIPIVMMTILYLRVIKVLWEPNILPTQEEIVKKRRKATKMMLVVTVLYFVCRLPNVILYMLWPYKDLYGSFRVSYVISIILVGLNSTMNPFVYSLHSSRFKEEFRRWFASANTGERERLLVKDNKECNYGYERFDR
>Cnidaria_Hexacorallia_N_vectensis_GPR92_EDO47987.p1_NPR
MSHTMTTPIPTLSSPTSDDPTEEETRAFNVLFSILALVNLTGNSLVARIILRHRQMTSSLNGYLLINLAVSDVMVALFMTPQYVFRFTFTHPGGRAGDWLCKMITGGNFIWVGGAASAFTLVAIAMERYHAIVNPCHHQLTRKRLALTIAGSWIYAILFNLPLFFVIGYEKHGDDFRCPEKWTNKPLAELYTVGAFFIFGAIPIGIMLIVYPMIIRVLWQPNILPTQRPIIEKRQKAVRMMLVVTVLYFVCWLPNLVLYMMSQFHSDVYGYFHIPYVISIILVGLNSTMNPFVYSLHSSRFKEEFRRWFASSNTGKRLLVKDNKECNYGYERFDRQ
>Cnidaria_Hexacorallia_N_vectensis_GPR93_EDO48038.p1_NPR
MLSPGQIVLKVAFSVVILFGTLGNLLVCLVVMLNKSTRTSMNYLLVNLAISDMILLVFFSPSFVFRDAFTHPSGEAGDLLCVFITGETFAWVAGYASAAFLIAIAIERYYATTRPHSYGSSLIKRRLKVVVVGCWVWALVWNCSGFKTKFYNEKFDSCDMAWETEYSFRIYAAMSFFAVGIFPSLTMILLYSKVVYSIWFDQNVTQIVRNAERHRKQRKRATKLALSVSALYAVCWLPELTIFVLSAFAPEMVAGNIAYPASVAMVSLNSAANPLIYGLSSNRIGREMARLICFWKRSVGDKGASTEHELDRTGVNKRGGRNKVSTVDENIDL
>Cnidaria_Hexacorallia_N_vectensis_GPR94_EDO48261.p1_NPR
MTTAEEVAIVVAFSIVTVIGVTGNILVCLVVLLNKPMRTPMNYLLVNLAISDLLLLIFFSPTFIFKGAYTHPGGLAGDVLCSLVTGESFAWMGGYASALFLVAIAIERFYAVTNPHSNLVSITNSNLKILVVVCWLFAIAWNAIGFIVKRYNEQLGFCTMEWPADYSFKVYSALCFVVLGVIPICTMCVLYSRVIHQLWFRREVEQVNNQEADRQRRKKATKMVIVVSFIYALSWIPELSIFLIVAYAPTSIRGDIAYPASVAMVTFNSAINPIIYSFHNERFRRHLLNLLRCRVSGGRVAPNNRTVGAGHNNTSAGLQSISMSDNANKSIAGNKLENQAY
>Cnidaria_Hexacorallia_N_vectensis_GPR95_EDO48343.p1_NPR
MALSAEAETVFKVTFAALILLNVGGNSLVCLVVRRFQRMRTPMNYLLVNLAISDIVVGIFFLPRHLLLGVFTYPDDGLAADWLCKLITYANLAWLASFASVYTLVIIAWERYNAIMKPLSVSARFTTKKIKICVAFTWIIAFLVTLAEVIATEYNKETAFCDYNWKEAWNKADAAFWLFGVGVLPTVIMCSLYGRVIKSLWCSRQAVTPHDVSYRSLLKSRKRVTKAALTVTSILFACWMPNLIYYFMTTFTPKSSSTGSALTNVSPIWYRLSHVLILLNSSVNPLVYAVQDRRFRAGMKSYLCRCKRRAQENSMQQDDTIFRLSVINGR
>Cnidaria_Hexacorallia_N_vectensis_GPR96_EDO48507.p1_NPR
METHPVIVCDHIETYPAIVWDHMQTHPATVCDHMQTHPAIVCDYLETHPAIVSDYMQTHPVIGCDHIETYPAIVCDHMQTHPATVCDHMQTHPAIVCDYYLETHPAIVSDYMQTHPAIVCDYMETHPTIVCDHMETHPTIVCDHMETHPTIVCDYMETHPATVCDYLETQPSYGKIILRSCAIIWKPSCDRVRSYGNSPGDRVSSSLCGSKEKGKKMSMGIASDGSFPAISSALSNNVIILKLKYSDDKCHARSLRTPMNFLLVNLAIADMMVAIFMSPRHIFLPAFTHPEGYTGDIVCKLLTGGNLMWVIILVCWLYAFVVDIPPFLVIFYNHDRRFCTEYWPNISLARAYTIMMFNLDFALPVVLMGALYSRVVYRLWFRQNNDTSHAQLAVARSRKKGAENFAHRAFKGAIGFLTDWNQPNYTRQSKIFSVSHMIIFTLVSRCPREKL
>Cnidaria_Hexacorallia_N_vectensis_GPR97_EDO30870.p1_NPR
MYTIVFLGSLIGNSVVVRVIQELNKMIKRPITYYLITNLALAELLGTSCMLFFRAYVELRSWPFGDVMCRILNAMLVMSYAVVPATLAAIAILRYRLIVSRPIPPSSEKRTFLLMAALWGVGMGICLPSFLTATVVQSPLDEETYWCIELFPGDTLEDFPSQKLKRFFLVRFMLNFACPGIIMVAAYGALACKLRLRVSTRMRCDKCKTNLRPLTTTSVIYLSLCDHERHLLVQVQEHRNSPTPPISMIVVTSPSSEALEHAGSSSKSTDTAPEQNSMERDLLRMIYAIIVIYLVCYLPYQIFFLLEYFKAVTPRWRYFDVTREYLYLITCFPSALHPLCYGTMCPFYAMAFSRLILCKKTR
>Cnidaria_Hexacorallia_N_vectensis_GPR98_EDO31411.p1_NPR
MHHTNESLFLLNSSSEHNHGVSQYAESVLLHTLRLFLVTLIILVSLVGNPLLLRAVWIQKGPKTITYYLVSNLALSEMVSTSCLPFLFAYMELKSWPFGEVACHIIAPLQQLAGLVVTGTLSALAFYRCSVVLWPLKIRRTRFKKLSALAVCCGLWTSSLFAVVPLFMYNKVIDTTNGVSWCLTMFPGDKLQDYPSKPYRVLILFHFMLNFVVSAVIMVVSYSIILLRLGFCPKMHLSTDKHRDVKLTVYTNPSSTETCTEAFDIDTSPNVKPNKIAQPQTKKHDDSYQRDDETESEIAEYEVDLLKMIYAIVIIFLVCYFPYQTFFLLENFAGLSWHNFYYFDILRAYVYVLTCVPNALHPICYGIMNCDDEINAKPIDKPIML
>Cnidaria_Hexacorallia_N_vectensis_GPR99_EDO36138.p1_NPR
MEALDPTSAYFTNNSTELQPNELTSVTQLREPFGLKVFRGMIFAFVVIASLLGNSVVIKTVFENSLRKPMTYYLVSNMAVAELIGTVLVPFSYSYQEIFHWPFGELLCHIIAPLQVLSVLVTTTSLAAIALHRYKVFTSPRRVRVSGKTITCTIISLWAIAFFITLPSFLYHSHVISPTQKGKYWCLELVPGDQLKDFPSPELRKYYMIRFFCNFVIPACVMMFSYGVVSLQLRFHRNRAVRDVEMETGSDRTRETSASTQPQQQGTVSMELHEVVRSPPHAQQPQHNASNSTREQATRERAQRKRQAISGLETDLLKMIYLIILIFLVCYFPYQIFFLLEYFGVMNYKNWQYFDITRIYVFLLTCFPSAIHPICYGTMSKFFARTFSRLVLCRWSYGDYP
>Cnidaria_Hexacorallia_N_vectensis_GPR100_EDO37698.p1_NPR
MFPLLACRVEIPIMFNSTFNFTSANATLISNATSHATFNATTVPGQPFYHKEPEALETFRKFVFGVVIFAALLGNTIVIQAIRTGPSRKPFTYYLVTSLSVAELISSFCLIFLFDYEERLTWVFGEFMCLTTLPIITITFTVVTHNLAAIALYRYRVVVTPHKRPPSRKVAFGCILATWVFPIIISIPNNIQHIHEEKDGDEVWCYEQDPLINYSLARFFLCFAIPMMIMVVAYGLSALQIRQHMNILQTKHRERLNSNIGSMNGENNRLSITATTTQGSINNLHRQIPQNQTKGSYNNLQLGAGQAHEIGEPVQYIAGDKPQIVIHSPQGVSVLVIHLPQEISRVESSMMESERDVIRMFYAIVLIFLLCYIPYQIFYLISYFEVL
>Cnidaria_Hexacorallia_N_vectensis_GPR101_EDO39861.p1_NPR
MLLQNQSLPSLDANLTSTEPASATTEYEESDEMRYLRFTLFGVISLASVVGNAIIIKSVISIPYKKPLTYTLTTNLAIAELVSTIFLLMLVIYEEIKTWPFGDFMCHLTSPIQILSGLVVTWSMALISIHRFVVITSPGSQYIKKQELLMVLLWLAATAITFPLFMYSKMVMSPFDPDTYWCFVLFPGDSLSSFPSYRTYHMVRFMLNYILPIVIMIAAYGALGFRLKYHIAFIRTVHSELTVPNSGTHSTGAVTVNGNTDIEASEPNNDNNNDVILAGTKDPSRQFHASFSQTSSDVVYENLLIDLESDLLRMIYAIILIFVVCYIPYQVFYFLEYFDVVSYQKWRYFTVCRRYIFLITCLPSALHPLCYGTMSKFYAKAFARIVLCKWRRRSARPRRKMLSAPNSAPKAPH
>Cnidaria_Hexacorallia_N_vectensis_GPR102_EDO39864.p1_NPR
MVNISTHDNTTQHFHPLTQHEEPTASFYFRISSFSFMILAAIFGNLVVIKTIVAIPARKPLTYYLVTNLAVAELIGAVFLPMLVAYEELSDWVFGPAICHLASPGQIMCGLTVTWSLAAISVHRYRMIGVYRLQTPTPRMVHLFIGLVWVGAFIVTFPSLVFSKVVNSPLDEGTKWCVVLFPGESLETFPSKNYRMYILFRFILNFILPILTMVTAYGAIGVNIHMALKRGRQSKEEVSVELCMEDTPSSDRPISIPKLYVTPPEDEPGNVTQQRRDHTLLSRKWYQPCQRRETNIEGNQLEELEHDLLRMIYVIVLVFIICYFPYQLFFILEYFNVLSFGLWEYFHITRKYIFLITCLPSALHPLCYGTMSKFYAKAFFRIVLCKWFSKRGAGD
>Cnidaria_Hexacorallia_N_vectensis_EDO41798.p1_NPR
MELPSYMKEAEWVRIGRLVFEVALAFSGVLGNIAVILAVGSRPFMQSVTNIFIRNLAVADLGLLLFSFPLAVIKEQTLFRWPLGPHVCQIIYPLSEVFLGVSSWSMAIIAVDRRVHRCPPPWRPKSGSFLIKQSSNTTFFNMIPMTAYPLQPILRTRLKLASFQLSFRSFNAYVLIAMVYTYLTPLGIIIWTYWMIFRKLGKSTAFNTAQGRKPTRHDEARIKRNTRAKRILTPVVVVFGLSMLPVTVFRLVMVYIPSLVYYHYLFVLYNICMITTVINSSANPFIYAIVSDNFRKAFKSMCR
>Cnidaria_Hexacorallia_N_vectensis_EDO30564.p1_NPR
MIHEPFPVRVIRLALFGVLFLMAVVGNACVFTATLRNKKLQTFSYSLITCLSVADFTSVLGLPFTLVSSQLGSNWIFGSFLCTLLNPTQVMCGVVTTNVHMSVAVERYMSVIYPFKGKPKGKRKYAVLALIWITAVLCAMPAFLNNKVVIYNTNTGRTLNLCVEEFDSYKSRTIYSLFLLSVNYGTPVLIMAVLYARVILRLRQRSKLRHCMRRHSTNKRRQTIVERKFIKMTFMIMVLFVMCYLPYQIVFLLIHFDVVPGLAYGFLLYDYAYLVTWLPNAINPICYGAMDRYYAKAFRLALGCLMNRT
>Cnidaria_Hexacorallia_N_vectensis_EDO36473.p1_NPR
MDIELFRIIKLVLYAAIFLISAVGNTMVCAIIVRRKKMKTVTNYFILNLAVADLALTCICIPFDIPVQEMGYIWPYGAVMCKVLYPLQTLTLFASVYTLTAVGLTRYWAIVHPMKRQLSITQSKLVIAFIWLGSVVPVFPYANSLKFTRETHTCEEYWSSKKVREIFTAVIFVFQYVLPLGVIGTAYAAIGRELRRRKATKSGNHKLRHLQAQEARKVVNMLSVVTMVFAICVLPNNIMWLWLDFGDADQKVEYFWEIVAFCNVVTFANSAANPVCYTALNETYRREFK
>Cnidaria_Hexacorallia_N_vectensis_EDO42557.p1_NPR
MESGVLHTVKIIIYAIILLLSVVGNTMVVIVICRQKRMLTPSNILVLNLAVCDILTPLTSIPFDLAYEENGYVWPYGAVLCKALWPTATLSATSASLTLTVLSLDRYRVIMHPFQERLTRTQIKILILFSHSLSLALVIPYARVLELDPALNDCMENWSDFSQRQAYTMVLFLAQYGLPLPFMIIMYTLALKNLYSTTDKAMGMNLKATKMFVTVVSVFAVCMLPNQVLWLWSDYGRGYEHESFNTAAIVCRFFTYANSVCNALIYSFYSKEFRRGYRKIFR
>Cnidaria_Hexacorallia_N_vectensis_EDO45884.p1_NPR
MNYSYNSTDEPFASRALVMTLYSAIFSVSLTGNTLVCLVVCRQQKMRTSTNYYIVNLACADLAITVLCIPFDIAIQKNSYVWPFGAFMCKVLYPIMTMSAFASVGTLTAIALNRYIAVMKAMRVYGAKKRAKLAISLIWAFSFSAVLPYALALEVDQNAKCVETWSSSYSQCYTLFIFVFQYVIPLSVITAAYVAIGLQLRRNRANLAAAHRRQDRDVAKVVRMMTIVVLIFAVCMLPNHMLWIFRDFSSSFDDSLRETLQHWGEILIYANSSSNPIVYSICIEEFRMAFKA
>Cnidaria_Hexacorallia_N_vectensis_EDO46212.p1_NPR
MALYSIIFLLSMTGNILVISVICFTKKMRSSSHILILHVAICDLLTPSLSIPFDLAYEELKYKWIFGKAMCKILWPCQTYLTTSTTFLLTAICVDRYRALVYPFSQRWKGRRLYCKIASIFAFAAMVVIPYMLVLNLSATSGIKDCVEEWPEPAFAYKQAYTMVLFLLQYAVPLVVMIVLYSIALQSLSNANKTAVKYNHQNLEETRREQHFKVTKMFIIVVIVFAISMFPNQVLWLWVDYGDFSNHPHFPVTAVVCRLFTYSNSVLNPFIYGLYSKEFRSGYIRAGKTLSSSRD
>Cnidaria_Hexacorallia_N_vectensis_EDO46903.p1_NPR
MEGEFIRVLQLFCYIVIMTIGAVGNTLIFVAILARKKRKISEYFILNLATTDLAVSLISIPLDIVESLSGHWPFGEFLCKVVYPLQTTLMSVSVFTLLSMSLERHRAIMYPLKPRFHRTRALSVIAFIWLGSIGLVAPYSYVLSLKETFCTESWPGLKYVKAYTMTVFLVLYLVPLMVISAAYIHVGQKLYNDIEKLKTVLISAVNGKQILRTRLQRNVHIVKIFTAAVVAFAVCLLPTHVVWLWHDFGQGSRSNAFSTILVFANIMNYTNSCINPFIFGTL
>Cnidaria_Hexacorallia_N_vectensis_EDO30543.p1_NPR
MAVGDVLITVFFMPRMVTRILVGLEWSLDGLAGLVTCKVCASMQEFCSSLSILVFISIAIDRFLAVRFPLKRIINKQVSLIAIGVIWVSAFAMRFPVFYGLTLKRYGSKVYCVFNLETRRSIDTYYKFSFAFFYAIPLAVVIVLYSAIMVTLWMHKRPGAFSSSQQRYQIQRTRKVMKMLIAIVVNFTLCWFLYLCLPIITESRLISSARALCTLYYLRFFFSHVNCCLNPLVYLLFIENYRRGVKIIL
>Cnidaria_Hexacorallia_N_vectensis_GPR189_EDO37023.p1_NPR
MENKTDTFAKDKAEYSLGFVVGMTSCLSIAALIGFVGNLLVLAVLTRTKKFRTVMNRFIVHLAISDLLVSSICTPLFIKINFFFDSDYDVKCKISRFLQYLAPEVSMVLLITIGINRHRAIVHPLNIMTYKTANKLIASAWLYALAVVTPSIFLTQVLHHTNLDNTTVRYCATIQTSTQAGRAYVLFLSVFGYVIPLVVLVALYARISCVVWKRDTSKNPLRTSRSFESVLKTRKKVVKMFLTVILLFFVTWIPLLLYVGVIEGILYKTARRLDEVRMVLYAIGLSNSVCNPFIYSFFNNRFRDGCKAIFRTSVNALNLRKSLKRLQNRALDYYPSDQAGERDENSEGKITRKGGFRETKGRNDQADSNIDSKGITPKQEELNDIPQTAETTEQNGSTDNRVVTISGILELDQDEFREIHGKTLSFKQPSRGLKLKDMDREKVDILSLSFDSYNMKRKLPLETSKRRQCRSESMDLRTAREFDMMVQKYEEESNQDFEEVF
>Cnidaria_Hexacorallia_N_vectensis_EDO40828.p1_NPR
MSFLAILGNSLVVRIIQKNPRMRTSFNYYIANMAASDVLVQFFSTPRIVSDALLAPRVWLITGPFGEILCKLVFFVQDICTAVSIECLVLIAIDRFLAVVTPTRARSTSTKIRAVIIIMTWVVAGLISSPQLHFSVLYKGNNTHHVRCVIDWGSFFPEDAHNKYIAFLVFFLFVSPFVVIATLYAIIFVVVKRRKVPGNETCVKQQLRPHQKARMNVLKLACVVVVIFVFSWLPQVVFLFLLMTEWGWDMPCNMRLFRFLALFLAYSTTMTNPCVYFMFSANYRQGLRKMF
>Cnidaria_Hexacorallia_N_vectensis_EDO41669.p1_NPR
MAVSDLIFPLVVLPKEIARRYTGGYWLVHGVFGNLLCKAVHFLQDVSTAVSLQSHLAISFERFYAVMFPLRARQSNNCCRIFTLVLTWLSAMCFYVPYFITFRLVPFRDGYMCIHDWEPIFGIENTNDTQKKFFLTYLSVNYIIPLCVIIGLYTVLFMKLRRRKVIGQDFARREAREEQQKRHIVKLAATIVFCFAILWAPMHVFYILYIFKWHLRLPCGLMALHFSVFYIAWLNSATNPIIYFIYSHNYRNGLRNLIR
>Cnidaria_Hexacorallia_N_vectensis_EDO48685.p1_NPR
MALQTSAYGILILLSLAGNSLIIAAVARNTNKRMRTVSNILIVNLCVADLIVTLCNMPGKIAQIHIGQIWLVKGMFGYVLCKVMGFVPYIGATVSAHSFALLSIDRFAAVFFPIKRPITGKVVTVLITLTWIFVFGFYFVYLHSSEVEQYQNITKCSLNITKVFHTEENFNRFVCAEFFVVTVIPLFISAVLYTATMVKLFKRRIPGMVTPANASYTLRVNRRIMKMLVTVYAVFFLCWCPSWIWVITCLFVPSPHGKRAICTSTQYHIFRFIAAYSNSAITPYLYLIFSENYRRG
>Cnidaria_Hexacorallia_N_vectensis_EDO42801.p1_NPR
MAFAIPFALNMCLGVCGNALVITVVRRSRAMHTTTNFLLVNLAVGDIMILIWNPRWISFVIYPVHPRGTPGDLVCVLYTGNAIITVVVSASILTLVVLAVERYNALVNAMKGVRISTERLPFVIGGIWGLAVAVSIPDFLNNYFSTQYKKCLCPFSLELASKLSIHIYCTITLLGILPFLILSFCYFQILKGVFITNTICAEQSVPSTADDAIRRKLAKLCLSVTCAFYICYLPYATFLLFIASVEKGVLIQRQDMFTAMLRACEFFVTLSSSLNPVIYAFQSTSYRQGFKEI
>Cnidaria_Hexacorallia_N_vectensis_EDO31916.p1_NPR
MNTTLEAIRSVQLAIIVPINLLGNGAVCGVVARTPSMQTHMNYLLVNLAISDMMVAVFMTLDQVFLHGVATHPAGIAGDYVCKFVTGKLLSWVGSVASVFTMTAVGFERFYAIVHPLSNRGRITKRVFWRVIIACWVFACCFNIPLVLVRVYNTEQARTGYLCRSNWPNVMLAIAYNIAWLLFLGVIPLGIMGYLYSSIVKTLWFSGKTHEGEATQQVRLKARQRVTKMLIIISAIYGLCWLPNLLISVASYFVDDGNPAVLSYGYLITEVLVLINSSINPFVYSIQSQKFRNGVRA
>Cnidaria_Hexacorallia_N_vectensis_EDO33165.p1_NPR
MTEEGYSPGDIAEAVVPCVLAVVSLIGNLLVVLAVIRNPAMQTNVNFLLVNLAIADVVAAVFVLPRFTFRFILTHPRGNAGDVLCKFVRDLSWVGGQASAFTLVAIAYERYFAILRPHRGLARTSKRKLNLIIVLSWIYGVALESPSIYSSKYNKDLRICDEKWGNVMVGRVYSVVLFIMDFVMPLAMMTVAYAGIVKHLWGRQSAGVLNAANLASCRFRKRVTLVLLAVTVSYTVCWLPLPLCYMLYHVTGPALVDYNSKTYNFAIMFVSLNACLDPILYSLQSKRFGRIIRRML
>Cnidaria_Hexacorallia_N_vectensis_EDO35029.p1_NPR
MLTSLEIGLTVAFTCLVITDLVGNTLVIWVVVRYRMMRTPMNYLLVNLAIADMMFALFITPRFIFNHTFKHPQGTAGHYLCGNLTWTGGDASVFSLVAIATERYFAVVWPLNNERRITSRKLKCLVSGSWMFAVLMTFPLYTSVTYSETEHQCAEAWGHVSHAKAYSMCCFLFLGVIPLTIMAGLYSRITHELWFKGARVTSLTQRIVLSRRKRVTRMVIIVSSIYAATWMPNLTSYILNYYHPNFAYGDTFYLVSICLVSVNSTVNPFVYTLQSQRFRRCV
>Cnidaria_Hexacorallia_N_vectensis_GPR190_EDO38235.p1_NPR
MLPLKDALVVALFSVLFAVDVIGNSLLCYIILTSTQLKRHTRDLVVLNLSFADLLVGIFFFPRHVLRHAFRGLHQPYADWLCKFVTGGNVAWIAAAASSFSLVVLALERFYAVMYPFRQRFTLRKVKITVLTCWLYATLFMLPLFLVVEYDLNSGSCSEKWADLEAAGAFSTLTLVFLLIIPLLIMTILYGLVIHKLWFKSSTQTIQPTQLAVEKTRKTVTKMLLIVTVIYVVCWSSDLILYMLLASQWNSNDPIYSLPEALVLLNSSVNPIIFTIYSQRFRQSLRRVYQRKQRKNSIGVLGSDGDKGHHRNSADTRPVPRMELSIQTLSNREVVNCERITNANESAAHKTCEAGQENEQNCELEEVKL
>Cnidaria_Hexacorallia_N_vectensis_EDO49025.p1_NPR
MAFYGDSATAQIALTTFFSFLVVTDLIGNTLVILVIVTNKTARTPMNFLLINLAVADMMVAIFIAPRFLFMNAINHPEGLAGTIICKLITGGNFSWTGGACSVFTLVAIAFERYYAVMYPYNDKGKMSIKKLRYIFIGVWLGAAVLNLPLFLTIYYEASKHFCFEYWPPDLPWLPIAYASVWWAAAGVFPIFSMAFLYTRVVYNLWFKRSESGNPAQQAVIRYRKRATKMVITVSVIYAFCWLPILTTYMLSYAHPQFKYGDVTHIATIGLSTLNSSVNPLVYTFQNVRFRKLLKDLVCCKQSRNRVDTSGTTNTSHTARKRST
>Cnidaria_Hexacorallia_N_vectensis_EDO49619.p1_NPR
LFAIIFIVGVVGNSLVCLVIFKTPNMRNTRNYLIVNLAIADITVALVCIPFDVVIRVYGDTWVLGAAMCKMVWPSMTFVATCSAATLAAISFDRYRAVVHPWKPRLSMRQTLAVIVSTWLVSFLVVLPYILVLGMDGHSCTEFWLKDIHRQLYTVFLFVFAYALPLVIIAFAYSRVALKLREQSNRIEKNKLASGIPSSSKYNWITKMLVTVVLIYALCLLPNQVLWLWMEFGTGNEFEHMNTLLTFTGMLVYINSIVNPFLYAGLNDEFKKGFARLLCCKGKYLKSIA
>Cnidaria_Hexacorallia_N_vectensis_EDO35548.p1_NPR
YILIFAIATLVNSIIIYVVLKYRNTKTAFNYLIVNLAASDILHAVVVCPLSIGAFFYKGVFPGGDFGLAVCKLQAYLLTVPISVSVLTMTVISFDRYLAIVHPLKRALSVKAVTWVVSFIWLASGALFAYEIVRFKLLPLGNGDVICGVDWGFGPGIESSLAKADMMIKLVLHYILPLLIMVVLYTIILLYLWQRKAPGEFNDSHQKRLEIQKRKVIKMLVTIVTVFAVCWVTVHVNHVMVVVDRQMFDCQVPLWVIMFMYMVAHSNAAINPCLYLVFNQSFREGFKNIFNKVSLSLSIP
>Cnidaria_Hexacorallia_N_vectensis_GPR18b_XP_032242963
MTNRSNVTGTPGVAAETYSLPEVFAWGFAFGVEAFLIVCGNIVTISTFISTKRLRRQSTILLINLATADLCVGALAVPLFIYVFVSYYWRGHVTTTADKLHRIVDSTSGYASLFSLVLVSLERVRVIVWPLHNRMTTRRCCLFSVAVTWMVALLMPLLDLAAVYTRMPGSVYVAVPLVGVSLIVMCVAYAVIWVQVKYKRQKMHKRRSLEFERAFAVTLCIVTVTSVVTWLPYQVILFAETLCRNSGCPFVSNNVLNISKLLHFGNSLVNPIIYSLRFPEFRKAAVHVMSWYRGKNEPRGQDAVLIQMKDVANDEPANNTANTSVRWTWRSRSMRGSSKSNGSPRL
>Cnidaria_Hexacorallia_N_vectensis_GPR103_EDO44740.p1_MAR
MITILIIIFALLGNILVVYAFCNYHRLRANVTNYYIVSLAFSDILTAGLVVPFELDQTIRDGIWTHGRITCQLWTTLYLLVVPGSIINLCAVTLDRFIVLHMPLRYTTIITPRKAIVAIVCLWTYALVTACLPVLGWKDQNYDYILFNACYFPLLQEYVMLINITNFLLPMIFMAVFWSLIFKIAKKHQRRVKKLERSMSMVETTMSLSINGNEAQNGRPSMSEGGKKKTIRKHLKGSKYIAIIVGTFFICWLPYTLLSLGVSICGTKCFRGTPREVHNILLLMGYLNSALNPYMYSFHDRQFKEAFKNILFNIQSHKVWDLLRRGNNE
>Cnidaria_Hexacorallia_N_vectensis_GPR104_EDO49839.p1_MAR
MDLVNSSAINGMSKALQGARMIWPVAFSVVSCAIIIANILTITVFTRATLRRVRKRTHYLLVSLALADLMVGSLSCPLFIRDLLFTNEHRSTKIRLATHEVIDIVSGFASVLTLASVAVERWFAVRWPLKHKIVGSYAYCLLIGMPWFIAMVISMLYLLGFIYGVVSSNVLSFVAIACLSMALLIVIVAYAFIWKKAKGREWKPRSQGSDQERRLARTLITVTCASLICWLPFEVLLIVFHTCKGCREPFKDELSFMYKSFKLLQFSNSFINTIIYSFRIPEFNRAIRTFWKQLKCKLDAPIPPDRARSVQLTSIRKFLVSPRLDSERTRPSILAVVYSGQMPSKVIMNSPLLSLTNHTTARRSTNAF
>Cnidaria_Hexacorallia_N_vectensis_GPR105_EDO31702.p1_MAR
MAFKVFHRMRQVTNCFVASLAVTDILVAVFAMPVWVAYLITGPEWVMDMILQKLWTCTDIIVGVASIWHLTFVSIDRYLCIIHPMVYPLTMTKPRALVIIICIWVYSIVVASLGSTLWHWRGYTLFVTVMNFLIPAVAICIAYFRIFLTARHQAKQIKLTIKGKTHRFFLTKELKATKTLAVVIGAFLVCWSPFFVINLCYYTSAVTPSPVLVAIAKWAHYGNSCLNPLIYGVMNKDFRRAFKRLLAPYLPGKQTTLLLRSN
>Cnidaria_Hexacorallia_N_vectensis_GPR106_EDO38431.p1_MAR
MALNITTAFPLVNLTTKPPNLVPPPGNDQASLVSACVFYTIVAFFSVFGNIMVIVAFFMNDKLRTVTNYFVVGLAAADILVGAVSIPMWMYILVNTGSRALLTVYNVFDIFAGISSILHLMAISVESISALVACIRPMAPNFRQMDLSLLIFVVFFTLPLVVIILSYAAIWKIAVTRMSNNPTKRSLKREIRTAITIAFVIGFFFIAWSPFFVINLTYVFCPTCPYSMKLFMFFKFLHYSNSAVNPVVYGVRIPEFRKTFKFIFRQMCGRCISFGRH
>Cnidaria_Hexacorallia_N_vectensis_GPR107_EDO35292.p1_MAR
MALFGNLLVLSAFWVFRRLRTVTNFFIISLAVADILVAVVSMPVWAAYLIGGPSVILSSWLNKVWNFMDILCGVASIVHLCFISLERCICISSPLTYHDTVTTEKAKIAISCIWIFAAIMAGLKIVLWNTPPPVYELAVTISCFIIPLIIMTGSYMKMFTTARHQIKKMILTVQGKPKRFLLSKEIKAAKTVAVVIGGFVICWCPFFVLNLMYGLCEACRPLPTESILVAKWMHYVNSVLNPIIYACMNKDFRKAFKKHLMYACACMLGKSYSGLLRESRSLHSETGWSFRGTSFRSRNGSVRSYADSYTLRSNYNSIEMGYPIRV
>Cnidaria_Hexacorallia_N_vectensis_GPR108_EDO27959.p1_MAR
MEQSTVGSTATTTRPPSTSSSALPAITIISVTILVPTLVISVLGNVLVCIACVASKRLHSYTSVFIVSLATSDILVGVVSVPVWISVQLNGEPSMVTMPTMYMMWLCLDIINGTASIMNLVFISIDRFLAVCHPYLYHNLMSRAKVAMTIVFIWAYAVLIAGLYPTYWRGYAIFVFVLAFLVPLLIMIIAYSMIFKVAIAHARSIRAQSLSFNTTANPRATNIIQDLKAARTLSIVIGTFVLCWCPFFILNIITVYCKSCPIWFSVVIAVKILHYGSSAVNPIIYSCMNRSFRAAFKAILTRGVFRGNRVGSLDAGSTITRSLQVIENST
>Cnidaria_Hexacorallia_N_vectensis_GPR109_EDO31709.p1_MAR
MNNSTLASSHLEYSNSFRIGTSVFTVILILGTIMGNTLVIASFIAYSRIRTATNFFVVSLACTDLGVALFSMPVWLAYILTGPIWVLNPVLFRVWTAMDILVGTASIGNLVAISLDRCLCITKPLMYYQYITSVRVNSTIACIWVYSVLMAVAGYLLWQYRIFNFISSIVYFWVPLLIIISAYSIVFRVALRQTRRINTTNNSSQIRKTRASRYSFMKEMKAAKTLAVVVGAFFVCWAPFVVLNAIYSICTGADCPVLKPQIILVVKWMHYGNSLINPPIYSFLNKDFRVAFKHIICCNNLVATARRMDLMFARSDGSKGVSTQEIAQNRTTVLS
>Cnidaria_Hexacorallia_N_vectensis_GPR110_EDO48537.p1_MAR
MGATKTYLALNSTNRTTDFTLPSHGVEDCVRVGFSVVIMIIILTGNLLVIAAYRENRRLQTGTYILLISLAFCDFLVGSVSVPLWIYISLQEWTVNEGVDLFFVSFDYVTALSSALHLTVIALERWVAISRPFYHQTLTRFYYILALLYIWIMAFVVSGCYFIGWAIKRAEFYVVALFCVGFLIPFLVILLVNISIFGVAKRLIRELPTTTMSHDQKTKLQKERKTAITLGIITALFFFELLPTYIIALVGEFCQPCFVKLGWQNITRVFNFAKWLQYSNSAVNPFVYAFRDVEMRRAFKQLARRLMCRRPRTIGQSRNMSVNTSVGRSAEQNLE
>Cnidaria_Hexacorallia_N_vectensis_GPR111_EDO35584.p1_MAR
MLNSSLNHTGTRLTRGGGRGVLLEYSHLITWSVVYILIALFAVIGNVLIIVVFSKKRRLRTRTNYFVVGLAAADVIVGTVTIPLWVTFVNLLYNGSFLEAARVKEVFSPMDIFSGMLSILHLMIISLERVYAIAFPLRHRISNPKWNFLILAVTWILGASVSALNFFLPQGGQWKGTFLVYSALGFFIPFSIISISYMSIIIVVKRRTSMTRRRAMVVKRESRTAVTIFALILLFLATWLPFFSLNLVLYTCRACASVVTFNMVLFFKALHYLGSALNPVVYSARSPEFRRPITLLLKERRFQESFYRGSTTRRSYLERGSRRDRELSDVSESGKTGLVSRENSARLSR
>Cnidaria_Hexacorallia_N_vectensis_GPR113_EDO42772.p1_MAR
MTSIATMTEPVTSNSSLKTPPTERTSFDLPLKVISTIFLLLIIILTIAGNGLVISAFAKFRKLRSVTNHFVVSLALTDILVAVFSMPMWAAFLLTGPEWIYTEWLRRVWQCADVLSGVASILHLTFISVERYICISSPLKYHQIVTPGKTKVAIIAIWMVALIMAAIKFLFWGWPPPAYQLSAFVFCFTLPTIIMNTAYIMIFKVSRTQAKKMTMTVNGKPKRFCLPKEMKAAKTLAVVMGAFFFCWCPFFILNLVYAVCRECPIDIESIMLTKWLHYLNSVLNPFIYSFMIKDFRMAFRKLVIHAVTSRFRGRELRLYDRGFSSTRNNSSRTQDQSLRGYDPTANKGEQYV
>Cnidaria_Hexacorallia_N_vectensis_GPR114_EDO47702.p1_MAR
MNMTSFNYTDRPPYPFNTSASNVVRAILVALLILLNLSGNIMVCACFYSNRSLRTLCNYFIVSLSLADICIALFAMPFWLVIQLTNNQLGDVKLVLSDQVYTFWSCMDILVGTASITNLVAVSFDRQLAITAPFTYPKVFTHARVIALICALWVYSIAITLVRGFADPKFLQQYYTLMVVILSFFIPFMVMFVMYAKIYHVARSQARRIGGNFAHDLKAAKTIAIVIGTFLVCWGPFFLYNFSTYLFFCCKLKYDIKVMVPAIQCVKWLHYLNSCLNPIIYTCLNRTYRTAFLKLMRSCCSKGNLDEGSFRSSSSTQKKNSEKTEFITRDSDSSENVRKNGKMSSIVEMLRRHRDERKV
>Cnidaria_Hexacorallia_N_vectensis_GPR115_EDO41272.p1_MAR
MNVTVNASAIFALQLKGEKVIALLFYAVLMLTDVVGNGLIIAAFSYNPRLRCVTNILVIGLSAADILVGAISIPCWMSITLRQFDHAPLDQYVYQFYITSDIFIGTASILHLTCIAMERCHAVLQPFNHRLISRRVFYVIVTCVWVFSAGIALLQPFQKDTWEHVYTLMTTIICFFIPTTIILVSYICIFKRSRGGRHLCRHRNTQAVMAQELRLSITVCLITVLFVLSWLPLFSFSMVATYNPRMLPGATACRRIIAFVKWMHYSSSALNPFLYSYRNAELGKTIKAMLSRIFLGTPSPLVAKTRPGTSSSFSFRSRSLNFGRKTSTNSSHKSSQHSTKSQGSPKRHKEDQNNNNDGSYPDRTFV
>Cnidaria_Hexacorallia_N_vectensis_GPR116_EDO48634.p1_MAR
MAKSLLDYLHLSFLLSLLLLIIGGNLLVIFAFRSNPRLRTSTYKFLVSLAVSDLLVGSVSLPLWIYFSFSYHAYFPYPALVNFYGLFDIFSALASIFHLTAVTFERWIAICRPFYYTTLTRRFYLVSIALAWLMALVISALWPGYYIKGKDGFMGLQVYSVFLIVSGLFAPAVVITIVNVSIFRVAKSLVRNVPRPRQECSNGLLEIRRNIKRETKTALTLVVITALFCISWMPFFFMNLISPFCNASCNQVLLSPTFLTFVKWLHYSNSASNPLVYTLRDSEIRHTFASFARRICWLGLRRPAREEEMAMSTAGNYYVGRYDGLHRTPWRATLSLRKLRRHKRAPTLRLRRLRRHKRAPTLSLRKLRRHKRVPTLSLRKLRRHKRAPTLSLRKLRRHKRAPTLSLCRLRRHKRAPTLSLRRLRRHKRSPTLSLRRLRRHKRAPTLSLRRLRRHKRAPTLSLRRLR
>Cnidaria_Hexacorallia_N_vectensis_GPR117_EDO48637.p1_MAR
MTSQASNVIPMTDVPTSSPCTVHTVSTGSILTAFCYGALIPPTVLGNGLVVISFVINRRLRTATNIFILGLSLSDLLIGSYSLPFWTYIVSYDFLSVGICYKSLYQTYICMDILTGCASILQLTAIATERLFFTISPLKHRRLPRLVYYIMLIAAWLFSTFVAALQPVQSESWEHIYSVFLLVTCFIIPLIIIISVYLYILHVGRRQARPRRSSQSSVGSSGGYLKEFHIFITVIVITGLFVTAWMPFFVVTVIATLCPSCLPPVPQVYHLVRFVKWMQYSSSSVNPYIYAYRNVELKRTFWKVLESCLCGLYKRDRPGSINDFHRRSEVHMPGCPRKMNSTLARSAHVNASFKDEMENSVAPERFQSIPGQLTFERQGCKENGRETSYLDEEIVNLGPAPQRFSLQPKKTTRGSTIMNGHSSLCPGKIDIVKNRQTNPARNHHRSASVSNMSGPPRRGTGASQVGRPRTSTHSDVRESRDNPGMKSDSRDRESRDSEGSRKIRTSSFATDVARLDTDSASKYRGGTRERWRTDNVSTRRNPSDNQASYV
>Cnidaria_Hexacorallia_N_vectensis_GPR118_EDO45273.p1_MAR
MASEKVIRVASIVTALVIVVGNVLTILTFFCNSHLRKRSFYLVINLAVADFLLGITPATTFACVFNDFDRNTGIYWVYKSSDMLLGLASMTTLALIAIERMWATVWPLRHLNSSCRVYVGAICASWLVPTLLTGLSISAQFNWSKIPVIWRKIAVHQPIAVIVILLMGTAAAYTITFVSFKRHTIQMQQAGSCSRVSRRQMQEQRLARTMCIVTGASILAWLPFVIMNYLYITINPSFLLASKILQYTNSAINPVFYAVKMPGFRKSLIKTVCFHHYCRKQKLVIPMKTRHNIQXALKVSRPLTNDPRMASEKVIRVASIVTTLVIVVGNMLTILTFFCNSHLRKRSFYLVINLAVADFLIGIIPATIFACITFNDGETNKGIYWVHISSDMLLGLASMTTLALIAIERMWATVWPLRHLNSSCRVYVGAICASWLVPTLLTGLSISAQFNWSKIPVIWRKIAMHQPIAVIIILLMGTAAAYTITFVSFKRHTIKMEQAGSCSRVSRRQMQEQRLARTMCIVTGASILTWLPFVIMNYLYITINPSFSLASKILQYTNSAINPVFYAVKMPGFRKSLIKTVCFHHYCRKQKLGIPIKTRHNIQQH
>Cnidaria_Hexacorallia_N_vectensis_GPR119_EDO37647.p1_MAR
MNNSTDEGTLLGGSGSNASLVGMVVAISFLAVAIFSGNLLVIVSVAVNRRLQNKTSVFITSLAVGDLLISLAVVPLIVLSNVVAPMMEYSRGIRYCHAAISVTISLMFNSVSNLSAISLDRYLAIETPLHYRAFTTKRRVSAIVAFVWVFSTTVGFIPYMGWRKVRRPEPGGLFCQVPFNLDKNYIIAICIAATIPGFFMLVAYYKILQTAKDHSSRIACAMNNIMQNYSRRSKATIDFLKEAKAAKMVVLVLGSFLICWTPLFCIMIFDVIKENYINSFVYAGAVMFATVNSAFNPAIYAAMNSEFRNTFKSILQCKRPTRIVVPH
>Cnidaria_Hexacorallia_N_vectensis_GPR120_EDO39352.p1_MAR
MDNTTDTVPPKSSIFHVCYLCFLILAIIIGNSLVLVLIRLNRRLHSPTFYFLGNLSFAELLIGVGFVPLYTAAVLEGRWRFGKTMCRAHAFVVTSSVNASLITLCVVSVDRFLDIRDPLRYFGRMTKRRSAMIIFCIWAHSLFWAAMPLVDWGEISFDNNTKTCRPDFAASGISNRVYAALLVVFGFAIPSLVTGYCHIKIYQMAKEQTRKIAKISVRKDFTSGHVQEDIVLTFHPRKERKAHKTILIIIGAFVVCWLPYSIGTSWKLATGHALELYWFANVGLTLALTNSSLNPLIYTLRDRRVRMGFMKLVCGERYRKKLSGKFLAVEL
>Cnidaria_Hexacorallia_N_vectensis_GPR121_EDO35245.p1_MAR
MDNLTLANSTEITPTRSIGERVIQAIVLSIICLTSVLGNALVAATIHFDYRLHKPTFYFIASLSVADIIVGAVYVPFFAVAVLDGWGFGTIWCDVLAVTVSLSFNASLVTLALVSWDRYLAITKPLRYQAFMTSERAAALIAGAWVHSLFWAASPSVGWGEIAFDLDTNICRIEWSSKVESSKVYSLFLAFFAFFIPTAIMIYCYCKIFKVARHHVKQIKQNSVSSQQSVTVNDTRALKTILIVIGAFAVAWLPYTMFSLTKLFAPGVVKVEATGSNAVLTVTLLNGCINPVIYSLRDKRFRNGIRKRLCPCCVKTEASQEFSCVTGVHSASRYTNPTVIVTSF
>Cnidaria_Hexacorallia_N_vectensis_GPR124_EDO47359.p1_MAR
MIPVGNNTNITMPAGAKNSVGSTIASACFIVIVMLLTIMGNLLVCYSVFYYRRLRSPTNYLVVSLAVSDLLVGTLSLPFRLAQLLNEENWPSHLGREGCQFWIWVDMLCSGASMVNLAGISFDRLLAIKQPLRYREKMTSKRALILILVVWIYAASCAFLSFVEWEGESTIAAYPQCGIRARVYITLMALAAFFCPLLIVIICYGMVLQVAIRHALQVQKEKEQIALNVSPEPNSNNHEESGETSLASPPVIRLKTSRSSSHRKDINFANGHAKHRNPASSTFHIMKQIKATKTLAVVVGVFILCWFPFFVIFVTFQYCDTECFGEERIPPAVKRVLLIIFVYVLPVSNSAANPIIYSCFNQEFRVAFLKIFYKMVGKRYRQKYDYYSTPTAYS
>Cnidaria_Hexacorallia_N_vectensis_GPR125_EDO36609.p1_MAR
MPNSTGPPMPRPPPPKHIQCSMDTLPENYGHVAFEIIILLVTLYGNFMVVLAVVMFRRMRTITNYFVVSLAVSDLLVATLSLPFRIHQTTHNTAWCLSLEACVAWIVVDIMCAGASIWNLVIISIDRFIAIVLPFRYHALMTPISGFGLIASVWGLSFVMAVLSFINWTDYGKPHFNIFISCANFDPIYYTVLSVVLFFLPLFIVFVMYGHVFTVALTQARAVAALQTDRQATTDGGRRGYINFLKEVKAAKVLAIVVGCFVVCWFPYFVLVLVSLWDPILLSRDTISPEQAKGINQTFVSALPVLNSTLNPIIYALFNKDFRRSFAKIFAQFCRRRVGSDDGNNLPTL
>Cnidaria_Hexacorallia_N_vectensis_GPR126_EDO40999.p1_MAR
MQGYRFFVVAPVHLCAASDFHSSVYNIIISQPKAGFVVVILFLDLFGNLLVCVAIYRYRRLRSVTNYLIGSLAVSDLLVACLSMPFRIYHTLHLMCWDLGLSVCKFWIFVDALCSGASICNLSLIAIDRYLVLSCPFSYREKMRKPRGFIAILAVWLYAFVIASLSLTEPWSPDGFNASFPACAKMDKYYYAFAITMSFFLPLVVLIIAYSMVFKVARKQACLVRRANDSQGHLEYRTETSVVSSFRETQTRENTRKKRRRRKSIVRELKATKTLSIVIGTFIACWAPFFIIMFIVQFCHDCVYNSWLTKEAQMTIGTVFVYVLPLLNSAANPIIYSKFNADFRLAFKDILMSMFRLHRI
>Cnidaria_Hexacorallia_N_vectensis_GPR127_EDO39849.p1_MAR
MRKRPYFLLISLSVADFLVGVSVLEKIPQLELSTSEHVIRSNIGFLADPSSLYTLTGIALERVLTTAFPFFHRFTGVWLYVILVGFPWLLATAVMTSFIGIFHLGLSRSVEFYLFLTIPISLATIIIRHIALVIRLNCVREYSLECALRQQALRNRKLAVTLVIVTASAITWCLYGLYKLVVAYCDSCVKSTSIILGLKLLRYSNSAINVVVYMSRMTEFRRYILGVFCCNRAQTGTRSSRVRPTNDGETPMAMYRL
>Cnidaria_Hexacorallia_N_vectensis_GPR128_EDO35760.p1_MAR
MNLTTVTPSTTTPTVTPSDRQYFLSKVISYAAVSVLIIAGNLLCLVVFLRTPQMRRKRAYYLLISLSIADALVGISLVEKIALEVQTPSYNINTNQLGSLLYYLASPCSLYNLAAISVERFIVTVFPIYHRTTGMGMYLALVGVPWLMGVTVLLLFILAYKVAVIPHEVVTYSRITIVISLLIIIIAYTALALKLKYAELKINSSNPQAQVLRDRKLAFTLIIVTLFSLITWAPYGVYITVLAYCRDCKSRPYARELYLALNLLRYLNSGINVIIYMVRMPEFKRDVVRILPASSSASRSRQAVLGTGDTSM
>Cnidaria_Hexacorallia_N_vectensis_GPR129_EDO44514.p1_MAR
MLNNTTDLNSTVLPGQVGVARPVASSPYCVGFIASYGLVAILILLGNLLSLVIFLRTNALRRKPFFLLISLSFVDFFMGVYAVSFCAGFMFSCGIIPAKYYSVKARDIFQWFFLVPFFASVHTLAAISIERVIAVVFPFYHRVVGRGFYVALVLVPWILAGGYTVVSEVFSTFIGQPQVGTNLYWTTATACLIIIIVSYTAVFVKVKSSHVVNNNHAQNLRDRKLAVTLLIVTVASVATWLPWLILQPITVYCQKCNATLSYEPFLLLLLVCVNSAINIFIYAGRIPAFREVLLGLLCKGRLLDVAGSSDRRSAEHNDTNTLEAKQTLLNTVKETRL
>Cnidaria_Hexacorallia_N_vectensis_GPR130_EDO32966.p1_MAR
MSSTPTVDPAIVPTTSHVTRDQAFYLTKVCHVITQSTPQLHQTTTTPDHNYTRPQLHQTTTPPDHDSTRPRLHQTTTPPDHDSTRPRLHQTTTPPDHDSTRPQLHQTTTPPDHNYTRPQLHQTTTPPDHNSSRPQLHQTTTPPDHDSTRPRLHQNTTPPDHNSTRPRLHQTTTTPDHNYTRPRLHQTTTPADHNSSRPQLHQTTTPPEHDSTRPQLHQTTTPPDHNYIRPQLHQTTTTPDHNYTRPRLNQTTTTPDHDSTRPRLHQTTNPPDHNSTRPRLHQTTTPLDHNCTRPQLHQTTTTPDHNYTRPQLHQTTTPPDHDSTRPQIHQITTPPDHDSTRPQLHQAGYIAVSVLIIAGNLLCLVVFLRTPQMRRKRAYYLLVSLSIADALVGISLVEKIIVMTYYGVAEENNNTASVINFLASPASIYTLATISIERFIVTVFPLYYRSSGKSLYVAMIGIPWACAVVVVTLYILAVNARALPPVVVTYTRITIPVSLLIIFICYTALTVKLKYGSRVLSVSSRQILRDRKLAITLLIVTLLSLITWVPFGVYVTVLYYCMDCKKETYARDLYLALNWLRFLNSGINVVIYMFRMPEFKRGVARITPSLYRQQNLPAETGTRSCTEGSELQIEASARKTFASNSSSRNVAGSCD
>Cnidaria_Hexacorallia_N_vectensis_GPR131_EDO47254.p1_MAR
MENGNISKLSAKAGSPRLDNTIEGCFMITLAILAVIGNSLIIFAIYKNRNLRTLRNLFIASLAFSDLSMACTDMLYQAIWKLVPNYKPPHFSVCYFILLTGVLFGAASVFNLTAMTLNRYIAVMYPLHYSIYVTPKRSSLILMLIWLAAFCLAIPPLIWRPVEVVCYSTEPSEEHFINEVVYMASEWVFWFVIPAIIICISYGRIYGVAKHQLRQIASLDRTRRGFCPPGADELSSKMKMTAMREKKAGRMVAILIGFYLFCWLPFFTVLTIHKFQAKAVPPILMRIFLGLMFTNSAVNPLILTLHNREMKNALRKLFCGNRGANFEYELTAANGHSLRSRAATISTNSADLRNSYI
>Cnidaria_Hexacorallia_N_vectensis_GPR133_EDO36384.p1_MAR
MAQYWVSGMTCFLLALSSVAVVGNSLVFHTVRVTSRLHSPPFYLIVSVAVADLLVGLFAIPVSIVYLVSFEMYGKWILGETVCDVWILANFWFGGASILSLCAITRDRYLAVTSPLQYLRRMPNAHTAVQIVFCWVTSLVSAVITIYGLKTSPGRELCEIKGLTVGYALFNFVCLYVFPVIWILFVNGTIWSVAARHSRRIHSQEANFSHSAETNESGTAGRSRRLKMQIRTFRTFLIVIGCYVISWTPLSMLALAQCFTSVSGMMLWYGGLLTYVNSAANCLIYGIFNNDFRRAMIASIKKPRI
>Cnidaria_Hexacorallia_N_vectensis_GPR134_EDO32514.p1_MAR
MENLTNNSDKFNDKSFVEVMSNFKVSGMACFLLTLSIVAVVGNSLVFHTVRVTSRLHSPPFYLILSVALADILVGVFVIPVSIVYLVFFEMSGIWVMGEAVCDVWVLANFWFSGASILSLCAITRDRYLAVTSPLQYLRRMRSSHTAFQIVICWLASLVSALITIHGLKTSPRRRLCEVEGLTACYTLFNFVCLYVFPVTGILFVNSTIWSAAARHSRSIHSIEENVSHNSMDTESSTSGRSRRLKMQIKSFRTFLIMIGCYLVAWTPFSVLLLLQTFLDIPGGLLYFTVVLTYMNSASNCLIYGIFNNDFRKALITSIKLDHCK
>Cnidaria_Hexacorallia_N_vectensis_GPR135_EDO34409.p1_MAR
MPSYTLQEVLTQPSVLALVLFEICLFVIAVVGNVLVCRTIYLTRRLHFSAYYFIASMSTADLCLTLLVLPVSTAYYVTYQMRGAWIFGKAMCHMWTLASSWFATASIFNLCAVTWDRYVAMTTPFRYYSRMRSSRVILMIGAAWMTSFILALMTSYGYQVSDTRILCEMQGIKLVYAVVNFVVTFVAPSFVLIFANAKIWTIAARRMNRVEAYSTTTLPAKFRRKWESQDIKMFRTFLIIIGTFLVSFTPCFIVILLDPLGVRVPGFLAYLFVVLTYINSALEPLIYGLFNKDFRKAVVASLKRRPTHARSKNVHLSSTVETRNL
>Cnidaria_Hexacorallia_N_vectensis_GPR136_EDO32643.p1_MAR
MAVNRVLPPLDQLSPLCQYYYNNCSNETVLNVRNPSQCWRDWFSMCAVQAPKTPPNTAILVGIIIVIAFFSLIGNSIVCIVFCLYDQLRLVKHFFVVNLAVVDNILVTVSIPLFVAFLLGGGQNSSLCRAQIVIDILCGTASIMTLAAIALERFVAVEEPLLYTTKVTAQRATVVLAFTWIYSIIVSFVPFFSLLSNPRMQCLFFGGEFVIFITVTSFVAPVGVMIFAYWRIFKIAHRHATRIMAMIPRSQNNNTSEENESRHRHVKMSRELRGAKTLTIIMCTHIICWSPLFLFYLVDAYYPGRNRKVSLVANYIILVLRYCNTLANPIIYSGINRQFRAAILKFVLRKESREGLGVTIFTNS
>Cnidaria_Hexacorallia_N_vectensis_GPR137_EDO33200.p1_MAR
MRLTNYTLSASNGSDDETSNKEVSTATVVFKTLIFAVTICATLVGNGFIYAAMIRFRPLRTPTNLVLWSLATTDLGMVVIMVVHAVTDLSGEWIFGLVWCHVFATLGLLLSFISILHLCFLSVDRFMAIQRPLRYRQLVTRKRVCALLAILWIFPSVMANLPWSDYQFRSEVYGCQAPTHTTDKKALFKPFIFILITTFVVFPFGIMLFLHARVFRVALTHARSLSAVERSIRRNEKSDRESTSSTRKKDQEIHSLRREIKSAKTFALVIGVFLCCYIPFFTAGTYRKFAGPSAVSDVVMFITTWVAFANSCSNPLVYSLRYTPLKKAFKKLCNVQQRDPKAFVSSLNSFHISLREKRAGKTNQKDKELQTQENCL
>Cnidaria_Hexacorallia_N_vectensis_GPR138_EDO31716.p1_MAR
MGPLSETEVFGFSLCLFFMTLAAVVMNFLVCLVVYRSKELRRHISSVFIVNLAVCDFMMSIFAMPYSFGAVVVNHWPFGNFWCQTTGFWNLVLSLAAVLTLATISIDRYIAVIKPLQYRAKMTLQWALVMIVFVWIQATVFAIAPIGLGWYEFNSHYFFCTFPSELQTVEYIAFKVLTYTANVGVSLLILLSTYYKIFGVAKLHSRRIGHAVISTVHFAPGVRGAMSTESSRQREFKAARKILFVIGAFVCCVAPYTTIRLIELVKGYQPLSHRLTIAFSWVAYLKSAIDPFIYGLLQRRFRRALFELFVGPQRARMARNSLPCGPIRLSVRAKRQSSQSETWTAGLNIVKSSSLDS
>Cnidaria_Hexacorallia_N_vectensis_GPR139_EDO37058.p1_MAR
MQSRVDLLTAGEEAAFTTLLILILIFGFFGNIAVCVAICKDHHLRQQIPNALIFNLALTDLLTVTLVVPFCVSAIQREDWVFGHFWCQTTAFLYYTFAIVSLESLAFISLDRFYAICRPLQYRSAVTTKRLIPVIMLSWVWAIVFTTPCIFMGWFRFGQYESLCTYTFDGTGEKWKTAVITYSIITIITCIVVPFLLLLYSYVRIFAAVRHQNKRVATQQQLQHQQQLQHQQSNNRPRRRTLWNVNTAYKGYRTIVLIVILFLLSWAPFSVTRLIKIFLWNHEAVPAGADTFATVFSFLSAAANPLAYGLFRKDFRRAFAKLFCQAVQYVTCGRVNVEEQQREHSMNRATSGVQNRD
>Cnidaria_Hexacorallia_N_vectensis_GPR140_EDO37795.p1_MAR
MSLVMFYNGYWFSSSLASSVIYIIISVFTVSGNVLVCVTFALDPYGQLHKPQNVFLVNLAVSDLIMGALTDTLLASTYWISPAEGLFFAHYVCAIISGASSLLNLTALSVIRYYAVREPVDYQAKITRHRVFVAIVFIWALSLHLALLPVFGWRSPSYQLYLYGVGFGIPCVIIFVAYYGFHGAIRQHTRTIRDMEMTDRNLPAGSNTDLSYHSRVKRVIERERHVTKTIVLILSLFVASWLPFLMVDIIMVQCVTCRDSPRLHLARDVTLSITYFSAGINPLLYTWRVIQFRRAVAKVLHLSS
>Cnidaria_Hexacorallia_N_vectensis_GPR141_EDO37794.p1_MAR
MFYEGYWFDTSLTSTVAYFIISFVTILGNILVFVSFHRDPYRQLRSLQNYFIVNLAVSDLFMGTLAEWLLIATYWVNLPDVFFAHYLGAIISGISSLLNMTALSIYRYFVVKNPLTYHDIITRKRIIAAIVAVWIYTFHLILLPLSGWQSEGYQIYLYSLGCVLPSCVIFVTYFGVFITIRAHTKNLKTTANSQNSALKSAVNREKATTKTMLILLAVFVVFWFPFLAIDIVMVQCIPCRKSHSLHVARDVALTFTYFSSGINPLLYAWRVQQFRRAFIRVLGLKKLNCWSKNRVGNNMRNAQTVIERDPRTAWVT
>Cnidaria_Hexacorallia_N_vectensis_GPR142_EDO33174.p1_MAR
MFYAGYWFNTSLKSAILYMFISVFTVSGNAFVILVFILDPYKQLRTLQNYYIFSLSCSDMLMGLAAEPLLIATYWHYENTAENSLFLAHYLFAIISGVSSLMNMAALSVFRCIAIKMPFTHYKVITRRRVIISIMLLWMFSVQFSAVPLLGWRGRYYQLYLYGVGCVAPSIVICCAYFGIFRAIKQHSSSLQRAGTIKHHALKAVVTREKATAKTLLIILGVFLAFWGPFLLVDFLMVQFPSLREDGTIHLARDITLTFTYFSSGINPVLYAWRVNQFRRAFIRLCCCGRHQRVMRRFMDTSFIPPANSNYNSGGTMDTPSTRSKAIRRRDNGITTRL
>Cnidaria_Hexacorallia_N_vectensis_GPR143_EDO47426.p1_MAR
MAKANNNYLMYTTTINPPITNATVGRDEIDSETQAVMEIYYRTELASAITLVILAAITVPTNILLLSSIWRDPLKCFNKPTTPLVVGLAVADLLTGLTTEPFFAVYYVERYTTKRHIRQGILVLYQIGQFVSTVAISSSFLIVLVLSWSQCVAITYPHRYKQWISRPRITICVVVIWLYFSVFSVLHFVNIDQNTFLKADLALHPTLITIILFITLAFLFRSFSKQVRRKKISRGLSNERFPNKRQTENIERQFTIVTLYLAGILLASALPHVIVQYVWLYGLNTFSLRDQFYIFIVMRVRDLLLFVKVALDAFIYAWRLPMYRRALQKTMSTEGIKRRWATMAEQQKTYDDGRTTREETSCAQLVSKSNTGDKVRETLDDIMKRSFSQGVGSPESYLRVLLNGILSRLYVRRKSLDN
>Cnidaria_Hexacorallia_N_vectensis_GPR144_EDO37159.p1_MAR
MDFQHEFGLPGNATTAVPSSTPPQALNDLWGQLELITFGSGIFVSIISLVTLLGNGLLILAIWRDPFRTFRIPSTVFILGLCVADYNTVLRAGGIISGVTMNVSFLVILFLSWSQLLAIVYPHRNNNYVTKERAVICVVSIWVYSCVFAFSNLMGVPNDVYQKLDVYVNLTGVHILVLVTHVCLNIAYKRQLVHLAPLNESSQNNSRAERTKRSQKHLVVINLLLTTCLLIFVLPVTIMWYINLYRKSSNEEERIRTTIASVLIDTILYLKFFIDPFIYAMRLRIFVSIISLVTLLGNGLLILAIWRDPFRTFRIPSTVFILGLCVADFLTGLIVGPIYAFVKFASYLRLPIEGTTLYGSLYQGCLLVSYVTMNASYGVLLLLTWSQYIAVKMPHKHRSLVSTKRAVTGVICAWIYALLFALLPVMGVPNHVRTFVCTRHFIDTPRRFIPSKALRNIIRGRAEDADDAASAN
>Cnidaria_Hexacorallia_N_vectensis_GPR145_EDO38430.p1_MAR
MGFGEDHCKDVWAPFGLSIFTSVVTSLLTIITLPGNLFICIAILKDPNKELKTSFNYLLFNMAISDLIVGVITQPIFVLFHVREALGYSVITWYALPHMSFFITCTASLLSIAALAIERTITVNAQHRQRITAKRAIKCSMLIWVISLTLPCSYFKLGYFKFAFIFAIFTVLVTLAIIIVAFLKIYGNVSKASRNLKINASGKTAQQSSRVVQKRTEFEQKVTRGFLGILAFYALCNLPACIFIFIVNLCDECSCLLIHWSRDLLLLLVLMNCSGNQFLYAWRMKTFTRAFSRLTNHSVSEGSLAAAMRLPDGTSRVRPQNAQGTNPHSAHVTPTADQ
>Cnidaria_Hexacorallia_N_vectensis_GPR146_EDO38429.p1_MAR
MVNILERLTNVTNSTEMPFGRHCVHSTPPYELSCITAAITAFLVLMTLPGNLLIIVAIFKDPFKELKTPFNYFVLNLAVSDLVAALVIEPNFIAYHVLEMNGRPIESYIGILHVSYFICCMASFQSIAALSRERYLSVRSRQRRQLSQKRTFIITIAIWVTSLTFPFLYFATSFYKFSLVFANIFILGTLGIIAFAYVRIYQRLHARVANTVREGTRRETRQLARNRAYERKATRAFFYIAVVFVACNIPSCIATYLANFCDLCSCNFIHVVRDAQFLLTLTSCTANQFLYSLRMPTFKRALKSIMGCAVRDATVASTSGQTQSQSNTEPKIKAADGNMALSSREEPWCISIS
>Cnidaria_Hexacorallia_N_vectensis_GPR147_EDO46796.p1_MAR
MFGENECTKVTAPSELSFSTATLSILITLTAFPGNLLVILAIAIDPNKNLRSPFNFLVANLAVADCLVGLLVGPISAVWHMCEGLGRCAEYEAGVVRSIHMSFFISCTASLFSLAALAIDRFLAITTPLKYRLLLSPWRIALVSTVIWTVAVCFPLIYLEVGYIAYTFVFANTAVLATFGVLVFTYVKVFQSLRAQVLQWDQLGNNRSANGVRLRAVRWEQKITKTFLIMLALFIACYLPSCIVIYVMNLCNHCSCVMIHVLRDMQLILVMANSSMNPLVYAYRLKTFRSAFKKILQRCFNAYRRAKQGSFSLSQSQESSGL
>Cnidaria_Hexacorallia_N_vectensis_GPR148_EDO43205.p1_MAR
MPAMGANTCGGVYAPIYLSIFTTTVSFLLTLITIPGNFIVCYAIVRDPFNELRTPFNYFLLSLATTDLIVGVLMDTVSTVFHLTEVLKVDVVDIRILHILYFILTTASILSLAALTFDRYMAVVFPVKYKLDLTGRRAIIATILIWIIALGASFVYFKLGFIFYSFIFANAAVIFTFCVLVFVYASIFKKLRAQIAQWKARKPTGAAERKEGKMKLRTMTRENKVIQALVSVLVAYAMCFTPACVMIYMLNLCHSCDCGLIHWLRDLQFVIVLLNSGINPYLYAFRMPQFKKVVVRLLPCSRLNREVDIETSVSQRGNNKEHAQ
>Cnidaria_Hexacorallia_N_vectensis_GPR149_EDO40699.p1_MAR
MSLIGAYPCINISAPTELSFVSASICMLLSISAIAGNLLVVLAVVIDPNKNLQSPFNFLVANLALADFMVGIIVEPMSVDFYIREGFGIPESDVKRNTRRICYFISCTASLLSLAFMTADRYLAITHPMKYRAKLNPKRTALGSLCLWVFSFSFPILYIEVGYLKYQFVFANTAVISAFTVLVFTYVKVFKSFKAQIKNWDDFHDTSKENQAKKRTITFEKKVTTAFLVMLWVFMASFLPSLALIYIISFCGECSCYFIHWARDFNYYLAMANSSVTPYVFAWRLKTYRRAFYKIFKIMSCRWPRAKARPRSFSVNLSCQLKEMRLENGSTLTIKTRI
>Cnidaria_Hexacorallia_N_vectensis_GPR150_EDO34989.p1_MAR
MSTSGLLLTVXXXXXXXXXXXXXXXXXVTATISMVLSIITVPGNLLIAIAIIKDPDRNLRSPFNFFVINLVMADLIIGIVTEPAFVVYHVLEAKRGRQLNAHLMFVHVTYFCSLTTSLLSIAALAVDRCNAITCSYIREANAGGNIRTSLAIWFVSLSVPWLIYLTQFFLFAFVYVNTAILMSVVMILVSFLRVRRDLKEKILEWTSIREDAAILRAIKRERVLTNSFLVMLVSFCLCMTPAFVMAYVINFCDTCSCDVIHWLRDLHFIFPLVNSAVNQFLYPWRMRNFRKAISSILRFNAVDLEFTISGTSADLNPLPSERTDLGTRDISGPDQRRGTPILLSVTRLT
>Cnidaria_Hexacorallia_N_vectensis_GPR152_EDO41006.p1_MAR
MVEASMKDLNNWITKTRERSMTAVTLESLLFIIIDLCAVTGNVFVCMAVYRNQALRTVTHMYILALAITDLSAAILSRPLSIGAAITGSWPYDHVLCTAQGTMELTLHAFSLVLMSFTAASRYFKVVKTASYTRLFTTKNTIGSLLVSFVTCAVFAGGFLQIFGVEFQFGPHFLCVPRLPSRRMQAWIFIAESTLFLLIPIITIPICYWKVYRKVKHHVTAVMPTLSRLPLDNTSRRSKYGVADINITKTVLVVLMVFFVLWIPLLIITILFSLGVYQPRWSHMLFDYLIFLTAASNPVVYGLFNREFRSEFCRIARLIYYRKNAIMPDVVARNISL
>Cnidaria_Hexacorallia_N_vectensis_GPR153_EDO37150.p1_MAR
MNATEIDRLQSELRSRSEYVVVLESVFLSAVLFISLSGNLLVFSSVYRKPRLRTISNMFVVALAVSDALMATLCMPYSLATLVHGEWIFSESFCRAHGFFVLTLGLASLHTMALVSVNRFFCIVKTALYPSKFTPRRTLVYILAVWCNALIGSIPPLFFSFRGYALQPGKAMCLYRFEAYIPYTTFIEVAYIGLPLTLITACYIAVLREVNRSNKVFSTQGNLNTEELRAHVKESKITKTLVVVFMCFAACWIPVSVVDYLDSAFGEPTFNRRVYLMYGFLVYISSMVNPIVYGLASRSFRREYIAIIRAIFCCQNCNSNISHLSSTRSNNTNCLCGHS
>Cnidaria_Hexacorallia_N_vectensis_GPR154_EDO39161.p1_MAR
MVPNSSFILQQMQRELASRGTAKVVAESGTFFLFMVIVLFGNSLTLYIVLSNRRLRTVPNLFVVSLALSDLGMGVLSMPMCITVLSVSGWPFGDSACQYNGFIAVTMGVSSTQTLALTSVNRYFKVVKPSLYRKYFTMRATIICILSSWFLATLATIPYLASGSRMIFHPGKYVCYLHINAGWYVAFVATIYVGLPSSVIMFCYFHVFKAVKAHQKRFQNTNNNSNVSVEEIKITRTLFVVVVCFMFCWSPILIIDLVDTFRGFWSMNRETYTMWSFLAIVSSAVNPIIYGFFNPSFRREYLKILLCKRGRSEEGVARITVKSANSTAPSNATTATRLR
>Cnidaria_Hexacorallia_N_vectensis_GPR155_EDO42547.p1_MAR
MENTSLAGDPLNRHEAQFYIEMFLGSLILFLSVLGNSLVVYVVNKDPSLKSTTNLLIQNLSMTDIAMATTNMPFWLISLYHGRWIFPQFVCDLDSFTMFAFGSASILTMAVIALNRYFKVVKANKYKRLFGSRKVVWVYCAATWLVGMMFATPPLYGWGLYEYHIQFSTCSLIWDLNRISFVIVFIGVFVNSVTITIFVCYYKIYKTVKITSHNLASHGGTAEAAARVTEIKVMKSTFAVVCCYLICWMPVSFVCVTETAGGVMPREVYAVVIFLMYISSCINPLIYGIMNPQFRRAFLAVARMSNFTAATAASANESGNSNTSRVHIAPQQAKKEAFTVEGTEVVV
>Cnidaria_Hexacorallia_N_vectensis_GPR156_EDO47832.p1_MAR
MKNTTAVDPLFTELQSRPDAQIWAESIFYVIINVIALFGNLLVCWIFYRNSRLRTVTNIYIMALALSDVATSSFCMPLVAGVLLAGVWPFTKTVCKVHGYLVLFLAFISLHTIALTAVNRYYRVVKAEKFKRMFTKKNAMYSIVIVAGVAGFLVALPLFAGIGHFEFHPGKMTCSIEFYTRRADFLYSGFLVLVIVFSPFVTIIYCYSKVFKAVESHRRRLSLTIQASQDTRLSVEEVNVTKTLFAIVLGFSVCWIPVFIIEFVDATFGEHGLPRPVYLVHAFLVSISAAINPIIYGIMNKTFRGEYRKIFCLCAPAVEVGDIRMDELRRGTTLHMNNTRLPRPFTPRGAFLVESCQNSI
>Cnidaria_Hexacorallia_N_vectensis_GPR157_EDO46162.p1_MAR
MSSATADNFTTQLQANQNGSFYFGDKPIFFEPVYDSCLIILAVLIIAINVLITVLFVRKRALRTKTNTLLVSLAISDLNLGFIGIPTSVACNAFVYYPSTQGLCITSAVIYRFIAVSTIFHIFAITIERYILVIYPFKYMSMVRMARLRRVIAAIWTGSFFIAIIQLAWQDFTNFNSADPIKVTCALVYNIFGIAICFVIPLCVMAFTYYRMFMVIRRQINQIKKQSLASESTGETHKAPLATEMRAITIFALMLGIFATCWSTWYLGLISEYIIHPDEEDYETYDRWFSVFDFLRFSVSFINPLLYTFMKLDFREALRSLIPIGKHSNNRRQRREIYMSLGAIRSKKEKTQFLSPPSDRTIDTNSGA
>Cnidaria_Hexacorallia_N_vectensis_GPR158_EDO40590.p1_MAR
MVTRLVFGSLALLGLLIVAANVTVFFLFWRRSSLRVKTNYILASLAFSDCMSGLLAIPLLIACSSMSVYDEVVCVGMDVCQRFLVISTILHLTTAVLERYFKIVNSFRHRSVVTKCRVVIVVVLIWLLTLITALAQTTWSNHPRASEIYLTYDITVLVVLVVLPFISIMVAYTSMFLIIKRGKMRRKKLSGHHAVCLPSSNKKYKQNERKAVTVYFVMALCFAVGWFPYFVLTILDDLKFEIDIPFWLTVMFLYLKYATSLVDPLLFTFFKEDFQRALKSLRRR
>Cnidaria_Hexacorallia_N_vectensis_GPR159_EDO30011.p1_MAR
MSPLNNSSEESSGDSYFHEASIISAFAFLVVLAVLIIFTNGSVIYFVIKKQYLKTPTNIILASLAASDVLAGALAIPLIIACNFKYSVCLAMDLTSRFIAYSTVLHLLIGTLDRYVMIVHAMKYRCWVTKKRARLALAFIWVFSASITLIQLSWINILSPNNPSPSTLTKDLIYGLVCFVVIVVLSLALMAFALCRIFVVLRRQILKIRKQKRSVERSCRTREKRIQWKAVVIFATMLLAFMICWFVYFLDGIRNDLQIDFPQKPLWAEIVLLFLRFTSALVNPLLYTYIKKDFKRAMNLPFLRFDQDDRIQSSGCAQNNSTAGSCL
>Cnidaria_Hexacorallia_N_vectensis_GPR160_EDO40480.p1_MAR
MMEGNISEVWNWTDEGYKDEEGMKDMAPPGFSTAVDTLPIILSVLIVIANLLVMVLVALNRRLRTLTNAFLVSLAVSDLVTGAVVIPLNLVCSCTYDAMVCTITPITWRFTSISSVLHLMVVTADRYAAIVYAIRYTTIITKSFALISTALIWACSLFMALIQFAWWPKNIESMTEEQKAAAEDRSAQAQAIYHLVTLALFFAIPFVLLIFSYIRIFMIVRYHEQQIKKVNRPAGLLIPEEKKSKSFNIQAQWKSAIIFLVMVIVFAVCWLPYYMHGLNEIIQLYNLPHWAEYVFFYYPRFFTSLANPVLYILGKHDFKKALFPPKPESRTQTTSLEHRASNAKSSLM
>Cnidaria_Hexacorallia_N_vectensis_GPR162_EDO43702.p1_MAR
MALSKEILQAFDVSLICLSVVIVLLNSAVIVLVILNKSIRSFTNGFVVSLALSDILTGGLFFPIAIGDGSFVGLPYINCICLLLGVGNVCCVTYDRYMSISSPLTYATDIRKRFKLLVAVCWSVPILFALIPVIWSADGTTLAHKVYIYVLEICGVVIPFIFIFSVYCYIFRQVRKCNQKLAMDLIDVETSRKRRKSLFSEAKVARVFITVSVLFLLSWIPILYITTMINIGREDLFPKWLLLVGFYALALGSMANPIIYCFLKPDFKALVNRLLFRKVRRAFRASFNTRTATANVVLASSNNSYDNTKL
>Cnidaria_Hexacorallia_N_vectensis_GPR163_EDO47331.p1_MAR
MNNTNSSIPSMLPPAYQPAPLPFLVCWSVMGLASTVLNVVVCCIVFCNARMLTITNAFVVSLSVSDLLAAAVLVPIYIAEEYTLTKVPISGYVIAVLLLASIFNLCAVTYERFVALTKPFGYRVIMNKRKVSIIIFASWFIPVLISLLPLAWHADPSSPYHKAYMIITLILFVLLPCVAMIWVYARLLKIIRNFIQRNRRRTSSGNKTGERAGTEEKAARVFAIILAMFLLCWLPLIYINACTAFQLEHLITQTLLYVSFFTLLLNTIMDPLIFAFLKRDFKESIFKSDRRPAGMMTSMVSRRSEQEELSPTCMNGE
>Cnidaria_Hexacorallia_N_vectensis_GPR164_EDO40718.p1_MAR
MYITITSIFVCVLSVVAIVTNSIVLLVVWTHQRMRTYTNGYVASLATSDVMMAMALILQYVHILNSPPVINVIYSVVFLSSLTNLCAITLDRYFALTSPLHYRHSISQSFPLSLLSIWVIPVFFATLPFCWDANIKLTIHKVYLGIVESCIIVIFVIIFAAYIRVTISVRKTRINKTSNSKKRKCDLRRASTIEKLARLFVFHASVFLFSWGPIIFTTGAGMVGRLDLIPNALYHASPLSITLGLIANPVVYGLMKPDFQEVLQRLRKKKGSTSGKRLHLLTSSIGTRGTTNGQTFV
>Cnidaria_Hexacorallia_N_vectensis_GPR165_EDO39083.p1_MAR
MSTADLAIRIPLATIGTIITVENLFVCYIVYRFRNLRTFTNGFVVSLAFSDALVGGILLPLELARYTSPPGVATAEGYFISIILQANVFNLLAVTFDRYLAVMKPLTYIQFMDKHFVKLPLLAWIVPVVISLIPLTWKTDISSTTHRVYLICILILGIVLPYCLILFAYVRIFREVARLVKSLAAMQHGLIDGRMAEERGRVSSEARVTRIFAVIFAIFFVAWMPVIYMTIAEAINKLEIIPSSLMTISWFTLVIGSSMNAPIYAYFKADFRRTIIRMIRGRKKSRATWKPEDCSSMR
>Cnidaria_Hexacorallia_N_vectensis_GPR166_EDO44374.p1_MAR
MASAMNSTDAQGISRTSLFAIGSFEVVIFFMGTIGNLLPFIAVMRNPRLRFATNYYVVSLSVADLLVTAILVPVRAVQHLWSSLGKSHQLPKILLDVVVFIGRATILASFANLALMSVDRLIALKFPLRYRIKLRYSAPTSLSVIFAAWFLSIFLTIIGEFPEVSSPRGMIEFSVFSLSMTAIIVVSYCYIFVIVRRQTRYRMKIKIKLDEAGRPYRNSSTEAPFATPAEDGTSEGTPSRKYSSLLKADENLSYDTNREEDSPISTESFISKRGSAVGTDERTLSDVLTPSDDSCETARETVNSTPQKHARRAAISSFTHNGYHALLKQSTESGGIKQQSQTSLLLSPVWSRNSNGTDKPQGSYIRGTETPLQSSLTRNTIGTDKQQDSYIRSTETLLQSSLTRNSIDTDKPQGSYIRGTESPSQSSLTGKRGSDGMKRRVTMLTEERPHSSEELPSLGHDHQSDCATPVHLSGNTLNLYGDDTLSTSSISMSGCGRKSRSPSILVVRPINAIRKRASSVFHLHDHTYSSDDKRTAKAIAIVISSFILLVYPRIVLIFYHMFRPETLQTSTARLWLRILIYTNSTDERTLSDVLTPSDDSCETARETVNSTPQKHARRAAISSFTHNGYHALLKQSTESEGIKQQSHTSLLLSPVWSRNSNGTDKPQDSYIRSTKTLLQSSLTRNSIGTDKPQGSYIRGTESPLQSSLGSYIRGTESPSQSSLTGKRGSDGMKRRVTMLTEERPHSSEELPSLGHDHQSDCATPVHLSGNTLNLYGDDTLSTSSISMSGCGRKSRSPSILVVRPINAIRKRASSVFHLHDHTYSSDDKRTAKAIAIVISSFILLVYPRIVLIFYHMFRPETLQTSTARLWLRILIYTNSVMNPILYAWRMEEFRREFKHIFIGCFRKLRCKRHL
>Cnidaria_Hexacorallia_N_vectensis_GPR168_EDO41398.p1_MAR
MGKLLNQVACWAIEQNVKKAMEEAIEALGVRFCFYDVQDDSGKTTTKWSSLDCDDLETIIRGLDIHAFLGDMENKSITSLDCLTKAQLVEECRKFHLRSTGTKDFLRATLKDHLDRNNIVFEPSSTPTCEKTVLSISELTQVWKSLMVLTDALGANPGDEAYLRADAFQEKARQWGTKFRKATFDEVILHPCGSERTSNMANLSDIDQSQLCYLAEFSEQAQYKYYKVTSIATVTLNALSALWILSGNASIIFAVLKIPQLQQPPTLLLLSLIVNDFLMGCVLQPLSITRSLKWLLADNFCLKLTLDKARQFFIYLCRCNSLLSLLCLSVDRLIAVSVPNRYRLIVSKARAVMIIGVVWSVSLILTAIVQFALDKQGQDTMKSVPFGMMGIAIVAFQVMVIVTLHRKRQIKPTELTEEEISQSRSRVKYERKAAITLIWILLAFLVSYLPVIVIFIIRAWNGRDYLRLTTQWLEFVLYMNCAVNPVIYFHRHTNIRQEVYALLRSPRLQNNPEESA
>Cnidaria_Hexacorallia_N_vectensis_GPR169_EDO36053.p1_MAR
MACQQSNSTPESPERPELNHAHTCSDTEDGVFLAIIGVTGFAVFFGNIFTCGVFLSKRQLRENHMNTFLISLAVSDILVSVLVIPGHTTLCTGCSSAYGNLASQAICSVLDGVKDYVLLGSIFNLMAVTFDRYQAVLRPLRYKDLITSMSVTLILLTVWLLPLPLSFVKQVTYSVNPRALSGNAHHLFDVVLVSVFILIPMCVVLIVNILLTNAIRVQAVRIRSHDNRDWSNSQLQSVKQTEPRPSVKCELRIQEISSSIERETEATVYPMTPPVANACGKLLTCTICSSAEKNSDSGIEIKEGGGDNENIHPVPITEKSDSSRVLVSTQTNEASDIARLDANGGGMHVANERNSEVPYEERANTDSTHVNQTKESNFYKTKSRDYKGPRKFEVKKMSLNEYTSALSQGGKRGTARRRKDSKARRERNGTVSCLIVALVFILCWTPRVLYNFLKLFNDEIGHNSLVGKLSMLLLFVQSVVNPLVYSTYRSDFRHAAKDLLRSALRLLRHG
>Cnidaria_Hexacorallia_N_vectensis_GPR170_EDO43219.p1_MAR
MATPPHPPPPVPPVFLTDGGGNSVSHIGNTDFISIDMLAQLAGCGFNQTFLEDFGVNMTYVSSLNISHQVGYWSLILLELNCSRGPFPTEPPFTDESSSSKQTGLLIAYFATIMALGLSMNICVIATILQARRLRTVTNTFVLSLALADLLMAAVVIPLQIHDVLQPRVLSHLLDPLFPILGVASLLNLCAVTLDRFFTITRPLTYEAKVSPRRVGIIIACIWLISIAQEAVRFSIREDHPEQIFQVVRFALVFSVPFTCVLFVNVKIYVIARAHSRQIAANDPNLDGRSTRSFAKKLKTARIIGLLVGTFVLTWLPFFVMTVCEIFIKLSLPKQEVLVHARKLKIGNTVCAALASSTAFFNPLLYGLMRKEVREAMLRCIKCQNINQIDGEGSTGRNEATTHFHK
>Cnidaria_Hexacorallia_N_vectensis_GPR171_EDO46143.p1_MAR
MNSTNCLYFSVRPFGITDFVRWSSSLAISLNASLTIATIISNAAVILTVVRFRELRTSSHLLIAFLALTDVSIGLFVQPLFIAFEILTLTRTTPACVVIVLYTVLRALFATMSQVTVLLISMEKTLAIFWPFRYRQIVRQRRIFITMAIVWCVWILVVSARFMGLETKTFRITVGVVIITCHALTGLAYVRIERLAAGHMKKIKQQLQSVSENNASWKAQVLGERKALRTTLYIIACMFLCYAPVVGVLLANIFSVYPPQYSHIMFTWADSFVYLSSIFNPAIYCMRNREFRRGCVASLVCCEQNAATSRRHEAAVTSITNVAFEMEAVGISKKSNTPVLLGQFAPFAGVSSSGIGVDVNLKLDEPLAGGALNRPSRVVWRYDY
>Cnidaria_Hexacorallia_N_vectensis_GPR172_EDO37556.p1_MAR
MTGVMVESVANSTLRVYYSKEASIVQATSLAVIMMVAVIGNTLNIIIVYRNYSMQTPRYLFIINMACGDLGVALLSMPFSLIASISRDWVLGSSFCQLHGFLGSFFFCVSIFTLTIMSIEQYYALVRPLSRAITIRRAWGMMFAVWALSAVISIEPIFGWGHFDYNSSTLSCGVAFPRRLSERLYLFLLVMIAFVTPLFIMGYAYIRIFVAVQKHTTRIAKYTSGGLEVIRLQRRITFTLLLVLFVFLFCWSPFVTLIALANQTPNVSHLPYGLGVAAYWCGFFNSSINPIIFVIRNERFREGYVEMLGAVWESLRCCLCKAPVWLKPKRFRRTWYLRQSIRHSGPPVALGSVNEPHELINEEP
>Cnidaria_Hexacorallia_N_vectensis_GPR173_EDO49781.p1_MAR
MNESVVNTEVCRLFVIPSYTTNTTNELFTVTAIVNCVLNSAIALSALLTNIAILLAFGREPNLRSNANFLLAWLALTDVLVGAVVQPLNIVLHIAVLQGKYFCDVTAAFDATKFLTSMMSVVTALLISVDRCLTVSLPFKYAILVTTKRITIVLISCWGFWTVIVASWTLGVAGAILQLSCIVLLILTFVILAGIYTKMAQLAQRHRNQIASQSRATQSKMITETKQHKAIKTAMYVIGAMVVCYLPIMVVVIIDMLVVMQEEVRYVTVSLAETLVFLNSSLNPAIYCLRSQEVRQAVLRLVIKKGRGQSFRSNYASATTGYPLQPIRSGDISPSQQKSVESTTGKQQHQQQEAG
>Cnidaria_Hexacorallia_N_vectensis_GPR174_EDO47941.p1_MAR
MKYSAETIVEALTVVCICVISILGNGSLFIIVYKKSALHTVCNYYILSLATADLLVSTISGPVMVTTILNGDWVLSDDACKVLGFITIITFIASVANLAMIAINRYYYIVHWKSYKNCFNNKRAVAYGAIVWLFAILLSTPPLLGWGQYGYVKEQSFCFVIWSANIYYMFFTVIICFFGPLGTMAFCYYKILSFTKALKARLHKDSEKNDDESRPKSSFKNSMRGISPAETKITNTLLLVVVCFVMSWSAFAFTIFLNVYLPGKVPRAINKWSLILGYLNSMMNPAIYGIRNPTFKDGFSDLWKCFLCVPCRGDGIYVTSAATTSSVDDSHAARDIGKPPLFSKAKVTPK
>Cnidaria_Hexacorallia_N_vectensis_GPR175_EDO29953.p1_MAR
MDHDQTFSNNSSSPPTFECSWTQTGTELWSYVTLCILSSVLSLISNSVFLFTVYKTPSIQTVPNFFVCSLSTADLTAGVVANPVYASIAITGISPSGDWLSLVEKFIWIQTLVVTSFSLALVSVDRCIAIVSPLKYYNIVSERRCFLSISLVWVMSILLAVPGPFLSGTDLGIFWLNCGAFSVLLPLLVISYCYVQIFRVVRLQSKQLHSKPLPRRSMSSYHKKASATTAIIIALFIILFTPNFVFAFLFGLAKDECEVSGLLGPWLWALLVAYSGSFLNPWIYGLRNSEIRRAMRKVFGGSAVCRVNSQWDKELHSEMGSLKAYRTRDNGMGKSIDQRDRDVSLKTVA
>Cnidaria_Hexacorallia_N_vectensis_GPR176_EDO43478.p1_MAR
MDQRPGYYKYVALARYFCITRPTKVVFTKPKVVYAIILIWIYVTFLAAMPLVGWNQYVYVDDRKHCMIFWQMGGVHSAYGVFLSGSTFLVPTWIMVFCYYKIFRTSSQQAKKFRKRVMPTFESTNDNTNSSNVRGHHRSGIPNRDCLFTEEDLKMTCNDTQCKAVSTKNVIDLKPQIAKNGIKSNPVKVLSDGVEAKCDSHSYPMGNTVTVGIQDVGTSSSESSGSASLKHVDHGKITHAAPSQTSGESNTVRKQARERRTAQVILVVIAVFQICWMPYATLNQWSAFSGETPQGTADLATSLLGYFNSACNAFIYTAFNTRFRLAFKQIIWRKNSRTFSQR
>Cnidaria_Hexacorallia_N_vectensis_GPR177_EDO42008.p1_MAR
MDTSINRTLRLLLTGNLSTSSEQAEDGLTTRELAIYGATLCFYIVVMVTAVLGNLLVLMATFQNQNLRDSATNLLLANLAVADFCQGAISLPLRIAEEVMSNFYLCRVSIPTTIFFGGTSNLTILFISIERFVSIYRPYAYCRIFTDMVVKVVIAFSWITVAAFSLTSASSIVWRRHISSSCRFPVYLSKAYILALYIYVHIVPITLVILLYGFILKANCIQTCRIYGQHLSVTSNSGSFEMEERSRVLQRLAHLKAVKVVSVVVGLFIVLVLPIIIIDAVEILGGGRPPEGFVKGAVCLIYANNCVNVFVYAGFNQEYRQTFKRILNKFKLALLGRCVRS
>Cnidaria_Hexacorallia_N_vectensis_GPR178_EDO41733.p1_MAR
MENSTEWILVAPGCLGLQGWKGFTYLNQGLVIGIVVLTIMVGVCGTVANTLVLMAVYRTVSLRTTTNLFLTSLAVSDLTMGCVIVPLFAFGAVNWPYHSRYPVFGMTVDFMLMQSLIASTYNLCVISFDRHVAVKDPLRYMSIMTKKRVITLIAITWFASVAFSVQSFTNANYEKRPKLYFIPSLVVPMPAVTFMMWCYWRIYKEAMRQKRRIQDHSPSVILDDEEPTTVQSNKSEKREKMRKERKATITVAIVIGTFLLCWLPNMIVSIVQFIYTSIDLCNAVMIGEFWLISLPISSINSVANPLIYVLRNNEFKHAVIGILRSKGGLRQIGWT
>Cnidaria_Hexacorallia_N_vectensis_GPR180_EDO42579.p1_MAR
MEESFAFSNYSSNGKSPGEGCVLPQAHAIAMFVINILFSALGTVGNLLVCGAVLSTPTLRRISNYLICSLAVADLFITMSGQPLLAVMLWGRLHAVCYDKVELAFRAIGNVSCAASLLSLCFISIDRCVAISKPFRYNTIMTYWKLGLMLLFAWGFPSAYTYVRLQVSKKITSYITVGMFGAGYAVLAGCYIVIFIKTLKQAKERKRLLGYQRQKQSIVSQRTERRLATTILLIIAVFTVAWAPLFYLRVKQPKKNYGIAYDWARTIALSSSAVNPALYCLRNEEYRKAFKRILLLLFCCKGKKGQVEITRKRAPTQRTASTSLPQ
>Cnidaria_Hexacorallia_N_vectensis_GPR181_EDO41558.p1_MAR
MENSTFSPEDTEDHQVPFPALVAILSPMSLGTICGNLLVLISIWTQPSLQLPNFMAIGSLAMADLLVGVFAMPAYVIKKSPLALGEFWEGFVCDVFRFSYFLSGYASILSLCIISIDRMLTIRNPLTYHTLVTQYRVTVTLVVAWIDAIGISVLPFLPTGVPQGLPCHYSPAGWWSIMVIVTNVVVPFVIIMLCYTDMYCTARGHLRRIQTHNTNSRQSSQDKRQRSGTRTISIVIGLFVISWFPSCVYYFLKEVCDACYPPSFAPLEGIFNSLAKLLTFAGSFWNPLIYCWRSSEFRSAFLRILSRRKEYNASY
>Cnidaria_Hexacorallia_N_vectensis_GPR182_EDO36056.p1_MAR
MEPSLCNGTLDVVFWALDGLAGTAILAGNLFTCIVLISSPALRKNYMNVFLLSLAISDTLMAILVAPGLAAFCDRCCENTMTKHCWVLTSVAEISFLAVILNLLAICYDRYMAVFKPLHYNLRMNKQHVLKVLLLVWGIPPLVALGRLTFGPSSNAHDNLHMNLVITIVFVFIPILILVLVNGMITRAIRKHRQRIHSFKSEIFSETLTAEAAREVQRNTWRKRRSGTMSCVLVAMVFVCCWLPRAFYNINFTMNIPPASRPLFAKLSMLLVLTQSFLNPCIYTVYRVEFRRAAKRVVEQVIARIQSALWSLS
>Cnidaria_Hexacorallia_N_vectensis_GPR183_EDO35738.p1_MAR
MSNCSDEVLSATATFIVAAYNTVFCVFSVGGNTIVLLAIFKYSSLRTTSNMFIASLALADWIVGALANPFYVSLSLMKSIRDIREIKNTETFVWLLTVAATQYNLCAVSIDRFIAVSKPMHYRQVVTVPRCLVVIALTWFFAALLGSSAFLVPYDQISGVWIAGSVITGFIPAVVISFCYSQIVIAAKTQTNKINEAQPRNSQQQTIEETRNRLKNRKAAWTFGIVIVLFVVLYLPSLVTNFITLGASTQCDFFDINRLWFWTSMICYSSSAINPWVYAIRMREFRTSVKRLLTC
>Cnidaria_Hexacorallia_N_vectensis_GPR184_EDO36055.p1_MAR
MDERTQDVIFWCISGMIGIVIVTANFVTLLVFLWDSQLRRRFMNIFLASLSIADLLMGVLIIPGYATFCKVENTSLHTCWFLTGTKDYVFSTTSLNMLAICYDRYYAVLKPLYYAATINRRRVTCILIFVWVIPAIMTSVRCAWRYWELNYSKQFLDTVYDNVLLCVVFIIPLVIIITTNALIIHAIKKQKKMISSLGNSPAKIHKQHSTKACDKNNVATKLTSIPKIPSARVGANGTRTCISVSAVDPFIYTYYRRDFSDAVKKLVRCAICQ
>Cnidaria_Hexacorallia_N_vectensis_NVE50
MANVTLAVNTTGPAVVASTTPIPMLYNRNPDVDSWVTILLAVVYSFLCIIIVSPNYLTLRALYTTKGLMYRHKYLLGNLAFCDLLVGAFSVPAFAYNMMRWPSYAFLAYEAVDAFAGFSSVLTLTVISLRMFKAKVKPANDSFPSGRSECGLLVGIWFAASLITTFNVVSLLVLFKELKYIYYFYAVVGVLAVCGVIILVSLLTVMVLSCACACCKKKSADNTSDSAITTSIFIVTVISIIFWMLPYIYFTYNRVCDVCTPALPAIFFYSTRMLLYIKSFISPIIYIRRIMPFYNALVRILTRECFGAPSG
>Cnidaria_Hexacorallia_N_vectensis_NVE175
MAPLITDVIQNATIAPQPTELSGLGQENHAFNITMMVIQIAVIITALSGNILVCTAILVHERLRSSTTNYFIFSLAVSDIITASIAMPFDVDQILKKYTWEHGEAMCNIFVTSYLVAAPLSMLNLLAVSVDRYHAITQPLQYPNIMTPKVVLTSIFSLWVYAILFTVIAMLAWPLYEKSVFDGACHFNISPCLAWLTTSRDAGSEHFFVAVPFNMVLSTAFLALFE
>Cnidaria_Hexacorallia_N_vectensis_NVE186
MQVFANISNDTGVCPLRERSMGIKIGEAIIYSLILFFGVLGNSVVLIIVYKNRSMRTPANYFIANMAFADLLVPIFLVPRVLTQVFLGNGRWLFGGTIGLVLCKVTPFMYDVCLMVSIHSLVLVAFERFCAVVRPMKAAIRNMRRCVSIIVATWLLAILFHGNYFYCLKLVPHGGDFYCIYTWEPLYDSRDVTRKTFIPILMIFYFIPLVSISVLYCIIILKLKQQKIPGTRYGNMIVNRQRRIVSTFRMVMTVVLAFFICWTPSKTYAVIIIYIWEFNIPCWIPYFDVEIAVYILAFSNNAITPYIYFIFNENYRNGLKGLLPWYERPMAVFSLPMGVGHSRSSSFHTGAIATRISNKLPSSAELDSANNQKPTRV
>Cnidaria_Hexacorallia_N_vectensis_NVE275
MDGNVTVDPTPLPSRLTPLDIALVVIFSILAAVNVVSNSLVCWIVLKHRQMKTAMNYLLINLAVSDVIVALFMTPQYVFRFTFTHPGGRAGDWLCKMITGGNFIWTGGAASAFTLVAIAIERLWAQPVRQWRATQHNIDNMVDILFYKVDEDNVFTIFTKKDVKQIKKKYPL
>Cnidaria_Hexacorallia_N_vectensis_NVE278
MTSDILADAALAALFAVLVAVDIIGNAFVCFVILKHRVGVTLIHTRTAMDYLLANLAASDILLGVFVIPRYIIPGSVNPMGFKGDLLCKFVTGGVFIWVGGAASVFSLILIAAERYSSVVYPHKPNLRISKARLPDVLLSCWIFAFILNSPLFIFMVYDEKSEFCVEEWPSYVLPRAYGILWLLYGGLVPIAAMACLYAQIIRSLWFKHPSLTINTRSNVQKTMALFSRRKATKLCLTVTIIYATCWLPILVLYIVSFHRPELVAYGSFIYKASVALILLNSGINPFVYALQSQKFLKCIKKALKCKLGNR
>Cnidaria_Hexacorallia_N_vectensis_NVE334
MGPTTGSDAMVWWPVLWMLESMLIIIANTTAIAVFHSDGFRFRKSIYLLLSLTVSDLLVGLSLFAQAVVELSGRESRVAGVILNGSTSVYQLSIMASIGSFTAISLERTYGVFFPFKHRTLEPKNYTVCVVTPWLIAGCLEGCYYIPPDALNQEKLDATISLLKIIYVSLCFIVMVLSYTAIWIKMKFSKPLGQNGNLTRKNAKLAWTLFTVTLVSVLCMTPIGVQQIYEQLCGCDVDHDVTNFLLMMMNANSFINVVVYSYKIPEFRQQFNAVISNYVYCCCHCRKRVATVSLECPPTRAVPANTRGETKSSASTSQRSGFKMSEVGNLGPERGALPSECCVEPGNSGHSSPTITPGEERSAELQPQ
>Cnidaria_Hexacorallia_N_vectensis_NVE378
MNNTTIDLDQNTTGLYFTPHYQESIPVKGILLGVFAATILGSLVGNIAVIRATCGMARTPVTYILVMNMAVAELVYTLSMSLSVIYLELEYWPYGVFMCKVIFPVQVIAKFVITTSIAAISVRRYQMITGRSLRAPSKTCLRLTILGFWGLGLAVSIPLLIVLELVIYPPNPHSYCVDYFPGTQLEQATSAMQYSLARFILGFVVPIVVMMISYGAVAVSLKQSISRQRLSRTRIDSLTPSVNTRLSTHSMDLVGPNGQRSLTVTSPTADMESQPQEPNQLIKHEKDLIRMFYIIIFVFVLFYFPYQIYFMIENNVLKDWYYVNLLRKSLLLLTFFPSALHPVCYGTNNKFYARAFKRLFLCQC
>Cnidaria_Hexacorallia_N_vectensis_NVE435
MNKTAPALLGSSAAWLSALGMETLVIIALNVLTLIVLIKTHSLRRRTTYFLINLSITDLLVGLVPLPMYLLFIFNPSVFVKNSYLLSAYQALDMIFGACSIWTLAVISLERLYMVKAPRRHRRATLRHYLVAIAISWVIPVVIYLQGFLTSTGVITRSLYLYITVVTLLFIPTAILVLSHFALWITFKHRNLSTRHAKRERELSKTLFMVTSAFLVTCLPFQALVFYLALDPMVKPSLNLVLALKFLQYGNSFMNPLIYWPRLPGFKGAVRKMFGLKTSSRYCKSDTVKSARSSRLITEAPPSQLHS
>Cnidaria_Hexacorallia_N_vectensis_NVE471
MNGTQSSNVSEIVQGIIRPFSVIEKAKLGAYSVLFISGLVLNLAVILLVLTKRVPRKTMHLFVVNMAFADLLSLFTTLAFMIMHFSLRDSWGTFMIIIYYIRFMELTSLMASPVTLVIISMERLRAVSSSVQLSPLSRRTLLALIVFSWVVSGGVMSGELVPDKGDFERRLMFFIIYLTFLMIPVPIIVAINIVIIRRLVRSQANLNLPEAQQMRRRRVFRSAVGMILSSILLYFVCAAPRYATEAALLTFLYESLVTGRMEFDPDLSSSLHATSEITTVFSYVNAAFGPVIYFVFLDDFRAVLSKFVCHINFVRTGEGIEMHRRNEDDPGH
>Cnidaria_Hexacorallia_N_vectensis_NVE528
MAANYSNETIEIYWEFENAISLFSIVFLSLTALGTVLLNGFALFSIYKDPLNCFRTTLSTFMTGILVSNFLTGLIVEPVFAFLYGYWYIYDEDEVGYYMKLIRISQIISRVTINTSFMTVLMLALAQLIGLKWSSAYVKYFTPRLASIILVGIWVYAIFFALIPEIVHMDSRHSYENYFRVDLIMHTSMITVSLVVIYIATYFVFQKAILRYEASLEAEQGTSEQENHNTPKAEVEREFVKGTFIVIIVLIVTIWPVTIMLYIWSYQRQNITDKVFIEELIAFVVCEDFMFLKFLLDPLIFVWRLPKYRKALGMVFRSLKMKCGCARASLPQAEYHQANASDADMHFADEEFMVETDSITNPALEFETDSVNA
>Cnidaria_Hexacorallia_N_vectensis_NVE562_GPR245
MEIDDESFVVGKTVILVLILLVSITGNFLVCYCGVHSQRMSAMNHIIVNLAVSEIVIAVVAIPIKIERGLDGDLVSGSPFCKLFEYVQSVALGAAVMSLLMLSVDRYCSVFHPLSKITRRQAKHMIVFSWCYPLLFSSPVLYYVLGATHQPAALLLQCEQDFNQDFTQLDKMYSLIQLWLNTILPVLAVTIAYVIITSRLLRTGKPHPVRVAKVGVSPKKTPGYPGPIHRSYTTAMDSNIVPVAKRRAVVMNLIVMSTYLFCWTPLVSLYITRTFYDFRFDVTLQTLHDLSSFLALAKLCINPAIYSFFDSAIRDQLCRCRKRNVEQVAHASERCTRGKLSELNVSKIGLYQMSVDSSTEIKEPLLCSGGLDQRLYKTPSFNTDKLVEMIANTRRYRSMGMFTSRSSNI
>Cnidaria_Hexacorallia_N_vectensis_NVE611
MANNTTAYDTDWSTFVHVFFFHAAFQFLIAIPIILVNGFAIYVIHKDPIKCFRTPLTTFISGILGADCLIGVALLFGIMSYFVDLSHFATLLPIISISISLCIMVALAVAQLLAIGWTAKYERYLSRRKAILGIVSIYVYNILLFPQLIHLGFWWFVVIDILLHVAFLTLVLVVVYIVTYVVFKKAMQKHQESQMREDEQENTKNEALEKEFLKTTFIMTTTLIVFTFPFAITVLYWLLNSSYNIYHFSALLFTTDLFYVKFLLDAFILLWRMPKYRHVVKLVWTRCCCCQCCVSCCGEEHEMVATYNVDNTHIDMTVA
>Cnidaria_Hexacorallia_N_vectensis_NVE650
MLVGIVAILTMTAIAVDRYRIIVLTAGQRLLPKHAYRILVFIWLWAIVQSLPPVLGWNEYIWSPTSSVCRAKFGQKDGYIELVAFLSYIIPLCIMVFCYLRVYITVRQSRRRVEMWAKFTQDVWLRAETHTAKVVFTVLTVFIICWTPFVLIYAISGSGVVTIPQEAFIFTGFMASSHSVCNPIIYLTMNKRFRNDLILLVCRRRLRDTSGNLTIRPSNIPRIIQTMRVIDDGEEENGDEKMTNGARN
>Cnidaria_Hexacorallia_N_vectensis_NVE787
MDSNATNSTLTTAPQFVRTSVRQRWILVTFLGLITITSCCGNSLVLYLVKPRKGITTTFQGRITTKYFVRSPALSDLMPGLVGIPLLLAELTTDFLEKNTICHVHRYFQIVLIYITITNISVLGVERYLGIYFPLARPSRKTVLRAVLMAWLVGAISAAIHPGYTGTMKSYTIDADHYTQLCLIDDDPLSVKLNLGISIMVFFIPGIVLIAMSIRILTYLSRKRRQTSPQQPLPTSVVRGVSIGDGRNA
>Cnidaria_Hexacorallia_N_vectensis_NVE895
MSSNVSNLCVGYSNIETPSSIEIAIKLLAYNVVFIVAFFGNILAISVVLSNVHLKTTTNVFILNLAISDLLIAIVCMPSSMHSIVAHSRQTSEVSGIFGAFLCKLHQFLQGISITSSILTVECIGCDRFLAIVYPFKNIITLPISKIIVALVWFTSIACISPLLYALKFHDAGNESYCYEKWEPLFDTHKASVHYTLFLFVVQYAAPLLLITVLYSTLIKDLWQSSRTHSDRKRAYKENKAVLKMLVTIILTFAIFWLPMHVVMFVSIYTTDPVINACGPKAAVVFLGWFLGHAHSACNPTIYFTFNEKFRIEIRKLMAKVKSWFVSARQQLSVDDETTRQTAVSFDLKRVSFTSLRSNGKFNPAVELKDEDKQENGQQRQRISLGESEHVTAATIPLAPSDHVRLEVEKSGHVII
>Cnidaria_Hexacorallia_N_vectensis_NVE944
MEMLTSIEVWIFVTVFSVLLILTLLVNGVLLRLIFVALRHRLRHPRLRHFLASLASANLIASFVNLPLCLYALIKSEVRNTDEITKTTSDVYYYSFDVFYAVLCILHINMLMTERLFAVGWPIHHRIAPEMPDYVISVGIWLAAVLISTASYLVYNHTDFQHLSFVILISCIAVPTLVAMLLFACILASSNRRNRTMALNNDFSLSVLIAIMLGAFTVTCLPLHCVNYLSYFCKDCGLTEPYYVIMMSLRSLQYSCGVFTPAVALFGVTELRRNMSWCCFTCCAVDEDSNNDLYHMEVPGMLRAAPGSQCMLTRVTPAVSTENIQLSFHEQKVETK
>Cnidaria_Hexacorallia_N_vectensis_NVE1011
MNITNATTRAVLSKPTTESPSAANTTGTDLSILNTSTTSALNSTDASSILKDHTPLIVQLFLVSLVFLLAVIGNAGIWVLLKRFRSLRTVPNILVGNLALIDFLNATVNLPVFTAAGVLQLGHMGGRLASATIFAGQTLVIFLHLLSMLLMMVDRYIAIAWGLHYRIWKSQRKVSTLMVVDSYIAMTAQGRHSVDDGR
>Cnidaria_Hexacorallia_N_vectensis_NVE1094
MEEHHHAGNFDTQINVTNTTLGLTGSTSAEFRAIKILFYFIILACSTLGNGLVAYIICSTRSMKTSSNFLILNLAVCDLLTPLISIPFDFAVEESNYQWLYGEYMCKTLWPAATLTATSSALTLALISLDRYRLIMHPFKPRLTTKQIKLAIACIYVISVALVTPYVTMLGVKDGSCTENWPRFVYRQVYTVVLFCFQYALPLPFMITMYALALVNLYSATRKTTKMISKAASPAQIYRVGDNMNGMTTKETKLLKKSLKTQQEHYANQRATKMFITVVTVFAVCMLPNQAAWLWMDFGGHLFDYEGNILTFTKLFERILYG
>Cnidaria_Hexacorallia_N_vectensis_NVE1145
MNAIYAAWNGYLTEKQKVSATVREIFAWIFIFTAMTSSLCLVSLDRCLAVTKPFRYQQLLTKTRCKIWIAAAWVFSLALSSLSFITAHEHIRYLWVGLNVLTVLFPCILIIILNCCILRTVKNLQKQSEIKIGTIQSNQVQPTEQQHQRDSRTREGLRNNKAAWAIMIITGLVVVL
>Cnidaria_Hexacorallia_N_vectensis_NVE1388
MSSTNSCLNFNYSIEDRDVTCVSVVNVLTVVLNIVLSVTATLENLLVIGSIWNTRVLHTPSNVFICCLACTDLLTGLFVQPSLVVYKIAEILGNSRVSCLWFIISFLAGNVVSVVTLLTLTGIAIDRFLAVYLHLKYQDVISVYCVLKVFALFWVIALAPVAVRMVSTAKAYSVIVLFLLVSCFLLCFLSYFRLLKVTRRHQRQIRNLSHAAAAASNSTRDSFHGNHGNHGNSYDSQENANATKVRRTSITMLLIAGTFYISYLPILGFMVAISIYSYTSPIKAWANIAKTIVFAGSSVNPVLYCLRIKEIRRAMLASMCKILRRPVNPIILSPATNRRQVSLAQVSNTFRTNSGAMIDIDA
>Cnidaria_Hexacorallia_N_vectensis_NVE1484
MGEAALVSLQNTSTSSNNTLGVLPGPSPFNFSCEHGPIPSDEQLQGMFQSVCGCQIVSSTLLVTPMVENFFNKFFLSISVIGNLLVILILHRMRRGFFNSAMKVLLQNLSVADTAVCVLYNINEAIGRNSHFTLDSTCKLFTGLLWASLCCSSCSVCCVSIERYLAVVHPLEFNLTKRKAFLMAIFSWYYSLLFTFPDFYFVERVDLNACTRGTVHLCLYSHWQGTDVIMMNLLNVTATFVVPLAVVLFTNISIMKILLFPNENTKQVQKSGDRRNRHSNVVIIVLLLTAIYVACSIPFAVYYVLTVIPQKVELPKKFPQVAYYLMLANSSCNPFVYSFFSADFRRECVRFLLTPYRWFKEHFLK
>Cnidaria_Hexacorallia_N_vectensis_NVE1501
MSTTPSAPLCEWDEKYIISQESLRATTGVTIFIGVMAVLGNSFVLLAIYKSANLQKIPMYLLGSLAVVDAAVGMVIVPLYSVASLTWPLLLTNHTFEMFLDFLALQTLMASAFSLILVTYDRFKSIIAPMRYSVWVSNAKCFAAIAIVWVASFVLAAVSFALTGYETRPKFYLFVVLVAFVIPFMLIIYMYHRIFKVAASQFRRQMNARVASSAVSVTKSSDSESSRREVLRNKKASVSIAIIIGVFLACWLPNLVIGVIHFVQSEIDHCTAELTEQLWLLTLPFAFTNSALNPIIYCIRYKDFRIAFKSIFKL
>Cnidaria_Hexacorallia_N_vectensis_NVE1550
MDNTTNSTISPSSRSYHALALNEPWLTILLYTIVLVFAIAGNGLLILIIYKNANRRMRTASNLFILNMAASDLLLVLWGVPVALKLSLSGPEWLIPGALGNLLCKICEFVWHVTVFVCTGSLTAIAFDRFLLVFYPMQRILTNKRAVVIIIAIWVISTMFSIPVLYFTSTSVIWNRQYCFMDFHQHESLSHYIISLFAIFIATPLLVLIVLYDCIIIKLWLHKTPGDNPSRERTEQTERTNVKIHIMLTSIVITFALCWLPYWISNIYCFMYKAQSEKSDFCQVKSIEICVLFSYINTAANPLIYFIFSGVYRKAVKSMFCKGEVGPAREMTRHMSRNTRQDNIYGNSQSVMSTTDLALSHNKTHVTQRETGNRLCENEPTTGIALSNNDYVTQHYTPSRLNMETTNHFEINQPHL
>Cnidaria_Hexacorallia_N_vectensis_NVE1586
DLSGNIILRLQDGAFSNLPSIKDMDVSSNILDDIGPETFSSMSNLRVFYLQDNKIEQIPDGVFNSLQSLRVLLLKGNRINEVKKSDFASLPLLEYIDLSGNIILRLLDGAFSNLPSIKDIYLQDNKIEQIPDGVFNSLQSLRVLTLDHFTLCCYASIALPNVDCKAPNDEFSSCDDLMKDKTLQVCIWVLGISAFFGNIFVVAYRLVVREDNRVQSLLLTNLAISDFMMGLYLLIIAFKDVQWQGEYFKYDLSWRVSGLCQFAGALSMISSEVSVLMLTIITLDRFICIVFPMRFGRLGLKKAFALCILVWTFGMLISIVPILGIEYFYDEQLEIGFYGRSSVCLPLQLSSDRPAGWEYSVSFFIGLNFMAFMFILVAYIAIFWTVRKSSAAVGSRNAKKEAALARKLMAIIMTDFCCWMPVIFIGILSLTGDFRDPQKLAYVWIAVFVLPVNSSINPILYTFSGHVKKLAMQYSRSMWEFLQNKVSSTASVQASPGHSRCRDDKKHVIAQKVSSEGSLTLKITGRAEILPESGNGVGYIKGFVSGATTEQLLKVFPEKNAKEFKHEVAVLKKIISAQDHDNLLKYRWHQKGKSLVFDMGDAQGINLNSNYRVICFDYPPSMSTLSAFLCEADFTVSLETLLAIIIDAMQGVEHLHKHGVAHGNINQDTVLVCQARRTPSIKVCIGGYETARIIARGDTEAYRIDVHQIGKLQQLTLRSCGYDKDISAQIREVIDMCYWDATNWKLRVSEIRQQLEQAWISTNDRETRV
>Cnidaria_Hexacorallia_N_vectensis_NVE1714
MRLAYVNFLIGVFWPEHRITYILFSHIKEVTIRQSIIHIIIIWCACTVLSGVSVLFIFLIPGPNGSDLCIFQAKEELALAILALMLLLSQFIPMVFFVISYCLVIKKLRQDSSVEPRDRSIATRNRARRNRRAVRILVVEVWAYVICVMPFLIMNITEVARNKVFLGPFTTQSLVMYCALVLHTTINPSVHFVLNLEFRQELRDMCLTGWRALRRMKKTVVPMPLSSSSQPRILPRLTARMDQGPRKNRDKQKQNGDVDELTADVFEEAMAEIQLFQGGKGSAWEKSESRLEAEQRERSSNALWE
>Cnidaria_Hexacorallia_N_vectensis_NVE1881
MNQSSSNLSLPGNHVIITTESITAALFTCILIILTLTANLFVCVATLRTNSARPLTNYFIINLCIADILIAIISMPVWVLFQIYGLALGRVLGLRFLEFWGSFDILCGTASILSLSCISVDRYMAITRPFTYVRCMTCRRAFLMTCVIWLYAGMVAFVRTPLKERGVYAWFVLFASFIIPFIVILAAYTKIFKVAMTHARDITRHTSYSRDEKFHRVSRDLKAAKTISVVIGTFVCCWAPFMVVSVCYAYFMVNMQVGNFTKWLAYLNALLNPLVYSCVDKQLRTIVIRKMTCGGNSREGLDYQATAMHLI
>Cnidaria_Hexacorallia_N_vectensis_NVE2072
MANESSQTEPERDLSEVISSLLLGLLIVSENLFVCYIVYRFRRLRTYTNGFVASLAVSDILFGAVLVPLHVFVEHSPVNSYLIAIILMVNIANLLLCTFDRYLAVLKPFHYATHMAKIFHKVIVLAWLVPIFVGLLPLFWDTDPARMAHTIYLFCTLAIGILIPYLLILFAYVRIFREVQKQVRKLAKISLCDQYAPSFKEKKKMASEVRVAKVFAVIAGIFVLSWMPLVFMNAADALHVPQVIPESLPVIAWYTLNFSSMINAPIYAFFKSDFRRALKTILVCKGGGGFRYENESTNAKLAATSAV
>Cnidaria_Hexacorallia_N_vectensis_NVE2128
MNASVGAALNASANSTVGAGEEEIIIGASNIIAATFVALLIVLTLGGNFIVCASFYTFRDLRTICNYFIISLSVSDILVALIAMPFWFTIQISDNKWRYSRKLKDYWDCMDILCGTASIMNLMAVSFDRQLAITTPFTYPKILTKRRALVIISFVWAYAATISGLRQLKAPPYWPFPNYLHLNATFSFFLPLSFMVMMYARIYLVASSNRYDSSHGGMGLLAGSHDVIRNRIKKNSFGTLRGFVRKP
>Cnidaria_Hexacorallia_N_vectensis_NVE2130
MNTSNITELGLPSELGPTNIVAVIFVALLMLATLFGNFLVFASFYTFHDLRTICNYFIISLSASDIMVALLAMPFWLVLQLAPDMKYQTLLGRTEMSFWNCIDILCGTASIMNLAAVSADRHLAITAPYSYHELMTPVRAILVICGVWLYAITVSCLRLVSIPNKGYSYLVFITSFFLPLASMLIMYTRIYVVALRQARRINRHHNYKTDIKAAKTIAVVIGAFSICWLPFFVLIIGFAVRDDFITHKSYQVYRAIKWTHYLNSCLNPIIYCCLNRTYRRAFKRLFARWKAGLFRCVQCGVKEDVMRSSKATSAERSMLTTALPSSVETASECKDNNNTNGHNGTGNGQLDQTRV
>Cnidaria_Hexacorallia_N_vectensis_NVE2141
MEYLDSSMVFLSATRNQTTPTHFELNVILATAYISAVLSPLTCVGNGALLYILFKDPFKKFRKPTTLFIVSLSLSDFVSGGLTQMLYSARMFMRFYSKAQGDQGLFWTQKMVNHFMINISVLIVTVMSIDRFLSIYKPFKYKVIVTSRRVATCNAIIWVYSVLFTLTSFTMSREVFMQIDLHLHTTLPVLVMIICYVSMYVLIRKKQHRRVNLELNTRSERSLRIQKRVSATVFMVIFLLFIGLMPFFVVVSIGIDFPVFTEEKWFIVMNYTCLPFLFVNSALNPWLYAWRLTDYRQAFFAIFHIKTMVMDITTSRSTNDGSTMEK
>Cnidaria_Hexacorallia_N_vectensis_NVE2283
MALNITTAFPLVNLTTKPPNLVPPPGNDQASLVSACVFYTIVAFFSVFGNIMVIVAFFMNDKLRTVTNYFVVGLAAADILVGAVSIPMWMYILVNTGSRALLTVYNVFDIFAGISSILHLMAISVERYFCVGWAIKHRNTPKYVYYIGLLFVWSISALVACIRPMAPNFRQMDLSLLIFVVFFTLPLVVIILSYAAIWKIAVTRMSNNPTKRSLKREIRTAITIAFVIGFFFIAWSPFFVINLTYVFCPTCPYSMKLFMFFKFLHYSNSAVNPVVYGVRIPEFRKTFKFIFRQMCGRCISFGRH
>Cnidaria_Hexacorallia_N_vectensis_NVE2289
MMVKFVLLYIIPLVVMAILYTVILTFLWQRKTPGEHSKTNKRNMDNRKMRVLKMLLTIVILFAVCWLPVHINHILIAYHKATYMCTLSFEGLMVFYMIAHANISINPALYFIFNKNFRDGARHVLCGTRRDMENESQGTAVTRVSKIYEKSSSGAVIKFTARDTCGEATTGLLSHEEQHKDRESDGKGSSSHSIVETKI
>Cnidaria_Hexacorallia_N_vectensis_NVE2292
MDNSWTNTSLNGNTTTVSQDHFLCGSFIENIIEKWLRNLGYGIVFIPGVLGNLLAILAFNNQPKMQTVPNLFITNLAIADFVVSLINVPLVAVHAHLTFWPFGSFMCKLIPFVQGVSLAASVGTMIAIAADRFKVNSLILLTTFLV
>Cnidaria_Hexacorallia_N_vectensis_NVE2416
MELNKTDRNFWNSSSSSDFAHLQLVNNVYLILLGTFAVVTVLGNGLVILVILSRKRLRVQESPNWFVLSLAIADFLVGFFTFTNAIICRYSTVLYEVCHLPDFYYAQNCLMSFFFTASVMNLCALTLDIYLGVLHPYRYQSFKKASTVGGFIALAWVLSAAQNIPLVVYQLTDSHPEAAHVADSVIQVSFMTGLPSIFMLYAYVRIFRVARKHRKDIEKVQREVESIEPFTEKPRKRKRGRSGTVKSVGVVVGIFLFCNAFYQYYVMCDIWPDTIHMHYLVRVVTLLLRQFNSAPNVFVYAFLRKDFRREMWAMIRCVKRKRKASTEKGLKARDESDGSVRETKEESFNRDVPKKGLQARDVSDGSVRETKEESFNRDVPKKGLQARDVGDDSMRETKEESFMRDTDTMITVCTAQLRRSSERTSGARCERWVGA
>Cnidaria_Hexacorallia_N_vectensis_NVE2611
MNITSNVSHAALFHPNTSHGHHLNTTVMSTFPILAWSTAYGTIAVMAAFGNSMVIVAFVRNLKLHTRTNFFVIGLAAADFIVGVLAVPLFICTFWYYTRSLDIPLILRRIYDAADIFSGFASIFQLVLISLERCYAILYPVSHRNSSKWVYILSVIFFWFFSGALSITQAIGITEKSMHLRRAFFSMIWMCYGVSFIVICAAYVGIWKKAKTRGTYGFYRRKRRRQDREVMIAFTVLIVIVVFIITWLPFFTVNVLFYYDPKRGKGVPYELVQFTKLLHYSNSAINPIIYSLKIPGFKKTFTSLLRRESRAMLKTRTLSLTRKDSNRNSMLRARPGRSSI
>Cnidaria_Hexacorallia_N_vectensis_NVE2810
MAVPMQEELRGRTTASLVLEAAVMTMITMLAFIGNTMVCWAVYNNKRLRTLPNMYVVTLAISDILMGSFCMPLSLEVLIKAVWTKPFAVCQLQGFLSWFFAFTSLQTMTAMAINRYYRVVKPNRYGNYFTTRRVYISIVAIVIIASLGPGIAMMSRWSVNQIHYGKVLCFMVFISQGIEKGYIGFVDAFYITTPIMIISVCYLKIFLTVRSHTKNLKSRNAPMALPTGTSGSTLPSNEGRANLTVNIEEVKVTKTLFATVVGFVTCWTPIAVIDMLDAYSSHQVHVPREVYFAWILLGYGSSSINPIIYGILNRSFRREFIKIFSFKWRLSRSVVPEIEVVATTTMNLQRKLPRQSEPEMHVSGISSSAIADYQVADLTKNRGSTTNTTTP
>Cnidaria_Hexacorallia_N_vectensis_NVE2829
MNLSSTHAPSTVANCSGIQSRFDGRSSVAIKSTVLCMIFITALMGNIILITVIMKTKSLRRTMNYFLVNRAVADIIMPAFYVPRELFPIISGSHEWQISGEFGAAMCKLLPFIIDTASVVSILSMICITIDRFCAVVLPMKRDLITGKTRTATIILTWFLGILYTAPWFYVAKIRTVGLARYCVVSWEPAFDHFKSMTIQVVLLVVIFGIFPWILVCVLYTMMVLGVEKSKKAAGDRRRSSEAPCRQSRRSSNDARVMRLALTVVAVLAICNFPHCTMLMVVAFAWRWVVNCTTKPAYWDILFATAKYLVLANTAINPLICFVFGENFRKGLKTLLVRPKTRLMSLLGQSKTSNTTVHINALSSLVERQPASPRGSYG
>Cnidaria_Hexacorallia_N_vectensis_NVE2971
MVLHLIKASKANNNYLMYTTTINPPITNATVGRDEIDSETQAVMEIYYRTELASAITLVILAAITVPTNILLLSSIWRDPLKCFNKPTTPLVVGLAVADLLTGLTTEPFFAVYYVERYTTKRHIRQGILVLYQIGQFVSTVAISSSFLIVLVLSWSQCVAITYPHRYKQWISRPRITICVVVIWLYFSVFSVLHFVNIDQNTFLKADLALHPTLITIILFITLAFLFRSFSKQVRRKKISRGLSNERFPNKRQTENIERQFTIVTLYLAGILLASALPHVIVQYVWLYGLNTFSLRDQFYIFIVMRVRDLLLFVKVALDAFIYAWRLPMYRRALQKTMSTEGIKRRWATMAEQRERRSSVRSTVGLVRYDMTLVSTRNMSNLEKTYDDGRTTREETSCAQLVSSHKVKKSVSSLRGLPHDMNLQTIKHVHPQ
>Cnidaria_Hexacorallia_N_vectensis_NVE3003
MLLNTTGAPSANLSQTTATSHKVIAGEMTAAYAIITFIAFFGNAIVIHIVATRAYMKTTFNFLIVNMAIADLLVSVMVMPLQIKFLYYGQQWISDWIGSVTCKWVNFSGTLSITASIIALVAISLDRYFAIIHPFKHLPIIRNTKLITSFIWIVSALFNVLYLVLFEVNLGRKSGVWECHMNWNTISRDGKEQFEFARTYFMATLILLYIVPLVVIGTLYVLIGRKLWSRKIPGVTTANVKRYAETSKRKVLRMLIIVVVVFALCWLPAHIMHIIIYYHSDIYFQIVQNTPIVESIVFFLCHANSAINPILYVVLNKKFQREFINVMSFWIPGMRQRSTRRDDLKSMQMTLTSAPER
>Cnidaria_Hexacorallia_N_vectensis_NVE3040
MAVNRYYRVVIPDRYRNYFTTRRVYISIAIIIVIASLGPGMAMMAQLSVSEFHYGKLICFMDTTAVFSLPTNSLPPKDKYLAVNVKDVTAPTLPPNADKHLAVNVEDFTAPALPPNADNNLAVNVENVTAPTLQPNAQMHLAVNVKDVTAPNVPPNADNNLAVNVEDFTAPTLPPNADNNLAVNVEDFTAPTVPPNANNNLAVIVENVTAPTLPPNAQMHLAVNVKDVTAPTVPSNSDKHSAVNVKDFTAPTLIPNAQMRLAVNVEDVKVTKTLFVTVVGFIVCWAPIAVIDMVGVFFSHLDIPREVYLAYILLGYGSSSINPFIYGILNRSFRREFINILSFRRRSRIHLPVIGKSKVHAAKGSRYNSRQKWPDISCQE
>Cnidaria_Hexacorallia_N_vectensis_NVE3045
MYATVWPLRHRNTDPRMYTVFISITWVTGFVFALLAYLDYPLSIQIVMPLGVVSFLILVASYAIIFIKVKRQHQLHNQSDLQRTIQKERELAKTLLLVTVTSMATWLPLIAAGFVIVASGSLGYIEQGLAFSFCGLNSLCNPVIYFFRMREYRKAVKQLVCKCSRDTRVRPAMGNMAVNVRD
>Cnidaria_Hexacorallia_N_vectensis_NVE3269
MNSSSTRLCVQYLLSQSQNTDPSQWDRTSDLLVCIINAVLIIPTVALNLFVILSITRTPSLRKPSHALICLLAFTDFGVGVLVQPLYIARKVLAMRGDYEQFCVILQTGDVVSHVVCVPSFFIITATSVDRYLAVTSGRRYRSLVTNTRVLLVGLASLLFAGIVLGIRVLANREKYMVIAAVLMFFCLSIIIFCYVRAVTALKTAQFGRKFNVTHYKRALVTLAIVTGVLFFCYVPFVGSVLAIAVHGRTRRLNAARELTTTLLFMNSFLTPALYGWRSRELRSACAGILGVKMSPSQANLQTELSTVAENNAK
>Cnidaria_Hexacorallia_N_vectensis_NVE3449
MFNSTFNFTSANATLISNATSHATFNATTVPGQPFYHKEPEALETFRKFVFGVVIFAALLGNTIVIQAIRTGPSRKPFTYYLVTSLSVAELISSFCLIFLFDYEERLTWVFGEFMCLTTLPIITITFTVVTHNLAAIALYRYRVVVTPHKRPPSRKVAFGCILATWVFPIIISIPNNIQHIHEEKDGDEVWCYEQDPLINYSLARFFLCFAIPMMIMVVAYGLSALQIRQHMNILQTKHRERLNSNIGSMNGENNRLSITATTTQGSINNLHRQIPQNQTKGSYNNLQLGAGQAHEIGEPVQYIAGDKPQIVIHSPQGISRVESSMMESERDVIRMFYAIVLIFLLCYIPYQIFYLISYFEVISNNSPYYYLVRKYLVLLTCFPSALHPLCYGTMSRFYAKAFSAFILCKCKNREL
>Cnidaria_Hexacorallia_N_vectensis_NVE3473_GPR247
MNSSSNLTVYLGSVLSGALRTTVIVFYITVESLAIILNLLLIIAILRHRHTRRSINLLIANSAAGDLMIAIWNIPFQLATLSGSSWSVQGASGRVVCKLIHFMGGMVLLVSPLNLLFITVERFRGVTSISMVELGRRGIYGLVVLAWVIPTALYSPLFYFIDLRDEMCEITVPWAYYRDYMMALFALFVVLYFNIVVLGVMILRRLQVIDVIVQLPEAQRIARKRRLGNAIKMVLCSLGSFILFTTPYHSLALHTIVSRSVTPLISKLIIAMLFFVCLNSALNPGICYVFIEDIRHAVKQVLSTGQVTQG
>Cnidaria_Hexacorallia_N_vectensis_NVE3729
MANNTSCLFNFTLDLNKSMDSGFTLAPTCDAILGRILYLSIIAVVTVAANILLGFTVNIEWKHQRSPDKILIFNLILANLATLLITLPMEAALVADFEHYINCSRPQTILLFDVTFDLKTACNFVTLATLALIGFDRYEALTKFPHQRKLDVKLACISAAAIWGAAVAVVTFVSVGPLKYHCIILGEDKEVNKAFVTARIAVITIWTTVCCTVETQFFRLAAVHIKTHREAIHAMFGHKQTVENISFTFSSIALSFAFIVAWVPYGIVVAILSRRENSVSNICLELWVQTFTYISAGLAPLIYLFMDKRLKTNFKQMFKGSWSPSDSNRTQSFSSTTLEHYHINQPTSA
>Cnidaria_Hexacorallia_N_vectensis_NVE4125
MSNATSQLTMARTKCYLKSYSTAFLDKYLLASHAIVSPINSLAFLVSTILNSLILITVMRRSRLRTPSTLLMMVIVVKDLLIVSILQPVTVYRSSLFILYNNFCYKFAVDDIRPFLIFLYRCVSLTAWVFISGDRWLAIRRPNSYRRLLTKKRVFTCALVIWVFSIVLSYLASWIMNTTERYLLVFAQFGLTCIIIAVLQICVYRSIKAHGNNISNMSSTQVTQEAIEHRVAATVAYSLVALAICYIPIIVVSILRSLGNNYFLLTAIWMEMLLLCNAAVNPVILLKTNLSLRREAKNLFICCWHQNATVPQPLSNAGGTSAFNITIGHA
>Cnidaria_Hexacorallia_N_vectensis_NVE4487
MNATVAPTLGNRTGHPRTSPHTMITVSCVLLVILMILALFGNIIIWVAFCKIKRLQRVTNYYIVSLATADLLVTVLAMPMWLLYMLSDGSFIPTHSPQYLIWLLLDIVCGTASIMNLTFVSCDRYLAITYPFRWEACGDYNE
>Cnidaria_Hexacorallia_N_vectensis_NVE4539
MKLVTLNHSLSKDQAEPAEIRPAQVPKDDPEAKAALLRQYADCFEGIGCFSGEFHITLDLTVPAVVHPPRRVPEALQEPLRKELESLVQQGIITKVDEPTDWVNSLVCSTKRNGSIRLCLDPKDLNCAIKRPHHRTPTLDEVLSKLSGSEYFSIVDARSEMSEGNHEDDTCKTTPVEFSAGTLSNFDDVFKYVNSFGCYQRALYVGVNLLIVPIGLQFALLVFAFGTPKFHCSDVNSTCAPSKCCDNCSSYTFDGPFTSAVSEWNLICDNAHKGAAVQSCFFAGMLIGSLVGGWASDRFGRRLCLLVGSAIMTILSFGTFFADCPSLLALLRFGVGFALASVMVCQYVYVIELVGPKARTMSVRMPYKYYVLKTRRARRWMIGMAWGLPGVVSCLPLTWQHLAPDFLIKVERVFYTIQITAFTIMPCAAMLLAYALIYYTTWRQSHSIRAQSQLDLSKMREEQRRKRLRRDGRASIRVYGLIVLLFVVCWSLSAYRYFRFLFGYGLPPLFVIDISRLLILLNSAVNPLVYSFFKRDIRAELVLGIMDLLGRGVSSHGRVSVSIPEPSSPLEKETVA
>Cnidaria_Hexacorallia_N_vectensis_NVE4707
MSDVTFLVTGIVSIIVSITAITTNSLLLVVIIKNPLHCLRKPSSGYLGALAVADLSIGALSMSYYATITLRAFETGELEYHGVRSYLSVSGMMTYTSQVLLVVVLTFERFLSITCPIFHRNHVTFRAAVITSLTILLYSSVFSFVQYAEVDIKAYNLADILLHHLLPLATVPLAYFAIHRGLKKQRTTPNQAAEMQRYHIEKRLVGTVSIVEAVKDLFH
>Cnidaria_Hexacorallia_N_vectensis_NVE5065
MNSTTQPPPARPPAAAYFPEWSVVISSMIYVMIAILAVVGNALVVGSFIRHARLRTFTNYFVASLAVADIIVGLISIPMWTAFVILHPLSLTYPGIRGNMACREESRDTTGYPEVFKFEA
>Cnidaria_Hexacorallia_N_vectensis_NVE5152
MWQNNTGTNASSGREESRGQGLNHVELVLFLVFASLLVIVTIINNLLVILGAWSNPRLRRGTYSIFVSLAVSDVLVGAVSMPLWIYMVASGAQMSRNLFLLYIVFDIFSAMASILHLAGVSVERFMAISRPTKYMLLTQKPYKNAIIIMWLLAALIACLFPIQTTFQWSTIFTLMMFSFGFIIPLIIISSMYITIFKISKKVIVPIERRVSSDDLKRQMRKEHQLARTGALVTGLFFVGWLPFFVVSLIGNFCPPCLKPYPGFDLKLTAFVKFMHYGNSMMNTFVYAFLNTEMRRTFSRLLRHMLERMFQPACPAPVQRAWDRTQRWRKLQRRLQTT
>Cnidaria_Hexacorallia_N_vectensis_NVE5192
MAGTETEEVYQQYYQTTALVIPLYVITIVVGVIGNGIVIRQYFIDKSIHRIFNFIITHLAVADMIICALFTPLLLVYRSHASAMLVAYSPLCEFALFSSMLAISMQYFLFPLLAFHRKDVMLNPREPKLLFKKAKNFVYGFWATCVAVSAGLVGMAWYIFLHRETGEPKFYRCLLINTGIDAFTLYFLIYSAAQYGMSIMITVYFYYKVWQGLNTKTTGLNASAEERHITKLCFWLAIVYTCCWTPFLVVQVSGIFGRYSEIYFNMHACSSAVGVIGSAINPMIYVFMDPYYKRAFLKFLGACSDNCKVDAAIPHSS
>Cnidaria_Hexacorallia_N_vectensis_NVE5383
MAVSDLIIPAVVLPRDILETSSGSVAWRLNGGLGVATCKFVYFLSDITPSVSVLSLVFMTCDRFCAVAFPFKASLIPSAVRRSLIAITWLVSMAFFAPYFYSFELVPGENGDVFCRLTWGDRIHIIFITVICLTFIVIPFALLASIYTAILVILYRNRGTGEEMERERKRREKVNKTVMKLALAIVLLFALCWGPYNGVIFTIAFVWQNKIPRTCSFSTIWFIARYLAYSTSALNPLVLFALNENYRNGLKRVLGIRRSAEIVVSMETNTRFLRARQFTKTTKEQGKRYLDTKKN
>Cnidaria_Hexacorallia_N_vectensis_NVE5448
MTHKMSTLSLSHFRRLFLYLIAGVALVSTILLTHFKFQRYRKIESEFFNHTEITHDSFVLAHPGRSNLTSSHLGAEFALVVPHSLSHSEENSDLGFLSNNDLETVLQLGKLLQSHPEFDGASGLPESLRGQAEQLFPRQKEENPADSFQGLFNNTWCQFTKKMWSVQIRNCGRIRTVDSSDIDTTRRVLNATAPRVSSYVFQQCNILRGAFVIRKEKFKTINNWRPLYGELGILDFFLRSGGDFRMAKFGNLFLSDDLHKVDRGIQEGEFNFSDPALFGNDHGVLRIVQEDRIEWTDCVANGRICKEEPYNKTTPLLRLGMPICCSVVLDEILRDLVNVFHKKGINYLVLYGTLIGAMRSKTIIPWTNDVDIGLRKEDFRNTTFFGSLQKDLGKKYLVGIYSGMPRMLPVFQPYTKLSASPYNSGFCEMQLKGEFFSDEVIKSIANMLPLGTLWRRSGYLDFYVTEDSWWNGYSTVEINGMKLVTVKDPHGFLVDHYGKDYIVPVISALGVTGNLLVIITLIRWREMRTPCNYLIANISAADLIVTLMLSPLRVVEQYTRGWIFGEVLCYVFAPLQDALVSVSVFTFTAIALERYRAIIHPFKPKLNKSQVKVLIALIWVFCYSGTGLPLAFFVTYAKKGQGYLCFAAIPKDCFYIFALYLVIVFITLPLLLQMVCYGRVICALKAKDAIQKHDNSDSLVQREVSRQRLDKRRRLVKMLIVLMAVFHVCYVPRGVIMLITEFAPFLRHSIAFAFADISTMLLYYIKHIMNPIILCWMSADFRGCFAGVCCCGQRKEHARMGSERIRLTSAVKDKSADSEQSKL
>Cnidaria_Hexacorallia_N_vectensis_NVE5453
MSNSSLNGTSIGPVSCLIDNPSTETQVGKTLAYLLIMVLALVGNLFVVLIVYKNKSMQTTVNYLIVNMAVSDMLQSFIAIPKRVMEIYAGSHRWLIHGVAGEFSCKSVAFLQDIGTAVSIQSLVVIAIDRFLGVMFPMRKASLMSARAHFVIITITWLIPMAFHSPYFFTFRLVDQSNKTYCIYSWDVISDGATHQLNYFLGGSIALFFLPLVMLIILYSVIIISLSRRKIPGNNSFRNRRRAAQRSRSVLRMVITVVVVFAICWLPLNVFGYLMMVKWGGVEEPPPCFLEDFGFWALFLAYSNAAINPFLYFLFSENYRKGFQAVFSGRSLTFYYSVNSKRRNLVDGAETSGSDTRDGMSLKSIKSLSRSGGQSQNHCLRHVLPQKK
>Cnidaria_Hexacorallia_N_vectensis_NVE5456
MSFFHRPPAMADEHQDVGTAYWVTMTVILTLGVIVNIAALWICFRPENRKKEITPLIANIAVADLILITCGHTSTHLRGAALQRNEPPCMWIAILNGIVGIVTIVTMASINILLLRKMQSVVMVNLPACRMAALIACIWGYSISVMSTPLLGWGSFYPGKSSANCEPEWTSRGLGDISYNVTLLVTAFVFPMAVIIYTFYRIKRRLRNEIPTAFPQGRRRMYTTLSRMMVGVTVAFTLSWSPDAILSVISMVTGRPIIHVVPSLMAKSSVIYTPIVYIAFSRSFRSAVNALYSLLTRTKVRPIVTKSPAVIYRVREAKIEYVSNPLTLLAHPSRD
>Cnidaria_Hexacorallia_N_vectensis_NVE5494
MQVLAVAVFAVAAVFGFLGNICVLFDSIFTSSFRAKYFLSLTGLDLLSSIVGPIIALLTACFGTKWLESVHGSCEAIGFVRNFTHIASPLAILSLVIYRRRKSKSLIRVKSLRVIILVTWVIGLAVAIPPLVNWNAYSPQPPLNFLLAESWVQGSRIHAHDWFAKCVGSRGDAFRSYRRHKLCLQWLRHAQECRVNDPGCTTVQSSGGNSSRDSSFKNLLVALANSKNDFPSVTVRHKQINQQEEQEGATSLSRNVQAESSSAKDFTHIRSYRYRKHFTTRLAHFRSTNFALKDKQNIQFLKLKVVATFVSLIGWMLFYLTVAMSTADVSVPQLLLVFAEWLLYVRPVFSPLIYPLVSKEYREAFVTMIFKLKCCRFATRINRKKGSVELVKLETQYQAWGKDVPVSSVSIL
>Cnidaria_Hexacorallia_N_vectensis_NVE5566
MPNSTGPPMPRPPPPKHIQCSMDTLPEYYGHMAFQIIILLVTFYGNFMVVLAVVMFRRMRTITNYFVVSLAVSDLLVATLSLPFRIHQTTHNTAWCLSLEACVAWIVVDIICAGASIWNLAIISIDRFIAIVLPFRYHALMTPISGFGLIASVWGLSFVMAVLSFINWTDYGKPHFNIFISCANFDPIYYTVVSVVLFFLPLYIVFVMYGRVFTVALNHARAVAALQTDRQATTDGGRRGSINFLKEVKAAKVLAIVVGCFVVCWFPYFVLVLVSLWDPILLSRETISPEQAKGITQTFVYVLPVLNSTLNPFIYALFNKDFRRSFAKIFAQFCRRRGVSDDGTLTMHTTFEETRTQMTAATHHGVPKIHFSRGSDASNVSAVPFQDITTSNNNANAVTSAQSGTSDKDGIGWERGLRNKEEGTSAPSERGAIPHVPSEDLRNKLLPLHKDATLDDNTDSAVAIDPRPRALPPVEHVEVARTKDGQMEMESTERGGRQQEGEHNETQEQEEHTV
>Cnidaria_Hexacorallia_N_vectensis_NVE5928
MNHSMESTCLRWHMTYNHVKSPAHTLCVLVTSILNGVLALPAVLLNSIVIAAILKTRHLRTPSNFLLFNMAITDCVIGLLLQPLYIVARVLEQKDLKNVYCHIGILANYLTNTLPLALMLTLTAMSIDRFLAIKLMLRYRSSVTSSRVLSLLIALWSVVLLWGLSPIGVYRETFIAFLAVVFSLCLFVTFTAYWRAFRGLRVHQARVTPINPDTNEAAVCINVRKYHRSFTTMFCVFLLQLIFYIPDICCKILQLTYGASAALSVAIVVADTFVFLNATANPLFYFWRLRDVRRASVRVLKTCAVFKKPT
>Cnidaria_Hexacorallia_N_vectensis_NVE5944
MESWVWVWSRGCGYGVVGVGIKSWGWVWSRGGGYGVVGVGMESWVWIWSRGCGYGVVGVGMESWVWVWSRGCGYGVVGVGMESWVWVWNRGCGCIHCIKLAPIWERLAEDFKDNADITISKIDCTAHGSKCSQHGVNGFPTLKLFKNGREVNGTVVTHLNHIEVVNLIKSGSYVALTLLCLETLKEDTSVFLVLTPNYIIPMKSFPVMSGGNGRAFCRAIFSTYCLFVCGKASNTTIMCLAIERWCAVVRPTKYKANFNRKRVSLYIALIWLAATATEVFELFIADLMPDGRCEWITPFYGEELNKAFLVFHITITFYIPMTITWISFAHIWYRMSHNQVSTQQGDSAKKSVVRMCMLAALLLTLCWFPTESFWILKQYKVVVLPNVWYWVFNFFAFFNSCCNPPLYCLTNKTYRREVLGLLGCGKCGAEVAPGSTMASATTGLSMQGQSGTYEMTKRTTERSVVDVEESVLDKSKEQDASKGGAQWVRQDDEAKCEHS
>Cnidaria_Hexacorallia_N_vectensis_NVE6048
MANGSCVLQNGSLCSRDRFTGWNTSSAYSTGFSAKADVLPIVLAILIISVNSLVLILVIKVKQLRVTTNYLLCSLAVSDLLTGLVSIPLFTSCNILQTLTICIVAENVLRFTSISTVLHLLAITTDRYMAIMHSLRYYNIVTRHRGCWVIACTWLISTTTAFIQLAWNNPSVLDNTHDEPPESLLRHEFRYDIINIVLFFAIPLLVMVFLNGKIFYEVLRQSSKIKKNFPRENSKKAQSREWKAAILFTAMFVVFSSCWLPYFLVRIQHNLGNEMFEMTKLMEYIIIYLRFITSFLNPCIYILGKNDFRHAIRGKPYRRALSLTKSTSTKYTSYKQTNV
>Cnidaria_Hexacorallia_N_vectensis_NVE6241_GPR224
MADNVYLEVSFAIIAVLAICSNATFCIVLLRDKRLLNTACNVLLFSLALTDMCTGLSLFFTPAYVVAPQHFTVPLGVIGDFFCRIIFSQCLVFTLGIISVYTLTFMAVERWYAVARPHQYKAMFAKNRKYLYVAMVWLWSCLLNAPHALEMELTTHNASEPTCEWVTAITNKNTRLVVAVGEFLLKFLLPVLVTCATFISLQMTVHKPGCQFLRRNGKAGMRLLRMCTFTAFALAACWAPNQLYYILFKFGHSQLNVPAHHVTVILCMFNSCINPWIYCATNRTYRKKFTALARAICFRGPQVNCDVTTSGSPMEGSTGTGVQNKPETISTTDRPLSSKMQQNIQYGSVITVLEPEKRHVPAGAESLELEIPGVTSAGNNTTASFVNDADGTELQSIESPSPTIEETRT
>Cnidaria_Hexacorallia_N_vectensis_NVE6242_GPR225
MWNNSTSPVPTTPPYYRQASEQHMALRTTLGVVAVLAMTGNGLLVTVFLKNRELLRTPYNMLILSLAVTDMTTGIGLVLTPAYIVGTYNFPIPTGIAGELFCRIVASYFLVFTLGIVSVYTIMCLALERWFAVSRPSRYKASFRRERVLWVLLAIWIFSCLLNTPQTFEMKLGPDGQCVWIVLTEGTLRQVVAIIEFNGKFFIPLCVTTVSFISLLLKVRHSPALFHTNHGSAGMRLLRMCIVTAAALAICWFPNQFYYLLFKFDLTYMDTPLHHFTVAMCMGNSCVNPFIYCATNRGYRERFLALICPCYNGVVTPIDGLSNAKPPSMVSGMDVLRTHEDKRYSSTTLTNDGVLENNAV
>Cnidaria_Hexacorallia_N_vectensis_NVE6459
MSGNDWIPSSEVLRMRSLSTIRGVSWGQCSDCELTRNVNQTQLDRLLTLEDLEWVPGYACRARIHTYSAQVKRFAKEGFYPSCLVEGSECFAAEVKVRADSPCRDVNTKVLTLEYVFGPVALVLNLVVVVTTACSRRLRRNIAMVLVSNLAFGDLLNGIHAIAVAVVHHIYDYAGTRKFADTKCDYIGPLWMLGQAISVSCSLVLTYERYRSVVNSVKVKVKSKMKMKTARISIFVCWVWSFAAAFLPLAGIGMYSIGTFCIPIYPVRSIPHQFWYSVVVTLIAATMYIVTFPLYIRLYLYVKRSSNRIGSKTDVALAKRIFVLVMSNMFFFLLPIMISLAWSVLSRHQVMSRVVAEEQDVYQGTTAHVVSYGGMVLRVVF
>Cnidaria_Hexacorallia_N_vectensis_NVE6463
MPATRLLICCFHCLSVAIDRALVEEKPGVAILLTVLFLIIFVVSLFGNSLVIHTVRSTESMWVTVNILVVNLSVSDLIFILLHLPRNIAHLYYAERWLPGTHGRSLCKLNHFVVGLTFCSSLFSILALSIDRFLAVVRPIQHKTLGSNWLKKAVPVIWIISLALPIRTATDADTACVKNITVCVSAEVDYAFMAVAHLDRFRGGHKTNGDQSENGTESDSHVDNRGTCVCYLLVANGNADDHEGDGIGGAYVDTREGVTLLREKNSGHSNGPGKRKRREADTEGHTIDTNDVNSSSDAGHDDGHATDIAGKATDITGHTTVITDHATDIAGHAANTAGHAANTAGHATNTAGHATDIAGHAANTAGHETAIAGHATNTAGHATETAGHATNTGGHETVIARHAADIAGHAINTVGQSNKGTPDDTGRSNGQTPDNAQHNERTPDNANYDIKVSHKIRLCNGHTSNDTQCNGRTSDDTHNCNGQTLDDTQCNGQTSDSTQCNGKTFDDNHKCNGQTSDATQCNGKTFDDTQCNGQTSDDTHKRNELSFDDKQCNGQRSDDTLYNGQLSDNNHTCNRQMSQDTHKCNGQPHVGIKCDG
>Cnidaria_Hexacorallia_N_vectensis_NVE6527
MDERTQDVIFWCISGMIGIVIVTANFVTLLVFLWDSQLRRRFMNIFLASLSIADLLMGVLIIPGYATFCKVENTSLHTCWFLTGTKDYVFSTTSLNMLAICYDRYYAVLKPLYYAATINRRRVTCILIFVWVIPAIMTSVRCAWRYWELNYSKQFLDTVYDNVLLCVVFIIPLVIIITTNALIIHAIKKQKKMISSLGNSPAKIHKQHSTKACDKNNVATKLTSIPKIPSARVGANGTRTCISVVSVYVMAWLPRTVYNLMKLSDEQVSPVLVRMSLLFLFLQSAVDPFIYTYYRRDFSDAVKKLVRCAICQ
>Cnidaria_Hexacorallia_N_vectensis_NVE6945
MVLHRWSDGINSSKSSNNTDSDTPGSLTAAVVYMAEGSLIFSFNFTTILVFAVNAHLRRRSVYFVLSLAFSDMMSGAVVAIHGLTLTKFKFNHNKELLVNCTNTTDVLFFAGSLLGLQLIALERMCAIVYPIRHRNLTNRAYSLAIAIQWGAAIVLTGIYVIRSPKLYFIVASIVLVVGLVTVATCYSIILITFKQQNRAHRQVTDTAQLKSQRRKRRLALTLFIVTALSLLTLTPTSVLLALYSVNEVTPLSTWIATGMRFLNSIGNPLVYVLRLNEFRHALFMLLFKCARDRPIGVIRQ
>Cnidaria_Hexacorallia_N_vectensis_NVE6968
MAIGSSDGSDARPPAPPSLRVDVRPVRTIMVFVAVCSVCGNTLVLYLDRPKPIITTRLQGRLTTKYFVRSLAMSDLMSALVAIPLLLAELTTDFLSSDLVCRVHRYLQIVTILITITNMVLLGVERYLIIYYPYKAPSRIACKRMVVVAWFVEATLAIIHPGCTIMLKTYPIGTDQYTRLCTVAEDPLSKALNLAITIVVIFIPALTLVVMSIRILMYLHRKRLQSCPVQS
>Cnidaria_Hexacorallia_N_vectensis_NVE6969
MAIGSSDGSDARPPAPPSLRVDVRPVRTIMVFVAVCSVCGNTLVLYLDKPKPIITTRLQRHLTIKYFVRNLAMSDLMSALVAILLLLAELTTDFLSSDLVCRVHRYFQIVPIFITITNMVLLGVERYLIIYYPYKAPSKIACKRTVVVAWFVGATLAIIHPGCTIMLKTYPIGTDQYTRLCKVAEDPLCKALNLAITIVVIFIPALTLVVMSIRILMFLHRKRLQSCPGQSSCSIISTLRHYKLSYMAASVILAFFCSYLFAFVYTSVIAGNFTDTTIADEYTTRIVGMVISLATCMVNSLIYLVCLSEMRKKAEDLFLHIHHMITREGNSNEVGFAANPQALAVIMLEPREP
>Cnidaria_Hexacorallia_N_vectensis_NVE7261
MVAIVVLSFNGSSIVLLVFCLYKQLRLVRHYFVVNLAVVDNILVTISIPLFVTYLSGSRHLPLCRSQIALDIICGTASIMTLSAIALERFVAVENPLLYMTKVTPRCGTG
>Cnidaria_Hexacorallia_N_vectensis_NVE7273
MSLEIRVFGCIFLVFIFFVGLIGNLLVCSVVRSRTVRSSATNHILLNLAIADILGCLVNLPIMFVTFYVDFQNNFLESLSDAHFVLTVTTGFPVCLCHLLLSVDRYDAIVNPFHRRVTVPRMKRVSIVLWGVSLGAGLIAAVLVVIIPTHWLILHDDSPHFIAGEVLNGVGTAVILSILTVMLYSFVKVRTSFRVHNTHMVQALGQAKVDKEMRLTKVAVLLIASFTVTCLPWVFMRLVYSITGHQDKAAYILSYCLLYLSHAINPLLYTSLMRQFKRVMYHKIHCCFRRLSCREPDLHDSPLSENSREPTEGVVSRGRQRLSLAVVHPFCPQKGVKKDSEISLEKVGTNTENIEIES
>Cnidaria_Hexacorallia_N_vectensis_NVE7386
MLPAGEIVLIFVLSLLMLTDLIGNTLVVIVVLRSRSLRTPMNFLLVNLAIADMMVAIFMSPRHIFLPAFTHPEGYTGDIVCKLLTGGNLMWVGGAASSFCLVAVAIERYYAILYPHLDKGRVTRSRLKVK
>Cnidaria_Hexacorallia_N_vectensis_NVE7407
MSESNGSLVTNATTPQTGCPPMNKLLSDETFRAVKSVVLIVIMLTAFVGNSLVINIVSRNQRMKNATNYLIVNLAVSELVTVCTTMVMTFYIALIYPKSMDYLNQVFATVICKFFIAFLDVFCHSLAMLSLTVIAFDRFFGVQYPMRRTITRTRAKVIIAVIWFLALIDSSPNLYIYSAVEVRGKIGCLMNWAPMHPDSQIIYVSTQMVLFYALPLVVMGILYSITVHKLWVRRIPGNVIAANQRLEHKTKVNVLKMCITVVVTFALLLFPIYVLRISALAGKRLCITTFEVTEVLAMIPNTYYAINPVIYFLFSKDYRRGFIAIIKPLVSLCHDHPFPGLARDVMSVRNTTANAHDNGVQSLSLQTLDRI
>Cnidaria_Hexacorallia_N_vectensis_NVE7416
MACSVFTLTAIAWERFFAIVYPLRMTTRIRNSRVTIVIAWFLSALVTSPSLYTMRVIKMDGVPYCHEIWSPPLHPTVSPLVFTIVSFVALYALPLTIIIALYSTIVYKMWFRKIPGNSHSSIRELEQRVKRNVVKMLITVVGVFTVSWLPLHLNLLLRGATDVFSRCGAPDALSFTAYVLSHATGAVNFAIYVFFSEEYSQGFKEVLALCWMRERVVFTRGSRTEMTLLSRKGWRGTFRDARGNRVMSSPRVSSPRTGRGRLGSRSFIMEYSSNV
>Cnidaria_Hexacorallia_N_vectensis_NVE7519
MFKENLTTPNTTSICTPFGEIFLKSGPRSNDGTRRLVDEHHELAVFLLALNVCLPCLSMLGNALVLLTVWAYEELQVPANLLLVSLAVADFLTGVFIQPIMADTFYRGITDTFRVCSPNWQMFAELFGYITITASVSTLVLITMDRFIAIIYSLQYVTIVTHERTRLVIALAWVFSVFFSLCAYLVSPFLPGIRLIWIFYLFSSCMFMFALYIKIYRIAKQKSSEVTTETKYYHPDQQTKKERKGLATVSIITTSLFLSFVPFTLINALADSMSGPVVDVLLPVFATLLLMSPSLNPFVYFMRSQRLRKYTLRLINKIGARIKFWRND
>Cnidaria_Hexacorallia_N_vectensis_NVE7629
MSTNSSSPVVQALIKAAFSMVTVTGVIGNILVILVVLLNKPMRTPMNYLLVNLAISDMLLLVFFSPTFIFRGAYKHPTGRTGDVLCVLLTGESFAWMGGYASAYFLVAIAIERYYAVTRPHRFGASITKHRLKLLVFLCWLFALCWNAIGFAVKRYDDKTGFCVARWPDPENSFKIYSLLCLLVLGVIPIFTMSFLYSQVVVTLWCRRDVVQVNNQESERKRRMKATKMVLTVSAIYTLSWIPELTVFTIFAFAPRYVDIEIAYPASVAMVTVNSAVNPIIYTLHGERFRYFLKRLLFRCCRKKASELVPASNHVAGWHSHMSATQFDEPNMSYDTRL
>Cnidaria_Hexacorallia_N_vectensis_NVE7699
MNGTGTLELSPKPEIIVFSIINMIFSAAGTIGNTVVCIVIFANVDLHTVTNYFIFSLSIADLLVCTVAQPMYVASLLGFVDGRFVSIRRMFAFVSVLASVSNLWAVTVDRFLAISSPLKYPRRLSVARTKLVLFFIWTTAWTFGGAAAFLRIMRQVVQYYTIIMIACIIPIYVRIFYIARRHAKLITQQVSYFNRPQYAAVKIRKERENIAAKTVGTVLIVFAFCWMPLEILPFFYRINPKNVQKIFVYVNTLALCQSALNPLIYSWKMESFRRKVRRVLRLSLTGDNQHSSQTRNNSLRTTANEETTNV
>Cnidaria_Hexacorallia_N_vectensis_NVE7864
MIISIWIICIFYVCIFAVLQGPVFYFHAGKLICHIRLHDMAYKNTWNIITGLLFALLPMATLFLCYFKLFRAVRRHNKMTVRSLRRHCTLNSSNHEEIRITKVILAIMVGFCCCWVPSFAIAYLRLIDAKLVETRTPHLIYIYLVYSSSVINPIIYGILNRTFRTEFIKILSCKRSDVPSQTSTEAMEMKKLRLSRESSHKMSLRSIKN
>Cnidaria_Hexacorallia_N_vectensis_NVE7880
MAPMNTSNATDVIKPALVYRRYIGALSFFFLVLIFIMSMFGNILVMLAFRAVRKLRTVTNFFVVSLAAADILIASFSMPIWGAYLLTGPDWLPTHEKNGQ
>Cnidaria_Hexacorallia_N_vectensis_NVE8094
MNFSSQFDGNFSDAFSGICINSDARIPEYQEFARNNSEFAALLAAVNTALPVLSVGGNALVMMTIALVRELRVPANLLLFSLAANDVLTGIVIQTAHAGTIIRVLLEPHGQLCQSDFRLLLDIVGSLSITCGLTTLCLATVDRFIAITRPLRYITLVTKSKTYTAIVISSIACLALSLIRVFLTPYFPAVVTLWYLYLLCLCVIMVFLHLRLYRISRKHSIAIAAENKRFDPAVNTLSERKALKTVLIITLTLVFCFVPVSLFGILVKGIGTEEVRINLVPLFVTLLLMAPSINPFVYFIFSAKIRRRICKLAKRFFRK
>Cnidaria_Hexacorallia_N_vectensis_NVE8158
MDFNSSNASINGHDCPQRRETQGEIAAKFVAYSVVLVVTLMGNVLVIWVVHRSPGMRQKTINMFIVNLSIADLLMALFTIPRLLSEIVSEQGMWLVTGLLGEALCKLTVFIQEVATAVSIQCVVILAYDRFRAVVYPLHSATMSTASRVIIIPVTWLIACILHSPDFYTYHLEVYQNRTYCIYQWSEDQQLHFQITRNYYLALFCILALLPAALLVVLYSAICYTLVRHGQLAKIRTSIANMAPTAYQKRKEQEHNVMRMAGAIVIDGKDIFIKHDGRQESASSFEWQRMEIKQG
>Cnidaria_Hexacorallia_N_vectensis_NVE8240
MMNATSCAVGSNLQYLEFLRPAYIANCVLNSIFAMVAIIGNSLVVLALKRNPGLQDPCYLLLGILAMTDLAVGVLVQPMYVIYKVAELYEMAEMSCITGVITNILANIASGMSFLTMNLITVDRFFALHLHLRYKGIVTRGLYVKVTLGTLAIVFLFASFYPWKVNVSVVFNAFVVAICLIISTVAYIKIIHVLKHHQAAIQSESELNRHKISDLEKYQCDIQSKTELSNHVTEEGPKHLHNNIHQHRHNNIHPQKDLTNLSVPDKRLDKCHNEVTSQSDPNKVSVFGIKKYRKSLVSMVYVQAVFLLCYTPLLLTLIARFFVGVSKEWKLGWNITTTVVYINSSLNPLLYCWKLKRVRVAVIRTTTMLWHGEENTHSRVPGASVGLEV
>Cnidaria_Hexacorallia_N_vectensis_NVE8319
MENRTEAHPYIRELGEVVVQATSMAIIIFFATTGNILILLAIYMDRTLRTMTNVFVVNLACADLLLALIGMPFTLVSSITFQWVFGDVWCVINGMAVTLFCVASMLTLAAVSIDRYIAIIHPLKYTELMHSRTATGIIVYIWAHSFIVALLPVFRWSRYIYIRSESICTFDWAFDIACTLFIFVVCFFIPLSVMMFTYYRVLQTAREHSRRIFPVTGRFSERKKDRQINKTDSSAECNAYISQVSYNSDCQASKETGVTYVDSRPSSIQKSTEEDARLSDRRSNDSDLGDSNSFTHSSLPILSRKTLPPLQQRNLCYSENETLDQDQQMTWNKCTLGNTTNNKSLSSVFPFVLNASDGGFDNRNGLVKFDTARHKKGKEGRKENRRVASCSSFVQEANYRNATSDKSFIANNNSKKPLGDSWKSRPIGSISSVAKQPLRDTNLTETSRKTNSITGKHDGYPHNDEISASYNTTKTSENGTQKDCRGLRSLLNSVVTSRSMSRKRASQKKSQQRTEQRFKQDNKAVRTLLIVVGTFILCWLPHFIGIFCLMSGTCAWPDRYFAITTWLAMLNSACNPVIYGAMSRQFRKRFKQILQCKRSFF
>Cnidaria_Hexacorallia_N_vectensis_NVE8357
MFSSKLNSTHNSSTNGSTVHVMDSSMSDAEIIAWCFAYVVVSILIIVGNSVAIVIFTTSKLMRKRTNYFLLSLAIADMMVGCLSLPMYIYNFVTYHRDSSEVIRGIFLTLDVFTGFASIFALAFIALERLYSVALPNWHHTTPSFVYTIVITVVWVLASLLASFRLMFTLGVIKEEVFFNTTTTCSFLSLAVIIIAYIGIGIKVKMRIHEKSKRAMEKDRKLAMTLCIVTLIYVVTWLPFYCMNVAFRFCKFEDTLCTEVPYKFVYFTKLLQYTNSFVNPIIYTFKIPEFRVALFQLIGRKARRRQSSALISMRDIKGSDRKNGHYKNGHNGNGNFNDAVFRKSRAESEIQI
>Cnidaria_Hexacorallia_N_vectensis_NVE8359
MNNSTGALRSQALTPLAELVLWCIAYITIDACILIGNILTLIVFHLNKRLLRTRANYFLVNLAVADLLVGLIAVPMFTYYLGISGEYGGVVWNRYPFKISKVLDIFFGCASVFTITIIAIERVCSVCIPHIHRGVGSTAYFVVIVLVWMASAFVSLLNLLTVHKMIPFNAFFYTLLVLLCGSILIISVSYPVIGVRMKFRFANVDHHRKTTDQDRRLVLMLFLVTSLFILTWLPFHVLNTVTFFCMSCRFIPYEVPYFIKLLHYGNSLINPVIYSYLVPEFKKTISQLFKQKNASQCSQALYVSTY
>Cnidaria_Hexacorallia_N_vectensis_NVE8419
MTMQSTNATTSVKNGSIRVTFLYIMIVYLVFGIIGNLVVIRVFSRSFLRRRSMVPFYTNISASCLMLTLLSYTVPLISMNATQKTLGEVPLFCYWSALFETLGCVVISLTCGLMMISYYLNFFLDVRKPKRMMITRVGLAAVWLVSACVAIGPLVGWSSYVESSHQLTCHMDWTRKSTPSFAYSVNLICALIYLPGIICISIFAYTRRRINTMTDLNQARALRSKHRMMPVLCLGFFICIIPYSTLALASTVIAEVFMSPGSVLMLELISKIHVVFPPVIHHVLCSSYRYGLTMLFSNEQVYEFASLLWSHRWKANLLMPIYYVDL
>Cnidaria_Hexacorallia_N_vectensis_NVE8484
MGLTWEHSLLQIHWVRKVSETTNYIATNKVVQDSKTTLGVSMHENNSTRPCLFLVYKPQSIRLARDAYIAAAAINCITMFPAIILNVLLMRAMSRSPALRKPPTLLLYSVSASDLLLGLIVQPGYLAKKVGELTDNFHIYCKSAMLTYVVGNSLTAVSLLNLTAIAIDRYLVVTSGIHYPSKVTKCRLFVIIAFIWTFAISIALGQIVIKRFLVLLSTAIIILICVITSTLCYTKAMYTIKRQQTLMNAATRNNARTERYRKSIVTMVTVFIIFILSYTPFCVSVVMVAAMGESAKSWSAEALCSVIAFTNACVNPLILFWRIREIRNAGRQLLAGLSLHTGRAEESHSESMGGMSRVRMLAKTSTGV
>Cnidaria_Hexacorallia_N_vectensis_NVE8635
MPENSAEDDVIFPALFALLLFAGTVGNLLICYVVCTHKPMRTPMNYLLLNLAISDIVLLMFFSPNFVFGAYFTHPGGKLGDILCASVTGESLAWTGGYASAFSLTIIAIERYYAVVKPTHAKKAFTMRRLKLFVLFCWLLALSWNSVGFAVKRFDQVNMNCFMLWPDTVSFKIYSTMSLVVFGLVPGLLMCGLYSKIIYVLWINKLRHNLTCLTTERRFKLHRKKATKMAIVVSLVYLVSWIPELTVFNLIAYKPWLIRDIVTTYQVTVAMVMINSAVNPVIYTLHGQRYRHYLKKLLICLRKKPKQTRDEDTKL
>Cnidaria_Hexacorallia_N_vectensis_NVE8636
MLTSLEIGLTVAFTCLVITDLVGNTLVIWVVVRYRMMRTPMNYLLVNLAIADMMFALFITPRFIFNHTFKHPQGTAGHYLCVFVTGGNLTWTGGDASVFSLVAIATERYFAVVWPLNNERRITSRKLKCLVSGSWMFAVLMTFPLYTSVTYSETEHQCAEAWGHVSHAKAYSMCCFLFLGVIPLTIMAGLYSRITHELWFKGARVTSLTQRIVLSRRKRVTRMVIIVSSIYAATWMPNLTSYILNYYHPNFAYGDTFYLVSICLVSVNSTVNPFVYTLQSQRFRRCVKDILSSVCCACPRRWRVEGVVEGRVNMGLDGQDDSAMLELQVRSERSSSP
>Cnidaria_Hexacorallia_N_vectensis_NVE8642
MQKALNTTIYATTSPDAPLDETDETWYWVLRGLVGVIIVFGNALIIYLIATRRSLHSTTNWLTLSLATADFLIGIAVVPSSYFCAFKLVTSCDVVLVSILNFIFLFVSVGNLCVITVDRYVAVRMPYKYYVLKTRRARRWMIGMAWGLPGVVSCLPLTWQHLAPDFLIKVERVFYTIQITAFTIMPCAAMLLAYALIYYTTWRQSHSIRAQSQLDLSQMREEQLRKRLRRDGGASIRVYGLIVLLFVVCWSLSAYRYFRFLFGYGLPPLFVIDISRLLILLNSAVNPLVYSFFKRDIRAELVLGIMDLLGRGVSSHGRVSVSIPEPSSPLEKETVA
>Cnidaria_Hexacorallia_N_vectensis_NVE8674
MDLNGSFNGTAPAVPKDCGISPPNPVRGWVKAAAYLVILLASSIGNVIVIKVFSTSQRLRTEVNFLIVNMAVADVMTSLFNMSFFVRYFVREALGMPQVWFGGHFGAFLCKFVDFIQGVSMFCCVLTLTAIAFNRFFAVVFPLKSIMNPKFTKVLILLIWICACVFAAPTLYVMEVIVNPEDGNYYCIENWAPTFDNETTPRYYTLLIFIVMYAIPLTFITCLYACVIRKVWIRQVPGNVTRANQRLEGDMKKRVLKMLITVVVTFALCWLPFHIYLLLVNFYYGIYSCQISHIVLFVGLFLGHANSAINPWIYFMFNKDYRKNIKDMCKNSCSKQTNAIRVHSVQTRNSTIRTASSQHNGSNEMEMEPLNGHALLPVQV
>Cnidaria_Hexacorallia_N_vectensis_NVE8966
MSQGTVDQLAQDLANRPLVAVTIETSLLLLIALTAFVGNLSVLYVLYKVPRLRSVTSYYLVTLSLSDVFAATLVMPIAATNSALGRDVFGDAACQIIGFIGYTLVFGSLQTTTLIAVNRFFCVVKPILYRKYFKSKPTILMIVGAWTFSIANVGVVVASGMARFKFFPGRYCCMLSFPNSLSEKLFTAFAQLMFSVFPTTIVGLCYWKVFKVVKIHNENVSSTLNQGPGNRSLPRDETQITKSVLALVCGFVVCWFPCATVSQISAYMFVPRGVEMLFIFPAFLSSAVNPIVFNVFNKPFRQEFLRVFRLDRKEVRVVTVNPMSSVGHPGSITNESTQQTALR
>Cnidaria_Hexacorallia_N_vectensis_NVE9047
MPASANVTRPDSAGLRDARMTLVDLILWCSAFGLIAIAITIGNSITIAVFTRKKLLRSRANYFLISLACADLMVGVVTLPLYLCTLVFYWRNGEATPSHVFFTYMAVDIFSGFASIFALTVIAIERLFAVLWPLKHRVASDQLYYSLVGLTWALSATISLFYYLFAYQVLLIKVFFYLVIFFIFSSLTVICIAYALIWLRLKVKMPHGGKHSRQSSVSRYGNEVEKEDVRRRVDQDILLTTLCIVTLVFVVTWVPFYILNIVVFFHDGKMEVAPNGFYFSKLLHYSNSYVNPIVYSIRIPKFSKTLSLFVHRKRQAFIESYRLLSSRYKSSSSSQSKSREIVERETSL
>Cnidaria_Hexacorallia_N_vectensis_NVE9200
MDVYPLWSMTSLGVLSLLVITSNIAVCILVLCTRSLRTYTNGFVVSLAFADILIGLALFIQYPLQVESPVALNVMYSVSLLSSVANLCAVTYDRYLAVLQPLRYTPTIAKYFFRILVGVWVTGLVSAVIPLTWFPSTSGVIHQVYQFVMLVAGIIIPYTFIFICYWRIYKQVRICVAKERKLSRLVCDRVELTKCRRISSEAKLAKVFIVISVMFVLSWLPVIYVTAVIAIGKPELMIKALNSSSPFTLALGSLVNPILYSFLKPDFKFAIRKLVQSLFRGDRYYKDVTRKKSSGDISRLEVTMLSQRHSSIVTVSEM
>Cnidaria_Hexacorallia_N_vectensis_NVE9333
MNETSTGLSACPDYYQEYFHRRKFEDPDGESERWVLSFFVVNVVSAFFSAFWNGFIIAAVSGLSSRRNPSHLMLINMALTDFAVGLFAQPLFACLMYAVSMNYLGMFCDVLYPARFLTGTLCPASFLTITVISVDRYLAIRLKIRYRMAVTSRRVFLSLALVWGIGLIGGVSFNTLSYGDLVNVFTVGVLFCLIVISFSYVQAFKTLKLHCANLESKGKSQRVQGIDVKKYKKMLKTMALIVTLLVLFYSPIAVSMLLFKLDGITPKTLSFFYTSSTLALVNSSINPLIYIWKMQDVRQACLNLWRRITCRADRVIAINIEATRFSEATASVITQ
>Cnidaria_Hexacorallia_N_vectensis_NVE9479
MASPTIPGSTSNDWFHNLTVTNNTATGSPPFNHFELPLSLMASFVVVGNSLVCTLYCHYRKLRTITNTFVVSLAVSDVLVAIVFVPCFLMMSYVPEIGLIVPYVIGYILFAYMFNFCGVTYDRYQAIVHPLSYHAKMTRRTVNKILILVWTIPMVITLVPAFWYSQPLNIKKLANQINQGLLVFSITAISVIICMAYCKMFRETRHQIQKMAELRLESLSRQSSLGAGKHRRKRQLNISVEVKAAKVFAVLITTFAICWFPLIFINIIEAIGYVQKVPQALKDISLFTLVGNSFLDPLIYSLYKTDFRNAVRKFCCCWKPPNQQYSTNGVESSHITRVDSSLELTPPQEQCCSGRRIEEQNV
>Cnidaria_Hexacorallia_N_vectensis_NVE9729
MNTKSLEMLTANGTQNIVLANTLHKRSVWLIVVESGILFVISFLALAGNILICAAVYRKPSLRTVTNMFIVSLAACDILMAAVAMPLSEGTLITGEWMYGRVTCQIQGFTIHLLVFHSVQVIMLTAINRNLSVVRPELYRRIFSKRATLVMILGVSVVSAAAMAALVFFLTSYFIFHPGKAICVVTFRNLSQSRQYTIIFAAIFIVVPFLVISVCYLRVIQTIRSHRREFESSRGVLDSSSVLLREEDKLSRIVLAIILGFAACWVPCAIIDIIDTTTVEWLPRQVYLLYMYLGYGSCLLNPCLYGGMNKQVRREMFGLMFCRGSRKRLATRRELRN
>Cnidaria_Hexacorallia_N_vectensis_NVE9826
MYRRVEFVCAVLMVLLAPITVITNGVLLVTIWKDPLKCLRKVPTTLFIIGLSFADLMTGIVVEPAFIFHYFSCYLDKKTDLSKALFIIASNISSIAISVSYVIVLAMSASQYIAITRPHRYKQIITRPIVLVVVVASTGYFLAFSMIQFAGVSRSSFHLLGVIMHPTLISICLVVLHILMRRAFKQRVRTPARRRTLPQWSLREGEPGSHGSRISFHFASSGSPIISKERATRLMRSPRNHEEQGTTPGNFDPTTPVSVTTKHSPGKHRHENVRVTIEEKEKALHESFIGIPSVSGQDGIVNSHKRSKLEKDPEPQTKMHLGNIRRRKPEVEKQFAIVAMYLTAILLFTCIPHITVSYIFLLRTPASLEEEVYINICLRATDLLLFIKVSLDVMIYAWRLPSYRKSIAITCKEISFSLKSLRCDHH
>Cnidaria_Hexacorallia_N_vectensis_NVE9931
MALYSIIFLLSMTGNILVISVICFTKKMRSSSHILILHVAICDLLTPSLSIPFDLAYEELKYKWIFGKAMCKILWPCQTYLTTSTTFLLTAICVDRYRALVYPFSQRWKGRRLYCKIASIFAFAAMVVIPYMLVLNLSATSGIKDCVEEWPEPAFAYKQAYTMVLFLLQYAVPLVVMIVLYSIALQSLSNANKTAVKYSSLSKKNSQRSNSVRSDTDHQNLEETRREQHFKTMAISPITRTSPSLQSYAAYSPTRTAC
>Cnidaria_Hexacorallia_N_vectensis_NVE9945
MDGSLEAGNLTNSTEHGNPTVMGGFLLVYDSCLILLSVLIMATNGIVLLLFTLKPRLRTKTNCLLASLAVSDIGMGLCGIPTFIGCNVTFIRGLCVSSAVSYRFVAVSTMFHIFAVTVERYISIIYPLKYMAIVNRARIYRTITVIWLTSLFFAIVQLSWVNTSAWSPQTATQLHISLIYHSIGAVTCFVVPFVIMVFIYGQMFTVIHKQVTDIRKQHVATESNSFRPIYTELRAISVFATMLSIFAFCWITWYISIFGLYVEKIGVAFVDVAEVVWMICDFLRFSTSFLNPLLYTYLKYDFRTATNSVLCGWRERRSGKIIKTSQINETQCSLYDNYEVTHC
>Cnidaria_Hexacorallia_N_vectensis_NVE9988
MNVTKTQKTELSLNVHSNIQVDVSGILTIILEAMTFLCNILPACAVFQPNFSRERTITDCFIGALALNDLVSVAVPLSVGIPTLWRKKWVGSRLSCELYQASTVWFQLNAMMLVTAMSCDRFFSLKPLAYQRDDKKKRSRLFILICSISGGALLISLLPILGLGNTGVRKSGLLTYCPCILIIKPTSTKENIFPVVLLLLGYSTFISVSFCNFTVLRLLSSFKTRWKRRELIAGRARQDRRDVAACAKLVGVLALLFYLTWTPAMVLLTLNQTRREVNEITAVYAFTSLTINSLAHPLVYGIFSAQFRQRYQQLVSPLLRLQQRCWFSAKRAGSSCCSASGASARMKKARLRLRARMRETAI
>Cnidaria_Hexacorallia_N_vectensis_NVE10027
MVFSNNTTAASESLSNSSNSPVLGRCYIPGGPPVDWQKSYRFHTAAGAVALSIILVSVCISMNGMILISVLRRFAKVRPSALFVGSLALSDFLFGIISNYAVLNDILRIIHGGACTPAVPLTVPYHVGYHLCFISSIGSMALMSIDCYLCVARPMSYRLLVNMSRVTKALLVLWLLVIIHTTAYYVSYSETKTILISVVSSCVAVIIVIFEVLTFVSYKAHNTAVADRFQHQIHHMEMRNHVNERKVAIAVAFVISTLMIGYFPRIIQPIISKAVGFNVAHLMSTYSSLCLLGCAAVRPIVTYAKNSHVRNNIKAMFGLRRADDLTPATFQRSYSTRST
>Cnidaria_Hexacorallia_N_vectensis_NVE10123
MNNSTTGCKIDPEQPWKRIVKITVYAIIMVVALIGNILVCLIVRKTSKATRTALHYFLFNMALSDLVIPIVAVNRLLVELWTGSDSWLVTGLLGSFLCKFVFFISDVSPMVSILNLLFIACDRFVAIVLPFQLNLLRSWVCHEIAFSWILACAYFAPYFYAFRLVEGKCVMDWRPGVETDDEGVGTDIKVVGTDDKGVGTDVKVVGTDDEGVGTDYEGVGTDDDRVGTDDEGVGTDIEVEAYDNGVGTDIGVVGTDNKGVGTVIEVVWTDDEGVGTDYEGVGTDDDRVGTDDEGVGTDIEGVGTDDEGVGTDFEGVGTDYKGGLYDGVGTDNKGVGTDVKGVGTGIEGVGTDDGGVVTDDEGVGTDFEGLGTGFEGVGTDDEGVGTGDEGVGTDDGVGTGYEGVGTGLKGVGTGVGTGDEGVGTDDGVRTDDEGVGTGFKGVGTGIEGVGTDDEGVVTDDEGVGTGFKGLGTDDEGVGTDDEGVGTEDEGVGTDDKGVGTDYEGVGTDVKGVGTDDEGVGTDDEGVGTDDEGVGTDDEGVGTDDKGVGTDDEGVGTDDEGVGTDDEGVGTDDEGVGTDDEGVGTDDEGVGLMMKE
>Cnidaria_Hexacorallia_N_vectensis_NVE10184
MRVQGAGSATRVNVHEIKITRTLIVIISAYLICFIPAAVVNLIEMLIPSYEIPFWIDIVSMLLVVTNHANNPLIYGMMNRQYRRAFIAVILGTCGGSCYNPNESNSDSRLDDLTADKTRQIGTTQQGEPSEHDKTSSIQISGSSALQAMEVSITQQSSPMPQKPLQAG
>Cnidaria_Hexacorallia_N_vectensis_NVE10190
MDTQRNGSEMLEQRNSSRPQGGLFSQPLVLVVSMYEILVIIFAVTGYALVTFAMVLNPRLRNICNYFILSMGLADALIVIVIVPVNLGLMLDTLKYDSVTACEFVSSINLIAIVAVSLNLCSVSLERFLVIQFPFGYEAFLTQRKAIAMIFGLWVYAILVGLLPQMGWTNGKTYISSHGSCRRPLSDDYLIFSTVAHFCIPAAIMIVSNILVYRVATTQARRIFKIKIQASKTAACVYDEQPITEVFRMNYRAAKRVSIIVGTYLICWFPQMSVLLVGLHIGYRSIPPAVFPITLALQYTSSAVNPCIFCFMNRELKATLKHVFRSRFPFCKRLLRFPSEPNVGSEFQSTPRDELSGTGYLSARSARSSQCTTV
>Cnidaria_Hexacorallia_N_vectensis_NVE10343
MKQIVPFALIIIVLEASHSFARIIYGRSITCRNLHLTTFPSSKCTNDTNFTKLDLSHNNIRRIKQGMFNGLGNLTDLYLAHNGLEGISKGSLDGLRSLRTLKLKGNSIKKIPEFTVKSTITYLDLRDNPLTEISASGLINYPELRILDLSGTKILRLPSNVFRYNPDLQELYLTNTPLEYLDEDAFEGISLLRLSVNATKITSLPSKGVRTLSFLDIRKAINLWQLPFKSFEKLIHINVEYHFHCCLLSKQHDPYVATPNFDNFTQLPPCNDTEPSPFPSDLTTTTIATPTTLDNDDPFNKFKDRFPVLKNTTLAKPTPKRCSNQYHNELPTLGGPRPVLVCLPQPDAFNPCEDILGTDGLRACSWLVAIFATLGNGFQLIVLANSRRNSLMYRVLMSNLAVANFFMGIYLGMIATADACTYGEYQNHARAWQFGTGCNAAGFLSILSTELAVYTLTIITLERYYTIVHPLKNDMHLSIKQVGTLMTCGWLFALTLATLPLVGISSYQKVAVCLPFDVGNPVSTAYVTFLLITNGIAFLSVLFCYARMYCSLGGARCSSAARVEGRVAKRMALLVLSNFSCWFPIALFGLIAIYGNPVINVPSSKFLLVFIYPINAFTNPYLYALGTKHFQLDVLDLIKRFGFCQRRIDKLSNKLLDQLASLPNTSKANTGSRSSLNSFRVSPHSSFNGKPSDGKRRSTRSKLSTNSRDSRSSCIFLSIPSFPCGGQYKQKRYSSDLDSMSANGDCAFETPETEPLKPGTRNGRLDLKLRRSSAREVIIAGSVLSKISCDCKDAKHPIRECHRQTAGEMNDNESPVEDDEWQKQNGGYVPSVMITSC
>Cnidaria_Hexacorallia_N_vectensis_NVE10409
MTEPFGSPSSGNASANSNSSAMEFPSDVTIGLTVFASVLFVLSMIGNVLVIHIVCTRKHMRTSTNVLILNMALGDLLLTIDIPFIVKWFFVHEKWFGGRWVGGFLCKAAMSAQPGSIAVSVFTLVFISLDRCCAILCPLKKAMKGSVLKISIIGIWLASVAFSAPVMIVTGVRETPNGVICNEYWTDYPMINPKAFISAYMVCTYLLPLVTVAALYAATAIKLWSRKLPGNENLLAQQKVNASSKKATAMLITVVVVFAVCWLPLQIREFLKLNAPDLEIPLRVDIVLPWIGISNIAINPLLYGIFSEKYRREFANILFCRVSQKHEMYPGFTTIPDRTPNTTPILDRRRRSTLYGNSLSPCPDHKRRSTSELIQLKDMNKKLFNGNR
>Cnidaria_Hexacorallia_N_vectensis_NVE10482
MSATTTAANISTDVYQTSRQVSVAYLLIVGILGTLGNSLVVFVLWKYPKLRTATNLFILNLAFCDLVMALLDLSLSVASALSNRWLWGKSGCLGYGFLHYFFISNSVSTLAAISVDRFFYITKPGQIKAWRITRTRAGIILIIIYIYVLLFTFPPIAGWSSFTEEKFYFSGCFIKYSDQNPASMAYSVIASVFLYLMPLILMICCYSKIFMAVRKSTRRTMTNSNAVRKKFPIMKRTHIQTAKMIVVVIFFSMIVWVPYVAVSLIQAFTADSIITPTASHITVLVAKSCVIYNVLIYVVLNRKLKAVILNLLCCGRQINFSGSNMPTSNLRISRILSETDREIAPDAVRNRLNVLQNNDNASAVDASVERSSPIPTHTTFKPDLIETPKGTKQRHGNVKTVEFKVVEQDGNVITLVNDAANGTGSGGNLPKIRRKKLPQIPRDNQETNGNLVGQFGDDLNSVGVSNKDFSSCEETSPAKTEKLLLTETVTRAEARRRALRKLNDRKVSNSVPSIEKRDSTSSGATVATGNESHDRSISPSTPNGRILPEIPNHVGDKHEKKRNGNAKTNEADRIGADSSSTAIPSSCTSTLSNHSRAWSEKDTGNPAAPARSMTSPRRNGRRKTRKHMDRNASLRARLQRCSVDVLQASPSELHEIQNYWKRMSLCLDDIDLDEMV
>Cnidaria_Hexacorallia_N_vectensis_NVE10654
MNTSNTSLDPYDDDLPLGPIVGIILVQAVGTVVGNLMVCIAIYIQPSLHHVTYHSIFSLALADLLAGLVAMPSYVAKKFVTEGPFYQFVCDAFRFSYFLTGYASILSLCVISVERLLAVKCPLTYMMTVTHARVVIALVVIWIDSVLVSVLPFLPLSSGVPRECNYHPTSWWSVMVIITNVIIPFLFIVTCYVYIYLIARAHLAQISRERASVRETLQMTEKRTNDGRERKANITIMIVIGLFVVCWFPSSFYYFLQKVCPWCFPESFAGSRGFVNAFVKILTFTSSFCNPIIYCWRSNDFRKAFIKILLRKTRNFAESFRSRSRTSTSQSESLNEKNSKGLSKGKRRNTNGVERSHFKEGAMGSLIGSKVRNDCNNKTGSLKKATGEMINGTSGRVVKKSERICQARSESKSDSESLLSDDQDSQGIVGKNTDIAEMSWGSFVERDCLNQSEIEVSGEHTGKEVDDNFCHKNENESEINTLDGGCNNPIYNDRDLPTKAGDFGGQCDHTDEPSRDIDKFVAKNHDLSHMEGTETLDQVAVQQVNTTQVNGNDDREIFEDEVSPSNKLEISLNETGFMEGIKVIETRV
>Cnidaria_Hexacorallia_N_vectensis_NVE10798
MESKECIWVTYNTSHFNPFVFKSAVVINSLAAVTATLLNAALIHAIWKTPSLRRPSLILISSLTLSDFCTGLIAQPLFSLYLLAALFDHEAMFCYAGISARFFLHWFAAVSVFTLAVISVDRFLAVRLKTAYSSIVTIPRVLKIATFGWIFKAIVIGTVMTQDHGSLTYAYATFGLTYLVVITLMYALSFWYLGKYVRRQVTVYQRRDSSIFPPTAPSFNISKYRSSITTMLIVLMCIQALYCPIVVYQFINLHVYRYRNQCEQEMTFLHLSEVIAALNSSISPVIYMVRMRELKVAVTGNLRKIFGVSEASSNVTE
>Cnidaria_Hexacorallia_N_vectensis_NVE10873
MSGFCAPMCLAILITGRDVLGDALCNLQGFLVTILARVSLWTMGLVAINRFFLIVKPNMYRKIFKASYTRWMVIAVWVLSCAEPVPYLARGHRYFFHPAKVFCFPDSRMPAVIITGYIVVGIPMPILNYCYYKVFQAIRKHRRRLQGMRSNQPSTGGPSVEDINVTWTLFWTVCALLVCWTPISAIDIVDAARDTLASFPRPVYMLYLYLGQISTAVNPFIYGVMNKSFRDAYKRLFNRFRKSTRIMQVGGIQSHHQSDMKATNSSAVTTVT
>Cnidaria_Hexacorallia_N_vectensis_NVE10891
MTVGVVVGLPPICGWARFDFRPGKSLYMCILYFETKAGEVTFLLTILVFYVLLSLIVMATSYVHVSRTIKEHNMQVFSSLRRVSGISVEEIRITKTLFVLVLAFTVCWIPVYTVVSIIRSGLGDLTNAGSVFASLVIFLTSAINPFAYAFRSQSFREEFQRILTCHCRPILPDRQLSGISMDRFNVSDSGITRSRYGERGDAKTSINSKTSGESMGGACHVITDNPAFVPSPGEE
>Cnidaria_Hexacorallia_N_vectensis_NVE10924
MNVTANKDRNSTFPFPIMPRALDLPTLLPWALAFSLVAVFVVLGNSLVIICFIKKKALRTHTNYFIVSLSAADLFVGVISAPWWIVLMFVNYHSEGWFKLLHNVWLVFDILGGVGSILHLIALSWDRLCAIVWPLNHRMYSSRRYLFSVFLVWGISITVGVLSVVGKYEPLAYNVTVIALFFFLPLIIICITQSVIVYFTRKKLFNQGTLQTKLRKDIKVAKTIGIMIAIFVIGWLPFFALSLVSYTSTSSDIPWHAVFAVKLLQYGNSAANPALYAHKFPHFRKAYATILCSCFPVQKLVRPLRSFSSRISRSTMTSSIHASFYGSVYKGCGTRDLEKHNHNPVIPHLDHLQGLRTASKLQCNNIKKTKLEEIEAITAKAPSSHASPVMSEAPLDDDAVFLCGSPTPMAEKAVNVLDTSDEKSTLFVDVHLQTHSS
>Cnidaria_Hexacorallia_N_vectensis_NVE10926
MLIETLIAWTAVYVLVAMLVIFFNGLVLVSFFKNKTLRTRTNYFIASLAWADFLVGAISIPGWLALVLTTYYGWEYNLLMLDVWTSFDMLAGIGSIYHLMALSWDRLCAIVWPLKHRLYTRRKYIYILCLVWGCALLVSGFSTIGNKADAKLYNILVIGVCFFLPLLVVLVTQGTIFVKIRHTERQHIDQQNSSHSRSLKREVRAAKAISIMVFLFVIGWLPFFTISLLSFAAGVTYTANAIFAVKLLQYSNSFFNPILYAQKFPEFRRAYVRMLCRCNHKDAERRLTYHAGSGTYKSIISHSPKPSQRARPTRVDYNGSVSVVSSTSTERLRDKSSRASSTRTSSDRRCDDRPTRYHSDTPSLSTSQNKRDPAS
>Cnidaria_Hexacorallia_N_vectensis_NVE10969
MTRHPLNDDTARNNVLCSLFQFTVFTTLLVSPVTLLIISLERFRAVSASVKLLPLSRVTLCALVAVSWATPIGVVAFLAINSDIDPYYHDYGCFVHLSTSTLKHYFNSIAICLVALVLAIIATNMGTIRRLVLSQTDGVNLLEAQRKRRRKMFRSATRMISSSTFLYAVCVAPRFIVLVLLFHYLKSNASEDFINFLDKAYIITTVTIYVNAAFGPLIYFVFLEDFQEALNKLMRHTNNMARDAHETSNEPEGIELHPMR
>Cnidaria_Hexacorallia_N_vectensis_NVE11027
MANSTRSNSTDDEGMEHGPPGFQLTMDMGYILMAVVIIFLNTTVFVLMKIRRSLHTTSNYFLLSLAASDLITGLYTIPVFIACKATFRNDLCQANVPVFTFTSISILSHIAVITLDKYIYIIYSLRYASLVTGERGRLVILLIWALSLLVALIQLVWNTPGEVEVTEEGTDDWKKKEHAFSISLLLLHIIPFPFLAFAYIRIFVQIRRQHNFIRSHIGPGNRETNTHELRTVTVFILMLCAYLFCWLPNAIVRFQYSTDWFELPIWAEILIVHLRFLTSLLNPLFYVFGKKDFRGAIRCCWLRRVSSGALDSSSNQRSPLPGVVHLQVRTGDSSFVEYSSRSASLNLSV
>Cnidaria_Hexacorallia_N_vectensis_NVE11301
MASATVYLTALCSPWLLSSFLALVFFLSLLGYLPFKYVYNAVSLSLFTALCVMSAAYAGTGTSLRRSAAKAGRQSARSAANRRKQVKFTKLTLIVTLTFLVSWCPFQILNIVFYVCTIRGMFCTPVISASAVQSVKLLQYASSMANPAIYSFKIPEFRGVIKEKTSLLRARGSTRALKMNQRRDGLELTVES
>Cnidaria_Hexacorallia_N_vectensis_NVE11359
MEGTANFTFPQEQMPQEAISGFVAAEKEFKNSINVVAGVINTTAVITSLLSLLLVSLDRACSTVLPYVYRKLTVKIYCRGFVMTWLFAVGLAAIPSLTIGIGVYGHDVWLHQSGQVISIIALAIIAVSYMSIFVKIRQQNSRHQNQRLDSNVRRSQKKERYLAVTLFIVTVLSLAAWLPFIIVHEVGKVSNAPRGFSQNHIELLTEIIQLTNSLVNPTVYVFRMEKFRRALIELLTKCKRARPHPRPRAHLEPASPHPYSHNANHSSKIETRSNPSED
>Cnidaria_Hexacorallia_N_vectensis_NVE11645
MKGVLVVVVLMVSLSLGEAGCPAQCLICRKELYKCTISDLSELSTTLPHNITRLDLSSSKIALVPDGAFENFSSLLFLSLANNSIKHLTRNSFRGLHNLRELHLQDNNDLHLDNQMLSEVLKELRSLKTLRGSELDGLTPKLINLTRTINISKNTKKENIHCYFRKMPPSKCSRSDLPKCHDALSLNEEELSKFKTEGCAHARCTIKQTGKTLDCYTTLEGGNDTSWSILGDNSAVKLALWTFGLLAVTSNFLVLLTLLCNKEARTSALCLFVMNLLLGNILIGIHIVVLTVSDTITYGNFLRYGEGRWESSYCVPLFFVKTLGVVLVILSLVLVTAERVLVIVFHADRHLDRCRSVGYIIESWLVAIVITVVLWTKSSSWGYMCATFANSKEFNNINQGVKISLAGTGVILIFVYIYLLCRQKDKKNADMTSSEYRSTVRMLLLLISTLLLWVLPYMVLVFMVPVIISVTLSMQTLAISITINSCLHPFIYSYDNDHLEHLYSALACKKDACVLLPLAVQGQCYQPANTKETPLPGMELERLEHVRSLESIEVRTVAPFDSRTLLSPVTVSDIKKEMKRGSEISKAEGAVIIRNTSPTGEKFVEDFTVVQVHSVPSSPSTPARHGRPLIEEHSDCGTMSSDTNVTWISSDCPSNAHLRLGDGNSTTSSRASSIPLGKSAASPHIQRRKRLSSVKSADSEDFDDEDACNSDFSERRKRPVEFIDIEPVTDSLEESVKDLENKRDKRMSPVEMICKVLSPKMKKKRPKTGEGLPGSKHSLDSCRPHYRRSKSMVLGKDARNVKVKEDVTKPLSAVQLREKRPRGQSRENRNGVFVFPSTDNGLQGITSDSSECTPTSSEPCFQDRSRSPTEKDWERLKYLVIKPVPTHAKHKGYKETKKGKLSRSVSEPSKTKVRIYENPVVDFDNNNKVGDNRVSRENLPSSPTSLTSPLSPTRRLAKLEEGDTVPDLPKGLKSKNRMSTASTTSSKRLSNKSLEWDPSYNAYSYSEDDVMPPTPPPPPRVMNGLPPSPPPSPVSSTGTQLDPSRSQYSLDWDPTSVQMRLSIASRDSAGGISQQDECVEEIDEPTEMNGTTS
>Cnidaria_Hexacorallia_N_vectensis_NVE11669
MREGIVSDHLSVGMRLASGKYELPIPGERLYSQLPGKRQFEVSFGNNGWISEPVGSDVNIFGDFLYCCDGVYCPNCPMHIVLLLNGQRFVLNEKAPMTCNKTRFGVRYGECLQPGNYSALVEYSFANETVMKELISVGTLEMKSTVLEKCFFSKNFCGWKNGGAYKWKLASGKQPLDGKHYFAFTDAQDRVTMKTQSLPWQPFQRNIGVCLKFSYHMGNTSDGHLVIQLQIDNHVHPVWNLSGFHGNSWNEGQVSWSGEPSSKVVFTAWASQNTDVRVAIAEIVFITGRCAVQPPFALPGHECLEDEFGCENGQCVKRGLLCDGDKACLDGSDEKHCSCPSNMFLCPSGECIPTTALCNNENDCSDNADERNCHRECSSGDEFQCVGGGCIRWSSTCRAQQLCPGFTDNPAICEYANCSLNNLGCRRNIDITQVNEEERKCKPLLTRCKFENGLCGMTLDETSGLKWSLGSGKTPTEKTGPSNDHSTLSDKGSYLYIEASGHKQDEAARLVSGVLDANETVCLQFWYHMYGRHIGSLRVIITSNTTATLVWEQRGDKGDVWRYGQIALKSAEEFRFIIEATTTNGNKGDIALDDMTVIRGSCKTIAKQRSMDCDFEDGMCGWTGHKDWAILHSDWRNEHHISLLPVSGSSFKNLTSPLFNQKGFKWKCLRLWYDLHSDLLQPWLLPTMYVVLETPYNNTVLTVIVSSAHQWRFLQSPIPQHLRNIKIAIVGLHPYEDSYAQLNIDNIELSRDLCEPIPWKEDSTKHNVTCDLDLEWCGWKNVYNDTSGLWVASDYNATASYKNYIDEYNWKMNDTQSKEPEDSGDFQVTFHSYSPGIIQFTKMPRLLEFSMCFWIKSFYQGFYVEYKTKTEMATTLEFVVDVLDWLMFKIGSQVGAVPTNIVDGAWHMVCFVWAGLGKPVVIYIDGKKAGVVYPGYYARVPALGDLVIGHRPAEDNAKDTLSTLGSFNLWSSTLKAEAIKRMSFGCGGEHGDVREWFMVLANIQGHIGRKRRRECTDSTAKRIIFQSGFNNKLTQSFSAKLVGPHFSRSVDSSSVCLRFRYMMYGPGVQRLSVAQKVGNGSMVPVWEDDASDKTWRYGQTPLMGIHDYKVEFSGTLDGRRPGFIAVGYAFIASGFCVHWPEDAKKACSQDFTDAPGYITSPQYPGPYIANSHCVWRIIAPENYVIRLDILDMRLQDHVTCAKDYVAVHDGSDVASPLIGRYCGFIHPELIESTSNHMTILFHSDAQFHKRGLKALYRFLKGNREQSDVCLRKQGCPSGCTCSDIMGDQQGRIVVESEQQLLAMPANLPSRTAAVMFQENRISSLTERNYHYLQYLLHFDLSFNIITNLNARAFTNVTSLDTLRLNSNFLQRIPPLVFKDMQNLKVLDLSRNLLTKLENGAFDGLTNLNVLSLRMNKLESFPRGLFNITANLTHLFLQHNRIVSVHDATTKSSKMVVTSKGQITVINIVMKLDFFILCCYARKSVPGVTCESPSDDFSSCEDLMKNKYIRVCVWILGLMALLGNMSVILWRILDKETNQIHSMLLLNLAFSDLLMGVYLLLIAIMDTKWQGEYFKHDIEWRSGIGCQVAGILSMLSSEVSVLILTVITADRLACIVFPFKFKRLKKRSATFTCTVVWIFSLVISVLPVAGLEYFYDKKGYFGFYGRSAVCLALQLSEDRPAGWEYAVVIFIGVNLVAFMFMLFAYIAMFWTVKRVSRAVRSTSMSKESAMAKKLIFIILTDFCCWMPVIVIGILSLTGVFHDPTRQVYVWIAVFVLPVNSSINPILYTFSTAHVRKKIGRKGLELNNFLTQGAHGDGISHRKRAVPWLRVQSPFQDMEMTHVTSPSPLLKTQSFESRIPTRIETDVPSCNIRIIEQADVLRQESSDHVTFFVAMVESRDTLGMHLIKSFSKKAEKDWRQEVEAMIELHTSSDRKDHPNLANYFWHSAAFRHVFEQSKDKDLLIKPNNLLICYEFSSSTSLQDFLTEGEGVMSFDTLCVLSIDVISAIEHLHKHGIRHGNISTDTVLIAPCSRVPPIKAVLGGFSQATITRDTKATGHCNLACADVITSCDDIVQYGQLLAVLLGHSHGSSEYTEIHEIMNLCFIESPRRRPLARRIRELLEDAWCTVGVWDTFL
>Cnidaria_Hexacorallia_N_vectensis_NVE11773
MPPAMEATASNHSSTRRCFFLVYDHQRILLARDAYIAAAVINCITMFPAIILNVLLMRAMSSSPVLRKPSTLLLYSLSASDLLLGLIVQPGYIAKKVGELTDNFDLYCRNAVIIYNIGSVLTGVSFLTITAISIDRYLLVTSGIEYPMKVTGRRVLCVIVIMWLFMVMVTSSQYFISRSVCFLLTAITIGSCVAMTTACYTKALYTIRQQKAAIKSASGPTSQVQANTARYRKYTHTMIWMFVIFLFCYTPFMLTSAVASFGTETASIWSAEALCGVIAYCNSCFNPAIMFWRVGELQNAGRNILKARSRSQSISVTTTTKV
>Cnidaria_Hexacorallia_N_vectensis_NVE11803
MNTTSASVPVMTTSPPNSTSSPRADYAFFVTKAICYTIVTILILLANVICLLVFLTSRRMRTRPYLLLVSLSVADFLVGVSVFEKIPQLELSNGDLVIRSNLGFLADPASLYTLTAIAIERLIATMFPYFHRGVGLWLYVLLAGLPWLMGFAVMMTFIGIFYLGTPRSAEFYLFLTIPISLGLILLAYISLALNLSRSRIVTQNSGTAEQRALRNRKLAITLAFVTLASLLAWCPYGLYEIALIYCNSCTKSARIIFALKLLRYLNSAVNVVVYVLRMPEFNRYMTALFRKCSSRVDPSNDHSTQSCEHTSRRVASAVGRN
>Cnidaria_Hexacorallia_N_vectensis_NVE11808
MNLTNTTHGNTSELVFDYFNVETDSETAIAFKVLSYAVIMVVSIVGNSFVILAFRRNVTGQMRSVYNLMVVSIAVGDLLLAVCSIPERITRIVTYDSWLVPGDLGTALCKLVNFVEKISITGSLLHLCVLAYDRFLVVYYPTRAMVSLRSSKIASAIIWTITCIYWSPILYYGAVKMEEGHLACGVRSHTPYWKEWYLAYVVLILIALVAIFVFYLLVACKIWLRRVPGNQTRNINRLMERTKRRMARMVSVIVCAYYICFVPYWIGWISCSYIRPQPKAFCNPVYHFINIMVSYVNCAVNPVVCMVFNHQYRQEACHVLKDPFGLRTNKMRLVVKRRKSSTTVDGPLMLNSRRLRQSRRGTQLLVISDT
>Cnidaria_Hexacorallia_N_vectensis_NVE11914
MSNEALRRHEANIVLGYYIAIFVIGFVTNTIVVITFIFSKRLHTTPNLILFSMSVCDWLMAAMAKSVGIYGNARYWPTVGKVTCDYYAFATSAIGYASILHLAALAVEKRMAVASPMTNSLNERRMLVIIATLWGFAILWAVFPLIGWSSYGPEPGYVSCSITWYTTDHNNVSYIICISVLFFFVPIVTMTFSFASIYKAIRNISHEAIARWGSHARATQETIKAKAKTAKMAFLMVMCFLFAWTPYAVVSLWTTFGGTHRNPALLGVLPSLFAKLSSCYNPIIYFFMYTKFRRAAKLLFIKKVIRPTEAERSRVLSGIRTRAASTFAVKLTVHAEKGQQIAPNITPQGAVKGPVESIEDNLQKIETITPCTSV
>Cnidaria_Hexacorallia_N_vectensis_NVE11965
MNITNQTNSSTLPSHIHPSYPRELRLFMRSVEGLTTIVGILCNVLVCVVILGRARKSAISHYLLSLATADLGILIFIVPVFIVRMEAVTWPFGEFGCVFMLPLAEMFYPASIWTITFIAVSRYISIVRRSHLRPRVRGTKSLKVTKATLAGIWLAAFLSGSLPMFFMFRLIKVRFKWFCSPQWPARNTIAYVRAYHLITSLIHYFIPLVIILATYCTIRNTLESSIDFHKKMHQGXXXXXXXXXXXXXXXXXLSYVHYRPMDGFCDFIYIFRSTVSKREGTFLLKL
>Cnidaria_Hexacorallia_N_vectensis_NVE11986
MTLVAINRYFLIVRPQTYQWLFTPRKTKAMIVMIWLLSCTEPLPYLLSGHRYEYHAGKVFCFQVLEVDFYTLLGYVYVALPVVVLTSCYYVVFKILRQHQERIRSLRKSNRSSTHRVSVEDINVTRTLFITVCGFLICWLPISIVDFIGFGQGSWLLPRQVYLMYTFLGQLSTTINPVIYGVMNKTFRDEYKRMLCSLSCWCGCGRRGEASFESDDSQHDTRLSRCSII
>Cnidaria_Hexacorallia_N_vectensis_NVE12130
MSATDIPRPKCYVQTWLTVDFLEKYLYITHVTVPMLNMIFLGAQMAFNILILIAIIKNNRIRTPSTLLLGNICIKDLVIASILQPNGIFRSINFLVQDNHCYKSAADDIRPFTVFLYRCVSLASWVMVSIDRWLAIRRASKYRVIFTRKRAYIAIGVGWIYSVVLSYLATFVMNKDQRYLLVFIQFGLTCLIIIYIQINVYRSIKAHGSNIGALTSAQQTQAAIEERVSITVAYFVIALAISYLPMIIDALLFYFGTNLSLMTSPWCEMLLLANGAINPFIWLKTSEQMRKAVKDAASLPSWMFSSRVAPAASSQETENT
>Cnidaria_Hexacorallia_N_vectensis_NVE12131_GPR231
MNSSNLTTPPSKAQDLESQIAMAIFAVTLVLGVVGNGLVLLVVFGKGSRTVSDIFIMNLSISDLTFLILSLAVNTPNFIGNLVYSVGYCKFVWPTITVTFFASVFTLCAMAMHRCHGILNPLKVNLTERQAIYWAVGIWGLSFVPVFPLMVVTEISEEGCRENWSLESSKFYTVALFLLQYMIPLCVIAGAYSQIIRRLIQRQVPGSMLDENRHIIIRSKRKENNQIIKIVAVIVLLFAICMLPHELAGLMIFFGDETRRTQGQALSRYSPMLQYIHSCLNPMVYGVLTRQFCKEYQRYLLMLLCCCRYKKVATFLKKGSYVKTRSTYKTTLKQRQDTEMKQRVTGKSPTASP
>Cnidaria_Hexacorallia_N_vectensis_NVE12166
MNSTDAKFYQLSELHSPAPKSRPPRAEAEKIAESISLVLIFLVAFLANGTICTALAHPIRRRTAFNLLLISLTLANLLISVLVVPFALASVIFDKWLFGSLWCHTTGFLMSVLMSASNLSVAVIAVYRYYLIVKPLSVKIDLPRARRMTGFIWMTSLVLGLPPLFGWNTYSYSPGKAYCTVTWLSTVPGVVYCTFYACVVFLVPVFLLVFVYRAIYIRAKKQRQRTGYYPHNELYSNGYMGSSQSLDLLCGCFPRGNVIYDRDYYGRKPSAVPYISSVSTSSLSPDFSPQASPTKSTEGDYSRRSRITRTVSTHSRIIQQRTFQSASAIVTLLVVSTIPYVITNMYSSFTYNIPNYVIDFVTSWLCLSLVATHPITYGFSSRPIRRLVLRLPWLRLLWSARDIGHWRNGDYRPSAVHRNEALEESTA
>Cnidaria_Hexacorallia_N_vectensis_NVE12183
MAYELHLLFSLFALVSSSEPGDCNFDRDFCNWTNEQRTDDFDWLREKGSSPSLFTGPSADHTSGQGWYIYNEASAADRRPGHTARLHSPLMAGPKCMTFFSNLYGEWMSLVRVYVTVSGRKTLAWLKSGNRGDRWIMEQVFINETGEYMVTLEVTQGRSWSGDAAIDDISFTNGSCAQETRLFHVSSTNGIYRIDTEPQTDNWFNQFSFLARRTTGNLKEQMFYVYDDYWVPYGYDILQTDLFIHPNRFPMDFFYDSTGSLYHSRPVFAVKRSGQAQQVVLARGDYEGCCMGTVVLSINVQVIEDHQSSCFPGWISSGSSGCLRFYVNDKRTWDGARVECRRIGGDLATIHDSNALVDTSKILETITSALAPFHVGMRDTVTNVTQHLTWIDGKTVPRGLWKSGYPKTGDNPLCAGVTEIHPGLVLHACSLLTGFICQRSSVDMAAKKPTNSSAEQSNYTRSSFAVDGFPNTCFYTKASSPWWSVDLLRSMYVFSVEITSNMGCCHVGPSNLEVLVIQGARAQRCGDVMPYGSTNWLKAGCYPIRGRSVMITLDGANTTLILCKVTVQAYESAEVFRGVRQDIWYKLINTQGLATMRENHVYSSSPQGVSWGRVFETSQEVSEDHGQLITSYFQPPSSGLYDFLVSCDDECELWISGYQEPSMRMEGALDGVGRMLVQIQKWDGYNDSAGCLQARSSSRVRLASCMMYVLSLYVKSGATFNCLGVGMETPEHTIEEPISNKHLFAVPPGVRQMEFDIIGPTLIHAALGSTLAVKAKYIFCCVGIYCPNCTIKVEFLAFGNALLVSDGLRPTCTEMVFTTILEAVVQPGLHLLEVAYSFVNDSAVMATKKQVGEIQVKVAFLQNLTFADGLQGWFLIGWKIGFFMKHHKEPYAYISEPVESRLESPILEWKPFLRVSGACVRFSYLMPQIEGSPELQVYLNSTTTKPRLLWKLSGYHGTEWLQGSVQLDAEQGTKIEFMGVSSINGSVAIAIDDIMITTEKCATSPLYAAPGYKCAPYEFQCTSGHCISGSSRCDGDYNCMDRSDEDGCKCFTNELTCSSGRCVQSINLCDGVRDCEYGLDELRCGDGCKNSEFLCPDSTCIPWSSTCNQSTQASHCQDEADRPAVCGSSVCPLNSLNCKDNIPQNAEKCRFSFKGRCDFESGLCGLRHGNTTRMRWSLATGNTPTEDTGPSFDHTTYSNKGSFVYIEASREASGSKAWLSSDWMNPGSAVCIQFWYHMYGVHVGSLSVLAVTRTDQLVVWRMAGNKGDRWIFGQTMIYIKGDFKFVIEGIRGDGNLGDIALDDLALLEGRCNKVEQQMPVSCSFESSCGGWDIGEDWEMSSSESAIPLRPNEGRYLFLKKRASSPSQVLSPIFPAGKWRCLRFWYYIGLGNTAELRIRLRREGNETDAQLGATSRRTNEWTFVQLSMEKVSHTVQVTFEAFSTGPALALDDVSFLETQCEDMPWTPYADFLPPPQPKCSESLGMQNFKIPDSAITASSFQRERSAPRMGRLHLAYRESSTDYTGGWCIGAGGFEYLQVDLGSEKLITKVSTQGKQEFDFWVTEYVLSILKGGSWSWYIDSSNKIRYFDGNSDRHTVVSHRLLPSVQTRYIRIHPLQYSKYACLRVDFFGCSIDPPISNKTECGIPLGIQNGRITDAAITASSSQGAAHRARLHTVGEGGKPGAWVAGVANLSQWLQIDFGGVAMVTRIATQGRHVGQEELVSGGPQHWVTRFKLSFSQLGRAYEWYKINGSIVEFSGNSDISSVVHNDVNPQITGRYFRLHPVTWNEHPAMRVEMYGCLAVTKGIKAIENLGCFKSKEPNPTLPSLENIDPALEGGYQQRAGAILRCADAAFHRGYEVFGIQDGGKCVAGGMSDYGGNGGSLECADNGRGANGANEVYRIDRECAWGHELCTWTSKGGNGTWMHVNVTNLRDAFKGGDDDGVETVIFPNQTQLNTRLPIKMTNAITLCYWVTCDLSRLEVAMETQDGNTVIGFTQRHCALQLKVLGNTISCDYCVCNKIWRHVCVTWKSHAGVWEIYLDGQVIGFGRWLSARLTLPDTTHFSIFHDAFNSSSPTKLTGLSAWGHVIVPEEIMRMSYGCGDVKGDIMNWGSLFKLMRGSYRTERQADCRIAKGGMLLNISSNATVLSSPWFNRSGSEYESCMRFRYLATGRRTARLVVSLRVEGDPMGKRPVWGVGGDDGRAWRYGQVVIGTVTRYQVSFKAASADHSSMFALGGVWFSSGYCATTPPIAGSACNEHFTAPYGNITSPNYPGYYPRDTNCEWRITAPVDHVIRITFRSFHLAELLRCTGDYLELHDGIPNVSNKSSVIGRFCGNYYAPVVESSANQMAVVFKSSSSGAAAASGFWLYYEVSENKDVKSCSGSNAECPASCTCYQSSGNTPRFVVEGRLLSAVPSDIPEYTAVLLLKRSRIIEVKKSDFASLASLEYLDLSGNIILRLQDGAFSNLPSIKDIKLSSNFIQKLRHQVFKGLSSIETLDVSSNILDDIGPATFSSMTNLRVLSLRDNHITLLEDLFQNCTNLTHLYLQNNKIEQISDETLKSLKNLRVLYLNNNKIKRISQDSFLGLESLQTLYLHNNKISTITKDSFRSMGRLRYLKLDHFTLCCYASLALPNVDCQAPANEFSSCDDLMKDKTLQVCIWVLGIFAFFGNIFVVAYRLVVREDNRVHSLLLTNLAISDFMMGLYLLIIAFKDVQWQGEYFKHDLSWRVSGLCQFAGALSMISSEVSVLMLTIITLDRFICIVFPMRFGRLGLKKAIAICILLWTFGTLISVVPILGIEYFHDKQLDIGFYGRSSVCLPLQLSSDRPAGWEYSVSFFIGLNFIAFMFILLAYIAMFWTVRKSSAAVGSRNAKKESALARKLMVIILTDFCCWMPVILIGILSLTGNFHDPQKLAYVWIAVFVLPVNSSINPILYTFSTAHVKKRVTQYSRSMSGFVQNTMSSTASIQASPGHSPRRADKKHVIAKKVSPIGSLTTLKITGRAEILPETGNGVGYIKCLVSGATTERLLKVFPGQNSKEFKREVAVLTKINSGRDHDNLLNYRWHQKGESLVFDLDGAKGINLNSNYRVICFDYSPSMSALRVFLREAGFKVSLETLLAIFIDALMGVEHLHKHGVAHGNINQDTVLVCQARKIPFSKACIGGYETARVISGRGTDAYRKDVRQLGKLQQLTLRSCGHDKDLSAQIREVIDMCYWDATNWKLRVSEIRQQLEQAWSSTNDWDTCV
>Cnidaria_Hexacorallia_N_vectensis_NVE12192
MNFAANHTGYVSIPGLPSMQAFTICLWVKTTDTLYAGTPFLYRVRYERTGQYVSAIALVDYRNLKLFVGESTSNPTNLKINTGSWRHLCLRWKSRGGIVFVHVDAYALSGSSFALGETIQGGGDLIVGMPASISKTLQGNVGQFVGSVSNINMWGRFLPGNHIRWMREGCGTEFLRITLAWYLFKDYIVGDVDVQAPTSCKDPQGVRAVLDSTNKTIPLNTTSVFESPLFPSALEGYGLCLRFRYMMYGPGMRRLRLYQGLSQENLTRRLLWAVNESNNTDGSWKYAETALSGVDKYKVFIEGDTGGLPGFIAIRGMFLTSGYCSAFPLRAGGVCSHKLTSHSGYLHTPFYPAYYPDYARCSWLITVPKAHRIRLSFLSFELEEHPICQNDYVAVYEDGGRREIGKYCGKRYPRFLESTGSTLIVIFWSNFGIVRSGFKASYEAIPEESTRTETCLRFEGCPVGIECVPITHGSKSLVLTASHHHTITTFPSSLPQTSTIIYLGYNQISEVPDFLFRNLRSLKVLHLNNNKIKTFPSNMFYGLNSLQTLHLQNNHPTYFSPSAFDGLYSLKELRVDGFIMCCFAKKAAPALRCISPKNVFSNCDDLMKNKTLQVCIWILGLSALIGNIFVVLLRLIIKEDNKVHSYLLTNLALADFLMGVYMLLIAIKDVEYQGEYFKHDIEWRSGRLCQFAGALSLTSSEVSVLLLTLITADRFKSIVFPFHFKRLSFRLAVIIVGIIWTVVILMSVIPIFELEYFYDKSRGVGYYGRSAICLPLQLSKDKLAGWEYSVAIFVVLNFVSFVFILVAYIIMFLTVRKMSRSIRSTTINRESQMAKRMAFIIVTDFCCWMPVIIICILSLNGHFDDPGNLVYAWIAVFVLPLNSAVNPVLYTFSTPLFRKKLAEIPSTNANKSRNTLEAIHLSKGSPNLSTLGLDQRKHSTFSLSSKGLLVPQSPASEVHSYENVAVSTDDIQPEYKVNMKLRLIEVPDIFQEDKTTSGYAVAWTEPVIGKISLQLIKHMPRREERYWRKEAELLSELSASNPPNIIKYCWHAKGNDFTIEYSNPSFPKIKHDSLLLCFDFVSNTTLDAFLREKEGELSLDCVCAVAIDLSDALIELHNHGVVHNAISASSVFIGRCLRFPPIQAVLGGFSKAEKIDDETSSSKRRPKNHKASRELKLAKNVHQFGDVLSTLIGCCQSHDAYELAEVVRICRQQRNVFTTSPVQIKSMLEDVWCRTEIWDTYL
>Cnidaria_Hexacorallia_N_vectensis_NVE12283
MSTYIAARSRKLKVFLRDTRAARTIALIVCSFFCCWMPHTVFSFVSVCCRACGSAAPEELQCVLLLLGYLSSAINPYLYSCQVSDMRRAYRELYNSACPCARRATRVSALRRLLAEASGYTINIIGVGANRGSIVTLATIRRMSQY
>Cnidaria_Hexacorallia_N_vectensis_NVE12516
MESSPGSLGNSMAPTGTPPAVNSSPLTTGFQTTVMVILTIAALTGNAVVGRKITHTPRLHRVTSLFTMTLVLADLLMALLVMPLTCWVNAAAKWDCGIFMCQVQGLAFHFLSSVSPLVLGITAAYLCLRHTRPENKIYRGVNTTAICITLVWISVLMTSLLPIVTGAAQYGFSARRGICFLDVNHSLSRVAIGCFELIVFNFLPIVLIALGFTRSLRTLLRLSTIVIPTEHSIGSELTKEEIGFIRNFIGNSVALVVCWIPVVVVNIFDTFSSTLPRWVYLLHTYLWFIMSAARPMIYLLTISSESARVPTVRVSGRSRRHRSLIDEAEL
>Cnidaria_Hexacorallia_N_vectensis_NVE12535
MASNWSEPWRKLYADELLNRTPIRIGIETTVFLLINCLSLFGNILICFVIIQTNGLRRNTTNVLIVGLAVSDILQALLGMPLTCGVLLTGKWIFGEFLCKVQGFWLLFLGFVSLHSMALTALNRYFCVVRPEMYRRLCTRKASLIKLSVVWVFALASVAIPQFSKNISFRFQANRAACFITLVDFTVNMVYTVFSLVVFIAPTLGIIVGCYTKVYMVIRQHKRRLRPAATNYLNRSSNNLQLPQATQRRRLSSARNRIISLEEIRATNMLFAIVLGFGSCWIPSILVELVDSSLPGGVVPRELYVTYIFLAFLSCAINPILYSIMSRSFRRATMHALRSCCILGAVDDPTPFSAEPRPRPSIRINGIARKQENV
>Cnidaria_Hexacorallia_N_vectensis_NVE12671
MYFVYNLAVSDLCGCLISAPSLILQLNLQQAGNQWQCILHRGIGFIFPLCTNFLIVTICVERYLSVTYPFEYLSTSKAKAIIKLSWVLGVAWSILASSAYRGTVIELDHTHYSFDCHFSNQSSAKAIFIIFITFSFILPAIVIGFTTIRTIRTIRRLATTRDGGTTQAYDRSTWMLMVVVIVFAASYIPYVGNAISRAILGDNYISKSTEALLRFVAATSGYSNAVINPIVYLTIMRSLRLKFFRLLGCKDTFCYRAVDPCDATMEDMPEFGPEEEESVPQAGIRKDISPSLLELDPESLQHMAVDITVL
>Cnidaria_Hexacorallia_N_vectensis_NVE12681
MSNITRDQLQTFKDSEPAFKHHILSWSLVGMIVFSIFGNVMLFVSVYRKPSLRTRTNLFILNLASADLGVTVLCMPFSVVTCSSQKWIFGDSVCQFNGFVNILFAMSSLFTLTAISVEKYFANVKPLYKVVTRRRAQLMVVSAWLGSLVFASLPLFGFTRYKYKKDMTQCGVQIPVTPGQMIHAILVFICGYTVPLGIMGFAYVEIFKAARRHNHRLSRVSVPSNACAPTSAQKQIAVTVFIMLVVCLLCWTPYFGYVITVTLSPKAVGNTAVKDLGIAAYWCAFLNSTLDPYIYGMRNPQFMAVVKETFVSVFLRLTRFCMRDTRSTGSHSKTSCDNSLSDSHFTPAVIRASSSAISPREEYAVARKIGVVSRKQLARFGDTDAIDSRLDSLYELKCGKSVKNRKIHWESYTNDDKCKGLVFQNIATLSEMGISANESLPMASLLSLHLSSKCICVNPACPARKPTKHKSHGSPTHQTTEDATSNVRSIDGNRVDYRVNPESVAFRGLQSELQVSQESKTQRTNGQGEKRIKTVRSAPCNLNKIYGVDIDGFNRGMQLLNSEGRHPLEYKHQELKRASSLSTIVTVKRERKSPVVRKPRSKRKSPFQWICSHVTRQRRRANDCRGSL
>Cnidaria_Hexacorallia_N_vectensis_NVE12829
MNNSTSHHHFNLANSTIQNGSRTSTDSSYGIPTSFVVVFSFLLVLSLLIIATNSSVIYFVASRRYLKTSTNIALASLAASDLLTGLLAIPLIVTCNIHHKVCLAMDITSRFIAYSTVLHLLVVTLERYIMIVHAMKYKLWITKKRTSIVLTSVWVFSAATSFIQLSWVDLKNPNDPTDSTLKKDLVYDLICFAGIVLMSLVLIAFALSSVFLVLRRQARNIKKLNSSVERSCRTRAKRIQCKAAITFAGMLLAFIICWFTYFLEGIRNDLQLEALKKPFWADVVLVFMRFATAIVNPLLYALIKKDFKRVIRLPSFSFDRSTPPLPRNALNPENNEAEDSV
>Cnidaria_Hexacorallia_N_vectensis_NVE12855
MDVSNHTNETLQAGGAGGTDMAVRNFLLVYYTLLLVSTVAGNSLVCLAICLDHRLRNSTNWFIASLAVADLLYGLIGLPFRIVQTSGTRVFTLNECFLWIWADMVCAAASIANLAVISVDRYLKITKPFQYHIRMTHKRALLAVVAVWIYSAILASLSIMPWPGAKGVHLFEQSCTNLNQVFYTVANIVAFILPLLILVLNYVMVYVEALKQFRKMKILTVATQCKEEKRKQRSVIRDFKATKTLAVVLGTFTICWCPFFILFTVTQYRPLVLFSLPPGWREFVFYMTYCVLPNLNSACNPFIYAYFNSEFRRAFRKILLRSCPSPSEGDYDYARGRRRSSLSYFQHHQTHTGTSPLETSPLRRSSDHNNNMSLSDSRTDV
>Cnidaria_Hexacorallia_N_vectensis_NVE12943
MGRGRVCSLLLAFLLVAFGAAQPDVCKELCSCSLDAVHCSQLTVFPPIRTFPANISTLTISYSPKAAIRIEELAELPYLTSLNLVYNKITNVSKFVSSNLRVLNLDHNQIESVEPGAFDSLENLLDLSLANNKLKSFPVFRKRSSITRLFVGGNIGITSLDKQSLYNLPRLQLLSLKSSGLTSLPYAIFRRNKELQALLLSRSVSLTTINEYAFDGLKTLTKLDLSYTRVTTIPNQGLEYLEKIYLKGVPDFWVLPATLWNIREVHLDQYNSFLCCAFYLQRGTPDCTYLSGQTGDVPTYLPITDLETTSSTSTNAATSPTRFGTPSSGFGTPPSGFGTPPSGFGTPPAGFGTPPSGFGTPPSGFGTPSSGFGTAPSGFGTPPGGYGNRSTPYRPIITLPPGFHNVTSKVHSTIPHENKTNASAYRCPDTRPLVKCFPKPDAFHPCEDIMGAAWLTTFSFLVGGMAVVANFVVALVLLVSERRLNVTRFLMCNLAFADFCLGLYLFILTCVSMDTHGLYHNYVRRWQYGAGCKLTGFLAVFATELSVYTLVLITLERFYAIVYAMQLNTRLSMRMTVRAMAAGWVAAVLLASLPLMGASSYSKVAICLPFDVSTTGSIAYVAFLLFLNGAAFAFVLYLYMRMLMTVISGGDMEGAPKRDDSKVAKRMALLVLTDFVCWAPIAFFGILAAFGTPLIDVTASKTLLVFFFPINSLCNPFLYAFFTKAFKRELFVLLSRCGFCRRRALKYSGTLSSLMYSRRKASTASERSKRVSTASNDFKTSSLNNTPTGTKKFSVGAYNGAIEMEEKGSTGTLNRSVDKDFADTTPSNEPYSADLFLQHDNGVCNPGFENEPSVSNGDQVFFPPSPSHSNPNSPKSALKKSSVTTGRGASGEDLGNEAKGKQSKKLSVVFKD
>Cnidaria_Hexacorallia_N_vectensis_NVE13269
MIEGNLSNAASTIRSQLGSRIVFIAANTLIGLVAIIGNTLLLASVNKTRALQTISNAFVCSLALADLLVGLIAAPLNILRVESTHNAFNKAFDLSVIHSLVAATFSLTAVSCDRFIAISRPLRYPSLMTPKVTTKVLALIWFTATIEAIPSVFLYGRALMVYWVTHVILTVILPACVVIVCYVKIFKIAKRHSRDERVRPSVAVVDATFSVNYHNSNAAKTFAIIIAIFVVSFLPNLVCNLMDAALYAARDGMLPEYFFWSNCVMFLSSAINPMIYGARNKEFRSAFKRLCLI
>Cnidaria_Hexacorallia_N_vectensis_NVE13270
MDIPRNYSQTLYNSASNSLTHNNSTGDSFTLNNSTSISLASPFWCVAFACQGILILFSNIVTIVTFWLNKHLRKRSVFLLINLSVADFLVGLLPVPLYVYFVGVGSGFWPPPSPALQNILTHIFTYVDIFLGLTSIVTLACISLERMRATVWPLRHRMTTNRMYSGVICLTWVFAALIASLATYIKTSHVEYDIYAAWMSVSILLVSLCIILVSYSFVFASFRRSGKRNRSVGHVNKTIYRDNRLAITLFLVTIASLLAWVPFVVLNGIYYYTDIKFTYTVQNVVKLLHYMNSLINTVIYASRMAEFKRALFHFMFKCSRLNEDSPPPTTKIPLSTRNGDTPGDTDSERGSPVLSMRTRSKAERLRLLLHTRKCDH
>Cnidaria_Hexacorallia_N_vectensis_NVE13342
MRTMANVFILNMAVSDLVVSVIDVPRKLQIAITMSYAYEVPSFDVVKVLCKILPFTRELSYSVSSLSAVMIGIDRYYAVICPMEQKPRVLSPKVTIPAIWLISALAYSTNLYTYKATKKEGAFYCSYRWHPLPEKEAEELFLLITFVLFVALPLVALVFVYSLIAVKMMNRSIPGATGAAVNSHRVRGNNKIIRLSIAITTAFFICWVPYYVLLLTLTFNIRLGDESIEISALILVLADIFEALTYTSIVTNPMICLAFSTNFRQALKELMSCQARSLQANNTNRTRIQHSMTMASSFETISMSVESVNKDVHPGRSVAVLSEDDEE
>Cnidaria_Hexacorallia_N_vectensis_NVE13343
MALRNSSQNVTQLQNATYIHPRGTDDLKRIVLISFYAVTLFLGVFGNSCIIAIVIKVKRMRTMANVFILNMAVSDLVVSVIDVPRKLQIAITMSYAYEVPSLDVVKVLCKILPFTRELSYSVSSLSAVMIGIDRYYAVICPMEQKPRVLSPKVTIPAIWLISALAYSTNLYTYKATKKEGAFYCSYRWHPLPEKETEELFLLITFVLFVALPLVALVFVYALIAVKMMNRSIPGATGAAVNSHRVRGNNKIIRLSIAITTAFFICWVPYYVLLLTLTFNIRLGDESIEISALILVLADVFEALTYTSIVTNPMICLAFSTNFRQALKELMLCQARNLQANNTNRTRIQQSMTMAYSFETISMSVESVNKDVHPRRRGVYIVTP
>Cnidaria_Hexacorallia_N_vectensis_NVE13402
MDLAEGISTSLGTFFVIASLAILLFCIVLNLGVIVTVYSGSEPKSPIDFYILNLAVCDIISSLFGTISVDNVNMQWNVGAGFCKVSYTMVYCCYSVAIVTLVAACIERYYGIRRPSRQTHAAVCRKTHVTIPIIWLVSAALFVVYIYAYGVRVLTINGESKKVCDEVWEASSKKYFFLVVPFLALMVLPLLVVAWVWYMTEQKLNAPRTQRSSGGNAVLHNKRRRTVRMLQFLVLMHYLCWGPTIVLKLINVIGSPLRLYWPVWTILELAHYARPLTNPIIYYYLYSSFRKSLRAIVRACLPCFDIGRDSTKEGGQSTSSSYGSDGSRMYRYPDDDGNDYCTEM
>Cnidaria_Hexacorallia_N_vectensis_NVE13601
MTSEVLYSPGIYTAFAVCLVFLFILGGVSHSLAFVVLLHREHLAKELNPFLLNICIADTIALLVEFPLVFVACVNHGWSLGTVTCYMAGITGSVTGIVMLFTLSYMCVIIYHHINERDLATSSFHLSHLTNGNPVAWHRGWKHLLVIWLCACVLLLPTLVGWGSIAPQVGCSVCAPNWGAQTVAHSSYMVALTILGFALPMSIALVYLMKIYRYSTHHPSGAQPNVFSFQYVRARAQHMAAAKVVSLQVLVYLLLWLPYWVCGFVVLVSGGGDMVPAGASPGRQAAAALPWILAHVGPVFCPCVYAAMNNRFRSTVSSVMSVKRSRQVTPTINVDGKFDRSDVSDSTRPCSPNVMVPRSPLSSHEAFSVSPLVDLDEFTSKLTPRSHRKLQITLQALTQVISPIEDNNRQYNRERRNTTEI
>Cnidaria_Hexacorallia_N_vectensis_NVE13725
MDGLNTSTINSTSKPRVGKTLAEALANPKISATSSVLLILMLVIIVGNTLVFRTVFVTRRLHFSAFYLVASLAIADLMVGVSLLPLSIAYTIIGEMKGGEWSFSPVVCHAGTLFNFWFCCASVFNLCAVSWDRYVAVTSPLLYTVRMDDAKVRWTIAVIWVVSLFMSFLIMVAVIESKTVFYCTATGLAVEYSLSSALVIFIIPLIFLVFANGRIMSIARAQLKKIKQQMPYGYDSYEDSSSKSRTEAETLPSTTVTNLEQITTKPQEPEQNLDFQESIQIPNTSKVFEQSQTEPRTAQKQSDILSGIHDTNSTLTKKLYFQRFRREFKTFKLFVIVTGVFLVCWTPLFVTMVMSSFLRTWTMVSIMHFALILGYANSACNVFIYSYFNREFRNALLARLRCFSGKCKPDSTVRRQYSARPVSAEKQINHAQDDIARDTHASAIDDINANVTSTGKPTAHASVFCSETVTSPEGFPSTEARYISRRVSLVTSL
>Cnidaria_Hexacorallia_N_vectensis_NVE13832
MVVAMALMLLMMKMTDDNDNIDVDSNDDESDNADCDDGGDYDDAGNMNFTTNTLLNSTASSQCVLGVSSRSTKTGLTCAYLFIFIVAVIGNTVVIYIVRNEKRLRISFNYFILSMATADLLHAVFAIPANIAYLYVQTGWFSGSFGTFLCKFVHYGTTVSIVASITTLSVTTIERYLAARLVLKRPMTERFAKRAIALIWLISGLLSINELVKYTVIPHRNSTFHCMPALVPDRKHRYAIEMTVKFIITYAFPLITMATLYTIIIWYLWQHNVKGVLNSDSYRRIQKRKRNLIKRLITITCLFALCWLPVHVNHFMATFHYQTYKCMPHYWPLLFFWLAHANSALNPILYLLLTKNARSLFRSSVHAARGDGNDTGSRRTTSRRKRMLQRLQSESRIFNACFTADTPLDVADDVKANDGAFRGVRAGPRF
>Cnidaria_Hexacorallia_N_vectensis_NVE14285
MNIAIMNISSARFSSLLFQLKSRSTWQTATETVLFGFLTLTAFIGNFLCVVVYIKKRHCTPLNFVILSLAAKDLLQCLITMPVQLGVLVAGRWPFNTLMCRFQGFLTPYFHQVSIFTSVLVAVGVFMALSRVRPFRVISELHIKLIICCGWFLSSVCVLVFVLQGNSLVFHPGKLMCVFDYRTMDYVTAITIQIIFTILPLAAISALVMSSICSFRKRQAQDILLCVSHDNTIPFQDNIRMSKCTNSQPELPRNSSPNIPNNILDEEGSPQIDPICIMLTTTSGNSRKGNIKMDEKNTKKDITPGNFIISRRKKKRRLKPKDKVEDVVKALIAVNVVSIICYTVSLANEMSECVLRQHWSAGWAYLLYCLIMSLRGVVTPVLYAMFNPAFRAEVSKLFLVETGQFR
>Cnidaria_Hexacorallia_N_vectensis_NVE14446
MSEYDISVVLPLSILAILVIVANTGVCVLVYKVKTMRTYTNGFVASLAVSDILTGIGLFLQYNVELQNQSKIALNIIYALVLFCGVSNLCAVTFDRYLAVLKPFKYQAVISKFFKAIIPVIWLVSLAIALLPALAWHGEVKSLVNKVYIFITFIVCAILPFFFIMYAHVRIYMSVHKCVQKERKLSLCATQAATQNARERRRQMRKLSSEAKVAKVFAIAAIMFILSWFPVLFYTIAAAVDRIGVVPPWIFVISPFTLALGSLVNPVLYSFMKPDFRRALKKMWGRRTIAKSRSSFRSYRSSNVPSVADLPNGQLHHGNHNINGPLFHGNNNDLNGQVSQRNNYNYSEDYLHQCDGYQLRDDTEPIYPAFESAV
>Cnidaria_Hexacorallia_N_vectensis_NVE14562
MFTDTDIALKVIFSAITIIGVTGNVMVCAVVLLVNSMRTPMNVILVSLAISDLFLLVFFSPTFIFRGLFTHPTGTTGDVLCAVLTGETLAWMGGYASSVFLLAISVERYFAVADPHSYGASFVTRNLKLVNGACWLFSIIWNCIPGFLYKRYDPTLQFCNMVWSPSVFKTYSMLCFFVLGVIPLAIMTVLYSRVIYILWFKQVVVQIGDQERQRIKRKRATRMVLIVTFIYACCWFPEITIFVIFAYAPGSIRGEIAYPATVALVSLNSMINPIIYSLHSNHFRVHLKRLACCRLRRNDVSDNDYSTGGSKARQLALRIPMEGYTAHS
>Cnidaria_Hexacorallia_N_vectensis_NVE14740
MSINGTLPDLSCSLKDTYFVEHFDFFASRFQVLSRCIAGLNIVLSLVITFANGVFFAAVFRHPSLRTPPNILVCSLGASDFLVGAVFLPLFTGFLLEHSLFKSCFYYGLTLSTALLTCGVSFATIVAISCERYLALFRPFTYLSLVTVPRVGCAIAISWILSSVIVATFVFSSASYASYVLLFLLACGIAVIAYTYCRIFKLARRHKTQIQAQQTIGPSINSQQKLAVTMAYVIGVTFMCYLPIACSTIASFIQGFDQTVSEAYYATMTLVTLSSVVNPGIYCWRNRDIRDEVVVLLRQMKIRQ
>Cnidaria_Hexacorallia_N_vectensis_NVE14863
MINVTGACPNETWCHGTPANVTMDHAHQPLHVVFKIFQAMITILIIIFALLGNILVVYAFCNYHRLRANVTNYYIVSLAFSDILTAGLVVPFELDQTIRDGIWTHGRITCQLWTTLYLLVVPGSIINLCAVTLDRFIVLHMPLRYTTIITPRKAIVAIVCLWTYALVTACLPVLGWKDQNYDYILFNACYFPLLQEYVMLINITNFLLPMIFMAVFWSLIFKIAKKHQRRVKKLERSMSMVETTMSLSINGNEAQNGRPSMSEGGKKKTIHRSIASFL
>Cnidaria_Hexacorallia_N_vectensis_NVE14895
MVLTVGVIPFSLISLISDRHGTFLGPACTTNGLFSVASCGAIVLTLCCISIDRYIAVCKPVRYRTIVTPRRALLMILITWIQAFLYGSLPVLGWSRYEYHPGTLHCSPAWTDGCSLYIFLSTTGFAIPLTVMAVTYTRIFLEIRKHSRKINILQMRAKFPAQEGGASVNLTLNGGMLTLDRLSGDRTDAAFESGALPGGNVSFENSSSSYTTSNEAGETQIETTSIFGATNQTFSKRVTRLNEQEKSTILTPTNTIAEIVTMPESNIEGDQSKSLSPPLSLIRASSSSVNLSFEGQASLSMIRNPSPRSARHRFSGLLRTVQATVRTERRAQSQLPREYKVARTGLILLLLFLFHWLPYLVVHSCSTRVDASEGVFHAVMWMVYLNGVVNPVTYALSNSSVKAKLKLLFFFWCCSCKQTQ
>Cnidaria_Hexacorallia_N_vectensis_NVE14898
MSGEGTSVTTITTTNVVLVSVIALLAIAGNVSIVFVYFKNYKRRTVTNTMFLNMCVIDLFSALSDIAFYIVAGLLPSLKASYAFCRASLFFDHLLKIATVLCMTGVAVERYFSLARLTHRRLTRVNAGLVILWVWAQAVLKALRLRRRLQGTSTDIHGNHKERFAAAPYARSILSTIYLFTIYVLFVGPFIGTTAWMVISGEEIPGVAAFAVLLVLRLKATFFPLLYLVRNRLLASNLHQQLPCCFSGQGAKKESIGEEEDRKLEKTMTKARNKTRNKMAI
>Cnidaria_Hexacorallia_N_vectensis_NVE14925
MNSTKPTYVFIPITFTTKFVLFGVFLSYFIFGTIGNALLYAVIRKLRMRERRRPRRALYRSLTMTFLSSMAICNLLNSLLSAGVVNCLQMMVHLYTSDWSCRVLRYITYYFGTVLIYNVLVLSVERYFSIFYPLKLYSASLARKLLVGIWLGGLIFSLLLTVPVKLVREALGPHHFTITCRSYPETPLEQVAVFSSFICIYVIPAVVLIYISVAMTRFFVRQRKVHAGQPPQQATDRQANAWRLKDIKMFFAIIVIFVIPYTLLTMYLITMAIGGFSFSVPVSFIIRRVTGVLALYNCINVPVVCIMNNRDFRRTLKELEKEFGEVIDKISSPWHGIS
>Cnidaria_Hexacorallia_N_vectensis_NVE15063
MRRWGASSDSTQQTLAAERKTAWMSFIMVLAFLFAWVPYAVVSLYASFGGVTTIPKLMSTLPAMLAKTSACYNPIIYFFMYSKFRKAFQRFFFKNVIRPSQTGGSSTINSASVIPTSFPRASYAARSSSALPSSTASHSLPGAVNELNVEYLKTNSAN
>Cnidaria_Hexacorallia_N_vectensis_NVE15107
MMDNFANATHGTPTSPKSSLSELSIVALASVMVLSVFGNSLVLVAFKRYRRLRTVTNYFLVSLAAADLLVSMLTMPCWLTIRVLEISEAPRGNPNHVVPYYIWQYVEILGSTASITSLCVIGYDRHLAISAPLTYHARMTSRRALVAITCCWVYAACCAALSFVNISPSIQPTSGIFYAWFISLAAFFMPLVIILSFYCRIFIIAVGQAKKLSKEPYVYGTEKERRSVFRRELKITKTLAVVIGAFVVCWAPFFTIIIRFALCSPHCTTDPALISVSKWLHYCSTFINPIIYTLLTRGFRRAFTRVLWCRCGREKRRKRSGKRISRTALISMERTGLHHTEQTGV
>Cnidaria_Hexacorallia_N_vectensis_NVE15118
MQQRCDKEREVSQLRFMAKLHKGVNAAEARYARACAEETTLSLGIGLFALVLNIFTLYTACKKLLVQSLPHMYIASYCIADLLFLSLVMPFSLIALILSEWDTPSVTCEIQGFAVITLGALTALLMTLTAIDRFFAMTSPGIYARLFKAKVVMVLLVLVWLMAGAVPLPYFLEGKLRFHPGYAFCKADVNIKNYLTASVLQLALVVLPLLVVMICLCKTKLRMIRRTRQQPGEIQTFELCGNELETTRMFAGIILGILVCCLPMFICDLVVAFLGRFTLPRSAYMFSSFCVASIAWVRPLVVILCDEDYKHEIQALLPCCKPPESQRHLPMRTPSTRSEFDSGAYQMFPLPHLRSTKFVRYTDQGLGVMDVWENQSVA
>Cnidaria_Hexacorallia_N_vectensis_NVE15454
MLLCSLALADFGTGILAQPLYTTHIVTEIEGDVTLFCVTGAITAFVSYTLAGAGLFTLTAISVDRCLAIYRPMKYRACVTPKAVVQASVCMWIVAAFGASTRLLLNVKYFMFSLGVTMFVSLTTILVCSVLAFRSLKTQKEQIAGEMRLHQGKQMVQLASYRKYLKTMLILLGFVLLCYVPFVTVTMITAMNGMESNATRAAWNVADSIGYMNSTINPVVYCLRIPEIRRACQKALRDMGARRGGNVVVPAKSVTRLERSLEAISKTLRQCCGDDCDCD
>Cnidaria_Hexacorallia_N_vectensis_NVE15603
MEMKSCCNDSNSSINSPPPKFSITTIAVSSTFVVILLLLTVFGNVLVIMAFKVFHRMRQVTNCFVASLAVTDILVAVFAMPVWVAYLITGPEWVMDMILQKLWTCTDIIVGVASIWHLTFVSIDRYLCIIHPMVYPLTMTKPRALVIIICIWVYSIVVASLGSTLWHWRGYTLFVTVMNFLIPAVAICIAYFRIFLTARHQAKQIKLTIKGKTHRFFLTKELKATKTLAVVIGAFLVCWSPFFVINLCYYTSAVTPSPVLVAIAKWAHYGNSCLNPLIYGVMNKDFRRAFKRLLAPYLPVKMSHSPSTINGATSQFSKQVDSEPDSPEHARKQFFTHV
>Cnidaria_Hexacorallia_N_vectensis_NVE15784
MSVDLSLWCAAEGVVAFFVIFGNVLSIIVFVTNPRLRCMRTSILLINLSVADLIVGAVTIPMYMSVIWPGSNFTLHKNFHYYLSFIAIDLLSGFGSVVGLTIIAIERLYSVQFPQRHRNTTRAVYYGLVAATWVLAGLQMLLRILHGYSYISFTAFFYCMVVSLTVCLCIICSSYSAVWVRVHFKRPAQRTQTRDHTREMKLAATLAIITVLFVLTWMPFHILNIICFFTKSCEGVPPAIVYSFKLLHYSNSLINPVVYSSRFPEYRRTIRKVLCCRSLGTISPGQSMANLDGSHINTQGSPFASPLVIRRNAANTQGVSPTIQINNVT
>Cnidaria_Hexacorallia_N_vectensis_NVE15843
MAISDLFIPVISIPLRLYALFTDSVFGVWPFSGKTGLVLCKLSMFLADSSPIVSVLSLVFMTFDRFNAVVFPFKAHLVSSNVRVCLLTLSWLFAFGFCAPYFYAVKLQPYGEQDMCVLDWGPAHNQSSAMDIYSTTACVLFTIVPFVLLSIMYSIILCILRKQSLAHPTARQASKRRQRNNRNIVLMALAIVFVFAFCWGPYNGFIFMVTIVWRWRIPEGIGAQLDFETFAFVTQFLTCSNAALNPLMYFVFIENYRSALKSLFRRRRPLENDLTETGTSYMHNLKRNSNSAEQARLIAEAINVKTRKKN
>Cnidaria_Hexacorallia_N_vectensis_NVE15844
MNNSSLACANDAGSDQIFKTIAYTAIATMGLVGNGLVLAVFRRHRELRSVVFYFIANMATSDLVLPLFAFPRALVEIYNGPMTWLIDGASGAFFCKMATFLQDISTAVSIQSLLIIAVERFVLLVYPTKSFLKSSWRLKLVLAITWLIAIAFHAPYLTSFQVASFGNKIYCVPEWSEDTATNIVTSKAYFVLIFTSLYAVPFVILVALYTTIVIRLQRYRFKDQNNARKRRIQDRNRTVTVMAMFVVIAFFVCWTPFFVFGFLLCFHWNLRLPCDQINFRFTVLIIAHLNSAVNPGIYMLCSKAFRQGVRACFRRMSSFR
>Cnidaria_Hexacorallia_N_vectensis_NVE16109
MSTNTSTSNPNQQLPSSLLIFIVFLIVFEILIMIGNGLVVYLVATRKRLHTNTNWIVLSLAVSDLAVSFAIIPSRIVCFRTKCDEILMKILYDIFIFVSLCNLCCLTLDRFIAVMKPLKYNTLITHKVVVKMIVISWMFPTIVFCIPLIWTYGYSSDITLRQTADKIFYLTQIIVFMCVPCLVMFAVYAYIFHLALDHAQRIQDLEESVTGSRPSSSYSNEARNTIKVFGVVYVLFVFCWIMSAYRTFTTFFQLGDVQKEVTMTSRLFLLFNSCVNPIVYALWKKDFRLEVGKMDIRSKLRKMSCCSQRRTADEDHPMYKRERHAVPEVEDGSSGSDIQRSNVTDLDGEMLTDPREINGNVIISPEARLETSSRV
>Cnidaria_Hexacorallia_N_vectensis_NVE16130
MDDNAAVDDDGDDDDDDEYDNENDDDDDDDDDDDVDGRGGGGRDGGGGGGGGGGGGGGGAFYGLQSLLRLNLDYNNLVTLDQGCFAGLTSLRYLSIRYNKLKKWDAWLVYDAPHVTQLFIKGNKAYKITKQLLRNTTIQAIDEATISETCKQCKLDRVNVTLQDLMPKDTCQYLPDYILPVLYEKHAKYVLFEGECSGQKVCKIIATSMSKITQATRNYCWEILYDIRYFEFALGAFTIATNIIVVIATVSVKSLRTSTAFMLIGHMAMCDALIGIYIIGVAKGHGLLLDKPSVFRTYRYEQCPYYRSIYTLGQFMEVATSVLVTLERYLAIVFVMKRWVRMTSLVAAACLLGFWAIAATLASLMQVFDREVITDDLMCVLVRNFSHSEKLFFSQGTMLSQVLLYLLVIVMYVHIFVYVRRSQRNAGVQRESKLASRIGGLVLTNLLFFVVPNTVVFIVTTGTIYFETNAVANSMLRRWLPPICIVLNACMNPFLFAYRNDVFKTALKKQLGLVSSTSMSMRLTKSDNSTFRGRANTTSSVVPANEAMGMQGKRLAHKKKSPSPSNNAVVPMDPITATNTIVPKAPSPSSNSVAPLVVSPMAKHREPIDLGKVNPSLDA
>Cnidaria_Hexacorallia_N_vectensis_NVE16242
MHHTNESLFLLNSSSEHNHGVSQYAESVLLHTLRLFLVTLIILVSLVGNPLLLRAVWIQKGPKTITYYLVSNLALSEMVSTSCLPFLFAYMELKSWPFGEVACHIIAPLQQLAGLVVTGTLSALAFYRCSVVLWPLKIRRTRFKKLSALAVCCGLWTSSLFAVVPLFMYNKVIDTTNGVSWCLTMFPGDKLQDYPSKPYRVLILFHFMLNFVVSAVIMVVSYSIILLRLGFCPKMHLSTDKHRDVKLTVYTNPSSTETCTEAFDIDTSPNVKPNKIAQPQTKKHDDSYQRDDETESEIAEYEVDLLKMIYAIVIIFLEKHEREHGRVDG
>Cnidaria_Hexacorallia_N_vectensis_NVE16529
MENASQINSTNGTESGFLERFLLHQTSEGRIALGVLGLEILLIISTNTLVFLLVARYKELRRKSNYCLISLAMSDVLAGLVSLPLVIACSTTSHVSICTTMDLCQRFLSISTIFHLVVATGERYVKIRNPLKYKYVATSSRILGVLVLVWLFSLFVSLIQLAWIDLPDSRSYDLTFTIVCLTLLAFLPFAAIVGGYGHMIYIIKQESIARSLMMSQGGKPRKGMRRRENERKVLLVYLGMALSFALGWFPYFIITLLQDLGRVKQLTFWTSIFLLSLKFTTALVNPLLYTFFKADFQKAVRGFVRGDDLKPRTKTLSKV
>Cnidaria_Hexacorallia_N_vectensis_NVE16916
MKERGGPDNETFYHYKQCYFLDTEADFTGEYSTTYIAIIVINSLAFLPTIFGNVLIILGIWLIPVLQTPSNIILVGLACSDLGVGLIVPALNIARIVPKLNGAHFNSWCTVQVAYTFFGVMFCGVSFLTVAALSIDKYLALHWHLRYAGIVTTKRIIYILVSFWFVFAAMSTVQIWSMTLYRISVCIVLAIFLIGTSFTYFRIYRVLRRHSVQIQSQSQAASLCDLELIPVFGNPGDERANNDY
>Cnidaria_Hexacorallia_N_vectensis_NVE16927
MEQTAREKPGDKSRLEFKEDNAMHETYHVIWFSLADTTSFSDNEPESEYSTHASEVNKSASKSARKRLKALKARASHDMRLTRTLIIVVVVFAICWTPFAVTMVVKVILDKPIPRAVDFGTLLLGYANSACNVVIYVIMGKQFRQAFREAFGLRKLRDLCRKGES
>Cnidaria_Hexacorallia_N_vectensis_NVE17054
METRLSDSGYQWIVGYLSILFVFGLVANSTVLLVFAFSKSLQNTTDVLLISLSISDWLQAVLGKPVVIYGNVVGWWNADRALCVFYGLSTAALGFVSLLHLAALAFQRWLAITKPMTYKTICDKRIYPLVGTLWAWGMLWAVFPVLGWSGYELEPGETGCAITWNDQSTTNKSYIFIIFGIFFLLPITLVIGCYAWVAKLARNMSTDALARWGRDAAASQATLRSEKENAWTSFVMFLGFLIAWLPYAIVSLYSAITGERVSPEAATIPGMLAKSASCYNPLIYVFLYSRFRRALSKLTRRGLVQPVDLTFHRTANATIRSVHNTTTTSSRTVTSTKHSLEVIKA
>Cnidaria_Hexacorallia_N_vectensis_NVE17233
MEKSLDRLQEDLASRGTARIFIEIFVFFTEFIIGILGNFLVVWVLYKKRRDGKVIHYFIAALAVSDILLIADHIFLTTPVLALSKWPFHDIFCQLHGILNFLCVSASVLVMAAAAVNRYFQVVRRNYYRLIFTPRRTKLIICAAWMLACITPTQYLASGGRYIFNPGKCFCFQEYSLQLNTWLVYANVFISMNVIILCYYKIFRTIQNHQAAMKENRNSISGPSTQDIKVTRTLFLTVVGFLICWTPILVIDIIDFVKGEFALPRELYFLYTYVGVLSSVINPFIYGAMNPMFREEYKKVFRIATFRGRNSAVVHVEAAAGVSSVSGRNRGANDTKSTEIEAA
>Cnidaria_Hexacorallia_N_vectensis_NVE17281_GPR226
MYKMEVTLAANLTNDVSGRNESAPCNGSLKGMVLAGDVALSVGFAIVVVWTITSSLLVCAVNLRNREMLRNPYNIHIFHLALADLLSALMTAITPGFISTSILPTPYGITPSEIHCRLIRSHFFVFTFSGVSIYIILALAVERWYAVTRPLQYRATFHHRRIIMEALGIWSAAVLTNIILLFELEFHPQREPANRCEITANRFTSIPFRQFLAFSLFLLKFLTPLLVTCVLYVKIFRETGRSRVLSRGHEGYGTRIALSRMGAASTIALAVCWCPNQVYYALYNFGAWELNNNVHYWTIVAAMLNSCLNPMIFAFHSEQYREGFKQLLMCRPNRASIPEGAQINTPFHIMKASQMFCNAAGLKPPRSPIMLRKNLVGRAMYAMKT
>Cnidaria_Hexacorallia_N_vectensis_NVE17377
MLTGFIVQPLDIANALQENLYGETSCSLYMSFELSTWLLLMSSFLTLTAISCERFAALTLHLRYQQMFTMKRAAMALIMIWLISLSLNVIRLLLLESLFWCITLTTVSICLVLILLTNYVLIKAVQRHRKLIRSHQVVQRNKTPRSRDAAVIYVFAAVLICYIPDFVVIIHTLITGGTDLTKFVANIAESVTFLTSSINPAIYCWRIEEIRREIARLLGIRESHPSFKNLGSRSSRHDEGAINGSAWSNRTENTTVNYSTTPKELIIDTRC
>Cnidaria_Hexacorallia_N_vectensis_NVE17409
MELRSNSTNSSNTATGLYIEPQPLRWTLRLIFIIVFLVGSVGNLVVCMAVIRRKRSRTSNNIFTFNLALSDLLTVLIYVPTQMAAFENDHNWPFGNFVCQLAYVIIPVCLSASIATLLAITTDRYRAIAYPMRPRLSGKHVRAILVAIWTVSIITALPLMFVAREVRPAPRQVYCDEVWPEGPYSRVYWIAIFVIQYILPLGMICALAMLIALKVRRNSLKMIEKSSHVLAAAVRQRMKQTSKITNMLIALVILYAICMLPQHVVYLCMVYGDLLQFKYRVYVLRFANVFPMANSALNPIAYGTLNKEFKMVFKKFFKCQCHRIPIDDESQIDGRFSRSRRFRLAVYRHIDGEGNSVLEYGRKWRRKSSASSVRGNGSARHHNGGTFRARKSSTIAGLKGNFLSDNGGYMLPNGHTTEKRSGESARSVDHSGSHSGISEVSFVQKQVPADDNEKKKPLRKSKIEGCVAKVNSHISTSKSGETSGECLKKVTMGHKTNLDVSKLENMAEGEETERDGCSFVSLSSSLEWDPMLIGCLQKEPAQQGLHHSKIDNLPYHWTTNNLQSLLLPSTNTYDPVDNFHTLLLSVDNDNSCAISSYDSSFNPGTEPCPAFSSATSSSREKTSNSKHCDALEVDSGFGADPCWFTNNTLSEKCLKDTPTEGFKGISAEVPDTPATPSQPMATHGRLETMFFKCMSPARETTV
>Cnidaria_Hexacorallia_N_vectensis_NVE17557
MLTNNSSFACPVGYMEPGASRVLRTGMVTLIMMASVLCNTAVARVMWRHRGRLPLTYSLVLNLVITELLLTLSYPVLFYAQWYSSWPLGGVMCRLLSTVPVCCTAVLTYSLAELALYRCLTLVKPNLVRALSSRAARTTVILSWLWGVILAIPAAMASVVSPESICEPALCVLGMDSTARQGYTFALLFLSYIAPSAIVITAYATAACHTTPQELCDEPTSPQARGEEEELNRADQAVPLPSPKRNVNRTIGHLPPAPLDVVVTKRRKRNIIWCPVSEWELELMQVVLTLVFVYILCCLAYVVVMVVEAQEVPWYQAWPYRRVATMYAWLLQCLPSALHPIVVYWTMCKTSNQRTKDILMCTFTY
>Cnidaria_Hexacorallia_N_vectensis_NVE17580
MATNSTAQNLTTLKVTDFATIETSFTAIALLVIMLLTIIGNLMVCYVVLSNKRLWTEMNMFLVNLAFGDLAVGLICMVFPLITAIKREWIFGRGILCQLNACCNSVLFCSTIFTHTVISIDRYIVIVHPMKKIMTRKKAALMIVGVWVFSVFIVLGPVFGWGRMEYNASTLQCGFGFPRDKMASMYIVIVAIIAFIIPLLIMTYTYIRIYISVLEHTRRMSETATAMQQQAVFSAQKRIVFTFFIALLAFFACWAPFFSFIAFAVVVKNPHDIPHGLGLASYVCGFINSACNPFIIGLRSKQFKSGFSRILCCCRGRDPKSSDSARRLKADKTISSRTMTDYDPDKDSVFESDPQKKRPLLPRRTEERVGTDARARNGSSLGTESVTHSDKPLLRDPLDEMDELTLPKKHKVHMVRPRKRSSESSECASQRSAKAVSYKQFLHVKGDSSWRESGV
>Cnidaria_Hexacorallia_N_vectensis_NVE17584
MNQSVSPGGAYEAPLYDRVALVFVCSISSLVGAFTNALIVIAVLSSLHLWESRYFLLLSLSVSDFLSCALWQPTLIHSTVTGQYGSLSSFLAYFTALSSLNSLVFVTVERFIAVFFPYVYINNIPKSCEVVICAVLAYIISLGLTVLRVIHVIGVVTIYCYLMVISILLLCIYIAIFITARKQDLKVRPPPLPRQCSTREQRRSWNKQQKLHESKTTKTVAIILGVYYTCWLPFLMFPAIPVEYIPRTFHWINCAASLQSLANPFIYFLFVRRLRKKVVKILTQKFRNF
>Cnidaria_Hexacorallia_N_vectensis_NVE17594
MLNLTYNKSTPIEWVSTEITASERIAKIVVCFLIILTALVGNVLIIVVVCRNANMRKTINYFIVNMAVSDLAVSLFVLPRVISENITSYEFLPEWRVSGAAGEVLCKLVYFISDLSPAVSILSLVCITLDRFCAVVFPMKRTLITSRVRLVLIVFTWLFSAAFFSPSFYTMRLVGISGLDSVYCRMRWSKDRAQHVVIHRAYITATCILFVITPMVLITVMYTVIMVVVRMALLTRQSKQGSAAQRRRQDNNNRLLRLAVLTVISFTVCWGPYNIYLFLQSFAWKWKQSSNVHGARVLFEVVVFLTYTNSMINPCLYFVFIENYRHGLRRVLRSAHDARRNIPSATRLDGRLRTQHTELYCVLSKQLNETTASNVPEIAHSN
>Cnidaria_Hexacorallia_N_vectensis_NVE17624
MNNTTAAMRNESSDSGTRCHWDLLEATDAARNGKIAAFSLVLIVSLIGNILVILVVYKNKNMRKTINYFIVNMAASDIIIPVLVMPMQIARTANSETQGAWLVEGTAGLALCKIVYFLADISGPVSILSLVCMAVDRFVGVVFPLRAGLISSRARVIMIAMTWVISFGFYAPYLYIMTIVKGRNGLSYCGIRWSDDFLVHTRHHQTYFATISLVFFIIPLVLLVFFYGVVLITLGKRKFPRLHQSNEQKRRNRRVSRSATVIALTIVLVFQFCWGPYNTITFLWAYKWDWVKPKFCGFKSLFFACQFLTWANAAINPCIYFILVENYRKGLRTVIPRTLSVNSSLRAPRSGTKQETAEQVIGTGDCLELVDQ
>Cnidaria_Hexacorallia_N_vectensis_NVE17837
MSVDNSTMSPQMLSSSKGVTWCALYSTVAFLVVLFNLVTMVTFIFDTRLRRRRSMYCLMNLAVADMLVGALPMPLAVYTFGLMSLLWGKLENLTPTWIMFLTGAHMFTGFLSLLSLALVSLERAFAVVYPLRMRAVKSRMGVFLKKEIHSS
>Cnidaria_Hexacorallia_N_vectensis_NVE17890
MNKNVIQAFDISLICLCIIIVLLNGAVIAIVYHNKNIRSFTNGFVVSLALSDILTGGLFFPITIGDGSFVGLPYINCICLLLGVGNVCCVTYDRYMSISSPLTYATDIRKRFKLLVAVCWSVPILFALIPVIWSADGTTLAHKVYIYVLEICGVVIPFIFIFSVYCYIFRQVRKCNQKISREMTDKDSKRSRHKKLFAELKVARVFVIVSILFLLSWVPILNTLRTLGVKQADVSHCGLRGDVTS
>Cnidaria_Hexacorallia_N_vectensis_NVE17891
MFSGIANLCAVTFDRHTAVTQPLRYLNLMSRYFRRIVVCVWIGSIVLSVLPVLWVGEGSSDGHAAYVITTLVVCILTPFLFILFSHCCIFYHARRITHRDRRLNRCLRSKRGRVTNTEYKVARIFALVAAMFLISWLPVIYYTTAAVFKRIDLVPQILLDLSPITLALGTVVNPLIYSLMKPDFRLVVKKMIHCKPAQENVNPSSTFESPRTMVTEERWEGREERAEGRDKMETEL
>Cnidaria_Hexacorallia_N_vectensis_NVE17923
MSNSTLLSAPEWESYFSVVRFSIVFLSFLAVGTVLVNGIALLAIYKDPLRCFRTPLTIFITGILISNMATGLFVEPYFAVVYSMLHFTNELADESYMTVVRSAQVISSVTINASFLTLLALAIAQLISLYKPQIYEKWITRTASVATVAAIWIYVVVFSLLPEIFTMNIGLFFLVDLALHNTLLTVALISIYIGTFIVFHKAVQRSEIANENQNNRPKAEKEFIKGTFILTMLLILTVWPFSIALYIWLLRPYSSVSKILQEQIALYLCDNILFLKFLWDPVVFIWRVPKYRQSVVLSFAGILEKFGCVQQAGQAVSYRRQHDDITNAGNNEPTVVIEEGTVGRQSEEVGENTRVGAKNEAAVGEISETQENRLASDEHPAQTRNPISPIGKDSEVTTNATTFEEDLEERSNKVVVTVVGEKSIDKLTMSDTMKT
>Cnidaria_Hexacorallia_N_vectensis_NVE18021
MVSNSEITSWCVVYGIEAFFIVLGNGLAAVVFLTCKSLHRRTYSLLASLAVADFLVGALAAPMFIAVLAQYYGWMSFDKHLGGAQRTIEILTSYASIVTLTMIALERLVAVIAPLRHATESKSSYVSAISLSWVIAILMASLSLLRDYHMAAGKAVFVILMVVMIICMVITCVSYSAIAVLLHKYNQSTFSSSHPERSKRERNLVTTLFIASVVFIVTWLPFQVLNWIFFFEPNSALSGHYIYVSKFLHFLNSLVNPVVYIFRMPEFRQGIREICRCYDETKRNEENAPPIGMDGSHYNPTVTEQGFI
>Cnidaria_Hexacorallia_N_vectensis_NVE18031
MNITNYTFANVSAGVPRIPPLDMTSTERIAKIVVCFVIIFTALVGNALIIVVVCRNANMRKTINYFIVNMAVSDLAIPLFVLPRVISENITSYEFLPEWRVSGAAGEALCKLVYFTSDLSPAVSILSLICITLDRFCAVVFPMKRTLITSRVRVLLIVFTWLFSAAFLSPSFYTMQLVRSPRLHTLHCLMRWSQDRVRHVAIHRAYITATCVVFVIVPMVLLTGMYVAIMVVVRMAFLTRQVKQGSAAQRRQQANNNRLLRLAVLTVISFTVCWGPYNIYLFLQSFVWNWKPQTNGHGARVLSDVVVFLTYSNSMINPCLYFVFIENYRRGLKRVFTVTRDAESRSTVQTRLIEGSTRASTRKRVSKLTADISLDALDNPPATTSSSEPLTMPAKEHLRSSKTL
>Cnidaria_Hexacorallia_N_vectensis_NVE18076
MASSLDIALTVFFAIFVILDIAFNVILFLAIYKKRSLHTPMNLLILHLSVTDILTGVFIIPRHVLNHAITYPNTTSSDYICKLVTGGNFIWTSATAASGFLTIIALERFFAVVHPHKAGLRVTKSRLVWLAWACWISSFAFNLPSLLVLRFDHDLHFCMENWPEWASPKAYVAFAFFAGNSSVIAMYVLYSIILYSLWKKHKAVNEVSRAARINARKRVTRMLILMTVVHMICRTPNYTFYTLSYFDPDAQYGSTVYSFTVFLILINSASHPFFFCWYMSNLRREVLKVIPALRSLRCPSRLRVFSLASTDAATDTMTRESANESRAENKCKQMVDCAFSSGMYSDTDENRSFSENTPHMIKYLKYGAKSNELCEIEVNGSHENMLSPDSNESRNPTMSEGNKGPHKDPTITGDNEGCEDKLLHDRNEPSDPTISGCDEESHVRGTTRTGEEGYEHKIPHNQSKVDYHAQHANESLDADQHSNKSLFQQEGDTTDNKASVWKRECEKDDLDDEYREYVV
>Cnidaria_Hexacorallia_N_vectensis_NVE18141
MEATHAPLHHLRYVWTSVPYGLRWVFGSIMVFVAVCSVCGNTLVLYLDRPKPIITTRLQGRLTTKYFVRSLAMSDLMSALVTIPLLLAELTTDFLSSDLVCRVQRYFQAVPIAVTITNMVVLGVERYLIIYYPHKAPSRMACKRMVVVAWFVGATLAVVHPGCTSVLKTYPIGTDQYTRLCTVAEDPLSRALNLAITIVGIFIPALTLVVTSIRVLMYLHRKRRQTCPGQPSSSITSTLRHYKLSYMAASVILVFFCPYLFTFVYTSLIVGNFIDTTIADEYTNRTVGLVIILVNCMVNPLIYLVLLPEMRQKAKEAFQDLFSHIHHMITREENSNKVGFGANPPAPAVIKLEPREP
>Cnidaria_Hexacorallia_N_vectensis_NVE18187
MYTIVFLGSLIGNSVVVRVIQELNKMIKRPITYYLITNLALAELLGTSCMLFFRAYVELRSWPFGDVMCRILNAMLVMSYAVVPATLAAIAILRYRLIVSRPIPPSSEKRTFLLMAALWGVGMGICLPSFLTATVVQSPLDEETYWCIELFPGDTLEDFPSQKLKRFFLVRFMLNFACPGIIMVAAYGALACKLRLRVSTRMRCDKCKTNLRPLTTTSVIYLSKSKNTETHRLHQSL
>Cnidaria_Hexacorallia_N_vectensis_NVE18326
MAAVGNAIVLLAIYRTECLNTVSILFIASLAAVDLTVGAFQNPILMARSIKFGYMEYRYDLPEKFDMVEDFLWIYSFLCTSFCLGAISYDRYTAVTKVFRYHVIITRRRGYCVIGSIWFFAISFSSIRFKISEDRLPMLWLATALIACTFPLWVTSYSYLYIFKSAHAQTQFIVNSSPIEERRKIEAAHQRKTAWTIGIIISVFVLLYLPSLVVACIDMFVTEECVIVRARVVAWPWVTFICYISSAVNPWIYSFRFPWFRQALKQTFTFS
>Cnidaria_Hexacorallia_N_vectensis_NVE18327
MTTLTGDWLFGTTWCKVSSICGILLCGSSILHLSVISIERLVAIKWPLHYERIVTINRVVAILTYIWVQSFVLALIPVLPVHIADQTFSPHLGECEINWGKNPILMILLVVFYFFLPVTIMVAAYACIFQEVRKSTRRIKTLSTSAASSPFRKDLKAVKTLGVVIGVFFIMWLPYFVTTTIRAFRGQDSVPYWWQRLGLVLAYGNSCCNFVIYALMNQNFRVAFLQVLCNVRERRLAVDRDICLEATAVRMRVREQRRGISSRNGSARDRNLSPVSRTHDAGSPSVRDRNSPQASHMHVTQNLWSLRPGVSSARTSQTEESF
>Cnidaria_Hexacorallia_N_vectensis_NVE18430
MAWLHGNTSAVVCPYREYRAMQYRGEDYERTAIAVTSLKVILGPPIITINGALLISLIRVPNLRTPPNLLLCNVLLADLLVGLVVIPMGIPWVLNYGITRSCSYHGAAAAVGLSLAGVSFLSIQAICIERYLALFLHLQYALYVTLRSTKIVVAAIWLYVICITAVCNSPLAYHFANISLYYISAHLLVGIVVIYWTYSRIFRLVLRHRKQIDTISGARAGSVGRKESAKHSKRNNMEIPNANIEHVQNIARESNGYSHAKATPERGGSPARRASCGIDNNSMRVKVLRAEDSRASSGIDNINPMRVEVLQAEDSRASCGIDMINPMQVPSSGIDNINPMRVETLRAEDSRASCGIENISPMRLEVLRDTRDSPDVHSRVTSSIEVEASRLEDADNRNAQGKTKLSRTRRGYFSHARVLRQSKFAVTMAYVTGVTLLCYAPVAVTFCAIKLTDYDKSAIQVSLVSFTVGISSSLWNPLIYCRRNTEIRSAVCRLLCMRRDDIMVQVIH
>Cnidaria_Hexacorallia_N_vectensis_NVE18482
MKCVLADLPQDWKLPSYVQSLILSNNGLTSVPSQFFQEQGIINLQSLSLGGNNITSLHQDVFNGLINLRRLDISFMNLQEWTGSINNTLPSLEFIDNTGNPWIPTANILLAKSLKKVKGVSWSSVCYNCTLVKLANMPRPGNGSGGVTPTPIGTVNVFPTESVSSFNVTIGGVTPPGMYPSGIGSPSIGSGPPGMEEGPPGTGGGPPGSVGAPPGMGDGPPGTGELIGIGVAFEFHKLGYFPFCSDIFACSPEYLMPPKASTPIISLPSRLFYVAYILGALAIAFNACIIFIYVYSYNMRKVNSMLLISNMAVCDILVGVYCIIIGKINIFNVLLHTARNPSTPFMFTRLCPVASVIFTLGQVVSVFTGLLLTIDKYLSIVYCMDPSRKLSRRLSLVVLALCWVATLLYGISPKFESKPDLVWSPVLLCTLPVTEEKGIVICFGLLILLYLANIPFYGKIFMFVRSSSARMGVRRDAILAKKIALLIFTNFVFFVIPMTILIVFIFLHGIHYEVHFGDVKDPVATQRKYIISYWLPVTFLGINSCLNPFLCAFRQRQFRREVRRCARSCLLNHMCKAFSTIRSDSSLRTAPATRVEMYKLSKIDSQAN
>Cnidaria_Hexacorallia_N_vectensis_NVE18708
MVLIVDRYIYIVFPFRYGRLINTRRELLMIAFSWILPMFLSLLPLAIGSKDAEEGYFIFLHFTFEAAPFVFLLFVIVHVTYIVRSHRQEIKKQMVVLARLSVERYSHARINTEFVEDEQSLRSSVETSQPTEMLDKDLKSIQQLSHSIANKRNDTHILKKKAMKEVEDDDNDDSRGVDGDDYTDDGSGNDDDNGDENYDDDGGSDDDHDDDNGNYDDDNGVGVGNYDDDNGVGVGNYDDDNGVGVGNYDDDNGVGVGNYDDDNGVGVGNYDGDGGNNNGNGGGKDEDDNDGGGGADSNGDNNHDDDGNGVSDGDGGSGDNDNHRKSDSSAIKSSQTEIVEKMADHLHLEGVNLSKKPSSYMERKKTSLRKPFLFTRGIEDQSNVQMQIRVCNNSNLNKINSTECDPNAAIKTLSNEDVFVDVDLRENNTTQANDNSEKKRGVIAFQKLKLPHPSEHAHKCARELPVGERIEGSRGRSRSNTILLLSLLVVFVLCYALALVNVGCSFTSMCKRLRRAGMKLKAATLMMELLNVLINPVLVTMLTKDLRKTAVRVWKNIFPCKK
>Cnidaria_Hexacorallia_N_vectensis_NVE18731
MSNQSDSRYVWAPIPLQIRWTCATFLLLMAVGSCCGNGLVLYLVKTPVAVNRRALQRTLTAYFIRNLALSSLATSLVSTPLLVAELLRDFLNSDWACRFYSFFVTSPISTTITNLIVIGVERYLTIYRPNKVPYRKTCKRLVKVAWLAGVIVAMTYPGSSATLQKFQVDEYHHTFICRSDNENLKTKVLGIAISVIQYIIPAVSLTVMSVRVLKFLHRRRQQAHPLQANSTFSASMGFTLWQLKNSYMFASLILAFVIPYGVPVLYTLARAIISARDSYEEIYLRRIIFLSMCCANTVINPIIYLYCIREMRRRTKEILSRCCGCFYNIANDHITGIELDILPRRQNLEPRSPCVLRFSYPGRPLPWSHPSTWPDASLKTRGKPTNDNTVAILVICNTEKLLSEEGRASYQSGGKRASYQSEEERASYQSEEERASCASGEKRASYQSEEERASYQSEEERASYQSEEERASYQSGGKRASYQSEEERASYQSEEERASYQSEEERASYQSEEERASYQSEEERASYESEEERASCASGEKRASYQSEEERASYQSGGKRASYQSGGKRASYQSEEKRASYQSEEERASYQSEEKRASYQSEEKRASYQSEEERASYQSGGKRASYQSEEKRASYQSEEKRASYQSGEARATCESEEKRASYGNPDVHARAEASASGSSLDYCNAADGKDLSLDALTSAAQQRHKPRPHVFRPNQSDQRPFITNQSDQQPFMSNQSDSRYVWAPIPLQIRWTCATFLLLMAVGSCCGNGLVLYLVKTPVAVNRRALQRTLTAFFIRNLALSSLATSLVSTPLLVAELLRDFLNSDWACRFYSFFVTSPISTTITNLIVIGVERYLTIYRPNKVPYRKTCKRLVKVAWLAGVIVAMTYPGSSATLQKFQVDEYHHTFICRSDNENLKTKVLGIAISVIQYIIPAVSLTVMSVRVLKFLHRRRQQAHPLQANSTFSASMGFTLWQLKNSYMFASLILAFVIPYGAPVLYTLARAIISARDSYEEIYLRRIIFLSMCCANTVINPIIYLYCIREMRRRTKEILSRCCGCFYNIANDHITGIELDILPRRQNLEPRSPCVLRFSYPGKIF
>Cnidaria_Hexacorallia_N_vectensis_NVE18740
MSRSTCPTDYQEILHASEHEGFPDKDYMDSSRKVFASLQGMLLLLGNNKEEFQSIRNGTVTGGNVTFNQTTYRNTSCILPMRICEIPSNARGQATCTFYFIVSFLLPLILIIFAYSKIVRQLWMRSKAQDAQSFSARAKLRAVRMLVLVVLAYLLTDGPWTVAFLVYVYKPSDVLPVKKHYIVISIVATLFYASSVLSPLVSAIHSATVQQEIVRILCCRHANESSDAKSGSLASKASTAKPYSSISYAREKLKDWKKIDEAPSEA
>Cnidaria_Hexacorallia_N_vectensis_NVE18902_GPR243
MNGTVSNNTAGNVTATCAIAPGDTRAGRIGQITACSLLMCIALVGNATIVLLVCKKKEMRRNVNIFIANMAVADSLVIISGLSVWLKDIIQGTREWLLTGILGDITCKIEVFLPNMAHLVSLLTLLLISIERYRVVTNPTGVVPMTKQVRCILLVAAWMVPCGLSAFYLVFPYTKVVNNQTICGIENFNPVVQRYALFIVVLSVALLITLLVVNLFILRRLRQARVASTLPATQRRNRERRVKNAVAMVLCSVLFYVLLWSPQRLVYMLIMGGYADVFEDPCMAKTIQPISFALNFFVYMNPACSPLIYFTFLKDFRNGLRLMCFPAVEGNVQIENTQEIEMDDRN
>Cnidaria_Hexacorallia_N_vectensis_NVE18977
MAFLYTRVVYNLWFKRSESGNPAQQAVIRYRKRATKMVITVSVIYAFCWLPILTTYMLSYAHPQFKYGDVTHIATIGLSTLNSSVNPLVYTFQNVRFRKLLKDLVCCKQSRNRVDTSGTTNTSHTARKRSTVRANEISQGICEDAFLSDVPQENYEGPLASDVPQVKYEGPLASDVPQEKDEGPLASDVLQVKYEGPLASDVPQVKYEGPLASDVPQVKYGGPLASDVPQEKNEGPLAIDVLQMKYEGPLASDVPQVKHERPLVSDVPQVKYEGPLASDVPQEKNEGPLASDVLQVKYEGPLASDVPQVKHERPLVSDVPQVKYEGPLASEVQ
>Cnidaria_Hexacorallia_N_vectensis_NVE18988
MTNNFSCYHYSTWAQKDPITQTEFAIISGLNGITILPAIVLNALVLISMWRTPALHTPSMVLMANLALSDFAVGAIAQPILIAYAALEFEVDNWPRTFCYVALMFGNTGTVFGGVSMLSITAIALDRFLALHYHLRYPAIVTAKKAIAVCLALWAFSSFLLATWYIFGNGIYVFIVNVCIVILFGISIVSYSKIYKVIKRHQTQVHVVESSVTACGDTGSKAHNTANTKRYKKSVMNSLVVYFVFVACSTPFACALAYWEVTQSDYLSPILVRLSSSVVYFNSCINPIIYCWKMRELREAVWQSASGLVGVKSRANKRPPSTAWITAIR
>Cnidaria_Hexacorallia_N_vectensis_NVE19070
MTPLMDPNTTGNMTHTVCSEALDPAFTTAGLVFMCLLIVASLLGNTLVCTLVARSQRLQTNSNFFVCSLAISDILVSVTVIPFDIVYWIYFPRWPLGGYLCNLWNALFFVFLSASVLNLLAVSADRFIAVVFALRYESFVFPRVVKYSLVAIWGYSVGIGILIFFILVPPRDEVYSFEMNPLLHGYLLVGNVLAPFILMTTFYFKIYLIARGHAKRVGMKGKSVCDLIGRELRVAKALGIVIATFVLCWLPFEVINVMILLDEGVETCAVEVADTRIQASIL
>Cnidaria_Hexacorallia_N_vectensis_NVE19131
MMALTSTQTLALTSVNRYFRVVKPNVVPHVLHHAIHHHPYKLFLVISILAPVPYLASGSLMVFHPGKFYCYLHINAGWYLAFVGTFFVGIPNSIIMFCYYKIFITVRAHENRVQNTRNNPKSVSVEEIKIIHTLFVVVMFFMFCWTPIFVIDLVDTFRGYWSLNREAYTVYTFLATISSAVNPIIYGFMNPSFRQGYLKILCCRKACVVPFEGNARGVAGGLHQKHLSLQR
>Cnidaria_Hexacorallia_N_vectensis_NVE19133
MNNSTSSEIAGADGLFAWAFIFGVVSIAVVSGNAIIITAFGLNTKLLHMRTNYFLVSLAVADLLVGAFSIPMYVYDIFTYLESRRSRLHTIYNAIDIFTSFASIFALVLIALERAYSVNFPHKHRLLNQRIYFLLIMSAWVAATWLGILRLVAGYQSSRLLINIFSYVMMACIFVSLALISSSYVSIWHRVRNPVQSLHRTRSAQEKRLAKTLTIVTCVFFLSWLPFYLINITIFFCPDCYHLQIVYCSKLLHFSNSIANVLIYTLRINEFKHTVMKIFCQHRPHLSIPPRHAHRYGMECDTHAPFHEIKNDIHLLNVGEIDTHPSEHDLGDVSPVVHSGRRSIVFHL
>Cnidaria_Hexacorallia_N_vectensis_NVE19176
MDYSYNSLDNSSHVVFLVRRSNVTLRPGTDSQYWLLSIFVPEAVAIVAGNILVLMAFLGSPILRKRKNFLLVNLAVADGLVGMVSMVIFLTINFAGSRSFSSFMLVYNLFTGQDVLFGSASIFALTSVALERMYATMYPLKHRVLSRRAYFACIAAVWSQALLLSLFAVFTSMELFMAFMLPSILLSLFTVSVCYSLIWYRIVQAGSIKGQNRQTDVTQVVSRERDRRLTVTLVIITVLSLITWLPFQLLNILLGAGCQCPVSHVVLWVTKFLQYGNSLVNPVVYALRMAGFRKVLRKQFAWAAAKNDMQVQSPTRREDRTSTTAVPRGSRKESVTQEHAL
>Cnidaria_Hexacorallia_N_vectensis_NVE19233
MFCTPIYAPFTSFCTPIYVSFTSFCTPIYVSFTSFCTPIYAPFTSFCTPIYVSFTSFCTPIYVSFTLFCTPIYAPFTSFCTPIYVSFTLFCTPIYVSFTSFCTPIYVSFTSFCTPIYAPFTSFCTPIYVSFTLFCTPMYAPFTSFCTPIYVSFTSFCTPIYVSFTLFCTPIYAPLTLFCTPIYVSFAVVLHPYLSVSFDIVLHLFDTCRLHAMVQIEEDAFAGLHYLVQLNLRGNKLKSIPTSAINDLMRLQQLELDGNPIRVIKDHAFKGLFRLTEIALGWEKLEEVYHNAFTELPLLRRLPLGNVKLKHFPNLTGTHSLQILTLESNYIEYLPRNFCGMFPKLYDFNANMNKIKRIPDMSGCKSMELLKLVHNQISSIGSSLQGMARLKDLTLEGNRITEVNDNTFKGVKSLETLDLAKNQIKHISKNAFSHFERLQTLDLSENLFVRLPSAGMQQIRRLYLRGNRHLKELSVQDLPRVHTVVAAYPYHCCGFRKKVNNRKITGNGEAVVSEGAWYWTKEHEYLRLDRPGNSSLTLDDDDLSEFGSGKVDAALGLDTEFSGNGSEPAVYNSTIVGSADSILGELDDWQREVNCTPLPDPFFPCEDLMGSWLLRMGVWIVFMLALLGNVTVIIVILVSKTKMDVSRFLIVNLAVADMCMGLYLGLLAIVDASTIGDFLHHGVEWQLSTGCKTAGFLALLSSEASVFTLTVITIERFIAIRHALHIHKKMSLRKTTIVMVIGWGLALIIATLPLAKVSDYTKVSVCLPFEIGEIESLTFVTFTMVLNCAAFLVIFGCYVGIYLQVRGSNAWNTNDTQVALRMSLLVVTDLMCWAPIAFLALTATFGTTFVSLNEAKVFTVFCFPLNSCANPFLYAIFTSQFKKDCLTICRRVKNSPVPPKIHITLSKKRFSVSGAALERGSNASAQVPSRDTNSDGRLLMLRLSNVIVNRRFSLPPEVRLGTGNKLKTIPQESSRSLTNSPSSCSNANSTEQTTLNPEKRRMIIEMETAL
>Cnidaria_Hexacorallia_N_vectensis_NVE19409
MDLNSSASTAPYHTTTLLATNTAGFTLSASPYNNFSSITYFDITATPYLNHTGSAYLSVTATPFLVVTGAPNVNLTTASQSLDSIGTVIPTFTSVFGNHSAGNSSNGTFKPIPPFLPPQEGVTTGDIVAAVFYAILIALIVIGNSLVIGSFKINRRLRTTTNYFIMSLAIADMSIGTISIPLWVYFSMLPSLRLSKMIEYKFWLTFDIIVGVSSILNLTLISMERCYALLRPIQHRNIRKRVVVALILLAWCLAILAGCLQFIMKGRVMQKRYPVILATAFFLVPVIIIFGTYAVIFRIATKHARGRGVRSFRKDLRIATTVAVVIGLFTFAWAPFFALNFFYSICGDLDPTFKLCGSVPDVFRAIIKWMQYGNSACNPIVYGFRNRDFRLAFKRIIYSICGKDIPLNQQYLHSRSTYANTARFVRTQSSFDESQSVLYPDQIVPPGMYDMRDSYKKAITKGSKAADPKATAKGIAHGLLSINMDALSMNGSAPSAPASTERTRGLTNGALDVSKADDNEIDIYPLDDRNNGVVNESFDIGNGNENDSQFHEIEIYPLGSADTSGTGNESFECDVRRSSRVRFGEDGDGDGNTNDDKGTTPNSNEPATRQDERERSHSDVTHSSQSSPKDGVKERGSSFI
>Cnidaria_Hexacorallia_N_vectensis_NVE19417
MTSAYVVIFLIGFLGNAIGIYVVCRQTGFRMVTNLLIANMAIADLLVCVFSMPASVVHLYIRNKWLPGTFGIFLCKMVSFSMFVSLAASVFTIVFISVERFIAVFFPLRCELLKRPKLLTVMIWAISALVMLPSLFLFTVWTDERHGEHYCVVSWPWGDDGETLRVLGRFFTLTFVFMYCCPVLFLAILYTMIARKLWVRAIPGNDTQSNRGATQRCRKKVIKLLMVVVALFAVCWFPTHVMHYFLVYDSNRFYHLSDETKFLSFFVSHANSSINPILYILLNEGFRKDFNKAIWTCLSRSRDGCCSVPRVLSHLKSKPNTRTSSSYMGPSQNRRLSLMQLLQAMRGTIGSALTPNTRLTPVDEEQKRKSSFLHQKRNNETRF
>Cnidaria_Hexacorallia_N_vectensis_NVE19547
MNGTEQRNLTGPPSKVLTTREEVYIALHTIAAFFSLTGNCLVGVVFIRNNGGRVRNTNNALLINLSAAVILYTCNNYTMTIHSIVRGQMRWELKGLIGEITCRLELVLMYALFLSCHLSVLTIAIERFLIVCFPLSWIVTSTLIKAMIASTWLGSLLLYSPFLYLGNVRHVYGMTRCFVRFVPDITTPFFKVELAVLLAVIVALLLIYLVILCRLYTRNVPGQPLHAQRRMSNRVNRKVTQRVALILVLFYSCWLPFNLLNAFHFADKLEIVMHPAYSFSVEFLPFLYGALCPWIFPLLHEDFRQGMMVLLCCNRRRRRTSVCQMQMSRSHVSNSVAVPNGQVTTLSIIQ
>Cnidaria_Hexacorallia_N_vectensis_NVE19635
MATNATLVGTTVFPNITLLSNISSPIQTSSAICPLEKVVSLQVTKALAYVIVMILSLLGNVLVIAVVAKNRRMRTPVNFFLINMAVGDVLITVFFMPRMVTRILVGLEWSLDGLAGLVTCKVCASMQEFCSSLSILVFISIAIDRFLAVRFPLKRIINKQVSLIAIGVIWVSAFAMRFPVFYGLTLKRYGSKVYCVFNLETRRSIDTYYKFSFAFFYAIPLAVVIVLYSAIMVTLWMHKRPGAFSSSQQRYQIQRTRKVLVEDLFGEISSEREVEKITGKLHEAKASKSQDSFEILAKFVGASSVTLLITPLKQNLYGIXWKLRIXLQLSNSESALASYDVKNGWDWTRVPGATTINFKLEDIKSDDDRYYNPKAFAGGVSLRGTKRKSWNGGFGMDFEIPKYEIDNDRAALKNVYFKFKKSYFFVNNLIIAVGSDITLMGINGLNLPDSFYPQTTLFQDKLVRSANKIEINGVRHDLRVVDEGHPKTKRGDKKAKGKRSDNMLDAGMEDTGHDLGEVGDKSDRRKKKEGNNLLQDTRNNLYKIFKKGGNDLHWSISDQKSKADDGCKNTKGRYATAWLQHKRDRGKYLYGILVAYRDGLPANKGDFKKMSCLMQNSHAHVVKVTNFGVITHGYAVFEGGKKIEGPVTKASSKCMIMVEERGEGLDSVEDTGQENEGWEKDDDSVNKEGSHKSGRDSQGRGDVKGTRRTSDQTLFIAVSIPAFNLIDDGEMESKPACQKPKDPKALHPKNLSGVTERLLYCAKSDNSKVTLDLSKPVSSEVEEVWVREENAEAKDKYVSVSNNGCRITFSYLKNGFTTEVKLQYRDAASESNC
>Cnidaria_Hexacorallia_N_vectensis_NVE19806
MRTTTNILILNMAVGDVTVTLIGCPITVAWFWDGMLWFGGLVGEITCRICISVFYLSCYVSLFSLLFISVDRFLAVKRPLQHKAMKGWLKYAVSATWLVALLSVESAMSICLVEGGDGKVVCGIQYARRMGIFMMAVFLVILVAMVFIYTWIGYKLWTRHTPGEQQGTVNQRNARTASRATRMIIATLLAFVVCWSPSMALEIQKVVTTPSTPAFAYAILYCNGLINVCIYVLMNEKFRNEVKTLLKCCFCCNAVAVSSNLRHISAEHGLPSDKSGGGIEVLCISSLQNRQRQNVVASNNLSMSSGAAE
>Cnidaria_Hexacorallia_N_vectensis_NVE19822_GPR229
MVLELACITVILGNLLVILAFCSYRQRTAPDILILSLSLADFLDSGIALQMVVFIKYLLRFPWTQRSCDSFIVLLYTFRTASASTVTFMAAERALLLVYPIRHRTMVTIPRTSKLILAIWVFSLVCGGLSFIGVGHSSFHKHEKACPYQLYDIGIEYAILFEVLGGLMLLVTLLSFIAIKVSGRKFLRRQSMMKMPLRKVSKQALCEEYSSRSRGRGGSRAHETAGMTSVRRLTLMMAIVVVVFFVSWMPFLLNNLASLITKRPPRTTISLAASMASFLHAVVNPLLYGKMSKRYRRGYIYVMKQIVAFFCGRKSSHLNNLASLITKRPPRTTISLAASMASFLHAVVNPLLYGKMSKRYRRGYIYVMKQIVAFFCGRKSSHVPSVYFSNTAHVTSQTAADNTGYIVGTDSNGNTGGNSTFHACF
>Cnidaria_Hexacorallia_N_vectensis_NVE19835
MDDGSVALVVLFAIIGALGIVFNSVVIEVIRRNSMLHTPMNYLLMNLAISDIIIAVFILPRHVFLGLFTHPTGLVGDFLCKFVTGGGIIWIGATAEGYTLITIACERFFAIVRPHDARARITTRKLRWIVPLCWAVNTAVNLPSLSSLAYNQELDFCQESWPN
>Cnidaria_Hexacorallia_N_vectensis_NVE19838
MERNNLSSTGIHNSSMASQLPDTAVKVVVTAAYAIIFPVAIMGNFLAIYIVFRKKSMRSVTNLLLVNMFVGNLLVAFIIMPYSVSYLYVQHHWVGGAAGSLACKLLHFAYALPIAASIFSLLLSSVDRYIAVLQPFKEIKLIRNTKASTTLIWLLSILFMSPYLYKFRAIKMADGNFYCMVDWSPADTVVASQIYFIVIFVFLYTLPLLMIGTLYFRIGLKLWYRKIPGNITKNSTRAAEHAKWKVIKMLIIVVTVFAISWVPAHSMHVLIYFDTQRYLGLPMWFKLMCFWVCHANSAVSPCIFVSLSEKFRHSFLSILRCVDGKRYDSSRDSMNSRVSSERRIGKLTLSRRRSVEYTYV
>Cnidaria_Hexacorallia_N_vectensis_NVE20427
MVVLGLERYLIIYYPHKAPSRMACKRMVVVAWFVGATLSVVHPGCTSILKTYPIDTGQYTRLCILGVDTLSKTLNLVIAILVFFIPALTLVVMSIRILMYLHRKRRQICPGQSSSPITSTLRHYKLSYMAASVILAFFCPYLFSFMYTSLIAGNFIDTTIADEYTTRIVGMVISLVTCMVNPIGDEAEG
>Cnidaria_Hexacorallia_N_vectensis_NVE20745
MNSSSLEVSTRPYALLYTEAIFLSFICLISLTGNLSLFIIVLRNRNLRTRSNWFTLNLAFADVLVSSVNMPVTIATILAEKWLLGTTACSISAFLTILSFIASVMSLALIAVNRFFFIVRWRSYSSLFKRSRVVIYISIDWGISLLLSSPPLLGWARFDYIPGKSYCFVFWPSDVLFMYFMIFVCFCGPLVTMAVCYTKILLFTREHKRKVMAEVTGACGRKRVRGWVRRSVSPEETKITNTLLIVLAVFLLSWSPFAITMFLDVYYDKPLPRAIDMGSLLLGYLNSLCNPIIYAVRNRKFRTAYIKLYSACLPFLKRRVHVVEIGDTTILERPAVLQIEPKTNNYQSSSVSEDDAHLKLTGII
>Cnidaria_Hexacorallia_N_vectensis_NVE20795
MEFSNSTRQNATSPVQQGQLVSWGAAFGVVGLLVFATNLLTLVIYGLNSRLRRRSVYCLMNLAAADLLVGLLAMPLYSAFLLLDNDFFVRNGFTLLYVSDIMYNVTSNMSMCSLVLVALERMSATVWPWRYRNTRTSKFMVAIAATWFVGLSIHGVLYYIMKYVIRRKVPMLAVLATILLLSITTICVSYVTIYLKLKWQRLQQQDPQDPRDPRQSSETQDQPTESGLGNETTRPPGSLQRTMIKDRELALTLFIVTVSSLVSWLPYALMQVFALTISYRAIYAITLLQCTNSLMNPAIYALRMREFRSALIQFACKCSRYYPHVAPAEPNRTVQLSVAEI
>Cnidaria_Hexacorallia_N_vectensis_NVE20801
MNVTSFNVTQRAVTEAGCFLADPVSLKMARIAPYCLIIPLSLIGNSLVVAVVASERRMHKTVNFLIVNMSVSDLLVTVVYMPRVISLSYAGYEWLLDGLAGLVFCKMSVCFNQTSIAVTIFTVIAISLDRFLAVVFPLGRHFTETTSRVIITATWVAALLTAFPQFYGIKPVLQGGKLYCFLDLDQTFEPGAERAFYLFTLVGLFAIPLVTIVFLYSGIMITLIQRRNVLLSSDAQTQQRERTRKRVLKMVTIVVAAFILCFLLYFIHFILYSYGVIFPCWLMYLRLMMLHLNSALNPAIYFFFNENFRRGLHNLVVRCNRRVPFGCAASPVTPFGATLTLQQEGSSSELNARKDLIRSAYASPNLHNNISTLNFAEAAMPNQTYTGISDPPR
>Cnidaria_Hexacorallia_N_vectensis_NVE20927
MILGSISGEPPAPQRQPPFIGTRIEVYVIFPSVQVISEMASLEEYPTLMAQLMNRDKASIVIESMLLVILILLALLGNSLVCYVLARNTRLKTTPNMLVANLAVSDILMAGICMPLSLGVSLTGTWHYGAVVCDAQGFLIFSFGIVSVWTMCLIAVNRYIAISHPFLYTKTFTASRMRITIIFLWLLPWLATIPPFVGWGHYAFQPGKVLCMYPFNVDLTYTFLVQCLFIAIPMNLILYSYSKCYFAMRANNRRVAGMMTSGDQADARRKAQEARATRTMMVATAGFIMCWLPVSIIDFVDAFTGGSLPRQVYMLNAYLIYISSTINPFVYWLINADFRRAFNQVLPCLKFIRRDTSEVSPSVVGPEGGSGTNTNITITKLNGTKADGGESISIAQQARNNPEEASEKNTNISGNSSRI
>Cnidaria_Hexacorallia_N_vectensis_NVE20932
MQNNKERDASDAISEQSEDDQQSEKMKVHSTAIVKYTSFAPPVLPYWRLSQDTNLNIAPANWLRDGRFSDVLPQSRRPVDFSSFEIAHTFLDTIGDVDVISDAENIKKLLKMPHSKGEISIAVHRIGRTLLLDDLDLPGLLSYASQSGGFSNYKWLLDFYCEQSGIPKGADFRKKKNRNQARERDILSKFLHYSIQQSSEDPSRRPPYEQPATPPDVKPNISDPGGPVVVTEPEEEDALPEPKQRSPFQRNILWRFEDIHMLVGSNLPIFGGGKYPAVSLRLRDCDKPINVLTGLDYWLDNLMCNVPEVAMCYHVDGIVQYYELYKTEELPNLKDSTFSPQVVKDIAKNLLSFMKSNCTQEGHTYWLYKGNDSEVVKLYDLTSICEERDGNNYQNLFTVPVGMLFFRVAKNMMKQRRLNSREQGTVRLLLDNCLTLIEEHNFPEIVASANYLLSELYSPDNVHITPHESSGESQHSSKEDLTLGDCTEDNENTPPDESVNILDVRELSTPGMYQDEVKQMGSMLTGNVEQRCKAALSYIVKGLLCLKMAAASHDELHHGNSQASSQAPIPSTALSIRHVNKPEPSSPDPLPIAKPDIPGKNSLILIKPVKWKSKSTALLLRKAATVYHSLACVSNSNGKYGRGLRFCKLAFKCFEAQQRFADRTSTSSQDSAILRSVLCACADAYLMLAKCTEGLSMHGEDFKNLSSDDLALSESAGECVSGIPGTFYSKVEFIVSMERNFCTRNRLTGIANMSVFDNNRTKCFIFVTWEELSTTYFVLSAVNGVFSVIAATLNALILLTVLKSPSLRTPSYIFLCNLAISDLAVGVCIQPLCSAVMALQGLGVMAKHCTLVGAFSVLCIYFAGISFIGVSLMNCDLYLALYLNLKYVWIVTVPRSILLTITSWISLAVYSVLWVFVFKWGETFAFVTLGIILFFVLLNVVAYLKIYRVIRRHRRQIQVQSLAVALENLCRTYPAMAYCVELYEAALDLMGKDTQEEEFVSIARRVGNVKNELGVHYMNCAAAELHREVPPTSAERDLWRKSISFFESGIRAFETIDDRANMALLYSNSGRLMRLCAQAVAGYGTTRGQFSQEERAFFNKAFELYNQALRTLAERRVCPGVWDTVTWELSGAYNSMAVLLQDYPPLSLVSHQQVYNNTLGANYGLYQ
>Cnidaria_Hexacorallia_N_vectensis_NVE21019
MESSGVNLSAANGSETNLSVSNGSEWLTNDCSRSEFFLTINTILYTGIFLVSFFGNTFLILDVIRKSTIIRVTTFELLYMNIAIAGILIAFFALPRELFVNLARTESWHLGGVSGLVLCKLVCFITDIYPLVSALLLCFIVIDRYVETVWPLYWTVHRKRKFHRIAISISWIAPGTFLLYYLSVYKLVDRGTEVYCAIESTAYFDPKKSFQLFGTISGCMFFIAPLVIIILLSRVILQDCARVSPSSNQLVHLEPEHRSSSFSNNPELSQSQLVRPSSNNTQQSEHAQRQQRLVRSTHQVPRQQRLVRSTHQVPRQQRLVRSTHQVPRHDVDYRKTRVGLLMIFIAFFTPFYATISYFLINSTSIMSCTFIFYWRLARMMTYVYSSFSPVIYLLFNTKPSHLRIVTREIILLVPHQILYWASKIRIRRNRVSVTIREGGSDFSSSTDSPESSD
>Cnidaria_Hexacorallia_N_vectensis_NVE21163
MENGTEVESFVNPWLGRSRTALVLTVSVLFVTGVAGNLLVMIVSIMNSFHKTTANIFILNLAVADLLASCGFAFMLSSLLQGEWPLGDFACKLHGVLVMAFSVASSLSASAMSINRYTTIIYASKQKSITFTRNWTKIMLAFLWLFSAIFAILPLVGWSRYTYFPAKAICFISYTESRSYIITFYTLVAPCCLVTIFCYSRIYIAIKKNSPMRVASPSQKRKPSPRKPDSNSAVETRVTIMIFVVVFWYFTSLAPFNVINLMVIWKPGFQIPPWVDILTTLFALSNHATNVFIYAVLNRTYRLAIRKLLKQAWGFVNGKGKRIGVTSSSKIPLRCIRSNAA
>Cnidaria_Hexacorallia_N_vectensis_NVE21701
MAIADLLVTIFTMPYSVSYLYIQNRWFGGVFGEILCKVVQSAVAISIAASIFTLTTITIDRFISIVYVWKQTLTLGTSKLALVLIWVFSVGMFGFYFRAYRVNKSARGLSCDPKYDFAPEEFPKYFAVCMFVFLYAVPLALMAVLYSIICRKLFKKEMGAKSSLSNMYNTVY
>Cnidaria_Hexacorallia_N_vectensis_NVE22062
MDGNTTGKKDVLPGEFPQQAVIGLMFFFSITDITNIIGNTLVLAIVFGNSRLQTNTNIFITNLCLVDLISGILLMPMVMNALVTNEAMAGRLCEFSAFIDAIYSTGSSLTIATIAVDRYHSIVNCLYYETIVTHKRTVLAIIWIWVQTLVISICPILGWGTYSFDPHQLKCSLQLPDKHGFLYFLTSTSVVLPYTMLVFCYTQIHLVARRHARSMVAIQIHDTGRRIKSISSRKTKLVYLVVGLYSVCWLPYYSIQVLQSTMPGLGIPSVVVTLATALSLLNGSCNPFLYALITSHYRVGLRRLYRRWKRRVGRTNVSPSVDPSKSSWSFSRPISSLYRFLQDQQDTGITLKCVAPINESSIAGVSGLHEGSKVSLRASTPDRSEKQVLLKPTGQTLQLPDHHRNHRVKKVASAEKLNYANGWTPCLTVPDLHTLPRKSSKAKRRSRDLDSEEHVTCTKHRVVDERIDEMAEMAEIETDSKPKIGSEKKVGVAEAGKACRILVRVKGTNDYDVHITIIKGAGGVTKIEYVTSLEEQSTKETREGIEHRVRISSKRTKDCAVSEEKCSEGNSEKNELDCLAWKNNTDMGNGEIKGDVENKEQMSSGTGENEYESTAKENQGVIIRESPGKQKGESNHQNSGEKRNINRDCGIGESIKSNVERIPEKVEREDQNTCIFKYSSTKARLKRIGKQARKISCSRESVANEGEKRLSADSNEDIECLVNEWADEDGNSESSPLKDADNTRDDGTPDGQVEGCDNDMNELTQAPLLERSNSSDS
>Cnidaria_Hexacorallia_N_vectensis_NVE22082
MTFISDHLPASMTSLLLRLALVASSGILSASITCSGTCVFSAQETNVVALCYRSASLDEIKKDISSTENITELTVASSNISTITGGVFAGFTALRNLSLTFNNIHTIRARGFAGLNKLECLNMSDNRISTWEIDRDTELRSLVVLDISGNKALSNTLPPFILTLPSLRTVHGVTLNDNCQSCTLVKNYVIKNPEYSNEITNIETENLKQRSYLVGKRSHCRKTRHDVHNNTAFIASFGYLPLCLMNSKACFASQVTQTEEHLCWDTDNKILNIEYVIAVTGVVLNFTVVFITLWMKQLRGNATLLLVANMAASDFLISSYAIILTTLRKMAYSEFIGIFTGACSVLGYVWLTSQFVSVISSVLVTIERFLVIVFCQKPQFRMSVVTVRRLIVAAWGMGTTVALFPLVGIGTYAGNTFCVPIDPSRENPYTFYFSTSLTLFAIILYLITIPLYIKIFLFVRSNQLQRGVRKEGALAKKIAILVLSNMVFFFLPVFFAALLLLAPKMFKDFSMISMSLLTATVPTILTSINAMCNPLLYAFRHGHFIRALKICLGCTHSLDTFREHSSSFGSTSQKMEARRQTNCSG
>Cnidaria_Hexacorallia_N_vectensis_NVE22161
MNTSTESGLREQCPKNIDSDSVYVIKLLLYFVAMVISFVGNTMLIYAVKRHRRMRSVTNFLIVNMAASDLFITVFNMPTYIEILITRNVDWIAGSLGVFLCKLVLFIQGVSVSCSVLSLTVLAIHRYLSVMHPLKKLLNRYNVKYAIVGIWLSSLLFMSPLLYALNVVSYDGVYICDEKWGPLFDEELAPRTYTVVLFVLLYASPLLIMAVLYGILIFNLWFRCPSEGIPNESRRQSEDILSINRPNVEEVIRTSRSKKLVLKMLVTVVVVFALCWIPMHVRSFLYFFDKDSYPCGLPTSLDFIGYFLGHVNSALNPCIYMFFSEGYRQTFKGLFFSGWRKKKVKRYACAVELRKLQLNVGNY
>Cnidaria_Hexacorallia_N_vectensis_NVE22164
MPSPTPSGPLINSSSIAPNSFVPTNSSFDINGTTLPALDGACAFKPLHKSSIFLLTIAYSSIIVVSAIGNAMVIRHAVARRKLRRSFDRLIINMAVADLLDTIFGVPYNISYFYIGLRWFPGTLGEFTCKFLNFGTNISITASVFTLAAIAVDRYFAIAHCAKRPLSLRSVRYIIATIWVIACMVFSSDYYRFRVIDGPNGDVYCLQDANAWGKKAVQIDYIVKFVLNYAFPLFAMGILYSIMIRYLWQTRGPGYASDSIERRVHEQRKRSVKKLLAIVVEFAFCWFPIHVVHFLAAFNPKLLFCTSVYVPLTCIWLAHANSAINPCLYLYLTHKNRKANVKPSATF
>Cnidaria_Hexacorallia_N_vectensis_NVE22264
MENSTFSPEDTEDHQVPFPALVAILSPMSLGTICGNLLVLISIWTQPSLQLPNFMAIGSLAMADLLVGVFAMPAYVIKKSPLALGEFWEGFVCDVFRFSYFLSGYASILSLCIISIDRMLTIRNPLTYHTLVTQYRVTVTLVVAWIDAIGISVLPFLPTGVPQGLPCHYSPAGWWSIMVIVTNVVVPFVIIMLCYTDMYCTARGHLRRIQTHNTNSRQSSQDKRQRSGTRTISIVIGLFVISWFPSCVYYFLKEVCDACYPPSFAPLEGIFNSLAKLLTFAGSFWNPLIYCWRSSEFRSAFLRILSRRKVRLRPIQSFSMVSRHQ
>Cnidaria_Hexacorallia_N_vectensis_NVE22267
MNSSTQTGFIECALSNFVTWNPTFTDTATRFSSITAIITCILTQPIAVVFNALVIITIASESTLREINSNVALSFLAATDFFSGLLSQSLFVAREITHLTQTGPFCTLENAIHFCVYIFSGVSLYQLSLVTFDRYVAVTQPYKYQDYITTTRLICAGVIFWLINASFAIVRYSRPYSPIMFFICNMFSLSKTVIFMFLIVFWYGGILMEVNKQRRAIKQQAISLDVIAKRQKDNKAVKTVLILIGALTITYIPVLMLLILGTFQPSMMQDPFAFSFVPWMETILFLNSSLNPIIYCVRSGELRGALLKRLPFRRRLDAINSEKSKASQGITTIPSRLTYRREDNTRASSQCSAHPPTSSFGRMSQDMLSPAGAKQAQRSKRLSTSCLSQVKQVESTCKASPTGIENKAFKPETHSNASQAGIENRACKAVSPSQAGQTGIPGQTDLIVSDGDRTPGAEPENIRFPKQ
>Cnidaria_Hexacorallia_N_vectensis_NVE22438
MDNANNTTTVPDKNSTYVATQNGGNHSARVAVSLMLMLCIITGNLLVILAYRKNARLRTGTYTFLVSLAISDFLVGSVSLPLWIYGSFIGFRNMPQEVYIFYICFDIFSALASTFHLTAVSIERFIAISRPFVYQTLTCRPYLISITLAWSLAFLLATLHPRIIAANSVRLLYYQIHGITVFSLGYLTPLIIISAVNFGIFNIARTIVKRLPANHRESYENSVNSTAVNFIQRRIPKERKTAITLVVITGLFFLAWLPFFVVSMLSMYCLQTCFPQDNDTVYMIAEFTKWCHYSNSAANAVVYAFRDVEMRRTFMSLLCPCIKPRVEPTSVDTNQLRTRHDSSYSHSIYNPPNSEKAQEQVNNNANILTERPEVEENVSNIITMNNMTQRSKNIEEK
>Cnidaria_Hexacorallia_N_vectensis_NVE22491
MLPAGEIVLIFVLSLLMLTDLIGNTLVVIVVLRSRSLRTPMNFLLVNLAIADMMVAIFMSPRHIFLPAFTHPEGYTGDIVCKLLTGGNLMWVGGAASSFCLVXXXXXXXXXXXXXXXXXLKLFSNSILQIVGLHQKLLEEDTNGYKLL
>Cnidaria_Hexacorallia_N_vectensis_NVE22504
MNSTSTAPALPGSSAAWLSALGMETLVIIALNVLTLIVLTKTHRLRRRTTYFLINLSITDLLVGLVPLPMYLLFIFNPSVFMKNRWLLSAYQALDMIFGACSIWTLAVISLERLYMVRSPRRHRRATLRHYLVAIAISWIIPVAVYLLGFMTSTGIITRSLYLYITVVTLLFIPTAILVLSHLALWVTFKHRNLSTRHARQERELSKTLFMVTSAFLVTCLPFQGLLFYLALNPSFKPPLGVVLALKILQYGNSFMNPLIYWPRLPGFKGAVRKMFGLKNSTR
>Cnidaria_Hexacorallia_N_vectensis_NVE22523
MTSLEEQFSSGSWRDFERPGNYTYYNDYDDFVSTHYMTVQAIVFVLLFIVGVPGNILVLRIFTHHQNDFRLFISNILTLSLATADLGVLVVYIPFYLAYEFLGLVWPFGSAMCKLVFSVTHICVYASLGTMIAIAGERYLIVRNRPAKRWVIGATVGCVWSVAIILCVPQLMYYTVVSITDDAEPLFVCELEWPDPMHEKILHPIDFTLFYLFPLIFTAAVYLKIIRLLRAAIENNVPSHRLIKESKRIVRLFVVTLTVFAICVLPIHILHLCRVFYHDYWLQLTIERPGMFPTLAALYLVTHVANPFIYILFHRQFRVKAGQIVRRCLKFLCLCREVTVKAKCLCLGRSFVESPSGSIQDTPQKDEQRLALTLV
>Cnidaria_Hexacorallia_N_vectensis_NVE22544
MVQGDLLVGLVSIPLWLYFSICQYYGPCTQNVGLKIFYPTVDVFCGSASVLQLTAISVERCIALTQPIRHRTHSPRFYHAMIVMAWLIAFILAGLYPFQASVSRALGYGSRVERWQKAYTAVLAIVSYGLPILIIIVLYAIIYSTSRKESRKWVNPEGIPRRVTHQGTKIAVTIAVITCLLVIAWLPFFVVNIIATFCSYKALPPYPALLRLVSTTQTLLNA
>Cnidaria_Hexacorallia_N_vectensis_NVE22739
MFLDASDNCTSLPAGDVCSSTLNVVFQSILGPSALTANIFLGAAAYLRWTRGRSPEKILIFNLVACSLVMVVVLPIHAFLVTKLGSFLLCDRSLWLLYRTREEIQLIANLATLATFVAIAYDRFEVLTKFPNQRRLTVRLACMHVVCAWCVSLLIILPLYNGPLRPHCVKKCLQGSDLALSCNGLAINHTSATIRIAVVTVYITVCCIGTSVSLLRATWEMRAHRQQIEVMYGIVRARTEVNFTKLVIAISLTYILTWTPTGVARIIVTLDLSLTRLCVDLWLVSWSFMSALLTPVIYIKMDKRILLVLRNRVCRYFRVAPLATRPSFSTDVK
>Cnidaria_Hexacorallia_N_vectensis_NVE22992
MNLTINCSENPLSPGCRVTPGQYDTETFASNVFRLTLFSLVILASLIGNCAVVKAIRELPDMRKPLTYYLVTNMAVAELLGSLCLPFLQIYDELKTWIFGSFMCRLVNSLLLLSYFVIPWSLAIIAILRFRVMLTRRIANVHLSCRRLRVMMAIVWLAGVSISLLTFILETQVKSVYDDVSYWCIELFPGETLDNHPSPRLRHFYLTRSLLNFFIPGAIMVIAYGGVASKLKRHIKRNHSREEISMQTSSVLGVTGSGGNSNDTVLIVVSPPPEDGNTGMKDLKKMEHDLLRMIYMIVVIYIGCYIPYQVFFMLEYFRATSWMTWSHFTITRKLGYLWLNDRDRSGYNNCWQCIMG
>Cnidaria_Hexacorallia_N_vectensis_NVE23102
MSSLGSTLLRMAFSAVSLTGITGNILICLIVLLNKTMKTPMNYLLCNLAISDTLLLVLFSPLYIFQGTFQHPQGAEGRALCATVTGGTLAWTCGYASAYFLVAIAVERYFAVTKPCEPGRRITKKKLRWIVAGCWFGALSWNSVGFAVWGYDADSGFCKEDWPHKNSPKIYSSLSLLVVGALPVCTMFFLYSCVVHKLWFTGENPSGFAQFAALKMRKKVTSIVLAVSVVYTLCWIPELSIFVTSVFNPAVVKGNIAYPAVVAMVTVNSAINPIIYCFHSGKFRRHLVKLLRCGRAKSCDLRDLHEMHSGNTQDACVGVHRERSSLTRI
>Cnidaria_Hexacorallia_N_vectensis_NVE23282
MNNSDGMVLEHPSFTRPLALTSAICLCILSAITITSNILLLVAIWKDPLKCFKSAATYYVVGLSLADLCTGLITEPFFAAAYFITFLEGKVVYSGALGFVYRAGVAVSGVALKYSFLVILALSWTQFVAITWPHSYKRFVTKRKVLFFMVAVFLYLVLFTSVQLLNIFKIMTFLIVDLTLNTTFLCVNLLVISVLLIVAYRKRTVSRAATYSQSTTQGKANGGGARERAIDHQFTIVSIYLAVILLLTALPHVILAYTYLFTHSTLTVKQNERIQIALRISDILLFIKVCLDPFVYAWRLPAYRKTLATMFLSRNGRSEQERMEGMRLTGHDQLSSSPKQKAQATLQA
>Cnidaria_Hexacorallia_N_vectensis_NVE23342
MSNVHMPSVNTTITITPTNSTAPEQDEAFYLTKVISYASVSVLIIAGNLLCLVVFLRTPQMRRKRAYYLLVSLSIADALVGISCAERTAQMRYPAVANENSNTFSVLNFLASPASLFTLSAISIERFIATVFPLRHRIFGVLPYAVLLGVPWASAAVIFMIVIFTKLKVLPSVWVTYTRITIPIPLLIIFICYTALVXXXXXXXXXXXXXXXXXGVYTGVHTLYIRDK
>Cnidaria_Hexacorallia_N_vectensis_NVE23348
MPEKHWNQIFLHASTIKYRLLSALVRLLPSVLGYAQFTFSSQTAGCSMSFYNMRAQSPYTLFATLVFIALPMLLIIFCYTAVSLRVRKHRRNVTSSLNVRNQRSELRLSVEEVKITRTLFTLVFAFLICWLPVSVALLIVRAIVGSVPIIAARVLNCLVALSSACTPFVYGALNRSFRREFVKILSCQQRQRPEPGELELDRIGHPVVGTEGGNSQSGETRTRNGAHSM
>Cnidaria_Hexacorallia_N_vectensis_NVE23427
MSISDLLHAILKMSTTLVSTLYRDWYPHKAICYVTTPFGVLFGAASVFNLCAVAVNQYFVIVKPLHYPLLMTYTHARRVITALWLGSIVISTPPIFWRSAKTICRSGAVSQQDYISEVCYIGALWTFVIFIPSVVMTWAYSNIYVTARNQIKRMRLQNGVSGGITKTRKKELRVAALLALIGGIFIICWVPFFIVMTLVKFSDISVDREYFKIFLFVMYAKSAINPLLYTVMNYDLKLSCKRFLMRKRLAHRESMLLMRTYSDKSRVNGSNEEPSAV
>Cnidaria_Hexacorallia_N_vectensis_NVE23500
MFVASLAVSDFGITALNALPFGTPSLWLGSWPFADIACQYMGYSGLCATAASVQTLAWTAVNRFYRVVKPSKYNSVFSKRRTAKYIVSVWMLASVSSVPYFAGGDKFIFQPAKFLCFFTLERPLPNVVSLVGAICVPGAIVCYCYSRVFIAVRKHKASITRSRTSISAEDIKITKTLVAIVCAYVCCWFPVLVIDVTDLLSGKWGKAAWVYYVYGILAISSSAASPAIYAIFNPGNSSEEVTSYLDLVKAMSAVDASLDVRLQTAEVFSRGASRLLLLDPQNKPGRTPLEFWDVVVFLLHDDDPGVKEAMSEVTSLLYLRGG
>Cnidaria_Hexacorallia_N_vectensis_NVE23533
MADGLTYVEAVTLSIINVLALLGNTSLYYVVLKKPTMRTRTNWFILNLAAADLLVSVFNMPLTTYTILEGRWVLDERMCTVTGFSNILSFIASVMSLAMISIARYHKVVKWKSYSKYFTGRRCLIYIACVWFLSTSLAIPPLIGWARYSYIAGNSFCFVDWPSSISYTVFMIAICLFGPLITMIYCYWNIWKTTKESTATLTSHSRSGTLSKVEVSLNDIQANIRADQSLTGAKPDEKNGSGNPVLVRVSAFDQFENRSSFSDNEPESEYSTHASEVNKSASKSARKRLKALKARASHDMRLTRTLIIVVVVFAICWTPFAVTMVVKVILDKPIPRAVDFGTLLLGYANSACNVVIYVIMGKQFRQAFREAFGLRKLRDLCRKEES
>Cnidaria_Hexacorallia_N_vectensis_NVE23823_GPR232
MSELFLNATNSSEVGDMIQMDSVEWHAKLVAHIIILITSLVGNMLVLSVIRGSQQRRRRKTPYELFIANLAIADLTYIIVYFLAMYTDGTKHAFFCIFMSPLVTVTSTVSMLTLTAMAAFRCKAIVNPFKAKFSNKTVYLTIVSLWVIAFVCVIPLYIVLKVVDGQCLELWPSQSLNKAYTLALFVIEYVILMFVIIFSYTRIVFYLRRNKIPRTCLNESGRVSQKRRKDDQEVSKSLVVIVILYTILTLPHHLGWIFSEIFGLKDVAKVIFQFSGTLLLAHSCCNPFVYGSFARRFRRGYLRCLTRILCCGKRSKEGKRRCRYLTTSSESSDRQTNMSGHNMSAKELLSRNTTLRTTMMESDTDSDRKHHYEKH
>Cnidaria_Hexacorallia_N_vectensis_NVE23921
MNRIKSFEVSNISTDLPSLAILDMTGNNWLLSNDILLLTSLLEIRGTKLSKMCSECTLIKAKEISTKLENLKKGEYLIYLEGYPCRARAYTVKSLPRTIAKYGFISNCFEEGHKCFEQEIPSEVTYPCWDVTRQVGGLNYLFGPLAIVLNLCVITTTMYSNRLRKNIAMLLVANLAFADFLNGLYSLSITAVRQQRTFQEMLKFTSTSCSYLGFPWMFATELSVNTLFVLAVERFLSIVYSTKPRYRLMLRSCVVVIAVIWIYSLLLAVLPLVGVADYSITLFCVPIYPVKSIPAQFWFSFYVTGTVAITYLVTIPLYVKLYRAVKKSGLRTGKRNDVTLAKRIFILVMCNMFFFFLPVAISLIWSWSGTVRSVSRTATDVLTSAFSIVCLTISSAINPGLYAFQSSSFREELRSLYRRVFGKRIGFRGVGESSASGPSTTVTRDQSRQDTSGICLEVVKAEDLR
>Cnidaria_Hexacorallia_N_vectensis_NVE23922
MIFLDGHQLGAFLLLLCTRVTCSITCLAGNKSHDDVICQADRLVEIGNTPRNWSSIDLQLGVCELLDEQTSVADPSSGSAQVQLLSDLLASKEYKNIRGILCTQECSNCTLSINTSNTVTKAVQNNYTGCVGTKSSPSTFLKISSFYGYMPCCHGNTTTQRCQASMIVVKEISRCYDRAAVVMSAAYVISPLSMLLNGVVVAVIIEKKNLRKNVNMLLAANMASCDFILGVYMVLITRNLQYYDYSVFIAEFTGICPASLVLWVIGNTGVILTSLFMTVERYIAVAHALHPHKKISVRKALRGLAGQWVFTLVLAVLPFLSPDGYSVTYMCIPVDPTSKNKFVLGYSIAMVLAGFISYVVILILYVQIYRLVKRSGTAVGVKREGRMARRLAPLIVTNMVFFFLPILVILIWMLRYIFGGTSLTNVLLSLLTGPVTIILFGLNSCANPVLYVFRASRFQQAVRASSILSTRRAAVVHFEANRSKSGTRTETQT
>Cnidaria_Hexacorallia_N_vectensis_NVE23923
MFPNLPVFLWILVFAQVQGSENMTSQVCLAPACECSLDTNGLLMAACKVQHLGDIRANILHPRNVSSLVLHVVAGFTVPSNGLQMFTNLINLTLENNSISAIAPHAFKGLDNLQSLNLRHNNISLWEGNISRDLPSLEILELDGNPVWKPTNNVLELGSLKEIRGLAWSEACGAGCNLVKNLTDPKIAQYAKGHFDQYVVWHCRGFEFTVSETTRTFARYNFLPTCFDTNIKCYSSEVVKVPRHRCWDTDNKFLYVEYFIGIAVIILNFNVVVITSTTPLLRNNIAMLLVSNLAISDCVIGVYSICVTAARQSASYQVYVTFLDRLCSVLGFMWVLGQFETIQTSLLLTMERYATIVFAMRPRFKPTQRVALTAAGISWCIAICGAILPLAGIGSYVTNTYCVPIQPSQSVPSTYAYSVGVALYGILLYAITIPLYIHIFLFVSKTSHQAGVKRDGKIARRIALLVVSNMVFFITPIIICLLWLLTDIFKKDISVEGRNVLVGVFPTFCFTFNSFLNPLLYAYRNSRFKIVLKQKMRRVFQKNVVMDISLRSTSKAT
>Cnidaria_Hexacorallia_N_vectensis_NVE23987_GPR227
MLLSIQISYGIISILSVLGNTLVMLVFLNQRNRFNKSYNIMIFGLAVTDCMAGIVMFISPKFVFDPPLFEPTNIPGLIAYCHMLWIRMIVFLLGFASTYICLLLAFDRWVAVVRPTRYKQVFTVRKTIVGVFLSYVIALGLVWIAHPGSKYAPGNPAGKRCIILRAEQDFLAHVRGVLGFLLKSALPFFVITCLYAHLVYKLRKSPNLGSEQHSAITRRVTRVAALATTLLIISWSPSQVSFFLSSIGYGNIRSALHLGLSVLAMLNFCLNPIIYALASKEFRKGYWEVFTKCRCLMGRRHRVAAREERAGTERSDVGFAEDDGGGLGDRRAAYEDNNV
>Cnidaria_Hexacorallia_N_vectensis_NVE24152_GPR233
MDSKELKFNMEITSSSPLASVVAGFCVVTILMNCVVCYQIYRRRSLRSSCTALIVANLAVVDILVSIKDLPLLLTVSMTGRWYFEEHWCRSYGLTNVIYIIVSISTLVTITTEQYLKITETGKQNPAQGGANRSVLLGYIIAHTTMSYSLSLLWSKYVFISRKAFCQVDWPPSGLSYTVVASCVFLVPVSLLVYNMFNGQSSADAVGDKVKIIEEEKQDGGLSESEAESHRRLQFAVGLFLLTWFPYVLESFFTSVEEVPNLIGLVCAFLPIFTTTLIPLWYLKWSRQAERTSQCNAYIQHC
>Cnidaria_Hexacorallia_N_vectensis_NVE24176
MSTTILNCTNALLFANVSSTNGTLLNATSLNCTSYNSTSNGTTFNGSTTTSKAGGCELTFEEQLGITCVYGLIVVAGLIGNILVAAVILGNKSMRKSTNYFILSMAIADLLVILVTIPQKITGVMLENMHRWIFKGTLGLVLCKTSNFLNDLATAVSIFSLILITFDRFFAVVFPLKYHIMSSTNCKCLIALSWIVGSEMHAVYFYVFDIFSPRAGLELCVPIWKSKFQDPHLQKNYYLSMFCILAIIPFGIMVIAYTLILVKLRYMSMPLGDSVTEKQRRQREQRERKVLRMAVAIVMSFACCWAPFNVMAFLNFFVFVRDNDLCLKLRLSIFCGIPAYLFSALNPVIVFSFSENFRQGLKMYLSRLCPGLECLKVEDRTASTRVTRTQVTVYCKENEAYEEK
>Cnidaria_Hexacorallia_N_vectensis_NVE24528
MNASVATNFTRAAPTGTAGLATGSKVLLIAAYCFIMPIALIGNVFVVRTIFKVPRMKTPTNMMFVNMALFDIIVAVTMMPYMISFILYPFRWLGGLFGTITCKLTYYAFYISIAGSILALTVMATDRFFAIVLPFKKVRFFKRFKLLTCIVWVTSMLYMLPIAVLQEVKLINGDFQCATNWFKLADPLLSFKAFSLCVLVSFYLIPLAVMAVLYALIAHRLWFSRIPVENAQDETNRRIQNKKRKVVRMLVIILVVFALCWLPAHIGHFMLIINDSPTEVLVMFGFFLGHANSAINPCLYVILHSGFRRAFLQLFPRFRGTHSDCISRMNTTAATVMSSFSDNRISQKRNDIQREALL
>Cnidaria_Hexacorallia_N_vectensis_NVE24811
MMNIIAIGIERYFGIFRPLSSPAEETAKRLVIAAWITGILMTVVPNINMKRRRYYIDDDKYTLFCSYDNSTPTSRIINTVFSVLVYYMPCILLSILCVRILRFLKRRRQVDAGQSSSSITNTPRFQGSYMLVSLIFAFILPYLVYVVYFTAMMILQPPVSYVTDFTIRYAAAAAGYANGALNPAIYLIAMQNARVRLKGLFTGRRLAEPAIETHPTRRTTNQGSRDPRSNPHVIIDKDTSADQLALKTCQGENIFSLQ
>Cnidaria_Hexacorallia_N_vectensis_NVE24824
MSLIGKYPCVNVTEPALAVSVTSAAVNVVLCVPTIVGNTLVLLALALDPYKNLRSPFSLLVANLAAADLLIGVFVEPTSLEFFIREAKGNPEITTMDTARRIVFFIASTASLLSVSALSVERYLAITYPLKYRYKLNPLRTSFVSLAIWVFAISFSLIYLKVGYLRYHFVFTNTAVVATFFVYMLTYFKVFKRFKKEVKSWDRLHEGTEENRVKKQATKLEKKITKTLLIMMALFIACFLPSLILVYIISFCTHCDCSFIHWIRDINYNLILVNSCMNSFVIAWRLEPYRKAFARILGCGAFARGLRSASNSVLSVVGHLNMAFSGNPASETVHSPELCNNGQKYQVNESCAQDISLDEIVRK
>Cnidaria_Hexacorallia_N_vectensis_NVE25103
MPYYNFSCYHFTKWVEEDQITQTEFAIIAVLNGVTILPAIILNALVLVSIWRTPALHTPAMVLLGNLALSDFAVGIIAQPVLAAWTALELRASERPHTYCDVATLYGITSTGLGAVSLFSITAVAVDRFLALHLHLRYKAIVTIKKAIVVCAVNWLFAVLSGVWWIIFGVNSFNVILCCVMGICAIIIMASYVNICNVVHQHRNQIQVVPAETSCIESCVPNVSSNIKYRKSVRTSLYIYFAFVLCYIPCFAAFLYYGITADNSRSGFFVKVTTTIVLMNSGINPAIYCWKMKELRCAVRSSAHLLGIFFLGSTLLIMKQKGWM
>Cnidaria_Hexacorallia_N_vectensis_NVE25245_GPR228
MTEVSAWTVLNESNSNSTSGEMAREGVFAHIAFGIITSLSLVGNILICVVVLRRRRLLRKPYNILILNLAITDLLTGIFLAITPDFLIPERFFLVSVSLAGEVFCRLIASTYALFIFCKASTLTVMCMAIERWYAVVRPVQYKVTFQTRRVCMYIATVWLFSCATQINELFQTKVRDSRCILAVPPYGAQIARILTVVHIGITFFLPVLVTWVTFAHVCSSMGKSRVSFQSHNKGNSAYYVTKKRLVRMCAMTALLLTLCWFPAEVFFILRQFDILVLPHGFYQFTDVLAMFNSCVNPAIYCLSNQEYRRDFLDLFRRDRVEMIPSCRKTTLTLSPDDTRHRRATFTQSPDDNRHRRATLLSVDDNRHRRATFTQSPDDNRHRRATFTQSPDDNRHSRATLLSVDDDRHRRSAAVICQSHCLSIDKKGGP
>Cnidaria_Hexacorallia_N_vectensis_NVE25281
MIVLYTIVGVLAFVGNVFVLHVLRTRLSARRNVGFMFANMAVADLLTALIIIPKQITQAARNNLWFPGMLADVLCRACDFTVFTSIAASILTLTIMSLDRFVGIMLPQHKQTTLFHRASVVTPFVWITSTLLMSPIIVVSTSLPSSLYPDDPARCRQTWSVLGDVDLSQQVFYAFVLVMLYIIPLVVMTTIYSSICFKLWIHRTPGETIPAVTRRVERKNRRVIRMLVIVVVVFAACWLPPHVMHIYSAFYWREFSVNITRYNIDDIMFFIGQANSAINPILYIWLNSEFRKAFGRAFRFKWADL
>Cnidaria_Hexacorallia_N_vectensis_NVE25296
MITSLVFCLVTVPGNLLVVLVVLIDPNKNFRTPFTLLILNLAMSDLIVGIISEPLSVWTHYREAMGWSLPMRWLSQTAFFLCCTASLLSLAVLTSDRYLAIAYPIWYRSNVSFKRVGIASFFIWVLSAAFTSIYYYIGFVAYAFIFANIAVFCTIFIVIFAYTRIFYVIRDYVDNQANLHANASALHRTHIRVQCWETKIIKTYKVNEARFHNVRDVSRFTIRDFLIRVL
>Cnidaria_Hexacorallia_N_vectensis_NVE25327
MTSVNISNFTNSTFPPGPQFDYGPAFLGSGIALAIISPVTIVLNSLLLLTIFRDPFKTFHSPSAVFLVGLALTDLLTGLVLEPLALTCYFFGYYKHPHWQSMCPEIWQKIGILSIAVNNSSFLIVLAFTVVQYLAVSWPLKSRVITIQRSVFCIVLIWAYTVLFAMLREIGVRKELVELLDLFLHSTTVLVMMVVFYVLLHRAFSRKCKRGYILRAESSMQHDANTEGARRQSKHLDTERRFVRINLLLVLLLLFCAVPNTIVWYIYLFNENLRNHPKLFLVRIIVDNALWLKFMLDPVVYAWRLPKYRKALKSSMSMMRK
>Cnidaria_Hexacorallia_N_vectensis_NVE25328
MSRWIIRNLRIEPTTSLLTTIMEYEDHHNGNLTNVTGLFDDMHRIAWFQPSTDVPMLIVGGLAVVFNAFIIYIVQSRRTLQTSSNTILVSLCASDLLYGLVTVPMQVACAVFMVNDLCIVTDTLVKFISVSTIIHILLITVDRYIFIVYALRYYAIVRKRRVVGTLLGVWSVNAVITLVRLHWALRVDVSDDEGDDVHRQEFIYIVFRLATFFCLLLTVVLVLDIHMLIVLGRQVRKIVRQNLPRECLLQEKRLKYQQRRAILMCIFMFLINFAFWLPYFTYDLWQTHDGFGIIGEYAILIARILTSVLNPIINTIGRQSLRDEVLKKLPCRCRTTPDLRTEDTPLNEF
>Cnidaria_Hexacorallia_N_vectensis_NVE25329
MGFNCTLMRNSIFIGQDEFGGFHAATDVIFIVAAFLILVVNVFIGILISTRRDLRTSSNIILVSLAMSDGLTGLVAVPLLLTCSITGLNEVCITSAVSLKFVSIVSALHILLMTVDRYLFIVYAHKYYEMVRKGRVCCVLLLVWLMGIGVSLTRLQWVIGMNVWENKDANCDHQKILEEDRKEKIFNWFCLITFFFVPLLFTIILDAKLLSVLRTQIRKIVQDNLLHIRKKQIIRTKNRERRAVCVYLVVVTTFILCWLPYFLYDLWQQWIVLPVVLEYLIINIRFLTSLSNPVMYIMSQRSLRRAVVTTIYKLLRAKNYKRSHEDQVIGLTTLINRTDTTQV
>Cnidaria_Hexacorallia_N_vectensis_NVE25594
MTRKKCFTVIACVWIGSIFIALLRLTVSDPVHIGIVWMVSEFVDFIIPLCIILFCYFHIFAIARRQNRQINAENTSTDRSRQLAKSTKAAFTVGIVIGVFFMLLIASFITVMVQFTSDPCGQVRMYKVWAWVGPIQLLNSACNPLIYSIRSREFRSAFRKLLLRQTGNSSEGTSFRDGSTARIVKIKVQAASTVS
>Cnidaria_Hexacorallia_N_vectensis_NVE25596
MAGPAFAVFVAFTFVFGLMAQALTITIFVRDENRHFKLSPYFVNLVVCNLLLLLSSYPLAFIASVKDAWVGGEIACQASGYIVSVAAAVSFVTMAFFTMEIYRHVTKTDITINERIQTKRCGKTAKIISFIWVYSCVCVAPPLLGWSSMTEQSGHTNCAPDWVTQDAEGLSYLIFLVIAVFLIPMAVTAMFFIKLYRYFHNPQIDVNATPSFLLKIERYKMTLKVVFAAILANALCWSPYALYSLVSSFKGEEMVTGYQSLIPAHFAKISAVVNPIVYWIFNPR
>Cnidaria_Hexacorallia_N_vectensis_NVE25663_GPR192
MENTTNASISADTGPNQVFPAAVRYSYIVYYIIIFLLATVGNIFALLTCYKSYRETTSVLLCFIASLSSADLLFTLLTPIDLAAFLAGAWVSGKVLCPVQSFLIESSYTASILTLAAISHERLVAVSSPLLARSQRVNQRKFIPLLIWALSLVLCSPLLYAYRITSGDGSPLQCVNTAWGNKGRQIYYSIQGVSLFIVPLSYMSWAHYKIFKSLKKHQLARARLASKTPSLKEGFNEKKITKMLAIVTLIFVACYFPFLAVRSLRYFHVYSGDMVWRCVQLMIFTQAAVNPVIYCFYSKQFRGVFKELLRCRWAAVNRKKTEQPLRSRSRTSSSVFQSGSVHLNVIYDPEKVSRVPNGLVEGDRGP
>Cnidaria_Hexacorallia_N_vectensis_NVE25701_GPR205
MNDSKANKSIEENTSLNSSLSHSAGFTMILEPYPLTVIRLTLFGILFVTAIVGNACVFLAPWRNARLRTFSYSLITCLAVGDFISALSLPFTLVTEHLHSRWIFGKALCHFLNPTQVVCGMVTTNVHTAISVDRCVSVISPFKGKPKGTKKRLIIALIWLTAVLCALPSFGAHRMKLLYLPNGQTLNVCIEAFPAHKYAYMYSLFLMVVNYTLPILIMSIMYTSLVLKLHSAGKFRDEHSTSLHGGAKTDIEKKFIRMAFLIMVLFALCYLPYQVLYLLMNFDVMATLSYGFLLFKYAHLLTWVPNALNPIVYGKMDLLYLKAYKRIFRCVLKKRKRSESDGTNVLPMSRLLLTR
>Cnidaria_Hexacorallia_N_vectensis_NVE25785
METNITNMGQCLFLSDVMAVPEGPTYVTTIFTCLLNSVFSITATVANSVILWIIIKDPNLHNPVNIFLSCLALSDLVIGAVTQPAYVVYKIAELLVARKVSCAARVVHWVFGWICAGVSMFTITAIAMERFLKLHLHLRYMTVVTNKRALQVTVAFWLVSIAIILSLFAIRSDRYWTFVPAPIMLLNLVITLTSYWKIFRILEKHRAQIRTQLQPVSHAGLNMKRYQKSTVTAVSILGLLLFCYVPFFCAMVTRVIVGYTTPVKIAYECGATFVYLNSTLNPALYWRRIPDIRRAVVQFAQRSGCFCCTCVTVVSTPDNSVVVSRTWDVRKSSAFVFEERSTTRELNLLAL
>Cnidaria_Hexacorallia_N_vectensis_NVE25899
MFKNLMNLRTLDIGNNLIKDIPSGVFANVRDLQVLNLHNNEITTIDEDTFTDLTNLKKLTMDCFLFCCYAVKTLPGIECNSSKNAFSSCDDLMKNKALQVCIWILGSLALLGNLCVVVWRIIVTERNKAHSFLLTNLAVADWLMGCYLIIIAIKDLEWRGEYFKHDVAWRSSRLCQFAGALSMISSEVSVLILTTITADRFACIVFAFKFRRLKFNTAVYIAVSIWLFGIIVSVLPILGGIEYFYDHSWQAGFYGRSAVCLPLQLSQERYPGWEYSVTLFIGLNAVAFSFILIAYIAMFWKVRTVSRGVRSTQIRTESSVAKRMVFIILTDFCCWMPVIVIGVLSLLGKFPDPEKQVYVWTAVFVLPVNSSINPVLYTFSTREWRRTSDAQGYAHSVMALTSRVRQTISVAFRTRSSAQRPDTEGEK
>Cnidaria_Hexacorallia_N_vectensis_NVE25956
MCKTILPAQAMAVMASVATLSAISFDRFRSIAYPYEARISVSKVKFIIASVWVMAGVMGLPLVAVLDVRLFPGFGKPICDEYGWPSPLYRRIYSTATFIVTYAVPLPLMATWYAIVVYKLEQAAHKGDDSEGFRVAQAKGKVVRMLIVVVAAYFVCFLPYHVSMMWLEFGDVSQSRFFWILLSYSHVLVYANSCINPILYCIFSEQFRRGFIKLCRCGYRSVQTFRRWSVTRNSRVDENNHKGLTPSHSLEPRPV
>Cnidaria_Hexacorallia_N_vectensis_NVE25958
MQNNTTLDQTDDFFFPPESQSSLICKSVAVAIVAMVAIVGNFLVVHTVWTNQRMQTATNYLIVNMAIADLLYMVLVIPPTFIVIYGSYEWPFRYSGRAIYFCQVVHFGQYLLVPVSVLTLATIATDRFFAITMPMKRLFTKKVYRSLMVVIWLVAAGLAAPILYAYRIKEFSGMLYCDEDWSPAFDTTRASRVYTIFLFAVAYCVPFVVMSVMYSVICRQLWMRKIPGEQDIEKSKKALESRKKVVKMLITVVVCFVLCWLPVQVATFLWDYSGVEISVDLNFILMFLMRSHSAVSPCIYAIFSQNYRQGFKKSLCCGHFIGEGGREEFSASYNSHTQEALLKTKSGRKRSPSVDWDNKASYHRRNGKYNQRPNCRDLSLPNYDQLKTGVATRV
>Cnidaria_Hexacorallia_N_vectensis_NVE26169
MKTGMANNTQPAVESDGRGFWYFIALDALLAVFTVTGNAIVILLIYSRRCLRINTNYFIVSLATADLLVGLSLPTFSIACSLWFPCVETAFYKFFNLFTCVSIANLVFMTIDRFLAICWPFWYFSKVTAKRIGVAIATAWLVPCVLTMVPFMWMYSSDDAVKTSLNNVYYLVMLVLIELMPAVVMPMMYTRIFLTVRRHNRLVRQQRRQLSFNCQFKSSVTDTTSTQASGRRSREVEKSSTIALGLVILLFVLCWAYDIYVSLCTRVQGVCEVKSNRVESVSNLLIYLNSCVNPFVYFLIKRDVKRELKACLKCK
>Cnidaria_Hexacorallia_N_vectensis_NVE26217
MSIHSNDTNTSLPPISLVTPIIYGILGLALVLANATVLQLFYRNRELRTVSNSFLASLAVSDLSTGLLAIPANIACILTLQLDVCISMDMCMRFLGFSTVSHLTVLTLERYVRITRPFEYRSRVTRGKSRLVIASMWVFSLAASLVQLIWIKDETISEDTIILIEIIYDIISFGIVVIIPLIIITIIYIAIFRYIRQHNRKSREFAMTSLTVADASRHQLRREASEKKVLAVFLAMIVIFILGTFLYFFLAIIIDLQEYHSIRFTPGTMNILIKSTMFFRYFSSLCNPLLLTFFKQDFYGSLRASLKK
>Cnidaria_Hexacorallia_N_vectensis_NVEC200_011194_1.1
MNSTNDSMVFPPENGFSPTLVYILAILQIIIIIAAVAGNLLVCAAICLTESLRNTAANYFIFSLAVSDLLTAVFSMTFDVEQILLKWYWGHGSAICSLWTTAYLIMVPTSILSLLAVSYDRYKAICDPLDKFRETRFMTRKRAALIVSCLWIYSFVFALLPTMGWRLRSDVINKNQCIFNTTVEYSLLNSTLNFYVPLFIMCVIYFRIYKIASAMNQMFEKKASISNGNTKNKTTNTRKHSGGKNMSRTSSNDGKRKLLSDREVSVNACHMKSIKRQRKKLKRNIKTAKSILLIVCTFFFCWIPYTTISVIGMLCWPCYFYIPQEIYSITLVMGYLNSALNPPLYSFHNPKFREAFRRIFRMKKKVGSPQRGSTSHSPTNATRKISVYTGRKNSSIPTDEKTNVS
>Cnidaria_Hexacorallia_N_vectensis_NVEC200_011166_1.1
MANETFNPYATFFLSVDVWFWVVHGIITIITVLGNALVVYILCSRKNLLNQESPNGRIILSLGIADLLVGVFNWPAFLTCIYGTSCGKTVWAFITFFVNVTTNLSVTNLCLLTLDRYIAVVHPFSHIPFTRQTNIVIALFWFIPFLTEIPHLFELLNVIVISTLAYRLSYIIIFTILPNIFMCYAYTKIGLVLFKHHKQINAQHSVNARDGGENSMSNTLKTGESAAGKEKRQERRRHKDIAAVGMVVAIFLVCNSIYLYWLGCNYIVSSCVGSNGVTIAAALTSFLNSAPNFFVYAIMKSDFRKELKKMFKFFK
>Cnidaria_Hexacorallia_N_vectensis_NVEC200_011035_1.1
MSSAGIHLFIVLLVVHGVAPFHCGSCSCFQDEEERYGARCSIKNQQLDFNPPQGIQILDLSNNSLTKVPSWLFKMNFSRHINSMTLAHNQISTIEDGDFKGLDNLYILDLSFNSLTQWNRHNNSELGNLQVIYVTGNENWTPGQWILQMRMLSYIIGVTWPGCKHCPLIRTSHIRESDDNETRQLCQFNTDDYKFSNEIEYGLGLFFIKNDFSPQCLCYDETCYVTDYVNPYDIALNTLPRKLFYVEYILGIVAIALNLTVAITICVKKALHTPSFILISNLALCDLVFGIYTILIARYTVYELIINSNHYPGTDTFINKYCNSMGILFTAAQMTAVPTSFVATLERFCSIIWCMNPDRRIRKKVAIRLSVLFWVISLTFALIPLLKIESLIYHGEYTCMLPFGDLSKLSLITQTVAIFLALVYMISIFLYVPIYKTVQSANATAGIKRKGTLAKNIAIMITTNFLFFVIPLAASIVFAYHYTDLMRVLGIDNFYKLRVHFIIFSWLPVVLLSMNSCLNPFLCAFRHPKFRAQLYSLLTSIWLGGRDRRGRNTETTSHSSMGLSNWTGVELAGSESNKHVKLTRLTFTNIAMDGT
>Cnidaria_Hexacorallia_N_vectensis_NVEC200_011193_1.1
MANRTGVRLMLHRAAEINASASSEKFYVPFFPPTPADMWFWAIRWVIFIITAVGNGLVIHLIMSRTRLRVTQNFYVLSLAIADLFVVVGVTPPEFACSVWYNCNRWPLKVVYDMAIYSSVFNLCGMTLDRYIAICHPMKYHIFTQKRTIGLIIGTSWGLAILTPLPYYFCLLKGKYTAFRYLQMMIRFFFDILPFFILIIAYLKMLYVARKQKRQVQHQRSQLSHNYDMERGSPKPKLRQTSSVRVIGSVIMVFVACYTIAAYKGWVNYVQFREVPDQVIAVARILYHVNSAANCVVYALFKSDIRRELKRLFRFHVNDTLASSNGISVALVERVNK
>Cnidaria_Hexacorallia_N_vectensis_NVEC200_011315_1.1
MLLTSIIGFFSFTVCSLNRGKYLEDYGPSSKAFPMHGMDWIIVLLFLFRASTQTQARGNCSLHPCPGDCVCCSDGKVKCNVSSALISPFLLPSNTKSLTLVGHDVSRIGPQVFSGLMQLESLNLSFIGMKEWTVQPPALMSLRLLDLSGNHKFMLKPALLQLLPSLVKIRGATWSEQCTDCTLTKPDPIIMLPSSSYNLVNATRSPIDKFTNTTRSPIDKFTNTTRSPIDDLAKTTRPSIDHSENISKRNHSISSVAPTEDEWEGWVEATLAPCEGTPNIAFQFASIGFKSHCQDNEEVCAMTCELINNYENGIVRKLFLTLYPLGVLGMLINSIVIATIITSKKLRKNVSMILFANMSACDIMLGIYSILAAKHEFAFRRKGKAPYDACKAATALFTIGEMVSVTTAVLMTVEKYLAILYCMEPDKRMRRKHVAGTLCAAYVTSLLYSLSIVYSDMGYSMTLHCSFPVNAEDQTKQFILVNTLLIWLYLTTIPLYVRIAVFVSRSGAQAGIKRDAALAKNLAVLIGINLIFFIAPMSLIIVNILLNKGHTVIHTNLPTLHYIVYAWLPYVCLAVNSVINPFIYVLRRRQFRREFIACACVDLRLTTHIQRAFSFISLSTRRTSTATPTSPRGEVYNMSQHPEPKRMRINSQIVAGAPPSNAVVLCKFSDKSL
>Cnidaria_Hexacorallia_N_vectensis_NVEC200_011132_1.1
MAMKAIAVTDQMSRSTCPTDYQEILHASEHEGFPDKDYMDSSRKVFASLQGMLLLLGIFINSLICYVMIRRQKIHRSTANFYLFHLSATELLLWIVVLPVAMVIQMSDADSRVPCKILVFVIFTCEAVMFGLLTAIAIDKYTNIISPLKGLVLEERKFMSVAIVWVFALVTSAPFLYSVEEAILKYDLTTSTLIRITGNNKEEFQSIRNGTVTGGNVTFNQTTYRNTSCILPMRICEIPSNARGQATCTFYFIVSFLLPLILIIFAYSKIVRQLWMRSKAQDAQSFSARAKLRAVRMLVLVVLAYLLTDGPWTVAFLVYVYKPSDVLPVKKHYIVISIVATLFYASSVLSPLVSAIHSATVQQEIVRILCCRHANESSDAKSGSLASKASTAKPYSSISYAREKLKDWKKIDEAPSEA
>Cnidaria_Hexacorallia_N_vectensis_NVEC200_011578_1.1
MMSNSTNSSVSLHLRNFDSWYAWVFAVLYCCIIVVALAGNMLVCGVVAVNKGLRRLPTNLFIVSLSVSDLITALLAMPFDVDILITGGRWDHGEVMCRVWTTVYLMTVPTSILTLLAVSLDRYKTLSDPLNRFRRAGRFMTRRRALIIIAVIWLYCLVMSILPVIGAIDISPYKSFLFYGQCVFPLPTAFSVVTSMVNFVVPLLLTCAIYAKIYRIARSHSCGLPSAGRASVRNPSEQKEHVRNVRAAKTISMFVCAFFCCWVPYCMVSVVSNLCPACFMTTPPHVYPPLLMLGYLNSALNPFLFSFRNKAFKSTVWRLWRNIKRRRHPHKFLSRSSTRQENGTDVQLSSLRSRGSTAHEPGVNSKTESVVFSSSSSREPLSVNDKLQIHIDTEHAR
>Cnidaria_Hexacorallia_N_vectensis_NVEC200_011579_1.1
MDSGTANRTWTSRLSAGPHMSTFVKTSPSNHSGTNQSGSYSKEFVYGMCAGYIAVMCVAVIGNAIVIVTIVRNTSLRRVTTNLFILSLAFSDLLTASLAMPFDLEALAGSLPWKHGHVICDIWATMYLIAVPTSILTLLAVAVERFKTLKDPLNKFRESHSVTHRRAIIAIFTLWGYSIMFAVVPLIGWRRSDVSVIDGQCIFNITHVYSALSSVVNFLLPVILTAYLYVRIFMIAHRHAPGAATQQNTDHKAMYRNIRAARTVAVIVFAFFLCWAPFTVLSVTMATCYTCTHAVSSELFSALLLLGYTNSALNPFLYSFKDKRFRVTCVRMLRSLRSRKQPSLSREERVEHAGKLAVNGPKVSDVLPNNQQIRLTNFNVRL
>Cnidaria_Hexacorallia_N_vectensis_NVEC200_011319_1.1
MIYPLSMTIVLAVLGGLITIENLFVCSLVLRYKQLRSHTNGFVFSLALADLAYGSLVIPVHLAIPPKLLHNYLLALVLMANISTLLAVTLDRFVAVRHLLLYTTFMRKYFWVIVGVSWAFPIAASLLPLIWDSDATHFAHEIYIYCILAVGILLPYLLILAAYIAIFHTVRRHARFLTQFPVTADNKEAHEEGRRVCAEARVARIFAVVAAIFVISWLPVVYMTFVGNMDRLDLIPRWLTTVSWLTLSVGSLVNAPIYAFMKRDFRDVISKFALSTRAIVSRKREEKEAEMEIGTFHVTVVAEE
>Cnidaria_Hexacorallia_N_vectensis_NVEC200_004445_1.1
LINHDHLEVGRTIICLEIMNSTRNISDPKETLDRLTLNSVTGVLFMIFYVTVFLLSLVGNSLVLLVCYKSLRGRRGFESVKGPFFNQYIANLAVSDLLFTILTLFDAMYTINGEWMTGIITCKTQGFLLETCYTASILTLIAISRERVTAIASLEMSSRVQRGKERRVNITIVWLLAIVICSPLLFAYTLYDDNNGFIKCRNMNWGDTGRRVYYSLTAVLLFLFPLFLMAWSHVKINRVLKSQVAPSEHMLKAIRTRQKKASRILLMVIMVFFLFWSPFIVMRTLRYFRWYNAIGPWKFVQLVVIASSATNPFVYCFYSVQFRRLFKTFVTCRCTGLTRNDTNTTSEPSLTNAAL
>Cnidaria_Hexacorallia_N_vectensis_NVEC200_004686_1.1
MQLTPYGYNLLAGYIFFLILFGCFLQGITLLILLKKENQQKSLTPYLLNIVAANTFMILGSFPTTLVSSFARGWAFNDAVCKFIGFVGGCAATSMIASMLCITITIHRTIAKQNVTNHILHQPPNKTQLKIIIGVWMYSAVIMLPPVTGLTEMKLEAADTNCAPNWSPDTPGDLAYILILCVTAYFIPVGASLFYYLQIRKALSAHMALAIPVASIQAQLRRFQNITYMTAVAIAAFAITWLPYAVYVLIAAFGGSHLFDAVMSVVPAMVAKMSILYNPFVYALVNPRFRKSIIDLLTCAKPSPRQWKIAPFSFSISRRSGRRPPNLAPRKALERTAGNAEESVPRFLVCGEGQSTSGRYENGGMELSKQSKEKEGQI
>Cnidaria_Hexacorallia_N_vectensis_NVEC200_004898_1.1
MTMQSTNATTSVKNGSIRVTFLYIMIVYLVFGIIGNLVVIRVFSRSFLRRRSMVPFYTNISASCLMLTLLSYTVPLISMNATQKTLGEVPLFCYWSALFETLGCVVISLTCGLMMISYYLNFFLDVRKPKRMMITRVGLAAVWLVSACVAIGPLVGWSSYVESSHQLTCHMDWTRKSTPSFAYSVNLICALIYLPGIICISIFAYTRRRINTMTDLNQARALRSKHRMMPVLCLGFFICIIPYSTLALASTVIAEVFMSPGSVLMLELISKIHVVFPPVIHHVLCSSYRYGLTMLFSNEQVNVNTNSMTNSDRQRTGPVSLTKRANRAVAPAGMASQNARQP
>Cnidaria_Hexacorallia_N_vectensis_NVEC200_004835_1.1
MATESLVLITSIATVFSLVGFLANGLVLYLIFTTKSLRTPMNYLLLNLAIMDAITCCLTVPHIATGAAVYPGNLMLMQNIARSSEPSVVTAICKIRVFAWLGSTVQPYLLIAVAFERFMAVVYPLTSCVRVTKSRLRWIIPLCWIGGLLYVLPQMIALEYDDVLETCRPMLVNYSVYAYSTALLVLIFIIPALVITGLYLKVIRVLSASGQGMGIAAEQARMRKRAKRKVVNLVIAVTALFNVCWGFNNVLFYVMSSINDPDLKRDIPLIRQLCMSFSAAINPIFYLTFLNNFRNTLRLKFKRVTFKNLSRQSTTETRQEKVVMEEHGKPRLLGFQRRSFSSVK
>Cnidaria_Hexacorallia_N_vectensis_NVEC200_004897_1.1
METSEEKTGFYAVYGTVMFVILIMGLLGNIVIIPVLLSSEHRKKSNSPFMLNMAFVDILLCAFGFTVSLSYNLAVKSESTKDSLRCAWLAFINCFSGINSIATLTVMAAISYTGVTSLRAAQVQRFDSKKTAIIIAGIWIYSFVTTIPPAFGWNRFVPFLDGISCHPDWVSQKPADKAYIGFLVVLGFFLPMIIIVFSYLKTYGYIRHATIPASLSNESVFRRQLETKRKTLRMVVAAILMFFISWSPYCIVSLIESAKGEVVLSPGVSMIPELMAKASVMYNPVVYTLMNARFRATLKRLLHLSPMEETTDLMSMTAGTSTLASQGKVSQTGEECSDGPRVISVVESKERRALFAKVDRG
>Cnidaria_Hexacorallia_N_vectensis_NVEC200_005227_1.1
MDNSLTTTAIPFSNPSTASNASSVLTSKGESSQVAAFVVIFILSVAGNSLVIAVVKRNVNGTLKTPTNVFIAHMAVADIVATLFGVPTMITRILLKGEWISGDKFGLVLCKIVPFLIETSFAVSALTITLIALERFLVVFYPTRKIICNAKACGVGVGLWIFAAIFYAPKLAAFSLSEMRGRAYCSTRKETIKPWGEIEAVLLVLILLLTLILYLAIICRVRCNRVTLLAASATKINRISKTKQSRERLNRRVLCQSLVIIFVHYLCWFPYLFVHLTCFYTNYTLAYCGNKILTSFLVMFFGYCNASANPFIYAILSENFRAGLKGIWRQAGKAARKMLLPDVPVRQRSRVIQLARRDNCKNGITKNGINNEPEKSKKASYQSPGEAKRQVATL
>Cnidaria_Hexacorallia_N_vectensis_NVEC200_004961_1.1
IQSYHGPRWIRALILTMNVTGHLDRGASSPLRLRFDVAVPFVSILTIIGLTSLATNALIVLVLCKKWRTRKRYELFVLQSNLMDLLTTVITIPFWVLTAIHAKGNFEGGTVCRLNASLCLMDILAPVMFLMLASACRHTNTIRHEASQRVFTEKRSFIMIILVWIVSILICLPQNLAWTPLPEVACVPDLISNIWFTIYVFLFFFFLPLMAALYAHVFDIVLFQPKRMQDQAGTMYQFCKKQALVGEELEIQKSMLTVLVVHSVCWLPYVLVAIAENLLSVYSLDLGGVSLHFITLTTGLAGLSIKAVLYCFENPRVRGYVKELFGCADEVQEEEDMELQQA
>Cnidaria_Hexacorallia_N_vectensis_NVEC200_005410_1.1
MENTTNASISADTGPNQVFPAAVRYSYIVYYIIIFLLATVGNIFALLTCYKSYRETTSVLLCFIASLSSADLLFTLLTPIDLAAFLAGAWVSGKVLCPVQSFLIESSYTASILTLAAISHERLVAVSSPLLARSQRVNQRKFIPLLIWALSLVLCSPLLYAYRITSGDGSPLQCVNTAWGNKGRQIYYSIQGVSLFIVPLSYMSWAHYKIFKSLKKHQLARARLASKTPSLKEGFNEKKITKMLAIVTLISSLVTSRSWRFVRCVIFTCILGTWFGGAFNS
>Cnidaria_Hexacorallia_N_vectensis_NVEC200_005469_1.1
MASGKVPSWSDYLIGGVVTLLFLVTLLLNILALHYTYNKIKKPSNKKIPHLLVGALSTAGLGIALCSYPPFIASRFVGEWFYGASVCNFIAFIIVLFGSLTICLVVVMSVERLGAICFPFFYKEHVTFKKAVFLLSVAVVYSICLAALPIVLDNIRLNVSTGICYYVSDTHNTNTRVVVSIMVTHYLVSILVMFVSNMVVVRAVSKLDKNCAGEYSQRNETKQTTACISFAKMVAVLAVCYTICWTAILVSKFLLFSNLAQVF
>Cnidaria_Hexacorallia_N_vectensis_NVEC200_007100_1.1
MNTSSVTNSTSGIPATNALSPSEQIGKVFALAVIFVVSLVGNALIIITISKYKALQKSINYFILNMAVSDLILTLVTIPMLISKQIVGNRWLIKGMAGLVLCKTSLFLSDISPVVSILSLVFMSFDRFVAVVFPLWKLTSKTRVILNMTTWIIACAFYSPYFHGFKIVDEQCILFWGVNHITFNTVYWMVNAVTFIILPFAIITIFYVAIFIELRRQLKKSKGMMANSHTLRQKQNRKIAKLAFCIVFAFGICYGPLNLVIVMMQNFVFKWKRNPGHEFQQWYFVSQLFSFLNAAINPIICIYFNRNLYQSLRSWVCGKSNQESNQEALRLSNAQQSKMKNLPTTHR
>Cnidaria_Hexacorallia_N_vectensis_NVEC200_007372_1.1
MTNNSSNPSHLFPNFPRLPNDEIETIASSVFYIILALLIIGGNSLVIAAYRSNPRLQTVTNSFLVGLAVSDLLVGLVSIPLWLYFSICQYYGPCTQNVGLKIFYPTVDVFCGSASVLQLTAISVERCIALTQPIRHRTHSPRFYHAMIVMAWLTAFILAGLYPFQVERWQKAYTAVLAIVSYGLPILIIIVLYAIIYSTSRKESRKWVNPEGIPRRVTHQGTKIAVTIAVITCLLVIAWLPFFVVNIIATFCSYKALPPYPALLRLVRFVKWMHYSNSFMNPCVYAYRNIEMRRTFQRILPPLLFCCCAPYPPQYSTSLGLIRRQFNVISGNPGNVNPGFHGDQGEAQEGINREHAGKGGVVIQAVVSPPTRLNPVQLSFATQLDV
>Cnidaria_Hexacorallia_N_vectensis_NVEC200_007375_1.1
MAKSLLDYLHLSFLLSLLLLIIGGNLLVIFAFRSNPRLRTSTYKFLVSLAVSDLLVGSVSLPLWIYFSFSYHAYFPYPALVNFYGLFDIFSALASIFHLTAVTFERWIAICRPFYYTTLTRRFYLVSIALAWLMALVISALWPGYYIKGKDGFMGLQVYSVFLIVSGLFAPAVVITIVNVSIFRVAKSLVRNVPRPRQECSNGLLEIRRNIKRETKTALTLVVITALFCISWMPFFFMNLISPFCNASCNQVLLSPTFLTFVKWLHYSNSASNPLVYTLRDSEIRHTFASFARRICWLGLRRPAREEEMAMSTAGNCESTQAS
>Cnidaria_Hexacorallia_N_vectensis_NVEC200_007404_1.1
MKGTLPNCTNASTEGGAVRLFEMEFAWAVFGTVYMAVVLVLTVVGNSAVMVVFMTSDMLRSTVNNHFLLSLAIADLLVGLLVMPCAIEAFRTQTWRCGVFMKDFNAFGNFCFCISSIMHLMLLSVDKYLSIARPLLYPTWMTTRKVYIYCLIAWIYSAFWALLPIIGISSYECFIPYIGECASEDWASNGLNLTFAVSVVTGTYGIALIVMFIVYVLLARIIRDQSKRIDVRIGETNPQEKKASNKSKSSVLRKYKGLMTIVLLILTYLVCWSPFCIMLFFEIAKKTKIRGPASMVGMIIGFSNSCCNPIIYWLKYKRFRTAFKRIFKNHVINRLTPGGGGTFYTPSDVSVTAGSITVRRVQNAPEDSDTNTKTK
>Cnidaria_Hexacorallia_N_vectensis_NVEC200_007343_1.1
MDESGHPSLLKYERELATRTVSLSTFESVLCSIFILAALSGNSLVLWIVYKNRNLRTIPNQFVISLALADILMAAICAPPCLSVLIAGTRTFGSFVCQLQGFAIAALACVSLLTMTLVAINRYFLIVRPQTYQWLFTPRKTKAMIVMIWLLSCTEPLPYLLSGHR
>Cnidaria_Hexacorallia_N_vectensis_NVEC200_007315_1.1
MATGNTSKIRIPLQRVDGNITVASYSRYRFSPFGQEIKIFFFCCLLLIAVVGATSNSILLLAINQLSAQNRRKARSGTSPIMLGQTLIQIKRHLAIINLLTALLVAPLHTAQLFADMYSTTWSCRATRLPVHAMGSITVLNLLLLGIERYCAIFHPFFIPSESMIKVCFLGIWLGGGLLGFLQVLQLDAIPVVTSQTEYTISCQPIMDTLFKKCLSTSFLVIIIPCIAFLFITIRTTKYLSDRRKKVESGKGVYLHKIHAWRIKETKVCVCIILTFIVPYVFYVVNIIMRPNFSICIDYCMRRTQDTLVLLNCVITPLVTMYGGRLFREMAMKRINMILRRLMNQETAHLQTTKTQTVETAL
>Cnidaria_Hexacorallia_N_vectensis_NVEC200_007264_1.1
MSKSAAGGIDNRGFIRGLPFKDKMNNTNSSGKELLVLESLSHESAVWVIAQVVLWGCIFVISSLGNSLVLLCIVKSNRLHSSIYAFYGSLAASDCIAGMLCCPLLLVTALHQLWIMGKVMCHVYSTLLSTSLNASIATLCLISMDRLNAVRKPFEYRGHNTFTQRWCKWLLVLSWVHSIFWAAAPLGGWGEIITDSATYTCKPNWSAASIVNRSYSLCLALFPFAFPVFLMVAIYCVIYRHTKKCSNLMSGLEDGRNLVAEQERQMRERRLFRTVLIIIGAFAACWAIYTLATTCKLFIGQTPPTWLVQLGLICAIAGSCVNPVIYTIRDATFARELGRLHPCLAWLLKQSFSKDSGSREQVYTVTCATRASISRELLDVSRKNSRETLSLMLIDSVREDRGCDSKSRNSMARDDKARDELPRDNKARDELSHDMTCVDERDCRLSLRSDLTRDMYLQMRETNL
>Cnidaria_Hexacorallia_N_vectensis_NVEC200_006840_1.1
MLYPTNHKLHNTSYDNNNSKYTVIQPSTSQKEFVAVTLFFCLLIIVNLVGNGLIFAAYIVNARLRSITNKLILGLAVSDMLVGLVSIPLWVYISTMEFTGAPYSKATYHFYITFDIFVGSASILQLTSMSIERCHAILRPLQHRTLSQCAFRTLISIPWIFSALIAALHPIQYHSWQEVYTLLMATTCFFIPFVIIVTAYVCIYIAARARPSTESFRFRHRMSQRNSFRKEVRLSVTIAVITVLFVIAWMPLFVLSIIATYFPSSLVLSASTDRLLKFAKWMHYSNSSCNPFLYAFRNQEMIRTFRRIISKLLCGYFTPRLRSYGSGRTSRRAASYRGSDPNYDIPRMNSIRDRRDANCNEPKPVYNPVMMHSSV
>Cnidaria_Hexacorallia_N_vectensis_NVEC200_007396_1.1
MPAVTNQSSMVNGSSSVLLANLSVETYELLENTRESSHGESLPLILTQVLAYAIVLVSAVSGNSLIICAYIRYRTSAGTRMLNDRLIVHLAVSDLLLPVFAVPERVVRILCHDLWVLPGGIGVLLCKLVNFTEAVSIVASLLCVDAIAVDRFRAVFYPLSPPVCDLSSRLLIAVIWFTALVYNAPLLYFSSLVPRDGGVACRANTHLWNTRLWHRFYLALASISLLIVLVAYTCVVTRIFRRRAWMRRLTSNSLHERVNYKVFKISLAIVLAFYLCYSCYWLQVTLCTLNEPPRLCANQTFRFMNVYLAIANCAVNPIVCLAFSSRFRGLVRRMVCRT
>Cnidaria_Hexacorallia_N_vectensis_NVEC200_007398_1.1_GPR244
MQDFYLTKMEFYDNRHHTNETNDPEMIDRLPRWAWDLGLVIYIILLLLAFIFNSLVLFTLCRVRSMRRSVGSTMNIMLGNLALADLLLAISTTLEATAVYRHSWELGSTACKIQRWFMYSFYAVSMLSLIIISLEKYYAICDPLNKKVLQNTGTVYFYKMIGALWVAALLLESPQLLISDLENTYRTTVCTDVNPEDHDLHILVLSIYYLPMFILLYALPVVMFTVTFYKIGRKLRGVEKRLLERSRHDIFDVVQKRKRVLRVLLAVVIIFICCWSPFNFVQLLGKDTSLDNYDPLGNFYVSIKMLALCHAVLSPIIWTFMGQQFRNGVKRALGFAEQRLNPYGLSPGSPGLVTSNVQVRSASGGNLDDLPAEFRPRSRGLEPRDLVKRPSKLDLLLTSITPQTGSQGLTQGVILEVAEEDDVFDS
>Cnidaria_Hexacorallia_N_vectensis_NVEC200_007360_1.1
MTASNETSSLHSEPLSTGIIVFYCIIMASITITAIFGNSLVIAAVRRTRSLRTSSAILVVNLACVDLAVTIIIVPFVILTAANTSVWDETLPQEICKATGFMNAFLTAAQIMALLHISVNRFIAVAFPHSYEKLTKRFTMGTVFFGWLHSLFWTLMPFLGWGELGFVKGTLFCNILWSQELSFAVTVQVVCYFVPTAVAVVLYIGIYVNVRRQSKRVKERSRSTLSMGDISCVTPSRPLSGVSISSGEYPSVTQPGVTKSGVTPLGESRQTGVEVDEASCCDGTKHENTNVTQTKVKLSGVTHSEIVQSDVTQSEVTQPNVTQSGVTHSKIVHSDVAQSEVTQPNVTQSGVTQSNVKQSEVTQSDLTQSNAAQSVVTQSDITQSGLTQSDVTQSGEAEFGVTHSEGKDNAGASLESTENLSHESVASSSREGGIEEAVESESCKHNGTASTKRTKRRSVFIDAFEIGRNGINGWYERARKAANGDTGEHAVGRPQNGINRLFKRQDTSDTLGKSLTSMKKEMTEAERAEKMRNKRRKILENRVTRTLLGVALAFAVCWFPRGVANLWALFAGRESVPRGLEYASTAFVFMNSSVNPILYGALHQDFNRAFRDILYCRTRVRRARSKSEDFSASVSMRPRV
>Cnidaria_Hexacorallia_N_vectensis_NVEC200_007395_1.1
TKHFSLHSVNHTRNMDTMNVTAMMQFAKTMKTSPSAWSVGLRLTIVSLFLVISVLGNGSILVLLKRFKSLRTIPNILIANLAFIDLMNVLVNLPADALVAVLELHHVVKGRLISALVASSQTAFVFLNLFSMTLMMLDRYLVISWGLRYKIWVTTHKSMVAVGGVWLLTSVIMLPWFLGLYSIDHGDLPTFIYRMLYYYRVGDYMTITRCVFPVVFVFLALLTFTSLRRQTRFIEGKLSMQAAHQGTKLIATRRRTEAHAAATIFITVATYVITCIPLILYGIVTENTSNLAGTEFLKWFAALANYSLYISSVCNPFIYMVRCNRLSWALKKFCQDPCGKSELNTRQYITTTHTCIRLPQRKGISSTDISELNFMTERSLCKNVTGWNKLGYNHKTNKVEASSPISGVDNEAFTVEAVELEDKTSNLDECF
>Cnidaria_Hexacorallia_N_vectensis_NVEC200_006740_1.1
MTRNRSALGAQGNLTSVVGMETYMQVELASAAILIFLCPVTIAANSLLLTAIYRDPLRTFRTPTTFFIIGLACSDLVTAVAVEPFFAMNYIAHYIECGPVIDCEPSKVFLVLHRVGGIISTIAISTSFLVVLALSVSQYIAVTYPHKYKDLITRSRVVWCVAFSYIYFIAFSLLQFTGLDTYTYLQIDLVLHPTLISIVLAVVHSLLYMSFRRHLNRRNTLKRRSTPHKREKSDRRLNREKTRQSDRQFTIVTFYLAGILLASASLHTIILYVYFYHKERSHQANVDIHICLRISDLLLFLKVMLDPFIYAWRLPAYRKALKITLISTQQRLRPHKYKTDGLSTIHESKKIMDSALN
>Cnidaria_Hexacorallia_N_vectensis_NVEC200_012505_1.1
MQMLGFITIITFIASVANLAMICHHRYYYIVHWKSYKNCFNNKRAVAYGAIVWLFAILLSTPPLLGWGQYGYVKEQSFCFVIWSANIYYMFFTVIICFFGPLGTMVFCYYKILSFTKALKARLHKDSEKMMTNPVLNLPSKLNAGISPAETKITNTLLLSSCVLSCPGAHSLSRSS
>Cnidaria_Hexacorallia_N_vectensis_NVEC200_012554_1.1
MDGNVTVDPTPLPSRLTPLDIALVVIFSILAAVNVVSNSLVCWIVLKHRQMKTAMNYLLINLAVSDVIVALFMTPQYVFRFTFTHPGGRAGDWLCKMITGGNFIWTGGAASAFTLVAIAIERYYAISRPHRHFFTTNHVTAIIVGSWVYAVVFNLPLFIVLEYEQKGIDFRCPEKWSSETMGKLYTVGAFFIFGAIPIGIMAVVYPLTIRALWKAKVRATDASRIAITRKRKKATRMVLAVTVLYFICWLPNLILYMLSQYRPDIYIYFDIPYVISVILVGVNSTMNPFVYSLHSTRFRDELKSLLCCSRYGNSDFLMNTL
>Cnidaria_Hexacorallia_N_vectensis_NVEC200_012772_1.1
MSAYNFSCYYFTKWVQYGQLQYNEFIVFAFVYVVIMVPAIFLNALILVSIYRTPALQTPKMTLVSNLAFFDFGVGLVAQPVTIAWMAVELRATELQETYCYMSVWFMIVSIAFPAVSFFSVIAIAVDRFLALYLHLRYHTVVTMKKAFTVCAFTWVSSIILVTIWLTVGRKDMVLFGLLSNPLIFLFEMIVLGSYFQIFKILQKHKRQIQSVQVTFSRSRSRSSSLDEPVSQNTHPQNLRQYKKSLMSSFYIYLTFILCYLPLFITMTFSAAVTTEYRISAYMWKSSCTILVMNSAINPAIYCWKMRELRNAVRQTVMWLREMTGLARNEGLSHRHHPAQLAWSPN
>Cnidaria_Hexacorallia_N_vectensis_NVEC200_012940_1.1
MFAYNYSCYYFTEWVQYGQLTYSQFAVVAFLNGITILPAIILNGLILVSIWRTPALHTPAMALVFNLAISDFFVGFLAQPVMMAWFAVELKATEMQSTYCYMSITMIVSSTFFSCSSFFVVTAIAVDRFLALYYHLRYPTIMTMRKAVAVSLVTWFASLFVIALRLTVGTKYRAVFSVFNSSLVATCELVVLFSYFKIYRILRKHQKQIHSANIGLELTLASPDSTEESISQTSLTQPQKSIRQYRKSIISSFYIYFAFILCYFPAICVLIYYSATDDHRVSAYFTKIAFCILVINSAINPGIYCWKMRELRNAVRQTLIRLRGITGLKTQRKFFPKRAVKAAWTMS
>Cnidaria_Hexacorallia_N_vectensis_NVEC200_013127_1.1
MTNHSTSGPPSGYMYSLGLHARQEPTQAWYWVLRGIVGITTIINNTLVLYVIATRRKLRQEKSNWFVLSLSTADLLVGIIITALQISEATHASTAPKAEMRYVVYDLLIDASILSLCALTLDRYRAIVTPLRYENYMTPYRAMFLIGSAWGIPLAVALARISMTELEIKDEKEREKMFVVIQTIFFITFPCITLTISYIRILLIVRRHSRKQRRQKAQVDYNYSTDSNLHSIDEDSNYPKASSSTEGTTTTTTTSSSGGKLSVHYGKKRGMDQVIIEDEVSESTASRILSNILSPKLDKTSLPAIGVVIVLFDCFWGFGVYSYFCDSFLPESVRLEENMKHILWLLILMNSAWNPLVYAILKKDIRKEIRKVLPCMTSARGNYGVESGSEAQPVNRPSIDKEIE
>Cnidaria_Hexacorallia_N_vectensis_NVEC200_012736_1.1
MAEYNVSCFFYTRWVQESQITQTEFAIVGVLNGLTILPAVVLNALVLISIWRAPAFHIPAMVLLGNLALSDFAVGIIAQPAILIWSTLEFYVNEWPETYCRSAVAFGLTSSMFGGVSLLSVTSIAIDRFLALQLHLRYQTIVNMKRTVYICVVIWVISFSILAIWYFIGITAYNILTNSFILACVGIVFFSYFRIYKILRKHQIQIHAQEMNFSTNSSNDSASETTERSLNIKQYKKSVVNSLLVYFTFVICCTPCFCALTYFEITRDSYLSPKLVKISTSLVLVNSGINPVIYCWKMKELRTAVMQTLESIQDWLGRKKIKTTCERRTSLTTVVEF
>Cnidaria_Hexacorallia_N_vectensis_NVEC200_012873_1.1
MMERAMVMLLVLVVTPSSSVNAVTPTSTQSCSFKTDSDQCCAFPFEFEGKVYSQCTADGSEGEWKQQWRNPWCVTGEKRLQSACLRYAHSCGGERDSPGVISSSGFPSGYRNGSQCDWLINMPAANQITLNFTDVSLSKDQSCDDAYVDIFDGDNSTYPLLGRICGNSIPPPVVSSGNQMLIKFRAMRSGVGLGRGFRAYFDSGECAVRTYGGNGHGACCVFPFTYKGHLYNTCITKDTGTAGVIGNPWCSVTDNYDRDKKRGLCVTENVTCHPTWQFTCNNNHWWKQCIDISYKCDGKPECADHSDENDCPPLINPDRCNVIHIYQPRNKKHPFVWKLSRKCGYTNRCTLNTTQEERDAPCKISSWFKCRSGVCIPPQWICDGKDDCGDRSDESVGRCEYKDKKPSSCSWINDCKKTVNAWEKKFGEGVKSIQNTVVCYAKNTTTIPNYLPHTTTSMYLIKKRIKQLQPYSFERYGDLQKLDLRGNRITTIEPFTFANLNSLTELKLSNNLLKIIRSNTFDGLFSLEHLKLDGNPVTLIETAGFHGLRKLRELNLTNLDLETIHDNAFSGMDTLQRLYLDRNANLYRLPLDIFENLPLEFLKADRFEFCCIAKLSGANCSAPKDLFSSCNDLMANETLGISIWILGCIALFGNGFVLIWRLKTKSESRVHSLLLLNLALSDFMMGVYMVVIGSVDKYYRGKYFIYNEEWKRSHLCQFCGFLSTVSCEASVFILTTMTVDRYVAIVHPLRNLCLKISGAYKALISIWLLAFILAFLPLTGIKYFKDFYGRSGVCLPLHLTAEKPAGWEYSVFVFLVLNFISFMAIFILYFIMFIKIKQSHQLTGTGSHQRSATASIGSRMVFIVLTDFVCWIPIIIIGIASLSGMQAPPEVYAWVAVFVLPLNSALNPILYTISTTNFRKNVGAHYRRSSKRLQNLTYFTTDNPETEISRRVTKSMSLSTTKTTTPDTTLERRTLLRRNGKPASQKKTCKSCCSPIAERQEFIESPV
>Cnidaria_Hexacorallia_N_vectensis_NVEC200_012953_1.1
MDHSINTTINKTFSTTDNQSERRYVFGPVPSHIKIIVSTLVILFASLSVVGNSLVMYAIRPPKTPNNRAFSRTTAKMFVRSLVLSDLLCAIITAPLFVTEIHIPITPNAWICHLVRYFAYLFPIITIMNMIVIGIERYCVIFCPLAPPSKRVSRRLVIAAWAVGMLMTFIPNINMKRRRYDIDDDKYTLFCSYDNSTPSSRIANTAFSILIYYLPSIVLTVICIKILRFLKRQKQGARGQGSPFVNSMWRYKGSYMLVSLIFAFILPYLLYFIYFTAMTILKPKVSYVIDFTVRYAAAIIGYANGFLNPLIYLICMQDVRARVKALFTRRRRPPHDVYALSEGENRHPNKSIEKGTGQHMLSYTNPSIEQTHHPRTAPAGNYKAPSSEESSGKATVLFFDLGSFSSTADTAIDSSTEVVTKF
>Cnidaria_Hexacorallia_N_vectensis_NVEC200_002038_1.1_GPR215
MNVTFASNASASLCEDVVYFAAMAAVHSVTFAINFVTALAIWRLPDLEENRYHLVVRTLILSDCFIPLSGLPMSVASFLNCGWVGGQVSCTLSAFFSTAFLSWSALIVVIMCALRFLAVTKPLFYRNQVTYTRVRMILFIALVWGCSHLVLPIVGLGKFRLHARGLYCALDITPSKPHDRTLVYMTIVEGCLVVVALVYFSAGIVLTVKKKRRVSSTLSLQQQRGAGIEKIMRQHGGFAAMTSTIVVLYWFCFVPFLSYRIWLVYWGESRLNEDVYYVTELIAHVNPLLNPLVFVACSRQYRSCINKLFIRVCVHKCTLLMPQAITETYGDMGGGIEMRKMSALSTKTDIVMI
>Cnidaria_Hexacorallia_N_vectensis_NVEC200_002283_1.1
MSFPGMTDVFTRTAQQPGVMESGELILIILYALIATIGFLGNLFVCFIILQHRPVRRPMNWLFLNLAISDSTILVFLGFRHIITRAVSHPHGPTGDYLCKFLTGGNIAWVGAVSSMCSLMCIALERFFMVFKPTRYLSLFRVVIVKRVIGLSWLFGLLFNLPLFVVARFDEKISFCSETWPTSVASKVYATIWLAVVAVIPGIFMAVLYSQITYNLWIKKAQQTLPDSQGAISRARRKITKIVVTVSLIYCISWFPPLIDYVMMVFAPAQRHFGDTPHVAAVLMIVFNASVNPLVYTFQSETFRKQIKVSLFCLRAENTVNPLGEGEHLQTWVPPLRKGQGPLCPAPEERVNAMSRTGVDYMFLWLTGP
>Cnidaria_Hexacorallia_N_vectensis_NVEC200_001817_1.1
IRLSAAKQSTSLSSKILEDFSVIYGISEKGRFQHLFMMTNRSLAFQNTTTTGEQCVFQEVSLEARVVKMLAYCILILLAFIGNVIVIFIFRNHRSMRSTTTNRLIVNMAASDILLPVLVLPRQLAVIVETGKNAAIVWRIPGTFGQITCKLIPFLGDVSNTVSIFSLVLVACDRYLAVVWPMSKSLHFTPFRCKLLIYATWIAACALHAPYFNTFYLLQDNFCLNQWRRGFDLETHIYNTKTQQKYFVSLLVIVYVVPLTLITVLYTSIIIELGDNKRNNDRNPGVHGRRRRKEDRRVITMLIVVLAVFGLCFAPIHIYHFLKYFVLSDSAYCGSPSLDFALYFLAQSSCGITPYIYFIFVRNYRNGLKEILKCCFHMNITTTSSSASHEERYSRNSSRFTSEANTNTTSLRSSARANTSGKLLDTTCCKFRTPAEAKGPTLIQFETCI
>Cnidaria_Hexacorallia_N_vectensis_NVEC200_002306_1.1
MENQTANSDIANLTTSINKQNLNSYFSSHYQTWFWVLHALISALTVVGNGLVIWVILCKRSLLEETSPNGRSILSLAVADFCVGVFNAPVKFICVFWSKCGYLTWAIYSFFGNAFMNASVLNLCVLTCDRYIAIVHPYKHAGQAGITRGLSLLAWTISFALQIPDLLGHVGATREASVEFNSVYIISLNILPTLWMMYAYARILLVVRKHHLQIRKLERQISSNAVEALERTSTKSGKPKSVAHGARSFKTVGVVVAIFLVCNSFYLYVMACFYLAKLCSCSLGLTSIMVLLRYLNSAVNVFVYAFMKNNFQRELKRAFHFDRMRINQDGDNQTGSEGSAFRLKRINRFLLEKDKVTSTC
>Cnidaria_Hexacorallia_N_vectensis_NVEC200_002019_1.1_GPR206
MELPSYMKEAEWVRIGRLVFEVALAFSGVLGNIAVILAVGSRPFMQSVTNIFIRNLAVADLGLLLFSFPLAVIKEQTLFRWPLGPHVCQIIYPLSEVFLGVSSWSMAIIAVDRYRGIVNDSHVRSLNRARYICVVPWVVSFLVLSLPLLVVTRYWEGWGIKDCIHEWPMEYYNAMNQAYVLIAMVYTYLTPLGIIIWTYWMIFRKLGKSTAFNTAQGRKPTRHDEARIKRNTRAKRILTPVVVVFGLSMLPVTVFRLVMVYIPSLVYYHYLFVLYNICMITTVINSSANPFIYAIVSDNFRKAFKSMCRVPDNLHRGGRRIYGQLSSVSGNTTMGLRTQATRLSRLSTITSEDQSPVLDERQDDEEL
>Cnidaria_Hexacorallia_N_vectensis_NVEC200_001968_1.1
MLHKASPSSSQSVKDMASHAHHDMATADPSDSPALPAGPNHVMLGVQITLIAIVMVFTVVGNGCIGILLKRFRFLHTVPNILIGNLALIDFLNVTINLPIFLVAAVLGHSALGGRMSSALIFATQTIVILLHLLNMLLMMADRYLAINWALHYGPWKSKNKVLLAVGFVWSAVLTVTIPWAFLLYTINLGDSAYLLYHTAYFHKIGKYNCFVTFPVLGGAIGIIALLTYKSIKRQGKIAFVDGGDDDKSSPNMERARAARQRNENKAAVTVAITIFLYGLCLVPCVMYCSLMANKFILPSTKVEEWLVFFTCLSFYIPGACCPYLYAIRSTRYRKALAKLFPKDHRFAEKLYMPKGNQVTTTDSTVDTKTDSTV
>Cnidaria_Hexacorallia_N_vectensis_NVEC200_001969_1.1
MIGPTSVPQAPTLNSSESATTPFKPGHVMLGLQITLIVIVMTFTVVGNGCIGILLKRFRFLQTVPNILIGNLALMDFLNVVVNMPLFLTAVVLGHNTLGGRLGSAIIFTSRTAVILLHLLNMLLMMADRYLIINWALYYGPWKSKKKVLLAVGLVWVAVFTVAIPWGFLVYRVDLEESPYLVYHLAYFHMIGKYNCFVTYPALGGAIGIIALLSYKSIKRQGKVTIMKEDANVKYSLNVVQAYSARQLNEHKAAITVAMTVLLYGVCLVPCFIYCSLMPNTFRLPSNRVEVWWVFLTCMSFYIPGACCPYLYAIRSTRYRKALAMLLSRPNLKFSEKLYLPQGH
>Cnidaria_Hexacorallia_N_vectensis_NVEC200_002754_1.1
MVESCDLIETSLRYVSFLRQVYIANCALNAIFAVIAITGNLLVLFSIWKCRLLSEPSYFLLGVLALTDLAVGIIVQPLYVLYKTSEILGMASITCVTGVATNIFGNLFSGMSFLTVTFTWVDRYLALHLHLRYKAMVTSSMYSKVITGLFMVLCLFVSFYQWKIGVAIIFSIIIVPVCLITSTVAYCKIFGILRRHVNLFHSEANLGEITDNARAESVLKYRKSVLGIVYVQVFFLVCYTPYFVALVIRTI
>Cnidaria_Hexacorallia_N_vectensis_NVEC200_002639_1.1
MLSNMTENFTNSTSESITNTSGSGVISAIIVVLSIIIIVGVIGNSMVIAVVGCIPSMKTTTNFLIVNVAVSDIITLLLTALHVGLSRIGGRVGANVFFCKVVDPNTLSNTALIATGLTLTVLSVERYNALVKPMAISRRLTKNNVGYVIVAIWVVSMVMALPMLVYLYIDPSTGMCTPGDKKKTYTYR
>Cnidaria_Hexacorallia_N_vectensis_NVEC200_002390_1.1
MERTLRKTLIFRESEHSSASMELFTSYHAITVMYSLLAAGAFVLNGIVLIIFLATRSLRTIPNMILLSMAWADWLMACLADAVGAYANANNWPSMVGGLCVYYGFITTALGLTSMIHLTALSVERFVTVTIPMTRPITETQMLLVVTFLWAFSFLWAIFPLVGWSSYGPEPGYAACSIAWYRQDLNNMSYILCLFIFFFFLPIVIMIACFSSIYFTVRKLTRDSMRRWGASSDSTQQTLAAERKTAWMSFIMVLAFLFAWVPYAVVSLYASFGGVTTIPKLMSTLPAMLAKTSACYNPIIYFFMYSKFRKAFQRFFFKNVITPSQTGGSSTINSASVIPTSFPRASYAVRSSSVLPSSTASHQEP
>Cnidaria_Hexacorallia_N_vectensis_NVEC200_002640_1.1
MEKNTSSLSRNSSSSSSLANGLTWSITFGIHASFVVLFNILTILTFVRNKRKKRKKSVYCLMNLALSDLSVGILTIPLYVSYLAEAVIKGNSSDTMLALSVDVIYQFTASAANFSLVLVSLERLYVTLYPLQHRKTRTRSYLISIALTWLIALGITLIYYVFKYELKAPKAIFYVLLPVLLVSLVLICLSYAVILVKIRRRNGSCLAMIAKGQRQERKLAHTLCIVTATSLATWLPFTIMQIMSIKGTSAMSSDTVFSVLLIQCSNSLVNPIIYALRIREFRNTLLQLLRCKSS
>Cnidaria_Hexacorallia_N_vectensis_NVEC200_001725_1.1
MNITNATARAVLSKPTTESPSAANTTGTDLSILNTSTTSALNSTDASSILKDHTPLIVQLFLVSLVFLLAVIGNAGIWVLLKRFRSLRTVPNILVGNLALIDFLNATVNLPVFTAAGVLQLGHMGGRLASATIFAGQTLVIFLHLLSMLLMMVDRYIAIAWGLHYRIWKSQRKVLVAVIVVWTIVFGVTVPWVLLLYAVNKGNSPYLIYHIAYFHAVGKYNCFVTYPILGCTIGAVSALTYQSIRKQGKFFAETSVMQKGKTLLDESRQRNEVRAAQTVAITVVLYGVCLIPCLMYCSLMATPKHLPRDTGEEWFVFFVVISFYIPSALCPYIYVMRTSRFRRAITLLIQDPCGDSDLREAYGSSTTKETSASQRVELSRKKKGSYTDAIPSSTHDNDGMTSPCREAKSPPSADPDVIIVAIDDMEGKPDGKQDGKDNKAYKTEDGEYQQKNQNI
>Cnidaria_Hexacorallia_N_vectensis_NVEC200_001913_1.1
MTLSPSGLNLALAVVNSTLNATESPAAVEVNYVVGVVVELVILLLVVGNLLMVITLLLYKPSSTTDILLCSLSAADLINGLIPLQVLNIYNSFIGRDQWTLEVCGLLIWMTYTLRLASVLTITLISAERTLMLARPLQHHTIVTPGKACVAVGATWTVSAFLSALPFMGAGKNGFSAGFCYYQLYDLGLAYGVVVETIGFAQLVLVLLCFIAIKMSSWKFTRRQECMAAVNMTGKSQSHATSGTKQVKQLATMMAIVVVLYYLSWLPYLLMNLVSLAQGRLSHSLEIIIGMLSLVSALINPLLYGKMSLRYRKGFLFIFKKIAVICGGKQPDGSFFDGARRGSVAISSSYSLAAKRGSYASVLDGVSSQHANAGYDDDEVSHQALNTTSTTLVLPTDKEADPKKHDKGEEEIMDEDDAHGIAIYPLGSLEKESEIPDGGDDDVMIYPISEHDQESGIKESSIKSQQLNEGNTDGAPIVNELQPEARPLGSLQSSETERAVTALVDPDSYRNMWIEEVKETDTESMEDGFSDGGISNGYNIIRNTESKFTELSRNSPEVSRDEKERNVQNDSDDACESLNESAFGDDHTSRILDDLFSGLEDDTDADTINGGDGKESTGSQDDHDASWKKLQCSHPRTNGEDDDDRNDDNMNVACEEESLEGDDDDDNDEDDNSDDTSIVNILNKREDHHNTINRNQNDKPLSDYDNRDAGRNSSKSSHIEDEDNHGGTNSFTVREKENVMGEAYRDSSAMKTAGKNNDIHDDDDYGDGDDNGEDDYDGNGDNNNDDNDGGDDDNDYDSNETMAFKKDRKGWNNNGDDNENDTNTTGECDDVHIKNTDGKKDDDSQRVGENSLAMDTSADDFNDDDDDDVVDRNDVSSGTSNRSEGSSKKGKDLHASKEVKKGVSKEDTKDDNMNMIRSRALSTTSLEVHMGII
>Cnidaria_Hexacorallia_N_vectensis_NVEC200_002539_1.1
MPSPVDLVLASVFAVLVLIGVVGNVLVCLVILRFSSMRTPMNYLLLNLAAADLLTLLFVSPQYVFIHTFVHPIGRAGDIICKLLTGGNISWIGGVASVFALVSIAFERYYAVIHPQSQGRISKRSLWITVVSCWSFSLLFNAPLFYVIHYDSEMKFCMESWPNAVLAQINSTCWFVMIGLIPVTIMVGLYSNVIYSLWIKKEESADNTQLGTKRVRKKVTKTVLTVSIIYTLCWFPQLSIYMLSYVGSDNEFGGVSYIITVALVTVNSVVNPIIYSLQSGKFRKCLKVVLCRNQRRVEDSGVRGPGDVAAAAGNSKATPSRANMCRYELK
>Cnidaria_Hexacorallia_N_vectensis_NVEC200_002082_1.1
MAASELCVGKLPYDMSIYDRSLFLILTVCHVVSAPIATLLNGLVLYAIFKTESLRTKPSMLLLANISLTDFIMGFIVQPIYIVFLLSVILQRYDLFCMPWMVAKSLTYTLSGISGVTVATISLDRCLAIKMKNSYKTFVTLKRVSSAIIAYWVTFLVLGVGLSFTSYSTIFGFIGVTAVLLFVFGLVMYIIVQHSLWKLSRPRVNPYENSTKISRECPHFNTMAYKKSYQNIVVICVVLFLMYTPFVCFSAYQMVVVKPLLYGKAMKGLYLCEFVMMALSAINPIVYFWRIQEIRSRVRSICICCSLGE
>Cnidaria_Hexacorallia_N_vectensis_NVEC200_001887_1.1
MNGSDSSEPCGSHYTPWSLIAQAGFVVVILFLDLFGNLLVCVAIYRYRRLRSVTNYLIGSLAVSDLLVACLSMPFRIYHTLHLMCWDLGLSVCKFWIFVDALCSGASICNLSLIAIDRYLVLSCPFSYREKMRKPRGFIAILAVWLYAFVIASLSLTEPWSPDGFNASFPACAKMDKYYYAFAITMSFFLPLVVLIIAYSMVFKVARKQACLVRRANDSQGHLEYRTETSVVSSFRETQTRENTRKKRRRRKSIVRELKATKTLSIVIGTFIACWAPFFIIMFIVQFCHDCVYNSWLTKEAQMTIGTVFVYVLPLLNSAANPIIYSKFNADFRLAFKDILMSMFRLHRI
>Cnidaria_Hexacorallia_N_vectensis_NVEC200_002618_1.1
MEKTRDNLTIGRQDTARNEDTNSTDIMYGGIIWCAAFGVEGFTIVVCNLLTIAAFASKKCLRKRGTYLLINLATADVFIGLVPVPMVMYFTGVEFKLWKAVSHSTLSYTYFGLDILLGLASLGNLTIIALERLFATQWPFHYRTLRPRNYYTTISITWFVAVVISMLCFLTQYLTNKLMMSTYISMTFVFTAFLVICTSYAIVWTKLKLHRRHEDHYRKTRENERKIGITMIILTVLSLATWLPFVMLNLVVVFADVPFPSQTTILATKMLHYGNSLVNCIVYTLRMPHFRSSVFVLFRRHKRYDYSTGSPIGETSMSPSHYLRRNTFSNCSMPPSAHFEKRRHSKMDNLKPTSDVNRNVVRDFRLFLLTGTKRKR
>Cnidaria_Hexacorallia_N_vectensis_NVEC200_002320_1.1
MLKMNVTGINTSKSCLFFEVNSDRDPSFFTMNIVVAVLNVIFGFIAVFANALIMYVIWKNPVLHSPSNTLLCCLALADFLVGLLAQPAFVIHKIGEILDDFDIYCATRVIAEFVGVLTASVSILTLAAISVERLLAIRLHLRYKELVTTLRVLKLVALIWVFVILLLIARLVIANEKVFFSFSLPLVLASLLVTIVAYIFIFRVVLRHQSVIEAHSATPANHQTHNGRRQTLAFNFLKYKKSTLTMCYILGIFLLCYLPMVVVVLLRGIVQYSLAMKIAYFTSTTIVNLNSSINPVVYCWRVTNIRCAVKRTLSKMVGERWQGEFELTDFGNATKRSQGVGNNRDGQLATQTTSQ
>Cnidaria_Hexacorallia_N_vectensis_NVEC200_002707_1.1
MNSTNLSERIKAVTEGACFHSDSMAEKVTRIVLYCILIVLSLTGNTLVIVIVFRDKRMWKTVNYFIVNTSVAYLLLTLVYMPRVISMSYVGYEWLVDGDLGQFFCKAVCLNEVAITVSIFTIVAISGDRFFAVVFPLRRIMTDRICKVVIVGIWLAAVSAAMPQFYGLEVRTYQGKNYCYLDLDKTFGEGSEKAFYLFQITAIFGVPLSLLVILYSSILVSLLKRRNLPGNGLVKNDERLQRRDKTRRKVLKMVTIVVVTFVLSWLLYFLNFIFHSEGIILPCKLMFFRLFLAHFYCSVNPIIYYIFNSNFRQGFTHIIPGTNPCSNATGFSKKQKSCIVPHELRSFTIQPAINKPSKKPSLTQVVSS
>Cnidaria_Hexacorallia_N_vectensis_NVEC200_002143_1.1
MDGNISSMTRHCFFLVYDSKRILLARDAYIAAAVINCITLLPAIILNVLLMMAMYRSPAFRKPSTLLLYSLSSSDLLIGLIVQPAYIAKKVGELTDNFNLYCQNAFLIYNFGKVLTGVSFLTLTLISVDRYLLVTSGIDYPTKVTNYRVGFVIALSWLFMIAIIITQHFIPNRATVFILIALLIGSCVAITTICYVMALHKIRRQKNAIRLASGPRSQLQANTARYKKFIITMIWVFVVFLLCYTPYMVATTLAAVIGETASIWSAESLCGVIAYSHSCLNPAILFWRMAEIRNAGKNILMPKSKIKLKDQSQISIPDKTVETIPKFG
>Cnidaria_Hexacorallia_N_vectensis_NVEC200_002006_1.1
MPTMQADNTSLPHGSGYSELEHVFMAASLIAIMAASLLGNIMVCCIIYRRRRLRTRTNAFIVNLAVADLGVVTLCMPISLMTCLFHHWVLGDIICQLNGFFNIVFTQCSLLSLIAIGVKKYYAIVWPLRRLMTTRRTVGLLCWTWFQPVVIAAVPFTGITKFVFKAGSTQCGVAFPQTLPQTIYGVFVSICGYFVPLSVMAYAYFKIFHSSFRSARRVSMTSVTSSNSVLSHKRVAVTVMILIMVFLVCWSPFFIYAIVLTVNHDLSTNQHLLNLGKASYWMAFLCSAANPYIYGARNPKIRKEFNVLMCYVCDCFVSRLKTRGHWRVNSDSRGSWEGAGQGYGGYPWETPAATPIFTPRYKQPNTELCQGKGYLNQMYKGHSEEGENVTDGHRLRIADDSNADEIDMPAAPAIIDMYAAGPLTIQSTSWDINSFKADYDMGSSCLPIRLRRKDAVTHPHELMTFTADSAGNEKRLRTCATNVRELCFQDSSCYDNTLKSVETKRRKVDISNGIIGTKLADCRGSLDCTVFETSHSKDKTLNIPETNHQKHSMLRTALNTSFEKRTSGLYDSVRNGCEQMTPKNTQSGKSATRDARGVRKQYSLKWIESSL
>Cnidaria_Hexacorallia_N_vectensis_NVEC200_002095_1.1
MTFMVNSSVYLPTHSNDTILQQSTCLVKSNMWFIDYLRTLYIVNCVIQPIFAIVAVSTNTLVLYAIIKTPALHKPSTVLLCNLAITDLAVGIFVQPFYVVYKIAELHKLANISCNLGVATNMFANLFSGVSFITVTLISLDRYLALHLHLRYPAVVTTERILKVLIVSWALVAFLVSFYPWKIDIAIYGGMGIVLICLIVTSYTYVKIHSVVRKHRARVHDTIPAIPSNQSQGVQGSKTIRGLNISKYWKSVITMGYVYLFLVLCYLPYMLTLGVRVLIGLTKEYKLVLNITTSVIYISSSINPFLYCYRLKEVRNAVMKVLRKNFVEEEVSATFNVVTTKSTLDLSSSNRARNPSESRCSQNQLNISDFHAV
>Cnidaria_Hexacorallia_N_vectensis_NVEC200_013252_1.1
MEEARMNSTNFTFPWNHTFEEIASCWVYSPASKQANTIYLSVLLVFGIPANLLVLFVVCAKRVPRRSVNTLIANMAISDILTLIIRADARFHAMRASGNLLLWFTGDGIASVVLCKVYFWILHSIPFVSLFTLLVISLERYRAVSSIRRVLAIPRCVMVALIAASWVVPGFLHAYELEALNVFTHMGISFCVFNSEKGTFALSIARFVVVAILSAIIMFLNVTIVKKLRTSQVSSNLPAAQLEKRLQLFNSVIKMIITSLVLFLMSILPKFIFTFYVFIYVFIFKIPHHQNECLVHIFLSVCNLLVILNSVISPLIYFLFLNDFSNSLKFIKCGESAVMAPKFSLKPRDNEAFEKCSQFATNTTAKGEERQ
>Cnidaria_Hexacorallia_N_vectensis_NVEC200_013505_1.1
MVQNNISANGFTKLSHDLATRDTGRVYFESTVMGLIIFFTVSGNTFVCCAIWRNPRLRTISNMFVVALAVSDTSMGVLCMPFTFGTLVSGGWVFGKSFCYVHGFTGMTLALASIYTMSLISVNRYFCIVKPAKYQELFKKRRTVLYILGVWTIAFIGSIPPFFLDDEGYGFQPGKAMCLYKFETNLTFTIFIECVYIACPILLIGYCYSSVFREVYRTNKVFAPNPQSTDQLRAHIQETKITKTLAIVFLGFSLCWVPASIIDTLGSFSGEPPFERPVYLAYTYLAMISSLINPVIYGVTSRAFRQEYKAMFKMIISCGRASSNPGHSGQESQLES
>Cnidaria_Hexacorallia_N_vectensis_NVEC200_013558_1.1
MEEAQTTPMSYTLPHFRDGNSSKGNTSMRGNNTDSSALWESFLTVCYVSAIYLCVLSFLTILANGLLLFGLFKQRTLRPRHPATVFIIGLAIADFVTGATVMPLFAYFYFRVSKDEITAYDYNTVLRAGGIISGVTMNVSFLVILFLSWSQLLAIVYPHRNNNYVTKERAVICVVSIWVYSCVFAFSNLMGVPNDVYQKLDVYVNLTGVHILVLVTHVCLNIAYKRQLVHLAPLNESSQNNSRAERTKRSQKHLVVINLLLTTCLLIFVLPVTIMWYINLYRKSSNEEERIRTTIASVLIDTILYLKFFIDPFIYAMRLRKFRVAVVDAIRGRTSSMLSTTVQPPRSRLNTMR
>Cnidaria_Hexacorallia_N_vectensis_NVEC200_013585_1.1
MGRFNSTEVSIHVLHFHKLLRNRNKSEIAGESLALLLIDLVSLFGNSLLCLVIYRTKTLQTVTNLLILVLAISDIVMAILGIPFSVAVLIRGEWIFGTHICRMQCFLIYFLAFGSLQTITIVAVNRYYRVLKPVRYKKVFTFKSTSLILFLVWFVTAALLTIPFLAGAIVPDFSPSKAACVIFTKPGASKQAVIAVNVALVSIAAIIPSAVISFCYFRVFRAVGNHFTRVKPTLRSHHRTQQSTNISEIKSTRTLFFVLLAYFICWIPVFAIEALQTFIMNWWLLPRSCHLLWTFCGCLSSAVNPFVFGLTSRSFRQGFKVLFRRVSTADVSQTRRPSLFVVNEGMNAIEQIEKVDRAKNSDENEE
>Cnidaria_Hexacorallia_N_vectensis_NVEC200_013608_1.1
MENLTDRTPIQNVSNDLDFGRFKIGTIDIVFAVLYFAIDIIGVTGNALVIFVVKRNRSMHTTTNFLLVNLAFADIFTLLTCPRNGYWLAVMVNQPVGVAGDYICKFFTGNALVGITASVSSLTLTVLAVERYRALLKPMERKYSVSMENVKFVMAATWGISILVNIPDFLKNKYSDYYGKCICPFSLELVQPEFTHVLCTVLFLGVAPFLILSFCYIQIVSGLFLTKKICSEVTGNSSEIEAKKRLARLLISVTLAFYVCYISYGTYFLYLLFQDRVIIIQKYDIHYIVLKTVEFTLVCSSCINPILYGFQSSNYREGFKKLCWCYSQRLGNENNQFQMSTVIF
>Cnidaria_Hexacorallia_N_vectensis_NVEC200_013612_1.1
MLANNTTWNGSFPSRDLYGVGRGAPNVEFTLIMLSLIILVGLVGNSLVVAVVVCISHMRTTTNFLLLNVAASDIVTLLLTLLHVGVAAAAITSKKTPSGSLWCKLIQPNTLANVALLATGLTLMVLSVERYNALVKPMRLSRRLTRSNVHYVIAGIWLVSMVMALPMLVYLDKDPVTGQCSPGEKMQELYISLTVIVVFMTIAPFLVIAFSYFQIIYGLYFNNTICSTHAPGLQREDILAKRKLVKLLITVTVAFFVAFVPYGVTTILRSVKAALSPVYFRRSDGNLNR
>Cnidaria_Hexacorallia_N_vectensis_NVEC200_013627_1.1
MVVFTESCLPFSEWLQCGQISYTEFIGIPLINGLTFVPAILLNALVLAAIWKTATLHTPAMILLSNLALSDLCVGLLAQPLLFSSITLELNAYYLPDIYCTVSIAFGVISSFVGVVSLVSITAVAVDRFLAIYLHLRYLSVVTMKRAFVVCVAFWVFSSLLSVVWIVLGMDTYNVTFCVVMGICKCAIFTSYIQVYGVIKKHKLQIRAMAPTVSTELEIITSPRNIKRYAKSVTSSLYVYFAFVVCYAPCFCAFAYFGITADNCHSPSFIKVSMTLMFANSAINPVIYYWRMTELRVAVRRTMLRSGRATDLSGTGNGRCRREAEHEVN
>Cnidaria_Hexacorallia_N_vectensis_NVEC200_013928_1.1
MSNVTLACSPVVVDNSYPAKVAKLAAYSSILAVSLIGNVLIIAVVYKHRHTGMWTTTNCFIANMAFSDLIIPLFAVPNRIFNLARDASFLWMWSGTGGLILCKTLNFLLDVSTAVSILSLVAIASDRYYAVKFPLKAVVSRPTRVCAIVIPVIWLSAAGFHAIYFYTFRLLEWNHNTYCILDWQPYTDSMRAQRPFYMCQFVLLYAAPLLLIAFLYACVIRKLREGALATHKPLRRRRSERSRNRKVTKMCVVAVLCFVLCWAPIHVYSLYFHFVWGWAAPCGMQELTFLVFFAAYSYAAINPFIFMIFNEKYRRGVKSLFTAKKILRRQLSDSSFRSRSSSGFASRLRYCGSNQSESSRVQSVRNVSWATGV
>Cnidaria_Hexacorallia_N_vectensis_NVEC200_000236_1.1_GPR216
MFGINEMSLNETCFDGLTNTSTVHRCSTTDTPPLSPLTIGLILEPAIVLVVLGNLLVLVSLRCQRNLIVTDVLLFSLSLADFVDGLIPLQIVIFMNYFVQQPWAKSLCDAFVIIVNTMRFASAGTVTIIALERTFLIVSPLKYHTTVTISKAKKLVALLWIISIFFGILPFLNVGHSGYHDGNCLYQLYDLGTEYAIVILAFSFLLLAVVLSCYVAAKLSSLKFIKRQSDMVEKLASDASKLALVMGVAKNDRTKRKISPKHLAKVPRSQGVIEVRKLTIMLAVVIILYYISWLPILVNNIVTLIRNEESPHSLVLFTGMISLLYALCNPFLYGKMNARYRRGYQHAVGSVLGLCGLRPASWRIRKISRTSFPSQAEFSLTKQRISTVTQPVMSALAQTTDIAGQVCFSGRRNAGYDEDKTSLQSNRSDLSEDKTSLQSNRSDLSEKDDGVFDTYL
>Cnidaria_Hexacorallia_N_vectensis_NVEC200_000862_1.1
MESSLGYNGSDITGGSITAKQRCASAVYFALASLVVIAGNVLTLCVVGKKKRRKPTDLLLGVLAATDLATPVLVLPFLVMYGSTGSWAGGKAACFMSAFLSMFLFKFSMLVASLVAIDRYLAISKPFFYRSKILIRPTRYAVGLSGVYSLALALIPFSGILLKVHKIHTSEWQLCFFHWLAEQHAKTLTTTYIILCSIDTGLAVLVVLLCNIGVVVYFVKRRHQRGKNVAPVESVGERPPSFSMRPPRNHSQRRNDLKYAKLMSAVSCYFPLCFLPIQVLVTLSHIGAVSMKHSAVAHYQLHAVLIGLLLNPLLHAFIRKHYRRAYWFIIRHPRALCVTFNGEFDFDADYREISEFERKQMTLREISVTALATARFRARIRKTRAEQADNLNHKVTQSPIPTIVKRNPSLDSDTKSFKDFGRTSSATECSESSPMNLRARREFHRSLSWTSSYFSDYDGESLPPSPGYLLVPHLTARMRSRVSSTDDSDKTTICSEHTVNAGSVRPSFCSVNGGSVRQSFDFDDSRRPQSHSETIRVSVQEDPLNMYHRENQTLESHVVIAQAARQANQLVQPLNISRRNSYKRRYRRKSAA
>Cnidaria_Hexacorallia_N_vectensis_NVEC200_000468_1.1
MEGTANFTFPQEQMPQEAMLVWLSAFILVSFLIFVSNVATVITFIINAHLHRSGVYCLINLAVADASHGASSVFWYFLYFDSRHRSGFVAGEKEFKKSINVVAGVINTTAVITSLLSLLLVSLDRACSTVLPYVYRKLTVKIYCRGFVMTWLFAVGLAAIPSLTIGIGVYGHDVWLHQSGQVISIIALAIIAVSYMSIFVKIRQQNSRHQNQRLDSNVRRSQKKERYLAVTLFIVTVLSLAAWLPFIIVHEVGKVSNAPRGFSQNHIELLTEIIQLTNSLVNPTVYVFRMEKFRRALIELLTKCKRARPHPRPRAHLEPASPHPYSHNANHSSKIETRSNPSED
>Cnidaria_Hexacorallia_N_vectensis_NVEC200_001075_1.1
MNNFQNLTEYAGRNLTSSEVTQLVIICASFVCGLICNGFIIAVISLNREMRTRTNLFLINFSVVQIGSLGFCASLMVAAIIEKQKLHTFCESSGVMMQIFRTEGLYTLFAVAIHKYFSVVMPLKRVITHWQGLVILCLTWTAAILCNIGPVLGWNIMESVPASFVCHAQHPTTILQVTQIGFVLCFTYLCPVIVMSMLYPLMFVCLRRYSLLMKDTGFIGNNGVRAQKHNLVTLVIASISFILAWIPMFFYDTLSLEFKKIKDYSKLLSAAYVCGFSYSALHPVILISRNPRFRRAIQEILKCKYRTNNAFTDLNSSNASTIALRTSNDYFEERRYSVWYMLTQSNLLSLEHEPPQRRLKIRWIETNL
>Cnidaria_Hexacorallia_N_vectensis_NVEC200_000065_1.1
MDKYRNITVFGQANTSNASILIRTSLISAIIMGVLLNVLPLFVVFRFQSKGSRRPQGRDVLLAALSFLNSLVLLVPLPIYLWLYNQTKATSGYSTEFTTRPSMCEIFFLMFIWLKLASMFLVTILNYTSYFALTNRRHYRSTSIGERISSSFYCSSHSRSRERLTTGGRSSVVLASLVLGIALVAFIIASLPYLGLGPGGAVRGDNRTDTHHQCQLRQITQPTNDKEHTFLFAVLMISAACLGLHVIHSILCRFGQFLWRKNLKQAQELDIKVMDRKRDLENAPKVAESYANLTCSLGVVFFAAWVPLMVAMGTMMSGKQTVTSSVSEYVVLGSFLSPVLDPVLCAVFVLEYRKGYKALITLLLRSVHPGRWRCKSREKHSANQSHVTDV
>Cnidaria_Hexacorallia_N_vectensis_NVEC200_001138_1.1
MPNISSCSLNDSSCDANFPQILPWYTDAFTVTFVILYALVITATIVGNLLVCAAVVVNANLRHVVSSYFIVSLAISDLATACFSMPFDMEYLITSGLWPRGEDFCIVWTTVYMIAIPTSILNLLVLSIDRYKTLKDPWDRFRESPFITKRRAVIAILVLWGYSLAFALVPITGVKHYPSSLYQGTCIFNMAPIYSVVGSFVNFVLPMLIMCCMYYKIFRIAHTKYRMPSRPKRDMHQVMQLPAMNEESKSPPDAEKVPPAVNNIRNSTKLRSRKKSAKKNNNSPEKAGLENAGFEESELESPRVSVLVHRGVTERESVTQYVHRDVTERENVTQPDLNNVKRAQCNDDDREKKRDRIDDKIQIAKAGDRSEGDGEEATTPNDYMEGDKDRRDTSWCQTTDDDDSREVESIDAENAEIKNVNSVAVASNTDNANDDDDNNDKTFSNQICTAVEREGSGLLSDRRSQSGGKERSVHPLHSKVHAAGPSPNSDNSSGAASTGFPASRSSIRVEIANNDSDTSSVGTCDTTGSPVPGMPSSKMTYTGGETPEAFRKRCSTMQTDVETDTKRKSTIELTAPATNQEPPPEPMNFGSMEDLTIRRKKYFVKNAKAARTISVIVGAFLLCWGPFVLFSIVMNICWMPCAMAVPYHVHHVFLLMGYINSMVNPLLFSYQNHQFRKAYWKIAMTVFPCVKHNEVLPR
>Cnidaria_Hexacorallia_N_vectensis_NVEC200_000998_1.1
ATVFVSVMGRGRVCSLLLAFLLVAFGAAQPDVCKELCSCSLDAVHCSQLTVFPPIRTFPANISTLTISYSPKAAIRIEELAELPYLTSLNLVYNKITNVSKFVSSNLRVLNLDHNQIESVEPGAFDSLENLLDLSLANNKLKSFPVFRKRSSITRLFVGGNIGITSLDKQSLYNLPRLQLLSLKSSGLTSLPYAIFRRNKELQALLLSRSVSLTTINEYAFDGLKTLTKLDLSYTRVTTIPNQGLEYLEKIYLKGVPDFWVLPATLWNIREVHLDQYNSFLCCAFYLQRGTPDCTYLSGQTGDVPTYLPITDLETTSSTSTNAATSPTRFGTPSSGFGTPPSGFGTPPSGFGTPPAGFGTPPSGFGTPPSGFGTPPSGFGTPPSGFGTPPSGFGTPPAGFGTPPSGFGTPPSGFGTPPSGFGTPPSGFGTPPSGFGTPSSGFGTAPSGFGTPPGGYGNRSTPYRPIITLPPGFHNVTSKVHSTIPHENKTNASAYRCPDTRPLVKCFPKPDAFHPCEDIMGAAWLTTFSFLVGGMAVVANFVVALVLLVSERRLNVTRFLMCNLAFADFCLGLYLFILTCVSMDTHGLYHNYVRRWQYGAGCKLTGFLAVFATELSVYTLVLITLERFYAIVYAMQLNTRLSMRMTVRAMAAGWVAAVLLASLPLMGASSYSKVAICLPFDVSTTGSIAYVAFLLFLNGAAFAFVLYLYMRMLMTVISGGDMEGAPKRDDSKVAKRMALLVLTDFVCWAPIAFFGILAAFGTPLIDVTASKTLLVFFFPINSLCNPFLYAFFTKAFKRELFVLLSRCGFCRRRALKYSGTLSSLMYSRRKASTASERSKRVSTASNDFKTSSLNNTPTGTKKFSVGAYNGAIEMEEKGSTGTLNRSVDKDFADTTPSNEPYSADLFLQHDNGVCNPGFENEPSVSNGDQVFFPPSPSHSNPNSPKSALKKSSVTTGRGASGEDLGNEAKGKQSKKLSVVFKD
>Cnidaria_Hexacorallia_N_vectensis_NVEC200_001367_1.1
MQENNRKFLLYEKVIFHMLSGVLLIIGVMLAITTLVGVLSNLAVCLAVWWNKKLRSQLSLFLVCLAVSDIGMSTSCMPFAVAIVVFRTQNIDAIFCYFNGFINSLFSLASILTICSISIFQYVSVVLPLEKQLTNFRCLVMVISVWIISGFLAMGPMMHWGRYDFTSNIFNCEFYNSSQKAQISYNITLSFAGFVFPLGLIAFSYISIYRTLRTHKSSIERTSAISSPPTQGASISVTTKIATTIGLIIATFLVCRTPFFVYLLLTVKASDYSFDFLGQLSFWAVYLHSACNPFIFAFKQAEYQETLTEIYQGCCLVLREGCCGNTKDKKKVKSTT
>Cnidaria_Hexacorallia_N_vectensis_NVEC200_000060_1.1
MAMNSSRNFTIVCEDYYALAHLVPPWHGDPLTVALAVLYVIVIVSAIVGNVLVCIAVCISSSLRRATSSYFIFSLALSDIGTASLSMPFDLEALTLSGCWPKGRGEGLCIVWTVTYLITVPTSILNLFALSVDRYKTLRDPWDRFKESPSMTPRRAVAIIVFIWVYCLLFALVPVLGVQYYGPQTLLYGRCIFNISPTTSMVSSFLNFYLPMFAMCWIYYRIYQIAHTQYNIPTGLEKHDYSIVKPTSSLSQIGADKKSVTEVNDDEEMEDRLESAFFPLELQGSDVQAREPEEGDGPASVKEVVNTCEHEKTGSETVSGVENQAFDQNDTDTVNVVATVIDVNARKERSGVKPFKKNKPADPCAYSAKTTIPRVMDKKTDASRGSRKRSTAPAHQVTAISQIPAQRVAKDEHSDCELVNKCREVTQESSTDTTKGEGNNNSDPIQGEVLAFGDGNSDKETNGSSIKRTEEGQSDLERIQTTPSIIIQYPRHSEDSADDDIPAGHPARETFYPENPTSNAADKGINRLKIARCSTRTIAAGKTQGNIDKLGATQGSIQGIRKKRYRVFVKNTKAARTIAIIVSAYLTCWVPFTTISIVVNLCEGPCWDAIPNAVWAVLMLVGYLNSALNPLLFSHQNPHFRRAYRRMLRALCSCC
>Cnidaria_Hexacorallia_N_vectensis_NVEC200_001319_1.1
MNSNATNGSISEWYMEPFGARVFRFFLVALVLSASLVGNAVVVHTAITARQQTKVFLYFLVANLSIAELINTCTIPFLVVYDELGTWYFGEFLCHIVSPLQVTALLVTTSTIAAIAMYRCWFLAFPMIAQRLPSSRRLALLVITFIWFASIVLVLPNFIYNTEVQGPHGHVWCLTLFTGDTIDTFPSTGLQVLSFLRIAINFVVAVVLVTASYLIVLYKVRALGKRSRVYEHNSKGASQTERNVEGFELGNMCHVNPAFCADHDEQRSYENTQSSEQQTILNVTTFEADIFNLFYAIVLIFIIGYYPYQIFYILEYTGKISIHWRYLKITRKYLLLLAFFPSALHPICYGTMSNFYYKAFTKFILCRN
>Cnidaria_Hexacorallia_N_vectensis_NVEC200_000030_1.1
MAALFGENAQLLNISIEEVYAQIENVIYSLHFGEIIGIITITTLPFTVLANALILISFCWDHFKEIRRRPSNLFVASLALTDVLVGLAGPLRSLFVLPGFKPYRRTGGAVVHVLGNMLLTTSAMHVLFLSLDRCVAITWPLSYNTRVTRRRVAVSIAVIWMYCISLAVLQLTLCEHLFILNSIFIANINLVAFGITLLFLVAVYSLKKHHNVVLGGNQKPCDNHLLVIRKRERNFTRTFTALQVVFKVCYLPMVFVWTLLFICSTCSPTILVGFLAVSIVLVNINSCLNPWLYAYRMPKFKKMIRLVRTRIFHACRLKNSVQTQKDITANKLSSQIETKL
>Cnidaria_Hexacorallia_N_vectensis_NVEC200_000499_1.1
MTELATHNSTAMGNFSYLSGNESSSSIRIDAPPLYEVIIQCIFLFAVLIVAVVGNGIVSLCVFTNKHLQVPTNYFIVSLAAADFLFAVLALPFRLYDVLAGYKWHLGLHTCRYWVWLDLLFCSASIANLAAISVDRYLKISSPLTYNSRMTPKRVVLVLVLLWGYSMILASLTLVQWSPDPKDQGRGTIVENGICRMEAKIYLTIISVIGFFAPFAIMVLMYYFVFKVAVEHASRVARQHESLRTRHTVTRKKRNRRRSSSSIALLEVKATKTLILLLSVFCLCWCPYFVISLISLHRIEWFYALPLWLNKLLRIMFVLFLPNCNSALNPIVYSTNNHQFRSVIRRMARKQRERARNFTNAFSEGSHFMTDSRRPSGSSTKLKSISNHSALQTKNKHFHKDALTSVARNKINSPTQR
>Cnidaria_Hexacorallia_N_vectensis_NVEC200_001287_1.1
MIASYGIVILNYRKRNRVFQRANMFANENETEITDIRYNSRGNEGQRLSLSQQHDHTSSSPNKDEQRELSVLKMCYAIVGVFLVCYFPYQVFFLLEYFKVVSWMNWEYFDITRSYVYMVTCLPSALHPVLYVFMTKSFVC
>Cnidaria_Hexacorallia_N_vectensis_NVEC200_014013_1.1
MDGINTTNGVYQDAFENSSSAATNSSLSVESLPLKVSKLICYSLVFLIGVIGNTLVFRIVLRRRKLQTVSNFFICNLAAADVAVLTVNLPFRLAYQENSYVWPFGAFLCKIIPMLTYLFITASSATLLLMSLDQRRAVVYPFKKRLTITQTKICMVLVWLFSIIITLPLNFALRIIYVDGNPVCTDVWPSEKFEQTYFVFLFFIQFVLPMGIITSAYTHVCMRLNTPLPITALPPDLTEQRARRNRKIIKMLIVIVVVNFSFTLPYHITWLLSLFGHPNSVAKKFCVLLVIATSAAHPIILGTLSKDFANGFRSYGLLLRCIKRELLTTGSTRRGTKEPFKRSGFRTLSNMSRKSFEVNQRNNVHLSKDSMKRELGRNGSPHPGYRNVHAHEKPVVEQETVL
>Cnidaria_Hexacorallia_N_vectensis_NVEC200_014067_1.1
MEPLADVIFMTVFLCCIFTVAVVGNLLIIIAVSTNRRLQTVSNFLFLNLAVSDFFQGSVSIPLRLAEQLNGSLVKPLVPCNVVIPLAVFFYGASNLNLTLISIDRFVALYRPMKYKNMVTPFKATFCVVLCWLVAFVLSVLPALGWGYNDNQDLASNICLFTNVFKKEHLLLLFLVVNVAVLLIISGTNLFILRTAHRQIRRINNIPKPYETFRTDAISTIQTTSNTTTSTRLSFKAFTSFARRPRRIQRIPGRRDRRATKVVLVIVGLFVALTTPITVIDILAAVASSHVPPILVVKIAVCLVYSNACVNVFIYAGYNAEMRETWVALYIRLRNFCRKSIAPARRRVSPAVVAEEFKGNEYMETAGVSRQQ
>Cnidaria_Hexacorallia_N_vectensis_NVEC200_014109_1.1_GPR201
MANYVNRLTKIPAVNFTADLNEDLWKNDAGGIAKISSCFIIVLLAVSLNGIIIYTVYKNKSMRRNINFFIVNMCVSDILLAIFNNVGILEPLITRSLKWKLYGDVGVITCKLFFFAESVPFLVSPLALLFINIERYRGISSVISGITSATRTLFLILSWIIPLFVYFPFLYFSKTSPDNSCDIEVDSYSKAFVIILASTFAAIYVSISIVCALIFYKLRSLETIDGLSEAQKQARMKRVRNATKMVMCSLVTFIVLTTPFPLSCYIGISMNFEIYDPFYANILFAVRFLISVNSVAGPCIYLIFLEDFRKKIKRSLLDKRTSQAKMILGMRCAWNFEKGAPKLLKMNKREQKANRNIEYGNKEQSA
>Cnidaria_Hexacorallia_N_vectensis_NVEC200_014423_1.1
MNDTRLCPDYLQKYFAEQYDPASWLTRAEYVNLIINTLSTVPAIFLNLLVIAATLRSDTLRSPSFLLICSMAVSDFLVGVLLQPRFTVLRVAEITVDLDLYCRAAQLHFVINVFMLASLLTAMLISVDRYLALHKGKRYTAIVTRGRTIRALVMAWIISICFGAIVPVVSIFLSVVFLACFGFILVVVIIFCYIMCCYTLRQHRYRLKAIHKSKAYVFSSNNTRSNSNKKHRGRSDCSKEAVSVVHRQVKKNILENQPNQGRNVIESQQSLSKKTNYFIAPTNSNQTMLPKHADLRDQLLYCRNQQSLVNVSIHDNHLNPSSYDNHSCLANQSSLSDNQSSHGGNHSSLVGNQSSHGGNHSSLDDNQSSIGGNQSSLGGNQSSLGNDQSSLGGNQSSLGGNQSSHGNDQSSLGGNQSSLGGNQSSLGGNQSSIGGNQSSHGNDQSSLGGNQSSIGGNQSSHGNDQSSLGGNQSSIDGNQSSHGNDQSSLGGNQTSLGGNQSSLGDNQSSLGNDQSSLGGNQISLGDNQSSLGDNQSILGGNQSTLGGNQSSLGGNQSSLGNDQSSLGGNQSSLCSNQSSLGDNQTGEDQTKSCHHSSKHGLASDESVSSDTSSDDVKLDLSNMADLGNGTSLASVRYRPEETLSLTNSFSEVNLVKYKKIYRTMYLIIALLFAFYAVLVVVTPAVYFVSGYNTCTKLVSDLGVAMIHLNSALNPIIYLVRMREVRAACLTLIKQLKDLRFLPI
>Cnidaria_Hexacorallia_N_vectensis_NVEC200_014574_1.1
MVWNTTTRPTGFPFYVEKNYTNSTSSPSNSSAISCSESWIYETAFAVSLALLMIAMIGVSVFGNSIVCYIVYQKPAMRSAINLLLASLALADVLTTLVCMPFAFLTIVTQGWILGQEFCQVNALLYSFLVTEATLVLVTISIDRYLIIVRRKDTLTPQKAKIYIVVSWFVAFGMSVPPLFRWGKFAYVFDELQCSLAYPSHPEIHLSYSLFYLSAAFLIPFVIMAYCYFWILRTVRRNSTRIQNHPPISSGMMTTKMHRPGRMDINYSFKTRAFTTILILFLLFVVCCMPYTILRFYLVLRGPSTVTYKLSVLLLWLAYLNCTLKPVIYYVRISKFREACTDILPSWCIHLPKCLPGRTMRRIRPHAIYEVDRRSIAVTSI
>Cnidaria_Hexacorallia_N_vectensis_NVEC200_005595_1.1
MNSSSGMNMRRLCTEYLLSKNVDMNFDYASEIAIIAINSVLTLPTIALNLFVITTIIKTPSLRKPSNILLCMLAFTDLGVGVIIQPLYIVRKIAVLMEDLTLYCRLLQCGDILAHLICVPSFFIVTATSVDRYLAITTGVRYRQIVTTFRVICAGIGSFMLAVLVTMTRILANKEKFMSLAALVMFACLCVIIYSYTKSVTALKNLQNKVAIGSPDSSGRKQARCVIDVDKYKHALGTLVMVTTVLFFCYIPFVSVVIGIAINGRSRSMNTAREATFSLLYLNSCLTPMVYSCRSKELREAGLRLLRLKRRGSDPTVSTTHFDQTAIEM
>Cnidaria_Hexacorallia_N_vectensis_NVEC200_005846_1.1
MTNNTSNINNATGPAHFKASFMVPSFLFLLFIMIMSLSGNILVILAFKTYRKLRTKTNYFVVSLAIADILVSLFSMPIWAAYLLTGPNWIFSETLQRIWTGVDILCGVASIINLAAISIERCICITHPLTYHTTMTSRRAINIIVLNWIFAFIMSTVKIIWYTLERPYYELIISISCFFIPLFIMCFSYHLIFKAARYQARQIALVVKGGVRNFFLSTEVRAAKTLAVVMGTFIVSWGPFFIINLVWGFCGEDNCIPPTTVMVVKWMHYSNSFYNPIVYACMNKEFRGAFANILCRRLCYSRHRKRSKSSGTTLNVSDYLSNGDIHR
>Cnidaria_Hexacorallia_N_vectensis_NVEC200_005674_1.1
MINSTVSAGNSTSSPGLTSPMRGGLIFIYVTTLVMALLGNALSLLVVYRRRCCKNTMNVMIANMCVADMLVVVVVIPFMLSYIHKEEKWQPGVWGDVTCKLSHYTSVVSIAASILTILFISCERYIAICHPMRGHFLRMPRVITTLIWLLALILMSPYLIIYKNVYVNGTWYCTEDFGDSRSMPMYLRIHYLVLFILLYAYPIMMIGALNSAIICRLTRHRMPGEEQVAGQQSHSRAQAAKSRRKAVRMLFILVVVFAVCWLPTHLMHLFITERRDILVSLPRYLPFLLFWFGYFNSALNPCIYVLFSANFRRDLKLLIMPSERTKTAVTVKMTMSDRSGSGGGSGVGRFVRRWSGRSSTRGHSSSESPAAKDAVMACVQLNGVNRSDERRDGQDDEEVLFD
>Cnidaria_Hexacorallia_N_vectensis_NVEC200_006297_1.1
MNMTSFNYTDRPPYPFNTSASNVVRAILVALLILLNLSGNIMVCACFYSNRSLRTLCNYFIVSLSLADICIALFAMPFWLVIQLTNNQLGDVKLVLSDQVYTFWSCMDILVGTASITNLVAVSFDRQLAITAPFTYPKVFTHARVIALICALWVYSIAITLVRGFADPKFLQQYYTLMVVILSFFIPFMVMFVMYAKIYHVARSQARRIGGNFAHDLKAAKTIAIVIGTFLVCWGPFFLYNFSTYLFFCCKLKYDIKVMVPAIQCVKWLHYLNSCLNPIIYTCLNRTYRTAFLKLMRSCCSKGNLDEGSFRSSSSTQKKIVKRPSLSREIRIRVKTYGRMARCPVSSRCSGDTGMNGKCEILRTRRLKGCHQLGWRCLNGLSIFTSNTINCNTGFSIKRSPWNKRYAIN
>Cnidaria_Hexacorallia_N_vectensis_NVEC200_006141_1.1
MKERGGPDNETFYHYKQCYFLDTEADFTGEYSTTYIAIIVINSLAFLPTIFGNVLIILGIWLIPVLQTPSNIILVGLACSDLGVGLIVPALNIARIVPKLNGAHFNSWCTVQVAYTFFGVMFCGVSFLTVAALSIDKYLALHWHLRYAGIVTTKRIIYILVSFWFVFAAMSTVQIWSMTLYRISVCIVLAIFLIGTSFTYFRIYRVLRRHSVQIQSQSQAASNLEGPSTLNMARYRKSVKSMFLVYCLFLLCYIPYICVQTIILIIDMNGSYGNARDYRTFYVAVDCTETIVILNSLTNPVIYCWRMRDVRHAARVALSVLRCKPAGQWQSERSATFTS
>Cnidaria_Hexacorallia_N_vectensis_NVEC200_006142_1.1
MDSNSSATMAENYDQCYFMRNVADFTREFSAAYFFVLVTNAITCIPTILGNCLIIVAIFSTPSLHTPSNVLLIGLASTDFGVGLIVPWLNIWRIVPKLQGKNIEVWCDVQVAYTFFGVMFCGVSFLIVAAFTTDKYLALHWHLRYATIVTTKRVVYIVLAFWVIFGAMSTVQIWSMTVYRISVCLVVPLFLLSTSVIYIRIFRVLRRHKVQIQTQRAQAKAAVNEDSSSGQSTSSDTVNMVRYRKSVTSMFVVYCLFVLCYTPYICVQITVLVSTLNLYDAPLEQAYSWRGLYVAVDVTETIVILNSLMNPFIYCWRMRDIRRAARNVLYVIGCKCCS
>Cnidaria_Hexacorallia_N_vectensis_NVEC200_005747_1.1
MMNSTVICWPFNVLYSPEAVQEFYVMNIVICVLNSVLAVTITFANSSLLLAILGTPSLRTPSYLLVCSLAVTDVGVGLVIQPLYIWRKMAEMRGDVPTFCALYMAGNVLAHLIGSPSFFTATALSCDRYLAISLGVRYRQKVTTRRILRLIAGLWFLAVFVVIARFYSRKPKYMSIAAALLFVCLLIIMVCYVKAMRLLRSHSRSSLSRDIRKSKLIKYKHSLFTMLLVVICLFCCYLPFVFVHIVGSVSSKEHALELKRARELTTTVLFGNSLVNPLIYLMRSKELRQAFRRSLGRLFCRVLRLPAVHVERVSEYSTDAKFTTFKAVTRNKLCRTETQEDMYL
>Cnidaria_Hexacorallia_N_vectensis_NVEC200_005889_1.1
MNDSAVVTPKNNLPLRTNAELVIETSIVVFIDTLAILGNLMVVVAFTRNRYLRTVTNTFIVTLSLADIAMAVFPMPLSASVLAKGDWLHGETLCILQGFSVHFLAFVSLQIMALTALNRYFKVMRPSQCRKVFTHRKTLCMVLGSCIFSGLALGIALYPQASQSFIFHPGKVICVRLHYSFFASQIYTIISSLLFVVLPAMVITGCYTQVFRKIRSHNKRQRYLQRENIIRNRIAVNGCSGSPERLSTANELGSIPQGLSQAEIIITRTLFGTVLGFFLCWVPCFVIDIVDVLASDWLNRRVYLTYTYLAYTSSAINPIIYGILNPSFRKEFTSILRCESPPR
>Cnidaria_Hexacorallia_N_vectensis_NVEC200_006114_1.1
MNNSSVALACRNISGIIRCRKPGPGSFPPEIQDLLKLDSNLKPIFTGLTFSCIAIALLGNMLIILTILRDKRIRGMAHIFLLNIAVSDILYSVVNLAGAILSHAMTPQALKANNCLIHKPLVTARFVCYAASVFSIATLSVERWYAICQPFAAARKTVQKKKLKILIFAVIWILSFAVAFPLALCETGHEKVHAIVLASTLLVLPSLIILFANGMIILSIKNADIFEVSEHGNEGRRKRDSLLKLLVAIIISFIVFWLPYNVLYLYLQFASRPPLVTVIKLGIISRAVTVTSYFHPALNAFLYYGFCKDFRRGLRDLIRKSGICL
>Cnidaria_Hexacorallia_N_vectensis_NVEC200_005543_1.1
MMNTSANLTTGMHGLTTISTTPENLVAAVFVAILMFFTLFGNIIVISCFYTFQDLRTICNYFVVSLSVADILVALVAMPFWLHVQVMNNMWTLSRTLRRFWDCIDILCGTASIMNLTAVSIDRMLAIAVPFRYPHILTPKRAVALIICVWGYAMSVGGARVTDWPGRSFLYFVSVVCFFFPLTIVIIMYIVIFVVVRIQVKRIGKNSIVRASEMKAAKTIAVVIGGFLICWLPFFTMVLGYAYDPSFDPPFALFNVIKWLEYFNSCLNPLIYACMNRLYRRAFRRLFKRCYLRLSNRAGASSVLQYLSQGPRGSLLTTTVYDTNSGPQERTKV
>Cnidaria_Hexacorallia_N_vectensis_NVEC200_006053_1.1
MDNSSSVLTSPQYSLSFRIGTSIFTVFLILGTITGNALVIASFIAYSRIRTATNFFVVSLACTDLGVALFSMPLWLAYILTGTIWAENPVLFRVWTAMDILVGTASIGNLVAISLDRFLCITKPLMYYQYITSVRVNSTIACIWVYSVLMAVASYLLWQYRIFNFISSIVYFWVPLLIIISAYSIVFRVALRQTRQINTSKSQKTRASRYSFVTELKAAKTLAAVVGAFALCWAPFVLINGIYSMCIECPYIKPEIILVVKWLHYGNSLLNPPIYGLLNKDFRVAFKHILCCNLVATGRAMDQFIARVSGEASNGVSSNEMALAMRNSGQQQISELRCASYMSNQMTSDKQCKLTNAC
>Cnidaria_Hexacorallia_N_vectensis_NVEC200_006298_1.1
MNTSNITELGLPSELGPTNIVAVIFVALLMLATLFGNFLVFASFYTFHDLRTICNYFIISLSASDIMVALLAMPFWLVLQLAPDMKYQTLLGRTEMSFWNCIDILCGTASIMNLAAVSADRHLAITAPYSYHELMTPVRAILVICGVWLYAITVSCLRLVSIPNKGYSYLVFITSFFSTSRVDVDHVHTDIRGGATPSAAN
>Cnidaria_Hexacorallia_N_vectensis_NVEC200_006307_1.1
MNNSTPTLTGGLGSPPPGTVQFVAATFVAMLIVFTLIGNVLVCASFALFRELRTICNYFVVSLSAADILVALLAMPFWCALQVTSNMWMFGLELQLFWSCMDILCGTASIMNLMAVSIDRHIAITMPFYYETVMSPIKAKLTIMFVWLYAITISCLRLVQWPGKQGKVYMNIAAFASFLCPLTVMVVMYLRIYLVARYQVRRIGRNYMTDVKAAKTIAVVIGVFVACWTPFFVIIICYAHHPGFNVTKTTLNVVKWMEYLNSCLNPVIYTCLNRNYRRAFRKLLRRCVRLRDRRGSSASSSTFQRTMRLGSMSVSVTFIKTEPNSITGRLTKCSCMRPNVSSPKL
>Cnidaria_Hexacorallia_N_vectensis_NVEC200_006708_1.1
MDSLMLQNNSNFSSNLTMSTLEACEVLFTDTSIVAKTMAYLLILVLSLTGNVFVILNVRCTKHTSTSTTSVLIMNMAVSDLLIVVLAISRELYEIVARTESWRVPGPPGLVLCKALFFLTDISPLVSVLSLCFIAIERFAVVMYPLTWIVASRRSYHRVAIVTSWIVPAIFLWYYFDVFKLVHTGTEAYCGVDWEPTFDPQVSLKVFGSLAVSLFYIVPFLLISSLYIGIIRQLRKPPFNTNNYSDAPQHRINISRLAVSVVLAFALCFTPFYVGIFMTITDARSTLTCRFQIFWLVARTMGYTNTAFNPWIYFLFVSSTAQNRQRTMELIERGRRFISTLSVSTRNPAARRNNRVGVAEERGVESTV
>Cnidaria_Hexacorallia_N_vectensis_NVEC200_006296_1.1
MNASVGAALNASANSTVGAGEEEIIIGASNIIAATFVALLIVLTLGGNFIVCASFYTFRDLRTICNYFIISLSVSDILVALIAMPFWFTIQISDNKWRYSRKLKDYWDCMDILCGTASIMNLMAVSFDRQLAITTPFTYPKILTKRRALVIISFVWAYAATISGLRQLKAPPYWPFPNYLHLNATFSFFLPLSFMVMMYARIYLVARYQARRIGKNYATDIKAAKTIAVVVGVFAACWLPFFVIVLIYAWQGYDAGVSPQLFNLAKWLAYFNSCLNPIIYTCLNRTYRRAFRRLFRRCRRIRRDSESSSASSWYGDTRKSVTHIGVNSPSPRAKTSLLNGRNGNHKLGNIDEITDV
>Cnidaria_Hexacorallia_N_vectensis_NVEC200_005569_1.1
MDLTNRPGVPNSQDSEITNPGQNGNNSDTSLWESNVSDLVNAAAFCIVILFTVCGSLLILLSIARSKHVKLRIIRQCYTASLALGNLLMACVVMPVRIISFVNKPLWMSSTSLCGVYSSVFVFCCTVTVLSLTVMSIDRFFSIPRSAKYQKFLSKGRVIAISIALWLLAAVVSFTTADLTSSKIRPSWDCKLNHIYNHIFVYLFVSIEVLTPVLLMLAVHCRITKATMNHMCTVDISGRKVKNLDYSDVPTLKQESAWARVVIKITLSFIIFWIPRCIFLLLDNSKHGSIHEIADGSTEILTYCFGASLAILLASCSEEYKNEMMLMVCPFSWYQRKQHQKKYTLPSSSKRISPADVTPSNLYRTFSNDSFQLREISRSQSTTETDEQLMC
>Cnidaria_Hexacorallia_N_vectensis_NVEC200_006228_1.1
MNHTILTNLATAKPSNNTLSNVTSPNAEEMESSTAQKVISSIAMSALILLSVSGNALVIASFYQYKRIRRSVTNCFIVSLAVSDLMVAFLSEPFWLSYEITQWRHIPEHWDINALVSFWLVLDIVCAVSSIANLMFISIDRYFAIKSPLSHHTKMTTYTSKWIILGLWGYASGTGCIVLLHWPWRFLLIFIIGFLVPLIIMVFCYAGILVVVSSKARLSNRVGRRLDKEFKTAKSLGVVTGSFVICWLPFFIVSLSHKYCISCRVAIESVPAATSAVKWLHYLNSCLNPIIYAFLNPTFKVAFRNLFRKICNSTQGTIRDHSFSLSFRQTTTKHATKITSMRRSSNKGEKEVKENGNLLNGNTPAKNTKANPGRKLRFKTPLEESFDDSSSTEKRNEKLRQGRLGSTEPLIEDLLAPCIPPRPGNGHLQIPEHDDEDVPTLPPRPRDLGNSTNTKQLNADQPYSLPSIIKRSPDKDDHDYAQNIPRNRDSILSDSNNNPGDCSTERLIPKSRGGYTSLDSLARGAGSPEMRYSRSMDLGCALSDKDATKAKLYASLETGIDTQFTTLLDKESNMCYLLVDGKLLSDNDIKTSNV
>Cnidaria_Hexacorallia_N_vectensis_NVEC200_005795_1.1_GPR212
MTSNETLDGNYEHDKRIKQGFYTVAFIVGTIGNVLVLIVVAGRRERRTVNDIFILNLAISDLTYLFICITTNLYLTVGTVPMEFYCWFVWPTMTVTICLSIFTLTSMAIHRRRVILNPFKPEIKHRYVFIWIVVIWIMAILIVIPMLLVTRILQVEPYGCMEVWPSIEYRKAYTAFLFTCQYALPLTIIAVEYVRIGLDLFRPRGPRARGDSKRERANMDPARRKENMQVIKTLATIVVLFTLTMLPAQLGWMLVDFGGEREKKVGQELIKVCEWLLYTHACTNPIVYGTLTKHYRKGYIKYLTMIFCCRWRVLYRSLSSSERSSPNNTNDETSTNHISTKAKKVWGFLGRMNGQNGHVSGASNSDQSSETHNQTDRLLETDKNKNSVETRDTRSYITCEKESVM
>Cnidaria_Hexacorallia_N_vectensis_NVEC200_006483_1.1
MSNPAVNNCSNTTDLPECPVITVDAKMVFSLFCLSVISIFTIFGNGLVCMAFIINRNLRILTNFYVVSLALSDILVGFVNIPLWMFWRAINYCQFRGNPLYEIFMIFDILCGTASIWNMVAISIDRLLAVAYPTVYRVRSKHPKLAAWFILFVWSFSILVGALRMTFPHWNYPLFLVIVSFFIPLIIILFSYGTIYKVVRMRSKWTGSVLIEIHLARTLAIVIGAFILCWGPFFVLNVVVMICKNDCSYGVAFEVIKWLQYACSCINPIIYTVRNKEFRHTFHEMICRCSYRRRVYTVNAREKRRTVKFCFCCDVPEFEMAPRPRCATVTEESQITTVPMTSMSSSHRSLLTLGFQNSFGAGVHSTNNKTATVPSR
>Cnidaria_Hexacorallia_N_vectensis_NVEC200_006536_1.1
MHRTLRIIHSAIFSTKRGLFESVVKMESSGVNLSAANGSETNLSVSNGSEWLTNDCSRSEFFLTINTILYTGIFLVSFFGNTFLILDVIRKSTIIRVTTFELLYMNIAIAGILIAFFALPRELFVNLARTESWHLGGVSGLVLCKLVCFITDIYPLVSALLLCFIVIDRYVETVWPLYWTVHRKRKFHRIAISISWIAPGTFLLYYLSVYKLVDKGTEVYCAIESTAYFDPKKSFQLFGTISGCMFFIAPLVIIILLSRVILQDCARVSPSSNELVHLEPEHRSSSFSNNPELSQSQLVRPSSNNTQQSEHAQRQQRLVRSTHQVPRQQRLVRSTHQVPRQQRLVRSTHQVPRQQRLVRSTHQVPRQQRLVRSTHQVPRHDFDYRKMRVGLLMIFIAFFTPFYATISYFLINSTSIMSCTFIFYWRLARMMTYVYSSFSPVIYLLFNTKPSHLRIVTREIILLVPHQILYWASKIRIRRNRVSVTIREGGSDFSSSTDSPESSD
>Cnidaria_Hexacorallia_N_vectensis_NVEC200_006195_1.1
MNATVAPTLGNRTGHPRTSPHTMITVSCVLLVILMILALFGNIIIWVAFCKIKRLQRVTNYYIVSLATADLLVTVLAMPMWLLYMLSDGSFIPTHSPQYLIWLLLDIVCGTASIMNLTFVSCDRYLAITYPFRYQSLLSPCRAIVTIVFSWVYAIVISLVKLWIPKRIYPIFVATVSFYIPTIIMTFTYSCIFMVARRHVRVINVAANENQRKFSYASELKAAKIIAVVIGEFLLCWGPFLVTNVVLNYCISCRMAFPVQGAYILKLLQYSSSCFNPYLYTCLNAELRSSIKHMLFRRCGCSLEHRPSRRSGPVTDMVTNNLGTRGESNPGMQ
>Cnidaria_Hexacorallia_N_vectensis_NVEC200_006449_1.1
MDLHPDQNFSLLMNNTVSEELDRCSVRPSVTNLVLTIVLSIICAVAFFGNAAVLVTVACYRCLHSATYILLVSLATADLLVSVFSMPWRIHQTVRNNHWCLGMELCAFWIWIDSFACCASITNLAAVGVERFVAIKSPLRYHSLMNNGNGFRIVCFVWLYSIIWASLGNLNWSNPGNAVFKTTRICGKNDPIYYTVVAIFAFYMPLLIVILTYSYLTHIARVHARALQNLVSPEPGRPRSSTLTRDRIATFKREIKATKMMAGVVGAFFICWFPFFVLVLKSLWSPSVIHPVIAEFNSVLFVTILPNLNSALNPFIYIAFTRELRQAALRLLRRVQIAVLCKRDENANQLWARPIRSSNKARAMSAKTVECKL
>Cnidaria_Hexacorallia_N_vectensis_NVEC200_008909_1.1
MGEYDSRNSTDFPDVSSEEVVLASGLLALLIVGTIFGNSLVCAAFYLFRDLRTVTNYFVVSLAIADLLVGFVSMPLWFTYLVFQWPPQNSEIYALWLCFDIATATASIMNLAVISVDRFYAITLPFQYSQKITKKRACLAIVFVWLYAFAVSSSRAISFAIPSRESRAQFSFGYTFFVATASFFVPLPVMIYCYTRIFSVARVQAAKIRELDSVRSFIESPRNGNSVTENSVFINDNNTPQTTYNSTKTGIRSYFKRPVLTSQSSFRLQRRALSTDIKAAKTLAIVMGAFLLCWAPYIIALLLEVSCPRCVPFQDKYTLAKAVKWLVYSNSALNPIIYTALNRAFRDAFKRVLCKFWTARRRNAYFTTAAKHPCRESLRSERGSVRDGVEGNPKTELETVYVQDKVTVL
>Cnidaria_Hexacorallia_N_vectensis_NVEC200_008913_1.1
MSSNNSCDGASSVESPTTLGIVISVALIVVIMLALAGNTVVCIAFYRSSNLQSLTVLFILSLAVTDILVASISMPIWLYFQFSHSSFTCLPDLFTAWKCLDVLFSTASIMNLCAISIDRQFAITKPLHYHTIMTTKRALFALTGISLYAVVLSGLVATRWSYYPLFIFIVAFISPLIVMIQAYSHIFKTALMQARRVYPIRQAYYFKKELKAAKTLAIVMGSFIACWAPFFLANLIVQYENVKISPDTVTGIKFLHYVSSALNPVIYSCTNREFRLKIFRVLPCKCGGRRNQVMMERVVFWTTSFSPSTGFGNSSFRQEVAAAVAKNEEIAQRKEMKRVSTA
>Cnidaria_Hexacorallia_N_vectensis_NVEC200_009159_1.1_GPR207
MSLQGNFSLLNSSSTQNNTKVSNLTLGWRVQEHLAITITKYFILCSIMIVGIAGNILVILVSTKRKAFKSSLDLYLKNLAAADLGFLLLVIPAAVIRSEIPFGWPLGGFICRYVWPLVEIFHGASVWIIVAVAAERYRNIVGMVHVQRRRYSGGKQVMITITLAWVISFVVFCIPELAMVTYIETPRYKICTLDFPDPDGKQAAVQFYLWFMTAFSYIIPFIGIIWTYIAISRQLNRSNTFLRSLKNLIQKKSSRKYYSGPAGRRRTLTSEGLVTRSRSSVDEAQTKSLSDGRRLTQNKRAKKILTPVAITFAITMLPLNMMRITVLYWRDFVNQTYYPILFFVTIIFTAAYASLNPALYSIVSADFRSSLRSLFRKSVDRIRSITTSSFAREMGHSTTILAPMNGAALLGGADRRCSALSESTRC
>Cnidaria_Hexacorallia_N_vectensis_NVEC200_009408_1.1
MENSTLGNSSTWTNTTDSSEQKSSLQRGLYAMVLIVVMILIIVGNTLVLLVLYRQRLQHNLRVTNIFLANLAVMDLCIGFLMFPFSVTTVLRGAWVFGDGVCQMNGFTNMAGGTCTILTMAVISVDRYRAIVSGPGHKLQVRHALPLMTGVWLWGIVVGLLPILGWNEYVFAYGSICKMSFKKDPGYIMFAAVTCFVIPFIIMFYCYLRVFIKVRNHRKLMQRKWNRASAKNRESHHMRSETRTAKIVFSVLFVFSVAWTPYVIVHLLQASPEITLPTNVTTFVTLFAAMHSFYNPIIYVTMNRKFRSDLYKLFPVLRRVGKCCGVCCCCCRRRYTGNRVDSFREASSSSATLQPAPKPRISLVLHSIEEDGGKPFEEGKGDAANAHDNLAVTSENASKEENKKYEFAKEENQENS
>Cnidaria_Hexacorallia_N_vectensis_NVEC200_009304_1.1
MEDCSGELDPVVAIVLTILNTILAVFSTAGNAIVLIAIWRTSSLHSTSNYFIASLAAADLSVGFIINPLWVAKSGLNIWENNHFLTIFTEFMSVQTLVTTTFNLAAVSVDRYVAVTNVFRYLEIVTKKRCIILITFIWIFSLAFSALRFTISDPLLLPYLWIAVSVICYTIPFTIIAYCYYKIFKVAKRQSRQIEMTENSVGGTTRSNEEAIKRAKKNRKAAYTIGIIIGLYLVFALPSMIISAIQLLTPDECLKLKIIRAWFWGALVSFSSSAFNPWIYAARNTEYRRAFQQVLGFCEKLSLKKRKVKPIDIPAKRDNDDVDDLPRPEVT
>Cnidaria_Hexacorallia_N_vectensis_NVEC200_009458_1.1
MHGRVLPRIEDLSAFCLDFYKNCSNESIIDVRRPTFCWKNWFDLCSVPAPIIHPNTAVLVVLMVAIAVLSFIGNSIVLLVFCLYKQLRLVRHYFVVNLAVVDNILVTISIPLFVTYLSGSRYLPLCRSQIALDIICGTASLMTLAAIALERFVAVENPLLYMTKVTPRRVKTALVLTWVYALIVSFIPFHSLVFRPNNACLYFGGQFVIFITVAGFVVPVSVMVFAYWKIYKIAQRHAAHIKLTTPREQDDKKRRHTKMKRELRGAKTLMIIMCTHVLCWFPLFLFYMVDAYCPRCDRKAAVVVNYIILVLRYLNTLANPIIYTGINRQFRAGIITFLLRGRGTQQLNASV
>Cnidaria_Hexacorallia_N_vectensis_NVEC200_009510_1.1
MASTGVSSANVSIEDHSLHTEGSFLHVFHVACLLLIFVTAIIGNSLVIHVIKLDSRLHMPTFYFLVNLCAADIFTAVAYIPFYVVSVIQHSWVFGEEFCQIHAFLISLGFNASLITLSLVSFDRYLAITSPLKYPLKMTGRRMRWLLVLSWVHSIIWAAFPLVNWGEYMSDPHTHTCRPNWSAAGLISKSYVICMACFVFAIPVLVMIFCYAKIFTAARVQVRKIVKDSISQSVASLNTDAEQSISGLGETRRHQDMRAHKTILIIIVVFLMCWVAYVIVALTRLFKKDPMGSLRFTNTGLTLALMSCSVNPLIFSSRDRRFKRGFRKFFRDCLLKCRQ
>Cnidaria_Hexacorallia_N_vectensis_NVEC200_009716_1.1
MRNSLPFFQATTIDEEHLIQSRDPEMQIQMEDVNTTETSSLPNKGSAETGLLDVQVGLTLFGIVCFIVSTVGNCTVIHLIRTRMHMRNVTNILIANMSAADLLMTILVFPYLIKFYYIGSKWFGGIAGSVTCTVVHSSQMVSIFGSVYTLLVISVDRCLAVMQPMKKYFTKTVTKWSIVLVWLVSVIFSIPLMIALKVINDDTGYHCVEDWGKMDQSLYIIMFLLLTYIVPLGLIGSVYTVTGRKLWGCGTAKSQENPLNRSNHESVRASRRKATKMLVTVVVLFALCWFPLQVRELIHVTWPDTLRRIPIKLDMLLPWFGFFNSCTNPIIYVIFSDRFRREFKRVLCFWKRHEDIDVFSTPGSPVTRTRLATIRKQQYSNLTPLGTPDLSERSPRVPKPSLLSQKSSL
>Cnidaria_Hexacorallia_N_vectensis_NVEC200_009856_1.1
MGENASLNFTRDSQGMAQVFVTTQTALMFLIMFGTLVCNILVGIVIIRRTHHHNASPSNIFLLNLTIANTLLAILVLPLIIASMLMQRWIWGNFWCQACGFFGTLLTTDALLTVMVLSYDRYHYIVNPLSYPMRMSAVKTRVLVAYTWLQSSFTAILPLVGWGIYGFQVPKSSCTVLWDNPRSEGYAKLFSISVFIIPLVVMIWTYSHIMKAARRQARIGNIAVLNAGFRSSISSTGSGQFTGSKALRTTVLVLGTVIVFLGPYNVTILLESSGVTLPKALHITATILCYSISLLYPLIYGIRVKGIRRDIKRMVCSTLCCIDYVRPISAAEAFLISPAARAFRNRSVSDGSVCSINDLEAPRTETERDVTGWCLPPIREEIVLGRESHKPGTSTELTDLEIMSLSIPGQIMDKN
>Cnidaria_Hexacorallia_N_vectensis_NVEC200_002959_1.1
MVADTDAIVEATVSTLLCVLSIIGNTNLFMIVYNNKTLQTTANYYILSLAAADLLVTSVSGPIMVAVIIHGDWFLGERACVAFGYITITTFIASVANLTMITVHRYIYIVHWKKYKLYFTTRRLVMFGASAWLFALTLSAPPLLGWGEYGYVHDQRYCFVLWSSNLFYMYFTVIICFFGPLLTMAVCYYKILMFTRTLRKRLHAQFPNGLSLKKPGLNPGNQFRGRELKIASPEESKITHTLLIVVVCFMVSWALFAVTIFLNVYLPGTVPRRVNMWSLILGYVNSTCNPAIYGIRNAKIRKGFRDMYVKCRFRRRRYEHNSRNTTSQRDSTQSRERSPINFRMRSRTDKCYVISVITNTQANTSCNPMKTDTVAFDGKQSVRITAWRTSTI
>Cnidaria_Hexacorallia_N_vectensis_NVEC200_002994_1.1
MSSTSTPPTASVNQTEPLPNDEFFSLEFMIAFQGTLLFLGLIGNGFIIFVFFRKLSMRTVSNYIIVNLAVTDIIFVAEMMLWVVLAITQVADRFLYNLFISMDIICMTSSMLCVTLISLDRYLAVTHPMKYPVIFFKARIRWYMAAAWAISFAAGFISFARHFTEPSEMQLFNKVFLIVLTLIAYCVPVLFIFITCVKIMRVVRHHLRWTTFQQNICQRNRNAVHKYTTSKREIRMALKMLIIIFPFVIIYGVYFGITLCEIFFKGLQIPMKIGFFVGYLPHIVATIDPILYLLITKDYRLVLVGLARGQRRKRVYLKSNSKLKHTVTESQDTEENLATGRTPIPTETSQVASITVHESTSALATDPGTSALATVPGNRQSESTLKTGQFKDVDTLIPSIKSALPLTEIDSQGTTSSADLAVSSCSTSPAGLYVTSPCSTSPTGLAKTSPGSTSPAGLAETSPGSTSPAGLADTSPGSTSPAGLAETSPGSTSPAGLADTSPGSTSPASLAETSLGSTSPTGLADTSPGSTSPAGLAETSPGSTSPTGLAKTSLGSTSPTGLADTSPGSTLQAGLADTSPGSTSPAGLADTSPDSTSPTGLAKTSLGSTSPAGLAETSPGFTSPIGFA
>Cnidaria_Hexacorallia_N_vectensis_NVEC200_002980_1.1
GIYKTVCRFRCPQRENVKKVAMKSILCFLVLIIAKSKQSPSSLSSTPTVTPASGTTSQISTSQVLSPATVSGPILTSTVSPALATPSPVTLTTGPPSPSGSCPSECVCSVCKIFPGSHALKCTVQDFDQFKPSYKLDNFTEACSLDFSKGNISHLGRETFRNFTALQELNLSYNNITRIRNRTFTNGSSLTTLSLDHNTITIVDVGAFYGLQSLLRLNLDYNNLVTLDQGCFAGLTSLRYLSIRYNKLKKWDAWLVYDAPHVTQLFIKGNKAYKITKQLLRNTTIQAIDEATISETCKQCKLDRVNVTLQDLMPKDTCQYLPDYILPVLYEKHAKYVLFEGECSGQKVCKIIATSMSKITQATRNYCWEILYDIRYFEFALGAFTIATNIIVVIATVSVKSLRTSTAFMLIGHMAMCDALIGIYIIGVAKGHGLLLDKPSVFRTYRYEQCPYYRSIYTLGQFMEVATSVLVTLERYLAIVFVMKRWVRMTSLVAAACLLGFWAIAATLASLMQVFDREVITDDLMCVLVRNFSHSEKLFFSQGTMLSQVLLYLLVIVMYVHIFVYVRRSQRNAGVQRESKLASRIGGLVLTNLLFFVVPNTVVFIVTTGTIYFETNAVANSMLRRWLPPICIVLNACMNPFLFAYRNDVFKTALKKQLGLVSSTSMSMRLTKSDNSTFRGRANTTSSVVPANEAMGMQGKRLAHKKKSPSPSNNAVVPMDPITATNTIVPKAPSPSSNSVAPLVVSPMAKHREPIDLGKVNPSLDA
>Cnidaria_Hexacorallia_N_vectensis_NVEC200_003245_1.1
MSDWNNSVSPGSKINGSLWGQGGTATEDVFKLVACGLVGVLSLVGNILFVVVVFKAPRLKTATFYLLVNMSVSDLLFTCISMPPFMVNIMGLGLLVGGSAGIAVCKLLNSSTFGLMASSVLTMTAIAFDRYIAIIKPMRNIMNMCILKCIIVIIWVLSLVFMIPLFFVYDMSTASGTVYCVEDWSTLMPAAPQLACKIYIIALFVIIYIVPFTAMAVMYSSISYELWYREIPGNVNIENKLYVRHKRRKVVLMLVLVLVVFIICWLPLQLVTFLLYFSSVQVSGAAVFTVEFLVRANGALNPVLYVVFSDTFQEGLLSLCRKTRPKAIIPLKRRKYSLLSTYRVWSRKRNPSSETSI
>Cnidaria_Hexacorallia_N_vectensis_NVEC200_003209_1.1
MATHDSDIGTVIVLSMCDAAAALSNLAVVILILRKDSLRTVSNILVAALALSELFITVVVIPLSIIAYGKHLWSFHKELCVFQGYIFNTLFLVSGTLTSVISVDRFYSLASPMGHVAHLSEKTVVCMIVFVLANAGFWSSFPLYGIGNLEYIYLPNQTRCDVHWTLGGNYGLYYFVLLMVSFVLPLIGMTLMYFKSFQSAKESARKIRPGNIQIQTLQDGQFTSVARQESFDYLKANITVFIIIGSFVLSRGPNLVCNMAAWAQERQFCTPSAQLACSWLMYMSSLTTPYVYTLLNRRLRKELVQAIKAMVRCNQPSADDEPKDILDYLRNITDNYVTTDGSTTTRSRLGSATTSTQTRPSTQSQRDNQQHIPLQQAQTPPTAAIQEIQDVS
>Cnidaria_Hexacorallia_N_vectensis_NVEC200_003295_1.1
MNITKSDDQILRCFYQSTVKFDASDRGLLYVTCATIPINIATSLLAIAGNCIFLWTMRNSPRIHSPSNLFLANLALSDLMVGAIVQPLFTAYKVAELLQEYTCDVHIAFSFCAWTSVGVSFLTLVSVSAERYFTIFKSFENPIALREGHVYVLCTCIWTFAVLFMFLRFWGLPDWIFHTVSSTIVIISFVTTGIIYCKIYQRARGLNRSIRCLDSIHRCPVGLTNTAMSNDELSQGNSVTRIEILCSATSGNKKQDTQAQCKTASQSSTDDCSGETIFMGLQGVPTSKKHEDSLSHTTRNSAHKQTHSADDHTLQSKARSKPCHPLDTPKNKDTNNLSEKPAFYRRVVGIQSNKSVKTVALVTGLFFLCYLPTLAIMLAYITHGYSSLIKTLYSITDTVVFMNSCFNPVIYYYKNQEIRQAVKKIFCIRHKINSGL
>Cnidaria_Hexacorallia_N_vectensis_NVEC200_003389_1.1_GPR209
MEKDFEEHYYVVTEEVKLNISTAARELPPYITIQFAWYSFIFTLGVIGNLYITLTVTLRKEMSSATNYFIFNLAISDLGILLISLPAYIIRDYFSWSFGKIACQIIIPMNDVSFSVSICTITVITLERYRAIVAPFKPRLKARGGKLTIALIWVLTYLSVGFPMAFYMELTKVDDRLICLPKWPSNIVFKILTCFFISLIIIPLCITAVAYIIMIKTMRKQSKRLREARERRHSAGIGSTVSLKHVQERHRHDYNAKLVKMLIIIVVVFWICMLPLSILAFVVEFFVIDPRKPVVDGLFTLSIAVFFSNSAFNPVAIYIMSSDLRKGINTLLFFGRKRCKKNGIPHI
>Cnidaria_Hexacorallia_N_vectensis_NVEC200_003414_1.1
MDVLVNSTALESKQCLFLTYYMAKPVTLSYVVTVVTCILTGVLSVSGVLANSLVCAAIVKNRSLRVHSNILLQALSLNDLMIGLVTEPLYIIRRSLETSEVYLCWLTLAYRTTWNISIGMSFILITLVSCERFLALFFPFRYNQHVTVRKLVCSAALCAGTWMLLPISRFAGLDTRSFYYISSALIVSVIAIIVVSQVKIFKLARHHHVQISLTSVSSAGSELRNKKRTGRLGYSAREAKIARNTAFIVGSVLLCYLPLVGSTMAMILIDGEYVFYYNVFPWTDLLVFTNSLLSPLIYCWRNRELRATMYSMLRCRKALNHDFDALSGREFSVQYAATSINETP
>Cnidaria_Hexacorallia_N_vectensis_NVEC200_003540_1.1
MSSLSSIGVLILCACTLYAVQVNAKYRCNGTESFLCSEQLPANDGRKCQLSSWNQLNAIIKTPKEICTLDLTGASLTSVPDGVLRNYTNLVTLILSNNEIIAIDENAFQGLTSLRNLSLSHNDFESWDSTAIPKHLKFLESLDMSGNDWIPSSEVLRMRSLSTIRGVSWGQCSDCELTRNVNQTQLDRLLTLEDLEWVPGYACRARIHTYSAQVKRFAKEGFYPSCLVEGSECFAAEVKVRADSPCRDVNTKVLTLEYVFGPVALVLNLVVVVTTACSRRLRRNIAMVLVSNLAFGDLLNGIHAIAVAVVHHIYDYAGTRKFADTKCDYIGPLWMLGQAISVSCSLVLTYERYRSVVNSVKVKVKSKMKMKTARISIFVCWVWSFAAAFLPLAGIGMYSIGTFCIPIYPVRSIPHQFWYSVVVTLIAATMYIVTFPLYIRLYLYVKRSSNRIGSKTDVALAKRIFVLVMSNMFFFLLPIMISLAWSVLSRHQVMSRVVAEVLTSSFCLICLTVNSCLNPVLYALRNRTFIKELRRMLYHMVGWYCGWCSDNGRGSNERTSRSNSASRGSTHQLQKYAL
>Cnidaria_Hexacorallia_N_vectensis_NVEC200_003673_1.1
MRSPLEQGKMEVLAYIYMCTATLSIIGAASIVLAAVIKHRVANSEVRPIFHLSLSDLVASVFLLIGAILFCNYKTTVNENILCSYFTALTSSFYMSTFLLTVLYAFEVYGKLKNLYPKITNIRQDDTQAFGSFHQLFFLYTFAWALPLAITLSIFAVDSGESGTGSLNDDICGTCLPVFHYRSENCSLSTDNDLEPDWNHIYKSIFIAMLSICMLAIVVIYILALKLFRKIQVSGGIIGRQQYEQQALVRRRACIYFLVFIACWLPGTILGILSLKKTFELKKYFVFYVIQALSSPLQGFINCLVYGWRRPGFMRSLRQTHWPTDPYS
>Cnidaria_Hexacorallia_N_vectensis_NVEC200_003606_1.1
MHFPFNGSGDFTENTTVYNSTNGYGGIPGITLAEEIILIILNTFSAVIGVLGNLAVLFVVVKFRFLGRQRAELFVCSLACSDLIVCVLAQPMYVLHLAKILPSALSAVRSVLTWIATLASVSSLLAISIDRFLLCTICISTVRGLPPSPLASRLESLGCFPSRLVSPPVSLGELAFFLSTM
>Cnidaria_Hexacorallia_N_vectensis_NVEC200_003687_1.1
DSKGIVKCVPSIHRESLYISPVNSIRDCKHKARLRDTGLSMDNLTECVTPSKSETIAVQTLFGIVRLLIIVANSLALVIFLGKKLRLKKSKYLLVNLTVADLLNGVAGVAYMAAIPGNRLPQSTWEKLLTTVVHLFLTLSILSLCVIALERAVAILFPFRHRQAEKTHYFAAIAVAWLLSMILTVFVGVSTFYNDSHLEIILLVSFLLEIGLIIISYLAIWIKRVFFNPMNSVMENRDENKKLSMTLFILIAISLLTWMPSTILNLFFKPYECWKKSSTYTMMYCTYFLLLSNSFLNVVIYSLRMPEFRKALKGMFSQSMEIEQRPAPGASAICKSAPHENILEVGPAVIFLRSLGPPRGNEGL
>Cnidaria_Hexacorallia_N_vectensis_NVEC200_003688_1.1
MDNETACYPFSRSEYMAIQVIFVIGRVCIVVANSLALRIFLGKKLRLKKSKYLLVNLTVADLLMGLGGLVHKAVIHDLRVLNSTWELLLTSVCFMFVTHSSMVSLCLIALERAFAIFFPFRHRQTTRRSYIVAIASTWLISMISLVLVNVFMVYFHVLDIDLFIVPFSLEIGLIVISYVAIWIKRVFFTPMSSSRRNRGEDKKLSKTLFIVVAVSVVTWAPCTTLNFFFKAHECGESRSTYIIMYCSYFLLLSNSFLNVIVYSLRMPEFRKALKELVCRKKQLELRDPLRQVKVTTRERVVISVTPLSYVKKLSAP
>Cnidaria_Hexacorallia_N_vectensis_NVEC200_003700_1.1_GPR203
MNVNHTRDFNFSFPAASNATTVDCGSDSVIKWALRIINCIVLLVGLVGNAIVCTAVIRRKRMRTSINLFTFNLAFSDLIIIVIYVPSQIIALENCQRWVLGTFMCHVVYLVLPICVSTSIGSLLTISCDRYRAIVYPMKPKLTMNKVKIIIGLIWFVSALTALPLALVVTTFRPAPHVTYCTEFWRDASWGVLYWVAIFILQYLVPLIIIVSQAAVIAVKLRKSRIPMLSSSSETLYKKTLRTRIKQTRKITKMYIALVLLYAICLLPQHVVATFWYNFGDFMEYSPKTRDLIYQIVNIFPMANSALNAIAYGTLNKEFKGIFKIVLHPKSCVGRSGLGALDKLHFEHSDTAHVMTSHRRDKHQRTLLTAEENGN
>Cnidaria_Hexacorallia_N_vectensis_NVEC200_003728_1.1
MSEMNGTELSMEKNGTTGNGSSFNPIFPPMARDYTSLTYLVPLILLITLVNGLVFVLFALRKPIRTPANYLLLSLAVSDFLTGLVNVPLIITVIIPVYGLMRGLMPAMHTFVKLTAILTSYHILAVTVEKYLAIVKPLRHHIANPSKAFKVILAIWLISSLIAVAPISWMLLLPQTLEARLTGIRLQFGHDVFCFVAVFLIPYVIITYCQTVMFRAVSRSNNKALLGRTKSSRKSDKWSNDRKCLVVFAIMALLFALCWLPWFLLSSLATLSVLFPQAGMAPNVPITVFMSFLIVRLLTSVFNPLLYTFFKRDFMLALKSVVTQKKNVNDTRILSCSTNIVQKNNAGKRKSFGMKPKIRVVRDEVSSTEDGRYLGTNI
>Cnidaria_Hexacorallia_N_vectensis_NVEC200_004160_1.1
SLHKESIRGARYQAGLEVNQPLLFSPRIQVSIVFTMSRNQRRLNFTVSSRLSSPPGNMTFQNSTKNTETTDRPNYDYLAYFSPEADIFPLVLAVFIIIVNTWVLVLFSKKLSLRNITNTVLCSLAVSDMLTGYLSIPMFVVCNVIRNTPTCIMSDVFLRFTSISTVAHLLAVTVDRYLAIMHALRYHMIVTRRRAYIVLFLIWVTSVFMSLVHLSWTNPSTHDVYSTPTPEQKMHEVRYDVFCLINYFIFPFFFTIFAYGSIFYQVIRQRKIIARNSTPSFWQDPGVIIDKHKWKAAMVFVVMLLVYICCWMPYFMYRIQFNFRKDFIKIPYAFQYLIVYLRFCTSLFNPVLYILGKQDFRKVILVRFERRPSRLLGVSTSVAKTTCV
>Cnidaria_Hexacorallia_N_vectensis_NVEC200_004263_1.1
MGAFKFALWLTVLTQTSLPATSNGTHNQSTTTSALLTPGFVRRAAAILSPSPLNSGRSSIRAELTLIKTENMVQLSPLTSPSAKGYASPQTTTRPPSNYTSWHPQPLPAITHSLETISPRPMTIATESVTPTQKYRARACPSDCQCGNCSEIGITSRALKMTCTVQHLKDFLQNLDALVKSKACYLDLSNSNISSLWTNTFSGFDSLLDLYLDHNKLTHLYQGMFLGLPSLLHLSVRGNPLKTWEGFLFEDIPRLRSLALPGNTKFTAQIMLLRNTTVTSVSGLSFSKKCRNCNMTRVSNVTFKRVLTNLTPCKYLHKKDRHVAEDMHARFILLRGECSGGKVCEWQLTSTSRLKSLYKDHCWDMLITLRPITILFGILALLLNLFVFVTTVGIKPLRRMTPFLLIAHMAFCDILIGVYAIFVGDGHKVIQEEAQEFRYWRTNICPYYRTLFVLGQVMEVATALLVTSERYFAIIFCMNPSIRVTKPIASLVLVFFWAFSAVMCALLALFDAKVITDNTMCILVRDLADRETTIFYSQILLLILVGLYVIIFAMYVHIYVYVKRSSRNAGVKRKDTQLAFRIGVMILTSFIFFVVPNLTIIIVTVGNVYFPVSLVTNSVIRKWLPPMCLVFNACLNPLMFAFRNEKFTKSIKICGQYIAKGEAPSFPNSNAPTAYAPGGRGRSHIGQNAMEMTPSRASLTPTHLPCRDSRTNSELDTRRYSSMTNLSLPTPTLELSPNGKLNEAFEKVG
>Cnidaria_Hexacorallia_N_vectensis_NVEC200_004217_1.1
MMGSNNSTKSQPEEYVVYNLIIDGSTGVKIAFHVFTISVLVATLCGNTIVISLVLFDKHLRNFFNMLILNLAVSDLLCGLFAALFYSGMIKSIIKESPMGDLEVVACRAVLCASGISSKVSIITIATISVERYVVVKHPLRSRVRRLSVARVVVGIWCLGLVASTPSTIYFTNQHRSHREQRMLSCYQVTSAELPSQVSVAAELAFSFLVPMAVILYTSCQIIKALWCQQAVQGANLVVLRARRHVTKIIISVAVAFDTFYLPWAILMILLLTKRMNILNDLPMAVMYVVTLCSSCANPILYLINSRRFRTRMRRLLCCE
>Cnidaria_Hexacorallia_N_vectensis_NVEC200_003952_1.1
MDDKANLTSTMDSDGNASGQTQNGLMAATFCFLTAMVLLSNILVVMAIARSRLLYGGGPVYNMLLINLAIADLLTGTSVAITPGFIAEEAIPIATGLSGELVCRVISSHYVIFTCGKVSIATITCLAVERWYAMARPLAHRSVYTRRRAAFYLILIWCICGVLNLRAVFDQELDLVSNVKVTCEWVKLTKYKTAAKVYAIFLSVVTFIIPATVSWLTAGHLGFLIRRSKHNVLMQGRRSLAAKQLLRMSITSAAVLSVCWLPNQIFFILAKFDVTEFDSLTHHVTILLCLFSACVNPFVHCASNRKYRKTLLGLLYCNRKLVARPIAQPNKAFVLGTISSGYVSRKERTGTELQIWEDSCKLEQDYAAPPIWEAPLSATNLGFQLEVGAGDEKCNSDFRGDFDFVMNIGAKVFPGSGYGTNPHSLGVASDSMVGDENDNMYQNCHSIELTLKFPTDGANDQHTARIAHRSHSNGQAALRHTSQSEGQIVLQRRSHNEAQNALHHTRHSERQPAVHHTRNSQGEGQNILQRKSHSEGQTALHRTSQSEGQNVLQRTSHNEQVKTALHDKSHREGQTALHRTSHSEVQNARHRTCYSKDQDALHRKNNEVQTALHHAKHSDVQNELNHTSFSEGQNTNCASHSHGGGQNAEHRGCHSDVQNGCGIEVIPPLDQATGYQRGVRPPLDHLTRCDDHMENFIGSADDDAFVSLSCNTPNTEYGEVDAYSSPVASPLVLDTQF
>Cnidaria_Hexacorallia_N_vectensis_NVEC200_004062_1.1
MAVNSSNVPLCWGVDFSSLAANKSFLIFICVLNNSAAMSSVFGNLTVIVSIWRTPSIHSPSFVLISIRCVLDMSIGLFMQGLCSPVLLLLYVDNLQGFCSAAGPWLQMGLFINGAILFMVMLTAMDIFSAIKLKLRYRQLVTTRRMIIAVVLMVLLSAALSALSVTLPLVEHFLVMTVVVGIALNMTFFFYGLSYNELRRHQRTVQPCQQTTTSIAKYRKTFTTLVLILGFLLLCYLPADLTFLVVAIYGFTEASIQAVAVCCTLGFMNASICPFIYFLRFKDIRIASKHIFQNIFPCFGGG
>Cnidaria_Hexacorallia_N_vectensis_NVEC200_004139_1.1
MAQVNRTLSDELEHEDENSTSHMGGFYAAVDVPPIVVAILIIALNSLVLILVVRVKQLRTTTNFLLCSLAVSDLLTGLVSIPLFTSCNILQTLTICIVAENVLRFTSISTVLHLLAITTDRYMAIMHSLRYYNIVTRHRGYWVIACTWIISTSTAFIQLAWNNPSALENTHDEPPESLIQHELRYDFFNLAVFFCIPLLAMVYVNSRIFYEVVRQTKLMRRNFPGWQSARETTGREWKAALTFAVMFAVFIACWCPYFLLRLQQNLGNELMFEVSRVGGYVIAFLRFLTSLLNPCIYVLGKTDFRKAIRGKAARRKAVSSFSKTSGGKYNGMSSATKSTSM
>Cnidaria_Hexacorallia_N_vectensis_NVEC200_007839_1.1
MIMVCWSVSVIQGVPYYISKLLNHERAMYASSVVYALLFTALPNLFTVYAYSKIILVVRRHRKQIQEHEVATNRVTDIVRVTPTIYRETIELEANEYERQLSANHGLDLNRSMTTVYRKWTDVTPNEHENSDQAENRQKSSQNSMIIAVGVLNLIFLVCNTAFEYYLTCKLIRGCIISDGVIYVTFLLRYFNSAPNFFVYALVRRSFRREIKMLGVRLWREK
>Cnidaria_Hexacorallia_N_vectensis_NVEC200_007867_1.1
MSDFNGSEMLEKGWGKNTSSSPQLDPRSKAEIIIQATFMVIIMLSSILGNILILLAIKRTRSLQSITSVFIANLAVADFLLAVIGMPFTMTSSITYDWIFGPFWCKLNGMANSVFCIASMLSLAAVSIDRYFAIITPLKYPMLMTPRMAFMLVAWVWLQSLLCGFLPIFGWCRYTYITNESICTADWGSSIPYTMFIFGACFFAPLLVMFYSYYHILLAARRHARQMTLKVGDIATPLKTAVAITLASADNNEKRKREEREAKFKSDTKAAKTLLIVMGTFLFCWSPHFIGMTCLLFPSCQWPDWFFATTTWLAMMNSGCNPILYGVLNRRFRRSFIEIICCGRKSRRVEIDHSFYHVERSNDRGD
>Cnidaria_Hexacorallia_N_vectensis_NVEC200_007964_1.1
MSSLPSTFNHSLISNGTNCSSTERSSASIHQEVWLVSLLLVVIIGLSLNLSVISLVMVKKVPRRNMNLLVANMAFSDFLSLLLEPSSLLSQMTVNSPWIGVSYLADVTCKFYTFVMNTSTWVSLVTLLVISVERFRAVSSVVHFTEKRSVLIILLLVSWVLPGLLNSSTFAFCAANNIGGTFQCLCVFTMQSAIYAVAANVIFVLLVIVILCLNFAIIRKLVRSQVAIHIPEAQQQKRARRFRSATRMVLSSLLLFVLCATPLYIVLTIFRMQFLLGVPILSEWSGNMINAVTVLFFVNPAASPIIYFVFLGDFRKVLRKFFCRKKVIGQPNAEPGLPLT
>Cnidaria_Hexacorallia_N_vectensis_NVEC200_007976_1.1
MLNLIRGTPLDDKCLRCYLVKNLRNIDTFLPKAVKRELDTAVEHPVKFHTSCYGNILEFKDKSFVLFENIGFKLKCVNLDKRCFQGHADIPFFKGYASVGPLNSCWSTMNNISSPIFAFASIALILNLVVVMVTFRSKTVRQNTAQLLVGVVAVGDLLMGVYLLLITSTRRSVSYEHMTRLQRSHFCYFVGFVSIFGQGISAFSSFIVTIERYLAVVFCLQPDIRLFTPIAHGFIAVIFFLSFVFAILPFTVLKGIYVPDSHCTPVSEPTSEVIEYMMIPGGLAFILYFLTFPLYVHMYLYVTKSSQAMGIQREGKVARRIALIVFSNMAFFFLPIVLLLLVNLSDLGELMTDVEKDIFWKTFSYICFAVNACLNPVLFAFRNEKFRNALRQQLHLTNRVQPISCGPSNTSKAT
>Cnidaria_Hexacorallia_N_vectensis_NVEC200_008169_1.1
MSSNYSTNETLTVCPLNINPVFNFVNLVVYITILVLAVCGNSLVILVTCKTRRARTAVNYFIVNMAAADLVFTIFVVSRRVVEQYTSSRRWFLSGLLGSGSCKLAYFIQDTCTAVSIFTLVAIAVERHYAVVHPMRSSLITAKVRRCTVFFIWVISCVSSAPYFYAFKLVYINNQSYCVFEWENSSNNAQTKKTYFVVVSCFTVVLPLLTLSFIYSRIICTLRKRNVPGNDINNSHIMAYRERRNRKVMRLVVAILFAFIICWVPLFVVTYFLHLDWKTPTCPQYLLVTIVLILAYTNAAVNPFLYFIFSQNIRKGACLVLKCGFRANRRTASSPDSSKRSTFIKARTLVMSLRMDSVMREKDAMEQHGPAVILKKFDNTGMEFEEHTNSSQTTQL
>Cnidaria_Hexacorallia_N_vectensis_NVEC200_008177_1.1
LQGERASGKSNYIKQAMNTHGTSSHHLDTSLTTVCVLVVLLAIAGNFSLLLTLYRTPSLRTNPNILVASLAVSNLVVGVVGNVMNIFSTSNTFVWLYIHLVPALNIFALSMDRYLVIIHGFAYQRLANKARYILVVLFIWVFSAITGVALSMVEDGKANHHIHAVVSIFAFFFPLLVISFCYSNITRAAYRHIRNIAALVPAPLEIAPSSAERHIKVRKEIPAAANDRKAEAVDQRETQIPAALCASQENTQTEDSHQKGKSSNGAIPHGNEKTNDHQDETLAASLNSVNETPMNSRQDQKETNTSHGITPLNKHRRRENKAAKTFALVSAVYMLSYAPCAISNIVFLAHGYRLDGYSKSWLHAIMTLGSALDPVIYAAGITAFRKRLKQMVPNCFRSTPESAIEMNNNNKSTTQTRTSDLSQ
>Cnidaria_Hexacorallia_N_vectensis_NVEC200_008227_1.1
MDLLTQTNVSLAYNATMRFTPTYQGQGIPTAQRIAFTCAYTLIICLSLLGNTMLVAIIYKFPRMRTRTNYLLMNAAISDIAGVVILGRTIYVFAMDDKSFDIPGWLGEALCKIFPFLRDTSIMVSVHSMVAITCDRFYAVVFPTMQTPSLLRAKFVVPFIWVTSIAYFSPYFFVYRIRVIYNARFCLSVWDAPFDPLQSPKKFQLTLIVTMFMIPLSVIVVLYTAIAISLRRQKIPGVAQEESIERRRKRNKKVCIMAAVIVLGFFICWVPYHALTLYISYVWKNKPPRHVLSYLPVMYDIFVTMSFMSFVINLYICFMFSENFRKCLRQIFCRNRIGPITISTQATRSLQNRVAEASL
>Cnidaria_Hexacorallia_N_vectensis_NVEC200_008313_1.1
MNFTATNSSRFESGVVSTTSSTLVFYSVCLCVSAFGVIGNGCVIWLITTRPSLRNTTNRLILSLSVADFLVSLCMAPASMTCHFLQCNQVFLGIVHEMMLYWSVNNLCGVTIERYISICHPLKYPILMAKSRSLILIAGCWLIPLVSFALHFLWFFSESSMFWFKSFTAVETILMVGLPCLTLVILYVRIFIVARRLQKQTAIQLEIVNFNDDSFVSGNRMSNNEVRVTKSESLSSPSNSYSQAFKSNNSREEESLDPKKSSGTENKSFETVKGSESRSKETPAVTANIKELRTQIQDRNSINLHKVSSIISKVGTAHVESKGGETSHDKAYLSKLGCTKSDHLNSGDANADDIQKPSRQQKGAAVNISSVGGVSEACTLNAIENFHADEHNTDFNALSYQVTNGVDVVSLRRIREKNRKLEDKEPHHKKHDLSPSDVIRSKQGGLLPARSKPRRRLDKFKQIFRIPGRSGVAAIGSVIAIFILCWSVALYGSFCYYYNACLLTRSLQRAIYLLWQINSAVNPLVYALLKTDMRRELLKLCNCWQ
>Cnidaria_Hexacorallia_N_vectensis_NVEC200_008490_1.1
MDFNSSNASINGHDCPQRRETQGEIAAKFVAYSVVLVVTLMGNVLVIWVVHRSPGMRQKTINMFIVNLSIADLLMALFTIPRLLSEIVSEQGMWLVTGLLGEALCKLTVFIQEVATAVSIQCVVILAYDRFRAVVYPLHSATMSTASRVITIPVTWLIACILHSPDFYTYHLEVYQNRTYCIYQWSEDQQLHFQITRNYYLALFCILALLPAALLVVLYSAICYTLVRHGQLAKIRTSIANMAPTAYQKRKEQEHNVMRMAGAIVIGFALCYGPFNTFVFFRIFVWDFWSPCGIEAINFIAPFLLFSNSALNPILYFAFSENFRHGICRVFSRKPTGATSSSRYCIEGMKKAQTVEDRFVELELDSTFHQT
>Cnidaria_Hexacorallia_N_vectensis_NVEC200_008489_1.1
MQRANSYISLVATPFILVGNLLVFISVFGKKRQMRTFTSILLANLAAADFCFGLVESLKALTFQITTRNFKSGFFCRVTGYITFITLVVSIGTLTVIAHARHSAIISPLRFRRHRSRCNIVFIVVSTWLTALVFTCPIVLLSRTTTGIGKRNCAVSPVSLQYGIYHVCIGLLGILVPCSVTGYCYIKVIHKLWYPQSIIRASGHTVYRSRKRLIKLLILMTTLFFTCWMALCVQQVLFIVDMYSDSLEITCFFLLHVNACCNPVVYSLHNPKLRKCMNRLVHHKRVRTSPPRAVHVLAMT
>Cnidaria_Hexacorallia_N_vectensis_NVEC200_008501_1.1
MALNSSDRPGIEFINDRESIIHKSVAVSIIQAVAMIAMIVVSVLANGVVCHCIIKTHSLHTITNSFIFNLAATDFCLSALCMPFALVSCITKQWVFGKTVCVVSGFLLSMLCIASILTLVLVAIDRFMAIKYPLKYTLYVTHRACAFMLAYVWFQAAACALLPALGWGSGYVFVEQESICRPEFGTPSKDNGFTSFLFVSSFVIPFSILISIYLSILWTARKQFRQVYHAKIHVINVQPKIIELETAVGTTKQVAIICKLENAGTTDNNTAAMDEITSATNTTRGKKMDRASRRRYRARGFKMVLMIVAVFLVCWSPHFILIFYGSLYQIQFPAAVKAVTTWLTFLNSSFNPFLYGFFNARFRSSLKRVFGDKLLCCRWRHQDD
>Cnidaria_Hexacorallia_N_vectensis_NVEC200_008628_1.1
MDQANATNNSLPSNATLPFFCREDTVLETAIKLIAYTAVLIVSLVGNIRVILLILRSPCLRRRTINLMVVNMALSDLFLSLFAIPRTMSEIVTEIGRWHVDGPAGTALCKFVFFIHDVSTAVSIECLVLIAVDRFCAVIYPIRTATRTRYRAFLIPLTWIIACAIHSPTLVIYFLEYDQGFIYCEYRWSPIPEEHARIVRDHYIVMFCLHMVLPFFLLTFLYSGILVKLHQRGYLLRSALTHRMSARKRREHNILKMAITILIAFAVCWAPFNTFVVLDVFVLDGPNCSLRVFFFFAMFLAYMNSAVNPGIYHFFSRNFRKVSKRNGTRPRGVIAPNINHMAACCQIRLTLPRPRKTKSAGNTPKLELITAL
>Cnidaria_Hexacorallia_N_vectensis_NVEC200_008649_1.1
MTFKMTLLNISLSKSEVNTSSKEAKDMDLGAKQGLQSELSSRSESLVVVESILLCTVLCVSLTGNLLVFSAVYRNRRLRTISNMFVVTLAASDALMASLCMPYSLGTLIHGRWIFGERFCQAQGFFAFNLGLASLNTMFFVAVNRFFCIVKPAKYQIRFSKGKTRIYLLIIWFNSFAGSIPPLFFYSGGYDFQPGKAMCLYRFESNIPYTVFLEALFIGLPLNIIAFCYLSVFREVRRTNKVFTSANATRAELRAHVQETKITKTLGAVFLGYVSCWMPVSIIDYLDAANGKPIYHREVYMAYMFLIYISSMINPLIYGLASRAFRREYEMMIKGVICLRGCRTIDPRTVLSATEVTAPDNTAG
>Cnidaria_Hexacorallia_N_vectensis_NVEC200_008676_1.1
MSFTTREPNTTMAPSENFKSNQSAFVMCTFFPPDSETVRIIKIVALCLIMALAIVGNILIIIVISKTKILRRTVNLFILNMAVSDVIMPTLLMPQELITVITGSNDWRVPGVAGELLCKMVIFLGDSSSAVSVLSMVCIAVDRFCAVVLPMKRNLVTGKLRTVALTMTWVLAFMYTSPNLYTARLQKYGTSYKCLTVWAPLDHYTSATVHVVVMVVLFMFIPWLLVATLYLVMVSEIRKSKREVAQRSRQRNRDLRVLKLALTITAAFAVCNFPICALYLLIAFKYQWNTCFLPEVWGPLFNTAKYLVLASTCLNPCICFAFSENFRKGLRELTRAQRSFITTIVTHSRRANSTAFSHIEGEHEMLYEMKENGITENGNKNAIDYSPSQSLRE
>Cnidaria_Hexacorallia_N_vectensis_NVEC200_008756_1.1
MDIQNCSSNASQTCFQEASGGEIRVDFGGKLAKIMAYLVIAIVALIGNTLVIVVICRNKNLRKAINFFILNMAISDLFIPVISIPLRLYALFTDSVFGVWPFSGKTGLVLCKLSMFLADSSPIVSVLSLVFMTFDRFNAVVFPFKAHLVSSNVRVCLLTLSWLFAFGFCAPYFYAVKLQPYGEQDMCVLDWGPAHNQSSAMDIYSTTACVLFTIVPFVLLSIMYSIILCILRKQSLAHPTARQASKRRQRNNRNIVLMALAIVFVFAFCWGP
>Cnidaria_Hexacorallia_N_vectensis_NVEC200_015272_1.1
MNFSFIEGVNTTSTISTMSVNFSVAATTASLTTSASFPATPVPSSTVLSPWPNSTYNGTSPLSTNSTPARVQPCLTEWLGIWALVFLTSGYILIFAIATLVNSIIIYVVLKYRNTKTAFNYLIVNLAASDILHAVVVCPLSIGAFFYKGVFPGGDFGLAVCKLQAYLLTVPISVSVLTMTVISFDRYLAIVHPLKRALSVKAVTWVVSFIWLASGALFAYEIVRFKLLPLGNGDVICGVDWGFGPGIESSLAKADMMIKLVLHYILPLLIMVVLYTIILLYLWQRKAPGEFNDSHQKRLEIQKRKVIKMLVTIVTVFAVCWVTVHVNHVMVVVDRQMFDCQVPLWVIMFMYMVAHSNAAINPCLYLVFNQSFREGFKNIFNKVHRRQITISERNSTIREVISGATAIPNSGYEPFTPKLTSKTLNTSAGSDNSGYSGQSAADIADSRV
>Cnidaria_Hexacorallia_N_vectensis_NVEC200_015271_1.1
MNSTVEQARNATHQYYQYCRYNYDLTLQVVLTFAYAVIFPISLLGNSLVLFVVYRHHTLRNALNYLIVNMAIADLLVTIFTMPYSVSYLYIQNRWFGGVFGEILCKVVQSAVAISIAASIFTLTTITIDRFISIVYVWKQTLTLGTSKLALVLIWVFSVGMFGFYFRAYRVNKSARGLSCDPKYDFAPEEFPKYFAVCMFVFLYAVPLALMAVLYSIICRKLFKKEMGGGGDEQINNKKKRVIKMLITCTIFFAICWLPLHVLHFLIYFDLMSFLCSPLFLRLFGFWLGHANSALNPILYVIFNKTFRKAFLNALHIKAFDSLNSTAGPTTRRSTLRKQAVSGPENNNKRCDRRSPGRFRMPFVKVYAKLRNGGSEEDPSEPSSIDKRKSTMVVSERMTCL
>Cnidaria_Hexacorallia_N_vectensis_NVEC200_015044_1.1
MNLNGSANSTLSARPPRSTGCHMTLDDDTRIGLTVAYVFVFITAITANSLVIHVVRTQKKMKVSFNFLVVNMAVADTVDALFAIPLNIAYLYAENQWFSGFLGIIVCKITRMMVLVAILVSIATLSVITVERYLATTQVLKRPLTLTSVKRLIAAIWIISGLAAVNEAVKHHVTFTRGAWRCMPIITKDWQRQFMIEFIIKFMVTYAVPLLTMAILYSIIVCLLWKRKTLGEQIDENDRRVQIQRRSVIQKLVIIVSLFAVCWLPVHVNHFLGTFDRKAYICLPQWVVLGFYWLAHANTAINPLIYLMLTKHSRALFKSSITGKRNGSMDKNRNHTRKTTLFGSWKRGSRKSRSLTKAGM
>Cnidaria_Hexacorallia_N_vectensis_NVEC200_014979_1.1
MNNSTKNISQAEEKMVNIELWSIPYFIGGFFTIILNLMTLLTFAGNAHLRRRSMYFLISLSAADMLVGVTMAAYALSIIFSMRTIMDGPLIDSFQVHAAFDMFSAVASFGGLVLVSLERMLATVFPIRHRAMGNRPYYITIVIQWLIAANSAPFHLLSPWNYYYTASAGLLLGLIAICVSYFMIFFAVKNQNRKHQKDIFSRAQHQERELAKTIFIVTVISLLTYLPDAIETAIWGELFDLNYNIISSLLRQMNSTVNPLVYITRMREFRRALQKLVKCKRQHLVFTDEKNRVPRYVHGHRNVYDSPLEDLEQHKDPVTHGENRVPRNAHGHRNVDDSPLEDLEQHKGIPVTHGENKSTQERSWTQKCG
>Cnidaria_Hexacorallia_N_vectensis_NVEC200_014902_1.1
MNKNVIQAFDISLICLCIIIVLLNGAVIAIVYHNKNIRSFTNGFVVSLALSDILTGGLFFPITIGDGSFVGLPYINCICLLLGVGNVCCVTYDRYMSISSPLTYATDIRKRFKLLVAVCWSVPILFALIPVIWSADGTTLAHKVYIYVLEICGVVIPFIFIFSVYCYIFRQVRKCNQKISREMTDKDSKRSRHKKLFAELKVARVFVIVSILFLLSWVPILYVTTVNNLGRRDLIPDVLILLAFYALALGSIVNPVIYCFMKPDFKAAIRRIMLRRCEKAAFRASYSTRTATANVLLISNSNVNLDDSKM
>Cnidaria_Hexacorallia_N_vectensis_NVEC200_015246_1.1
MYFLLDVSTAVSIQSLVAMAIDRYYAVSHPLKANQSARARALVIPLTWVIAAAVHAPHLYTFRLYEINSQLFCYSSWEPAFENVSTTKRYQMSLFTLLYVLSLLLITALYARTLHLLRNRIIPGDVLPEQRMREDATTRGILKMTVTVVAAFALSWLPVHVLILLLFYDWDWLIPCHMRGAWFAAFFFGYAYSVLNPCVYFLFNKNYRASFKALWESLCCRWPQRTVSMDVAAADHSLAVIKDTVHHCPRRGRFEIFRFGKSGTTCMNCCRGCVSPLNVTLTLNVTITLDVTKNPLYVTLTLNVTKNAAKCNTNA
>Cnidaria_Hexacorallia_N_vectensis_NVEC200_015000_1.1_GPR194
MDQWSNRTNETLMGHEEQVFEFIPWAFFNSLIIVCGALGNILVIMAYRNPRMKSVTNLFIANLAFADLNVVLINVPFNVLKLKLENWPFGLVICKIVTSLLGITLSASVGSLIVIAVDRYRAIVHPLKPRMRTRHAVYILIGIWIAAILVATPMLKFSEVREGEGCIEPWPKSDFPWHLAYFAFVFFSLYLIPLGSMSVLYFMIYYNLTKNKPVQKSAQRSRVSVIRMLIMVVIIFAVCWLPFHVIFLYIEIVGPENITAKITYAALFSLWLNTANSSFNPIIYAVFNLNYRREFARILTCGAVNVGKYLGCDMSVNGQRSPLSQSTVRKSTSQFLAVAKHVRRKARSAGDGEVSSHFLSYVHPRELNGNSYGVVPDDISGNHDNEHTPSDAEKETKPKCYESVC
>Cnidaria_Hexacorallia_N_vectensis_NVEC200_015186_1.1
MFSNNTTTDTVCGGYLVSIGVLKSNEFVYPDMYTNITVSLLFMVAGTLLNFIVILAIATTPSLKTPSNILILGLALADLGASFCPGVTGLVFKVSIYKDLEDIFCPSGVVLEVSVYFFFSVSFLTLCCTSLERYLLLLLHLRYNEVVTNFRICIVLVVIWIFAAVFTILRMFYPNTAINAFFTTAILIGFAVTIFCFGQTLRIVRKHRTQIQAQNQQSLESMKKFKKSVLTMLYIHLLFLVCYSPVMVVLAVAAAVGSSRGNSVIGSKIPVAFSFLSALMMLANSLLNPILYFWRLAAIRQSAIRSLERLCKIG
>Cnidaria_Hexacorallia_N_vectensis_NVEC200_014941_1.1
MAPLITDVIQNATIAPQPTELSGLGQENHAFNITMMVIQIAVIITALSGNILVCTAILVHERLRSSTTNYFIFSLAVSDIITASIAMPFDVDQILKKYTWEHGEAMCNIFVTSYLVAAPLSMLNLLAVSVDRYHAITQPLQYPNIMTPKVVLTSIFSLWVYAILFTVIAMLAWPLYEKSVFDGACHFNISPWYSLISSVVNFVLPTIVMCLLYFRIYKVAHAHARRIRGHEYSTDYNGHALSTNGTMSGHERKSIRRSIKAAKTIAIIVSAFLLCWMPYTLVSCASVICPPCFHRTPSELFTVTLLLAYINSALNPFLYAFHNTDFRESFRRLFRLQFTFI
>Cnidaria_Hexacorallia_N_vectensis_NVEC200_014996_1.1
METNDSTRILVNGNSTSSHISSMSPFLVHLFTLLYISASVIGSFANIGILLAFFTMRKLRTRINYFLASLAVSDLVMLTIYLPFEIEWHVRTFFKHSATVCDFVYTLFFITISSSCLNLMAVSGYRFFTIAYPFWSKKITKTHVFYCIAIIWFYSCMTALLPVMGWRDRPSQVINKMCWFQYKPEFIVFLMGINWMLPALVVFVCYAMILRIARIQAQKIAKSQVLGALSDRERKRNRHQLRGAISLAKIVAVYLVCWLPYIIIGFVGQLNQTFSIPREGNYLIIFLVYSNATINPFLYAGLCEDFKEAFRKQARNAVAFLGDIPRNTRVFFRKGICRFCPTFELRRRDSSCRRQRNCTGGSSSSIYHQAVTVLSSAA
>Cnidaria_Hexacorallia_N_vectensis_NVEC200_014913_1.1
MLQEVYKLMSLSRSKMNISNATGNPSRGCSTSVPDSKSAVGLSVAFGIVLLFAVVGNAFVIWFARRSTRTKYTAFNYFLISMATADILDVISSTPIHWIFLFFGVEWVGGVMGEISCKVVYFLVNLSVYASVLTLVTITTDRYFAIRHVMYIPLSRRRMILVLSGIWALAGLFAAVQLYKFNVYYIRGRYYCYSSWNIDTKREIIFVKYEMVLTVAMSYGFPLVVMVIMYAFIIRELWKRLDIFAHDQNSSLERRIQRQNRPLVKMFVTLVTVFAICWFPVHVNHLLIAFDYQQYLCLPNVVPLTFYLLAHANAAINPFMYIIFIENFRNALANHVCGRLTRLITFFNFTSPRTSYSPNAVAYVNGAIVGEGDNGNLIGGKVSGDVIVGDVNGDAIGGKESKVVNGGILTSDMIGGKASCDAIGGKVSGDAIVGKVSGNSIGGKAGCTVIIDGDVNTAVIGGEMDSAVVGGEMDSAVVCREMDSTVIGGENNSNMIREGVNGAVICKDANSYVIGGKANGYNGPEIGGKAEVDENCEYVGIWDGRTFSKTRENDKTTKKSSICEIDVQNAYRRRLSTEGDSKSKLCTSPENEANKNKMKTYVSGRKKRLEERQNGEEKESTLRCHLNEGFEGEPAIHLGRCDQ
>Cnidaria_Hexacorallia_N_vectensis_NVEC200_014917_1.1_GPR195
MRLNFTNESANAGIGVKLAPVVNIAAYSTVYGVISLIALVGNVLVCYVIVRNPDMRTVTNAFLLNLAVADVLFTVISVPPLLGIEISPDYWVFGEGMCKTVPFLNTVTLSASIYTMVALAFDRYHAIVNPFRAKIYHTIKRTLLVITLIWLFSIAVASPQIPTQNIIHNPPYRYCREDWTEYGGDSVRKAYSAAVFAIFFAIPVAIITWAYSAIMRKMRTTAEFSEGMRAGSVNHARVGRTKRKTTMMMLMVIVVFLVCMLPFNILVLVATFLPLDYLRKNFNSITLTLTILKVPVVVASACNPIIYNFFSVKFKLAFADVFSCGKRGAEDTFKRPGKSVENTDQNKFNTRL
>Cnidaria_Hexacorallia_N_vectensis_NVEC200_015053_1.1
MVFERHLCEEVWASHSLSNTTAVISTILCVITVPGNLLIVVSMAIDPHRQLKSSFNYFVVNLAFADLIIGCVTEPAFIGFHIRQSLSFPVAGTVWVLHLAYFIACTASLLSLSALTIDRYLSVTSMYKRDVRACKVFILSAGIWFVSVSFPMLYFAVGFYTFAFIFANTAVVASLVIVSFAYVRVYQKLRAQVLRWGSYRQRQMLNKAIIFERKLTKSFLIILAFFTFCLLPSCLMNYVISLCESCDCSTVHWLRDLQFLFTLVNCSSNQFLYAMRSRDFRRAFVTILRLRSVTCLKEILDKREMKIALKSLGSREYVYTHDGEKHGDTDVSHSECKRKLSLVNLTGREEVLLPDTGSEIVSDDEISKPQFDDNSNFCSGRDGLERSLFQGLSTREEVFLKNPSDV
>Cnidaria_Hexacorallia_N_vectensis_NVEC200_014696_1.1
MGDVALNSTVNSTNSTSFLKGCFAIKCHFTMSERSAIIISFGITFLASFFGNSMVCLLITRTRRLRNCTNFSIFNLCIADLMITLVCIPMLTIDFYIAEEWLFGPFMCKTVTFLQNTVINASILILMTISVEKFVVVCFPFQSRYYRGWFPYIIAFMWLVAISDASYTTIFKKILVVAGHKKCILSYPGKLGDRQRYLIGHAVGFFFLPLTIMAVLHCITIFVIQQKLSQRSQTPTQGVQVLRVNVRKLQRKRKAVAILVLIILMFVISWGPYLSLAIWDAFFPPEPQGIVEYYTVLNKIFVLCLWLVFFNSACHPVIYCFLGREYRIAVKNSFARWSNSQSTRNKQQPAIPLRPYNYMRT
>Cnidaria_Hexacorallia_N_vectensis_NVEC200_014911_1.1_GPR217
MENASFEEDAVPYGDKKFQIPVVCALVLELLFGMTSCFSVVYIYWKRRHVRSVANMLITNLATVDLATCCLGIPVTITRVIDFENNQVLFCLAHEGLTSALRNASIVTLLLICFDRYESIRNPFRRKLNFTKAQKSLLLLWIFAWMTFSVPFIEHGLRSTTPVTRSCTSMFTHGGYKFRTYYFPGFLLVTIISLPCYWKISQAALSRIHIQAIVVRAAFLVKPAFQVSQEGENPAKNSRQREWRVAKMTGAIMFSVCVLWFPYMLLTFVISFLKPSLTLAKLEISFLILGYLNCTLDPLLYAFTKQKFRNAFWRTLPQFTRNGRV
>Cnidaria_Hexacorallia_N_vectensis_NVEC200_014732_1.1
MNSTTQPPPARPPAAAYFPEWSVVISSMIYVMIAILAVVGNALVVGSFIRHARLRTFTNYFVASLAVADIIVGLISIPMWTAFVILHPLSLTYPGYVMTYTVLDIFAGITSILHLMVISLERFYAVAYPVRHRNTNAWVYYICLVFVWVVPAVFAGTSEHFRKADKKVYMITMFAVFFLLPLFVILLAYAGIWRVVRNRVIPQATQRSSNLKRDMRVIVTIALVIALFVISWLPFFIINMLITFCKNCVIGFKGLPPLYSAHLLLFVKVMHYFNSAVNPVCYAVKIPEFRRAFRQLVGLCLCCNTATPKNSNANELFSGTAAPQSS
>Cnidaria_Hexacorallia_N_vectensis_NVEC200_014975_1.1
MSNSTLLSAPEWESYFSVVRFSIVFLSFLAVGTVLVNGIALLAIYKDPLRCFRTPLTIFITGILISNMATGLFVEPYFAMVYSMLHFTNELADESYMTVVRSSQVISSVTINASFLTLLALAIAQLISLYKPQIYEKWITRTASVATVAAIWIYVVVFSLLPEIFTMNIGLFFLVDLALHNTLLTVALISIYIGTFIVFHKAVQRSEIANENQNNRPKAEKEFIKGTFILTMLLILTVWPFSIALYIWLLRPYSSVSKILQEQIALYLCDNILFLKFLWDPVVFIWRVPKYRQSVVLSFAGILEKFGCVQQAGQAVSYRRQHDDITNAGNNETTVVIEEGTVGRQSEEVGENTRVGAKNEAAAGEISETQENRLASNSIQHRQEIPYLPSIRIRK
>Cnidaria_Hexacorallia_N_vectensis_NVEC200_015135_1.1
MQTSRCIMDILLITLSVLVVSLNVSVCCMVLFLKRLRTFTNYFVASLAVSDILIGGVLLPLNFSGIPGYPVSGYIISIVLVSGVANLCAVTWDRYLAILSPLCYTERLRNSYKPVLVITWVFAILYSLLPLAWDANVASIYHKCYLAFSMSVCVIAPYVFIVLAYIRIFQRLRKHMSQLKMFNISKQTRDGARRASIEGKTINVFLLVVSIFILSWAPIIYMTITEYIASRPDLIPHQLPFASLIIVAFASMINPFLYAFMKRDFNRELLKMFTGKTSIPDSPSRTSSSRSLFKGYFTSPGRRPSYRSTRTRRGTTSADCVKKSSTVTLPVLKRIYSEPRFVTSFTDELTINESPNERQCLCPHNGNPVLTRVCDTRTELEPNGDIQVSNHLHTSDLDLDKNKNTVNTRQRYKVVTTKVEISPTNERFIERISASND
>Cnidaria_Hexacorallia_N_vectensis_NVEC200_015116_1.1
MAFFFIDHCVNSTIPDSAAFTATGILILLALITIPGNLLVVLAVLLDPNKDLRSPFNYFIANLAFADLVVGLVTEPVAIIHHFQIGLGVLEIGSSVIHMSFFISCTASVLSLSVLTLDRYIAITSPFKYKTKLNPGHAAILCAIVWTISIVFPFLYFHIGYIQYAFVFVNTAVLITFIVLLFAYIRIYKIFRKQVREWDVLHSGTSENRRKKQAIRYEQKLTKTFLIMLAIFVWCYFTASGFIYLINLCEACSCHVIHWSRDLQFLFILLSSGLNPFLYSWRLRSYRRAFACLVCMGRKRELARKASFELRSFRRSTRGSSLKKANSTNCNANL
>Cnidaria_Hexacorallia_N_vectensis_NVEC200_009868_1.1
MHMHLEMAVAMDTLHQYNESSHKESFFQCTEFSPASMELTQANAVVMVILSIITTFGNFLVIYTMHRDPLKELRTIPNWLITNLAFSDLMLGLVVEPLWAVFHWVRGVYLYQVIAVVMHTAIAANFYTLTALSLERYTMLKTRGLTRSAFQHYRLVTSLAFIWFLSVGMAVLILIKPANVCTRTILPYMVGLPSTLILVILYMKIFIVIRNVYHKDFDQSLPSGDLPKMSINVSKMAARCVRKKELQIAKTIFTLLAVLVLLWSPTITAVTITSYCPKCKIDSATLNFMITVGFMNAAINPLIYAFQSQPFRNAVYFMLKGSA
>Cnidaria_Hexacorallia_N_vectensis_NVEC200_010053_1.1
MANVSSQGNLSCFSNFTKHENRTDTKGSKVNPYAAVFLNFPEWLWIVQCILAIVTLIGNGFVIWILSTRKSLLQQPCPNGRVILSLAVADLCIGLRLEALCVFAARCDEMTWRVLVFIIKALANASVTNLCLLALDQYVAVVHPFYHSCFSAPSKIITLIIVAWLIPFIMELPFLVLSLNAAVVYRLIYLIVTNLLPIAFIVYSYARIISVIRRHRRQIREQELSTHSREPSSHATTEGAPGHKSRRVRFNRVISSDVIAIAIVVAIFLVCNCFYLIWNACAFVVPGCKPSLKLTIVSSLFRYLNSAPNFFVYAFMKADYRREILALLRC
>Cnidaria_Hexacorallia_N_vectensis_NVEC200_010175_1.1
MATEGDQMIYGSVMFLILTIGLVGNILTIVILLRKDYRSKLIVPYMLNMAVLDALLILFGYPVSINAILTGRRLKPEDRTCKFNAFVNGSIGISAIITLTYISFLMYRTITNTTTMPRQISAVYLFGSLCAIWTYGVLTMLPPLVGWSKFVPGAAGFSCAPDWGSASASTLSYNIVLMVLGFVIPVGVISVCYYKIFRFLCFNPVPTAFASIRNNRRRVNVRITRMIMVSIISFVISWSPYCVVSVMAMVHRAPSLPRGLAEIPELMAKASVIYNPLVFTVMNIEFRRSLFQVMSNFRCKGDTGVSILFRYLFSRWHGFFSVATEGKSVGTRKKPRLKKLKSC
>Cnidaria_Hexacorallia_N_vectensis_NVEC200_010237_1.1
MNSSNGTSTGHETCLDDDSSTAKIVQTIAYCVMVVLALGGNILLVSVVWTQRKLRTTTNFLISNMALSDLLVPVLAMPRTIVEIHYGFRRWLVTGTAGLALCKLVYFFQDVSMAVSVLSLSFITIERFYAVVFPRVKTPIRGRARGVILSIWICAMAMHSPYFYTFRLVEYQQMSYCVLVWPHNALLASRAFFLTMIIILYFIPLTLITVLQWVIVRRIRNQLLPKFTSSFRHRKRAKRNSDIVRFTLAVIVLFFLCWSPTVVFSFLVLFGPPGLCMKHFRFTSQFLVQSNSAMNFFIYFIYNESYRSIIRELFCDKGNVFSRPLRLFSRARRMCSWNPSDNPSAVVIDKVRDTLRDNESNRANQVTLTKAHMASFDSDSSLKVTQYHSSLPRSMRSSGSSNGHASRSNVTRKANGSGTRGQLSGHNQAFDRSVTVKDDAVTTNLNDVTVYEN
>Cnidaria_Hexacorallia_N_vectensis_NVEC200_010248_1.1
MSMKSNNSSSPPLFQYSDLELVGWCSAYGILAALIISGNLIAIAVLTRKRMLSKRTSYFLLSLAVADMLVGCVSVPMHIYQISYSLRGIFLKPSTLTSILRSSDVFCSLASTFTLTIIALERVFAITFPLQHRVTTKRVYHVLVFSVWVLSAVLSSFYFLYTYKILAHQVFFYFMMVTFFLSMIVMLLAYTAIWVKVRATLTWKGEKTTQTCMLTSDSFTDSKTAQEKTLMMQPKKSKEVALPRVECEKKKHQPENKENRTMIKASGSERSRKGGADNDRKLAVTLFIVTAVYIITWLPFQIVNMVVFFACSRVFPCSIMPAANVVYFCKLLNFSNSFINPVVYSLRLPDFRVALRKNILRRCIK
>Cnidaria_Hexacorallia_N_vectensis_NVEC200_010366_1.1
MITRFIRKKNAEKLFTAHNQKVDHRTHGISRLYYPESLQNIGFATTGVKTSTRSQQLFVRLGVNTKSNETHDDMYEEIPERSPAAKAVEISILLLIDAAALFGNLLVCIASYKNKSLRTSTNVYIIALAIMDILTACVTAPLSLGAIMKGRWIFGDTGCRVQGFFTHFLIYSSMHILALTAVNRYFRIVNTRYYKRVFGGCRPVLYLLGVWTSVALIVSLPPSLGFADFAFEPGVSLYLCILDFNTSTGEHAFLFIVLFLYVVLSMAIIIASYISVSKTIRHHNLHLQTTIVLNHRLGHLSVEEIKITRTLFILVMAFAVLWIPVYSVVSIIRTGLGGEMTDAGSIIATYLIFLSSAINPYIYAFNHRSYRNEFKKILSWKSNEVVGPAHVAGGHPVVIYCPSNCDQIQRASQ
>Cnidaria_Hexacorallia_N_vectensis_NVEC200_010501_1.1
MQTNLTSAPTERILPTTEPIDHTSRAWKTVALFFIAVCIIIVNSIVCVLVFRDRQLRDTVRNGALVGLALSGLLMVGVLIFQILTSFGIGNKSVILCDIFAKVFRVLIYVSILHMFILSTDRHIAVFSPLHYRMIVTRARMTVVLCMAWLVPCISIGIISFFLEINKDFTTKSCFFGCTRLFLRHKTHLNLRIHMYFNAVVLFLIPLIIIIVVNARIAKTSWYQSTRVDPMSHVNMRNGRPRTREMKWAKTIGLVVGVFISCYIPLMSLDLYQVINGPSLQASQAMYYLAYINAIINPTICTLRSRDFKRALASLWLRRDVTPQDIHRDSVVTVSSTRRDEGEGWLWWFKRDESEISSSTTTTSFTLVISRSSLEVAC
>Cnidaria_Hexacorallia_N_vectensis_NVEC200_010497_1.1
MFNASNDSDNIYSRFGGKSGYVMYYMTMLVILIAGISGNGITIVICRRPEHRKKEITPLLINLAVADLIIVTFGYSLTFTSNIRGAYLVEGDPLCYWSAIVNGTVGIGSIVTMVVVNILICKSTQRNIIFKLSPRTMAVAFVGIWTYSACVVFPPLFGWNRIVPGTAHTSCEPDWSNQTSLGLSYNIYMMVFGFFLPLICISFTFYRIRKCLAAPTVLQNTFKKRAYVELVRMMAGVVTAFTLSWSPYAIVCLKSMVVGEQKLAPFTSEVTALMAKASAVYNPIVYVVLSKRFRSSLVSLVVSVAEGLLGKNRIRPLRIQVAPSASSNRT
>Cnidaria_Hexacorallia_N_vectensis_NVEC200_010515_1.1
MKNNKTSQTKVESAMTPLWITAFALLVLLVIIISLLTILTFVRSVHLRKRSLYLIVNLAVVNLLICLVPIPLHLYNIHTMNVVPPNLNNGLLKVNFFDIFLGLVGMLNIVLISIESTLSTVLPLRYRSVCKRVYCYVICVSWILPALIAGGIVWWLQTSADGSKYMHSVLSCAFFVMLATLLIVYTVQFVSFKRFSSKLASTVCPNIDCKIESEVRKLTLKQCIVTIASVLVWICFH
>Cnidaria_Hexacorallia_N_vectensis_NVEC200_010516_1.1
MQNNKTSQTKVESAMPPLWITAFALLVLLIVIISLLTIRTFVRSVHLRKRSTYLIVNLAVADLLICLVPIPLHLYNIHTMNVVPPNLNNGLLKVNFFDIFLGLVAMLNIVLISIESMLSTVLPLRYRSVCKRVYCYVICVSWILPALIAGGIVWWLQTPADGSKYMHSVLSCAFFVMLATLLIVYTVQFVSFKRFSSKLASTVCPNIDCKIESEVRKLTLKQCIVTIASVLAWICFY
>Cnidaria_Hexacorallia_N_vectensis_NVEC200_010543_1.1
MRTPKYGNGMVVYIICWQRRLRERSSPNWFILSLAIADLFVGATNLSTIIACSQPNICSPRQATSKVLLFMKESSFAASATSLCILTFDRYLAVVHPFSYRQFMTCTKCLYLIAGAWCLGVAVVLPGLLYKLGVLNGGKSSYEFCFMILFLLMILFMIYAYVRIATVVRRHRKVIIVQERQMASNTEHEITRPSERKSNQNTKNTSRQASLASVAIVVGIFLACNAIDMSYFLCKAIDSCKASQDFLKITDVTRYVNSAANVFAYALVKGEFREHFRNMLLCKKELTPLARK
>Cnidaria_Hexacorallia_N_vectensis_NVEC200_010628_1.1_GPR242
MSVNVTSTSVCYSDSDSSATRVAELVATIIITLLSVLGNSLIIYIVYVEPRATRKNINYFLANAAAADLIFVGAHGTTQYIVPLLLNTFAWIPRGLTGDWVCKIVSFVVDVPLLVTPLTMVLISIERHRATKSFLRTAGMTRHVRILSLALSWAIPCAKCMPVLWYVESVKRADGTSYCIWMTSPLPKWYILLIVFTTGLEGMAVVVINLCTVKKLHNHVLPSGFPGGQRKTRESRIRNAVRMVFCSVLTYSLLVSPFYIYYAVFHLNRVIYTTSCADRRKLSFLFSFLLYANTALGPFVYLKFIYEFRARLRSLISRVDKRVILASNRVVSFRQTRTISTDLGNSMENNSTLN
>Cnidaria_Hexacorallia_N_vectensis_NVEC200_010708_1.1
MSNVSNSSAGQPMEPPFPPKEFQCSNKTLPEFYGHTAFQIFILLVTFYGNFMVVLAVVLFHRMRTITNYFVVSLAVSDLLVATLSLPFRIHQTTHNTAWCLGLEACVAWIVVDIICCGASIWNLAMISVDRFIAIVMPFRYHALMTPMTGVCLIGAVWILSMGMGMLSLINWTELGSPHFHIEVQCRKFDPVYYTVVSVVGFFLPLFIVLLMYGQVFVVAMNQARAVAALQTDSKRRGRRSSINLVKEVKAAKILAIVVGCFVVCWFPFFVLTLVSLWEPHALSKETISKDTARGITLTFVYVLPVLNSTLNPIIYALFNRDFRRAFGKIFARLYSRRLGAIGMDDASMTMNSTAGTIHNASQNHLSAKVRFRADSDCSTPPTIPMRDISDVYNDTDKENSLHSDNVSNGVGPRKDTEQDKPESASTGSLPHVPDEDNHNTVKLPPLKRESIESNTVISKGIKPEALPPIRKSEDHGTENGRIGMGSADLTNRNESGTPARASNQSENSV
>Cnidaria_Hexacorallia_N_vectensis_NVEC200_010734_1.1
MENYNNTSTNVQGQFTCMTHYDLVSIIAQASFVIFILILDVCGNLLVCGAILSYRRLRTVTNYFIISLAVSDLLVAGLSMPFRIHHTLHSMCWDLGISVCEFWIFVDLVCSSASICNLSMISVDRFLALSYPLTYPSIMTKRRGLLAIAMVWGYSLLISALSFTLPWSPDGLMQDIPACSLKDKYYYTFVITVGFFLPLVVLVIAYSLVFKVALHQARKLQLLSSGGFDPVEASDVVNYNTAPRPSVISLGRIERKRRKSIIRELKATKTLAIVVGSFIVCWLPFFVIMFTVQFCPECFQDHRSLPVKAQLAIGTVFVYVLPLLNSAVNPIIYSSFNANFRRAFKDILFRLCVLHKGQFDAVNTRSVLDDDYTVAITPINLNNQAATTSTQICLNGNGTPRIVVHETLSENEDEI
>Cnidaria_Hexacorallia_N_vectensis_NVEC200_011691_1.1
MEGANNLSRLSNSTSSFNNGNWTGSFSIPSEGTLLTIFIFLVLLGLLIVAMNSLVIVLVHKNRFLQTTTNYSLVSLALSDLLSGLVAIPLITLCNYTHDNYVCTAMDLTSRFLCLSTILHLLSIALERHIFIVYKLNTEVVTPIIVYLLLSCIWLFSLATTLVQLVWIDVNAVNLTKPGMAYTEMIYNAVFVFVLVMLPILAIIYSYARIYFVLRKTHKTITEQENSVQSDKVKVRRARFRRVKERRALFVFVGMFLNYALGWFHYFIGGLNRDITDVGGSLMPPVPFWLDVVFLYARFLTSLINPLLYTFFKMDFKQAIQPYLRKMCSRERSRERDEDTEPKAWWMSLRRISFVRSSQTTETIFL
>Cnidaria_Hexacorallia_N_vectensis_NVEC200_011944_1.1_GPR214
MNNSTGATPEIDFLTHSQIALNVIYSILVIIGTIFNSLVLSVVCTTRRQRTANDVFLISLATADLSYIYIVVAFFFYNTYFVGPKHLIVCKTVLPLISVPYTAGIFTIVSMAIQRCHVILNPWRPKAKPRVIIVWVIGIWVAAIAIIFVPLSLLAYSGKAYCDIGWTSVLMFKAYLLTLSAIQYFIPVLIIAFAYIRMGLYLCKPRIPRDSVISRGNRCLHPREESKSESIQIAKSLGAIVVLFIVMFLPQQVSLYEYLFGTNTKWVLYYQRYADLVSISHSCLNPILYGGLTKRFRHRFREWLKSLCVCFRQGFPSRRTSPVMSSTEWTYNLRDTWWTQNLRDTGSPTICMIRDETVTTPL
>Cnidaria_Hexacorallia_N_vectensis_NVEC200_011945_1.1
MNNTTQGIEAGMLSEREKQITLGFYLVTFVLGLVGNSLVLVIITKKRLKRTVNDMFIMNLAVTDLTLIFFIPLNIYDLLRTLPATVFTCHFVKPLMTVSFLVSIFTLTSMAVYRCRVILNPFRPEMKDFWAFILVGLIWLSSFIVMVPMMVVTKPFKSGCKEKWPSFTHRKAYTAALFVIQYLLPLMLIAVAYIRIGLDLNKAYFPTSFSFRTKHSEKQANLKARTKENKQVVKTLATIVIMFALCMLPGQVAWMLLDFGSEKQKQTAVVCIKFGVITSVF
>Cnidaria_Hexacorallia_N_vectensis_NVEC200_012023_1.1_GPR208
MKQTIDISSFQRQNISNYSEELRPNCVLPTSPYITEPQAVKVTRLGIEIGAALVGIIGNLLVTVLAPSGRKLRSADGLYVRSLAIADLGILIVNFSIAVIREQSPVHWPIGKEMCYFLYPFSEVFHGACVWSIAAIALDRYRGIIHRRHQSAQSAKVSIAAIWLGSFGIFVVPLFFIVRYVETECKEVCMFEWPAPLMHHIYIGMDAMLLYFVPLGLISYTYLIITAEIRTSSMLHKRMGQQQSARKKEEIRRVKQNSRTARLLTHLVIVFTITMLPLNAFRLVVLSWDGFANHQLFLVFFNIAVLGVVINSAADPIVYSIVSKDFISNLRCQCRSFKGFGSVMRKNRASASSRQTQL
>Cnidaria_Hexacorallia_N_vectensis_NVEC200_012024_1.1_GPR218
MATIPNFSNSSFSYELPRDNNSVLFYVISLLATIANLFAVVASVRLVREHPVSPNVFVLGLSCVDFLCVLLACIPSWLCYGMGRWTGGQPMCDFQGFMILFATLASGSVAMFMAIDRCVAVTRPLYHRQLVTVGKTTRLLVGLVVIAFVVSLLPVLGFGSFSRNLVGTFCTVNWFPSTSLDAAFCFCYVIIGDVICLTLVLCNTAVIVSLCSRGSSTEPVGTGRHLNEMERQFVKTMAFISLVFVACWIPYMSRIIGNAWYGWRDAGADLLVCRLLLVNLLIDPFTYVLTRQQYRDLLVDLFCFWRRSNRIGSQSSDISSPQVKEDITSAGMTSQALRLSGDDLPLTIETTEGVTDRTNNAFRENRHNHEI
>Cnidaria_Hexacorallia_N_vectensis_NVEC200_012064_1.1
MPIEWPSAECRICAWIFGKAMCHMWTLASSWFATASIFNLCAVTWDRYVAMTTPFRYYSRMRSSRVILMIGAAWMTSFILALMTSYGYQVSDTRILCEMQGIKLVYAVVNFVVTFVAPSFVLIFANAKIWTIAARRMNRVEAYSTTTLPAKFRRKWESQDIKMFRTFLIIIGTFLVSFTPCFIVILLDPLGVRVPGFLAYLFVVLTYINSALEPLIYGLFNKDFRKAVVASLKRRPTHARSKNVHLSSTVETRNL
>Cnidaria_Hexacorallia_N_vectensis_NVEC200_012105_1.1
MEESVCNNFTSLQVLSGNLSSWPKDCFNSSNHSSSISDNITEVVPDIGGLGKSALMLLAIFIALIGNFFIIFSFFRNFKMRTITNTLVVNLSAADLLSSIFDFPFWLSIILGVPIYNNNILCRVLLSFEDLFQIVALLTMCGIALDRFVTLVKGLRRLMTHQRARFLILWSWVQAVISAAPWNMISQTESSRCLTFPHFYEPSLKFRTLNAFFKIASIVLPFLVTYYVFYRIVKAVRGRGKVNIDNNYVSRNYSAERFAVDAYKRSSKTAIILFLMFSLCSFPYLGVTIWTIVTTQPVSFDAGLIVYFVFTLKRSLFPAIYIFRNRVIWSFIQETVTCAGCRTLSNSHQPDALAYMTESGKICFPIFGRQLYHSRRIHPSVYDGENNYFPTNLELCFATNGKDVKALTDHFTDITRAEGEKRT
>Cnidaria_Hexacorallia_N_vectensis_NVEC200_012113_1.1
MIERLGMNFTSNATDFGAKCSLPQHSDVIQAVKVTSYSLILVFSALGNILVIVVVLRTRQMRRTINYFIVNISVSDLIVPVFVLPRILIEETRTSFWLLQGVLGEATCKLVYFFSDASPVVSILSLIAMTVDRFCAVVFPLHAGTLITSRRRYFLIAATWVIAFFNASPLLYTMTLDNNNLCQLDWSPLDHFSAQKAYSSTSSILFILLPFIILTTLYTVILVKIRAQGGLNRHRSEAGRRAEHQSSRRLTLMALVIVLAFGVCWGPLNILFFLLVFVWEFRPQFCGFGSLLMAVQFMSFANAAINPCIYFLLMRNFRDGLRGMFTRRKRKDALLTSSRLTSESSVSRLRSRANKKSKLTVV
>Cnidaria_Hexacorallia_N_vectensis_NVEC200_012130_1.1
MYPSQVSVPVFLHHCFFYKLQAYMREGIVSDHLSVGMRLASGKYELPIPGERLYSQLPGKRQFEVSFGNNGWISEPVGSDVNIFGDFLYCCDGVYCPNCPMHIVLLLNGQRFVLNEKAPMTCNKTRFGVRYGECLQPGNYSALVEYSFANETVMKELISVGTLEMKSTVLEKCFFSKNFCGWKNGGAYKWKLASGKQPLDGKHYFAFTDAQDRVTMKTQSLPWQPFQRNIGVCLKFSYHMGNTSDGHLVIQLQIDNHVHPVWNLSGFHGNSWNEGQVSWSGEPSSKVVFTAWASQNTDVRVAIAEIVFITGRCAVQPPFALPGHECLEDEFGCENGQCVKRGLLCDGDKACLDGSDEKHCSCPSNMFLCPSGECIPTTALCNNENDCSDNADERNCHRECSSGDEFQCVGGGCIRWSSTCRAQQLCPGFTDNPAICEYANCSLNNLGCRRNIDITQVNEEERKCKPLLTRCKFENGLCGMTLDETSGLKWSLGSGKTPTEKTGPSNDHSTLSDKGSYLYIEASGHKQDEAARLVSGVLDANETVCLQFWYHMYGRHIGSLRVIITSNTTATLVWEQRGDKGDVWRYGQIALKSAEEFRFIIEATTTNGNKGDIALDDMTVIRGSCKTIAKQRSMDCDFEDGMCGWTGHKDWAILHSDWRNEHHISLLPVSGSSFKNLTSPLFNQKGFKWKCLRLWYDLHSDLLQPWLLPTMYVVLETPYNNTVLTVIVSSAHQWRFLQSPIPQHLRNIKIAIVGLHPYEDSYAQLNIDNIELSRDLCEPIPWKEDSTKHNVTCDLDLEWCGWKNVYNDTSGLWVASDYNATASYKNYIDEYNWKMNDTQSKEPEDSGDFQVTFHRYSPGIIQFTKMPRLLEFSMCFWIKSFYQGFYVEYKTKTEMATTLEFVVDVLDWLMFKIGSQVGAVPTNIVDGAWHMVCFVWAGLGKPVVIYIDGKKAGVVYPGYYARVPALGDLVIGHRPAEDNAKDTLSTLGSFNLWSSTLKAEAIKRMSFGCGGEHGDVREWFMVLANIQGHIGRKRRRECTDSTAKRIIFQSGFNNKLTQSFSAKLVGPHFSRSVDSSSVCLRFRYMMYGPGVQRLSVAQKVGNGSMVPVWEDDASDKTWRYGQTPLMGIHDYKVEFSGTLDGRRPGFIAVGYAFIASGFCVHWPEDAKKACSQDFTDAPGYITSPQYPGPYIANSHCVWRIIAPENYVIRLDILDMRLQDHVTCAKDYVAVHDGSDVASPLIGRYCGFIHPELIESTSNHMTILFHSDAQFHKRGLKALYRFLKGNREQSDVCLRKQGCPSGCTCSDIMGDQQGRIVVESEQQLLAMPANLPSRTAAVMFQENRISSLTERNYHYLQYLLHFDLSFNIITNLNARAFTNVTSLDTLRLNSNFLQRIPPLVFKDMQNLKVLDLSRNLLTKLENGAFDGLTNLNVLSLRMNKLESFPRGLFNITANLTHLFLQHNRIVSVHDGQFRSLQNLKVLDLSSNNLTRLTKDTFEGLESLTELYLHDNKLRDVDADAFDDLHNLKYLKLDFFILCCYARKSVPGVTCESPSDDFSSCEDLMKNKYIRVCVWILGLMALLGNMSVILWRILDKETNQIHSMLLLNLAFSDLLMGVYLLLIAIMDTKWQGEYFKHDIEWRSGIGCQVAGILSMLSSEVSVLILTVITADRLACIVFPFKFKRLKKRSATFTCTVVWIFSLVISVLPVAGLEYFYDKKGYFGFYGRSAVCLALQLSEDRPAGWEYAVVIFIGVNLVAFMFMLFAYIAMFWTVKRVSRAVRSTSMSKESAMAKKLIFIILTDFCCWMPVIVIGILSLTGVFHDPTRQVYVWIAVFVLPVNSSINPILYTFSTAHVRKKIGRKGLELNNFLTQGAHGDGISHRKRAVPWLRVQSPFQDMEMTHVTSPSPLLKTQSFESRIPTRIETDVPSCNIRIIEQADVLRQESSDHVTFFVAMVESRDTLGMHLIKSFSKKAEKDWRQEVEAMIELHTSSDRKDHPNLANYFWHSAAFRHVFEQSKDKDLLIKPNNLLICYEFSSSTSLQDFLTEGEGVMSFDTLCVLSIDVISAIEHLHKHGIRHGNISTDTVLIAPCSRVPPIKAVLGGFSQATITRDTKATGHCNLACADVITSCDDIVQYGQLLAVLLGHSHGSSEYTEIHEIMNLCFIESPRRRPLARRIRELLEDAWCTVGVWDTFL
>Cnidaria_Hexacorallia_N_vectensis_NVEC200_012229_1.1
MEAFDNITKIMKNSSGNSTGIGGFGDHPPIDMTLNLLIMGFLVAEGTIVIGINAFVIFLIFYKRFLQTTTNMILGSLATSDMLTGLVVIPLIVACNMLPTYNFGVCLAMDLGQRFLAISTILHLLVVTLERYHYIVVSRIVYAPKASRASAAGVFVFLWGFSLLVSFIQLVWTHEDESTKTKFDRTYDVVCLGALVLLPLLIMTIAYVKIFVALKRQLDKIKRHVGHISSKCNDRHNRKERKAILIYTLMIIVYVVGWFNYFFHTLRLDFGLTPTSLPLGVELLFVYLKFSTGLLNPILYSFLKQDFKRARKSLGCCGGKRPRLLNVGSKSVSNSTNSTLRELISLRSPPAADV
>Cnidaria_Hexacorallia_N_vectensis_NVEC200_012290_1.1
MAANVTGVTLSEAFTRPSVFFSVLVLCLLIILIIAGNITVLRTVYVTSRFHYSTYYYLASLAFADLLVGLTVAPFAAAYRVSYEMSGEWVFGGAVCGFWVTTTILCGCASVLNLCVVSWDRYVTVTSPLNYTRRMYTNVAKAIIPIVWVTSSVIAIPLGRVVESSRAHKMCNYEGLTLGYAVTAFVLLYGFPVLFLFFVNGSIIRTARSHLKQIHDQEMAASRITIATECMTTQVPKQRPTRFSREMRIFKACLIVIAAFLCCWTGFFVVLLITPLSSPPAHYVGFSTLMLTYGNSACNPYLYGLLNGEFKRAVRRSLPSFKSRIRPFQVPRNSVSFVSRRASVLSPSPKHSDYSGRPTSGQVGLPYSGNTLAPYHDM
>Cnidaria_Hexacorallia_N_vectensis_NVEC200_012285_1.1
MNTTFLNASSFVDNSTRSSQESLSSRGGKVFAYVFILAIALAGNFFIILAMKREHRRLRALTYLLITSIAVSDLLMAAWSIPERITRIIVNDRWLVSGITGLLLCKAVNYIEKVSITVSALHILALAFHRFIIIYCSKKPHRRSQARKAGFISIALMWLFSIVYWSPILYYGGLLEDGPNIFCKTRSFYPNWKVIYLVFLTLLLVILVLVLILYGAIALRLCRSRPQEERQDEGCNLQREGNLQRPDGCDSREGCLQPMDGCLQPRTGYLQHQDEYDQRREGYLHPRDGGDQPREGLNPEDPYAHVSSSTRRRTATMVAVMVTAYYGCYLTYWSGWILCSFRRVFCDDAFTFISIFLSYASVAVNPLICLIFSRRYRSALSKMLKDRSKHVARP
>Cnidaria_Hexacorallia_N_vectensis_NVEC200_012296_1.1
MSSEDNLSLENTTADRDNVTSGVAEDVIMESTMALTAKVSAYVIILALCLVGNTFLIVAVKRNVTGRMRTVSNLLIASIAASDILLSVWSIPERITRILTMDSWLVVNTLGAVLCKLVNFTEKLSITVSVFHLGVLSVERFLAVYTPHRTVLTLKATKWIIVAIWVSSLAYWAPILYHANITAENAKVECAVRSNVQSWRGWYLAFIVLLCIVMILIPILYTALTVKLFTVPGMKKASQRQKTERMKRQVAIMIGVIIVTFYACFLPYWIGWVSCSYLPYPSPGVCNRTYKFVSILFSYANTAANPIICLLFIGNFRLSLKEILKNPLNRRRRRSSSASRRLTEDTAQNGLRMDTNEQRRNTAEYHEIVSNQPTNENGNKCVDGARDSEASIGGQILMEDSALIDTPQTNI
>Cnidaria_Hexacorallia_N_vectensis_NVEC200_012239_1.1
MQRLQMCPPYLQGNVTEVLQSLHDPNIVLATLNSILSVPTAFINALVIAAILTTPRLRTPSFYLLTNLAVSDCLVGLIAQPALVAFRVAEVNENRELSCKLSNLSIALIACLSVTSLITITAISLDRYFALKSNIKYRTTVTVKRVLISITFIWIFSIIFGVYFTLFGNVKSFSIATGSFGSICLFLISVSYFRTYRMLQHHTNNQIQSHESETASNKAYRREIRRYRKTLNLMVWIVSLLFICCTPYIVMSAVVMVFGYDVSHVVTAAFIASVTAVLFNSFINPLLYLLKIRQIRKACYRLIGLK
>Cnidaria_Hexacorallia_N_vectensis_EDO36737.p1
MANTSIQSLNFDRLLSALQSRSDAEKWIECAVWIALEITIFTGNILTLKIILTNKDLRTIPNYLIVSLACSDLGLGIFGGIPTLGVLVEAKWPFNEALCQLQGVSALTMASASVLNLTLMAINRYFKVVKTRRYQAYFTKRRTLAYIALVWLMAFLVAASYLLIGNRYSFNPGKVFCFIQPQHHIFQIFISIVYITFPSAVIVYCYQKVYMVIKTHNKALSGWGARRIDPKVGRAEHWADHKARPEPGTHARGISVQEINITRTLFSIVVAFLVCWTPAFVIDIIDVYQLRWSLGRRAYVSYTFLVATSSTVNPILYGIMNPAFRKEYLKCLVYLRIQNNSVVTTNTSPSNRDSKI
>Cnidaria_Hexacorallia_N_vectensis_EDO39328.p1
MALAVYVSAMMCRHDFGSSESVELYHEGPNSDTYHNGTFHVVPSDVELLDAMNQNHDFPAGTTKYILKEERRRRCSHSTLLTLVIMLSMLSVVMTALFIWKVTCDSRQASSWATHEQKEESLHKYQIFASNYPELTSFLLILNLVLPLLSIGGNALVILAIALVRELRVPANLLLVSLAANDALTGLVIQPSHAVSLYRALFQPYGKLCRTDGKIFIDICAMFSLTSGLTALCLITVDRYISITRPLRYFAIVTKRRTYAAIKASVAGCGTLALLCVFLPPYVPSIMIVWWVYILAICTTMVALHMRLYIISSKHSAAIVAEEKRLNPLINTKSERKALKTSLFVAMTLALSFAPITLFNLYLLNAANGEAEHLDIILMPFLVTLLLAAPSLHPFIYFIRSVRIRKALYGTLWSLTGYPKEHSGPLLGTSRNTLVLYWVPQRTLWSFTGYLKEHSGPLLGTPWKTLVPYWVPQRTLWSFTGYLKEHSGPLLGTPKNTLVPYWVPQGTLWSFTGYLKGHSGPLLGTSRNTLVLYWALYGTLWSFTGYLKEHSGPLLGTSRNTLVLYWVPQRTLWSFTGYLKEHSGPLLGTSRNTLVLYWVPQGTLWSFTGYLKEHSGPLLGTSRNTLVLYWVPQGTLWSFTGYLKEHSGPLLGTSRDTLVLYWVPQGTLWSFTGYLKEHSGPLLSTSRNTLVLYWVPHGTLWSLTGYLEEHSGTLLGTPWNTLVPYRVPQGTLWSFTGYLEEHSGILLGTSKDTLVLYWVPQGTLWSFTGYLKGHSGPLLGTSRNTLVLYWVPQGTLWSFTEYLKEHSGTLLGTSRNTLVLYWVPQGTLWYFTGYLKEHSGPLLGTSRNTLVLYWVPQGTLWSFTGYLKGHSGPLLGTSRNTLVLYWVPQGTLWSFTEYLKEHSGPLLGTSRNTLVLYWVPQGTLWSFTGYLKEHSGPLLGTSRNTLVLYWIRRSSSIDFGCTFKPRPLKLYTLPHTIQESLRSLQDLISQEIRQGKATAVSASLVYRDEVVWSGGFGVMDKSANPPVPPTPDTIFPCASVSKVITGHSGPLLSTSRNTLVLYWVPQGTLWSFTEYLKEHSGPLLGTPWNTLVPYWVPQGTLWSFTGYLKEHSGPLLGTSRDTLVLYWVPQGTLWSFTGYLKEHSGPLLSTSRNTLVLYWVPQGTLWSFTEYLKEHSGPLLGTSRNTLVLYWVPQGTLWSFTGYLKEHSGPLLGTSRNTLVLYWVPQGTLWSFTGYLKEHSGPLLSTSRNTLVLYWVPHGKLWSLTGYLKEHSGPLLGTSRNTLVLYWIRRSSSIDFGCTFKPRPLKLYTLPHTIQESLRSLQDLISQEIRQGKATAVSASLVYRDEVVWSGGFGVMDKSANPPVPPTPDTIFPCASVSKVITAVMLFKLYQDKGLSWLDTPISHFEHGFTVRNPFANTTITLADLATQRSGLPREAPCYPPAPANLCPYDHRTMLRRIRNLNLQRKPGTEPQYSNLGWALIGQTLAHAYGGGNFSSWVAKNVFQPLDMADSAFTISQSQKHKIPVGYTSLDEFSQVQDWGWLAPAGGLFSSVRDLAKMEIALMSNTMFSRWVTQEFFKPAYVLKNGKDMIGTPWEMTMYNGLMIHEKTGYVYGYNSYLAMVPELKLAFNLMCTNCNKKLDINRKFESIVSTFYDTLVNASTQDFIVPPETRPYLGLYKADSSLPIIRRMDVTINREDKQPKLAIAVNHANLFFLNYTRPLHFKVRLNTGLSCKEMFTLGVDNDPVVFDPPSADDGLSDGFTMYNAHPSGYSYFTRVRVKRNFMAFRDRLGRRRQYQHYGDLPSSMSMCQAKYVPMPFAIDSSYPRGNFEKRSYPDEGYRHKGTDSFDDRDRLGYRLDEFDRSPETPHSPSIARDNYSNNDVNSNDQRYSPRNLRPEIPREFYSSQNGKLDVPLRNPYASRNGPRDPYVSRDDPIDLHLTDNDTKSSYPSRNDPRDSFPSRNHSMDPYHHTNEPTVFRGSPQILRGPDRNSVRSDPYDSLRRALNYPVAPESPCQELKHSPRDSSKYADMRTDNDFDLELDKPADLDITGSYRNPAYDKTSENATGTIEVLGSSKEKSSKPAGHSRESSRRCCGYRVLLALILVLVILALLMTGLFIWKATSCNGNEAKGAYAYTANPTVAPFIPGACNRPDPIELKPLPKQIRDKLEELTSFVQNEVELGKATAVSASLVYRDEVIWSGGFGVMDKSANPPVPPTPDTIFPCASVSKVFTALMLFIQLNNKKISSIDDTVVQYEPEFSVNNPFNDHKITFYDLVTQMSGLPREAPCYEATPTNLCPHDYDTMMRRIKNKTLVLKPQTTPQYSNLGLGLLGQVLFKYFGSPYNNFGEWIGKEILEKLGMTKSKFTLTDSERKAIPLGYTRADEYSPVQNWGWLDPAGGLFTTVTDLAKFQISLMSDSNEFLSRELTQRFLRPVYVFYNDKVMTGMSWEIEYHKGYLIRMKKGYIYGYDSIVAMVPELRLGLSFICTDCNDKLSSSLMQPFREIVTLFHGILNNVTQKGTISWYKIYSFSLTAGSWEKDFF
>Cnidaria_Hexacorallia_N_vectensis_EDO36601.p1
MADVKSLEETDNSTAILPPINVVLQQFILKLSHQVEEIRVRALKNILFKLEHKLICMSDLVQERELLIRLLEWFNSPSAPLKKEVLELLEKLSKHVSAAQILLSIGTIEFLSQLRQDISPDLYQDVDNVIHQLLRLPQDVDDKHDEWCLYKGQGVQPGNNDAVVDTGTSENGRGQLKSSSCPILSKEGLPHGLASSQSIPQFGKPQGYFAEDLVPIPSQSNMPQGSLSTSRSHDTAQLESTALTFFRWMSLSVSDRHVLTATDSRLQSRSPTLVAQSCEFLSDVLFKDFPAEIFLQRPSVFRTLLDILDTSRNTTDDTLLLSTLNCLTSLCQHVQRRLMATSDPALFCPDNDCWKRTSSKPTAGVPSQEMKVSAEEQEQIQERESGDGGQSSNTPSPLTTETDGASLSAGEEEEEDLVVEALQYDQLSVEEVCIAVLSKAIPATTGVLCDNARVVIACLELLFHVGDLLRMVTPVDLWDEDSQTYKVMTYKVMVSKSIPPMDLFVEYFQTYKVMWIVRHKIIVSPPLDLGKEDSQTDKVTGPSLISSFRSLGDAIALHMRKSGYHGDVAMVTPSLSNHRMAVVNLTAFTVQLIQALVPLEQAPRVMSSDLVTVLSLVSIDGVLARTHRHLHAAVLEYLNVLDRTSYQVYTYLSDICQSIVDTCKLLKFATEKAQGGSISDSLALLDKSLPSLAYHKHMGVVREGVRICSRACSSANADPSVVKTSRKVILNILAHYDSEIRLEGYRSCLGVVTEALKVSHVTYPVSTVCQGMVVLLADDVVTQICRYGLYDPDTKKWQLKEIDTIKATLRETNCIVRLICEAQLLSTVTVCSLEKRQLKMSYNTSGTEESVQLTYLVQLPEAVIIIAANSVALAVFLRKTFRLKKSVYLLINLTLADLLVGVSLALMALHNLGELTRDALYSVASMVNWMSILVSLYSFTAIAAERAYAILAPIKHRMLGAKQYILWISLTWGFAVIGEFHTIMAHFRPQLFHHGYIFLALKITLALLSLVIILGCYTAILVRVRYSTPVNPRRGGNLKLTLTLFIATLLSFLCFLPAATLALHVTWFDRTAGSYYSYLTPVLHLNSFINFVLYSSRMPEFRRELCAIFARCCPRSCALSTQISSLNFESSRQTSVIVMNNLRMSGGTRIAAMRITQTTSYSNTSP
>Cnidaria_Hexacorallia_N_vectensis_EDO43258.p1
MSLVFGTQQAKELLVINSKQHRDQQSIFRNTFFPYCCTLFRFLDYNDLTVVPDGLKALSRLQHLNLNFNRISKVPRNAFNKLRLLVELFLDYNDLTVVPDGLKALSRLQHLNLNFNRISKVPRNAFNKLRLLVELNLRGNKLKSIPTSAINDLMRLQQLELDGNPIRVIKDHAFKGLFRLTEIALGWEKLEEVYHNAFTELPLLRRLPLGNVKLKHFPNLTGTHSLQILTLESNYIEYLPRNFCGMFPKLYDFNANMNKIKRIPDMSGCKSMELLKLVHNQISSIGSSLQGMARLKDLTLEGNRITEVNDNTFKGVKSLETLDLAKNQIKHISKNAFSHFERLQTLDLSENLFVRLPSAGMQQIRRLYLRGNRHLKELSVQDLPRVHTVVAAYPYHCCGFRKKVNNRKITGNGEAVVSEGAWYWTKEHEYLRLDRPGNSSLTLDDDDLSEFGSGKVDAALGLDTEFSGNGSEPAVYNSTIVGSADSILGELDDWQREVNCTPLPDPFFPCEDLMGSWLLRMGVWIVFMLALLGNVTVIIVILVSKTKMDVSRFLIVNLAVADMCMGLYLGLLAIVDASTIGDFLHHGVEWQLSTGCKTAGFLALLSSEASVFTLTVITIERFIAIRHALHIHKKMSLRKTTIVMVIGWGLALIIATLPLAKVSDYTKVSVCLPFEIGEIESLTFVTFTMVLNCAAFLVIFGCYVGIYLQVRGSNAWNTNDTQVALRMSLLVVTDLMCWAPIAFLALTATFGTTFVSLNEAKVFTVFCFPLNSCANPFLYAIFTSQFKKDCLTICRRVKNSPVPPKIHITLSKKRFSVSGAALERGSNASAQVPSRDTNSDGRLLMLRLSNVIVNRRFSLPPEVRLGTGNKLKTIPQESSRSLTNSPSSCSNANSTEQTTLNPEKRRMIIEMETAL
>Cnidaria_Hexacorallia_N_vectensis_EDO47523.p1
MAAYFCFPAPVTLYVIFFFQTTLNITLFSTESEGSSSTILMTSNEPLQVEFNLLIHYRRSGQLESHGMKYLSGRIKRYPNSTSTFQLTRIAVSGDVSPNPGPSEKCSVCLRTIARNHRAVLCDCCKGQSHIKCVNVKPSEYKRIKQMLNDTWICPGCAVISTQNEQPFQGIGDASFEELFNMNVHGDPAAQDEDEARYANDLPEPWIIQERKRNSTDLMLIYLNINSCQNKLDELLLLNKELRSHVIFLTETKIDSSYTNAQLALEGYHIYRKDRKKGGGGLMAYFSSKMASRKVKLPKYKLLEVLAINAIINNNNVLFVGIYRSPNPTGTDYYRKLEEELHAVCMWASMECNTLVLTGDLNLDRLRPERREGQILINLEEVFGLECLIKDPTRVTPTSETLLDVILTNKPELFRASGVLNPEMSDHHLVYGIMKERVSQHERKVVTFRSTKSLDVEKFNEDLSSAPWHVMETFDTMDDKYHYWETLFNTISRDVTRLVSAWYFERRVINIQSTLTQGVGGFAIDPGIRYTDHKRASVASKQVSDGVCTGMATNNSTSAQQMPDFSAYFYCEYLSAIFYCVLSPFTVGANGLLLAAIYKDPLKCFRTPVTYFIVGLALVDLLTGLVVEPFFAVYYFSRYFYGFLNVSPTINLLATIAGFMSTVGLSTSFLIVLALSFSQFIAITFPHKYRVLITTRRVLICMINVVLYFIAFSLLQVFNTNIPKDLFWRMDLYLHATIIPILLVISHAFIFRSFKRFSKKSEKMGAQAKRVDNTLVVHSSNNNSNTELIKPSKKTAQISKSKANQKQLTIVTLLLSAVLLFCSLPHTIGFYLFLHIEWKAPSEEIAINIAIRVTDAILFLKVLLDPFIYCWRLPKYRAALRNTLMCREKSEINHSVEQRSKLKTETSS
>Cnidaria_Hexacorallia_N_vectensis_EDO36894.p1
MIAISTTPSLRTPAFILLCGLAVSDLGVGICGFLLLGILKVTEKSLNINNEVNNVVLHFVAVSLLTIIAVSIDRFIALYCHLRYTVIVTKTRVAAVHVAIWVTAVAIAVLPYFTTEYGKIRGILMLFLMVANFVLSFKIYQVVRRHHRLICIHDRIQFNQETIVRMRRRKASFDVLYIYAVFLVYHVRCVQAQTTADERYLEYNKLVLRYVMAADERYREYNKLVLRESFESWREHAVEHKANRRAHHLAKKTWKRRLLSKVLIAWHVYAIEHSVKAEEMRARVQETKKALDRGKLRRALRAWTLYSQHSVVQRSLHHSSVWHHNKVVLRKALDAWKAYTKLCFRVQILNRQSMWLHNRRILSYHFARLKSRYSESMALKRKSTLALWHWSVALQRRAFFALLEYAIAKKHKKSRIEHALRERRSKLLRDGVTRWMQVVHHLACLRSRYAQARHLEAARGVQECVYRCAMHWRRWASERARRRPASPRPRPVEYLKEKQGLREKPVPGIAMKETNKGQVAMKLDLFRTRPRPRVPDYLRESYDLPSITIETDKRPIPAVNTSETPRDPNDKQEDIPRPSPPRPSPRPQLATSPSREESIVFPPSSEGEGESFLSTKSFPPRYRSKEESNSTVPSLRPFPGDEPHSAANALMPPAREVLRISAVNSTAIPRSKCPSSNPVLLPPSTFVPKKRTTPIKKGRPTKTVYLQNTDNPCIRGYGRQSLSDSESPEDVHSDVSSSEEEVDKGMDITILQSRILGARDKLQEYQALKLKHRDTVRQRDELDDVIRQQASDPEALETLRDAQALLDELNNEIDTLTRKLKEERPHMEQLAAHINELVSGANKPSC
>Cnidaria_Hexacorallia_N_vectensis_EDO42082.p1
MPHRIRSEIISTYALCGFANLGSIGVQLGGLGPMAPHRVTDMSKIAIRALFAGTIACFMTACVAGKSIRSEIISTYALCGFANLGSIGVQLGGLGPMAPHRVTDMSKIAIRALFAGTIACFMTACVAGVLYDESLYEGAVAIGTLAPNVWRSPLPAALVVQEHTRLTNITPNILQDGFDLPVQVTHGFVGEISLTIPWTNLYSSPCDICIEDVYLIASPVKEQPYDAEKARASELAVQRKRLRQIEESLAKKATESTDGIAHAENGDSFVEKLMAQVIKNLKVSVKNIHIRYEDQVTSCESPFAVGFTLQNLSAETTDDNWKTSVVNAAAKTVFKLVSLDNLAVYWNPDQHAYDLYGNHWNWKGKMEDGISTKAKQPKDYEYILQPLSAECHVIMDQTSKVEMDVPKQWVRTASTLSVDEVTSIQAILSEKLHPKSDGEDDEWFDSVEYLPGDRTEVDVTFELLLGRSCIVVVKDRNYKARWQIFLGYYPAWPLGPRWCKLWQAVFIGVGSTQINTLAAISIDRCSFVKDPFKHRFLLTLHKAITVCIVTWSLGVVTGVFSLLFIVVPRKGRCDQLHVNNASAYTFTGLAANLVVLFVVIVVSYLKLHAIAKKQFRTIYSTRDRIQQKILTGNDVLCNATEIDRRSNATENDGGGNATENDGGSNATEIDEGSNATDIDRRSNATEIDGGSNAAEIDRGSNAIRNKYESRATSSNAGSNAIRQVRE
>Cnidaria_Hexacorallia_N_vectensis_EDO30052.p1
MAANMTCIRSYVINPMDSASQHIMTVISYSIAILAAASNAFIIYLMLRAKKPRVLKAFYRSHASLFTLSLSFSDVLTGTISIPLQNAARIMNIHSSIVCQTHGILILLFPTITVLNLMVISIEKYLAIFYPFYLPSTRAVRGLIASMWLLGAAITTAYNINTRNIFPVIVNEDSYTLVCAPDSSLPTYSATVFAFLILVFILPIVAQIIFALKIRRHLKQRHRWRPSRQALTLNKFLWLSVVAFTVPCIPWLLYLMINIIFQLKLDYEHDTLARYCTFLSLLSNALINPVIYFFHSTRQFRQVLCNKRSPRCAVIPRGNGGAFAFQAAGGDVAAVNVGGFGDRVIGCTGDVAAICIGGIGDGAIGGGGDGAIGGGGDGAIGSAIGDGVNSDDGAIGCDGGGGANVGGDIGGNNGAIGGDNDDGAIGVSCTMQASPGVGLPHEQEEDVPDYGKVFKESFKVFKEQGPKDSAPQTCNLDFSKQWKRSDAVLTVDNNQKFHVHTATLARVSPVFEELLTPENLAKYPNKELYLPGKNADEFREFLKVLYSAEPVREYKIHFLLPLAHEFKTLVVLKRCEESLMPKVKNETLAFKYLSIAQMYGLEMLRRCCVKILKYKSLPDLRANRMYREIAPKSGWDITEGRVEILESELGQVQTKLSTICEQLITELFGELYTKQSGGRPPPMNATMANKLCFVKDSGIKSPEIRIISEALEKLEKLYS
>Cnidaria_Hexacorallia_N_vectensis_EDO43359.p1
MGCDKLVPQMLFICLLVTFTTNTRTVECSNNTYRSTTSLPLFNFTDATSPPFTVNTSTTPTTTLATTAPPCLAPCECHVDSQGLVAMKCVLADLPQDWKLPSYVQSLILSNNGLTSVPSQFFQEQGIINLQSLSLGGNNITSLHQDVFNGLINLRRLDISFMNLQEWTGSINNTLPSLEFIDNTGNPWIPTANILLAKSLKKVKGVSWSSVCYNCTLVKLANMPRPGNGSGGVTPTPIGTVNVFPTESVSSFNVTIGGVTPPGMYPSGIGSPSIGSGPPGMEEGPPGTGGGPPGSVGAPPGMGDGPPGTGELIGIGVAFEFHKLGYFPFCSDIFACSPEYLMPPKASTPIISLPSRLFYVAYILGALAIAFNACIIFIYVYSYNMRKVNSMLLISNMAVCDILVGVYCIIIGKINIFNVLLHTARNPSTPFMFTRLCPVASVIFTLGQVVSVFTGLLLTIDKYLSIVYCMDPSRKLSRRLSLVVLALCWVATLLYGISPKFESKPDLVWSPVLLCTLPVTEEKGIVICFGLLILLYLANIPFYGKIFMFVRSSSARMGVRRDAILAKKIALLIFTNFVFFVIPMTILIVFIFLHGIHYEVHFGDVKDPVATQRKYIISYWLPVTFLGINSCLNPFLCAFRQRQFRREIRFRSMFVLYIKVLLVLVRYVDTCPLNSCPL
>Cnidaria_Hexacorallia_N_vectensis_EDO43699.p1
MSIDQRNAMYSCQKRNKMVRNAPICQGRGEQVRGDSCVTGVPRKRRVTMAAASESESAVLTAPKRSRYQCCYRLDVKKEVFPHNQPDEYVSTLKQLEAAHAVRRSDDHIQKRLVRFEDRRDTSVLTNEEIINQAKGRHLLQWRGIPQLKSTRDLCITRLMLQEIKPSTIIEIGTFTGGNALWMADLMMNHGTKSHVYTMDIDLSYVHPIVKERDDITVIQGDCHKIEKAFPVKMLERLPHPWYIAEDAHCNLPAVLGYLTKFTHPGDYLVVEDTHPGIYVHAGFGLLEGLEYKPVGTSKRDEFKVFMEKHGSKYRVDTGYTDIFGYQISSINLTTFDFPKWKKSLYIEFSIRRILTVMDNHTDSLQELLVSIAPIQLAEAVVIVIVNSLALAVFLSKSFRIKKSSYLLVNLTVADLMVGLTLFGLALCSLAGPTLLEKYRYIWSVANGISVDGSLFSFTVIAIERTYAIFAPFKHRQLTAKHYTLAISMSWLLSILLEIPIMLKNANILAVTTTYIFTVRSIKIVLAIIGLLMVVGCYMAIWIKLKFYNSSPNARFARSNNKLTQTLFIVTVLSFLCYLPMAAYTIYYFWFGSPQRQIYQYCIILLHVNSFANFLVYSYRIPEFRRELWRILCKCFSTNTGENQSGEIQEIPSYLIRTIQSTGQPSLIRMSTLN
>Cnidaria_Hexacorallia_N_vectensis_EDO42267.p1
MNDTRLCPEYLQTYFAEQYEPISWVTRSAYVTATINTVSAVPATFLNLLVIVAILRSNTLRSPSFLLICSMAVSDFMVGVVLQPRFTVLRVAEIMGEFGLYCKAAQMGSANSVGMLVSVITAALISIDRYLALHLRMRYNVVVTRSRVVKMIVMLWFVSICLGALVPLISMLVFTIFLNAIVSMLVPVIVVCYVKCFHTLRQQRNKIGAANIPLQRAKVSGTNSKGWVAPALTSNLGTQQNTMQCCLEDYLDNESSLASGVGQICPSNQVSHKIHNNLSNQISLENQGRPGDEIIIGIEVRPSNQVSPRNEVSLEKQAHPSSPFRLGNQTRPSNDINLENQVNPRNEICMVNEACPNNELSLSNRTSPIKHVSLGKKIIPNNQSKHGHRKLKRINSNMNLVKYENVSFTMLLIIINLFMCYTVYLVFLPLLYFAIGYNGTVKFCSDVGMLLLCSVLQHPATPPATDQYQSQKQRGIPSNSSHLHNPKKIYVVLKPQTGKQFNTGDYNIGKRTTHNCKPNFGNQSNLCNQLNLFNFENDLSARDMPRNVVPSDLSDLSDVVSGARPVNYQAGAVGSLVSAISGVNLVKYEKVSRTMYLIVIILFASHTVYILITPALYFIVGYKALAKFFTDIGVTLIYLNSALNPIIYLVRMREIRVSCCALRRKFGDLRCTL
>Cnidaria_Hexacorallia_N_vectensis_EDO42268.p1
MNSSIKCAGFVQTYFDLEYESTSWVTRSCYITATINTVSAVPATFLNLLVIAAIIRSSTLRTPSFLLICSMAVSDFLVGLLFQPRFTVLRVAEIEGNFDLYCSAANLSSFGNVMVLASVMMAAMISVDRYLALHLQMGYQTVVTKSRVLKMLFLLWTLAIVLGAVMPLISIAAANNVLVFLTWPALLLAVISYLKCCHTLRRFYRQQEKQDDHEVRNKGCVPGRITPLIRFISGSKSNPSNHIALGNRIVSDIQIAPRDQDPTSDNHVLQWKDVTRFQKFNIIQDPNNQDYINDVCIGNPTDPSRPHIDTPTLPAYTFTSHSNAMKSNTNTTTPHIDTTTLPADTFTSHSNAMKSNTNTTKTHTDTLISNSDSAISLECITLHLNITTHPMDATTPDIVTHNDPHTPHSDFTTDRTDTNSPYITTIPNTDFATPHTVSTTTQTAPNTPNSESNLSDASPTSLHVSPTTTYLGPTSSNTFPNFYRTSSTTSSNLTITNHKRPGSSRRRKSIRVEYAPLNFESDRRSNPDRSQVVPNSNKSTEDIRDSQKVNPDTNLNMTEDSGVSQRVNPDTKQSKGGSRVSHKKLYLKYEKVFNTMSIIVALLFACYTFYFIITPILYYQVGFNGKVKFISDLGMLLVLLNSTLNPIIYIMRMRELRRSCFSLLRLYT
>Cnidaria_Hexacorallia_N_vectensis_EDO44249.p1
MINPAFPNLIFAVFLSIAIVIVVVNLLAIAVFLSKTFRVKKSTYLLANLTVADLLVGITILWFLASNNVISRSLHHMAIGGSLFAFTSIAIERAYAILAPLKHRLLGKKSYIIAIALVWILPVINYSQTLFSEDAKNTLDIIGSSFGIAGPLFVLSCYLAIWIKVRFFSPARNTRQDASNAKLTVTLSLVTLVSMLCYLPYCVTNWLDSLAKNVPKSTFSYLSMLLYTNSFINFLVYALRMPEFRKEVYKIISKCRHVTRTCIASPQEDAPYYLNTAAFKGEPALIMLKTLPPVQGINSLPFAEKPRYLEGYGTYSRYLAGYGTYSRYLAGYGNYSRYPAGYGTYSRYLAGYGTYWRYLAGYGTYSRYLAGYVLTRGILQAMVLTRGILPAMVLTGGILQAMVLTRGILQAMYLLEVSCRPWYLLEVSCRLWYLLEVSCRLCTYPRYLAGYGTYSRYLVGYGTYSRYLAGYGTYSRYLAGYGTYSRYLAGYVLTRGILPAMYLLEAMVLTRGILQAMVLTRGILQAMYLPEAMVLTRGILQAMALTRGILQAMVLTRGILPAMVLTGGILQAMVLTRSILQAMVLTRGILQAMVLTRGILQAMVLTRGEKRESSQPEKTDEHMVYINVIKRCAAFDQRGDDDCQLY
>Cnidaria_Hexacorallia_N_vectensis_EDO48607.p1
MDQGLRGDTADLKHIWGPCAEFCERRIKPLISVPIRTKIGGGGGVKINVTNIQFLISSAQTQSGTLEVSIRMTIIVLIFIATGLGNGSILVMIKRFNTLRTTPNILIANLAFIDLMNVVINLPLVAVLVTLQFQRYVKGRFSSAMVASLQSAFVLLNLFDMTLMMIDRYFVIQWGMRYKVWSTVDKALWAVLGTWLLTIIIMIPWFLYLYEVDLGDAPNVIYRMVYYYMIGDYMTIIRTVFTALFAVMALMTWYSIRKQTRINEKKLSLHNHGLHLKEARRRMETHAATTVGLTVGAYVITCIPLIIYGVLSEKASNLFSTNFLRWFGIMSNLFQFISSMCNPFIYMARCKRYNQALKLLLKDPFGTSEPTDKVAVKPTTNRRFNPKSNFLSKRKVPSPGNSRDAAPEQPICRDATTACEPNEISVTTVEIHTFPDSTRKTSLDKGNVHSQVIRDSDEVVLEMQTCGDGDSKAVTSAGSKVDAYRDGDGRVDNQGFNIDDDDDDFLNHSGHVMNFWGYNTHDDNNVDYPVDAMTINDSCIKENLGFTFDSGDNQEFTVGDRDKCGGDDYRDGDDQIFLHGTDPGTSPGSCINKNLGFTFDRGYDYQDFTVGDRKSVYGGHDDDDDDDDVFLHGIEPGTSARSRVNV
>Cnidaria_Hexacorallia_N_vectensis_EDO44345.p1
MKIIQTSLSLLSGCHEVYFVLLGLNHCKIKAIAIITVIHSNGHPCFRDFSKGNISHLGRETFRNFTALQELNLSYNNITRIRNRTFTNGSSLTTLNLDYNNLVTLDQGCFAGLTSLRYLSIRYNKLKKWDAWLVYDAPHVTQLFIKGNKAYKITKQLLRNTTIQAIDEATISETCKQCKLDRVNVTLQDLMPKDTCQYLPDYILPVLYEKHAKYVLFEGECSGQKVCKIIATSMSKITQATRNYCWEILYDIRYFEFALGAFTIATNIIVVIATVSVKSLRTSTAFMLIGHMAMCDALIGIYIIGVAKGHGLLLDKPSVFRTYRYEQCPYYRSIYTLGQFMEVATSVLVTLERYLAIVFVMKRWVRMTSLVAAACLLGFWAIAATLASLMQVFDREVITDDLMCVLVRNFSHSEKLFFSQGTMLSQVLLYLLVIVMYVHIFVYVRRSQRNAGVQRESKLASRIGGLVLTNLLFFVVPNTVVFIVTTGTIYFETNAVANSMLRRWLPPICIVLNACMNPFLFAYRNDVFKTALKKQLGLVSSTSMSMRLTKSDNSTFRGRANTTSSVVPANEAMGMQGKRLAHKKKSPSPSNNAVVPMDPITATNTIVPKAPSPSSNSVAPLVVSPMAKHREPIDLGKVNPSLDA
>Cnidaria_Hexacorallia_N_vectensis_EDO43315.p1
MKILSKTDARFIELQVQLASRGTARLLIETLGYGSLTLMGLLGNIVVLKIIHNKKGDGRVIYLFLGALAVSDILLLGVSAVLGPTVLAMGKWPFSDDVCQFQGFYSVFLASVSLLLLAVMAVNRYFRVVCTNYYRLLFTPLRTKLYICGTWLLASVAPVQYLASGERYSFSPGKCFYFQKSSNHQPSTLFAYVNVFIPMCVIIFCYYKIFNTIRSHQIQANIQQNNNFLSRPNIQEIKVTRTLFLTVVGFMLCWTAVLVIDLFDMVLDKLSFPREMYIFYSWLVTISSVINPFIYGVMNPMFREEFKRILRIKCNFPRIEPVQEYAGMSIWLSVCQTSQENMQDCLSGFSSVQQVKRICGNVCLAYSLSIKSREYAGMSGWLSVRPTSQENMRECLSGCPPVHQVKRICGNGCLAVRPPNKSREYAEMSVWLFVRPTSQENSGNVCLALRPSNKSREYAGMSVWLSVRPTSQENMREGLSGCPSAQQVKRICRNVYLAVRLSNKSREYAGNVCLAFHLSNKSREYAGMSVWLTSVQQVKRICGNVWLAVRPSNKSREYAGMPVWLSIRPTSQENMREGLSGCPSAQQVKRICGNVCLAVRPSNKSREYAGRSVWLSVRPTSQENMREGLSGCPFLARQS
>Cnidaria_Hexacorallia_N_vectensis_EDO31878.p1
MAISIESVRSKFTLLAQEKEKTRQREMAALRKTGYAFERTKTAEKKSFYLEHRLSALECRLFTVNFKTERAIGQVECLKKTRLASELGSKATEEILTAEIATLQNISSQYALENSELLKQSENMESRLNHLEERFRIATESITRLEDKLENLREELAVADMQQRCDKEREVSQLRFMAKLHKGVNAAEARYARACAEGQRLTIIVRQLNNSLLTQRLINENVESEKGIRLFAYYSSAFGIKPQVGPPLKWQVCTKIELTNYQSWHLIESLLNDRMWNVTPFLCEEETTLSLGIGLFALVLNIFTLYTACKKLLVQSLPHMYIASYCIADLLFLSLVMPFSLIALILSEWDTPSVTCEIQGFAVITLGALTALLMTLTAIDRFFAMTSPGIYARLFKAKVVMVLLVLVWLMAGAVPLPYFLEGKLRFHPGYAFCKADVNIKNYLTASVLQLALVVLPLLVVMICLCKTKLRMIRRTRQQPGEIQTFELCGNELETTRMFAGIILGILVCCLPMFICDLVVAFLGRFTLPRSAYMFSSFCVASIAWVRPLVVILCDEDYKHEIQALLPCCKPPESQRHLPMRTPSTRSEFDSGAYQMFPLPHLRSTKFVRYTDQGLGVMDVWENQSVA
>Cnidaria_Hexacorallia_N_vectensis_EDO47157.p1
MMFLIIATFIVGIEVIAGESNWTRCSPVCKCAHIDKSMAAVCRPAGLLEPDHFALPVAVESLSIENDSLDFIPAGLFSHITSLKQLILKNNSIRSIAKGAFNGLDKLLTLDLSSNGLQIWDVDPDLELNSLKTVKLYGNRNYSPDTSILKLCNLRELQGVSWSMHCKDCTLAKFTEDARNMTRIKNMTDDDMGDAICVMEKDEFLHNDVIKYGKTFEYVKLGFTPQCICEGDEECYNHEIQFPYFEHLYEVPRSLFHIQYGIGSIILVLNIVIVILIIFCPSLRNSTSFILICSMALSDALVGVYTIMIAIHNPFHDTTVTPNELLMNNIKVCPNIGVVFTTAQVTTVFTSFFLTLERYLAIVHCDNPTARLSSKLSLRLSILVWLIAITFAMLPIFGVQGLQYHKWFQCTMPFHKGSYITDTSTVTLAVGVLCVMIYLTSVGLYVRIYVFVQKASSQLGVKREARLAKRISLMVLTNFFFFVTPMILFLIYVYRFVDLMLDAAVTLNSLRAFFVMGSWIPVTLLGLSSLINPFLYAFRHQKFQREATRLGRNISCNIGMSVNSQNSDRKGSTRQSNKTPTWKKHQGSNGRRLKRNGNPNTIELQLFSEPEHHEPQTLDP
>Cnidaria_Hexacorallia_N_vectensis_EDO32228.p1
MNKTLNCPAIFDVHSAQDKSSLVGIIALNSCFSLMSVLCNGLVICAILRKRELRTPSYILLTSQALTDLGVGTLSSPILVALAAVELRFGLEAICNIALEIGWTMCLLNLTSGLTLTAIAADRYLAIHCGLSYPSTITHRRVYVIVLCIGVISFTVAPLCLEISLKAYAILVCTCTSICYTTTIAFYFGAFRVLNRRLREVEAVAVNQSGLDTTAYRKGLWTMVLVVLTSTLGLIPTSVCWLYFSFKGDFGNSIDLLFWSTTFLHFSSLANPIIFLTRLGDIRRSCDPDSQMLSGKMSVSEIMLGVVDNEGTILLPGTLPGVTEPQTLSINSFDIRAFRSLVKRSKLIKRPSEAATRIITHQYINWSHSNNNTEIVKSLVKIFTDAAFTAPAIKTARILAKRDVTTFFFRVELKPSVLSGFGSRDDDMRGKTADILSGDAGSPELRNTLVRMIAAFAKTGIRNLLFFGNPKLLFCSNKKFFFLSNPKLLFFSNPKLLFFSNPKLLFFSNPKLFFFSNPKLLFFSIPSASNDSRTPLWPRFSASRSPYMSITPSCEVRHWLLPSRMSLWNKLLPSLEVVSGCTLAKREDVKPTTTAKLERCEKGKLRGRVLKRA
>Cnidaria_Hexacorallia_N_vectensis_EDO37601.p1
MERCFSDDRAWMTSHRLKINDAKTEFLVIGSRQQLDKACTFKMLDPTVNEAQDTLDGLNYFKLTLFVIILVAGLLFNTLLFLAATRKRVRHRRTARSFIRLIQNLAIADIALLLLAVPFDSGWWAPEDFPYGGAMCKIIWPLKTAAFQAIVLTYVLLSFHRTYGVKQALFGQMNDIFIIFVLFLVWIGSVLSVIPYVIFLNYDVAKLSCAEMWPLLDDRRAYSAILFLLQYLLPLMVLIAMYFVARYELRNAVTKDRQLQKRAARHRRVNTMLIVYIVVFAVITLPEHVSRFVMDWGQGNLKPYFFAVMKLLYFLILSITVTNPVLFFYYNPEFKKDLFYFLFLGCFRGSKDATDAKSESFSIELPPPGTYTTVESRATTMERRPEAAPGYPGSRHSSRHEDERDSYRGSRDPVIPRAGSRDRVPSYHGSREKMGSRQGSRQEMPRYGSRDLPPEDDYPVKRGIPDDEYRGSRERLPRDEPYRSRSRERLPSDEYRDRSLPRDEPYRSRSRERLPDDEPPYRGSREPVYPREEPYRSRSRERLPEYEPPDRGSRERIPRYDDVPYRAPRREDFPPREPVDLERRSNISSVRDYDPEIDDDQGSEML
>Cnidaria_Hexacorallia_N_vectensis_EDO42911.p1
MELSNVSSSTNTSAPAQIASSLPLSMVMVLELACITVILGNLLVILAFCSYRQRTAPDILILSLSLADFLDSGIALQMVVFIKYLLRFPWTQRSCDSFIVLLYTFRTASASTVTFMAAERALLLVYPIRHRTMVTIPRTSKLILAIWVFSLVCGGLSFIGVGHSSFHKHEKACPYQLYDIGIEYAILFEVLGGLMLLVTLLSFIAIKVSGRKFLRRQSMMKMPLRKVSKQALCEEYSSRSRGRGGSRAHETAGMTSVRRLTLMMAIVVVVFFVSWMPFLALLPANFASASLCYQQLNNLASLITKRPPRTTISLAASMASFLHAVVNPLLYGKMSKRYRRGYIYVMKQIVAFFCGRKSSHVPSVYFSNTAHVTSQTAADNTGYIVGTDSNGNTGVPHSVQALKATHFLVTHSVQALLPANFASASLCYQQLNNLASLITKRPPRTTISLAASMASFLHAVVNPLLYGKMSKRYRRGYIYVMKQIVAFFCGRKSSHVPSVYFSNTAHVTSQTAADNTGYIVGTDSNGNTGDIITSLSNRRYSSEGTEQISTGVINNYDTKHTSKDDIARISCDSPTALVDGACILDGIIPAATRDIDLRSHVSISIL
>Cnidaria_Hexacorallia_N_vectensis_EDO34509.p1
MASWTNLTNSSGIFTLELCHQVNKGDSSTYENVLVASCVINSVFGLISSCANFFVVLVIARTTSLHTPSNLLILGLAAFDLGVGLLVQPSFVVRSYGELTKNSMVFCYGCRISEFTASSVAVGSALVLTWISVDRYLSVRLHLRYREIVTPTRTCHVLLGTFLAAVCIAFWRYFLPHTLALSLSIITCVILLVVVNVFCYASVCKTIYRLSRKVFSLEGLSRSYLETSQSQRDNLQELAQTSNRRHEQGLQASHSAKLQQEQQQQRQQQQQKRQQQQKRQQQRQQQQQKRQQQQQKRQQQKQKRQQQEQKLQQQQRRQQQQKRQPQQRRQQQQQRQPQQKSQQQQQQQQPQQPSHGQQEPHQRRLFQNGQQATHESEQLRLREQKNKLKQNKNKEDPESVASDIITQGSPWQPQIPTQGQISDYQHLGAFVISPLVPEVPGKEIPYQDNNPLQKAQTMIGSIVSPEGYKGQPSKRRLKILQRINVLKEKKNIFTILYIILASAIFYVPYILTMISIALYGFILPVRCMFSIATTLVFLNSSVNPAVYCYRIKEIRRAALKTLGVEQTRGARIHPLNKKIHQENTGRGTNTWRQDQPAEQED
>Cnidaria_Hexacorallia_N_vectensis_EDO36307.p1
MALPRNERAAIKPNITDLSLESILIRYWFVLLLFDFSGVFLVLTPNYIIPMKSFPVMSGGSGRAFCRAIFSTYCLFVCGKASNTTIMCLAIERWCAVVRPTKYKANFNRKRVSLYIVLIWLVAAATEVFELFIADLMPDGRCEWITPFYGEKLEKGFLVFHITITFYIPMTITWITFAHIWYRMSHNQVSTQHGDAAKKNVVRMCMLAALLLTLCWFPTETFWILLQHKVATLPRAWYFWFNFLAFFNSCCNPPLYCLTNKTYRREFLKLFGCGMCGAQVAPDSTVAATASGQAANPQAQSVRYKMPKTTKHSVVEESVTTDKNSTCDAARSECQSDKEPYHGHNLTRKYPGYELKGQHPENELTGQRPGYKLSGVHGAHQSDKIPEGHHGSKVTRKYPGYQLTEHHLGYVMTGPGPGYDVTGQHAGKGLTGPRPGYGLTRSRPGYKLTGQHPGYEMTGPRPRYNMNGPRPGYEFTGQYPGYEFTGEDHAHAAHQNAKISARHCGNNVIRPLPRYKLPGQNHGYDSTGQGHQNDKILLGMHGLACCIFWGNLCSALATPKQAEHFTAVGLVGQAVQRRVAAGIEEGKEVKYPVPNIG
>Cnidaria_Hexacorallia_N_vectensis_EDO48246.p1
MCIFRSKTVSARNLVLRRKMEKSLFLLVLVALLSPTLSKVCVTQFCSCTDMVNATVDVKCRLTNLTELRKHFDNTDRIHSLDLSSNQLKIIPEFVFRGFSNVKNLTLADNDLEEIGNASLSGLKSLLYLNLANNKLRKWNGNLSVNTPELETINVTGNYWLPSNNVLELKYLRDIGGVTWTDNCAECCLSKETSQNSVTWENLRSEMYYIGIEGDCRAIQYTVSKEVQTFAKYGFYPKCLKNDQCKVSVLTSKPIHRCWDTDNNILNVEYLIAPISLALNIIVMVNTLTDRHLRGNVALLLVTNMAASDILLTVYTLVLVSVRKIPYEDFLKIMSDFCPVAGFLWLVAQIVTITTSVLLTIERYLTIVYCMNPAARLRRKEAIICLIVFWVIATIIAILPTAGIGVYTSNTYCVPVRPLRDIPHMLELGVGIGSVAVLLYLATIPLYVHIYIYVVKSKQGAPTATSGKVLKDFCLARRIAIMVFSNMLFFCIPVSIGLLWLVGNITKGMSPIAKEIITGVIPTLCFSLNALINPLLYAFRNHKFMHSLQTRLQLCRKRTRTMSLTPVSSSRLTDNEIPKANANKK
>Cnidaria_Hexacorallia_N_vectensis_EDO36256.p1
MAGLIEMENLKVKDLKALAKERGIPRYYWMRRDELVGALTSTAANLIKSELDKFADWILSYVPEPIKKTVKEAADKRVERLKERIKRLHEEVEDRFTPKEQQTALKGYLKTHGIAGQRGYDPKTFIARIKPKVLELISQQKKPIKVKFIFTCGFIKEDPATAQIEEELGYFHTEKPEIVTESTDLSDLFDTMTNYLLGLVELFQKQGSGWQFDQIVDICPVKELLLCTQIVDICQVKVQLPCTQIVDICQVKRWKQQGYKSSLKMLVYNFSCYHFTKWVQEGQITQGEFVIVAVLNGITIFPAIVLNALVLVSIWRTPALHTPSMVLLGSLALSDFGVGILAQPLIVVSAAMELKASEWPKMYCDIATVYCFFSSHFCGVSLLSITAVVVDRFMALHLHLRYRAIITAKKVSIVCCGIWLAAVEFGLSFILYGIQKYNITLCCVTGICAVVIIVSYFSIYKIIRKHRNQIQVVGPVNTSCEEDSSIFNVTSSLKYRKSIRNSLYIYFAFVLCYIPCFVAFAYYDITGDNNRSATFVKISVTIVFMNSGINPVIYCWKMKELRCAVRKTLPFSKEQ
>Cnidaria_Hexacorallia_N_vectensis_EDO40494.p1
MNGLWNGTNLTYVSLPLTARVRETLATISSIIAVLCILSNGTVLYFQRTQRSPSTKGLQVFRRPLNGYFVQSMALSDITASLKGIILHVCQLLANIFLNDWICRAVRFSQFAFPSITICNLVAVSVERYLGIFYPFRVPSDQAVRRSIIGAWMVEFAVTFFPSATYHLMPVKTSEQYYHILCRYNNNHPVFRAMLFCYAGIVFFIPCIGLFVVAIRITRHMQKRTFCNFDSLRFKGYRMFVSLVFAFVFPYMNFFLYTIVTMTVKPNFSFDVDFFLRYTGTTVAFANGLINPIIYFYYNTAYRTRLKRALCLYSRQKSRRIGPKYNQQYNQQYNQQYNQQYNQQYNQQYKQQYNQQYNQQYNQQYNQQYNQQYNQQYNQQYNQQYNQQYNQQYNQQYNQQYNQQYNQQYNQQYNQQYNQQYNQQYKQQYNQQYNQQYNQQYNQQYNQQYNQQYNQQYNQQYNQQYNQQYNQQYNQQYNQQYNQQYNQQYNQQYKQQYNQQYNQQYNQQYNQQYNQQYNQQYNQQYNQQYNQQYNQQYNQQYNQQYNQQYNQQYNPQYNQQYNQQYNHELSCST
>Cnidaria_Hexacorallia_N_vectensis_EDO48614.p1
MEMTALVGPLIVLTILTSLPVCHVQASCRQVCHVIPNSEHHVDLKCSVCEMKSFNNLTTDSEQVQRLLLSENDIHTIERDAFAGLGKLIQFFFIGLLKQLHCIFNGNISRDLKDNPLRTWSTTGLWSQLPRLAVLYLHNNTDFLPTDEIFNLSSLQLIQGLLSSKTHRIDQWECHVWRNFDMEKFMRSYMIKIGLNWDGKYKRRMFALDKNLKPKDPEGCHYIRVTIFNKKVTLFAHYGFSLMCNIKFGRVDASSYYTFEKINLCWEEINQISTVNFFIAIIGFCLNVTVIATTLRSFRLRQNAAIFLMCNIAIGDLQIDVYLLLITSTRRAMTENDYEHMRESHSYFCKVLGFCYMFSLAYSFLVSFLVNIERFLTVVYSMKPNVRLTVRRAGFLLLLCLALSSTITSLTYFDVQISGHTDSMCTPVKGISGFDVRNVYGGIGFVIYAICGFLYFKIYRTVRKSAQTAGVKREGNLARRIALVTLTNLLVLVIPGCVSFIITHTTLGESMHKVKTILWETLTYISFGLNTILNPLLVSFRHKMFQREFVRLWARRNRVGMNHTH
>Cnidaria_Hexacorallia_N_vectensis_EDO36257.p1
MARAPVCRKEDCSPYDIGLVFDKIASYSPQDKLKFIENVWKPEELFDFPVSIENGKSRKFVLNWLKKYPWQAYSKYFNGVFCLACVCFGVQCGRNATTLEDILMNRHKHENTNWNPTSRQDAQSLLNAINFSFIVAIVIVRHILALTKALTVKLQSKAMDILKAKEELALLISVLTEMSNDIDATHHELYQDAVTIARQVDVQPDMPRVAQRQTHRPNAPASNPEDYYKINLTRVFLDHVLEQLDSRFKDDVFICYKDQTELWYLITRGIIFFISLVGNGTVIFLITSRPKLQRTTNWLILSLAIADISLTIIITPIEAVCTLHQPSKCDLWILWLFYTMAINTSTFNLCLLTVDRYIAVSYPLRYQRLKLQLRLACRIALTWALAMISPLPCFIAIRYDAMKAFKDLEFAYLVLCECVPSITLLLIYIQMVRVVTRRKRDMKQQRKAIQFNYSSSSVQNISKQSSLHIVGALVFIFDLCFLVSVYEGISHYVLAEPAHKYVVSAARVLYHVNAAANGPVYAVMKGDFRQELRRLVRGSPSREIEEMEMRNISRDNT
>Cnidaria_Hexacorallia_N_vectensis_EDO32287.p1
MIWQRVPKEVYVGRDTLELGLYDAIAYFNIGSQTVIKLLEGVHIEAGRYTKEGCTAIDRERTQGRSNGLPSVIECSFELLRLDTPRKMLFRVYQDHVSHLYELILAIKGALMQRDVRHNKLKTWQGVLSKNLPALQQLHVWGNPGFVMRKDLLRRTTAQLITGTITTRCVDCSLRRVNNISREFLLDIVLSTYRGCVYYPKEHYQQLDSTRKKMVYFNGFCKRHNCTLSLTSLTPVKMLRQDRCLRAFRKLRPLVYTLGLCAMGLNLVVFTVIVCMKYLRSSVAFLLIAHLSLCDFLIGVYAIGAAVGNGSATSMVASKFYRLNICPYFWMIFVLGQFLSALTCLLVTVERYMTIVHCMKPHLRLTRSLASILLPASWVAALALGIPLERYDTRKISGTIMCIMVRNFMPEKGVLLSQCLMILFLSVYIVVVSLYIHIYIAAKKSCTQSGRSKRESRLARRIGLITLSNFVFFAVPNIAMFTFATNYISLHGNDVIDALIRRWVPPMCLVFNACVNPCLFAFGNRKFTTGARHCAQRMRNKALALLQQQPNI
>Cnidaria_Hexacorallia_N_vectensis_EDO43292.p1
MACQGNSTGKGRNTTEKIYVPNPIDKETKFVLIMLACLVSVSGVIGNSLILHYKRKEKKNTVRLQRALDRAHVIYAFIQSHAYSDLLGSIIGLPVLLALLFDVARNDWDCKLYKFITFLFPSITVLNVLVIAVERYLGSFHVLLVPRKQTVRRLLACVWVFGGLSALAPAACYKNLRVDMDEHRYTIGCLYDKSVPAFGVMLYSYLVLFYVFPCIILSFVAFRVTRLLNRRRTPRRSFQHKGSRLLINVLIAFVVPYSLWVLLTALRLVINPELTYQQDTILRYVFSVIAFSNGVVNPFIYLYYSDEFLDRLRKNLRINTVQFNIGSPQRDQHSVSNHEGIEVDVVQASSPLRLSVQDIKLTKVVKNGPTSRCEATSTSSSVEVPTTSHSAITYPLPSTAQCDVPSTLPSTRPCPFTAYFHVPCTPPPSTPCHSTAYCDVPCTPPPTTPYLSTAHRDVPCAPQPNTSYPSNAHCDVPCTPPPNTSRPSTAHRDVPCAPQPNTSYPSNAHCDVPCTPPHNTSCPSTAHHYVPCTPPPTHPAALFHCVTRAC
>Cnidaria_Hexacorallia_N_vectensis_EDO35093.p1
MNRAKSSNFVEDDDFRQTSVILLVVASCVIACGNGLVLIAISRFTYKTYTLNPFIASLSLGDILHLGPAAVALYVYVTHENQGFNDLITLCNVQAWLMVFLRMVASFSVLLIGVDRTLSLSTPKFYHFRWRGRLLYSLVLAIWIIAAFLASWPLFAGNGAITEFKDAPRIYCLFNPYGEFALFFALFNTVLVLISAVFIWSILSSSRRTLFSARFSNSSGRVLIEKRCNLAHEQCSRMMSGMAAAVIGLYCLCLAPLTVAIFLNLFNIFYPHLLGLISLQAPLVSGLLNPLLYGIMWPPFRRTYIRVLQLPMACCRSCRGSQNYTSHNFQDVNLSQNPSFWSASGLPDDDGENPFNILFGPSFYNKPLGFQADELQMFENQGAENIAELDVNNSNTNHNYNQPSTEGVVMENSAQFQSILDLIEKMTDGRTKTNWTLERNTKKRERTKSIDSKSSSAYWSADKSSTHASKMADTEDVRFSFEGGVAGVSGQEGWDRVESGTPGCACVSNKSKCYVVHDGKRYLDYLVDKEVLGLGDGAVFGDI
>Cnidaria_Hexacorallia_N_vectensis_EDO36332.p1
MKSWVWVWSRGCGYGVVGVGMESWVWVWSRGCGYQVVGVGMESWRWVWSRGGGYGVVGVDMESWVWVWSRGCGYGVVGVGMESWVWVWSRGCGYGVMGVGMESWLWVCQETSDMRLVPYEKWIVFNSYNPSGSFILTNYRKAIVILENPLLLLLLCIHCIKLAPIWERLAEDFKDNADITISKIDCTAHGSKCSQHGVNGFPTLKLFKNGREVNGTVVTHLNHIEVVNLIKCVFLVLTPNYIIPMKSFPVMSGGNGRAFCRAIFSTYCLFVCGKASNTTIMCLAIERWCAVVRPTKYKANFNRKRVSLYIALIWLAATATEVFELFIADLMPDGRCEWITPFYGEELNKAFLVFHITITFYIPMTITWISFAHIWYRMSHNQVSTQQGDSAKKSVVRMCMLAALLLTLCWFPTESFWILKQYKVVVLPNVWYWVFNFFAFFNSCCNPPLYCLTNKTYRREVLGLLGCGKCGAEVAPGSTMASATTGLSMQGQSGTYEMTKRTTERSVVDVEESVLDKSKEQDASKGGAQWVRQDDEAKCEHS
>Cnidaria_Hexacorallia_N_vectensis_EDO28885.p1
KLEAGPTLPGKQKDGPMFLWKQEGKESLLPWKQKCGESLLPGQQADIVTVATLPQFTLENRYACSVVLSWRYDFRELEGERDAMCCGYVTLMAEDVLNGKYGVHEETECTAAKRNWMAVKSVSLETSLVLNSKLTSLLHITTMLRGGLGLVSGAVSDCLRDSDQCLLYADNVSGPMKGVAMVISASRREAQVKLYTSTFNYSLISNGTNTSSSGRSTASIHQEVRLVSLLLVVIIGLSLNLSVISLVMMKQVPRRNINLLVANMALSDFLSLLLEPSYLLLEITGNLPWIGVSYLADVTCKLFAFMVETSTWVSLVTLLVISVERFRAVSCVIHLTEKRSVLIILLLVCWVLPGLLNSGGFASCGAKNIGGTSKCVRFDTMQSARYNTAINIIFILLVIVILCLNLAIIRKLVRCSQEAIHIPKAQQQKRARRFRSATRMVLSSLLLFVFCATPLYTLLTIKRMEPLLGVPILSEWSGNMINAVVVLFFVNPAASPIIYFVFLGDFRKVLRKFCCRKKIIGQPNADYHLRNEEPEELYS
>Cnidaria_Hexacorallia_N_vectensis_EDO36077.p1
MQLFPAFLIFTHRIGGGLPPGRVNWCFGTADLTGASLTSVPDKVLRNYTNLVTLILSNNEIIAIDENAFQGLTSLRNLSLSHNDFESWDSTAIPKHLKFLESLDMSGNDWIPSSEVLRMRSLSTIRGVSWGQCSDCELTRNVNQTQLDRLLTLEDLEWVPGYACRARIHTYSAQVKRFAKEGFYPSCLVEGSECFAAEVKVRADSPCRDVNTKVLTLEYVFGPVALVLNLVVVVTTACSRRLRRNIAMVLVSNLAFGDLLNGIHAIAVAVVHHIYDYAGTRKFADTKCDYIGPLWMLGQAISVSCSLVLTYERYRSVVNSVKVKVKSKMKMKTARISIFVCWVWSFAAAFLPLAGIGMYSIGTFCIPIYPVRSIPHQFWYSVVVTLIAATMYIVTFPLYIRLYLYVKRSSNRIGSKTDVALAKRIFVLVMSNMFFFLLPIMISLAWSVLSRHQVMSRVVAEVLTSSFCLICLTVNSCLNPVLYALRNRTFIKELRRMLYHMVGWYCGWCSDNGRGSNERTSRSNSASRGSTHQLQKYAL
>Cnidaria_Hexacorallia_N_vectensis_EDO37690.p1
MTCGVKGVQDSSISNDTCFFLVPGLYQYACQIPAAYIISSILNALLSVTASIGNSIVVYTIYTTPRLYSPANLLLLNLALSDLGVGLLVQPLSVVYKASEYKLNIKFLTYCVTGVITEVLGFIFCVFSFLIITAITIERYIAIKLHLRFPGIVTASRVKCLVLIIWALVILSAIVRLHCTTCKILIVILIALFLFNLSVIIFCYISIWRVVRRHSVQIHVQSASFKTQREKTMRILHIWKSVVTIIYVVSAYFICYAPYTVALMLTVKHGWNSFTLAAVNITYPVMFLSSTIDPVLYCWRAKEIRDAAKKIFLTREHGLAPGDTRELGHAVNPYSPFLDEEKLLSVKLIIHNNNELYDPMLVDGDKHSITKLREVNAQAKSVTEKYWADQLNMVCHEKDNIIAEKEEEIYLKEKELEDKESAIHTLEEEIKENKDYINDFVDGKDEENSEKTPASVKELAKGTTPCEEDVKKQMEIAEKIKHYLTVLPCLLVDMIIDYFQENLPFTVHHISLVGPAVDGTSLNGAKQAQLAVFIQG
>Cnidaria_Hexacorallia_N_vectensis_EDO38481.p1
MNITNATARAILSKPTTESPSAANTTGTDLSILNTSTTSALNSTDASSILKDHTPLIMQLFLVSLVFLLAVIGNAGIWVLLKRFRSLRTVPNILVGNLALIDFLNATVNLPVFTAAGVLQLGHMGGRLASATIFAGQTLVIFLHLLSMLLMMVDRYIAIAWGLHYRIWKSQRKVLFAVIIMVSLVFHQVLVAVIVVWTIVFGVTVPWVLLLYAVNKGNSPYLIYHIAYFHAVGKYNCFVTYPILGCTIGAVSALTYQSIRKQGKFFAETSVMQKGKTLLDESRQRNEVRAAQTVAITVVLYGVCLIPCLMYCSLMATPKHLPRDTGEEWFVFFVVISFYIPSALCPYIYVMRTSRFRRAITLLIQDPCGDSDLREAYGSSTTKETSASQRVEFSRKKKGSYTDAIPSSTHDNDGMTSPCREAKSPPSADPDVIIVAIDDMEGKPDRLSASEESCTKITHLRLSIRVTPRDIQGILTHTWFPESGLIVIYCLGVAPLRPLPTPRKEGVIFPPPLPLLLRKLALLGALLAENVYTVLI
>Cnidaria_Hexacorallia_N_vectensis_EDO35481.p1
MVIFLHALQTLATSEKRQPNQTLATSEKKQLNQTLATSEKRQPNQTLATSEKRQPNQTLATSEKRQPNQTLATSEKRQPNQTLATSEKRQPNQTLATSEKRQPNQTLATSEKRQLILLPMTMQDSPFYYHSTFYVLLYAPPYGTRPLAVEDRPDYSVMYNSTNTSREYVFTPAGLPVKMSLTVIQVLFGGFAVVANGTYIYLRRKMKRKSRHVFSRSMTSYFTQSLAWSNVLCCVISLPLVLVQYFVDVFQNDFGCRAVRFFQFVFPVVTMFNLVVIGVERYMATFHPFLVPTERITRRRVIAAWGVGVVVTLIPIPTFGGVPFDIDEGTYTIICKYNNAVAVYRVMFLTFNLVVYFIPSIALTIISYRIRRYMTSNRFVAHNRQCTIRTNSWRFQGTRMFSTLILAFILPYMLYMVYSAVNMILRPVLSFTTDYIIRYTSGVLAYGNAALSPIIVFTNMRDVRQMLMDSLRKFTRNRRNAVHTSPETRTEERSLSRHREPNYLVHDRVPNVHFVRPNTVSLNVTEVYDLD
>Cnidaria_Hexacorallia_N_vectensis_EDO37468.p1
MRRGWGTCHEEGDGVLAMRRGLGYLPSGGVGVLAMRRGLWYLPSGGGWGTCHEEGVWYLSSGEGCGTCHQEGGGVLVIRRGVGYLSSGGGGVLAMRRGCGTCHQEGGVVLALRGDEELHEAKQPHGPHGIHQITIESIHLLLENSIGAILFAFCNLGTKGLWIILQGVTLANSNASRAIEFNRVMVAMNNSNATEPSRDVAVFELWYWVLRAIITLLTIVGNAVVILLILCCPRLRITPNVFICTLAIADILVGIVITPSEFACAFVYPGACEGPKQHLTYDILIHLSVTNLCALTFDRYTAIVNPLRYQSHLIRKGHSRRVAVILFIAWISAAIFPVLGFLFRHRVSVASIFRILDMAFLLVLPPILLLLSYLRMVYIARRHERKIKLQEFQLSFNYSNENLSKARDNKVESRERATVKMIGAVIVVFLVCYGLAVFRSLYGYIMRRSIPMEVQYLSRLLLLANSAFNFVVYAFLKKDFKDALRRMCRRASRDVRKSYRALKYRQKRKKNKKSVTTQTEDPV
>Cnidaria_Hexacorallia_N_vectensis_EDO32249.p1
MNNTDLCPDYLQKYFADKYSPTSWVTTSGYVTSTINTIFAVPATSLNLLVIVAILFSKSLRSPSFLLICSMAVSDLLVGAVLQPRFIILRVAEIQANVSLYCSVAQLASFNNVLILVSVMMAGMISAERFLALHLNTRYSSVVTRARSVKIILVLWVISVCLGAIIPLISVYVFSTVLLSIVSSLLLAMIASYWKCYHTLRNLKRRARARERADFVKRLEDAGKQQPGAPVQFNSSTYLELPSNRLTPSNLTHGNQETPSNIEVHSNQSATSYLTLPNNQVTHGNLDLPNNQVTPRDQVEPSNQVKRSNQVMASNQVMPRHLVTPGNTEAAGGQDQEIDGQDDQTSSSSAGRANLGYVYTHSDIKINWAKIHPWKTGSYKVHYHSRPQNSQFSEEKVENVIIIKNQPKCDDQWGKSGQAPPDTMNYTRTPKINLYKYEKVSRTMVLLIALLFASYTTYLVVMPTVYFIFGYNEVFKFCSDVGMTVVYINSTINPLIYLVRMRQVRHCCLAFFRRCLLRPVR
>Cnidaria_Hexacorallia_N_vectensis_EDO46481.p1
MYNVSSNVSSSNNPNVPNPDSLEYVFQSAILAVVCPFNAISNIATFLVIIRSEKLREHSGNFFVASLALLDGVPMSIVIAFRLAFIHDFYGAVKVCAFSATLLVTTIYCIILHLMLLSCDRFIFMFFPLRYSSIVTPTRSLIALVPAWLLPFFSMTVIPQFNSDIKKGSTFRNSLVGCPVSWNTQDSSPALYAHHLFNTVSFLAVPFAVMLVVHALIGKLSFKQANKVYPGSHLSRASPNFTSAVLSVKRRIKALKWAKTIAIMICSFLLTYLPAFTCSLVAAHRGTSLLPRQAKNILLLLVFLNSPLNFIIYSLRSKVFTGELEKSLSALLWCLPEHHRMTMFSRRDDREFRSSFERPKRGTICLAQTSTTLMRSDEATYISSLQTPREVDRSQKNAELQDLEIWVGIEKCESNQAPRLRTSETGIISILPTRTEQLSTFNSCCFDPITRNSVLSSLIFNLSWYIQTCFPKTKLRQRDLNELAKIDNCHYSKTR
>Cnidaria_Hexacorallia_N_vectensis_EDO43103.p1
MKKSCLFYTYDSANFTEKSSLIVLIILNSVTMAATSILNLLIMMAIRRSPALHSPSKILLFSLATSDFLVGIALQPMYTLHLMSMVRDWPSLYCIFSSVRRPLGLCLCAVSTFTITSISIDRCLAVRLKMDYPITVTFKRVVSFIVFAWIVAICLTVLLLIMAVEGNPENMYIVVFVALFTCVLVIIVSYTLAYLALRRTVTHAQDNSPSEAPRPSRLASPAQRHHSFSVSKYKRSFATMLYVVVFTVLCYVPFGLVSVLNDRVDLPLHQWIVVINASELCVVLNSALNPVLYLWRMRELRSAVVRTTRRIFGATRVVYNTNNTTPDVIHGRAQNEPVRLRCLSRDRYLEGREKVQSLGATNDQIDSYPKNFAMKKTRTQKKPIEYPKDMERAMAVIYHNIKRIREDRVMESSFAQKEDFLEQQGLPYRHHRSRSSPAIFAGLNSWKNESLMDRNPDSTRSSSSSLSSTSSDKPFVSGKRRVSFSIEPGSLL
>Cnidaria_Hexacorallia_N_vectensis_EDO43530.p1
MAGNKTGIRSYVINPIESTSQHIMTAISYSIAILAAASNTLVIYLMLTAKKPRVLKAFYRSHASLFTLSLSLSDVLTGMISIPLQNAARIMNIHSSIVCQTHGILILLFPAITVLNLMVISIEKYLAIFYPFYLPSTRAVRGLIASMWLLGVAITTCYNINTRNVFSFIVNEDSFTLVCAPDDSLPTYNATVCAFVMLMFLLPVVAQIFFALKIRAHLKQRIRWRHALTLNQFVWLSVFAFIVPCLPWVLYIVVNISVQLKLSFEQDALARHGIFLCLLSNSLINPVMYFFFYSTKQFRQRSQIVLRRLLCYVRAHRCTVGICVTRGNRCAVAYKAAAAGGGVVDAAINIWCAIVSDGGGGAIDGGGGAIDGGGGAIDGGGGAIDGGGGAIDGGGGAIDGGGRAIDGGVVVMVLLVMMMTPFLVVVMLLMMAQFLVVVVLLVLELLVVVMGVVVLLAIIIMVIVVMAKVLLLVALVLVVAILLEIKC
>Cnidaria_Hexacorallia_N_vectensis_EDO36178.p1
MSQAISLNGSFQRPSTSNTSVPPPPRELSTNEKLQAGGLAIIVVFGVAMNMTVILLVVLKKIQKSSIILLVVNMAFADLLSLLLEPSLLMKIIITGSDEWFGDSPGSCVLCKVFGLLVNSLTWVSLLTLLVISFERLKAVSSTVQLFTFAGRNLASLIAVTWAVSFALNVIYLVDCDVLYVEGFLICTCTQGSILIVVSHGLYLVTVVCTVTINLVIIRRLVHSQAAIHLPAAQQERRSKRFRSAIRMVLSSLLVYAVCVTPLYVYLSIVTLSELNLVRYLTKREGLNIYRLNRTFMVFVGIFIILPEAQQRDKCSFPSSQKEEAEQKDLETAEDVEEVAHLHPQKVDDLGRLSGAPSDASSVICSMDGDEDSVWGGEELGYIDINEVEARLAFIGSQRALDQIRLGYHLFMNLHKPYIEALAKSITKTKQATPKDASDVTTPAEPPRRSSRTSVSIEEGTEEEAGEVSEKGETEEEESECNLM
>Cnidaria_Hexacorallia_N_vectensis_EDO40829.p1
MFAPSPHARGGEFSTMDGQNAASNVTLTNHSQRGYVFSSIPTNQSERSFVYMGAPPYITHALSLAMILIVITSLLGNSLVMYATRPLKTPNNRAFTRNTTRTFVRSLASSDILGALTTTVGIIEIYVPMTPNTWACHCVRYIMYFPAIITMMNIIVIGIERYFAIFRPFSLPSKKVVKRLVVAAWTAGAFMSIIPNISMGRKSFDIEDDKYTLLCTFDNSTPLSRISNLVFVVSVYYIPCIILSAICIKILRFLKRRKHTSPSGEMPSGMATVRRYKGSYMLVSLIFAFITPYFFYMVFNTLMMILKPKMSYITNFTIGYVFGIATFANGAVNPIVYLTCMQEVRERVKLLFMRRERMVERNQKFLLATRMAGNSNSNIERASSTNQNTGPTFNLDSYHTIVDESSPSSLQNNPGSSGKDTHAKLSNQDPFTQLEVIQLAVKEPVVTQPAVTQLAGPQSSVNTGTCSFSYALVGIDTRL
>Cnidaria_Hexacorallia_N_vectensis_EDO36784.p1
MAGNSVIFRIIHQVKALQTPMNYLLLNIAILDIVSSVFFFFSNVILTQFMEAPSVLNIIRNNTNVAVADGVCKSVQIMWLTATVSPGLLTLIAFERYVAVVFPFKRNWHITRKRLRWLVPLCWIFGVARNVPEMVDYEFQGNACIKSFSHINNEVYSVVFLLFTFVLPVIAISFMYTKTIHKIWKKDEATANLPDGLLRNRKIEKKRIVTVLLTVTIIFFVVFGNGAIMFVLYAFDKMSRRLGYYFYYIYQTLFIFNSVVNPVVYLTCVKRFRDEFLKIVRVFISCCTEAKRYDMQKARENRRGTMTSSIATFPEYNGLPKSMELGATFVFIHDDHFDFALKKNILKSIFFIVKRKSVERIIHQMKALQTVIFWKKAILDIVSSVFFFFSVVILTQFMEGPSVLSIIRNNTNVAVADGVCKSVQIMWLSATVSPGLLTLIAFERGRVSIQEKLAHHQEKAEVVGFSLLAFGYSAYNP
>Cnidaria_Hexacorallia_N_vectensis_EDO43816.p1
MKINVTTIKLLISSAQEKSGPLEISIRLSILVLLFFTTVLGNGSILVMLKRFKSLRTIPNILIANLAFIDLMNGVINLPLVAMLTNVHFQRHVKGRLTSAIVACLQSAFVLLNLFGMMFMMLDRYSVIKWGMKYKVWSGTDKAFKAVLITWLLTVAIMVPWFLSLYDVDLGDAPTVIYRMVYYYKIGNSMTVIRSVFSAIFALMALMTWYSIKKQIRINEKKLSLHHHFHGLQQRETRRRIEAHAATTVGLTVGSYVLSCIPLIMYGVLSQKASDLVSSNFLKWFGDIANYFQFVSSMCNPFIYMARCKRFNQALKLLCKDPLGTSEPRENASYNKRPLSTSACSSIQYSNKSFTSNERSLSKSASSSIQYSNKSFTSNERPLSTSASSSIQHLNKSLTNCDQDNVCCPHQDEVRTLVFRVIRVALEDIMKHYEEDENEADGSGQSNNLGFTGDDGVGNVDKDDDKDGAPSPSPP
>Cnidaria_Hexacorallia_N_vectensis_EDO45097.p1
MAWLHGNTSAVVCPYREYRAMQYRGEDYERTAIAVTSLKVILGPPIITINGALLISLIRVPNLRTPPNLLLCNVLLADLLVGLVVIPMGIPWVLDYGITRSCSYHGAAAAVGLSLAGVSFLSIQAICIERYLALFLHLQYALYVTLRSTKIVVAAIWLYVICITAVYNSPLAYHFANISLYYISAHLLVGIVVIYWTYSRIFRLVLRHRKQIDTISGARAGSVGRKESAKHSKRNNVEIPNANIEHVQTIARESNGYSHAKATPERGGSPARRASCGIDNNSMRVEVLQAEDSRASSGIDMINPMRVEVLRAEDSRASCGIENISPMRVEVLRDTRDSPDVHTRVTSSIEVEASRLEDADNRNAQGKTKLSRTRRGYFSHARVLRQSKFAVTMAYVTGVTLLCYAPVAVTFCAVKLTDYDKSAIQVSLVSFTVGISSSLWNPLIYCWRNTEIRSAVCRLLCMRRDDIMVQVIH
>Cnidaria_Hexacorallia_N_vectensis_EDO48904.p1
YLCLNNMADAVNVKKLKVAELKKELQQHGLTVKGNKSDLQARLTEFLQGQGVALHEGEDVEGDDDLDNDDHDEDDVLADDSVDDLVAEESLSEEKKESSSLSADEVKSGKTEKIENPLPANGKEKKSSITAAKLTVNSAASENERKLQRMKRFGGPVSENDRKLARAERFGINLKETGKQDVNTTSTTQATPIDVNKLKKRAERFGVVSPAVSNIVEKEKLLKRKERFGVTTVAAATADPLEIKKKKRAERFSNRKSSSLKNLPEKQRKTVGASSLNLCAVNIDRYINIKYPLHYWGIVNCKTCLWSLVVLWVFAFIVASPSIYTTGKSIEWYWILYALAALVLPMIVIIFCSSEIIKITRRQLRRITPSVRDRHQVVAIRVRKNRKDIMTFVIITIVYLVSFTPNLICCFIYFFTPLDKRGSSMPSYFLWSELFLLTSSSLNPIIYSSKNRDFRAALKRLHGCKG
>Cnidaria_Hexacorallia_N_vectensis_EDO44578.p1
MNSSEESGKVETITRSLPMMLLALAAFAENALVLVSVARFKSLRRLPGNAFIVNLALTDVIGASVCMPLAISAVLSNRWVLGELICQFQAFLIVALSNVTFLTLFSYSVYRYFMVTSSRQPTRAVMWTRVKTALLAIWAVGLSMSVPPLGGWGRYEYIPTFYACTLDWHANKSFSVSIFIIIYFIPQAIMAFSYYRISIFVRRHKRNLLKRKKENAMNNFHSNPAINLGLSTNENTEPAENIARKDERMSNVQLPIILLEHPEEDPNKKVLFGRRFHDSGDSPDEFPLFDSLRRPSALNAVSPVLSVVDLRETFRSPCLSMGNIFLDQNEVEEDATEPVVIQNPASVSNNELPLNLSRFEKRSKPQAKVQKFVNWRRLFRETRLIKLLLFTLLAFYVCWTPFAVASFMQTVGFLEPRPPYFDVVSMWLAFSNAVCNPVIYALLNSQFKKAFSKILKRLFCCAC
>Cnidaria_Hexacorallia_N_vectensis_EDO46040.p1
MAGGQPLVSDVAIKMSLNVTLIVTTLLGNGSILLLLKRFRCLRTVPNILIANLACVDMLNVLVNLPVNALVGIMELHHVVKGRLTSACVASAQTAFVFLNLLGMGMMMLDRLLVIRWGLRYKVRQGCVTRYLIRWGLRYKVRHMMRITSQGTSYDVDCVASKASYDGDCVTRYVIRWGLEGKSSHMMRIALQGTSYDGYCITGYVIRWGLQGKVRHTMGIALQGTSYDGDYRFWMTTKKVCLTILGMWLVTIALITPWLLNLYKVNLGDAPTFIYRMIYYYMVGDYVTFIRCAFAALYILLGMLTWKSLKDQTKKYDGELSLPEQQRLKLQKSRRQTEVHAAVTVGLTVLAYVLSCVPLIVYGVLAEKASSLVSSDFLKWFGLFANYSQYVSSACNPFIYMARCNRFNRALKALWRDPCGSRTMTNVSPAMHTAPATASVVSLPAVEPRNPVGAFSEKSRTC
>Cnidaria_Hexacorallia_N_vectensis_EDO33929.p1
MESRGVAEIAVLSVILVIVIFIGIIGNLLIILAIAKFARLRQTLSNLLLLNLSISDLIQSSVVMPYHLLTMLDVSMISSSGPLCVVGGIITYPFTVVSTLTLVMLGADRYIALSDPLRYRARVTLKTVHCMILYTWIHAVSFTIAPIFLAEMGFDELSLDCGIIWEESPLWFSAISMLLNIVCPFVFLTFMSFKVLLIARSQQRRIKAETMIYSYGRKLAKGRERRATSAILLVIFQRLFKTNLSPPPIGRERRATSAILLVILQRLFKTNLSPPPIGRERRATSAILLVILQRLFKTNLSPPPIGRERRATSAILLVIFLFLLSWFPFLLTRVLRVFGVNLSEIYYTLSVWILHCNAVSNIAIYCLRRKELRRAFLAIIRRTRISNAQLSMPTESRKSLARNNEEKMVRQNTVVSLAYKECKDQTESKKILARNNEETIARQDTSMPLANKGERMK
>Cnidaria_Hexacorallia_N_vectensis_EDO46063.p1
MQRKTKFIALKMDKQFQKLTNRMQEMIEYRNQVSIVFLLIHSNKPVDNPIPSQQNTKPARNVAKLFRTKYEVASTEERTGGINKIKDNKFELSTFGNPLETSLSKLQRQHYICLKMDSTVDNFTQGGNLSAGRAYVLTPLDTGTKITLTTITCTIGVLAAISNAIIIYFTVTALRRPRVLAFNRSHTAYFVMSLACSDLCASGMTIPVYNAAELWIDFVNTDFMCTVVRVLNIAFPIITINNLIVISVERYLCMFHPFYIPSRRVVKGLIVGAWVAGLGTTLVLTGTYKLIPKAVGENHFYLKCLYDTTDPTAKAQVIAFVLLQFLLPFIGLAIVNIRITKFLNKRNRVSPEETGSNLKSDDWRLKNSRMFVTIVATFIVPYFPWFVYTAVNANITIAAYEELVFRHCFSIIAFANCLVNPIIYFLFSKEFRNRLSRALKFIG
>Cnidaria_Hexacorallia_N_vectensis_EDO34584.p1
MNDTTFGQEWIPFDVPQAIFVSEGCVVTVANAVAIIVLLRKSFRTKKSTFFVLSMTVADLQAGISGILNHSDIVILFWLNVTLTASLLSLTGVALERAYAVFLPFKHRVSRTRTYIIWIFLLWTCSLNSLFLRRFEVLFHWYIMLGIIACLAVITICYVSIWIKMRFGKTFDNEQASRKNAKLAKTLSIVTLTTLACYLPYTIYLAIYGMKTSTWATFVALGVFQMLLMSNSFWNVLVYSIRMPEFRKELCNLARQCAIYTSRRLFRAHQYDRSCQKSGERGNMSRDNPAIVLGDMASRDTSAERGNMSRDSPAIVLGDLASRDTYAERGNMSRDNPAIVLGDLASRDTYAERGNMSRDNPAIVLGDLASRDTYAERGKMSRDNPAIVLGDLASRDTYAEKGNMSRDNPAIVLGDLATRDTSPERGNMSSDNCDSICIG
>Cnidaria_Hexacorallia_N_vectensis_EDO35094.p1
MSVNSGNTLNHTSPPPKVGSSSGLLVTLPLLSAFILIGNLTILLSINTFNIRRVPDSLISALATVDLLNNILPVWTTLAVLNLDKRGFKGLDNKPFCQFYNWSATWLRLSASFIASLMALDRFLAIAYPFFYRTTASTSLAIKFVCGATMSAAFLAAWPVMGCGEVKPFRGVCSFEFTGPFQDSEKRRGQMSPGSYAYVVAIIGYFQLVLVLLCFVSVARKIKQHVSQLHAMRLGHAFTLHGGNLTLDQSSASNQEISQSQGSDRNINHDNKNAHVIRLGHASTQRSGLTLDQSSAKIQSNSLSNSGGEKSQNGGKNIRQSQSKGCTRPQAPRHAGEGVHEKSSRQFVKVLAVVVFLFYLSWMPIIFSITVALQTRREDENLHTLSAMMSLIGSILNPVVYGVMCKPYRIGYRRVFMRIFCCKKTLTQPGTRRIQVT
>Cnidaria_Hexacorallia_N_vectensis_EDO44004.p1
MAMEGRLNWTFELSNGTTARGLSASEKAQVGGFVAVIVLGIALNLTVILLVVFKKVPKKNTIVFIVNMAVADMSSLLLEPTYSINSIISPSSRWFGLDFVSSALCKAYIVLLNSVTWVSLITLLIISLERLKEVSSVVQLNTLSRRSLALLIAMSWALSFGLHTIFLAKCDAEQIDGSFDCVCLQEMDISIIFLVSNGLYFTLVIAIVVINLVIIRRLVHSQAAIDLPAAQQERRVKKFRSAVRMVLGSLLAYTTCVTPLYIFLSIYHVEFLFKKTLDYNPSEVAVYLFLLLFHVNCVLGPIMYFVFLDDFRHALRSLLWNKKRRSERTRSCNTTSQTIMGEMNEMDEMNQRHAENINEAMENREGINTCSRGTVTVHKNEVKENDEGKSGLARQLRNTNDATESSEVKTCKKAPVGYTNEAIDTNETEQSILDTAL
>Cnidaria_Hexacorallia_N_vectensis_EDO29387.p1
MNNTTFGQGWIPFDMFKAIKISEGCVVTVANAIAIIVLLRKSFRTKTSTFFVLSMTVADLQVGIAGILYYLDIVNSFWLDVTLPASLLSLTGVAVERAYAVFFPFKHRSSRTRTYVIWIVLLWTWSLASLFLRVLKSFNFYRIPVLTVCSAVIIICYVSIWIKMRFGKTFDNERASRNNAKLAKTLSIVASTTFVCYLPYVISLAIDVSGISSWVLPLIINVFQMLLLSNSFWNVLVYSIRMPEFRKELRDIVRQCAICRRIRLYQHDRSRDTPTQRDNMSRDNPVNVLGDLASRDTSAEIGNMSRDNPACVLGDLESRDHSAKRGNVSRDSPACVLGDLASRDDSAERGNMSRDNPVIEVLGDLALRDTPAEIGNMSRYNPAIVSSDLVSRDSVTCDQESRNQPNVHTVEQVSGCDSICVGKQLPQMTMTLLTDN
>Cnidaria_Hexacorallia_N_vectensis_EDO38298.p1
MELNKTDRNFWNSSSSSDFAHLQLVNNVYLILLGTFAVVTVLGNGLVILVILSRKRLRVQESPNWFVLSLAIADFLVGFFTFTNAIICRYSTVLYEVCHLPDFYYAQNCLMSFFFTASVMNLCALTLDIYLGVLHPYRYQSFKKASTVGGFIALAWVLSAAQNIPLVVYQLTDSHPEAAHVADSVIQVSFMTGLPSIFMLYAYVRIFRVARKHRKDIEKVQREVESIEPFTEKPRKRKRGRSGTVKSVGVVVGIFLFCNAFYQYYVMCDIWPDTIHMHYLVRVVTLLLRQFNSAPNVFVYAFLRKDFRREMWAMIRCVKRKRKASTEKGLKARDESDGSVRETKEESFNRDVPKKGLQARDVSDGSVRETKEESFNRGSCKLEHILTINLQGPSSVIIVADEENRWGWPRVRWSFSYIPIVEYSHKRWFQGD
>Cnidaria_Hexacorallia_N_vectensis_EDO32377.p1
MNATGLLAHSLQRATQELVARSMALVVAETATFVLINAISLVGNFLVFLVAFRNPSLKTVTGLLLLSLTTSHFLASIIVMPMSVGVLATGGKFMGSLGCQILAYSSQILSNMTVYTICLIAVNRLLFFVKSSWYRAIFGFKSTLTTIATSWIFQLVYAFIPAFASWSVASLYPGYAVCTSQLTNKAASIIYGAQNDVQILGGVVILTICYLVVFVKIRKASKITPEVAQDIPSDNELNQVAPIQGLDEMSTQKELEKKRDENKALKKGEKAIEKCTIDQIKQDFRTAFNGCKEDIQSNGLKYQTNSENIDSQTDFASPNDPEEGQRQAVELQDPEFRAEVHMTRTVFLVTVCLIVCYIPLLVILEVESWQIHLEARQVELFGMALQYLGTALTPVVIAIFNIPFRSELKDMFCRGRENRRVHPAE
>Cnidaria_Hexacorallia_N_vectensis_EDO42513.p1
MSQANSLNATLGRVDNVTKGNTSVPPPPGELSTSERAQVGGYVTIMVIGVTLNLMVILLVVFRKVPRKNMTLFVVNMAVADLLSLSLEPTHMIYTIISRSYKWIGGDTVSIGLCKAFSLLINSLTWVSLLTLLIISLERFKAVSSTVHLSSLSRCGLASLIAVSWVVSFGLNAVALVKCAVQEMGEYYMCDCGQAIDSSIIFLVTNGVYLILVISILSINLEIVRRLVHSQAAIDLPAAQQERRQKKFRSAVRMVLSSLLIYTLCVSPLYIFLSIYRVQYLLNIVILESNLSAVSVYLFFFAFHANSAIGPVVYFIFLDDFRIGLRSVLSGSPEHNKRRESTQQSNISTSTRQTVTASSQEAIDRENSLGDNNTRQNITGNSNKAIDLGKNLDSITMRGEEEITGNTNIAMEPDEREHSLDNTSL
>Cnidaria_Hexacorallia_N_vectensis_EDO39673.p1
MPGVSSSWNEANSTTPWGSEGPVAYGVVMSLILTTGLAGNILTIIVLMRREHRSKVITPFMINVAVLDLIIIALGYPVAIIANFTGIRMKEGDSRCQWTAFINGATGIAAIITLTAMSIVMRNTITHPIVKKRLSCKYLFGSLCAIWTYGILTMLPPLVGWSKFVPGAAKVSCGPDWETQNASTLSYNIVLLIVGFVIPVGIISACYLNIFRSLRPQPVPPAFICIVFSTLVIMFPRFLRSQPVPPAFICIVFSTLVIMFPRFLRSQPVPPAFICIVFSTLVIILPRFLRSQPVPPAFISITSQRRRAHLRIARMILVSIISFVISWSPYCVVSVIAMVQRAPALSQGFAEIPELMAKASVVYNPLVFTVMNRGFRRSLCRIVRCLGCSVGHGISRRDGLYIWLGMKDLTDRSSVISNVAVKKR
>Cnidaria_Hexacorallia_N_vectensis_EDO34325.p1
MATGEQNFNRTLGNESLSHIALSENSTNLIRMYRRVEFVCAVLMVLLAPITVITNGVLLVTIWKDPLKCLRKVPTTLFIIGLSFADLMTGIVVEPAFIFHYFSCYLDKKTDLSKALFIIASNISSIAISVSYVIVLAMSASQYIAITRPHRYKQIITRPIVLVVVVASTGYFLAFSMIQFAGVSRSSFHLLGVIMHPTLISICLVVLHILMRRAFKQRVRTPARRRTLPQWSLREGEPGSHGSRISFHFASSGSPIISKERATRLMRSPRNHEEQGTTPGNFDPTTPVSVTTKHSPGKHRHENVRVTIEEKEKALHESFIGIPSVSGQDGIVNSHKRSKLEKDPEPQTKMHLGNIRRRKPEVEKQFAIVAMYLTAILLFTCIPHITIFKVFDMWCLREYVAACIAYVEKRRFSHIYLGQQLN
>Cnidaria_Hexacorallia_N_vectensis_EDO29808.p1
MNQSLSIERQLREQYKIMASRSDSLRIAQVLIWCVLCLGSLLGNLATIIIILRNRRLRTSTNMFVASLAVSDFGITALNALPFGTPSLWLGSWPFADIACQYMGYSGLCATAASVQTLAWTAVNRFYRVVKPSKYNSVFSKRRTAKYIVSVWMLASVSSVPYFAGGDKFIFQPAKFLCFFTLERPLPNVVSLVGAICVPGAIVCYCYSRVFIAVRKHKASITRSRTSISAEDIKITKTLVAIVCAYVCCWFPVLVIDVTDLLSGKWGKAAWVYYVYGILAISSSAASPAIYAIFNPVFRRGYLRLFNGFYSSNSVLDISINRKMYESLAMGNSSEEVTSYLDLVKAMSAVDASLDVRLQTAEVFSRGASRLLLLDPQNKPGRTPLEFWDVVVFLLHDDDPGVKEAMSEVTSLLYLRGG
>Cnidaria_Hexacorallia_N_vectensis_EDO31871.p1
MTEFKPARGNAFFQGTCQPIFLNYMYQIVLDGLPVFFCGIRPWGFARLCPPYFGTESRRGGETEAKKGRENVADFHKTMVSKLILLCVPFCLGLAAQIDLDLSDLQGDSKAADTFYIRDVEHPVLGPSNCQFSEIKRCNKKFKDNFHNIGTVRNQGNHTVYCNGVQRSHFCYFVGFVSIFGQGISAFSSFIVTIERYLAVMFCLQPDIRLFTPIAHGFIAVIFFLSFVFAILPFTVLKGIYVPDSHCTPVSEPTSEVIEYMMIPGGLAFILYFLTFPLYVHMYLYVTKSSQAMGIQREGKVARRIALIVFSNMAFFFLPIVLLLLVNLSDLGELMTDVEKDIFWKTFSYICFAVNACLNPVLFAFRNEKFRNALRQQLHLTNRVQPISCGPSNTSKATSKYMRP
>Cnidaria_Hexacorallia_N_vectensis_EDO31868.p1
MASRMQTVLWFALFCMASNLPCKGELPTSQKYENDDRTSDCSSTKELDVKMITECCIQNLSIFQEKAVDLVKVLCLDFSSKGLRKIPSATMPNLRYLNISRNPDIKLSQINFITQLPNVSILDLTGNPHWPNVSQISTLRMLNLIRGTPLDDKRSVSYEHMTRLQRSHFCYFVGFVSIFGQGISAFSSFIVTIERYLAVVFCLQPDIRLFTPIAHGFIAVIFFLSFVFAILPFTVLKGIYVPDSHCTPVSEPTSEVIEYMMIPGGLAFILYFLTFPLYVHMYLYVTKSSQAMGIQREGKVARRIALIVFSNMAFFFLPIVLLLLVNLSDLGKLMTDVEKDIFWKTFSYICFAVNACLNPVLFAFRNEKFRNALRQQLHLTNRVQPISCGPSNTSKATSKHMQP
>Cnidaria_Hexacorallia_N_vectensis_EDO37659.p1
MDANVTIIKNRLSTREGSDSLGISIRITIVIVLFIAAVLGNGIVLILLKRFKSLRTAPNILIANLAFIDLLNVTINLPTVLTMTNNPEKSVIKGRVVSVLVHSLQYAFVLLNLFDMTLMMLDRYFVIKLGLQYKVWSTTDNAFKAVLGIWLLTLFIMIPWSLALSKIDLGDEPALVYRLVYYSVIGDFNMVARMLFNVEFLIMAFVTWYSLRSQNKVYERNLSMGKDVQGQRQVNTRRRAEVHAAITVCMTVSAYVISCAPLFVLGIMYKGRAVDFLTNEYLRWFCAIGIYISSMCNPFIYMTRCHRFNLALRLFLRDPLGASEPGEKEAANTRKNVRVAPTSEATPNTVSTTVEEQTRSNGVQANLETMGEEISMNTGSRVAKEEAPERNYDWALASPRPDI
>Cnidaria_Hexacorallia_N_vectensis_EDO41308.p1
MKCSPLMVKPAVVYFPIFIERKPNLTHKVKAMNLTINCSENPLSPGCRVTPGQYDTETFASNVFRLTLFSLVILASLIGNCAVVKAIRELPDMRKPLTYYLVTNMAVAELLGSLCLPFLQIYDELKTWIFGSFMCRLVNSLLLLSYFVIPWSLAIIAILRFRVMLTRRIANVHLSCRRLRVMMAIVWLAGVSISLLTFILETQVKSVYDDVSYWCIELFPGETLDNHPSPRLRHFYLTRSLLNFFIPGAIMVIAYGGVASKLKRHIKRNHSREEISMQTSSVLGVTGSGGNSNDTVLIVVSPPPEDGNTGMKDLKKMEHDLLRMIYMIVVIYIGCYIPYQVFFMLEYFRATSWMTWSHFTITRKYAYLLTCFPSALHPICYGTMCKFYANMFSKLILCKK
>Cnidaria_Hexacorallia_N_vectensis_EDO38682.p1
MVNALSVVRDSWMSTMMALSAIGNLLLVSVIVTKKRFHNVTNIYNLNLSASDLLKVLVYVPVYLVYASKMTWPLGGQVGCRVMYLLFFTAYGASVLTLGALSFERYRLIVHPLQKQVRKVTIRQSIIHIIIIWCACTVLSGVSVLFIFLIPGPNGSDLCIFQAKEELALAILALMLLLSQFIPMVFFVISYCLVIKKLRQDSSVEPRDRSIATRNRARRNRRAVRILVVEVWAYVICVMPFLIMNITEVARNKVFLGPFTTQSLVMYCALVLHTTINPSVHFVLNLEFRQELRDMCLTGWRALRRMKKTVVPMPLSSSSQPRILPRLTARMDQGPRKNRDKQKQNGDVDELTADVFEEAMAEIQLFQGGKGSAWEKSESRLEAEQRERSSNALWE
>Cnidaria_Hexacorallia_N_vectensis_EDO49946.p1
MRQRSGDSTFDQRTLFDIISYKKVQQKGVLTGRELEISYSRIKITRSHRVLVQENKTANRFKRTRMQIETVVGRMMTDIKASNQSLNATYPIRKHTFPVPALTAKIWCAVLVIECILIITLNILTILTFARTKYLRRRSAYSLIHVAVADLLVGSVTLPMNFYLLGGLFRFWGPITKTYATASSTVHVFTEMLSLFALVVVSLERMCAMVFPFQHRTAGSVTYLVTFLTTWLFAIFVSVAWLCSLLYLELEASLYVWVPSLIFSILIIGVSYSVLFIKVKWQSRHHKRQLDKKANKREKELAVTLVIVTASSFATVTPYVAIQIMNFMLISLSFNTLYTALVLAYANSFINPLVYMLRMKPFRKAMVSLICRTPLENTHLISSSRTDREFVTHC
>Cnidaria_Hexacorallia_N_vectensis_EDO40463.p1
MTVMEEQLTSRSVEMVVTETAIAGGLALASFIGNALVLLSVLLNARLRKQQYLYIANYAFIDLLVACAVLLLSIYALALGSWPVGATICTLQGHVVMVLPAITNITMAISAVDRAFATSKPISHATFFTRRYTSILIMLCWLVVLALPASFFINNRKFVFHPGYALCKTDEGYMDTGTVEFFYAVVPFIITGISYVNIKIGLRKNAHALVKMRHHAQWEFLSSWRAEDAVTALYAALAIAVLLCALPGYAFNAALGSRIFFDPVTLPRSLYLAGTYAFALGSAVKPMIIVSKDKDFAAALRRILRCSKRSSAKVGDIPRIYGGAESVLQSDCGAGVRQFLSAYGGTERAEPCGRSTRASSGRKNGWAEHEEGNEEENEGGNKEVNEEENEGE
>Cnidaria_Hexacorallia_N_vectensis_EDO48157.p1
MEQSDLERQYVFKPIPLHIKHTISVSMILFAFLSLMGNSLVVYSIRPPKTPNSRAFRRTSTKLFVRCLATSDILSALITCPVLVIEIYVPITPSSWACHLVRYIALFLTVITMMNIFAIGIERYFAIFRPLSPPSNKTTKMLIAGAWIIGMVMTALININIRRRRYFIDEDKYTLFCSYDNSTPTSRIINIVFVLLVYYFPCIILTVLCIRILRFLKHRRRTGPAQMAGDINNSRRFKGSYMLVSLIFAFILPYLAYVVYLTVMMILKPPVSYVTDFTVRYATAVAGYSNGVLNPVIYLIFMKDARARLKGLFTRRQRVGRHHVAKERLQQTWSKKGEISAPIQGLEAATSRSRSITPGKEFCLEEEKGCTPNLNPGTHSAELESRYLTTKL
>Cnidaria_Hexacorallia_N_vectensis_EDO30765.p1
MSTNFEENCFLGEKDFFRSFDFHADSYLAVASILSAVASVLSVLIACSNGLLLAAISYKNTLSPPQVLLCALLFADCLVGVVFLPLFIGYLLSYELFKSCTFYAVTRAAGCFTTITSFFILVAISCERYVALFWAFRYPSIVTVPRVLALVIILYTGGGVYTAEFMWGGSSVGVAISIFIPALGLIIIAGVYFRIFKLVKRHKTHIQQAQCKDPSECQRTNTGNPSAEQPASTGIPSTIPTTYRKMINYQDNAGAISFDDNMPESHDKTRIQRPSVRSTVFPRRNVAWSLSSTAENSTGSPTQRKLAVMMSYLVGVSLVCFTPFAVVVFARLAVGNSQRLSEAFSVAVVLLSTNSLVNPCVYCWKNQEIQQAVRALTQNVMQFVQGHCDNE
>Cnidaria_Hexacorallia_N_vectensis_EDO45748.p1
KMKGTLNASFIEATAVEATQPILAILLVIIIVVSAVANTLIMLGIYSDSRMQTPTNTLILSQSVADLGTTVFVIPCALISVACGGWRLGDIMCAVNAFLNMYLTAITVLNLTVIGIDRYFAIVHPAHHKISRKKAIYVVVFVWALALLPGLPLLALLSDKVILVYFPGFFVCGQEFLYPTGQIELGVIILICTLFVAIPLLVILFCFKKIFRVTRDKKHRICPCAMSNAQKIAIQVYAKSAYTSMYVIITSLLQVFPACFTMLLVGFQAITIPEGLASTFKIVMWSHCFVKPIIYAARQRYFSRRILNFYKSPCCRGMRARSFFDRCILIRIKHQSHECESRKTSLNGRFPQTSRNRSISVNLKSMLQVTRRQSNDSKLRDFSEI
>Cnidaria_Hexacorallia_N_vectensis_EDO29293.p1
MDSLMLQNNSKFSSNLTMSTLEACEVLFTDTSIVAKTMAYLLILVLSLTGNVFVILNVRCTKNSSTSTTSVLIMNMAVSDLLIVVLAMPRELFEIVARTESWRVPGPPGLVLCKALFFLTDISPLVSVLSLCFIAIERFAVVMYPLTWIVASRRSYHRVAIATSWIVPAIFLCMGVIEKLGADGISMGVIGKLKADGISMGVIGKLKADGISMGVIGKLKADGISMGVIKKLKADGISISVIEKLKADGISMGVIEKQEADGISMGVIEKLKADGISMGVTEKLKADGISMGVIKELKSDGISISVIEKLKADGISMGVIKELKSDGSSMGVIKELKSDGISMGVTEKLKSDVISMGVIKEMKSDGISMGVIKEMTVRYRVEFS
>Cnidaria_Hexacorallia_N_vectensis_EDO36333.p1_GPR238
MFVCWVNYKKANSPYSSFSAATFPEDPGFHQCSAALSVLGNAILCVVIARRRSMLKKTYNVLILNLAICDALMGVFLVLTPNYIIPMKSFPVMSGGNGRAFCRAIFSTYCLFVCGKASNTTIMCLAIERWCAVVRPTKYKANFNRKRVSLYIALIWLAAAATEVFELFIADLMPDGRCEWITPFYGEELNKAFLVFHITITFYIPMTITWISFAHIWYRMSHNQVSTQQGDAGKKSVVRMCMLAALLLTLCWFPTETFWILKQYKVVVLPNVWYWVFNFFAFFNSCCNPPLYCLTNKTYRREVLGLLGCGKCGAEVAPGSTMASATAGLSMQGQSGTYEMTKRTTEQSVVDVEESVLDKSKEQDASKGGAQWVRQDDEAKCEHS
>Cnidaria_Hexacorallia_N_vectensis_EDO43740.p1
MNNSWVDFTKCAYWSHHTITPANYASLFALDCALSVINGLTSPATFASNALILFAILKTPLLHTPTNVLVFSLVLADSLVGILLQPLAVVYLLIEGNTCTVIDALTFLNVTVIGVSLSTMALVSLDLYLSLYFPFRYPSKVTIRRVSSVSIIVWLYWTIMVAIPMVTPGRTAMLLVESVLGVTWLVCLVVIAISYFRIFWLVRYHVTKIKTLTPVEHTGPQPIGDREANVNHRGSLNLQFLSKVKEKEDFPVSDQKLSVINSKPISTCSQAVSCQQSAKDQPNITRPKPITAQQPVRARKTKLAVTMGYVIGTSLFCYFPFGVVVLFLRANPNPSLSLVAAFYVLITLQFLSSFVNPLVYCWRVRELREACSTLLRSLGRRFFN
>Cnidaria_Hexacorallia_N_vectensis_EDO48001.p1
MSQNGTVHESRTFIKGIWRVEGLIIVVVNSMALAVFLSKTFRIKKSSYLFVNLSIADLQVGLTLIINGIYGIAYDNVDKDLPYIIPMNRTSVISSLYTLSAIAIENAYAIFAPFKHRLLGKMPYIFAIALTWIVPILTLLISRMLFELKVWLTIQMSFAIGALGIVFGCYLAIWIKAKYASPFANNRPVNNKLTVTLFLITLLSFLCYLPYAAFSLYDSWHEIDVLDDDHFQGLMYASSFLNFLAYSFRMPEFRKELCQFFCKCCLRRSVAASVQVEVPLRSNREGQPSVISLNVVTSVEQEESRGNPKGMPGGKAVVTVFISSLMILVVMDVIFHDRDSGNIDSQDIFRGSQIDRHEHSKGDAYRGAFSVAKIENIYRQREK
>Cnidaria_Hexacorallia_N_vectensis_EDO29999.p1
MAEDERQIENIIIAIYVCLSVFGFFGNIFVFLDIHRKRSARRTTNDYLLLHLAIGDIMLVCCSVLTSIFRRLELYPVCLYITMAILITRYLGVFTLTLIAIERHRTLTSVLQLVRLRRRFVMACIPAVWVISAMFSSPIIWIKNIGPVECRNNITTKDITYAKSFYMFLFMTQFVIPFTVILILYYKTAAFVHNNQPRDAHGDIPSAFRSRLGFNDQRNRRVYKTLFAMLTLFAVCSVPQYVVYIWSEFFEGYKKPLINADVYLLTFSLVFVNSALDPVLYGTLRIKWRTNFCFACFRNKYTSGSMFWIARSRPSETLPGASRKNPGYNLTIQDQASPRQELLEIARATRPSEIPDITRDTRPSETSPRARRHNSR
>Cnidaria_Hexacorallia_N_vectensis_EDO29147.p1
MPNFSNTTVVVMKMVLYEVMATTGLVIFLANSLTLVTFYVHKNLIRRSGYFLLSVAVADTLIGLSALFTNTAKLTDSYHGLFRVFCRLFSQVSIASICGLIIVAIERLYATYFPFKHRCLQKRVFAAGIAIPWLLTLSISVTYIQEYTYQFAKKGKTAVSMAGLVVICAAYAAIFIKVKKQHVQHQQAALPRAQRRERELAKTLFIVTVLSLLCWLPDSVYHFVPYYDGKSVQHRVYQFLRLMNSMVNPLVYVCRMKEFRRTLGYLLRLVFCCRRNNFVAPNTIQDHVGTLERKCGQPVSRDLASLEQQKEFIDNTAKDAEVFDSRVKEFLRSSEDLMGKTTISSTDRRTIDKECDQLETRWHRLKTDLGKEERK
>Cnidaria_Hexacorallia_N_vectensis_EDO31280.p1
MKERGGPDNETFYHYKQCYFLDTEADFTGEYSTTYIAIIVINSLAFLPTIFGNVLIILGIWLIPVLQTPSNIILVGLACSDLGVGLIVPALNIARIVPKLNGAHFNSWCTVQVAYTFFGVMFCGVSFLTVAALSIDKYLALHWHLRYAGIVTTKRIIYILVSFWFVFAAMSTVQIWSMTLYRISVCIVLAIFLIGTSFTYFRIYRVLRRHSVQIQSQSQAASNLEGPSTLNMARYRKSVKSMFLVYCLFLLCYIPYICVQTIILIIDMNGSYGNARDYRTFYVAVDCTETIVILNSLTNPVIYCWRMRDVCVIWSLSLCLEIQGMNERIMTTNSWSVLKRMSKLSGKLSRQLILSRIHFIQKLLLIQPVFILIFE
>Cnidaria_Hexacorallia_N_vectensis_EDO39733.p1
MSLLGVNPCINVSAPIALSFASATICTLLSLIAILGNTLVVLAVVLDPNKNLKSPFNLLVANLAIADLIVGAVVEPMSIDFYIREGLELSPVTSLKPQVRRICYFISCTASVLSMAAITVDRFIAIAHPMKYRAELSRKKVLVASIALWVISILCPFLYLSVGYIQYQFVFANTAVLATMGVLLLTYVKVYKEMRHQVKEWDKYHDGSAENRAKKNAIKWERKVTKTFLIVIAIFVACFLPALILIYIINFCENCHCLFIHVARDVNYLLILCNSSINPYLFGWKLQTYRSAFFKIMCGQRFGNRVNSISDSLSNAANLRTAESTGPGKARTSIIGKRRAITTRGYHNNTFFRLIAYEESVFVSLSEEFYKV
>Cnidaria_Hexacorallia_N_vectensis_EDO49973.p1
MAQGNVTHRCFFFEPSGDGLSIVGFGPMYITTIVTCVVNSLFAVTATLTNAVILGIIVKDETLHSPANLLIACLAASDLVIGSVTQPCYVAYKTGELLGVTRVSCVFRMIHWVFGWICTGVSMLTITAIAVERFLALHLHLRYPVIVTTSRILKVIATFWIACIAIISSLFALNSDRYWTFLPAPILLINIIVTIVAYWEIFRVLQRHRNQIRDQMALQVFSEDNASNASGVTCKESSSITSRGSAKGLNFKHYRKSAVTAVYVSLLLLLCYVPFFCAMITRVVVGYDTRVKVAYECAATLVYMNSTINPALYWRRIPDIRRAVRKFLRRFCCCCRDLPVETDTLSHMGSGNVSFIRKESHISGTGLHGIT
>Cnidaria_Hexacorallia_N_vectensis_EDO45348.p1_GPR239
MTTELPANTSREHIGFATNTSRVHAADPDAPSPFRALFGAVACLSLFGNLLLCVVMVRRRSMLRKTYNVLILNLACADSLTGLFLLITPRYVVSQEIFYPLEGVGGDMFCRFFWSTYFLFLFGKASNASIMCLAIDRWYSILRPIRYKIAFGQRRLLGYIALTWVTSAVTECIGLFNVTERDGVCVRISPFYGKRAEQVFILVHVIVTFYLPSLVTWCSFAHIWHNMSRTVTCQAAMENSSVVLKRRLVRMCALAAFFLTLCWFPTETFFVLKHEKVLELSSGFYWGFNLLAMFSSCINPWLYCLSNRTYRREFMALLLCMPGFQTGGSSWQPTATLQMPLRPSQLRAWGTGPGLQELGFRNCEESETSV
>Cnidaria_Hexacorallia_N_vectensis_EDO36014.p1
MANASNTNHSRIYKHNPLPVPTKATFAAVVLLCGAIGFIGNTLVLVFERKKRKAADTPSKRRAFERSLTLYLLKSLALTDLLCSLMGPPLYLNMLYENHTENWHCVVNSILIFCFPIITILNLVVISLDRYMAVFHPFRTFTRAFAKKLVMAAWIVGAILAVVLALPVKNMYTELDESVYTFLCIGSSKEVWEKVVIGVITILVYLVPNAIMFYAAVTVSRFLRKRSREIQDSANIHSNNSQGRRFKHTKMFINVIFAFCIPYSFFFVYNLVKRFAGLELSYELDFTIRMSGGVLATSNSCINPIIYLFSYKDFRRELRNIICPWQVVNDESRQRQDLYMAGRSEGRKRAGPNLPNILEQESNTIETRP
>Cnidaria_Hexacorallia_N_vectensis_EDO44344.p1
MTVTLTLHFLNKKIKQTRNPPIGSKSTMRSIADVNITMATTSFTNFTTPARSLYPLYADFIWCGLYALEACAIVAFNILTLLTFAMNRSLRRPGIFLLLNLAVCDTLVGLAAIPVHITWFAKWSPSNQDPIKRLSYLRVTHALEIFTGTGSIAGLVSISVERALAACKPFDHRASRSRVYLVGMGFTWILAVTHCFVFVYCFNSARLRDITYYYFALAMILELAIIVISYVIIFIKLRQRKIKPQPNRIRPRDKELGVALFIVTVVSLLTWLPDAVVLNLDSVLAPAQYKHAVRSTLFLRYSNSFVNPIVYIYRLPTFRGALTHMLKHCTPLKPQAASSQGTPRQKRVTMTTQHQITQDSNSTTDNTRL
>Cnidaria_Hexacorallia_N_vectensis_EDO41331.p1
MNDTSMKETFSSTQCISLVGDFTDGHFSYSHAVVTSWKTASVFNCITAVLTVYLNALVVWAILENSRLRHSTYHLTLAIQSGADIFVGLVTQPLFVAATLCRLNNCLYNCRIILAYHGFMVVGGGCSLVSLVMISVERNIAIKYPLRYKEMVTVKRLLWGFATSCGCVTAFLVTTILTIPPKIAFLRASFQMLILLPSMIVICISYIKVHKTTCKHVRAITTLLDRLSNDGNTRQRKIRLQELKRTFTPGMILVVLLLTYSPMLLLRLVLLIKGRDWNLDYNLVAYVVWTTLIHMQSLINPFIFSARLSDIRRGVLRRIPLLNRLPCCGSPRSTRQVLPIDNIVAGGDLTLAVLAINLEQMGEFHRG
>Cnidaria_Hexacorallia_N_vectensis_EDO43358.p1
MQNSCARFFALQVNHPYPPPGQQHNPDMNITPSVPVSSLHEEFATRPPWVTGLESTVYIPIVLTAFIGNSIVLWILIRNRRLRTIPNLFVMSLALSDVLLPVLSSAPSVVIITQGAQVISDTYCQFQGFTCTWLACVSLATLTFMAVNRYYRIVKPDRYRTVFTAKRTKLLLSAIWGFSLLSPSFPLLDGKMFTFHPGKFFCYVRLEPVSVFFLILFLGIPLVTITTCYFKVHKALRHHNACMRNPNSESAQISVFEIRVTKTLFATVAAFWICWIPIAIVDFTEMAIGEWSLPRRVYYMYSIFGISSSSANPIIYGVINKSFNDEYRKLFRCYRKSSRRESVVFPTQPEVNRPTLVSVNNIELRSV
>Cnidaria_Hexacorallia_N_vectensis_EDO45559.p1
MAGSEDLQRFSNASSLSKNGNRTGSFSPPSEETLLTIFIFLVLLGLSIVAMNSLVIVLVHKNRFLRTTMNYSLVSLALSDLLSGLVAIPLITLCNYTHDNYVCTAMDLTSRFLCLSTILHLLSIALERYIFIVHKLNTEVVTPIIVYLLLSCIWLFSLAITLVQLVWIDVDAANLTKPGMAYTEMIYNAVFVFVLVFLPILFIIYSYVRIYIVLRKTNKTITKQENCIQSEIVKITRARFRQVKEKRALFVFIGMFFNYALGWFHYFIGGLNRDITDVGGSLMPPVPFWLDIVFLYARFLTSLINPLLYTFFKMDFKQAKQSFLRKICSRERAREQAEDTELQGWWKGLKRISFARSSQTTLTTTL
>Cnidaria_Hexacorallia_N_vectensis_EDO31861.p1
MSKGQIFRMASQMKTAHQTIKCSSLNRQEFKNALRSPYSLRGSQYNRNIAAKATKRTPHLVSKKRFYASVNNYNRDITAKATKRTPHLVSKIKHDLSHFCTIHRGRTCVGLKKRYHTKVMANTSNTNHSRIYKHNPLPVPTKATFAAVFFLCGAIGFIGNSFREEKTQSCRHTFKAKGLRAIAYAVPIEELGAYGSFVFVYLVPNAIMFYTAATVSRFLRKRSRDIQDSANIHSNNSQGRRFKDTKMFINVIFAFCIPYSTYFVYNLVKRFAGLELSYELDFTIRMSGGVLATFNSCINPMIYLFSYKDFRRELRNIICPRQVVNDESRQRQDLYMAGRSEGRNRAGPSLPNIPEQERNTIETRL
>Cnidaria_Hexacorallia_N_vectensis_EDO36485.p1
MNSTEAELWPNLYIELRSRGLTTIVFESTLIILINISALVGNFFTCWVIYKDERLHTITYGYIGALAMSDLLYACLVNPLIDASLVTGEWNLGKTACQVQAVLCIAFAWNSLHLMTLISVNRYFRVIRSEVYRRRFSWKLTAFLIGASLFCAVFSSSFPYFPGWCEYVFQPGKAVCFMHIYDRYSSENRFFTLIMTVVYVIIPIIVISFCYARVFRVVKVQQKNLIRNLNRIHITSTLDNTRNVTTNEHASSITEGSVGSNTNACALAQLCRNPEEIRLNRVLLVLVLGCAICWLPVIIIEIIDTLIGSLPRAAHVLYTYLGSLSGAVNPLVYGIMNRKFRKEMLRLLRMCRPNKRTIVGPYGN
>Cnidaria_Hexacorallia_N_vectensis_EDO32307.p1
MSGTTSGKPNTNTIAIAVFLGEGTLAAVANVLTLIVFITNRTLRKRSAYFIASLALADALVGIAAICLAVFIALGHDTREVLAHQVPDSFACSAFQVYATVSSGLGLLIIAIERFFATMFPFRYLVSRMYPYYFCFAFQLLCFSSAIVALLISVDMFSIFVKYLIACTLPVICLCYAAIFVKFKLQNRQHGRQALPQTQQRERNMAKTLVTATFLSYFCFVPTAVFINDFRNTEAYVVLACYCIRFANSLVNPVVYTLRIDGFKKALVKFLCCSRVQLHPTNGPFVVRGGRVARTNNLQDTPSRVVLSRDVCPGPIVVRRKCVARTKNPQENTSRAVLNRDICQESSQAEVPSLSSCPVTTSL
>Cnidaria_Hexacorallia_N_vectensis_EDO36722.p1
MQAVSPDNSSALPTTQAPFFPPDTPLYYWVLSGLTCVITLICNLLVIIIICRRRRLYKNRSNWLLLSLATADLTVGLIMIPSIFICFFCPWLRCHSDWTVNKIIYDLLLHISVTNLCIITLDRYTYVICPLRYSDHMSKRVINRLIVTSWCGPLLFHIIPIVIEYGLTGKRRVKAHKISLGLQISIFEILPCLLMLIAYAHIFHIACRHSRNIGEFYPKLSSVNNANNNYKARTRHVGSTVKVFCVVIPLFVVCWGIAAYREVCGAFVSCSVPEHVVYISRLLLKGHSMTDPIVYALQKKDFRKEIDRILAGRSSLRTPGSVASLTQDGQCTPRLRRFHFAKSSRDSCGDLRTSDKRKVDKRL
>Cnidaria_Hexacorallia_N_vectensis_EDO40977.p1
MVLLTSVNLSLASFAVLGNIVICILIRRNRAMQTPINYLLLNLAVVDITSETVTVISTVFKTEVGDSPTFISSLSNSTSPMLADVICKSTFISSLFNSTSPMLADVICKSTFISSLSNSTSPILPDAICKSPQAVWFSADVSPTLLMVIAFERFFAVVYPLKQEWRISYSRLKWLVPICWLVGIAIIAPDLYGDGFRDGMCMEKYPTNLKIVQTLWKKDEEVAAHISAAAIRLRKKRKRKTVAAILAMKTIFYVIFGFNTLCNFLDHVPGRRVFENAYSVIYVALFIFNSAVNPVIYITSIESFRQEFLRILRCGAAGGQVVPSVEQGESFQMVNLGFRRTVDSDTREWEWAKTSPESNARMP
>Cnidaria_Hexacorallia_N_vectensis_EDO47018.p1
LIVMGNALVMYVILTTRELRKREANYFVVNLSFADCLVGMTVIPISVGVLLQPSNIIQHKNLRDFLGFAIFFFCICSIMSLTVLSLDRYFAITTPFRYIEVLTTRRAGMISSSVWIYSIVCALPPKFGVSSYACFIPNLDTCDFEDWSGSTKAVIFACLVLGLTYVLALTIMAFAYWKIFKVARTHARKIKGQNLVNPECKTTSFVQTRVFPKKSTGKGSSMLSKTQIGKSVMRTGASKSETRKNHLTVIHNPKRVQNNYQELKLESISERINAEARKRRRLSRDRQTDIRIAKGFLVVIGAYFVCWTPFCVGLAVDIVTREKRTDETLSLVFLWCGYANSLLNPVIYTWKYRQFRQALWKAWC
>Cnidaria_Hexacorallia_N_vectensis_EDO34436.p1
MMPYYALPQPVLDTCLICVFIDITVSLLEMNASLNGTSSPTLPSDPLWYVVLSWMLAGVIFVGNGTVMYLIITRRRLHITNNYFIFSLAVSDIATGLFIIPATFTCKTVAQSGFQCDWAATYAVFNTFLFASVANVCSMTLDRYISIVIPLRYFMYMTNKAVVWILIVTWGVPFLIAFIPLIWSYNPVLAPLARKIFDPIQILVFVILPICLMLLVYARIFVIARRISKQTSQTQNQLRYNDNNSNINGNVNRKERRERRNREGSVGVIGAVIILFAICWVVPIYDSMCTVYNVCKNIPLHIPQTFLHINSAINPIVYALLKKDIKIEMTRLFRSRSARLGGSWDRENSSYSTTAMTPKAAN
>Cnidaria_Hexacorallia_N_vectensis_EDO49739.p1
MVNESEGAFLGINNRSSSEAFPGRDLPKIYVVRGIISIVLAFVTSLANGFVIFLFIKDPHRKIRNSPTNVLISSLAFVDFSVGILLEPISAFWYLTYHVDKAVPFHGRHLEMAEAFLLLVSVFHLLGITRDRVMAVLSPLQYSQTTRKKSYLVVVCIWVYCVAAIISLRFIGKSYLRNIIFCLHIDIAIVVSVVLFACVLYSLRKQTKTLQSFNVDRTVTLRAVKREKKVTKTMGLMLAVFILCTLPWFVMMQMLPLCKTCQRNMDKLIWAFKLTFVLFQANCALNPFLCAWRLPKYNAALKAIFRSSFSHPRKWSQQTTLSLSMTTRNSSLVKFYNDGLTLKSLSPINLGSENTVVSLNSG
>Cnidaria_Hexacorallia_N_vectensis_EDO37421.p1
MSLNVSIVIATLLGNGSILLLLQRFKSLRTVPNILIANLALIDIFNVVVTLPLWMSTRRVIFAVLGMWIVTIALTIPWFLNLYQINLGDAPTVIYRMIYYHMVGEYVTIIRSAFAVVYLLLALMTWKSLRDQTKKYDGDLSLPDRQRVKLQASRRRTESHAAITVGLTVVAYILSCIPLIVYGILTKKARNLVGSEFFRWFALFANYSQYVSSLCNPFIYMARCNRFNHALKELWRYLCRSSKKTCDPAKPAKIPFRNTTPSYLLSSTRQQAGIVNEGCTTDTDLIQESLTFKAHNSNEQVRIDDATRKKPNRQARIDVPTEKPNEQACMDDATKQAPIDDATKKKPNEQARMEMPPNKHP
>Cnidaria_Hexacorallia_N_vectensis_EDO35128.p1
MGITSCVFACEGLLKMNSSDDSSSERCLFLEIPLHQTSLSSHLITATCVLNSLTIIPSVLGSAIILITMWGNPNLEFPSHVYLFCLALADFVTGLIVQPCYVIHKTAWLLGHRKLDCIARLLTETVAWISAAASCVMISTISLDRFLAVRLHMRYSIYMTRSRAIKYVVYILVSLTLISCSRYWASDNRPFVIIGVCGILSSVVTVVAAYLYIFAVLRRHKRKISAQNVCTSVSNGSENNASDIQSKVTRRSAVSLAYVVGLFVVTYVPFVGALIVGLVQGSVHNPSIAYDVTRTIVFTSSVLDPVIYCWKIPDVYVEVKKTWRNLRANVCPGSTDRNDNQATGVENFSVSTQRTAGNS
>Cnidaria_Hexacorallia_N_vectensis_EDO42361.p1_GPR246
MSNITTNNSDTNYAQCDNTASIAVPFKVSILSLVLVVGPLTNILIIILVLRYQRLKKNINYLIANMAVSDLMALLLGVPQWLEMELSGSISWKITGLLGSITCKVFYFVFYTVPVVSLLTLLIISLERYRAVTRSSCAAPPSRRQIAITILISWLIPLLMFSSSLHFFDVVSYNGVQICRMTHVSLLTSLQYAIIQTVLTVLLFVAMLAINVMILKKLRMSRFAANLPEIQRKKRERRIIRAVCMVLFSLLLYSICLLPANILELVIAAYWYYNKVPISAAFCINWNALLFAIYFLFYVNFTASPFIYVFFLEDFNSSAKKLLCCGTKSWKAEQETLTDQPQIPTTHEELKTLVKHCNN
>Cnidaria_Hexacorallia_N_vectensis_EDO43835.p1
ILYALVITATIVGNLLVCAAVVVNANLRHVVSSYFIVSLAISDLATACFSMPFDMEYLITSGLWPRGEDFCIVWTTVYMIAIPTSILNLLVLSIDRYKTLKDPWDRFRESPFITKRRAVIAILVLWGYSLAFALVPITGVKHYPSSLYQGTCIFNMAPIYSVVGSFVNFVLPMLIMCCMYYKIFRIAHTKYRMPSRPKRDMHQVMQLPAMNEESKSPPDAEKVPPAVNNIRNSTKLRSRKKSAKKNNNSPEKAGLENAGFEEKPMNFGSMEDLTIRRKKYFVKNAKAARTISVIVGAFLLCWGPFVLFSIVMNICWMPCAMAVPYHVHHVFLLMGYINSMVNPLLFSYQNHQFRKAYWKI
>Cnidaria_Hexacorallia_N_vectensis_EDO30050.p1
MNQSSIETGLNRLQDQLSSRGTARKVIETLVFIALYAVGLIGNFLVLFIVNKKRKEGKMIYLFIGALAISDIFLLTSFAVFSSPAIVLGKWPFPEIVCQLHGFCIIYLGTASLLLMAITALNRYFRVLGTKYYHRLFTTKRTILLILGAWVFATITPIQYLSSGERYIFNPGKCICFMRHKVKASSLYGYVIVFIPIFVIIVCYYKIFKLARSHQVSFQQNSKGIGGPSIHDINITRTLFLTVVGCLCCWTPVLIIDIIDFVQGEFSLPREAYYFYSCVGSSSSVINPFIYGALNPMFREEYKRIMPCGYRNTEVQHMATVPKLVFPSRHIKNADLRNGPNEVEFIHLRYIACKDGTM
>Cnidaria_Hexacorallia_N_vectensis_EDO43341.p1
MLISNTVMEANSTRYINTSASDRSYTFTPLTSQTKLTLTAIIYLVGVIATIGNIGIIAFRHALNNRRLQRNRTFYFVQSLAWSDLGASVLSLPLYNAIMLVDVVKNDYICKAVRAVNIAFPVITIQNLLVIALERYVAIFHPFFMPSIKTVKRLVLMAWAYGIVGSIIISATYNLIPVNIDNDKYTLVCLYDNSIPAYKFMFYGFVIFVYIIPSAILVFIVIRMTRYFRKGRVSIENCNSADKLRLTGSRMFLDILIAFIIPYLLWFAYTIANFTFKPKLSFETEFILRYAIVTLAYANGAINPAIYVYHTKELREILRMIFHLRVNQISTGNIELKEVRFKPKKNLPNSHPSDNTQL
>Cnidaria_Hexacorallia_N_vectensis_EDO45032.p1
MPASLFGGGPLMSRQEMLVWCVVFAVEALITVFGNSFTIAIFTSSYLRQNRAFYFLVNLAIADLLVGLSSMPLFIMLFTKFFSGEYISELLFVSHRFVDSFTSFVALFSLVLVAVERMYAVVYPLRHRTTRVGSYIACALAMWVFSLAVSVLGTLPSHIDQTISFYLFFILHSSALIVVSISYVIVWKWVVCRVNNTAARQRDPRDRRLARTLALVTVMSIVAWVPFQVIHYVETLCLTCAMVPNTPLYFSKLLHYGNSLINPVLYCFRIPEFNKTASKFFVKMHLREASQQSVPVELDELKGGGVKFDAQDTRVFKPGGREVVSYAASTPPTPKGGTVTVITDMSNESPARSRSASH
>Cnidaria_Hexacorallia_N_vectensis_EDO37522.p1
MNSSSDSGKHLYNVSTTSQVALEVKMAHELLERPVGVIVMEAGTFLLVAVIAFLGNALICLAMYRNRSLRRVTNIFVLSLAISDMCMACFCMPVSIGILMRGKWVYSQSSVCEFQAFFIYVLAGVSLYTMAVTAANRYYKVVKPRRYPQLFTMKLTVAIIVTVWVLIGSLIGVLMGIKWLRVKYESAKASCVMFADLGTKPLTYAYQVFAFLVFFIIPSTFITRCYRQVFKAVRRHEENIAKTLKNRSFVGSADEVKMTKTLFLVVLAFASCWSPVIAYEMILISSNMFGFLDRLPRQIHLVWLYFGTLSSAVNAFIYGAMNRAFRREFIAIFTCNKRTQITPFSGTVTTLTNMVR
>Cnidaria_Hexacorallia_N_vectensis_EDO41084.p1
MTDAMAVVRNVWMSSIVVLSAIGNLLLVLVIVTKKRFHNVTNIYNLNLSASDLLKVLVYVPVYLVYASKKTWPVGGQAGCRGMYLLFFTAYGASLLTLGALSFERYRLIVHPLRKQVTARQSIIHIIVVWGACVMLSGVSVLFINLVPGPNGGYLCIFQAKEELALVILALMLLLSQFIPMVLFIIAYCLVIKKLRQDSSVEPRHRSIVTRNRAKRNARAVRILVVEVWAYVICVMPFLVMNVVEVARNRMFLRPFTTQSVVMYCALVLHTTINPSVHFVLNLEFRQELRDMCLTGWRALRRMKNTVVPTTFSSGQTRGLPTVPEAKAVRLDQESHNQDKTTKECAMRVKVSSSVT
>Cnidaria_Hexacorallia_N_vectensis_EDO31232.p1
MIMSSSDERFNALQENSLSRGTARVVIETLVVIILCLVGLIGNILVLRIVKNKRSEGKMIYLFIGALAVTDLSLLATHPFLAFPVAVVGKWPFSDFFCQFKGFFFSCLVSASLLLMTLTAINRYFQVVRTSYYRWLFTPSRTKILICAALVLACIVPVPYLASGEKYVFVPGKNYCFQKPNLKVASLCVYLNCSCSMLVLTVCYIKIFKAIRNHQARVTAIQQNTNSISGPSVQDIKVTRTLFLTVMGFICCWTPIIVIDIIDMTRGLFSLPRELYFLYSVLGALSSVINPFIYGVMNPMFREEYKKILRMPCAGRNAEVGHINPPIRSAAPGRNIEALHDVETTQRAPFRTTEV
>Cnidaria_Hexacorallia_N_vectensis_EDO46447.p1
MEDFEKVNLTFANISSEGNQGNEHKISWVKIIFIFIILICGFILNSTVIFLVLAKRVKKKTINVFVVNMSVADLCSLLLYLPWRLKNYLTENPDWQNRTDWAGGIFGDVTCKLISWFYNSTDWVSLVTLLIISVERFRAVKSIVQLPGLSRCKTASLISFTWILSGFVNLPLLIICGVRSGKTFCGCPLTKTIAAYYMGTNSLYVCLVISILSINLVIIRRLVRVQASYNLPEAQQVRGLQRLHSAVRMVLCSLVLFVVCTAPFYAILTLARLEFFAEISAIEISDDTFDAWDFIFYVNAAFGPVIYFIFLDDFRDGLKQVIRGCVRSFRANTQPDQPPEQPSSRLRHKPACENG
>Cnidaria_Hexacorallia_N_vectensis_EDO37236.p1
MNTTIIVKGPCPKLYKDSLQLLYGNTERLYPAYTILLVLAFISSLQALLGNSLVFCTIMTSKILRSPSYLFLASLSLNDFIIGAVIPFFARGRILEAQDRFDEGCRWHNGLNPLIYAICGGSLFNLVVIATDRRLAIVLRSEYRTMVTTRKARVIIATVWTGVFLYGVLSYSTSHSPAIVNTISWVATLILVAIISASYRSAFKHLRTVSASNNATNTVDIESVKYRRTLTTMVTVVACLQSAMFGFIRQHPVITGLAVAGISAAAAYYFRKSLVSPFYGEEESGEDEDTEGGEKGGEASKTTPDTPVSASGPQMEAPPAVPVEAAAAPRPRRSGPQQDNFGGFRKGFLDGKRF
>Cnidaria_Hexacorallia_N_vectensis_EDO31282.p1
MANGSFTGKLSYDQCYFIGSPADYTKNFKQTYVSLAVVNALIAAPTIFGNFVIILAVWITPALHNVSNLLLAGLACSDLGVGLIVPALNIARIVSKLHNNAFNHWCQIQVAYTFFGVMFCGVSFLTVAAFTIDKSLALHWHLRYASIVTSRRAVYLMVVIWAVFGAMSTLQIWSMTAYRISVCIVVPLFLLGTSFTYLNIYRVLHRHQLQIQSQSLNVFGSHSNSNPGSGIQALNLARYRKSLTGMFTVYCLFIFCYLPYICVQVSTIVLNMIDSSHDNARLYLAVDVTETIVIFNSLLNPVIYCWRMRDIRQAASMVLLILRGKTAVQPISFMDGTSRTWRDASVTIKNDR
>Cnidaria_Hexacorallia_N_vectensis_EDO38211.p1
MGVIHEWHTSRLKPLYWVLITEGFIIFFFNSLSLVTFAANPNLRRRSAYFLISVAIADAMVGFAAIFCYGFILMDEYAAGWRFTGEFLWIASSSASINGLVLIAVERLHATFRPLHHRRVLQRFYHCGVCVQWIVAIPLGICFAATANAILVIWLRNFVAFLSLGILCISYLIIFVNVSRQRLHHGSPNSTRRDRVLAKTLFIVTALSLVTWLPDLLFHLVPGYTEHLLVHEVLMGVRLLNSIVNPIVYVLRMPDFRKTLAKIVYHPLWPCKKDEVVAISTAGDHAMAQITWTIFDYGDLHLECTINITCLDHVNNFTMVMVSVHHKSTTNLMHLSIIEISKKTSKYKLIDR
>Cnidaria_Hexacorallia_N_vectensis_EDO40334.p1
MLHSWVTVYITLFFALLIVLIGTTCNAFLVFIIFKSPRLKGENHKLIATLGISDFLQSCNMVFMIVSLVNGGAWTLDEVVCKVNAFLITELLLASMLTICVISVNRYLKIVKPRVYCSVFNSKTISVIILLIWVLPLLFSVPPLLGWSDYAFKPSKCICLVESDDFNSYGIVLGCATLGINVPLIIFCYFNVFRAVGVHSTRMDCHRHQRCINVEEIRITQTLLIVIAAFLVCFLPITIVTLAQSFMSPGRIPAWIELITVMLAFTNQAIDPVIYGFCNTQYRRAMYRLTYKVFLNKLPSLTLSRGAATMNFGTTRTVQCRYSVGAALLVLFLTTEDELAGRRDFVRRNTIN
>Cnidaria_Hexacorallia_N_vectensis_EDO33031.p1
MTKGNNFSGKPTPAGFPFAISQPIYISEACVIFIGNSLALAVFLSKTFRVKKSSYLLINQTVADLLVGLTICIVAANISENYKQHFLYKGSQIVLNLCIGTSVLSFTSIAMERGYAILAPFKHRLLGSKAYFIAILLTWISSLLFNIETTFKKPNNVAKTIKLACGIICTFIVFFCYLAIWIKVKFFTPLRNARRDASNTKLTITLSLVTLASLICSLPYNLFVIYSFLSNQNTETTKTLESGFLLVFYLDSFVNVLVYSIRMDEFRQGMNKLLTTSCLCRQSASPVRRTQQSTERFPPSVIMMNDVSPGLDGVPSPPNHYEGTDQPSLGIENAVSLDPIEVVQKLNEKRY
>Cnidaria_Hexacorallia_N_vectensis_EDO36054.p1
MEGKRPLNFTNLIPPSIGQQTSNLSVPGNLLLGGDLLLLTDTTSSDAHSYCDYSLDLVFLVVDAFLGVLILAGNLFTCAVFIFGGNLRRSSSYMNVFLLSLSVSDILLALIVIPSYGSHCTGCRHSLSSFCWMFEGGKDYTFLASVFNLSAISYDRYLAVFKPLLYSIQMSPRRVLALLLLVWVLPGMLAALRNTWQHMSDHALVARININYTYILLFVFVIIPITLVSVVNFRIIQAIKKQSRRVKGAATPNGTLAGITLMLRDTHEARRVKGTVACVLVVALFVTCWLPRACYFFLRLSGRPEVEIRLLMKMSVSFLLFQSSLNPVVYSFYRTDFRQAAKRVLRCDGR
>Cnidaria_Hexacorallia_N_vectensis_EDO42227.p1
MESSLGYNGSDITGGSITAKQRCASAVYFALASLVVIAGNVLTLCVVGKKKRRKPTDLLLGVLAATDLATPVLVLPFLVMYGSTGSWAGGKAACFMSAFLSMFLFKFSMLVASLVAIDRYLAISKPFFYRSKILIRPTRYAVGLSGVYSLALALIPFSGILLKVHKIHTSEWQLCFFHWLAEQHAKTLTTTYIILCSIDTGLAVLVVLLCNIGVVVYFVKRRHQRGKNVAPVESVGERPPSFSMRPPRNHSQRRNDLKYAKLMSAVSCYFPLCFLPIQNSKRPYNNNGKRRRKNILNCFSSIIIILALELECGNTYYQTAGRADCIWSSEGNCKVQNHSSFFDIPESKNT
>Cnidaria_Hexacorallia_N_vectensis_EDO36486.p1
MEATNTTYFLAIAATALRSRSKSTIIAESVFLFVINISALVGNSLILWLILRSRTLRRAVTNTYLIALAFSDLLMSILVMPMTLSILITGKWVLGPYCCKLQGFSILVLAWASLHIMALTALNRYFRVVRSVSYKKRFTRRFAALSIIIVLIIAVILALLPTVLRWSEFTFRPDKVSCFITFYPGLPTIKSSYTSFLLLVYTVIPMVTIIFCYFKVFRNVRRHVNSVQPSLGTRSAMNGEELQVTNTLFAIVLGFLTCWLPVVVIELLNAFLGTASLPRWVYLVYIYLVYVSNVINALVYGIMNRTFRRQARSLIGDRSVLNGAVGNTVATGVNVVLPVKTDMNTATRM
>Cnidaria_Hexacorallia_N_vectensis_EDO38977.p1
MNTSEITNIISDDCRPFEAIWNARNGISDTIFYSNIVINGILAIPTFVSNLILIIAIWSCNSMRTPSNIIICSLACSDIGVGLLAQPLAVAKTVIEAKASSSFDSFCSIHKRSRVSSVYFCVVSFVCFTAVSLDKYLMVLLHLRYHELVTTRRVIMFLLIVWALAALCILFELCCSSVITMVLFIGAIVCFIVTLTSYVWVYRTVRRHQKAIHDQLHAVATESRDKSLYMTRVRKNTMSMILVYVWFVICYLPFVVVTVVGAVWSGNESAIQSALLCTGTVIFLNSFVNPFLFYWRIKDFRVSMHIIDEEVKFVSVKTAPYVPVIPRPSSSDDKNITVFHRALQANSIC
>Cnidaria_Hexacorallia_N_vectensis_EDO43745.p1
MNQSSTEHSFNILQQQLASRSILRIVIETFLHFALVVVGTLGNSLVLWVVFKNKNSTKLAYIFIGALAASDFLVLVLTGWIFLTVLVLGKWQFSHFICQFQGFCVSGFVCLSLFLMAITAINRYFKVVRNKHYRAVFTPKRTKNIIIGTAMLSFIGPTQYLASGRRYVFQPGKYFCHQETRLTPSTSWVLYGVLVPTIIINVCYIMIFHTIRLHQNRVKAMRQNNPITGPNIEDIKATRTLFFTVVGFLCCWTPIFVIDIVDFARNSSIPHREVYVVYTLLGTFSSCINPFIYGAMNTMFSQEYKKIFRFRYLCGTKVERIIQTNSRVTVGQGANTTFSSDFHYQNNRQ
>Cnidaria_Hexacorallia_N_vectensis_EDO46125.p1
MVLGMELHDAIPLGILGFIITLESIVVCYMVYRYRILRTFTNGFVVSLALSDILFGAVLLPVNINDQTSIYVGYLMSIILMANVTNMFAVTLDRYLAVMKPLIYHVKMSKFFYKILAFAWIVPIGVSLIPLAYGTNVDTLAHQIFLFGILIVGILIPYVLILAAYIMIFKEVSRQVKNLAKMCTYQNNHEALKEGKRVSGEAKMARVFAIIAGIFVLTWLPVVYMTTVQAIKRVDLAPPALVTVSWYTLCLGALTNAPIYGLMKADFRKVFQRMIKLRKSRFNCAETSSSLVPPATPANLGIINIETKRENCYRNLHIRKRQQEPLESLLETNPRKRHSQLWKVIKDF
>Cnidaria_Hexacorallia_N_vectensis_EDO31500.p1
MESKNLPSFCWPYVDWVEYASDNAVKVMTLYIILLIASIPGSTLNLLILATIWRRSSLQTPSNLFLCNLALSDFIVGVVSLPLAISWKYVEIFGKNKEVLCSVGLTAFALSSVFAGISILTVTAATVDRYLALYLHLSYPAKVTTKRVAVGCLLMWTTSLVTALVVFTGFANFNYLTIVILPLCTQVSAVSFYKIFKVIKHHHTQISSLSAQFQASSTLPNMLRYRRSVMSLVYVQILLIISCLPFTCTMIVYQVKGPSVNVLLAWNIGTFFVYLASSLNPVLYCWRIREVRNAVWDTVRLWASRTRHRLLGIEGAVSDHSGGTTLNNTRGTATVIRVKESRVNTAS
>Cnidaria_Hexacorallia_N_vectensis_EDO39467.p1
MADNATSPRGQQCPTLVEEFIEGHLYSQTVVTAWYVASAINSVSAVLTVLLNALVIWAILENHRLRTSTYHLTLAVQSGADLFVGHVTQPLFVASTLCRLNNCFNNCSLFVTYYVVLCIGACCSVISLVMLSLERYIALQYPLRYQDIITVKRLLLGYFTCCTLIGSVLVSMILTIKSESQFLRSSVQTALIVPCIVFIFISYIKVYRTTCKHMKAITSLLDRFAGNGEMSHRRSRLQELKRTFTTGIVLAVFVLTYSPILLLRLVVLIKGRDWSLDYNLVTYVIWTTLFHLQSLINPFIFSVRQCEIRRAIRRRIPLLNRLPCTPCCGSHRNIRRVLPVENIVAGG
>Cnidaria_Hexacorallia_N_vectensis_EDO40077.p1
MLAYNYSCYHFTEWVQYGQITNTQFIIVAILNGVTILPAIVLNALILISIWRTPALHKPSTVFLFNLALSDFVVGLVVQPVLMAWFVLELNAVEIQATYCYMALTMIVSSTFFSCLSFYMVTVVAVDRFLALYLHLRYPTIVTMKRAILVAVSIWLTALSVVVIWFFFGTKYKRVFSILSKSNTAILCSIVFISYFKIYRIVKKHQRQIQAADMSLTRTFSVTGACSLEGSASDSPNTQPQSIRRYKKSLISSFYVYFAFVICYLPILCSVSYDALTNDHRVSAYFTKIALCVLAINSALNPAIYFWKMRELRNAVWGTVNWLREMVGVRRNEVNPSRTAQVAWVVK
>Cnidaria_Hexacorallia_N_vectensis_EDO48104.p1_GPR240
MRVVFGIIAGLSFFGNLLLCVTIVRKRSMLKKAYNVLILNLAVTDMLSGIFIVATPDYLIDRKTFPYPPGLAGEIYCRLIGSTYILFIFGKASTSTIMCLAIDRWYSIVKPIQYKTTFSRKRLYTYIALIWALSCITQMNELFIATVEEGLCTFVTPPYGAKVERFLILAHVVLTFYIPSIITWVSFAHILYHLRRRTVQRHVNNTKAMHRLLRMCALAAFFLSICWLPTETFFILYKFEAYKLDFTARLVFGVLAMANSCLNPFLYCLTNKEYRREFTKLLCCKSAIEDNSDSRIRGIGFSFTNTVILDREASSSRYEMRRMSSFPSVFSTTSTSPTLRRYSIKAD
>Cnidaria_Hexacorallia_N_vectensis_EDO43301.p1
MSPLTNDSILNVSQATSPNPACQGQFGALHYIIAAFIIIFGLTANGFICVAFAIKRKLRTVTNYFVVNLAVADFLLIFCWIVWMILYFICADLKVPIATMLEVLFATASVVGLAMVSFDRYYAVTRALHYNSTMTHSRALISIICIWVYAGATSLLYLGLLYTDVQAKQLTYVKYYVLMLLVINFLLPFCVAMFCYVSIFSIALSHLRHSAPAGQPTDPNSNAAIILRQLKITFNIVILAAPFLLIWNFYYGIQVYESFNDWEMVTSSVLGEFFVSNLPQLVATINPLVFICLTKDLRRFARSGCQCLVIRRRGHDRVTLTETYPNSTQYTSGYPSNGDFASTKV
>Cnidaria_Hexacorallia_N_vectensis_EDO44539.p1
MNSSIECSSWAKSFDPKPVTAVFWSYIFSCILTVLMLTPAVFLNFLVIFVITRTRSLCKPSNMLLCSLALADFGTGILAQPLYTTHIVTEIEGDVTLFCVTGAITAFVSYTLAGAGLFTLTAISVDRCLAIYRPMKYRACVTPKAVVQASVCMWIVAAFGASTRLLLNVKYFMFSLGVTMFVSLTTILVCSVLAFRSLKTQKEQIAGEMRLHQGKQMVQLASYRKYLKTMLILLGFVLLCYVPFVTVTMITAMNGMESNATRAAWNVADSIGYMNSTINPVVYCLRIPEIRRACQKALRDMGARRGGNVVVPAKSVTVSLRQRSHVLEAIPEEGSTANLEPPVC
>Cnidaria_Hexacorallia_N_vectensis_EDO45437.p1_GPR241
MDQLAVSSVFGVIASLAILGNLILTIMLVTKKAVFRQTYNVLIMNLAVCDVLTGVFLLVTPGYAIPPQSFPRLTGIGGKVFCRLVFSTYCIFVLGKASNATIMCIAIERWYAVVMPTKYKAKFGRRRIYGYIGLIWLSASITEIFELFITKLGSDGRCRWVTPFYGVTLENAFVVLHITITFYIPSVVTWASFGHIWIRLRQDPMRVYRDALRNFPGNSYYTVLSQSIHRNRTMQRVVRMCALAALFLTVCWLPIETFWILKKYQIVILTQDYYMGFSMLAFFSACVNPMLYCLANRTYRREVFRLCTRHSRVIPYESRDKGDQISLENLPGMKDCTNAVDSTN
>Cnidaria_Hexacorallia_N_vectensis_EDO30035.p1
MARISFKLSEVPRTTICKPQTIRLVRDAYIAAAAINCITMFPTIILNVLLMRAMSRSPVLRKPSTLLLYSVSASDLLLGLIVQPGYIAKKIGEFTDNFQIYCKSGILTYTMGNLLVGVSFLNLTAISFDRLLIVTSGLRYPRNVTMLRVVIVIASIWVLMASISASQFIITRTTAFTLAALLIGSSVAITTICYILAVRKINQHKTSKIFVNSSETQRVSNVARYKKSTQTMLLVFVVFLLCYTPYLVVITTAAIIGETADVWSAEAICTVLVYSNSCLNPTILFFRMREIRNAGKQLFRKNRVAMAIEEPTLSITRTVRNHNTVAILEIIEENSHNRPIPVE
>Cnidaria_Hexacorallia_N_vectensis_EDO33643.p1
MTKRRGKRLLSASQQSVQLAAIVIRYLLLIDCSEKSKDEEEDKEKKKKEKGEKEKVEKEEEKEEEEDGEGREMVFEKEEKDGEEKKRETSLTVCNIFNSMGPTVLRIVRLVHGSVSSNHWSCRASRFFTFAPSIVLILHEVVMSIERYYSLFEPMSVCSTKAVEKMLAGAWAGGVMLTLGLVSSATIVQVDLGHNLYSTACRQALDTMVMKIIFYVSVIMAFVIPAILMFTIAIKVKRFLKQRRQRVEEGKPEFLDRAYAWRLKDAQMLVSIVLTFLVPYALIFFYGVILLITKVDLDFYFSFSILNISGVLAFSNCISIPLVCLVKNRQFREIAWQMLSCQP
>Cnidaria_Hexacorallia_N_vectensis_EDO34093.p1
MCAGYIAVMCVAVIGNAIVIVTIVRNTSLRRVTTNLFILSLAFSDLLTASLAMPFDLEALAGSLPWKHGHVICDIWATMYLIAVPTSILTLLAVAVERFKTLKDPLNKFRESHSVTHRRAIIAIFTLWGYSIMFAVVPLIGWRRSDVSVIDGQCIFNITHVYSALSSVVNFLLPVILTAYLYVRIFMIAHRHAPGAATQQNTDHKRLAKTATFRSEKHKGKASVSRISVCRVIRESLCSQGKKKTRIDFHKSSASVTRAAEAGAMYRNIRAARTVAVIVFAFFLCWAPFTVLSVTMATCYTCTHAVSSELFSALLLLGYTNSALNPFLYSFKDKRFRVTCVRML
>Cnidaria_Hexacorallia_N_vectensis_EDO30303.p1
MTNVVDINKSNITNDTTKQYIFLPIDIATKTGFFLFYGLFFLLGMTGNILLLIAVRKVQAEKRRRPRQALGRSLTLVFLSNLAICNFLWSISSLLNGLRRYIDMFTSDWACMGLLLAPYSLSFINTFNLVIIAFERYFAIFHPTKLPSSSTIKKLLLLAWFSGIVISPGAVQTVKIVYIDYSPTQYTLGCRQVVDTIMKNIFATLTFLLTFHIPNIIMITIAIKTMEFLKKRRKKVMDGNPGFLDKAHAWRFKDTRMFMVIFITFALPYTVQTIHVILIGILKLHISYYNSYILANISGVVGYSNCILVPALSFASNRGFRKAIMKICKQRDAKRQEQYSIQ
>Cnidaria_Hexacorallia_N_vectensis_comp15604_c0_seq1_.p1
MNLSSNNTIAIKYTMEKEFAERLASRDLPVVATTGVLAFLIAAVSLIGNAMVLLAAYKNPRLRVTANLYVLTLAAAEVLMFWFPIVATCYVTVTGRWGLGGALCHVEGFAIIAYSMEMVLLFTLIAASRYFLMIRRDLYHKWYTKKFTIATIIVSCAVTCLVVASFVVTPGFKFHPALEVCLFNFADANFYHIAILALAFALAPWILIAVFYYKIWRFVRTHQERMSSSQVNATELRTTRILALVVLVFSVRLSICFAVVFADLITGGPYFPYECYKVAWYVFEAGSMATPFLYTMCHQEFRRELQRMVLCGHGRARWWLRRGIRVGETKQKRTDQFNDTS
>Cnidaria_Hexacorallia_N_vectensis_EDO35363.p1
MSSPPSTFNHSLISNGTNTSSSERSSASIHQEVRLVSLLLVVIIGLSLNLSVISLVIMKQVPRRNMNLLVANMALSDFLSLLLEPSYLLSNMTMGNLPWIEVSYLADVTCKFYAFMIDTSTWVSNVTLLVISVERFRAVSSVAHVPEKRSVFIILLLMSWVLPGLLNSSAFVFCWATKIRGTFQCLRVTTMQSELYAVATNAIFILLVVVILCLNFSIILKLVRSQEAIHIPEAQQQKRARRFRSATRMVLSSLLLFVLCATPLYTVLTIFRMEFLLGVPILGEWGVNMINALHVLFFVNPAASPIIYFVFLGDFKKVLHKFCCRKMVIGQTNAQPGLPLA
>Cnidaria_Hexacorallia_N_vectensis_EDO38382.p1
MGFRDEFREFGFLMPFLIVLILLSVIGNLVALVVILRSRELRTNPSNFYLVNGTVSNLLFCLLVQVVLLVFSSIGAGDQQLQCNFTIFVFYTCSFVTVMTLTAIALDKYFAIIRPFWFRRRNKRLQTLRAIVVFWILGVFFSLPKVVVMVRQSGVRYCSRGIRHTRSSEELISEILILILVFLLPNIIIFTVYVRLIHKLWFSSDAKSSTNIGLLRSRRAVTKLFVTMTTLFVICWTPYTVDAILWFLDSQVSKLSEVLSLCFVFLYCAASALVYAVCNPTVRRAVQKACARGFACCHGKPEQRQVEPKKARAKTAQTTIALLGVAQQGGDRRPVDVIDME
>Cnidaria_Hexacorallia_N_vectensis_EDO45838.p1
MPLERHEKFPTDFRTMAIIKTSLSRNCCRRSLWNVATVITFITNAHLPRSGVYCLINLAVADASHGASSVFWYFLYFDSRHRSGFVAAEKEFKNSINVVAGVINTTAVITSLLSLLLVSLDRACSTVLPYVYRKLTVKIYCRGFVMTWLFAVGLAAIPSLTIGIGVYGHDVWLHQSGQVISIIALAIIAVSYMSIFVKIRQQNSRHQNQRLDSNVRRSQKKERYLAVTLFIVTVLSLAAWLPFIIVHEVGKVSNAPRGFSQNHIELLTEIIQLTNSLVNPTVYVFRMEKFRRALIELLTKCKRARPHPRPRAHLEPASPHPYSHNANHSSKIETRSNPSED
>Cnidaria_Hexacorallia_N_vectensis_EDO42030.p1
MAFNSIDCTDVSAPTVLPFVTGGISLLLFLLVVPGNFLILLAIYKDPNRELRKNPFNLFVGNLALADMLVGLIVLPISAAVHIREGQLISPKSSEVLAIHVSYFIACTASLLSLAALALDRHVAVIYPVYYRTALSQTRVSVASTFIWVLSLSLPSIYLKVGYTSYAFVFANITIAVTLFFLFSCLYITRRVKKGNATFEKDQRPDTPNNERKDNTRKRRNSLIEARLTRVLSLVLIAYLFCYGPSCVLIYLMNFCVECSCTQIHWFRDMQFVFVLTNSCANPFLYSWRLTPFRNALRKLLGIKMTGQNLSSSCSDIHHGNLRLEEARSYQSTAIGLASI
>Cnidaria_Hexacorallia_N_vectensis_EDO48234.p1
MDVNITKINATKEQGDVIEIAAIDLWYDVVAVVLGALAITGNALIMFLIASRRRLQQTQNWLIFSLSTSDFLIGLSVITNFICVAVFRSWEISNTLKILKDSLFDVSSLNLCVLAADRCVAVFWPLRYHALVNRRKVITIIIMVWAIPAAIGLPYLSIQSDDTPANTLYPATLVLIFQTFPSVFMVIAYIRIFYVVYWLKKQEAIQINQLRFNLANSGPSRAICRPSFSITSIGSLVVCFALCNLVSSVRAVCWLLYDRCRLPVLLLDITTLLFYANAAVNFIVYSMVKSDFQREFLKFIKGCWCRAEVRVNTASTTTNNGVFMQNINHPDNVSEIQTAL
>Cnidaria_Hexacorallia_N_vectensis_EDO35572.p1
MQSTFNGTHDNTCFFLRLDTRAVHEVYASFIVAIAMNIIGSIPTVLLNALVVLAIWRSAHLHSPSQMLLCNLAVTDLGVGMVSQPFYVAYKFSEINHDFVSYCWTGVTALVSSYIFAGGSFMTLTAISLDRYLALHMGLRYKTIVTSSRVTRLILLLWVLSILLGLSQLVLSTKAFIRLIAAVMTICLVTSISAYIMAFKELKRHQARVTTSHRDPTSLDPMDLNKYRKSLITMVQILVLILLSYVPYLCVSVAIAITGLNSQTRAARNITSPILFLNSGVNPVFYIWKIREIGNACRIVIRNALHLNVVLPETHSEEESNMSRFDSRMIKSRALPVVS
>Cnidaria_Hexacorallia_N_vectensis_EDO48593.p1
MPEEEKQLDVTLRSVPVDFKNTVFLAAAVILFIVGFLAVLTNGCLLLTIAKDPLRCFRNKTAVLVGCLSITDFITGAVTSVYVGVFHVRLILRSPPFMVKGVILTKLVSQFTVWSSMYIITVFSCERLIAIALPFFYRSNVSTVKMFSVCTLIWVGCFFGNFLEVSGLREATYNTIELYVFFVAPLVVVFFAYCGIYYKLVRQRKITQSLTNSTEEQRIQQRHNRRERQLTITSFCILVGFVLSYCPWYAFYWVGTTCPSCLATRWYLACYHLSIPFLYMNSVFNPLLYMWRIPVYCRSIKAVFRGVPVDALAGSTNSAHSGNNITSQIRANPKVRPRQ
>Cnidaria_Hexacorallia_N_vectensis_EDO27228.p1
MDSSANTTWYNQTLNANPHQSFYLQLAVLIFGYVFTSTGTLVNSFMLVVFVFSKDLYSPEMLHLANISLTDLTFGVEGLVFAYMNQTGTLKSEFSCNCFVFFLYMNSISSILNITMLTINRLVSVLKPLTYQTLLTTKRTLVALSIAWVVSVLHGLTATLTLPTDSWHFNFSDSRCILHSRFSTYHNLYNLLLVTLNTCIMIAAYTYILKTALKHKRRTFMAYYVKGETGTARASMSNASVTQNRQARLTDLRGTKTAGIICFVQVAVWYPYLLIAFLGSLQKDTDNTVKRVNIGFLGPFLGCLVNPLVYTVRNKNIRIACRKMFRVCMIRARFLCPC
>Cnidaria_Hexacorallia_N_vectensis_EDO33506.p1
MTLTIVNFSNQSYPSSLPKSSLFGWLSAFLLLSLAILLSNLATIVTFLINNHLRRLSMYCLINLAFADATHGLISIFWYLVYMDHMGDFLFGFKLTGNGLNLVAGMINTSTLVLSLISLLLVSLDRVSATVTPFFHRSVTSSMYYRVFAFTWFASIILASLPSVFTTWEIYGHDIWFESIGKYVCVTSQVTIIFSYSAIFVKIRLQNKQHKNERIPEATLRAQRKERHLAMTLFIVTILSLMTWLPFIIHHEVDENGDTSQFYGPSEHNLELCTELIQLSNSFINPIVYLFRMKEFRRALFSLVRCSRANRVDASTGQPEPKNRTGIQTRQSGQTGT
>Cnidaria_Hexacorallia_N_vectensis_EDO36752.p1
MAGNSVIFRIIHQVKALQTPMNYLLLNIAILDIVSSVFFFFSIVILTQFMEAPSVLNIIRNNTNVAVADGVCKSVQIMWLSATVSPGLLTLIAFERYVAVVFPFKRNWHITRKRLRWLVSSCWLLGIALTIPEIVDAELREDGCAKTFNNINNYAYSVLILICTFVFPAIAIFFMYTKTIQKIWKKDQPGLNIPVAITHRRWKEKKRTVAALFTITSIFFVVFGIGGITFILETFQEKIGITMPNFAEINMTLFIFNSAVNPAIYFTCVKCFRDKFVEMIGGRAGCCAKTRRYDMRKARENKREMMTSSMATVTECSGHTIEMELTRYRCSKITSRI
>Cnidaria_Hexacorallia_N_vectensis_EDO48354.p1
MAVWEEGERLNTDLQQRSQVTIVVEFTMFFLFGLFAIVGNAMVCAAIYRQPRLRVTTNYYVAALAIFDIFQSCVSLPLVLGVIVTGRWPYGRVVCHIQGFSVPMFGFASILILLLIALNRYVKIIKTRAKYNKYFSPKKAIASIFAAFCTGVVGTLILNTKFEFDPGKLFCFADGGRTPIPTAFAIGFLFFLLPFSLMCYCYLKIYLKIRQHKRHVVLHLRNSAQRAPNRKEINTTKTFFAVLVVFIICYLQIPIIEVIRKQNSFLPRQVFVFYTIMGGLSSVLNVLVYSVMNCALRLELKKILCGLRQRQINPAVASNNAFVVVHISNINHLETKL
>Cnidaria_Hexacorallia_N_vectensis_EDO40464.p1
MSHRTNHSQGSCFFAPPFITNVTPPVYITNIASVVLNLIFSVLAVTENAVVIFVISKSRHLRSSPSNILLCSLAISDLVIGSVCQTFYVVYKVSELYEWPGVYCVARLVAVSFGWVCAGVSLMTISSIIVDRYLALLLHMRYNALITTSKVYRLVLVYWIACAGIVSLRFMPEVEKSWILLPLVLLAGFLLATLVAYFRMFRMVRRIHSDVLDARSSRRDLPNSTSLSRYKCLAATMFYVLLLFLGCYVPFLVIMATEAVLGYTVEVMVAYDYAVTIVFVSSSINPMVYCFRIREIRQAVINTLPKRFRPGRAVDKDMAWITTFSKQPINISVIRN
>Cnidaria_Hexacorallia_N_vectensis_EDO44664.p1
MENNTDYKTDSIITLAFLTEACIIVAVNSVALAVFLSEKFLVKKSTYLLVNLTVADLMVGLTLGFQSVYELADFQYDLLICNFVNYTPLYGSAFLFMGIAIERAYAILVPLKHLLLGNKVYFIGISFIWIGAVVTNVDKIFEAVNARTQIHKQIQVTTRVILGGVSLLVMFLCYLAIWIKVKFTKPLPNQGQVTNNNTIKLTITFFCVTIISIVCFVPSQIVLVSMQYFDVNRARIEYQIALIMVYANSFANFVIYTVRMPEFRKGLCKVIKMCQPTCRLSAAQENYATTSESIGQPTLIVMNNVSLAEGEIPSYLQHAENKEKHEQIGDALSRNR
>Cnidaria_Hexacorallia_N_vectensis_EDO42425.p1
MALFSLNDSLLNQTAFTNDTSNVSARPPWYWAIRVLLSIVSILSNALIIFIITSRQQMRLQPSPNWFFLSLAIADFGVGLFTTPFHMLCIFKSGGCSHFTWDVVLFITEVFLTSSLTNLCLLTLDCYLAVVHPYTHPTLTRPLACALAITAAWFMAFVIELPYRVLREGTQGMKVYLVVYTIVVTVLPNICMLLAYIRIVIVVRKHRRRIRQQEDQVASNQSPGSHNVQEGVTRSRSKQRGLAAVGVVVGFFLVYSGVYQYHLTCMLLSPSCSLPNTAPFKITMVLLRYFNSAPNFIIYILLKAEFKREVWRMFRCFSCSRADVQGIEMSAQTTN
>Cnidaria_Hexacorallia_N_vectensis_EDO43188.p1
ARKLDSLVLCCYAMKESDDLVCESPGNRFSSCSDLLKYPTLQVSIWIIGFLALVGNFYVLLYWNFLTPEDHHHRAHPKARVQSFLLTNLAVADLLMGVYLWIIAIQGVRWTGEYFRYDVQWRTGMLCQVAGAISTLSSEVSIVIMLIITADRLNCIVFDIRARPLGIKPARVICAFVWLLFTIMSFLPMVFTSYFYDKSAALPYFGRSSVCLPLAFSSARPHGWGYSFAIFIVFNSAAFLFILVAYVSIFLRVRTSSRAVRSTLKRDSALAVRVALIIVTDFCCWMPIIVISIMAFLNKFHDPSQSVMAWIAVFVLPINSSINPLLYTLSNPHARQ
>Cnidaria_Hexacorallia_N_vectensis_EDO46247.p1
MEDTSDFPSPFSPTFLAVISTSYVLVMVASLAGNLLICITIYKNKVLLKSPCYYFILSLALSDLGTTLFAMPFDLEQVLTNGKWTHSHHLCNVWTTAYLVTVPTSILHLLTLSIERYKTLNDPLDRYKESPFLTVKRAMLVIVVIWAYSFVFALIPVMGWRAFPQSNAVTEVCGFNISPAYSALSSVLNFFLPMFVMCLVYYKIYTIANKQRKVPLLRPSDKSHDKELHSVGARISSNMSTYIAARSRKLKVFLRDTRAARTIALIVCSFFCCWMPHTVFSFVSVCCRACGSAAPEELQCVLLLLGYLSSAINPYLYSCQVSDMRRAYRELYNSAC
>Cnidaria_Hexacorallia_N_vectensis_EDO35818.p1
MAIGSSDGSDARPPAPPSLRVDVRPVRTIMVFVAVCSVCGNTLVLYLDRPKPIITTRLQGRLTTKYFVRSLAMSDLMSALVAIPLLLAELTTDFLSSDLVCRVHRYLQIVTILITITNMVLLGVERYLIIYYPYKAPSRIACKRMVVVAWFVEATLAIIHPGCTIMLKTYPIGTDQYTRLCTVAEDPLSKALNLAITIVVIFIPALTLVVMSIRILMHYKLSYMAASVILAFFCPYLFAFVYTSVIAGNFIDTTIADEYTTRIVGMVISLATCMVYPLIYLVCLSKMRQKAKEAFQDLFSHIHHMITRDGNSNEVGFAANPPAPALIKIEPHEP
>Cnidaria_Hexacorallia_N_vectensis_EDO35834.p1
MNESATFEPSLALPSRVWRIAWYTAFIMEAILIVTANLLTILTLTANANLRKRSVYFVVNLAISDFLAGAILMPMFAETLRDGLAYNDFIPKHIRAVEVKTISGVLKVEFTGEKFYLGMMAVFFMYANVLSFVFISVERMYATVWPLRHRNTRHRTYMVFIGVTWCAGAVFALMSYVHLMITFRIIIVSGFVAFIVMTACYATIFIKVKRQNALHNQSELQRTVQKQRELAKTLLLVTVMSLVTWSPLIGVGVLSATSTINPSGFLTRMAVYWICGLNSLCNPVVYFFRVKEYRRAFKRLVCKYARNRSVQPIALNVVCDVSLPAITLGTRQEP
>Cnidaria_Hexacorallia_N_vectensis_EDO38651.p1
MHESKGSPHNISSHDYRPSFGPSTDIPSILLAIAIVLLNTTVLHLVRARVTLRTVTNIFLASLATSDLLTGLYVIPAYLACKATANNGICQASVPLLTFTSFSTVTHISLVTAERHVAIMFALRHTVLVTKFRAKLVIVSVWVVSLILSLIQLAWTPPGDLDVTEEGTENFRKSEIAFSLFNFVTVLIQFPFLAYSYYKIFSEVRRHNEMIKKDQSHGCITPGNQHSHESRTVIMFVLMLVTYTFCWMPNALIRYQYSSTAFHLPEWAEHVIIHLRFVTSLVNPCFCLFWKRDFREAFSHGRRMRSDEFQVVDSPHLCSTRLTAGHYIELQVVP
>Cnidaria_Hexacorallia_N_vectensis_EDO39955.p1
MTGSVFAGFVAVVFVFRIVSQIVTILIFQRNENRHFRLAPYFINTAISNLILILSSYPLAFVASLSHNLHEGTFICDFTGYLVSVGSAGAFVTMAVLTFEIYQHVSSEANIGQAIEEEKQWKTFKILGAIWIYSCLCLTPPLVGWSSMTLQSDKTNCAPNWVTQDVKGLSYLVFLTTSVFIIPMAVTGVYFYKLYRYFHNTDINVTSNPSFAYKLEHYKVTQKMVFAAITVNAICWSPYAIYSLASSIKGEELSQGAGSLIPSYFGKVSAIFNPIVYWIFNTRFRNTSWKIACCCLHNRIANSPAGNEASRTAHASRPAPTRETARETSPVQLA
>Cnidaria_Hexacorallia_N_vectensis_EDO44331.p1
MTNNLSCYHFSTWAQKGPVTQIEFAIISWLNGITILPAIVLNTLVLISIWRTPALHTPSMVLMANLALSDLAVGAIAQPIMISYAALEFEVDNWPRTFCYVAMMFGNAGTVFGGVSTLSLTAIAFDRFLALHYHLRYPAIVTTKKAIAVCIVFWAFSFFLVAIWYTLGNKIYMFIVNVCIVVLFGITIVSYFKIYKVIKRHQTQIHVVESSVTACGETGSNAHSTPNIKRYKKSVMNSLVVYFVFVACSTPFACALAYWEVTQNDYMSPILVRLSTSVVFSNSCINPIIYCWKMRELREAAWQSATGLRDCLVGVKSRANKGPPSTAWITAIRY
>Cnidaria_Hexacorallia_N_vectensis_EDO47383.p1
MPNITCAIAANATDHLNVDVLIASLVLPIGGFVVVSCVAFLAVIQRNARLQTPANLILCSLTVSDLLVGVVSVPMFSAFLFLKASHPDACAFSRLFDVTRYSMYVSAGGSLVQISVFSWDRWEALSQPLKYKTKVTRRKVLTVSGACWVVWIMWLSVILYGMSNRMREICTAVTCCVLVLTPVFFHCALVLTIRAEFRKMTMIPIQRYVTAALLKERRITVTLRYIIGAFLACLLPVMFIWIAYIAGVTSLKRHAFPWAVTLTFFNSCLNPVIYFWRIPGMRSAALRLFCCWCVNERKSRGEPGSRKQGFATGLGKKFSKFHDFLGFYGPVGTL
>Cnidaria_Hexacorallia_N_vectensis_EDO49976.p1
MANNSTEGLRNSSAMRFSQIQLISWTIAYSLSDVAIVLGNALALVVFLLGNRYNTSKANYFLINLAVADELVGVISLPLYIYHLVAYIKKGNFFAGREVYYVLYMGVDMLSGFASMLTIVAIALDRFFAVCYPLRHRVTSSNVYFLLLGVLWLFPAAIAIWWVLWVEDHAAFAYFMTVVIVCFMLALSVAHALIIIKVKFRPVRNISRRHAQQERHLMRLLNVVTIAFLLSWLPIHVLDFVYFFFCRTSYCAVYNIINVFYFAKFLQYAGSFVNPLVYYANNKDFRRSLRGLVNKGKNSLASFGITTYSKKYHMSRKNRSSSRDEKCGTHDTNL
>Cnidaria_Hexacorallia_N_vectensis_EDO38917.p1
MTPIGTATEQYNSRGSFCEHSCGHTAITTLGRSQFDQRFCEATIAGGLFVQPSLVVYKIAEILGNSRVSCLWFIISFLAGNVVSVVTLLTLTGIAIDRFLAVYLHLKYQDVISVYCVLKVFALFWVIALAPVAVRMVSTAKAYSVIVLFLLVSCFLLCFLSYFRLLKVTRRHQRQIRNLSHAAAAASNSTRDSFHGNHGNHGNSYDSQENANATKVRRTSITMLLIAGTFYISYLPILGFMVAISIYSYTSPIKAWANIAKTIVFAGSSVNPVLYCLRIKEIRRAMLASMCKILRRPVNPIILSPATNRRQVSLAQVSNTFRTNSGAMIDIDA
>Cnidaria_Hexacorallia_N_vectensis_EDO43104.p1
MTFRPRGEVTLRLCHQRMSENRSSYDPVWQNNPTDVWFWAVRTILLVVSLLGNGLVVVLIVKRSRLHTSPNWIICSLAIADLLVTVAIGTTEMLCTLNYCTFSCNWWILNVFYDMAVIASVFNLCALTYDRFLAIVHPLKYQLVMTRTRVFILLLFAWGTAIAAPLPSFASHLLGDYKSYRAFQILFLFFCEFLPSVLLLVAYVTMANIARRQVVRIERYRKALKFNNLHRCSVTKAPFRVQKINSNVQIIGILVFIFNLCFLLAVYKGVINYVFFKPVSPAVISITRILYHFNSAANGLVYAIFKTEYKQEIKRLLGVWSGAKCKPWMSCAV
>Cnidaria_Hexacorallia_N_vectensis_EDO43479.p1
MAKSNKFGYLEISTSVLIAIASSLATWSTRREHQVWLLEVQISLCLGESIKFGYLKYGYIGSLFSAWDICCCNTTLAWCKVPYSQLEIFVVVDTTLALAIYDLCACYNSLIPAKDICRCRYDLPEKFDMVEDFLWIYSFLCTSFCLGAISYDRYTAVTKVFRYHVIITRRRGYCVIGSIWFFAISFSSIRFKISEDRLPMLWLATALIACTFPLWVTSYSYLYIFKSAHAQTQFIVNSSPIEERRKIEAAHQRKTAWTIGIIISVFVLLYLPSLVVACIDMFVTEECVIVRARVVAWPWVTFICYISSAVNPWIYSFRFPWFRQALKQTFTFS
>Cnidaria_Hexacorallia_N_vectensis_EDO49789.p1
AVSIIQAVAMIAMIVVSVLANGVVCHCIIKTHSLHTITNSFIFNLAATDFCLSALCMPFALVSCITKQWVFGKTVCVVSGFLLSMLCIASILTLVLVAIDRFMAIKYPLKYTLYVTHRACAFMLAYVWFQAAACALLPALGWGSGYVFVEQESICRPEFGTPSKDNGFTSFLFVSSFVIPFSILISIYLSILWTARKQFRQVHHAKIHLENAGTTDNNTAAMDEITSATNTTRGKKMDRASRRRYRARGFKMVLMIVAVFLVCWSPHFILIFYGSLYQIQFPAAVKAVTTWLTFLNSSFNPFLYGFFNARFRSSLKRVFGDKLLCCRWRHQDD
>Cnidaria_Hexacorallia_N_vectensis_EDO47057.p1
MRLPEGIVITFVNSLALLVFLSKTFRVNKSTYLLVNLTVADLLVGLTLIIIGSYDFGGDKKDNVLNMFSRINIVSAMCSLFTFTVIAVERAYAILAPYRHRQLGRRPYLCAIALAWVVPLGAYIGFIFESNGEIIQGMIALIFVISSLAVIMSCYLAIWIRVKFKRNFSNGRQNVSNTKLAVTLFLVTVASLLCYLPFSAILIHFIWIKMESSPIIDYFVPLLYANSFINFFFYSLRMPDFRRQLYKLIRQCFPVRNCTISKMPQGQDMDHRRDRNQSSTKRERAQASQDSVFERPAIIAINNMRSPRRYALDSREKQARRQPAVIAIKHMQ
>Cnidaria_Hexacorallia_N_vectensis_EDO35434.p1_GPR237
MGGNSTIAYPGWWWTSNAIRIAVIAIYAIVGLSAILFNLFVIYAVMNRRSMRKNINLFIGNMAFSDMMIAVWNISFELVNITTRSWHWRVEGTGGRILCKLYYFSGSMGYLVSPLTLLFITVERFRGVKSLAAKGVTRKGLLCYVALTWLIPALLYSPFLYFMDLMNYPDGTLMCERIIPTTYYKVYITPLYGVFVVLYFAIAALGFMILWRLRDMETFVNLPEVQRRARKLRVRNAVRMVLCSLGTFILLTTPYHAQIFVFFFLGGDLQLYFKVYYGMLFLVCLNCAVSPCIYYVFIEDFRQAMRRVWSIERRTTTATQMQTRNAETVML
>Cnidaria_Hexacorallia_N_vectensis_EDO32256.p1
MDSTRDNSTHGGNLSARRAYVFTPLDTGTKITITITSCTIGVLAAISNAIIIYFTATARRSREQRAFNRSHAAYFVMSLACSDLCASVITIPLHNASELWVDFVKTDFMCTVVRVLHIAFPVITINNLIVISVERYLGIFRPLYIPSKRVVKGLIVGAWVAGLATTLVLTGTYKLTPTAVGENHYYLKCLYDTTDPTAKAQVIAFILLQFLLPCIGLAIVNIHITKFVNKRNRVSPEEIGTNLKSDAWRFKNSRMFVAIIFTFIVPYFPWFLYTAVNANITVAAHEELVIRYCFSIIAFANCLANPIIYFLFSKEFRNRLFRALTCSHAT
>Cnidaria_Hexacorallia_N_vectensis_EDO32513.p1
VLLILMLVIIVGNTLVFRTVFVTRRLHFSAFYLVASLAIADLMVGVSLLPLSIAYTIIGEMKGGEWSFSPVVCHAGTLFNFWFCCASVFNLCAVSWDRYVAVTSPLLYTVRMDDAKVRWTIAVIWVVSLFMSFLIMVAVIESKTVFYCTATGLAVEYSLSSALVIFIIPLIFLVFANGRIMSIARAQLKKIKQQMPYGYDSYEDSSSKSRTEAETLPSTTVTNLEQITTKPQEPEQNLDFQESIQIPNTSKKLYFQRFRREFKTFKLFVIVTGVFLVCWTPLFVTMVMSSFLRTWTMVSIMHFALILGYANSACNVFIYSYFNREFRNALL
>Cnidaria_Hexacorallia_N_vectensis_EDO46535.p1
VRRPEARSLFSMFGNKSYGGVSGCFGLEMYKGDADNAQDITDKLILQMSILVTITATMENSLLLLAILRSSELQHPSYILLGCLAFSDLMTGAVSQPVLVAAYLIAKYERMYHTSCYTLKAGLMTAIVFSGVSLLTLTAVAIERFLALYFHLRYNDLVTKQRVLLLFASFWPMVILTMVMPASMLKNLRVFAVIFGSILFICSSAMVFFYRKIYRIIRRHLTEIHAQEFAVQCGPHVIMSSILKARKTVALFLVVTSVFFIRWAPFVVVGVLYLYGLDEPFIVQLKKFSVIFVLAGSSANPIIYCWRLEKIRRTMRKELSKIFAVFRCNK
>Cnidaria_Hexacorallia_N_vectensis_EDO26316.p1
VMMNASVDDADTSTVKTLIPLQQVLSVKVLVIALNSILGVLTIAGNVLVLYVKRQESRPSPASACSMMRYFVMSLALSDILASLISLPVTISQMVGWFDLETDLMCKVVRYIGIVGPVVTINNLLVMGLTRYACAFHPLKVPSRRTIIQCIIAAWITGLLLSLLPASAYNVIPVDIDEESTTLLCRADPSHKHLFLGFSVCGYIIPCVVLTFTSLAIARFLRRKSKQVCEKQSSPIRSENAWRYEGNKMLIFVTFAMILPYFTFFTYQNMTLLWKVPFSFTTDRIIRFTMNTVCFANGLCNVLIYFYYMKNLRTIMKRILGSIWCFLVL
>Cnidaria_Hexacorallia_N_vectensis_EDO32138.p1
MLSNGSCISPFTTIFNSLEVLVWAVTVLCFVAPSLVLLIIYRNPHLRTAPNMFLVSMTVSDFFYSLTTPLWMIYHENLVDSALCRAVTFTSVLALFVSEVSLAIICFERFYAIVFPFKARFASSRSRRITIALTWSVAIVAATVVSIVDRDDIIVFCRIDVRHAELNQKGGVYQVVKAGAFILSFVIQWCLYGIIAFKVRKRTTPGQQTNERAAKELAKNRRIIAMTFTVVALFTLTWGPIATTPLYISAIPPNACWYDNFFYFCNLTIFSNAFLNPLVYFIFMPAYRKGLKDLIKLCFPRRCFRNPSPMTQSYEMEGAARDELPVQ
>Cnidaria_Hexacorallia_N_vectensis_EDO39039.p1
MSQPNLTTRLNQSTVICGGDPTLYSTEAWYWILRGLIAFITIFGNGLVIYLVSFRKPLRDQPSPNWFVMSLALADFCVGAFNFPTMFVYAFTFNCFSQPSSWTWPILGFCMNVFLDASITNLTLLTLDRYLAVVHPFTYESFMTSSRAAGMIVSAWGITVILEIPYLVLDIQRAGDEAYTIHLWLYMVIFTFLPCVFMLYAYTRILIVARRHRKEISARLKRMASFSESTDVALAQRGNKNGAMYTVGIIVGIFLLCNSFVQYRLSCFLSPSCSMSAAESYLFLLLRYANSAPNFIVYAFMKSDFRREIYALYKKKGRLAAVRRYAK
>Cnidaria_Hexacorallia_N_vectensis_EDO38296.p1
MMELRNFTDKTVFNYACYHFTEWVQQGQITRPEFIIIAVLNGITILPAILLNALVLFSIWRTPTLHTPAMVLLCNLALSDFAVGIIAQPITVTSVVLELSPSVKPASFCSIAVFYGITSSLFAGVSLLSITAVAVDRFLALHLHLRYRMVVTRRSIIIYGGISWIVSSCIAPLWILLGMDRYSAIISGLVALCMVLIVLSYIHIFKVLQKHQSQITALQRSVNKTNSKNGPSGQTNMRRYKKSVISSLYIYFAFILCYLPLFLSLTYYAVTNENYFSPRLVRMSTVIVLTNSATNPAIYCWKIPELRNAVRDTLVWLGCNRRRGGT
>Cnidaria_Hexacorallia_N_vectensis_EDO38390.p1
MYHLQVKNSSIQGGSRKECSFQFANGVAVISVNALFAFLGIIGNALALVTLWKTPRFRASVSAMCVGAVAATDLMTSLFVQPSLAIFIGIQVNGKCGDNLWPVLKFSGFYSCCASVVILCAMSVERCLAICCPIWHKRKITVKVVKVVMIIIFIAALFPAAPQTLELPPSHFTSGMVISGICLVFIVIISSYLAIFFRVLKQSRTFSHLSDNQRRSFSKNKRLARTVALIIGAYFLCWCPLGYSVQVSKTDFFTISKIWPVTIGLFSSTLNPVIYFFRGSEFRKELKLHLAVCVGHCTKNNVAPQNITPYNQEHSNQNSSAFNIDS
>Cnidaria_Hexacorallia_N_vectensis_EDO31122.p1
MNEKSASNITFGCLFISTSLDYVPFVRKAIIASCFVNGIMSVVAVLGNAIVLLTIYKTSSLHTPPNYLLFMMAIADCGVGLLAQPSSIVRNAIALRLKGPDGTDPSKALTDAFCVSGVASEIFGAFFVYFSLLCLTAISFERYLAIRLHLRYTQVVTLSRTLFLSAPILLVALAIVTGRLLSEGFGTSYSILIVFGSLVFFACLAVIALCNIKIALALRRHTVQISSQTAQDMRTVLVMAKFRKSVVTMLLVFVLFLTCFLPYGCVGLVQMRLGGMTHQLYVAAFSTFPVLYLNSCLNPALFCWRMKEIRRAAKSVIKGYCSNSL
>Cnidaria_Hexacorallia_N_vectensis_EDO35144.p1
MNESNVSRLPPLHHVTSSSVKGTVWACAFGAESFLIVVSNLLTVAVFLTGRQLRKRSTYCLLNLSAADLLVGAIPMPMFVYLIGVHHSLWELTWDMSSWRNVYMPVDMMCAFSSIFCLVLLALERIYATLMPFRHRQLADRGYLFAIIAVWSAACTISLASYFSLAIFHSQPMSTYIPMTSLCIAVLIMVISYFLIWFKVKCHNNTHGEGCHVGRKMTYERKLAKTLFIVTTASLLAWLPFVVTSTAASFYKITLDFEIVLAVKLLHYSNSLINPVIYTFRIREFRRALSGMVRGRTSSFALQSGHVPLEVIRSFENLRIASLRS
>Cnidaria_Hexacorallia_N_vectensis_EDO46161.p1
MNNTTHCLTGSETLNTVFQAIYGLECSVIVVANSLALVIFLGKKLRLKKSKYLLVNLTVADLLTGLVGLGYTKVRQETFNSLVQPGQIQNVEIHPLLSVHLLFASQSMLSLSTIAMERAFAILSPFRHRQTEKKHYFTVILSAWLISMILSGLTMLFYLTSNQKPTLILNVVAILLEIGLIIISYFAIWIKRVFCKTMNSSENQFENKKLSITLFILIATSLVTWMPSTIFKTTLHRDVCIKNKSIHVISLSLDILLLSNSFLNVVVYSLRMPEFRKALRELFCRNKPNEFRSSKHQKEHGQEPKPAVIAFKTCAYVNEEVEAQN
>Cnidaria_Hexacorallia_N_vectensis_EDO34405.p1
DRFILCCYAEKAISGLECVSPRDGFSSCDDLMKNKGLQVAVWVLGLMALIGNVFVIFWRVTDGQSNQTHSLLLTNLAVSDLLMGVYLMIIAITDAKWQGEYFKHDVTWRAGIGCQFAGIISMLSSEVSVFILALITADRLICIVFPFKFRRLTRKRAMILCVIIWTLGAIASLLPVTGISYFYDSDGDFGFYGRSGVCLPLQLSKSRPAGWEYSVAFFIGLNSIAFIFILVAYMTMFWTVKRVSGAVRSTSMNKESAMAKKLIFIISTDFCCWMPVIVIGILSLTGAFYDPNKQVYAWIAVFVLPVNSSINPILYTFSTTHVRKR
>Cnidaria_Hexacorallia_N_vectensis_EDO44123.p1
MSTSEPNVQSNSSRGLATPSNAIATFSIQYSTWFWITHALLAIITSLGNGLVIYILCSRRHLLRQTSPNGRFLLSLAIADFCVGVFNAPARLVCLFVTTCSDEVWSLITFFIKLFLNESVTNLCLVALDRYIAILHPFSHPFISRPVVSIAFILAAWAIPVLAEIPDLLNMLHLTNISVFEYNVIYTVLFAILPNIFMAFAYLRIILVVRKHRKQIQAQQTNLHTATTTTTDQGDQDRKQPKLNRNMDLAAVGVVVAVFLVCNLLFQYWLTCLYLIPSCNTSVEETTIVALLRYLNSAPNFFVFAIMKTDFQREVKGLFKFNKH
>Cnidaria_Hexacorallia_N_vectensis_EDO25861.p1
MNMSSSDERFNALQENSLSRGTARVVIESLVVIILCLIGLIGNILVLRIVKNKRSEGKMIYLFIGALALTDVSLLATYPFFAFPVMVLGKWPFSDFVCQSYGFCILFLVSASLLLMALTAINRYFQVVRTKYYRRLFTPSRTKFFIGVALVLACIVPVPYLASGEKYIFIPGKNYCFQKPNTKIASMCVYLNGSCVMLVLTACYIKIFKTIRNHQARVTSIQQNTDSISGPSVQDIKVTRTLFLTVMGFVFCWTPVIVIDIIDMTRGLFSLPRELYYLHSFMGTLSSIPTRCSWSLYWAHLFNLYILGSELLLFLPPLQAQLL
>Cnidaria_Hexacorallia_N_vectensis_EDO38935.p1
MNVSNQLNTNFSDFSGNPACENSPAPFMLLLRHSSAVYLAFVAIAVTSTAAAILAILLNGAIIAAVLRTRQLRELNQTVGLVSLAFADLAVGILVQPVFIAMRIKNLRGFTACDILEAMDYINTLCSGLRIASLTVINVERFLAIYFPYRYKRYMSNTVFILSLGLTCIAVGTPRLLVKFQTDLPSRITATLALDFSLRVLMWSCSIAVCVTARRHRIRLVVAPTTEDATTIEVRKAKLRDAKHGLVLCSVTLLNFVSVISLFILHGIGTGKIQSPSEEFRAIASPLGIVLGNMLSVVNPIVYGWTLKRLREAMRRLFTSAQN
>Cnidaria_Hexacorallia_N_vectensis_EDO43269.p1
MSNIHPNNSRVYKFNPIPAPTKAVLASLLAFSGVTGIIGNTLVLVLENRKRKAANTPSKRRAFERCLTLYFLKSLALTDLLCSIVDVPMTVVYIYADIFNKNWQCIVFHFPLFGFPIITITNLVVISLERYMAVFYPFRAPTRAFAKNLVITAWIVGGILCVVLTLAAKKRLGEASKLSRYTSKRRREIRNHTTRVDGNSSQTWRFKDTQMFVNVIFAFCIPYSVYFVYNSVKRFAALQVNYELDYVVRLLAGILGFSNSALNPIIYFSSSTLFRTDLKNMMVSRRTVVFATLSTSGIGSQRQQATQETGATDWPLTQTVCAV
>Cnidaria_Hexacorallia_N_vectensis_EDO36289.p1
MELSSAQFVGIGVFYFVLALLAITGNAVTIIAYLKDPFKQLRNSASNLLITALASVDLLNALLSLLPSSVFYILCAYHVNFRDFLAKTNPCMEVMKSTLELASLLLLVAMTTDRHRAVTAPLTYKYHVTITRMRRALIVITCYSVVFGLAIAMTCHVTHYVIHGGHLVLSLVVLMVMNTRMVLAVRRSRSLVCSCAESNACRLAYQRERNITIAVCIILAVFLLTFFPAVLLSTVTVICTAVECSLNPSVFSVSMFISMTSYHTSSVTNPIVYSWRLEKYRHAFRYLLIKCACARVDDMKNTDQATASSLIRKSTKTTTEV
>Cnidaria_Hexacorallia_N_vectensis_EDO47229.p1
MTSSYYLAIGILSIIVSITSVTTNSLILVVIIKNPLRCLRKPSSGFLCVLAVADLAVGLLSSVGVAVNCLDAFLTANLEEETLQKYSLVAGVLTYTFQVLVVVALTLERLLAILCPVFHRNRMSFESAVVSSLVLLAYSLFFSLIQFAGVNPEVYNISDVLLHHLLPLVAVLVAYFAIHRGLKKQSRAANTNTADSRRVQIERRLIGTVSVVGLFMVLTLVPYLVVILLSFYCASCDGNLLLKAKFLSILVLYSNSAIHPFIYGLRLSPYTKSFKAVFVTSPVESSHSTEMRRVTRDRRDFDRSLEIPETKTSKCTNKNTY
>Cnidaria_Hexacorallia_N_vectensis_EDO32939.p1
MNGSTGSAIDFCRQPTQSSYVAQTVFLSVIFVITLLGNATVCLTVFLTSSLHAFTNYIVASLAVSDLMVALFSLPFRIHQTVHNTHWCLGASACAFWIWADMFCCCASIMNLALISLDRFLATKYPLNYQELINRAGKIAMVVTVWLYSFVVASLSLRNWTSPEGPLVKTINGCFKPDPYFYTFAAALGFFLPLIVIILAYSYVFRVAVGHWRAIGRLTVPAHSDTTTQRRALSREIKAAKTLAIVIGAFTLCWMPLFIIILATFWCTGCFKPQGDSNLAGFFMFVNITFVYTLPNINSTLNPLIYVLFSKKLRQAFVRM
>Cnidaria_Hexacorallia_N_vectensis_EDO43902.p1
MSDTPLYAVNPKEAWFWVPRTIIMVLSLAGNGAVAYVIIRTFRLHTASNAYILSLTVADLSVTVVFGPFEMACTLLRGTVCNWWVAKLFYDMTVKASIMNLCALTFDRYLSVVHPLAYPTLVSPFRVKLVITLAWLIGIFSPVPGFVCVVLHKYQGYKALQTAFLFFFEFLPSFFLVMMFVRMAMVVKRQRRSVQQQSHTLQFNHKHGAILPAHPRRYKNKPTLHVVGLLVFIFNLCFMASIYKGVMNYVFFREVSFHLVAATRILYHLNSCANWVVYAFMKTDIKVELRRLVGLQTERDLPWPAPVSEGTKRKRDLVP
>Cnidaria_Hexacorallia_N_vectensis_EDO49626.p1
MNQEFNEALQERRPATIAVEFAVFLVIILVTILGNTLVCVAIYRQPRLRSTTNYYVVALAVLDILTAALTMSLTLGVVLTGRWPYGDTLCQIQGYLVPQFGFAAIIIMFLISLNRYVKIIKSASYSKYFSHRKTIASILFALVSAVVGVFMLKTKFKFDPGKLFCFVDGENISRFASLAVALLFFVLPFALMCFFYLKIYLKIRHHKKQTAHMRRGPSTNDINATKTLFAVLLAFVLCYMQIPVIEAVRMFHGRLPREVFVFYSVMGGVSSAINVFIYHAMNSAFRAEFKAILRCSRRIVVHPAATSCDTGITLQTRSN
>Cnidaria_Hexacorallia_N_vectensis_EDO49062.p1
VFMCLLIVASLLGNTLVCTLVARSQRLQTNSNFFVCSLAISDILVSVTVIPFDIVYWIYFPRWPLGGYLCNLWNALFFVFLSASVLNLLAVSADRFIAVVFALRYESFVFPRVVKYSLVAIWGYSVGIGILIFFILVPPRDEVYSFEMNPLLHGYLLVGNVLAPFILMTTFYFKIYLIARGHAKRVGMKGKSVCDLIGRELRVAKALGIVIATFVLCWLPFEVINVMILLDEGVETCAVEVADTVFCWLAYLQTALNPVVFALTNSEFRRAFCRMFSPQFHGNSSSSLNSTNKQTEQRENSARQGATNEKPDIVIARL
>Cnidaria_Hexacorallia_N_vectensis_EDO41948.p1
MWRGHSYLQLWNTILYFILAIVTTLGNAVVVLAVFKDPFKQLKKHIASYLIASLAVSNLVLVVGELLEAATNIVYGMEAYIIPGPPLVKAADILVCFAVSNSVNTILGLAIERYVLLQSEGHSMRKVTPRQVAGILTVLWATSSTIGLSRIAFQTVHSYRKAIGIIGVISVSTTMCLYLVIFFKIRRVFRMDIARASGENRALTISGLSAQRIRKRQMDAARTIILILASLIFLWTPTAVYLVQRLCTKNSLAYPQIELIYIIGLMNAAVDPGIYAFRTSRFRRAIAAILLKKHRKSSKHHQYMHRRRRVENKEKPC
>Cnidaria_Hexacorallia_N_vectensis_EDO44290.p1
MDETGRNSSQSHLDTIVIAVLSIEGITIASSNLLTLLLFITDRSLRKRNTYFIASLALADTLVGVAAVNIAVFVALGHDARAVLLLKVPQSLAFSLFEIFVSTSSGLGLLIISIERFLATIAPMHHRKSGLHPYYLGIAAQWVLPTLSAIIALISVDMYNIYCMYLIVFFIFVFCFCYASIFIKFKLQNRQHQRNSLSLTQQRERELAKVLLTVTFVSVLCYVPTGIFMSDFHNTQVHVALACYSTRFANSLVNPAVYVLRMKEFKVALVNSLCSFHTRVYSLESCASGNAHTTTVGTSQRQERSTGVASVVQNSIV
>Cnidaria_Hexacorallia_N_vectensis_EDO46181.p1
VIVIVSAIVGNVLVCIAVCISSSLRRATSSYFIFSLALSDIGTASLSMPFDLEALTLSGCWPKGRGEGLCIVWTVTYLITVPTSILNLFALSVDRYKTLRDPWDRFKESPSMTPRRAVAIIVFIWVYCLLFALVPVLGVQYYGPQTLLYGRCIFNISPTTSMVSSFLNFYLPMFAMCWIYYRIYQIAHTQYNIPTGLEKHDYSIVKPTSSLSQIGADKKSGIRKKRYRVFVKNTKAARTIAIIVSAYLTCWVPFTTISIVVNLCEGPCWDAIPNAVWAVLMLVGYLNSALNPLLFSHQNPHFRRAYRRMLRALCSCC
>Cnidaria_Hexacorallia_N_vectensis_EDO45742.p1
MRNTQERSLNEAITIPVGVAYFILALPTVIANTLVIIAIFKTPSLRIPGYIILCGLALSDLGVGIFGFFFNGLLFLSGLKNVISDPGQANSFITGFFVGVSTLTILAVSAERVIALTLHLRYPSLVTIRRVSLVLVIIWFFMAIMVALPIDDTEVSYMMISYFGADFVILFILNFKIYRMVRRHRAQISIHYPTQANEETMAMLRRRRSSLDVLYIFFLFVLSILPYIVFQGYLQFFVLFKNPSLDVEDVEVLMNADLVVRGIAFINSFLNPILYCYRIKHIRVAIIRVLPALLSRKLSSNCGVKLNINNMKGVAD
>Cnidaria_Hexacorallia_N_vectensis_EDO48892.p1
MITPQNASESQRDFVCDFIGSVKERMNSYPAMLYLSASLNVPTSIMAVVCNSLVLASIWRTPSLHAPSYLIRFNLAITDLAVGLFVQPLYISQRWLNLLDRPREFCVVALAMLVVSVMFAGVSFLTITAICVERYLVLYLHLAYQSVVTNKRTIFAMAGLWITGSLYVGFLALNNILLFKVVGCVIITICLVLNTVSYVKIYKVVRHHQNQISEANRAFAPNSSTVDMRSYRRSVYATFRTYIIFILFVLPFLLSLIALAENSKSRVSRACFHIASTIYFSNSAFNPFIYCWKEPQIKQAIKATLVSIKHTVMPER
>Cnidaria_Hexacorallia_N_vectensis_EDO41838.p1
MSSGVVLWSIAYSCAAIIIVSGNSLAIAAFFTSKKLMRMRASYFLVSLAVADMLIGIITIPMYIALLHYHVVSKEYQSVFTAVDIASGSASVFTLTTISIERLYSFWFPLHYRANNAPRTYLGVVAGVWCLSGIITTLHILYRYHIISYTHFFYVMMSALSFCLLAMCMAYVGIFLRVRKHYRQNQCAQRNERRFVYMLFTITALFVVTWLPFHLLNIVNFFCDFCLIKSLPHQLLFACKFLHYTNSLVNPIIYSFQMPEFKKTVKSLVGCAARGDESRRVEEIPLARMRKRDDADTTQVYTSQGTIKGPDAHTG
>Cnidaria_Hexacorallia_N_vectensis_EDO45979.p1
[truncated: 3,695,288 more chars]
