# Supplementary material for: Large-scale deorphanization of Nematostella vectensis neuropeptide G protein-coupled receptors supports the independent expansion of bilaterian and cnidarian peptidergic systems
Source: eLife. 2024 May 10;12:RP90674. doi: 10.7554/eLife.90674 (PMC11087051; doi:10.7554/eLife.90674)
Supplement: Supplementary file 7. — The file contains the nucleotide sequences of the Gqi5/9 and G5A gene with primer sequences and information about the mutation of the original Gqi9 that we obtained and subcloned into the pcDNA3.1(+) vector. [file elife-90674-supp7.txt]

Cloning of the chimeric Gqi9DF protein:

Cloning strategy: NEBuilder HiFi Assembly kit
Vector for insert: pcDNA3.1(+), digested with EcoRV
Template: Gqi9 from AddGene (Plasmid #125711)
cloning strategy: primers have extensions for Gibson cloning into a EcoRV digested pcDNA3.1(+) vector
Forward primer pcDNA3.1(+) overlap: GTCCAGTGTGGTGGAATTCTGCAGAT
Forward primer Kozak extension: CGCCACC
Forward gene specific primer: ATGGGGTGCACCCTGAGC
Reverse primer pcDNA3.1(+) overlap: AGCGGCCGCCACTGTGCTGGAT
Reverse gene specific primer with mutation sites: TCAGAAAAGGCCACAGTCCTTCAG
Full forward primer: GTCCAGTGTGGTGGAATTCTGCAGATCGCCACCATGGGGTGCACCCTGAGC
Full reverse primer: AGCGGCCGCCACTGTGCTGGATTCAGAAAAGGCCACAGTCCTTCAG
-> Reverse primer changes stop codon from TAA to TGA, and mutates the C-terminus of the Gqi9 protein from YCGLC to DCGLF, similar to the Gqi5 protein C-terminus from Conklin et al 1993

>Gqi9 like
ATGGGGTGCACCCTGAGCGAGGAGGCCAAGGAAGCCCGGAGGATCAACGACGAGATCGAGCGGCAGCTGCGCAGGGACAAGCGCGACGCCCGCCGGGAGCTCAAGCTGCTGCTGCTGGGGACAGGGGAGAGTGGCAAGTCGACCTTCATCAAGCAGATGAGGATCATCCACGGGTCGGACTACTCTGACGAAGACAAGCGCGGCTTCACCAAGCTGGTGTATCAGAACATCTTCACGGCCATGCAGGCCATGATCAGAGCGATGGACACACTCAAGATCCCATACAAGTATGAACACAATAAGGCTCATGCACAATTGGTTCGAGAGGTTGATGTGGAGAAGGTGTCTGCTTTTGACGTCCCCGACTACGCGGCAATAAAGAGCTTGTGGAATGATCCTGGAATCCAGGAGTGCTACGACAGACGACGGGAATATCAGTTATCTGACTCTACCAAATACTATCTGAATGACTTGGACCGTGTAGCCGACCCTTCCTATCTGCCTACACAACAAGACGTGCTTAGAGTTCGAGTCCCCACTACAGGGATCATCGAATACCCCTTTGACTTACAAAGTGTCATTTTCAGAATGGTCGATGTAGGGGGCCAAAGGTCAGAGAGAAGAAAATGGATACACTGCTTTGAAAATGTCACCTCCATCATGTTTCTAGTAGCGCTTAGCGAATATGATCAAGTTCTTGTGGAGTCAGACAATGAGAACCGCATGGAGGAGAGCAAAGCACTCTTTAGAACAATTATCACCTACCCCTGGTTCCAGAACTCCTCTGTGATTCTGTTCTTAAACAAGAAAGATCTTCTAGAGGAGAAAATCATGTATTCCCACCTAGTCGACTACTTCCCAGAATATGATGGACCCCAGAGAGATGCCCAGGCAGCTCGAGAATTCATCCTGAAAATGTTCGTGGACCTGAACCCCGACAGTGACAAAATCATCTACTCCCACTTCACGTGCGCCACAGATACCGAGAACATCCGCTTCGTCTTTGCAGCCGTCAAGGACACCATCCTGCAGCTGAACCTGAAGGACTGTGGCCTTTTCTGA
                  


-------------------------------------------------------------------------------------------------------
-------------------------------------------------------------------------------------------------------

>G5A, codon optimized, with flanking EcoRV restriction sites and partial Kozak sequence
GATATCACCATGAGCAAGGGAGAGGAGCTGTTCACCGGAGTGGTGCCTATCCTGGTGGAGCTGGACGGCGATGTGAATGGCCACAAGTTTTCTGTGAGCGGAGAGGGAGAGGGCGACGCAACCTACGGCAAGCTGACACTGAAGTTCATCTGCACCACAGGCAAGCTGCCCGTGCCTTGGCCAACCCTGGTGACCACACTGACATACGGCGTGCAGTGTTTTTCTCGCTATCCTGACCACATGAAGCAGCACGATTTCTTTAAGAGCGCCATGCCAGAGGGCTACGTGCAGGAGAGGACAATCTTCTTTAAGGACGATGGCAACTATAAGACCCGCGCCGAGGTGAAGTTCGAGGGCGACACACTGGTGAACCGGATCGAGCTGAAGGGCATCGACTTTAAGGAGGATGGCAATATCCTGGGCCACAAGCTGGAGTACAACTATAATTCCCACAACGTGTACATCATGGCCGATAAGCAGAAGAACGGCATCAAGGCCAACTTCAAGATCCGCCACAATATCGAGGACGGCTCTGTGCAGCTGGCCGATCACTACCAGCAGAACACCCCAATCGGCGACGGACCCGTGCTGCTGCCTGATAATCACTATCTGTCTACACAGAGCGCCCTGTCCAAGGACCCCAACGAGAAGCGGGATCACATGGTGCTGCTGGAGTTCGTGACCGCAGCAGGCATCACACACGGCATGGATGAGCTGTATAAGTCCGGCGGCTCCGGCTCTGGCGGCCAGTCTGGAGGAAGCGGATCCGGAGGACAGAGCGGAGGCTCTGGCAGCGGCGGCCAGAGCGGAGGAAGCGGATCCGGCGGCCAGTCTGGCGGCAGCGGCAGCGGAGGCCAGTCTGGCCTGCGGAGCGTGAAGCTGACCAGCGACTTTGATAACCCTCGGTGGATCGGCAGACACAAGCACATGTTCAATTTTCTGGACGTGAACCACAATGGCAAGATCAGCCTGGACGAGATGGTGTACAAGGCCTCCGACATCGTGATCAACAATCTGGGCGCCACCCCAGAGCAGGCCAAGAGACACAAGGATGCAGTGGAGGCCTTCTTTGGAGGAGCAGGAATGAAGTACGGAGTGGAGACAGACTGGCCCGCCTATATCGAGGGCTGGAAGAAGCTGGCCACCGATGAGCTGGAGAAGTACGCCAAGAATGAGCCTACACTGATCAGGATCTGGGGCGACGCCCTGTTCGACATCGTGGACAAGGATCAGAACGGCGCCATCACCCTGGACGAGTGGAAGGCCTATACAAAGGCCGCCGGCATCATCCAGAGCTCCGAGGATTGCGAGGAGACCTTCCGGGTGTGCGACATCGATGAGTCCGGCCAGCTGGACGTGGATGAGATGACCAGGCAGCACCTGGGCTTCTGGTACACAATGGACCCAGCCTGCGAGAAGCTGTATGGCGGCGCCGTGCCCTGAGATATC
