# Supplementary material for: Large-scale deorphanization of Nematostella vectensis neuropeptide G protein-coupled receptors supports the independent expansion of bilaterian and cnidarian peptidergic systems
Source: eLife. 2024 May 10;12:RP90674. doi: 10.7554/eLife.90674 (PMC11087051; doi:10.7554/eLife.90674)
Supplement: Supplementary file 8. — The file contains a list of all tested N. vectensis GPCRs, including original nucleotide and protein sequences, information about the cloning strategy and either the primer sequences of genes that we cloned ourselves or the codon-optimized sequences of genes that were ordered as synthetic constructs. [file elife-90674-supp8.zip › Supplementary_file_8.ods]

## Sheet: Neuropeptide_GPCRs
GPR name	activated by	Protein ID	Protein ID 2/combination	prot sequence (transcriptome)	Nucleotide ID	CDS	method used	codon_optimized_sequence	Forward gene specific primer	Tmp°C FGSP-1	Fwd restriction enzyme	Reverse gene specific primer	Tmp°C RGSP-1	Rev restriction enzyme	forward full primer	reverse full primer	.
Nv_GPR18a	GLWL peptide	XP_032242997.1	NVE14248; M_032387106.1	MAAMQTFNDSAEIITSLNFTVPPRISAFAEEPRAVFILRLVVGCVIAITGFVCNAIVIVHITRRCRRLSLVEFYIRNLAVADLGILCGSYPIAVIREQFHGAWPLGEVMCYYGYPLTEVFYAVSVWSITAIAAERYQLVRKNFQKVSHKRSSSKTRWRNTFIIWLGSFSLTSLPLFFIMDYKNTSGEGGTCKFSWPSGMHHVYVVALTILQYILPMGIISFTYLHIAKEIKTSSKFHRRTIRTSDIKKSWGIQKFDSHEERRLKENKRARKLLTPLVLVFAVTMFPLNTLRLVVLLWQAATEWTYFLIVYNLSVFGIVVNSAADPIIYSIVSKEFDFKVCWHWLRLCSQRMRMRKSWNNKEEETSGLATTPETPEKGDFLNNSF	XM_032387106.1	ATGGCGGCGATGCAGACATTCAATGACAGCGCTGAAATAATAACGTCTCTGAACTTCACAGTGCCCCCAAGAATCTCTGCATTCGCCGAGGAGCCTCGCGCGGTTTTTATCTTACGACTAGTGGTGGGCTGTGTAATCGCTATTACAGGCTTCGTTTGCAATGCCATTGTGATAGTACACATAACTCGGCGGTGCCGAAGACTTTCTCTGGTGGAATTCTACATTCGCAACCTCGCAGTTGCCGACTTGGGGATCTTGTGCGGGAGCTATCCGATAGCTGTGATCCGTGAACAGTTCCATGGCGCTTGGCCCCTGGGGGAAGTTATGTGCTACTATGGGTACCCCCTGACAGAAGTGTTTTATGCCGTCTCTGTGTGGTCTATTACTGCCATTGCAGCT…	cloned	.	ATGGCGGCGATGCAGAC	60.48	EcoRV digested vector	TCAGAAGGAATTATTCAAAAAATCTCC	61.44	EcoRV digested vector	GTCCAGTGTGGTGGAATTCTGCAGATCGCCACCATGGCGGCGATGCAGAC	AGCGGCCGCCACTGTGCTGGATTCAGAAGGAATTATTCAAAAAATCTCC	.
Nv_GPR19	LRWa	EDO36556.p1	NVEC200_007726_1.1; EDO36556	MNNSTADIASGSASTALRAMRLTLYPLTFVVGLVGNVLVCVLVFTWRKTKNFNNSRYFILNLSISDLLVLIMFIPFDLAYLENDMVWKYGLFMCKFINTLSFLSVIVSGTTLAAISVDRYRAVVHPLSPPFTFRTVSLIILVIWVYSVSTLLPFAESLTILPRGSCQNDYAWWPNYTTVQLTFVLCAFTPGFVIPITCIVVFYLLIARHLRKERENHDLLLRGDIARLRVRQNSKMIRILSCLTVAFTICILPSYTIILMVMFYKGTSSLPYIDEVHEFTRLLMTANSCLNPVLYSVVSREFRAELRGLLKRRRVKRARTTFSTTKNTSFMVSKNETPC	EDO36556	ATGAACAATTCCACTGCAGACATCGCTTCAGGATCAGCAAGCACTGCCTTACGAGCCATGCGCCTTACGCTCTACCCTCTGACGTTTGTGGTCGGTTTAGTAGGAAATGTGTTAGTGTGTGTGCTTGTCTTCACGTGGCGAAAGACTAAGAACTTTAATAATTCTCGCTATTTCATCCTTAATCTGAGTATCTCGGATCTGCTGGTGTTGATAATGTTCATACCGTTTGACTTGGCTTATTTGGAGAACGACATGGTCTGGAAGTACGGTCTATTCATGTGCAAGTTTATAAACACGTTATCGTTTTTGTCTGTTATCGTGTCTGGGACAACACTAGCGGCGATCAGTGTGGACCGCTATCGCGCAGTCGTCCACCCGCTAAGCCCCCCCTTTACGTTC…	synthesized (codon-optimized)	GAATTCCGCCACCATGAACAATAGCACCGCCGACATCGCTTCTGGCTCCGCCAGCACAGCTCTGAGAGCCATGCGCCTGACCCTGTACCCCCTGACATTCGTGGTGGGCCTGGTGGGCAACGTGCTGGTGTGCGTGCTGGTGTTTACCTGGCGGAAGACAAAGAACTTCAACAACTCTAGATACTTCATCCTGAACCTGTCTATCTCCGATCTGCTGGTGCTGATCATGTTCATCCCTTTTGACCTGGCCTACCTGGAGAACGATATGGTGTGGAAGTATGGCCTGTTCATGTGCAAGTTTATCAATACCCTGTCCTTTCTGAGCGTGATCGTGTCTGGCACCACACTGGCCGCTATCTCCGTGGACCGCTACAGGGCTGTGGTGCACCCTCTGTCCCC…	.	.	.	.	.	.	.	.	.
Nv_GPR193	LRWa	NVE25955.p1	NVE25955	MDQPTNQTFVAPQDDITEPLGMRIVRLAIYIIIFLIATIGNSLVIFVVYKTRELHTVTGYLIANLAIADLGVGLLCIPFTVVFYELNFVWPFGAFMCKMICLQPLFLMASVATLMAISIDRHQSIVYPFNPRISLTQGKLIIALVWLIGMLPAFPMLGVLELVETPRGPTCTETWPDMDFGATINSKLSFAYTIASFVLTYAVPLPLIIILYIRIALKLREAIKDAADRPGFQAAQQTRKIIKMLVAVVVCYALCYLPFHGMVFLNYSQVVENTPIVYLIQSYCQVIMYFNSASNPILYAFLGDQFRNGFKKAIGCKIGQKHNVSLPSPNTKLEYVKSTTS	.	ATGGATCAACCTACGAATCAGACGTTCGTGGCACCTCAAGATGACATTACCGAACCTTTAGGGATGAGGATCGTTCGGCTGGCCATTTACATTATTATATTTCTGATTGCAACGATTGGAAACTCACTGGTCATCTTTGTGGTCTACAAAACAAGAGAGCTGCATACGGTGACGGGTTACCTCATTGCCAATCTGGCAATTGCGGACCTTGGCGTGGGACTCCTGTGTATTCCGTTTACTGTCGTCTTCTATGAGCTCAACTTTGTTTGGCCCTTTGGGGCCTTCATGTGCAAGATGATTTGCTTGCAGCCGCTTTTCCTGATGGCATCGGTAGCCACACTCATGGCCATATCTATAGATCGCCATCAATCCATCGTATATCCATTCAACCCACGCATC…	synthesized (codon-optimized)	GATATCACCATGGACCAGCCTACAAATCAGACCTTCGTGGCCCCTCAGGACGACATCACAGAGCCACTGGGCATGCGGATCGTGAGACTGGCCATCTACATCATCATCTTCCTGATCGCCACAATCGGCAACTCTCTGGTCATCTTTGTGGTGTACAAGACCCGGGAGCTGCACACCGTGACAGGCTATCTGATCGCCAATCTGGCAATCGCAGACCTGGGAGTGGGACTGCTGTGCATCCCCTTCACCGTGGTGTTTTACGAGCTGAACTTCGTGTGGCCTTTCGGCGCCTTTATGTGCAAGATGATCTGTCTGCAGCCACTGTTTCTGATGGCCAGCGTGGCCACACTGATGGCCATCTCTATCGATAGGCACCAGAGCATCGTGTATCCTTTCAAT…	.	.	.	.	.	.	.	.	.
Nv_GPR204	LRWa	NVEC200_015002_1.1	NVEC200_015002_1.1	MENFTNTTGAAANWGAAEPEASHVFRLVLYAVIFSLTVLGNIFVIVLVIKTRELHSVTGYLICNLSIADLCVGLLCIPFTLTYAELKYWPFGRVMCKTILPAQAMAVMASVATLSAISFDRFRSIAYPYEARISVSKVKFIIASVWVMAGVMGLPLVAVLDVRLFPGFGKPICDEYGWPSPLYRRIYSTATFIVTYAVPLPLMATWYAIVVYKLEQAAHKGDDSEGFRVAQAKGKVVRMLIVVVAAYFVCFLPYHVSMMWLEFGDVSQSRFFWILLSYSHVLVYANSCINPILYCIFSEQFRRGFIKLCRCGYRSVQTFRRWSVTRNSRRKMRAVGSPVSELTQDTILSQHPVASFWI	.	ATGGAAAACTTCACCAATACGACCGGAGCGGCTGCAAACTGGGGAGCCGCGGAACCGGAGGCATCGCATGTTTTTCGACTCGTGCTTTACGCGGTTATATTCTCTTTAACAGTACTGGGGAATATCTTCGTTATTGTGCTAGTTATCAAGACGAGAGAGTTACACTCGGTGACGGGATATTTGATATGTAACCTGTCTATTGCGGACTTGTGTGTTGGCTTGTTGTGTATACCCTTCACTTTGACCTACGCGGAGCTTAAGTACTGGCCTTTTGGTCGAGTCATGTGTAAGACGATTCTCCCAGCGCAAGCTATGGCTGTGATGGCATCTGTTGCAACCCTATCTGCTATCAGCTTCGATCGCTTCCGGTCTATAGCGTACCCATACGAAGCCCGCATC…	synthesized (codon-optimized)	GATATCACCATGGAGAACTTCACCAATACCACAGGAGCAGCAGCAAACTGGGGAGCAGCAGAGCCCGAGGCCAGCCACGTGTTTCGGCTGGTGCTGTACGCCGTGATCTTCTCCCTGACCGTGCTGGGCAACATCTTTGTGATCGTGCTGGTCATCAAGACCAGAGAGCTGCACTCTGTGACAGGCTACCTGATCTGCAATCTGAGCATCGCCGACCTGTGCGTGGGCCTGCTGTGCATCCCTTTCACCCTGACATACGCCGAGCTGAAGTATTGGCCCTTTGGCAGAGTGATGTGCAAGACCATCCTGCCTGCACAGGCAATGGCCGTGATGGCATCTGTGGCCACACTGAGCGCCATCTCCTTCGATCGGTTTAGAAGCATCGCCTACCCATATGAG…	.	.	.	.	.	.	.	.	.
Nv_GPR213	LRWa	NVEC200_011875_1.1	NVEC200_011875_1.1	MEWHNNTTSQFNADQGSSKAEVMLTLAVYIITFVLGAVGNFLVFGVIFTKKERKTPNDVFLINLATADLTAVSISLPVKLYQLFPPFLPANNFVCKVVVPMVSVPFCASIFTITSMAIHRRRTILNPWRGMSNIYGTVAWVIGIWICSVTTLLPISILTSPLDGHCIINWTMKQEQAYVLAICLIQYVIPLVIILLAYVQICLNLKKYQKRVARVEVRKENIEITRTIAVIVILFAVFTLPLQIFWLYYEFSGCEITENIQRFHQYAELLTDFHSCLNPLAYGVLTRRFRNKYTLMISSVFKIFEKSQKDFRSTNVSSHNRQERIPLAERNPGVGSTNLQ	.	ATGGAATGGCACAACAATACAACCTCCCAGTTTAACGCGGATCAAGGGTCTTCAAAAGCCGAGGTCATGTTAACCTTAGCGGTTTACATAATAACCTTTGTTCTTGGAGCCGTGGGGAACTTCCTAGTATTTGGGGTAATATTTACAAAAAAGGAACGCAAGACACCGAACGACGTCTTTCTTATAAACCTCGCAACAGCTGATCTGACGGCCGTTTCCATCTCACTTCCAGTGAAACTCTACCAACTTTTCCCGCCATTTCTTCCCGCCAATAATTTCGTATGCAAAGTGGTGGTTCCTATGGTAAGTGTGCCATTCTGTGCGAGTATCTTCACGATAACCTCGATGGCTATTCATCGACGAAGGACGATTTTGAATCCTTGGAGAGGTATGTCGAAT…	synthesized (codon-optimized)	GATATCACCATGGAGTGGCACAACAATACCACATCCCAGTTCAACGCCGACCAGGGCAGCTCCAAGGCCGAAGTGATGCTGACCCTGGCCGTGTACATCATCACATTTGTGCTGGGCGCCGTGGGCAATTTCCTGGTGTTTGGCGTGATCTTCACCAAGAAGGAGCGCAAGACACCCAACGACGTGTTTCTGATCAATCTGGCCACCGCCGATCTGACAGCCGTGAGCATCTCCCTGCCAGTGAAGCTGTATCAGCTGTTCCCCCCTTTTCTGCCCGCCAACAATTTCGTGTGCAAGGTGGTGGTGCCAATGGTGTCCGTGCCCTTCTGTGCCTCTATCTTTACCATCACAAGCATGGCCATCCACCGGAGAAGGACCATCCTGAACCCCTGGCGGGGC…	.	.	.	.	.	.	.	.	.
Nv_GPR21	HIRa, weakly to NRFamide	EDO37217.p1	NVE4293; EDO37217	MNNTTDGFLPSYPSSENIATSLFYIAVFIFGSTGNLLVLLVVKRRRARTFNDIFIFNLAVSDLCLILVCIPAFTYKKLSGFRGSQFYCKAIWPMMTISLCSSVFTITLMAVYRCKVILHPFEPIIEKRSILPPITAVWLLAIVFALPLFILAKFEDGMAGCIEDWPSDLHRKVYTTILMIVQYFLPLFIIAVAYVLIAIDLTRSRKRKSSYNSPKVMGRARREENLRVIKILATIVITFALFLLPGHIAWMILDFGREQDKKVAEAIFKFSDALVIFHSALNPVIYGTLTKQFRQGYKKYLSYVFCCKFVKDGRMESDYFDESRSRNGFKAKKELSLQKKEEQNILAAPGGEM	EDO37217	ATGAACAACACCACCGACGGCTTTCTCCCCAGCTACCCTAGCTCCGAGAACATCGCAACATCCTTATTCTACATCGCTGTTTTCATCTTCGGGTCTACAGGAAATCTATTGGTGTTATTGGTCGTCAAGAGAAGACGCGCTCGCACTTTTAATGACATTTTTATATTCAACCTAGCGGTGAGCGACTTGTGTTTGATCCTGGTGTGCATACCAGCGTTTACCTATAAGAAGCTGAGCGGGTTTCGTGGTTCGCAGTTCTACTGCAAAGCTATATGGCCAATGATGACAATTTCCCTCTGTTCCAGTGTGTTCACTATAACTTTGATGGCCGTATATAGATGTAAAGTGATTCTACATCCCTTCGAGCCTATTATCGAAAAGCGAAGTATTTTACCGCCA…	cloned	.	ATGAACAACACCACCGACGG	61.08	Afl2	TTACATTTCTCCACCAGGAGCAG	61.11	EcoR1	ACAATACTTAAGCGCCACCATGAACAACACCACCGACGG	ACAATAGAATTCTTACATTTCTCCACCAGGAGCAG	.
Nv_GPR29	HIRa	EDO43333.p1	NVE18734; EDO43333	MATDEAMIVNSTMPTTTSASVVEAKEPLASTVIRLTLSCLVFLLNVVGNTMVCIVVKRNRKLRSFRNYYYGLFLVNLSVADLTVAIICMPFILLFYETAKYPFGFFGSTAVCKLIPTLSLMCQGASVFSLTSLTLQRFVGIVYPMKARLTLVKVKLVLALVWLLAFFNALPVLITQDSVKTPSYNQYSCDEVWSNEHLRQGYTLYLFISQYLLPLIIISVTYSKMAWVLCNRDKEFEGKKSHEKNAKVRHMKFIRLLIVLVVTFALCFLPNHVLFFWLENGSGGSFPYFLILMKYSHLCIWLNSFLNPYLYGALDECFGQGYKKVLRSCARFERKTKMTHSRITKQLSRMYSLKTVSTGDDDDDSDERT	EDO43333	ATGGCCACCGATGAAGCTATGATTGTAAACTCCACAATGCCTACGACAACCTCCGCAAGCGTAGTAGAGGCAAAGGAGCCTCTAGCATCTACGGTTATCCGCCTGACACTCTCATGTCTTGTGTTTCTCCTTAATGTTGTCGGCAACACAATGGTCTGCATCGTCGTCAAGAGAAATCGCAAGTTGAGAAGTTTCAGAAACTACTATTACGGTCTTTTCCTAGTAAACCTTTCCGTCGCTGACCTAACCGTGGCTATCATCTGTATGCCGTTTATTCTGCTGTTCTACGAGACGGCAAAGTACCCGTTCGGTTTTTTTGGTTCTACGGCCGTATGCAAGTTGATTCCTACGCTTTCCCTGATGTGCCAAGGAGCTTCTGTGTTCAGCCTGACATCGTTG…	synthesized (codon-optimized)	GAATTCCGCCACCATGGCCACAGATGAGGCTATGATCGTGAACAGCACCATGCCTACCACAACCTCCGCCAGCGTGGTGGAGGCTAAGGAGCCACTGGCCTCTACAGTGATCCGGCTGACCCTGTCCTGCCTGGTGTTCCTGCTGAACGTGGTGGGCAATACAATGGTGTGCATCGTGGTGAAGAGGAACCGGAAGCTGAGATCCTTCCGCAATTACTATTACGGCCTGTTTCTGGTGAATCTGAGCGTGGCTGACCTGACAGTGGCCATCATCTGCATGCCATTCATCCTGCTGTTTTATGAGACCGCTAAGTACCCCTTTGGCTTCTTTGGCTCTACAGCCGTGTGCAAGCTGATCCCAACCCTGTCCCTGATGTGCCAGGGCGCTTCCGTGTTCTC…	.	.	.	.	.	.	.	.	.
Nv_GPR26	FLRNa	EDO40132.p1	NVEC200_011617_1.1; EDO40132	MANPTNYASVTDTEKLVKLILYIIALIVGVTGNSLVLVILARKSRRVVNDFFIINLAVADLTLLIFSVPITVLFYEESRFTAFVCKTVWPMMTIANNVSIFTLTIMAVCRCHVILNAFRPDIQQTTVVRSIALAWTLAAFLLLPLIIVAEENPKGAGCEENWTNLESRRAYTASLVILQYVLPLVAIAIAYVWIGVDLWKPERYMATSWATQDRKGREKRRKENVQIVKTLATIVVLFAICMLPGHIAWMLADFGGKSENNVAMIILRFFDLLVYVHSCMNPIVYGTLTKYFRREYTRYFKFVFCCNAELKALHHSKSHHRSHEHIHGVTL	EDO40132	ATGGCGAACCCTACGAACTATGCTTCTGTCACCGATACGGAAAAGCTCGTCAAGCTGATACTGTATATCATAGCGCTGATAGTCGGGGTTACGGGTAACTCGTTAGTACTCGTCATACTCGCTCGCAAGTCGCGGCGAGTCGTCAACGATTTTTTTATCATCAACTTGGCCGTGGCGGATCTCACTTTGTTGATATTTTCTGTGCCTATTACCGTGTTATTCTACGAGGAGTCTCGATTCACAGCCTTCGTGTGTAAGACTGTCTGGCCGATGATGACGATCGCGAATAATGTCAGCATCTTCACCCTCACCATCATGGCGGTCTGCCGGTGTCACGTGATTTTGAACGCGTTTCGTCCGGATATCCAGCAGACGACGGTTGTGCGCAGCATTGCACTT…	cloned	.	ATGGCGAACCCTACGAACTATG	61	Afl2	TTAAAGCGTCACTCCGTGTATATGC	62.92	EcoR1	ACAATACTTAAGCGCCACCATGGCGAACCCTACGAACTATG	ACAATAGAATTCTTAAAGCGTCACTCCGTGTATATGC	.
Nv_GPR187	FLRNa	EDO45537.p1	comp12461_c0_seq1	MAMLLAKEPLWSLVIRYILSSAIFLVGVVGNILVCVVVYKNHRMHTAMNMFLVNLAVCDIFVCVFNIIFTLIYFQLQYWPFGLVWCKMLPTLQITNISASTGSLVAMTVERYRAICMPMSNPISRTHAKLAIALAWMVGFFVALPEVGAYTLTGEYGCGEQWPIPELQKIYSMFLFIAIYVVPLLMLLPAYIRMILKLWIVQEEVTVASSGISQDPQSIKRRRNVLKMMAIVVLSYGVCLMPYHAAFIWYDYGTGSITPWFWILLCYTQIISWFNSCVNPIIYWFFSEQFSKEFNKILGCNKLKRLRKLSFTHSSSEQHQQLYTANTTVKNASRA	EDO45537	ATGGCAATGCTTCTGGCGAAGGAACCCCTATGGTCGCTAGTCATTCGCTACATCCTCTCTTCTGCAATCTTTCTTGTCGGTGTGGTTGGCAACATCCTCGTGTGTGTGGTCGTCTACAAAAACCACAGAATGCACACCGCCATGAACATGTTCCTCGTGAACCTCGCAGTATGTGACATCTTCGTGTGCGTCTTCAACATCATCTTCACGCTTATTTACTTTCAATTACAGTACTGGCCTTTTGGCCTCGTCTGGTGTAAGATGCTACCGACTTTACAGATCACTAACATCTCTGCGTCTACGGGCTCCTTGGTTGCCATGACAGTCGAGAGATACCGTGCCATTTGCATGCCCATGTCGAACCCAATCTCCCGAACGCACGCCAAGCTCGCTATCGCC…	cloned (NEBuilder Assembly)	.	ATGGCAATGCTTCTGGCGA	62.15	EcoRV digested vector	TCATGCTCTAGATGCGTTCTTCAC	61.4	EcoRV digested vector	GTCCAGTGTGGTGGAATTCTGCAGATCGCCACCATGGCAATGCTTCTGGCGA	AGCGGCCGCCACTGTGCTGGATTCATGCTCTAGATGCGTTCTTCAC	.
Nv_GPR197	FLRNa (also FYRVa in higher concentractions)	NVE187	NVE187	MNSTFVPSSDTLVAQVAEPRESRAIRLILYAVVFILTVGGNIMVCIVVLKNKKLRSFQRFYNGYYLMSLACADLCVALLCIPFTIVYYETGVWPFGAAICKMVPTLQVTSVSASIFTLTVMTYERYQAIVRPMKAQITRRKVFIMLVSAWLAAFVTGSPEIFAFQLAQNTTEHLPCNEYWPQPIHRQIYTMVLFSCTYLVPLLIIFPAYVKMIITLKRSHSFNNSDRKARWRSLRVLMAVVMIFAISYLPQHSMFIALDFGHAKSFRYFEITLKYMYLLIWVASCSNPIIYGALDEYFRQGYRRILRRCIAFRSRGRNAARQMSNSSAVTFIKRNSSRKRDTSLADTPASPTENMLQPSPPSNHVTPGSATTRSLLNSVQTSDSDINNSI	.	ATGAATTCGACGTTTGTTCCATCAAGCGACACGCTTGTAGCCCAAGTTGCAGAGCCACGAGAATCAAGAGCTATAAGACTGATCCTTTACGCCGTTGTATTTATACTAACGGTAGGAGGGAATATTATGGTATGTATCGTAGTTTTAAAAAACAAAAAACTTCGCAGTTTTCAGAGGTTTTATAATGGATACTACTTGATGAGTTTAGCCTGTGCGGATTTGTGCGTCGCTTTACTTTGCATTCCTTTCACGATAGTCTACTACGAGACTGGTGTCTGGCCATTCGGGGCGGCGATCTGCAAAATGGTGCCTACATTACAAGTAACAAGCGTCAGTGCGTCAATTTTTACTCTAACTGTCATGACATATGAGCGCTATCAGGCGATAGTTCGCCCTATG…	synthesized (codon-optimized)	GATATCACCATGAACTCCACATTCGTGCCCAGCTCCGACACCCTGGTGGCACAGGTGGCAGAGCCTAGAGAGTCTAGGGCCATCCGCCTGATCCTGTACGCCGTGGTGTTTATCCTGACAGTGGGCGGCAACATCATGGTGTGCATCGTGGTGCTGAAGAATAAGAAGCTGCGGTCTTTCCAGCGGTTCTACAATGGCTACTATCTGATGAGCCTGGCATGCGCAGACCTGTGCGTGGCCCTGCTGTGCATCCCCTTCACAATCGTGTACTATGAGACCGGCGTGTGGCCTTTTGGCGCAGCAATCTGTAAGATGGTGCCAACCCTGCAGGTGACAAGCGTGTCCGCCTCTATCTTCACCCTGACAGTGATGACATACGAGAGGTATCAGGCCATCGTG…	.	.	.	.	.	.	.	.	.
Nv_GPR230	FLRNa	NVE217	NVE217	MVSMVSINSTNLTLDDQVIVAPLDRVEGKVQLAVYVLTFLVGLLGNALVLIVVYGKHSRRTVNDLYIMNLAVADLIFIAFLPLYSFNLFQRVIMYTPVCKFVLPVMTMTYFVSIYTLTCMAIHRCIVILNPFKPEMSHRKVYLCILVIWFISLVFVLPMSVVSIADATGQCIESWPSQKHKQAYTASLCMLQYIFPLSVITVAYIRICFDLNHERAPKHERHAQHHQFHRENLQIIKTLATIVILFAVCLLPGQVLWMLLDFGSKDEKSLQMLFSMSIILSAVHSCLNPIVYGTLTKQFRREYMRYLSYICGCCECSEGWRRPRLASVWMSISSEHHENNNKGKHVEWETKANGTTILDRESVV	.	ATGGTGTCCATGGTGAGCATCAACTCAACGAACTTAACTCTAGACGACCAAGTGATCGTCGCGCCTTTGGACAGAGTTGAAGGAAAAGTTCAACTCGCTGTGTATGTACTTACGTTTCTTGTCGGCTTACTAGGGAACGCTCTCGTTTTAATCGTCGTCTACGGAAAGCATTCGCGTCGGACCGTAAACGATTTGTACATCATGAATCTAGCCGTGGCGGATCTTATCTTCATTGCATTTTTGCCTTTATACTCATTCAACCTTTTCCAACGCGTCATTATGTACACGCCAGTCTGTAAATTTGTCCTCCCCGTCATGACTATGACGTATTTCGTGAGTATCTACACGTTAACGTGCATGGCTATCCACCGATGCATAGTCATACTGAACCCCTTCAAA…	synthesized (codon-optimized)	GATATCACCATGGTGTCCATGGTGTCTATCAATAGCACCAACCTGACACTGGACGATCAGGTCATCGTGGCCCCTCTGGACAGGGTGGAGGGCAAGGTGCAGCTGGCCGTGTATGTGCTGACCTTCCTGGTGGGCCTGCTGGGCAATGCCCTGGTGCTGATCGTGGTGTATGGCAAGCACTCTCGGAGAACAGTGAATGACCTGTACATCATGAACCTGGCCGTGGCCGATCTGATCTTCATCGCCTTTCTGCCACTGTATAGCTTCAACCTGTTTCAGCGCGTGATCATGTACACCCCAGTGTGCAAGTTCGTGCTGCCCGTGATGACCATGACATATTTCGTGAGCATCTACACCCTGACATGCATGGCCATCCACCGGTGTATCGTGATCCTGAAT…	.	.	.	.	.	.	.	.	.
Nv_GPR36	PFHa	EDO30300.p1	EDO30300	MQDTPDSPGNTTGTTVQKVFTYNGFPIPFVIFMIFALAITLLLALVGNLLIILAIWKNVSGKMRSTRNLLILNMAISDLLSSVFNIPDQIRWLILGYQVLVDGRVGVIICLLKDFINTIAIDVSLFSLAFITIDRYFGVFFPMRKYFTRTLILTIIALSWLIPTVFYTPKFAIFNIVSDAEGQRICVMNVVSVFKDVPQYLHYMLAHFAIVQVLPVVLMMVLYPSIAWKLWSRKIPGITHERTRSRTIANNKKITMMFAIIILSSIFCYTPLYVSFYDCIYGRPIAICEWKYFNYYTSIAALLFFIPLCINCFIYAKFCESFKRAFKDIVKSFGSGPFCCEKRLFRSKSAYEMSEFGNISVRRRRLDEDLPRTEGTIGSYRLNCGFNPEGT	EDO30300	ATGCAAGATACCCCAGATTCCCCCGGGAATACTACGGGGACAACAGTCCAGAAAGTGTTTACCTACAACGGCTTTCCCATTCCTTTTGTGATTTTTATGATATTTGCGCTCGCAATAACGCTTCTGTTAGCACTTGTTGGCAACTTGCTCATAATTCTCGCTATTTGGAAAAATGTCAGTGGCAAAATGAGGTCCACCAGAAACCTTCTTATTCTAAATATGGCGATTTCCGACTTACTCTCCTCGGTTTTCAACATCCCTGATCAGATTCGCTGGCTCATACTTGGCTATCAAGTTCTCGTTGATGGGAGAGTTGGTGTGATTATATGTCTTTTGAAAGACTTCATCAACACGATTGCCATCGATGTCTCCTTGTTTTCGCTCGCTTTCATAACCATT…	cloned	.	ATGCAAGATACCCCAGATTCCC	61.91	Afl2	CTACGTTCCCTCGGGGTTAAAT	61.59	EcoR1	ACAATACTTAAGCGCCACCATGCAAGATACCCCAGATTCCC	ACAATAGAATTCCTACGTTCCCTCGGGGTTAAAT	.
Nv_GPR69	QWa	EDO50023.p1	NVE153; EDO50023	MYNSTQNPCPTHPDLSKAARSGLAFGFILSMLISFPGNILVIVTVVTNRRMRTVTNYLIVNMAVADLLLTVFNMPSTTSTVISPSYFWYTGEFWIAMCKLLPFIQSVSVASSVLNMTAIAVDRFFAVVLPLRRYITFNVAYIMMAAVWVVAIGVSAPFLYAQNVISFPGMPGKVACMETWKHPIEQLMEISEPKDFTVVLFVVFYVLPLIVMSVLYSVVIYKLWIRKLPGQRSELNQQRADRSKKKVLRMLLIVLLLFALCWLPVHVTSFILFFGTCSPPPILTWIGYLLSQGNSAINPCIYVIFNESYRQGFARLVCCLCRRKGSRMVRPGVTVIGMDNTYIDGVTRSNIASPSPRMLRDTYT	EDO50023	ATGTACAACTCTACACAGAATCCCTGCCCTACTCATCCCGATCTCAGCAAAGCTGCAAGGTCCGGGTTAGCCTTTGGTTTCATCCTTAGCATGCTTATCAGTTTCCCTGGCAACATCCTTGTCATCGTTACCGTGGTAACCAACAGGCGCATGCGTACTGTTACCAATTACCTCATTGTCAATATGGCAGTCGCAGATCTTCTCTTAACGGTCTTCAATATGCCCTCAACGACTTCTACTGTTATTTCGCCGTCGTATTTCTGGTACACCGGAGAGTTTTGGATTGCTATGTGTAAGCTTTTACCATTTATACAATCCGTTAGCGTCGCTAGTTCAGTTCTTAACATGACAGCCATCGCTGTCGATAGATTTTTCGCGGTCGTTCTTCCCTTGCGAAGG…	cloned	.	ATGTACAACTCTACACAGAATCCCTGC	62.45	Afl2	TCATGTGTATGTATCTCGGAGCATG	61.81	EcoR1	ACAATACTTAAGCGCCACCATGTACAACTCTACACAGAATCCCTGC	ACAATAGAATTCTCATGTGTATGTATCTCGGAGCATG	.
Nv_GPR196	QITRFa	NVEC200_014756_1.1	NVEC200_014756_1.1	MDNSWTNTSLNGNTTTVSQDHFLCGSFIENIIEKWLRNLGYGIVFIPGVLGNLLAILAFNNQPKMQTVPNLFITNLAIADFVVSLINVPLVAVHAHLTFWPFGSFMCKLIPFVQGVSLAASVGTMIAIAADRFKVIVHYELPKMSISHAKAVLVVIWILSCAVPAPLLKYSDTIEVQCKGERLTKCVEMWSDPMHLRAYTMVLFMVLYCLPVVLTSLLYGKIAHTFRNLPTAQKVSHQAQHRIVRMFVIVVTLFAVCWLPYHVVFLYLDYAQPQQTDLLIKIVLFCQWLIYANSACNPVIYTVFNTNYRRQFLRMLRLPHRRVYENSSSTDGRNLSLRSPNRKQRLGKRNSCPSRTDAVIGNPEDMTAHTRPKSRGLTM	.	ATGGATAATTCTTGGACTAACACATCCCTCAATGGAAACACCACTACAGTGAGCCAAGACCACTTCCTTTGCGGTTCCTTCATAGAAAACATCATCGAGAAATGGTTACGAAACTTGGGATACGGAATTGTTTTTATTCCTGGCGTTTTAGGAAATCTTCTGGCCATACTAGCGTTCAATAACCAGCCAAAGATGCAAACAGTACCAAATTTATTCATCACTAACCTGGCCATCGCTGACTTTGTGGTGTCCCTTATAAACGTGCCGCTAGTAGCTGTTCATGCTCACTTGACCTTCTGGCCATTTGGTTCATTTATGTGTAAATTAATTCCATTTGTTCAGGGAGTGTCGCTAGCGGCGTCTGTGGGGACAATGATAGCTATAGCCGCTGACCGCTTC…	synthesized (codon-optimized)	GATATCACCATGGACAACTCTTGGACAAATACCAGCCTGAACGGCAATACCACAACCGTGTCCCAGGATCACTTCCTGTGCGGCTCTTTCATCGAGAACATCATCGAGAAGTGGCTGAGGAATCTGGGCTACGGCATCGTGTTTATCCCTGGCGTGCTGGGCAACCTGCTGGCCATCCTGGCCTTCAACAATCAGCCAAAGATGCAGACAGTGCCCAACCTGTTTATCACCAATCTGGCCATCGCCGACTTCGTGGTGTCTCTGATCAATGTGCCACTGGTGGCAGTGCACGCACACCTGACATTCTGGCCCTTTGGCAGCTTCATGTGCAAGCTGATCCCTTTTGTGCAGGGCGTGAGCCTGGCAGCATCCGTGGGAACCATGATCGCAATCGCAGCA…	.	.	.	.	.	.	.	.	.
Nv_GPR70	QGRFa (also QITRFa in higher concentrations)	EDO50053.p1	NVEC200_014922_1.1; EDO50053	MDLNLTGNFTFPNSKQNQSSMCLPYKDEVWVKALKGATYVLIIALSLLGNSLTIYVISKKKAMRSTTNFLIANKCVADLFITCVSMPIVTMVNIQGFQNFTSFTLAFIVCKLNPVIHGTSMESAILSLTAIAFDRLFAIVRPLRKVITTSKVRLIIVGIWVVSLLTLVPLLYVIKIEFTAQDGGHYLCYERWPEGFDQELAAKGYTLVLFLSFYGIPLTTMAVVYVIIIQKLWGHGMEITELLPAFVRRKQETNRKIFKMLVTVVLTFALCWLTFNVRMFLGFFGETNNIPCTLQPHLYFMAFSIAHSNSAITPLIYYFFNQSFRRNFKKVACEIVPFLRRCGNEENKFLGETTNDTMTNRSVRLSRYDSEYRAKGESVHRQKLGASRRRTSSLATSTA	EDO50053	ATGGATCTAAATCTAACGGGGAATTTCACTTTTCCCAATTCTAAGCAGAATCAATCCTCAATGTGTCTGCCTTATAAAGACGAGGTTTGGGTGAAGGCGTTGAAAGGTGCCACATATGTGCTAATTATAGCGCTCTCCTTGCTTGGAAACTCCCTGACGATTTATGTGATTTCCAAGAAGAAAGCCATGCGATCAACCACGAATTTTCTCATCGCAAACAAGTGCGTGGCAGACCTGTTCATAACGTGTGTCAGTATGCCGATCGTAACCATGGTTAACATACAAGGGTTTCAGAATTTCACGAGTTTCACTCTAGCGTTCATCGTCTGTAAGCTAAACCCGGTTATTCACGGCACTTCAATGGAGAGCGCGATTCTCAGCCTAACAGCTATTGCGTTT…	synthesized (codon-optimized)	GAATTCCGCCACCATGGACCTGAACCTGACCGGCAATTTCACATTTCCAAACAGCAAGCAGAATCAGTCCAGCATGTGCCTGCCCTACAAGGATGAAGTGTGGGTGAAGGCCCTGAAGGGCGCTACCTATGTGCTGATCATCGCCCTGTCTCTGCTGGGCAACTCCCTGACAATCTACGTGATCTCCAAGAAGAAGGCTATGAGGTCTACCACAAACTTTCTGATCGCCAATAAGTGCGTGGCTGACCTGTTCATCACCTGCGTGTCCATGCCCATCGTGACAATGGTGAACATCCAGGGCTTCCAGAACTTCACCTCCTTCACCCTGGCCTTTATCGTGTGCAAGCTGAATCCTGTGATCCACGGCACCTCCATGGAGAGCGCCATCCTGTCTCTGAC…	.	.	.	.	.	.	.	.	.
Nv_GPR234	QGRFa	NVE17401	NVE17401	MGLYNLSMNYSGSQHDLEPVGLRWSLRLIYIAVFFIGIVGNLVVGIAIILRKRLRTSNNIFTLNLCIADLIVIVIYVPTQMAAFENDHNWPFGNFMCQVAYIIIPLCLSASIGILLAISTDRYRAIAHPLRPRLTLMNVKIIIAIIWFLSFITSIPLLFVAGTDRPDPSGKLYCSELWPRGTRYEEMYWIAIFVVQYVIPLAVIAALSRVTAMKIRQNSFFSSARKRSQIVTTAVRQRLKQSTKIAKMLIGLVLLYSICMLPQHVIYFWLKYGNLNVLSYKMYVFRLANVFPMANCALNPILYGTLNKEFAQVFKSFFAIFGCGKIKTGDEKNMESEGTLSPEKRSIRWIRSASQTKRPESAMEEALL	.	ATGGGTCTTTACAATCTCTCGATGAATTACAGTGGTTCACAGCATGACCTTGAGCCCGTGGGACTTCGCTGGAGTCTTCGACTCATATACATTGCCGTGTTCTTCATAGGAATAGTGGGAAATCTCGTAGTAGGTATCGCGATCATTCTGCGCAAGAGGCTCCGAACCAGCAATAATATCTTCACGCTAAACCTCTGCATCGCCGACCTTATTGTCATTGTCATTTACGTGCCTACTCAGATGGCGGCATTCGAGAACGACCACAACTGGCCCTTTGGCAACTTCATGTGCCAAGTGGCTTACATTATTATTCCTCTGTGCCTATCCGCGTCTATTGGAATTCTCCTGGCCATCTCCACGGATCGGTACAGGGCGATCGCCCATCCCTTGCGGCCCAGA…	synthesized (codon-optimized)	GATATCACCATGGGCCTGTACAACCTGTCCATGAATTATTCTGGAAGCCAGCACGACCTGGAGCCAGTGGGACTGAGGTGGTCTCTGAGACTGATCTACATCGCCGTGTTCTTTATCGGCATCGTGGGCAACCTGGTGGTGGGCATCGCCATCATCCTGCGGAAGAGACTGAGGACCTCTAACAATATCTTCACACTGAATCTGTGCATCGCCGACCTGATCGTGATCGTGATCTATGTGCCCACCCAGATGGCCGCCTTTGAGAACGATCACAATTGGCCTTTCGGCAACTTTATGTGCCAGGTGGCCTACATCATCATCCCCCTGTGCCTGTCCGCCTCTATCGGCATCCTGCTGGCCATCAGCACCGATCGCTATCGGGCAATCGCACACCCACTG…	.	.	.	.	.	.	.	.	.
Nv_GPR186	RHa1	EDO34705.p1	comp53410_c0_seq1, EDO34705, comp31991_c0_seq1	MNLNSTNGSAPDLEVPTEPDGSFVLRYFIYAIIVFVSLVGNLSVCYVTYKENRMRSFAYVLIGNLAASDVLATLCLPFILVYLYNGKWTFGTAMCKLLNPTVTVFAIVTTNTLVAIACDRYRAVVFPFKVRPSTSETRMIIGLIWLMALLFTLPSYGSRMVTPHGLCIEVFTTEPTLQTSLRRSYSIFMFLVNNLIPLLVILGLHTKITLTLKNISLLPQSFQLTRTSSLAGRDRKFIRMLLVVVILFVICYMPYQVIFLIVEYKPSVFDNSPEVMYYLFSYSHLMVWLPCALNPVIYAALNERYARSFTRLFCRTFKNLKSFNAHAEPSYNNVNQTSALTSRRKSSCSLPNGPNRVINGSSRKRGGNNNSSLV	EDO34705	ATGAACTTAAACTCGACTAACGGCTCGGCCCCCGACTTGGAGGTACCTACTGAGCCCGACGGATCCTTCGTGCTGCGATACTTCATCTACGCCATAATTGTTTTCGTCTCTCTTGTCGGTAATTTATCCGTGTGTTATGTGACTTATAAAGAGAATCGAATGCGCTCGTTTGCGTACGTACTGATAGGTAATCTGGCGGCATCTGATGTCCTGGCCACTCTATGTTTACCATTTATTCTTGTTTATTTATATAACGGCAAATGGACATTTGGCACGGCCATGTGTAAACTGTTGAACCCGACCGTAACGGTGTTTGCTATTGTGACGACGAATACATTAGTGGCGATCGCTTGCGACCGCTATCGTGCGGTTGTCTTCCCGTTCAAAGTGCGTCCATCT…	cloned (NEBuilder Assembly)	.	ATGAACTTAAACTCGACTAACGGCTC	62.18	EcoRV digested vector	CTAGACCAAGGAACTGTTGTTGTTCC	62.79	EcoRV digested vector	GTCCAGTGTGGTGGAATTCTGCAGATCGCCACCATGAACTTAAACTCGACTAACGGCTC	AGCGGCCGCCACTGTGCTGGATCTAGACCAAGGAACTGTTGTTGTTCC	.
Nv_GPR248 (ex Nv_GPR192)	FRPa3, HRPa2	EDO38619.p1	comp38720_c0_seq1, EDO38619.p1, comp27740_c0_seq1	MNSTLPENSTEIATAVPYYPEYYQEPYESKVVRYVINALLFLFAIVGNITVCLVPVRHRRMRTFTYYLITNLAVSDIFTMLCLPPLLVYEFQGSWNMGSVMCKLVNPALTMFGLVTTNTLVAIAIDRFIALVFPFTRRPERKETILVVSLSWLVAFASVLPSFGARTLVERAPAVVYCEEIFPGKTPEEKQVFAKGYSIFLYLLNNALPILIISCLYIIIILKLKGISLLSKQKHDREKKFTQMLLSVVVVFILCYVPVQTFFLTATLSPQVLNWKYTQIIYIYLYLMMWFPNALNPLLYGSMNDHYAKAFKILLRCTSKSRFNHSTFNHSCGPSYGHPNRVNNQTVFASVKDSSL	EDO38619	ATGAACTCGACACTGCCAGAAAACAGTACCGAGATAGCAACAGCTGTCCCTTACTACCCGGAGTACTACCAAGAGCCTTACGAATCAAAGGTGGTTCGCTATGTGATTAATGCTCTGTTGTTTTTGTTTGCCATTGTGGGTAACATAACAGTATGTCTGGTGCCTGTAAGACACAGGAGGATGCGGACGTTCACTTATTATCTCATCACAAACCTTGCTGTATCTGATATCTTCACCATGCTGTGTCTGCCGCCGCTTCTTGTCTATGAATTTCAAGGTTCTTGGAATATGGGTAGCGTGATGTGCAAGTTGGTGAACCCGGCGCTAACCATGTTCGGACTTGTAACCACGAACACGCTCGTCGCGATCGCCATTGACCGCTTTATCGCTCTCGTGTTC…	cloned (NEBuilder Assembly)	.	ATGAACTCGACACTGCCAGAAAA	61.47	EcoRV digested vector	TTATAGGCTTGAATCCTTTACTGAGG	60.39	EcoRV digested vector	GTCCAGTGTGGTGGAATTCTGCAGATCGCCACCATGAACTCGACACTGCCAGAAAA	AGCGGCCGCCACTGTGCTGGATTTATAGGCTTGAATCCTTTACTGAGG	.
Nv_GPR28	PRGa	EDO42558.p1	NVE20517; EDO42558	MNTSNNISTNVSEVTHVLLSDTVEFKVFKILLYSLILLASTLGNGLVIHVIRNTERMWTPSNVLIMNLAVCDIITPVLSILFDLPLEENEYKWIYGGFMCKVLWPGSTFSTTSSSLTLAAISMDRYRVIMHPFKSKLSMDQVKIMISLIHLFALAVVTPYIYVLRLGEDGRCDETWSADSAYRKVYTMVLFLVQYCIPLIFMTIMYTMTLKSLYSASLKTWVMRLDHVEEDASLHVVSESSSTDSCHSGKQKKKKKKKKRAFFHVGSGVVSETNRRATKMFMVVVFVFATCMFPNQVMWLWNDYGEELQARHRIITIICLMFTYANSVCNPVIYAFFSADFKKGFYGVYGKLCCKTIDEYDLTAHNSQYVGSHYNQSRTQC	EDO42558	ATGAATACATCAAATAATATTTCTACGAACGTTAGCGAGGTAACCCATGTGCTGTTATCAGATACCGTGGAGTTCAAGGTATTCAAGATCCTGCTCTATTCGCTCATCTTACTAGCGAGCACGTTGGGTAACGGTCTAGTCATCCACGTGATCAGAAACACAGAGCGCATGTGGACACCTTCAAACGTGCTCATTATGAACCTGGCCGTGTGTGACATCATCACCCCCGTGCTCAGCATCCTATTCGACCTCCCCCTGGAGGAGAACGAGTACAAATGGATTTACGGGGGGTTCATGTGCAAGGTGCTCTGGCCGGGCTCCACGTTCTCCACCACGTCATCTTCGCTGACCCTCGCCGCGATTTCCATGGATCGTTACCGGGTCATCATGCACCCATTC…	synthesized (codon-optimized)	GAATTCCGCCACCATGAACACCAGCAACAATATCTCTACAAACGTGTCCGAGGTGACCCACGTGCTGCTGAGCGACACAGTGGAGTTCAAGGTGTTTAAGATCCTGCTGTACTCTCTGATCCTGCTGGCTTCCACCCTGGGAAACGGACTGGTCATCCATGTGATCAGAAATACCGAGCGCATGTGGACACCTTCCAACGTGCTGATCATGAATCTGGCCGTGTGCGACATCATCACACCCGTGCTGAGCATCCTGTTCGATCTGCCTCTGGAGGAGAACGAGTACAAGTGGATCTATGGCGGCTTCATGTGCAAGGTGCTGTGGCCAGGCTCTACATTTTCCACCACATCCAGCTCTCTGACCCTGGCCGCTATCTCTATGGACAGATACCGCGTGAT…	.	.	.	.	.	.	.	.	.
Nv_GPR32	PRGa	EDO46084.p1	NVE10335; EDO46084	MSNNSSYFNDSLARNTQGVFSHSGGDTGGESMTFKVLKLSLYALIFLISTVGNSLVCIVIARRRRMRTVTNYFILNLAIADLAITLICIPFDIPVQENGYKWPYGAFMCKIMYPLQTMCMFASIFTLVAVSLNRFWAIVYPLRQEMSKSQATIIIILIWFISSGLTVPYVTVLELKNGDDCSESWPEPGYRKAYTACIFVVQYLLPLTLIAFAYLKIGFELRKCVGTRTANSALERAKQEDTRKVVRMLIIVTLLFAMCVLPNNVMWLWLDFGNGNDYEHIWEMVAVTNIILFANSATNPVAYTICNERFREEFRLYFTCDPKIFHTMQTTIFKSFREESEDCSQAPKLFKNSEEVLLVTAKETVV	EDO46084	ATGTCAAATAACTCGTCGTACTTCAATGACTCCCTGGCGAGGAATACGCAAGGTGTGTTCTCCCACTCTGGTGGTGATACAGGGGGCGAGTCCATGACATTCAAAGTCCTCAAGCTCTCTCTGTATGCCTTGATATTCCTTATCAGCACTGTTGGGAACAGCTTAGTGTGCATCGTGATCGCCCGTCGCCGGCGAATGAGAACGGTTACAAACTACTTCATACTAAACCTCGCAATTGCAGACCTTGCTATCACCCTCATATGTATACCATTCGATATACCAGTTCAGGAGAATGGCTACAAATGGCCTTATGGGGCGTTCATGTGCAAGATTATGTACCCGCTTCAGACGATGTGCATGTTTGCTTCCATTTTTACCCTTGTGGCCGTCAGTTTAAAC…	cloned	.	ATGTCAAATAACTCGTCGTACTTCAAT	60.39	BamH1	CTAAACTACTGTTTCTTTTGCTGTCACA	61.31	Not1	ACAATAGGATCCCGCCACCATGTCAAATAACTCGTCGTACTTCAAT	ACAATAGCGGCCGCCTAAACTACTGTTTCTTTTGCTGTCACA	.
Nv_GPR198	PRGa	NVE10336	NVE10336	MDLSQATINTSLFNVTANSTDTHVLGQTPHPFIRIVKLLLYLIIFLISAIGNSLTVFVIMRRRKMKTVTNYFILNLAIADLTLTLICIPFDIPVQEMDYIWPYGPFMCKILYPLQTMCLFASVFTLTSVSVARYRAIIHPLRPQLTVKRAKVITVFIWMLSVVPVSPYIYVLEHKEETQYCEEHWVDTKSRKIYTVTLFVIQYIIPLSLITAAYARIGKELGAKKLHADNKHLQSAQAEEARKVIRMLIAVTALFAVCVLPTNIMWLWLDFGKADQVFVYFWEVVAFCNIMTFANSAANPVCYTLLNDHYRREIIYSLRKLTFCNQKKLFEQLEMTERDERRPTLVTMATGYSTA	.	ATGGACCTTTCACAGGCAACCATAAATACATCACTTTTCAATGTCACCGCCAACTCCACGGACACCCACGTGTTGGGGCAGACTCCTCATCCCTTTATCCGGATCGTCAAACTCCTCCTTTATCTCATCATCTTCCTCATCAGCGCTATCGGCAACAGTCTCACGGTCTTTGTTATTATGAGGCGAAGGAAGATGAAGACCGTCACTAATTATTTTATCTTGAACCTAGCCATAGCGGACCTGACATTAACTCTCATATGCATCCCTTTCGATATTCCCGTCCAGGAGATGGACTATATCTGGCCGTACGGACCCTTCATGTGCAAGATCCTGTACCCGCTACAAACCATGTGCTTGTTCGCGTCCGTGTTCACGCTCACCTCGGTCAGCGTGGCGCGG…	synthesized (codon-optimized)	GATATCACCATGGACCTGAGCCAGGCCACCATCAATACATCCCTGTTCAACGTGACAGCCAATAGCACCGATACACACGTGCTGGGCCAGACCCCCCACCCTTTTATCAGGATCGTGAAGCTGCTGCTGTACCTGATCATCTTCCTGATCTCTGCCATCGGCAACAGCCTGACAGTGTTTGTGATCATGCGGAGAAGGAAGATGAAGACCGTGACAAACTATTTCATCCTGAATCTGGCCATCGCCGACCTGACCCTGACACTGATCTGCATCCCATTCGACATCCCCGTGCAGGAGATGGATTACATCTGGCCATATGGCCCCTTTATGTGCAAGATCCTGTACCCCCTGCAGACCATGTGCCTGTTCGCCTCCGTGTTTACCCTGACAAGCGTGTCC…	.	.	.	.	.	.	.	.	.
Nv_GPR199	PRGa	NVE15715	NVE15715	MEQISNTSTSLDNTSESGTTDPVGSNHLRTIKLTLYTLIFLVSAAGNTLVCIVILKRKKMKTVTNYFILNLAVADLALTCICIPFDIPVQEMGYIWPYGAVMCKVLYPLQTLTLFASVYTLTAVSLTRYWAIVHPLRKQLSVSKAKTLVIAIWVLSLLPVAPYMNSLSYVPHSKYCEENWDNHNARKGYTASLFAFQYVIPLTIIATAYCSITSELSRRTIESACVRNQQHKETKKVVRMLMIVTLLFAVCVLPNNVMWLWLDFGAADKSFKYFWDVVAFCHVWTFLNSAANPICYTILNENYRKEIQIAFMEFRRKRAKRRSDSDPTQFRSVHRESLNAMLTLLIPNSKTKSSTTQLSFV	.	ATGGAACAAATCAGCAACACTAGCACAAGTCTTGATAACACAAGTGAATCTGGGACAACAGACCCTGTTGGCTCAAATCATCTTAGAACCATCAAGCTGACATTGTACACACTTATCTTCCTCGTAAGCGCAGCGGGGAATACCTTGGTTTGTATTGTCATCTTAAAACGCAAGAAAATGAAGACCGTCACGAATTACTTCATTCTAAACCTTGCGGTGGCCGACCTGGCGTTGACTTGTATTTGTATTCCGTTCGATATCCCTGTTCAGGAGATGGGCTACATCTGGCCTTACGGTGCCGTCATGTGCAAGGTCTTGTACCCACTACAAACTCTAACTCTCTTCGCGTCCGTTTATACGCTCACCGCAGTGAGTCTGACGAGGTACTGGGCGATCGTT…	synthesized (codon-optimized)	GATATCACCATGGAGCAGATCTCCAACACCTCTACAAGCCTGGACAATACCTCCGAGTCTGGCACCACAGATCCCGTGGGCTCTAACCACCTGAGGACAATCAAGCTGACCCTGTATACACTGATCTTCCTGGTGAGCGCCGCCGGCAATACCCTGGTGTGCATCGTGATCCTGAAGCGCAAGAAGATGAAGACCGTGACAAACTACTTCATCCTGAATCTGGCAGTGGCAGACCTGGCCCTGACCTGCATCTGTATCCCCTTCGACATCCCCGTGCAGGAGATGGGCTACATCTGGCCTTATGGCGCCGTGATGTGCAAGGTGCTGTACCCACTGCAGACCCTGACACTGTTTGCCAGCGTGTACACCCTGACAGCCGTGAGCCTGACCCGGTACTGG…	.	.	.	.	.	.	.	.	.
Nv_GPR200	PRGa	NVEC200_000354_1.1	NVEC200_000354_1.1	MRNNTTGVIEDLASDNGFFYARLICYVLIFIIGVIGNILVCLVVCRQRKMKNVTNYFIVNLAAADLAVLLICIPFDFGEIITNYWPYGSIMCKLVYPLQTMATTASVGTLVAISLNRFMAIVYPLRPQLTTTDAKKVITVVWVLSLALVSPYIAVLRMRGQHCQETFEERGMQAGAYTMAIFLLQYVLPLTLIGLSYVRIGRDLRRDKGSYSNDALQREQEKEAHKVVKVLTGVVITFALLMLPNHVVFIWIDFGRGGDHEYVNQIVSLGQILVYFNSATNPLIYNAVNEQFREGFRLYFKSWIDLLFKQHRDSMAVSGDGRRRQGLGKCAMCASDADTDEDVALNGTCTISNYRRDNNNGSCASYSPKTNASEVNMTQADEVTRSLTKV	.	ATGCGAAATAATACTACAGGTGTCATTGAGGATCTCGCTAGTGACAATGGGTTTTTCTACGCCCGTCTTATCTGCTATGTGCTCATATTCATCATTGGTGTAATCGGGAATATCTTGGTTTGCTTGGTCGTGTGCCGACAACGGAAGATGAAAAACGTCACTAACTACTTCATAGTGAACTTAGCCGCGGCCGATTTGGCTGTCCTTCTGATTTGTATACCGTTCGACTTCGGGGAAATCATCACGAACTATTGGCCGTATGGCTCCATTATGTGCAAGTTGGTCTACCCCCTGCAGACTATGGCCACCACAGCGTCAGTCGGTACCCTTGTCGCCATCAGCCTTAACAGGTTTATGGCGATAGTGTACCCCTTACGCCCCCAGCTGACCACCACGGAT…	synthesized (codon-optimized)	GATATCACCATGAGAAACAATACCACAGGCGTGATCGAGGACCTGGCCAGCGATAATGGCTTCTTTTACGCCAGGCTGATCTGCTATGTGCTGATCTTTATCATCGGCGTGATCGGCAACATCCTGGTGTGCCTGGTGGTGTGCAGGCAGCGGAAGATGAAGAATGTGACAAACTACTTCATCGTGAATCTGGCAGCAGCAGACCTGGCCGTGCTGCTGATCTGCATCCCATTCGATTTTGGCGAGATCATCACCAACTACTGGCCATATGGCTCCATCATGTGCAAGCTGGTGTACCCCCTGCAGACAATGGCCACCACAGCCTCTGTGGGCACCCTGGTGGCCATCAGCCTGAATCGCTTTATGGCCATCGTGTATCCCCTGCGGCCTCAGCTGACC…	.	.	.	.	.	.	.	.	.
Nv_GPR202	PRGa	NVEC200_009130_1.1	NVEC200_009130_1.1	MNRTLFDNLTSAAFEIPGGNSTNVASSFREIKLTLYVIIFLISAVGNSLVCIVILRRRRMKTVTNYFVLNLAIADLALTCICIPFDIPVQEMNYVWPYGGFMCKILYPLQTLSLFASVFTLTAVSLTRYWAIVHPLRQQLSVSNSKRIIVAIWVISIIPVSPYSYVLSHEDGSLSCEENWGDTSMRKVYTAVLFMFQYVLPLTVIAGAYIGIGIELRKRQTRDRSGGLRDVHAEETRKVLRMLKVVTVVFAVFVLPTNIMWLWLDFGHAEQEYDRFWDLVAFCNIVTFANSAANPICYTVLNETYRKEFKSYLVRSYTRTGREFSSMKAKFSQTSANFTQFKSNRTQTVSSAV	.	ATGAATCGAACTTTATTTGATAACCTGACCTCAGCTGCTTTCGAGATACCTGGCGGAAACAGCACTAATGTTGCATCTTCATTCCGCGAAATTAAACTCACACTATACGTGATTATCTTTCTTATCAGCGCAGTAGGAAACTCACTCGTCTGCATCGTAATCCTAAGACGACGGCGTATGAAAACAGTAACTAACTACTTCGTACTGAATCTAGCGATAGCAGACCTAGCACTAACGTGTATTTGTATTCCATTTGATATCCCTGTTCAGGAAATGAACTACGTGTGGCCGTATGGAGGGTTTATGTGCAAGATCCTATACCCGCTGCAGACGCTATCTTTATTCGCGTCTGTGTTCACTTTGACTGCTGTCAGTTTAACACGATACTGGGCAATAGTA…	synthesized (codon-optimized)	GATATCACCATGAACCGGACCCTGTTTGACAATCTGACAAGCGCCGCCTTCGAGATCCCTGGCGGCAACTCCACCAATGTGGCCAGCTCCTTTAGAGAGATCAAGCTGACACTGTACGTGATCATCTTCCTGATCTCTGCCGTGGGCAACAGCCTGGTGTGCATCGTGATCCTGCGGAGAAGGCGCATGAAGACCGTGACAAACTATTTCGTGCTGAATCTGGCAATCGCAGACCTGGCCCTGACCTGCATCTGTATCCCCTTCGACATCCCCGTGCAGGAGATGAATTACGTGTGGCCTTATGGCGGCTTCATGTGCAAGATCCTGTACCCACTGCAGACCCTGAGCCTGTTCGCCTCCGTGTTTACCCTGACAGCCGTGTCCCTGACACGGTATTGG…	.	.	.	.	.	.	.	.	.
Nv_GPR210	PRGa	NVE8062	NVE8062	MENSTDFIRTTNTTPTAGDLTALRVAEYSLFAIIFIVGVVGNSLVCLVIFKTPNMRNTRNYLIVNLAIADITVALVCIPFDVVIRVYGDTWVLGAAMCKMVWPSMTFVATCSAATLAAISFDRYRAVVHPWKPRLSMRQTLAVIVSTWLVSFLVVLPYILVLGMDGHSCTEFWLKDIHRQLYTVFLFVFAYALPLVIIAFAYSRVALKLREQSNRIEKNKLASGIPSSSKYNWSKTVTMTARDEISADMTSSPHNGSAKDQCVAKEYRESINDRTTSHTVPLTINPQKEARRLARSTRITKMLVTVVLIYALCLLPNQVLWLWMEFGTGNEFEHMNTLLTFTGMLVYINSIVNPFLYAGLNDEFKKGFARLLCCKGKYLKSIA	.	ATGGAGAATTCCACAGACTTCATACGCACGACCAATACGACACCTACGGCAGGGGACCTGACGGCCTTGCGCGTGGCCGAGTATTCTCTCTTCGCCATCATCTTCATCGTGGGAGTTGTCGGAAATAGCCTCGTCTGCCTGGTGATCTTCAAAACGCCGAACATGCGCAATACCAGGAACTACTTGATAGTGAACCTGGCTATTGCTGATATCACTGTGGCATTGGTGTGTATCCCATTTGACGTGGTTATCAGGGTGTATGGGGACACGTGGGTCTTGGGCGCGGCCATGTGCAAGATGGTCTGGCCGTCGATGACTTTTGTGGCAACGTGTTCTGCTGCGACGCTGGCGGCAATCAGTTTTGACAGGTACCGCGCGGTGGTTCACCCGTGGAAACCG…	synthesized (codon-optimized)	GATATCACCATGGAGAATTCCACCGACTTTATCAGGACCACAAACACCACACCTACAGCAGGCGATCTGACCGCCCTGAGGGTGGCAGAGTACTCTCTGTTTGCCATCATCTTCATCGTGGGCGTGGTGGGCAATAGCCTGGTGTGCCTGGTCATCTTCAAGACACCAAACATGCGGAATACCAGAAACTACCTGATCGTGAACCTGGCCATCGCCGACATCACAGTGGCCCTGGTGTGCATCCCCTTCGACGTGGTCATCCGGGTGTATGGCGATACCTGGGTGCTGGGAGCAGCAATGTGCAAGATGGTGTGGCCAAGCATGACATTTGTGGCAACCTGTTCCGCCGCCACCCTGGCAGCCATCTCTTTCGATAGGTACCGCGCAGTGGTGCACCCA…	.	.	.	.	.	.	.	.	.
Nv_GPR211	PRGa	NVE20516	NVE20516	MNTNRSLGLRTNFSRDNLNRTEGMESMESGVLHTVKIIIYAIILLLSVVGNTMVVIVICRQKRMLTPSNILVLNLAVCDILTPLTSIPFDLAYEENGYVWPYGAVLCKALWPTATLSATSASLTLTVLSLDRYRVIMHPFQERLTRTQIKILILFSHSLSLALVIPYARVLELDPALNDCMENWSDFSQRQAYTMVLFLAQYGLPLPFMIIMYTLALKNLYSTTDKAMGMVNLLTERKNAGFTDVFLVRQNVRRDNMQNLKATKMFVTVVSVFAVCMLPNQVLWLWSDYGRGYEHESFNTAAIVCRFFTYANSVCNALIYSFYSKEFRRGYRKIFRAFNLRVLGRTISLKRRPSNQQALYKIPRFEITRTSVRSRETRAMSLFTTNTTMSQGSPDSGIE…	.	ATGAACACAAACAGATCGCTTGGACTTAGGACAAATTTTTCCCGCGACAATCTCAACAGGACAGAGGGGATGGAATCCATGGAATCAGGAGTTTTACACACGGTGAAGATCATTATTTATGCTATTATTTTACTGCTGAGTGTCGTTGGTAATACGATGGTGGTCATCGTAATATGTCGACAGAAGCGAATGCTAACCCCGTCTAATATTCTAGTGCTTAATCTAGCCGTGTGCGATATTCTTACACCTTTGACGAGTATACCGTTCGACTTGGCATACGAAGAGAACGGTTACGTGTGGCCTTACGGGGCAGTGCTTTGCAAGGCGCTGTGGCCCACCGCTACACTATCGGCGACGTCTGCTTCGCTTACTCTGACGGTGCTGTCGCTAGACCGCTAC…	synthesized (codon-optimized)	GATATCACCATGAACACAAATCGGTCTCTGGGCCTGAGAACCAACTTCAGCAGGGACAACCTGAATCGCACAGAGGGCATGGAGTCTATGGAGAGCGGCGTGCTGCACACCGTGAAGATCATCATCTACGCCATCATCCTGCTGCTGAGCGTGGTGGGCAATACAATGGTGGTCATCGTGATCTGCAGGCAGAAGCGCATGCTGACCCCTTCTAACATCCTGGTGCTGAATCTGGCCGTGTGCGACATCCTGACCCCACTGACAAGCATCCCCTTTGATCTGGCCTATGAGGAGAACGGCTACGTGTGGCCATATGGAGCCGTGCTGTGCAAGGCCCTGTGGCCTACCGCCACACTGAGCGCCACCTCTGCCAGCCTGACCCTGACAGTGCTGTCCCTG…	.	.	.	.	.	.	.	.	.
Nv_GPR219	PRGa	NVEC200_003222_1.1	NVEC200_003222_1.1	MNNHFIPTIGSDLTVTTLRNLSSNFTLETSKASRMATTSFEITKISFYFVILLFSSLGNGMVAYIICSRRKMRTASNYLILNLAICDFLTPLLSIPFDFALEKNEYLWLYGAAMCKLLWPAATYTTTSSAFCLAVISLDRYRIIMHPYKTRLSTKQVAATIAASHILSIACVVPYSHVLHLQSGLCQEGWRSFSYRQAYTAILFLVQYALPLVFMIIMYTLALIQLYHSYGRTSHMRSVIEKNNYGGRTSETGRKLSRARTLRRSLSFGATSSANVRATKMFLVVVTVFSIFMLPNQVIWLWADFGGGSTDQPYDKIVIICWLFTYTNCVCNPFIFAIFSHEFRHGFKQVFRPSYLRLRESLSRGSKRQFLSRVPKSFRSQTKRKSPDEAKTTGNAIII…	.	ATGAACAACCACTTTATACCAACGATTGGTTCCGATCTTACAGTAACCACACTTAGGAACCTCTCATCAAACTTTACTTTGGAAACTTCTAAAGCGTCAAGGATGGCAACCACGTCTTTTGAAATTACCAAGATCTCATTTTACTTTGTAATTCTGTTGTTTAGCTCGTTGGGGAATGGAATGGTTGCGTATATCATTTGCTCAAGGCGTAAAATGAGAACCGCGTCCAACTACCTCATCCTGAACCTCGCCATCTGTGACTTTCTAACGCCGCTTCTTAGCATCCCGTTCGACTTCGCGCTTGAGAAGAATGAATACTTGTGGCTGTATGGAGCTGCTATGTGTAAATTATTATGGCCTGCAGCTACATATACTACCACGTCCTCAGCGTTCTGCCTT…	synthesized (codon-optimized)	GATATCACCATGAACAATCACTTCATCCCAACAATCGGCAGCGACCTGACCGTGACCACACTGCGGAACCTGAGCTCCAACTTCACCCTGGAGACCTCTAAGGCCAGCAGAATGGCCACCACAAGCTTCGAGATCACCAAGATCTCCTTCTACTTTGTGATCCTGCTGTTTTCTAGCCTGGGCAACGGCATGGTGGCCTACATCATCTGCAGCCGGAGAAAGATGAGGACCGCCTCCAACTATCTGATCCTGAATCTGGCCATCTGTGACTTCCTGACACCCCTGCTGTCCATCCCTTTCGATTTTGCCCTGGAGAAGAATGAGTACCTGTGGCTGTATGGCGCCGCCATGTGCAAGCTGCTGTGGCCAGCCGCCACCTACACCACAACCTCCTCTGCC…	.	.	.	.	.	.	.	.	.
Nv_GPR220	PRGa	NVEC200_003223_1.1	NVEC200_003223_1.1	MDSTTAYQNQSSDNQSLENKTLPSVSSEELEFKAIKIAFYFVILIGSAVGNSLVAYIICSNRRLKTASNFLILNLAICDLLTPLVSIPFDFALEEHEYTWLYGRAMCRLLWPLATLSATSSALTLAAISLDRYLIIMHPFRSRLTKRQVLFIVIGIHFFSCVVVSPYVAFLNLEGSVCQETWPAQKYRKAYTVVLFLVQYAFPLLYMVTMYTMALFQLYSITGKVRGNKMKQTFNSPSGTPTMEARGTRNRTRKHGVCEVSDGSSTIGRLRSKLSLKRKSANTRATWTFIGIVIIFMCFMFPNQFIWMQTDLGNGARDEKAFSKAVIICWLFTYTNSVANPIIFAIFNNDFRSGFRKIFRCIVCLGQGNSRKLSTFLSTTDQGHVYPSSNNGTLRRARD…	.	ATGGACTCTACGACAGCGTACCAAAACCAGTCAAGCGACAACCAGAGTTTGGAAAACAAAACTCTCCCCTCCGTGTCGTCTGAGGAATTAGAATTCAAGGCCATAAAAATTGCATTTTATTTTGTTATATTGATCGGAAGCGCAGTGGGAAACAGCCTGGTAGCATACATCATTTGCTCAAACAGACGACTGAAAACGGCGTCTAACTTCCTAATACTGAACTTGGCGATTTGCGACCTATTGACGCCACTGGTCAGTATACCGTTTGATTTTGCTTTGGAGGAACACGAGTATACATGGTTATATGGCCGCGCTATGTGTCGGCTTCTATGGCCGCTAGCGACTCTGAGCGCGACTTCCTCTGCGTTAACTCTTGCCGCTATCTCTCTGGATCGCTAT…	synthesized (codon-optimized)	GATATCACCATGGACTCCACCACAGCCTACCAGAACCAGAGCTCCGATAATCAGTCTCTGGAGAACAAGACCCTGCCTAGCGTGTCTAGCGAGGAGCTGGAGTTTAAGGCCATCAAGATCGCCTTCTACTTTGTGATCCTGATCGGCTCCGCCGTGGGCAATTCTCTGGTGGCCTATATCATCTGCTCCAACCGGAGACTGAAGACCGCCTCTAATTTCCTGATCCTGAACCTGGCCATCTGTGACCTGCTGACACCTCTGGTGAGCATCCCATTCGATTTTGCCCTGGAGGAGCACGAGTACACCTGGCTGTATGGAAGGGCAATGTGCAGGCTGCTGTGGCCACTGGCCACCCTGAGCGCCACATCCTCTGCCCTGACCCTGGCAGCCATCTCCCTG…	.	.	.	.	.	.	.	.	.
Nv_GPR221	PRGa	NVEC200_004060_1.1	NVEC200_004060_1.1	MNSTLEEAVRPIGTNASSEGERNQGLRVAKLCVYLLILLCSASGNTLVILSVVLFRRMKTVPNMFIANLAACDFVTTVSSIPFDLAADELGYWPYGAIMCKLLWPLATFTTVAAVLTLLAISVDRYIALLYPLNIKYRITKRRFYIIMVIVYVVSAWAILPYMIFQEYQPGDGAGTLPQCGEEWPDFSYRKAYTVFLFCLQYGVPLPLMIFIYTKLGMVLFKNTKQMKAFSGGNKAKTNSGTPVFIRRIDSNAKTRTSEMLIKRTESTDSRTRSLNKRRQQNSKTVKMFLLIVTIFLLFMLPNQILWLLFDFGNSEYLLAHLDLIAFTCRAFTYTNSVLNAAIYGACNGSFRNAFACTLKCKCGHKHQRQHLLNVSVYRKDKVCNGRKISRNENANASR…	.	ATGAATTCGACACTGGAAGAGGCCGTGCGCCCAATTGGCACTAACGCAAGTAGTGAAGGGGAGAGAAACCAGGGGCTAAGAGTCGCTAAACTCTGCGTGTACCTCCTAATTCTGCTATGCAGCGCGTCGGGCAACACATTGGTCATCCTGTCCGTGGTGCTATTCAGGCGCATGAAGACCGTCCCCAACATGTTTATCGCAAACCTGGCAGCGTGTGATTTCGTTACCACTGTGTCTAGTATCCCGTTTGATTTGGCGGCGGATGAGCTCGGGTATTGGCCTTACGGGGCAATCATGTGCAAGCTTCTATGGCCGCTTGCTACCTTCACGACCGTAGCCGCGGTGTTGACCTTACTGGCGATCTCTGTTGATCGGTATATAGCCCTGCTCTACCCGCTC…	synthesized (codon-optimized)	GATATCACCATGAATTCCACACTGGAGGAGGCCGTGAGGCCTATCGGAACCAATGCAAGCTCCGAGGGAGAGAGGAACCAGGGACTGAGAGTGGCCAAGCTGTGCGTGTACCTGCTGATCCTGCTGTGCAGCGCCTCCGGCAACACACTGGTCATCCTGAGCGTGGTGCTGTTTCGGAGAATGAAGACCGTGCCCAATATGTTCATCGCCAACCTGGCCGCCTGCGACTTTGTGACCACAGTGTCTAGCATCCCTTTCGATCTGGCAGCAGACGAGCTGGGATACTGGCCTTATGGCGCCATCATGTGCAAGCTGCTGTGGCCACTGGCCACATTCACCACAGTGGCAGCCGTGCTGACCCTGCTGGCCATCAGCGTGGACCGGTACATCGCCCTGCTG…	.	.	.	.	.	.	.	.	.
Nv_GPR222	PRGa	NVEC200_004063_1.1	NVEC200_004063_1.1	MTSNCTNSTQATGQREPLESTTFITTKIVFYFLILLCTTVGNSMVVYVICTSRKMRSSSNLLVLNLAVCDLFTPLISIPFDFALEENHYVYLFGKAMCKVLGPSATLTTTAASLTLAAISLDRYRIIMHPFKTRLSSKQIKLIILGIYVFSVIAVFPYAYVLRLENSDCSEHWPMVLYRQLYTMALFLIQYALPLVFMIIMYAFAIKNLYSASDKMRNNSIHTPAFDMNKLEDSEGKRVFFRKLRRKSVGEENPNARATKMFMTVVAVFSVFMFPNQVLWLWADYGDGLKQPHFRRVSVICWLFTYTNGVVNPIIFAIFSKEFRSGFKALLKFIFCCNQEVISLGKGRFEFFTRTATDSSSHSYDGATERGKHFKATSINTGYDTINSLRKSNCDFFPP…	.	ATGACTAGCAACTGCACTAACAGCACACAGGCAACGGGGCAAAGGGAGCCGCTGGAGTCCACCACTTTTATAACCACCAAGATCGTGTTCTATTTTCTTATACTTCTTTGCACGACAGTTGGGAATTCAATGGTGGTTTATGTGATTTGCACGAGTAGAAAGATGCGTAGTTCGTCCAACCTTCTAGTGCTTAACTTAGCTGTTTGCGACTTGTTCACGCCACTCATAAGCATCCCTTTCGACTTCGCGCTGGAGGAAAATCACTACGTGTACTTGTTTGGCAAAGCGATGTGTAAAGTGCTTGGACCTAGTGCTACGTTGACGACCACGGCCGCGTCGTTGACTCTCGCCGCGATTTCCTTGGACCGTTATCGCATTATCATGCACCCGTTCAAGACT…	synthesized (codon-optimized)	GATATCACCATGACCAGCAACTGCACCAATTCCACACAGGCCACCGGCCAGAGAGAGCCTCTGGAGAGCACCACATTCATCACCACAAAGATCGTGTTCTACTTTCTGATCCTGCTGTGCACCACAGTGGGCAACTCCATGGTGGTGTATGTGATCTGTACCTCTAGGAAGATGCGCAGCTCCTCTAACCTGCTGGTGCTGAATCTGGCCGTGTGCGACCTGTTCACACCACTGATCTCCATCCCCTTCGATTTTGCCCTGGAGGAGAATCACTACGTGTATCTGTTTGGCAAGGCCATGTGCAAGGTGCTGGGACCATCTGCCACCCTGACCACAACCGCCGCCTCTCTGACACTGGCCGCCATCAGCCTGGACCGGTACAGAATCATCATGCACCCT…	.	.	.	.	.	.	.	.	.
Nv_GPR223	PRGa	NVEC200_004265_1.1	NVEC200_004265_1.1	MNSSNFTTFTGLDGIGNHARISTEFKILKMALYSIIFLLSMTGNILVISVICFTKKMRSSSHILILHVAICDLLTPSLSIPFDLAYEELKYKWIFGKAMCKILWPCQTYLTTSTTFLLTAICVDRYRALVYPFSQRWKGRRLYCKIASIFAFAAMVVIPYMLVLNLSATSGIKDCVEEWPEPAFAYKQAYTMVLFLLQYAVPLVVMIVLYSIALQSLSNANKTAVKYSSLSKKNSQRSNSVRSDTDHQNLEETRREQHFKVTKMFIIVVIVFAISMFPNQVLWLWVDYGDFSNHPHFPVTAVVCRLFTYSNSVLNPFIYGLYSKEFRSGYIRAGKTLSSSRDRYKPSSRDRYQAAKKMRGGLEKELGKNTLLNGAPNDGAGTELINFSKLKNVDKGEMV…	.	ATGAATTCGTCAAACTTTACAACCTTTACTGGACTCGACGGAATTGGAAATCACGCGCGGATATCAACGGAGTTCAAAATCCTCAAAATGGCGCTCTACTCTATTATCTTTCTCCTCAGTATGACTGGAAACATATTGGTGATCTCCGTTATATGCTTCACCAAGAAAATGCGAAGTTCTTCACATATCCTCATCCTGCACGTGGCGATATGTGACCTGCTCACACCGTCTCTCAGTATCCCATTCGATTTAGCCTACGAGGAGCTAAAATACAAATGGATATTTGGTAAAGCGATGTGTAAGATCCTTTGGCCATGCCAGACATACCTCACCACATCAACAACATTTCTGCTAACTGCAATCTGTGTGGATCGTTACAGAGCACTTGTTTACCCATTC…	synthesized (codon-optimized)	GATATCACCATGAACAGCTCCAACTTCACCACCTTCACCGGCCTGGACGGCATCGGCAATCACGCCAGGATCAGCACAGAGTTCAAGATCCTGAAGATGGCCCTGTATTCCATCATCTTTCTGCTGTCTATGACCGGCAACATCCTGGTCATCAGCGTGATCTGCTTCACAAAGAAGATGCGCTCTAGCTCCCACATCCTGATCCTGCACGTGGCCATCTGTGACCTGCTGACCCCCAGCCTGTCCATCCCTTTCGATCTGGCCTACGAGGAGCTGAAGTATAAGTGGATCTTTGGCAAGGCCATGTGCAAGATCCTGTGGCCATGTCAGACCTACCTGACCACATCCACCACATTCCTGCTGACAGCCATCTGCGTGGACCGGTACAGAGCCCTGGTG…	.	.	.	.	.	.	.	.	.
Nv_GPR185 (same as GPR200)	PRGa	EDO33974.p1	comp11738_c0_seq1	MRNNTTGVREDLASDNGFFYARLICYVLIFIIGVIGNILVCLVVCRQRKMKNVTNYFIVNLAAADLAVLLICIPFDFGEIITNYWPYGSIMCKLVYPLQTMATTASVGTLVAISLNRFMAIVYPLRPQLTTTDAKKVITVVWVLSLALVSPYIAVLRMRGQHCQETFEERGMQAGAYTMAIFLLQYVLPLTLIGLSYVRIGRDLRRDKGSYSNDALQREQEKEAHKVVKVLTGVVITFALLMLPNHVVFIWIDFGRGGDHEYVNQIVSLGQILVYFNSATNPLIYNAVNEQFREGFRLYFKSWIDLLLKQHRDSMAVSGDGRPRRGLGKCAMCASDADTDEDVALNGTCISNYRRDNNNGSCASYSPKTNASEVNMTQADEVTRSLTKV	EDO33974	ATGCGAAATAATACTACAGGTGTCAGAGAGGATCTCGCTAGTGACAATGGGTTTTTCTACGCCCGTCTTATCTGCTATGTGCTCATATTCATCATTGGTGTAATCGGGAATATCTTGGTTTGCTTGGTCGTGTGCCGACAACGGAAGATGAAAAACGTCACTAACTACTTCATAGTGAACTTAGCCGCGGCCGATTTGGCTGTCCTTCTGATTTGTATACCGTTCGACTTCGGGGAAATCATCACGAACTATTGGCCGTATGGCTCCATTATGTGCAAGTTGGTCTACCCCCTGCAGACTATGGCCACCACAGCGTCAGTCGGTACCCTTGTCGCCATCAGCCTTAACAGGTTTATGGCGATAGTGTACCCCTTACGCCCCCAGCTGACCACCACGGAT…	cloned (NEBuilder Assembly)	.	ATGCGAAATAATACTACAGGTGTCAGA	61.17	EcoRV digested vector	CTAGACTTTTGTCAGCGACCTTGTC	61.79	EcoRV digested vector	GTCCAGTGTGGTGGAATTCTGCAGATCGCCACCATGCGAAATAATACTACAGGTGTCAGA	AGCGGCCGCCACTGTGCTGGATCTAGACTTTTGTCAGCGACCTTGTC	.
Nv_GPR232	Mix 2,3 (5,6)	NVE23823	NVE23823	MSELFLNATNSSEVGDMIQMDSVEWHAKLVAHIIILITSLVGNMLVLSVIRGSQQRRRRKTPYELFIANLAIADLTYIIVYFLAMYTDGTKHAFFCIFMSPLVTVTSTVSMLTLTAMAAFRCKAIVNPFKAKFSNKTVYLTIVSLWVIAFVCVIPLYIVLKVVDGQCLELWPSQSLNKAYTLALFVIEYVILMFVIIFSYTRIVFYLRRNKIPRTCLNESGRVSQKRRKDDQEVSKSLVVIVILYTILTLPHHLGWIFSEIFGLKDVAKVIFQFSGTLLLAHSCCNPFVYGSFARRFRRGYLRCLTRILCCGKRSKEGKRRCRYLTTSSESSDRQTNMSGHNMSAKELLSRNTTLRTTMMESDTDSDRKHHYEKH	.	ATGAGCGAACTGTTCCTGAATGCGACAAACAGCAGCGAAGTGGGCGACATGATTCAAATGGATAGCGTTGAATGGCACGCAAAGCTGGTTGCCCATATCATCATCTTGATCACCTCACTAGTCGGCAATATGCTTGTTCTCTCTGTAATCCGCGGTAGTCAACAAAGGCGAAGGCGCAAGACGCCGTACGAACTCTTCATCGCAAATCTTGCCATAGCTGACCTCACCTACATCATCGTGTACTTTTTAGCGATGTACACGGATGGAACCAAGCATGCATTCTTCTGCATATTCATGAGCCCTCTGGTGACCGTAACCTCGACTGTGAGTATGCTAACATTAACGGCAATGGCAGCCTTCAGATGCAAAGCCATAGTGAACCCTTTCAAAGCCAAGTTT…	synthesized (codon-optimized)	GATATCACCATGAGCGAGCTGTTTCTGAACGCCACAAATAGCTCCGAAGTGGGCGATATGATCCAGATGGACAGCGTGGAGTGGCACGCAAAGCTGGTGGCACACATCATCATCCTGATCACCTCCCTGGTGGGCAACATGCTGGTGCTGTCCGTGATCCGGGGCTCTCAGCAGCGGAGAAGGCGCAAGACACCCTACGAGCTGTTCATCGCCAATCTGGCCATCGCCGATCTGACCTACATCATCGTGTATTTTCTGGCCATGTATACAGACGGCACCAAGCACGCCTTCTTTTGCATCTTCATGTCCCCACTGGTGACCGTGACATCCACCGTGTCTATGCTGACACTGACCGCCATGGCCGCCTTTAGATGCAAGGCCATCGTGAACCCCTTCAAG…	.	.	.	.	.	.	.	.	.
Nv_GPR246	Mix 2,3,4,5,6,7	EDO42361	.	MSNITTNNSDTNYAQCDNTASIAVPFKVSILSLVLVVGPLTNILIIILVLRYQRLKKNINYLIANMAVSDLMALLLGVPQWLEMELSGSISWKITGLLGSITCKVFYFVFYTVPVVSLLTLLIISLERYRAVTRSSCAAPPSRRQIAITILISWLIPLLMFSSSLHFFDVVSYNGVQICRMTHVSLLTSLQYAIIQTVLTVLLFVAMLAINVMILKKLRMSRFAANLPEIQRKKRERRIIRAVCMVLFSLLLYSICLLPANILELVIAAYWYYNKVPISAAFCINWNALLFAIYFLFYVNFTASPFIYVFFLEDFNSSAKKLLCCGTKSWKAEQETLTDQPQIPTTHEELKTLVKHCNN	.	ATGAGTAACATAACGACCAACAACAGTGATACGAACTATGCCCAGTGCGACAACACAGCAAGCATAGCAGTGCCTTTCAAAGTCTCTATTCTTTCATTAGTCCTCGTGGTTGGCCCGCTCACCAATATCCTGATTATAATCCTAGTTCTTCGGTACCAGCGGCTGAAAAAGAACATTAACTACTTGATCGCCAACATGGCCGTCTCTGATCTAATGGCTCTTCTCCTTGGGGTTCCCCAGTGGCTGGAGATGGAGCTGTCCGGCTCCATATCGTGGAAGATAACTGGCTTATTAGGCTCCATAACCTGTAAAGTGTTCTACTTCGTGTTTTACACCGTGCCGGTTGTATCGCTGCTTACCCTCTTAATCATTTCGTTGGAGAGGTATCGGGCGGTGACT…	synthesized (codon-optimized)	GATATCACCATGTCCAACATCACCACAAACAATTCTGACACCAACTACGCCCAGTGCGATAATACAGCCTCCATCGCCGTGCCTTTTAAGGTGTCCATCCTGTCTCTGGTGCTGGTGGTGGGCCCACTGACCAACATCCTGATCATCATCCTGGTGCTGAGGTACCAGCGCCTGAAGAAGAACATCAATTATCTGATCGCCAATATGGCCGTGTCCGACCTGATGGCACTGCTGCTGGGAGTGCCACAGTGGCTGGAGATGGAGCTGTCCGGCTCTATCAGCTGGAAGATCACCGGCCTGCTGGGCTCTATCACATGCAAGGTGTTCTACTTCGTGTTCTACACCGTGCCCGTGGTGAGCCTGCTGACACTGCTGATCATCTCCCTGGAGCGGTATAGA…	.	.	.	.	.	.	.	.	.
Nv_GPR1	.	EDO45215.p1	.	MTTMSISKATLMFIISILTIIGNSLVVIVGWKNWSHTRSHMTHLLVFSLAIADLTETFIAFPIEFTIELLGEWIFSDFGCRFVEYCQALSFGVAVFIITFIAIDRYLSVVRPLTGRIRTRHGKWILVFCWSAPMLILFPYVFLFKVIKTTHHESNETIFMCQPVGSGYDWLDRLYWTVELYYTFLLPMIIMIFCYTSLVRKVLRMKKVGQAQPSVNSLHERVGTLSHMKRKSVRLALSFVTLFVVCWGPRFVMDCYRIAYGTRAVTRTSAIYEVALFMAYTNQMLNPVLYALIDTYFKQKLKNLFRRQITTFENSTETNNHTNNTAG	EDO45215	ATGACGACTATGTCGATAAGCAAAGCAACCTTGATGTTCATTATTAGTATTCTAACCATAATAGGGAATTCACTCGTCGTTATCGTAGGATGGAAAAACTGGAGTCACACCAGGAGTCACATGACTCATCTTCTTGTGTTCAGTCTGGCAATAGCAGATCTTACCGAGACATTCATCGCCTTTCCCATAGAGTTTACCATTGAGCTCTTAGGCGAGTGGATTTTCAGTGACTTTGGCTGCCGCTTCGTCGAGTATTGCCAAGCGCTCTCGTTTGGCGTAGCTGTATTCATCATCACATTTATTGCTATCGATAGATATCTATCGGTGGTGCGACCATTAACGGGCCGAATCAGAACCCGGCATGGCAAATGGATTCTGGTGTTCTGTTGGTCCGCGCCC…	cloned	.	ATGACGACTATGTCGATAAGCAAAG	60.09	Afl2	CTATCCCGCCGTGTTGTTTG	61.3	BamH1	ACAATACTTAAGCGCCACCATGACGACTATGTCGATAAGCAAAG	ACAATAGGATCCCTATCCCGCCGTGTTGTTTG	.
Nv_GPR2	.	EDO35382.p1	.	MASFFGVNFTGSNVSEKNGESSEESQQDIALATIVPLAVILFCGIVSNATVIVLVLAKMVPKKTTNLFVLNMSAADLVTLVLNIPWALMVYLTRNTHWAGGVIGDATCRMVIWLYNSTDWVSLITLLIISIERFKAVSSIAQRSNRSLLVKVSLISLSWSLPGLLNVPMLLICGVEKGTNLCDCSFTKSTAAYYVATNGLYVCLVISIISINLVIIRKLVRTQVAMNLPEAQREKRLRSFRSAVRMVLCSLLLFVFCTSPIYTLNTLLRLVFIGEIPLTNKMTTMQVYDALNIVFYVNAAFGPVIYFIFLDDFRKALGEVLRDIVRCQKTRANEEVQSEQPLEPRQSTLRTHGSYTNKISAEENYEAAHSDSRL	EDO35382	ATGGCGAGCTTCTTTGGGGTTAACTTTACTGGCTCAAACGTCTCAGAAAAAAATGGAGAAAGCTCAGAAGAGAGCCAACAAGATATTGCCCTAGCTACCATCGTCCCTCTTGCGGTGATACTTTTTTGTGGTATTGTTTCAAACGCGACAGTGATCGTTCTTGTACTTGCCAAAATGGTTCCCAAGAAAACTACCAACTTGTTCGTGTTGAATATGTCAGCAGCTGACTTGGTGACTCTAGTTCTTAATATTCCTTGGGCGTTAATGGTTTACTTGACACGGAACACACACTGGGCTGGTGGCGTCATCGGCGATGCAACCTGCAGAATGGTAATTTGGTTGTACAATTCAACGGATTGGGTTTCCTTGATCACTCTCCTGATAATCTCGATTGAGCGA…	cloned	.	ATGGCGAGCTTCTTTGGGG	62.35	Afl2	TTACAATCTTGAATCACTATGGGCC	61.8	EcoR1	ACAATACTTAAGCGCCACCATGGCGAGCTTCTTTGGGG	ACAATAGAATTCTTACAATCTTGAATCACTATGGGCC	.
Nv_GPR3	.	EDO42096.p1	.	MALLRNLTAAIGNLTGPSTNIENTPLLILIGYSLLYLVTYIVAVLGNIMALLTCYKNYRITTSILLVYIASLAIADLLFTFLTTFDFVYFFTENWVGGNPLCKLQGFLVETSYSASILTLVAISYERLRSVAAKGLARSQRIERRTIICKLIWVVSAIICAPLLYGYSAVQHPYTGKTLCVNRVTWGDDGRQIYYAIHAVIIYCIPLVFMVWAHWKIFSFLKKHAHGKSVSAVESKQRKVTQMLAVVTLIFVSCWTPFILVRALRYFFVYEGLEIWKLTQLIIIINSAVNPILYCFYSGQFRSSFKDMVKCRWHLTIRRGSSRRSSRKTTSRSPNSFQLDSIEPEAENMVSISPSWKQGQVNNGKRYSVSDDICA	EDO42096	ATGGCACTCTTAAGGAATCTCACGGCCGCTATTGGCAACCTTACGGGCCCTAGCACAAACATCGAGAACACTCCTCTGTTGATACTGATAGGATACAGTTTACTGTACTTGGTGACTTATATCGTAGCTGTATTGGGTAATATAATGGCTCTACTAACATGCTACAAGAACTACCGCATCACTACCTCCATTTTACTTGTTTACATTGCAAGTTTAGCTATCGCAGATCTCTTATTTACATTCCTCACAACGTTTGATTTCGTTTATTTTTTCACCGAGAACTGGGTCGGAGGAAATCCTCTGTGCAAGCTGCAAGGATTCTTAGTAGAGACGTCGTACTCTGCGTCGATTTTAACCCTCGTCGCGATAAGCTATGAACGCTTGCGCAGTGTCGCCGCG…	cloned	.	ATGGCACTCTTAAGGAATCTCACG	61.86	Hind3	CTACGCGCATATATCATCGCTG	61.3	EcoR1	ACAATAAAGCTTCGCCACCATGGCACTCTTAAGGAATCTCACG	ACAATAGAATTCCTACGCGCATATATCATCGCTG	.
Nv_GPR4	.	EDO44128.p1	.	MNSTRNISDPKETLDRLTLNSVTGVLFMIFYVTVFLLSLVGNSLVLLVCYKSLRGRRGFESVKGPFFNQYIANLAVSDLLFTILTLFDAMYTINGEWMTGIITCKTQGFLLETCYTASILTLIAISRERVTAIASLEMSSRVQRGKERRVNITIVWLLAIVICSPLLFAYTLYDDNNGFIKCRNMNWGDTGRRVYYSLTAVLLFLFPLFLMAWSHVKINRVLKSQVAPSEHMLKAIRTRQKKASRILLMVIMVFFLFWSPFIVMRTLRYFRWYNAIGPWKFVQLVVIASSATNPFVYCFYSVQFRRLFKTFVTCRCTGLTRNDTNTTTYQLALGSHIS	EDO44128	ATGAACTCTACAAGAAATATATCGGACCCAAAGGAAACTCTTGACAGATTGACGTTGAATTCTGTTACTGGGGTATTGTTTATGATTTTTTACGTTACAGTATTTCTGCTCTCGCTTGTTGGAAACTCTTTGGTGTTACTAGTTTGCTACAAAAGCCTTCGCGGTCGTCGAGGATTCGAATCAGTCAAGGGCCCATTCTTTAATCAGTACATCGCAAATCTTGCAGTATCCGATCTCCTATTCACAATACTCACGCTGTTTGATGCGATGTACACGATAAATGGTGAGTGGATGACGGGAATCATCACTTGTAAGACTCAGGGATTCCTTCTGGAGACCTGCTACACTGCATCGATCCTTACCCTTATTGCAATAAGTCGCGAGCGCGTCACTGCTATC…	synthesized (codon-optimized)	GCCACCATGAACAGCACCCGCAATATCTCCGACCCTAAGGAGACACTGGATCGGCTGACCCTGAACTCCGTGACAGGCGTGCTGTTCATGATCTTTTACGTGACAGTGTTCCTGCTGTCTCTGGTGGGCAATAGCCTGGTGCTGCTGGTGTGCTATAAGTCTCTGCGCGGCCGGAGAGGCTTTGAGAGCGTGAAGGGCCCATTCTTTAACCAGTACATCGCCAATCTGGCCGTGTCTGACCTGCTGTTCACAATCCTGACCCTGTTTGATGCCATGTATACCATCAACGGCGAGTGGATGACAGGCATCATCACATGCAAGACCCAGGGCTTCCTGCTGGAGACATGTTACACCGCCAGCATCCTGACCCTGATCGCCATCTCCCGGGAGAGAGTGACA…	.	.	.	.	.	.	.	.	.
Nv_GPR5	.	EDO44453.p1	.	MAFNISNITDEINSTVFSNNTSSPTGGPLSRELIKLIATIFFSIISALGVTGNLLVVIILIGWRDMRTPCNYLIANISAADLIVTLILSPLRVVEQYTRGWIFGEVLCYVFAPLQDALVSVSVYTFVVIALERYRAIINPFKPKLSKSKVLIIIGLIWVGCYAGTGLPLAFFVTYTRRMKTYVCYAAIPRDHFYLFALYLVIMFIALPLILQVVCYACVIHTLDKKDFIDRHGNEALAQRRVARQRRDKKRRLVKTLVVLMAVFHVCYVPRGVILLITEFAPFLTRSVAFAFADISTMLLYYVKHIMNPIILCGMSSDFRECFFALCCCRRRNGNTNIGSDSGIKTSRDRFSSDDTRF	EDO44453	ATGGCGTTCAATATTTCCAACATTACAGACGAGATAAATTCGACCGTTTTTTCTAACAATACATCTTCGCCGACCGGTGGCCCTTTGTCGAGAGAACTCATCAAGCTTATCGCCACCATATTCTTCAGCATCATTAGCGCGCTAGGAGTGACGGGAAATCTCTTAGTCGTCATCATTCTGATTGGCTGGCGGGACATGCGCACGCCTTGTAACTACCTGATCGCCAACATCAGCGCCGCTGACCTCATAGTCACTCTGATCCTGTCGCCGCTTAGAGTCGTGGAGCAGTACACTCGAGGCTGGATCTTCGGGGAGGTGCTGTGTTACGTGTTCGCGCCTCTGCAAGACGCCCTAGTCTCCGTGTCCGTGTACACTTTTGTGGTTATTGCGTTAGAGAGG…	cloned	.	ATGGCGTTCAATATTTCCAACATT	62.02	Afl2	CTAAAAACGAGTATCGTCAGAGCTAAATC	62.83	BamH1	ACAATACTTAAGCGCCACCATGGCGTTCAATATTTCCAACATT	ACAATAGGATCCCTAAAAACGAGTATCGTCAGAGCTAAATC	.
Nv_GPR6	.	EDO47100.p1	.	MATEAFNTSFTGYNSTRNDSNTTLTANYGVGPIGSEDIKLIATIFFSVISALGVTGNLLVIITLIRWREMRTPCNYLIANISAADLIVTLMLSPLRVVEQYTRGWIFGEVLCYVFAPLQDALVSVSVFTFTAIALERYRAIIHPFKPKLNKSQVKVLIALIWVFCYSGTGLPLAFFVTYAKKGQGYLCFAAIPKDCFYIFALYLVIVFITLPLLLQMVCYGRVICALKAKDAIQKHDNSDSLVQREVSRQRLDKRRRLVKMLIVLMAVFHVCYVPRGVIMLITEFAPFLRHSIAFAFADISTMLLYYIKHIMNPIILCWMSADFRGCFAGVCCCGQRKEHARMGSERIRLTSAVKDKSADSEQSKL	EDO47100	ATGGCGACGGAGGCTTTCAATACGTCGTTTACAGGCTACAATTCCACAAGAAATGACAGTAATACCACGTTAACGGCGAATTACGGAGTTGGTCCCATTGGAAGCGAGGATATCAAGCTCATAGCTACCATATTCTTTAGTGTAATAAGCGCGCTAGGAGTGACGGGAAATCTTCTAGTCATCATTACACTGATTCGCTGGCGGGAAATGCGCACGCCTTGTAACTACCTGATCGCTAACATCAGCGCCGCTGACCTCATAGTCACTCTGATGCTGTCGCCGCTTAGAGTCGTGGAGCAGTACACTCGAGGCTGGATTTTCGGGGAGGTGCTGTGTTACGTGTTTGCGCCTCTGCAAGACGCTCTCGTCTCCGTGTCTGTGTTTACATTCACGGCAATC…	synthesized (codon-optimized)	GAATTCCGCCACCATGGCTACCGAGGCCTTCAACACCAGCTTTACAGGCTACAATTCCACCCGCAACGACAGCAATACCACACTGACAGCCAACTATGGCGTGGGCCCTATCGGCTCTGAGGACATCAAGCTGATCGCCACCATCTTCTTTAGCGTGATCTCTGCTCTGGGCGTGACCGGCAATCTGCTGGTCATCATCACACTGATCCGCTGGAGGGAGATGAGGACACCCTGTAACTACCTGATCGCTAATATCTCCGCCGCTGACCTGATCGTGACCCTGATGCTGAGCCCTCTGCGGGTGGTGGAGCAGTACACAAGAGGCTGGATCTTCGGCGAGGTGCTGTGCTACGTGTTCGCCCCACTGCAGGATGCTCTGGTGTCCGTGAGCGTGTTCAC…	.	.	.	.	.	.	.	.	.
Nv_GPR7	.	EDO47227.p1	.	MAVSGNVSGNCSRVVSTANCPGTPEITLEVFFLIVIFIGALVGNVLILLVVRRSRRNEWTTNYFVTSLAVSNLTSPFLCVFWVLVWITSGKWLLGNISCKTTFFFHFLNVGVSAGLLACISLDRFYVVVHPLSFKMTKAQTKELIVFVWVFMICATAPSLYFFKTKSISNNNELIYCITDFDTVEWKVFITLLVLIPFGCPLITTLALYCRITQAILFRNRQAMNLTNDFRRQANQVPKSKIKVLRMLVIQWLVFVASWLPLLITMAVQALKLVDFSESLYIATLVISFANSGLNALIYSLFNGDFRRGCKRVFCKPDSSQAYRLTSIPRKNRIAPTLESFSSEHIEGYEMRLPELKPFKHYSLNGTADKQIHQAWVTNCIVARDSV	EDO47227	ATGGCGGTTTCAGGAAACGTTAGTGGGAACTGTTCAAGGGTCGTTTCTACAGCGAATTGTCCTGGAACGCCAGAAATCACCTTGGAAGTCTTCTTTCTAATAGTAATATTCATTGGAGCGTTGGTGGGAAATGTTTTGATCTTGCTGGTGGTTCGAAGAAGTCGTCGTAACGAATGGACAACCAACTACTTCGTCACCAGTCTGGCAGTTTCCAATCTAACATCGCCGTTTCTTTGTGTATTTTGGGTCCTAGTTTGGATTACGAGCGGGAAGTGGCTTCTAGGAAATATATCTTGTAAGACCACATTCTTTTTCCACTTCCTGAATGTCGGGGTCTCAGCTGGCCTTCTAGCGTGTATCTCGTTGGACCGTTTCTATGTTGTAGTGCACCCTCTCAGC…	cloned	.	ATGGCGGTTTCAGGAAACGT	61.79	Afl2	TTATACACTATCTCGAGCAACTATACAGTTTG	62.64	EcoR1	ACAATACTTAAGCGCCACCATGGCGGTTTCAGGAAACGT	ACAATAGAATTCTTATACACTATCTCGAGCAACTATACAGTTTG	.
Nv_GPR8	.	EDO49915.p1	.	MRNYSYGLDWKVNGNFSNETHVNSSFTQRSEFPRFLSLLLGYYGVVVLIVSLAGNMLALAACSKTYHRNPSVLLGCLASLTVADLLFVLLAAFDAGIHFAAHGDMACKVEGVLTETCYTALILVLVLISYERMQVVSSPILARVRRFRFRKWLPLLLWLISLIICSPLIFFFHTSQIGWCENTALGDIARQIYYGIQSLFLYTFSLLFMIWAHCRIFRALAKHSSFRKGTSTPLMIQSERKLTRMLVAVTATFCLCYSPYITVRTLKYFKLTGTSVLWRTLWRICELFVFTQAAINPFIFCFFSRQYRKACKEILRCECRTKKKGSPKTRGVSATSLELKVGDLRQEPTTTSRVSKNATRDIEF	EDO49915	ATGAGGAATTACTCATATGGCCTAGACTGGAAAGTGAACGGGAATTTTTCCAACGAAACCCATGTGAACTCTTCTTTCACGCAGCGCTCTGAATTCCCGCGCTTTTTATCGCTGCTGCTCGGCTATTATGGAGTCGTGGTTTTGATCGTGTCTTTGGCGGGAAACATGCTGGCTCTCGCGGCGTGCAGTAAGACTTATCATCGAAACCCGTCCGTTCTCCTCGGCTGTCTTGCTAGTCTAACTGTGGCTGATTTACTCTTCGTCCTCTTAGCCGCGTTTGATGCTGGTATCCACTTTGCTGCGCACGGTGACATGGCTTGCAAGGTCGAAGGCGTCCTGACAGAAACTTGCTATACAGCACTCATTCTTGTGCTTGTGCTTATAAGTTATGAGCGTATG…	cloned	.	ATGAGGAATTACTCATATGGCCTAGACT	62.17	Afl2	CTAAAATTCGATATCTCGTGTTGCG	62.68	BamH1	ACAATACTTAAGCGCCACCATGAGGAATTACTCATATGGCCTAGACT	ACAATAGGATCCCTAAAATTCGATATCTCGTGTTGCG	.
Nv_GPR9	.	EDO31171.p1	.	MMEQTIDISSFQRQNISNHSEELRPNCVLPASPYITEPQAVKVTRLGIEIGAALVGIIGNLLVTVLAPRGRKLRSADGLYVRSLAIADLGILTVNFSIAVIREQSPVHWPIGKEMCYFLYPFSEVFHGACVWSIAAIALDRYRGIIHRRHQSAQSAKVSIAAIWLGSFGIFVVPLFFIVRYVETECKEVCMFEWPAPLMHHIYIGMDAMLLYFVPLGLISYTYLIITAEIRTSSMLHKRMGQQQSARKKEEIRRVKQNSRTARLLTHLVIVFTITMLPLNAFRLVVLSWDGFANHQLFLVFFNIAVLGVVINSAADPIVYSIVSKDFISNLRCQCRSFKGFGSVMRKNRASASSRQTQL	EDO31171	ATGATGGAACAAACCATCGACATATCAAGTTTTCAGCGACAGAACATTTCGAACCACTCCGAGGAACTGCGACCAAACTGCGTCCTGCCCGCGTCCCCGTACATCACAGAGCCGCAAGCGGTCAAGGTAACGCGGCTAGGTATCGAAATCGGTGCGGCCTTGGTCGGAATTATCGGAAACCTGCTGGTGACAGTGCTTGCTCCACGTGGCCGCAAACTGCGCTCTGCTGACGGTCTCTACGTTCGCAGTCTTGCGATAGCTGACTTAGGAATCCTTACAGTAAACTTCTCGATCGCCGTGATCCGAGAGCAGTCGCCGGTTCACTGGCCTATCGGTAAAGAAATGTGCTATTTCCTTTACCCGTTCTCTGAGGTATTCCACGGTGCGTGTGTTTGGTCT…	cloned	.	ATGATGGAACAAACCATCGACATAT	61.67	Afl2	TTACAACTGCGTTTGACGCGA	62.71	EcoR1	ACAATACTTAAGCGCCACCATGATGGAACAAACCATCGACATAT	ACAATAGAATTCTTACAACTGCGTTTGACGCGA	.
Nv_GPR10	.	EDO33248.p1	.	MVLQTLDAKSSLNTTLSKKTRECGTRALVTPSAMNDSMSGSTVLPSTGYGLTEGAQIIDNSTNATGSIPPMHYYPMEVKIAMRTIQGLTAIIGTLGNLLVCVVILTRNTRSSIRLYLLSLAVADLGILLVIFPALVVRMEPIPWPFGVFGCTYVVGISEMFYPASIWTMTLIALSRYVNITATTQVAPLGHTERTFRNKRTHISLACLWVASFLSSSVPLFVMLEYDPVRKICITKWPKQNTFMYMQLYLLTLTLIYYFIPLAVICATYWGIRQRLNRSIRFHRTIHTVGSSQNAMQLHSIKAKKILTPLVLAFASLMLPITIARLLLIYSPNIYRYRYFQVMYDVFLFCILLNSAIDPLIYYIVNSDFRKGIQEIIYRCRGHEHAHEPATNTIVMSRQ	EDO33248	ATGGTGTTACAAACCCTTGATGCTAAGTCGAGTTTAAACACAACGCTTAGTAAAAAGACGAGAGAATGCGGCACTCGAGCATTGGTCACTCCTTCAGCCATGAATGACTCGATGTCGGGTTCTACTGTTCTACCTTCTACAGGCTACGGCCTTACAGAGGGCGCACAAATCATAGATAACTCGACGAATGCAACCGGCTCGATCCCACCCATGCATTACTATCCCATGGAAGTCAAAATCGCCATGCGTACAATCCAGGGCCTGACCGCTATCATCGGTACCTTAGGTAACCTGCTGGTATGTGTAGTGATCCTCACTCGGAATACCCGCTCCTCCATTCGGCTATATCTGCTAAGTCTGGCAGTAGCCGACCTTGGAATTCTTCTTGTGATCTTCCCC…	synthesized (codon-optimized)	GCCACCATGGTGCTGCAGACCCTGGACGCCAAGAGCTCCCTGAACACCACACTGAGCAAGAAGACCAGGGAGTGCGGAACACGCGCCCTGGTGACCCCCTCTGCCATGAATGACAGCATGTCCGGCTCTACAGTGCTGCCTAGCACCGGATATGGACTGACAGAGGGAGCACAGATCATCGATAACAGCACCAATGCCACAGGCTCCATCCCCCCTATGCACTACTATCCAATGGAGGTGAAGATCGCCATGAGGACCATCCAGGGCCTGACAGCCATCATCGGCACCCTGGGCAACCTGCTGGTGTGCGTGGTCATCCTGACCAGGAATACACGCTCTAGCATCCGGCTGTATCTGCTGTCTCTGGCAGTGGCAGACCTGGGAATCCTGCTGGTCATC…	.	.	.	.	.	.	.	.	.
Nv_GPR11	.	EDO36957.p1	.	MAVTGLLNISLLVNYTNSSDYTPNAALSPELEPKVLEIFRLCLSALICSTGIVGNILVVIITTCNRKTRTAVNYYILNLAISDLGILAICFPFILVKTEDPLHWPLGGFVCKVIYPLSDIFYGVSIGSIVAIAIDRYKAIVRSMRAQKTLQAAKWVILFIWVFAFVGFVLPLYFVMDFLVDANGPGTVDCTPTWPMPEVTMRLYVFSLTFFWYVLPLAVIVWVYRKIAQKIRASRALHKTMRSQVGRKYSEIGKEKSKAARRKHDDSNAKALKILIPVVCVFSLTMFPFHLFRCTQMIVDMSSFEYMWAIYNVCTVCLLANSSANPIIYSMVSDEFRRRFRQLLCLQWNKFNDSLSRYQLELVTHDRRKRLFIVNARDLVDSSNLRQDHKPKTAMLSSQ…	EDO36957	ATGGCAGTCACAGGCCTTCTAAACATCTCTCTACTCGTAAATTACACAAACAGTTCCGATTATACCCCGAATGCTGCTTTGTCCCCCGAGCTGGAGCCGAAGGTACTAGAGATTTTCCGACTCTGCCTTAGCGCCCTGATCTGCTCGACAGGAATTGTGGGTAATATCCTTGTTGTCATAATCACAACGTGCAATCGTAAAACACGGACGGCAGTGAACTACTACATCCTGAATTTGGCGATCTCCGATCTTGGCATCCTTGCAATCTGTTTCCCGTTTATCTTAGTCAAAACGGAGGACCCCCTGCATTGGCCTCTCGGGGGCTTCGTGTGCAAAGTCATCTACCCGCTCTCTGACATCTTCTACGGCGTTTCTATTGGATCAATTGTTGCTATAGCG…	synthesized (codon-optimized)	GCCACCATGGCCGTGACCGGCCTGCTGAATATCTCTCTGCTGGTGAACTACACCAATAGCTCCGACTATACACCAAACGCCGCCCTGAGCCCAGAGCTGGAGCCTAAGGTGCTGGAGATCTTCAGACTGTGCCTGTCCGCCCTGATCTGTTCTACAGGCATCGTGGGCAATATCCTGGTGGTCATCATCACCACATGCAACCGCAAGACCCGGACAGCCGTGAATTACTATATCCTGAACCTGGCCATCAGCGACCTGGGCATCCTGGCCATCTGCTTCCCCTTCATCCTGGTGAAGACCGAGGATCCACTGCACTGGCCACTGGGAGGATTCGTGTGCAAAGTGATCTACCCCCTGTCCGACATCTTTTATGGCGTGTCTATCGGCAGCATCGTGGCC…	.	.	.	.	.	.	.	.	.
Nv_GPR12	.	EDO41494.p1	.	MANTSSLSNTTFDENGTLNHNSSSGSINGTFTGFPTLFQEPYALRIIRLLFQTLLFLGGVIGNFLVCLVTSKKRRQTSTGNLLILHLAISDLGILLVCFPFVVIRTEYPYAWPFGRLICKTVYPLADIFYGVEIGCITAIAFHRYRMLVHCGKKQLNVDSAKKLVFVIWLIAFVFIVGPLFFVMDLEETAWRKDCLTKWPNEVSKKLYSVTSMVLFYVIPLAVILMTYLKIRASLKKNNRRHNRYRCSTNRDENRHKEVLARVVQNRRAIQILTPVVLIFAFSMFPFTLFRLFFVFDLFPDGAEKFIRVIFNVCTVLLMANSSVNPIIYNVVNSEFRREFSALLRCDGETCCSNSSDILVTVNRSSANSNGGSHNNNKSTSHCNNAISADVQVPLNRPE…	EDO41494	ATGGCTAACACTAGCAGTTTATCGAACACAACTTTCGATGAAAACGGGACTTTAAACCACAATTCGAGTAGCGGCAGCATCAATGGCACATTTACTGGTTTCCCCACGCTTTTCCAAGAGCCTTACGCTCTACGCATTATTCGCCTTTTATTTCAAACACTCCTGTTTTTAGGCGGCGTAATTGGGAACTTTCTCGTCTGTTTAGTGACTTCCAAGAAGCGCCGACAAACTTCCACCGGGAATCTCCTCATTCTCCATCTCGCGATTTCAGATCTCGGAATTCTGCTGGTTTGTTTTCCATTCGTTGTCATCCGCACAGAGTACCCGTACGCCTGGCCGTTTGGTCGCCTCATCTGCAAGACTGTGTATCCACTGGCGGACATTTTCTATGGAGTGGAG…	cloned	.	ATGGCTAACACTAGCAGTTTATCGAA	61.43	Hind3	TTAAAAACCTCCCGTTTCGTGC	63.33	BamH1	ACAATAAAGCTTCGCCACCATGGCTAACACTAGCAGTTTATCGAA	ACAATAGGATCCTTAAAAACCTCCCGTTTCGTGC	.
Nv_GPR13	.	EDO42552.p1	.	MEGSEDGGIVSSSLNGTSLAYTVSANEEGMPDYATAEITLPLYTIFMLVLYTVIFIIGFFGNCIVIYGVMQQGANKTTSSFFIANLALSDLAVLVLSLPVGLLQELASWPFGEMACKIFFPLGDVFLMVSIMTLTIISLDRLRAVVTPKKRFTKGQAKVAIIVIWLLSYLICGLPMSFLLKLITLETGVKICYPYWPNTLHRRVHMMAISLLVTIPLFIIAYSYSMIVSTLWKVRIIHKNVIGLNKESFARLKQKRKLVKMLIVIIIAFTVCSMPYLIYGLYLEFAQKERDKQVEISLVVLISLLYTNSAVNPLILCAMSKDYRKGLRPCKC	EDO42552	ATGGAGGGCAGCGAGGATGGTGGAATTGTTAGCTCGTCCTTGAATGGGACGAGTCTAGCGTACACAGTGTCGGCGAATGAGGAGGGGATGCCGGACTATGCCACGGCAGAGATTACTCTACCGCTGTACACGATCTTCATGCTCGTACTCTATACCGTCATATTCATCATCGGCTTTTTCGGCAACTGCATCGTGATCTACGGAGTAATGCAGCAAGGAGCTAACAAGACAACCAGCAGTTTCTTCATAGCGAATCTAGCATTAAGTGATCTTGCCGTACTGGTGCTAAGTTTGCCTGTTGGGTTATTACAGGAATTAGCTTCCTGGCCGTTTGGTGAAATGGCCTGTAAAATATTCTTTCCGCTGGGGGACGTTTTTCTCATGGTTTCTATTATGACT…	synthesized (codon-optimized)	GAATTCCGCCACCATGGAGGGCTCTGAGGACGGCGGCATCGTGTCCAGCTCTCTGAACGGCACCAGCCTGGCCTATACAGTGTCTGCTAATGAGGAGGGCATGCCAGATTACGCCACCGCTGAGATCACACTGCCCCTGTATACCATCTTCATGCTGGTGCTGTACACAGTGATCTTTATCATCGGCTTCTTTGGCAACTGCATCGTGATCTATGGCGTGATGCAGCAGGGCGCCAACAAGACCACATCCAGCTTCTTTATCGCCAATCTGGCTCTGTCCGACCTGGCTGTGCTGGTGCTGAGCCTGCCTGTGGGACTGCTGCAGGAGCTGGCTTCCTGGCCATTCGGCGAGATGGCTTGTAAGATCTTCTTTCCCCTGGGCGACGTGTTTCTGATGGT…	.	.	.	.	.	.	.	.	.
Nv_GPR14	.	EDO43048.p1	.	MTNTTTNSSNYTNSSSPLLPHKLYTSFYQEPLALVVARLALEVGIALAGLGGNILVIVVIASKRLRSRSSMNSYIMNLAIADLGVLTIIFPIAVMKERIPLNFPLGKFVCLYLIPCVDTFYGASIWLITSIAFQRYMNIVRASVNMHQKTSSHVGFHLAAVWIASFFVVSLPLFFIMAYSDSGQHNFCIPDWRNVKPFEPIYIITLVVFTYVLPLVIISWTYIGIWREIGSSTRWHESRRTSGTTASDSETQRMRENSRAKRILTPIVLTFATCMLPVNIFRLLTYFWRPVLSTFHFWTFYNAMVFITILNSAANPLIYSIVSQDFRRAFMGLIFKRCNVDKNSVYTQMSRVNGSFRGSNTKKDVSFSPQTWPEAKTLKESVI	EDO43048	ATGACAAACACGACCACGAACTCGTCGAACTATACCAATTCCTCGTCGCCATTGCTACCTCATAAATTGTATACTTCGTTCTACCAAGAGCCTTTGGCCCTCGTGGTGGCGCGACTAGCTCTAGAAGTGGGCATAGCGTTGGCTGGTTTGGGAGGAAATATTCTGGTTATTGTAGTCATTGCTTCAAAGCGACTGAGATCCCGTTCCTCTATGAATAGCTACATCATGAACTTAGCAATCGCTGATCTGGGCGTCTTGACTATAATTTTCCCCATCGCCGTCATGAAGGAGCGGATACCTCTTAATTTCCCGTTAGGTAAATTCGTCTGTCTGTACCTGATTCCCTGTGTGGATACGTTTTACGGGGCGTCCATTTGGCTTATAACCTCCATAGCATTT…	cloned	.	ATGACAAACACGACCACGAACTC	61.41	Afl2	TTAAATAACACTCTCTTTCAGCGTTTTT	61.72	EcoR1	ACAATACTTAAGCGCCACCATGACAAACACGACCACGAACTC	ACAATAGAATTCTTAAATAACACTCTCTTTCAGCGTTTTT	.
Nv_GPR15	.	EDO43468.p1	.	MQPWNAEVSVNKLFPLDSEGNISCDINAQYIYESDGVKFSRISTESLLALLGIIGNLFVCLLQAEHLRINRRVIGLIRSLALADLGILLVCFPFAVAKEQEAINEWTFGAAGCKVFYPFCEAFYAVSIWSVVAISIERYRIFKRSNKIWAPSRENWQNWRIVTTIWIIAFFVYSLPLFFSSTLQTLCGKKMCYLEWSATGSMNSLAAKLHSFTLLFTLYFVPVCIIAWTYFRASRRKELFANRHKRARRRIRTQFNSLSSALLEEEEAVREQLDSISRIHLPVVGIFAITMVPVTLLRFIFSFFPNTLTLEKYLVLFNISIVFIILHAAAKPCVYFLLSHSFRSAYAHVWKRLRAYARCRIKKEERLVSSHDFGVEIVSLTSTTTTLSRYKETTL	EDO43468	ATGCAGCCGTGGAATGCTGAGGTTTCTGTCAACAAACTATTTCCGCTGGATTCTGAGGGAAATATTTCCTGTGATATAAATGCACAATACATCTATGAATCCGATGGGGTCAAATTCAGTCGAATCTCAACCGAATCTCTTCTTGCACTCCTTGGCATCATTGGGAATCTCTTTGTATGTCTACTACAAGCTGAACACCTCAGAATAAACCGACGAGTCATTGGCCTGATCAGAAGTCTCGCTTTAGCAGACTTAGGCATTCTTCTGGTGTGTTTTCCTTTTGCTGTCGCAAAGGAGCAAGAAGCGATCAATGAATGGACATTCGGAGCTGCGGGATGCAAAGTTTTTTATCCATTTTGTGAAGCTTTTTATGCAGTCTCGATTTGGTCTGTTGTGGCT…	synthesized (codon-optimized)	GAATTCCGCCACCATGCAGCCATGGAACGCTGAGGTGTCTGTGAATAAGCTGTTTCCCCTGGACAGCGAGGGCAACATCTCTTGCGACATCAATGCCCAGTACATCTATGAGTCCGACGGCGTGAAGTTTAGCAGAATCTCTACCGAGTCCCTGCTGGCTCTGCTGGGCATCATCGGCAACCTGTTCGTGTGCCTGCTGCAGGCTGAGCACCTGCGCATCAATAGGAGAGTGATCGGCCTGATCAGGTCTCTGGCTCTGGCCGATCTGGGCATCCTGCTGGTGTGCTTCCCTTTTGCTGTGGCCAAGGAGCAGGAGGCTATCAACGAGTGGACATTTGGCGCCGCTGGCTGCAAGGTGTTCTACCCATTTTGTGAGGCTTTCTATGCCGTGAGCATCTG…	.	.	.	.	.	.	.	.	.
Nv_GPR16	.	EDO43472.p1	.	MNETVLFQNGTNSTLGASPMTRYYKESLGLKVFKLTLQITVGLIGVIGNLLVCVVIASRSNMKTKMNILLCSLAVADTGVLLINFPLAAIQEQLPLQYPFGRWFCLYLGPATEIFFGASIWSITIIAIERNRNIVRRSKSECKGLPCKGVIWKIILLWFASLLIVSVPLYPIMVYQEFPQVTICYPEWPDYREGNIYMKAYTIGLAIFWYLLPLVIITYTYIQISQQLQKSTAFHKNMHGASAKSKLIIKEEKQRLKQNKKAQMILTPLVVVFAISMLPLNVFRLVQAFYPSFVFYKFYLILLSVCAVFVIANSAMEPVVYYIASREFCQGIRNLLRRKKAERRKQKEESTSPKNYQQPILMLHTPR	EDO43472	ATGAATGAAACAGTATTGTTCCAGAACGGTACAAACTCAACTTTGGGAGCTTCACCAATGACAAGGTACTACAAAGAGTCACTTGGACTGAAAGTCTTCAAGCTTACACTGCAAATCACAGTCGGCCTAATAGGTGTCATAGGGAACCTCCTGGTTTGTGTTGTGATAGCAAGCCGCTCCAATATGAAAACCAAGATGAATATCCTTCTGTGCAGCCTCGCCGTAGCTGACACTGGTGTTTTGCTTATTAATTTCCCACTCGCTGCTATCCAGGAGCAATTGCCATTACAGTACCCGTTCGGTAGGTGGTTTTGCCTTTACTTGGGCCCTGCAACCGAGATCTTTTTCGGTGCATCAATATGGTCAATCACCATCATAGCGATTGAGAGAAATCGTAAT…	cloned	.	ATGAATGAAACAGTATTGTTCCAGAAC	60.46	Afl2	TCATCTCGGGGTGTGTAGCATA	60.46	EcoR1	ACAATACTTAAGCGCCACCATGAATGAAACAGTATTGTTCCAGAAC	ACAATAGAATTCTCATCTCGGGGTGTGTAGCATA	.
Nv_GPR17	.	EDO44047.p1	.	MYDSILTLMDNFTFGKDDSLFVLANISDVAPGAEGSGFMRIFTVVGLALLSLSGVVGNTLVCIVLQKIRKKSSMDCLILVLALADLGILIVEVPIILIRIQLDEIWPLGEATCKLVYPIQDVFFGISIWVIVTIALERYQKIVHIAKGFVRRLRRELYLIVVAIIALNFLVFSLPLFFLVDFKKVSGSWYCVVQWPEWAELPGHMNIAYQAHTILIVIAGYLSPLGIILATYASISRHLKKSNFFLRRCVPTCPEQAPIPGQSLRLKQNARAKRLLTPVVVAFAVTMLPLNVLRLAVIYVKIPNSAFRVIFPVACALVAVNSVVNPFIYTFTNKNFKLAVKRLFCGGVSKNMQWTGIFSSRRQRQYEITPAPASSV	EDO44047	ATGTACGATTCTATTCTTACTCTCATGGATAACTTCACGTTTGGAAAAGACGATTCTCTTTTCGTTCTTGCAAACATCAGTGATGTTGCTCCTGGTGCAGAAGGCAGTGGCTTTATGCGCATCTTTACCGTGGTAGGGCTTGCCTTGTTGTCTTTGTCTGGGGTAGTTGGCAATACCTTAGTTTGTATCGTACTTCAAAAAATTCGCAAGAAGTCCTCGATGGACTGCTTGATCCTGGTTCTTGCACTGGCGGACCTCGGGATTCTCATAGTCGAAGTTCCAATCATCCTTATTCGAATACAACTGGATGAGATATGGCCTCTGGGAGAAGCAACGTGTAAGCTGGTCTACCCAATACAAGATGTTTTTTTCGGTATCTCGATCTGGGTGATAGTCACG…	cloned	.	ATGTACGATTCTATTCTTACTCTCATGGATA	61.87	Afl2	TCACACAGAACTGGCTGGTGC	61.57	EcoR1	ACAATACTTAAGCGCCACCATGTACGATTCTATTCTTACTCTCATGGATA	ACAATAGAATTCTCACACAGAACTGGCTGGTGC	.
Nv_GPR20	.	EDO36558.p1	.	MNATNTTGGSVDITLRAMRLALYPTVLLLGIVGNILVCSVILHQRSRNGRPTTRYFVLNLAISDLLVLIMFIPFDLAYLEYEVWTFGLAMCKIINTISYAFVTISGTTLAAISMDRHRAIVYPMRQPFSARAVTLIIVFMWVYAVLTLVPFAGSLRIFPDGQCLNDPAWWGSTQAFQLTYLFCGFFPGAVIPVCCISVSYLSIAHHLYCEHRRQLHEGIIGSRTASQRMRQNLKTTRVLTALVAVYAVCVLPHYIILALVFFDRANTEKLAFIVVSHEFTRLLMTANSCLNPIMYSVVSKEFRQRLKALFASRKKAVSVNPVLHSPAVIRMELLSPALLMKQTRLRTSSFL	EDO36558	ATGAATGCTACGAATACTACGGGCGGGTCAGTGGATATCACGCTTCGTGCCATGCGCCTGGCGCTCTACCCGACTGTTCTGCTACTGGGTATTGTCGGTAATATCTTGGTGTGTAGCGTTATTTTGCACCAGCGCTCGCGGAATGGCCGGCCGACCACGCGTTACTTCGTGCTAAACCTGGCGATCTCCGACCTCCTCGTGCTCATCATGTTTATCCCGTTCGACCTGGCGTACTTGGAGTACGAGGTGTGGACGTTTGGCTTGGCCATGTGTAAGATCATCAACACCATCAGCTACGCGTTCGTGACGATCTCTGGGACGACACTAGCGGCGATCAGCATGGACCGGCATAGAGCTATCGTGTACCCCATGAGACAGCCGTTCAGTGCAAGGGCTGTC…	cloned	.	ATGAATGCTACGAATACTACGGGC	61.98	Afl2	TCAAAGAAAGCTGCTAGTCCTAAGC	61.34	EcoR1	ACAATACTTAAGCGCCACCATGAATGCTACGAATACTACGGGC	ACAATAGAATTCTCAAAGAAAGCTGCTAGTCCTAAGC	.
Nv_GPR22	.	EDO37218.p1	.	MNNSTGATPEIDFLTHSQIALNVIYSILVIIGTIFNSLVLSVVCTTRRQRTANDVFLISLATADLSYIYIVVAFFFYNTYFVGPKHLIVCKTVLPLISVPYTAGIFTIVSMAIQRCHVILNPWRPKAKPRVIIVWVIGIWVAAIAIIFVPLSLLAYSGKAYCDIGWTSVLMFKAYLLTLSAIQYFIPVLIIAFAYIRMGLYLCKPRIPRDSVISRGNRCLHPREESKSESIQIAKSLGAIVVLFIVMFLPQQVSLYEYLFGTNTKWVLYYQRFREWLKSLCVCFRQGFPSRRTSPVMSSTEWTYNLRDTWWTQNLRDTGSPTICMIRDETVTTPL	EDO37218	ATGAATAATTCAACTGGTGCGACACCCGAAATAGACTTCCTAACTCACTCGCAGATCGCCCTCAACGTCATCTACTCGATCCTAGTCATTATCGGCACGATCTTTAACAGTCTAGTTCTCTCTGTTGTCTGCACTACCAGGCGACAGCGGACTGCTAACGATGTCTTCCTAATATCCCTGGCTACTGCAGACCTTTCCTACATTTATATAGTCGTCGCCTTCTTCTTCTACAACACTTATTTTGTGGGTCCAAAGCATCTCATTGTCTGCAAGACGGTACTACCGCTAATATCCGTGCCGTACACAGCTGGGATATTTACAATCGTTTCTATGGCAATACAACGCTGCCACGTGATCTTGAACCCCTGGAGGCCGAAGGCCAAACCACGTGTGATTATT…	cloned	.	ATGAATAATTCAACTGGTGCGACA	61.46	Afl2	CTACAATGGTGTTGTAACTGTTTCGTC	61.66	EcoR1	ACAATACTTAAGCGCCACCATGAATAATTCAACTGGTGCGACA	ACAATAGAATTCCTACAATGGTGTTGTAACTGTTTCGTC	.
Nv_GPR23	.	EDO38285.p1	.	MNNSTDANIIVTNEQTFRSALYIIFLVWGTTGGSIVISALYAKRSRKSDNDIFLINLTCSDVLTIWFYVGVQFYIMSSRTKGIFFCRYIWPFMSVPLSVSIFTTSSMAVVRSRSVVYAWKQSLSRKSAVCWVLVLWITAIVVIIPAATVSKSALVYCKLHWSNPRHRKVYTGFLFAVQYAIPLIIVTCAYVAIGINLRKYERNVVRRNVRKENFEIIKALAIVVILFGILMLPLQVGWMLWEFGSPTWRRALLHVMNYADVICILHSCLNPCIYGILPKQFRLQYRKWSAELFRSRSLRQSMRRENTAGHDCAQILQDKGREENGLYQGLNGPQETMATALNIDNNACETAT	EDO38285	ATGAACAACTCAACAGATGCCAACATCATTGTCACCAACGAGCAGACGTTTCGTTCGGCGCTTTATATCATCTTTCTCGTCTGGGGGACGACTGGAGGCTCCATTGTAATAAGCGCTTTGTACGCCAAGCGATCTCGTAAAAGCGACAATGACATCTTCCTGATAAACCTCACTTGCTCCGACGTCTTGACGATCTGGTTCTACGTCGGGGTGCAGTTTTATATCATGTCGAGTAGAACAAAAGGAATCTTCTTTTGTCGGTACATCTGGCCTTTTATGAGTGTCCCTCTAAGTGTATCTATCTTTACGACTTCGTCGATGGCTGTCGTACGAAGTCGAAGCGTCGTCTACGCCTGGAAGCAAAGTCTAAGTCGAAAGTCGGCAGTCTGCTGGGTCTTA…	cloned	.	ATGAACAACTCAACAGATGCCAAC	60.86	Hind3	TCAAGTCGCAGTCTCACAAGCA	61.75	EcoR1	ACAATAAAGCTTCGCCACCATGAACAACTCAACAGATGCCAAC	ACAATAGAATTCTCAAGTCGCAGTCTCACAAGCA	.
Nv_GPR24	.	EDO38784.p1	.	MAAYNSSSVFEDNRPPMSPIQIMRLVLYAVIFVCGLIGNVLVIVVVKCRGKKRTFHDYFLLNLAIADLLFILCLPADIYIEVAVFPFTEFYCKILYPLTTFAFSLSIFTLSSMAVGRCYVMKNTSKPPLKGRAAMLWILLLWIASFACVLPLTIVARSSSRSCREDWPDPIYRKAFTASLLLLQYIGPLVIIALAYVNIGILLAKNKVPQTNSNSSKSHSLLHRIRHRNLQITRTLAVIVVLFALLMLPHEIAWMLLDFGPDPNSKLADTLIKFSPILTYLHSCSNPLVYGLMTTQFRNDVRKYVYCCRRYQGSYESETEHKASSGKLLKHKKRRKKCDKGRLGEHVIADAISTSHAVGYGGKVNVIVYLAPSDKRVKLNNNGPLKQNGSLQVYNESHQ…	EDO38784	ATGGCAGCCTATAACAGCAGTAGCGTATTTGAAGACAATCGGCCTCCGATGAGCCCAATCCAAATCATGCGGCTTGTCCTGTACGCTGTGATTTTTGTTTGTGGGTTAATAGGAAACGTCCTGGTCATAGTAGTGGTGAAGTGTCGAGGCAAAAAGCGAACTTTCCACGACTATTTCCTCCTGAATCTCGCTATCGCGGATCTCCTTTTCATATTGTGTCTCCCGGCGGATATCTATATTGAAGTTGCCGTATTTCCTTTCACGGAATTCTATTGTAAGATATTGTATCCCCTGACAACGTTTGCCTTCTCCCTGAGTATCTTCACCCTGTCTTCCATGGCTGTAGGTCGCTGTTATGTCATGAAAAATACATCCAAGCCCCCTCTGAAAGGTCGTGCC…	synthesized (codon-optimized)	GAATTCCGCCACCATGGCCGCTTACAATTCCAGCTCCGTGTTCGAGGATAACCGGCCCCCTATGAGCCCTATCCAGATCATGAGACTGGTGCTGTATGCCGTGATCTTCGTGTGCGGCCTGATCGGCAACGTGCTGGTCATCGTGGTGGTGAAGTGTCGGGGCAAGAAGAGAACCTTCCATGACTACTTTCTGCTGAACCTGGCCATCGCTGATCTGCTGTTCATCCTGTGCCTGCCAGCCGACATCTATATCGAGGTGGCCGTGTTCCCCTTTACAGAGTTCTACTGTAAGATCCTGTATCCTCTGACCACATTCGCCTTTAGCCTGTCTATCTTTACCCTGTCCAGCATGGCTGTGGGCCGCTGCTACGTGATGAAGAATACATCTAAGCCACCCCT…	.	.	.	.	.	.	.	.	.
Nv_GPR25	.	EDO40106.p1	.	MESNEEGKIFKIVFYIFLFIFGTIGNLLVMVVIKSRKKRSVNDFFIFNLAISDLTFVLVSLPFYTYELFLRFDKFGFYCKVVWPMMSVTLCVSIFTLTFMSVERCRAIVFPLKPRIKRTSVLIGLSTVWVASLVCILPLSIVTSAEGELCMERWPSEGHRKAYTIALFAIQYAIPLLIIAMAYITIAIKLVRTEVPDRTSVNNRGQIVKRQSRKENFHIIRTVAVIVSLFLVCMLPNQIAWLLYDFEGEEQAKLFWSFAEALIFLHSCVNPVIYGSLTRQFREGYIR	EDO40106	ATGGAATCGAACGAGGAGGGAAAAATCTTCAAAATTGTCTTCTACATTTTTTTGTTCATCTTCGGTACGATTGGGAACCTCTTAGTCATGGTAGTCATCAAGTCAAGAAAAAAGCGAAGTGTCAATGATTTCTTCATTTTCAATTTAGCAATTTCGGACTTGACGTTTGTTTTGGTCTCTCTACCGTTTTACACGTACGAGCTTTTTCTACGGTTCGACAAGTTTGGGTTCTACTGCAAGGTGGTGTGGCCCATGATGTCGGTCACACTCTGCGTCAGTATCTTTACTTTGACTTTCATGTCCGTGGAGCGCTGCCGAGCAATCGTTTTCCCCTTAAAGCCTCGCATCAAGAGAACCTCCGTGCTCATCGGCTTATCAACGGTCTGGGTCGCTTCCCTT…	cloned	.	ATGGAATCGAACGAGGAGGG	61.16	Afl2	TTACCTTATGTATCCTTCGCGGA	61.03	EcoR1	ACAATACTTAAGCGCCACCATGGAATCGAACGAGGAGGG	ACAATAGAATTCTTACCTTATGTATCCTTCGCGGA	.
Nv_GPR27	.	EDO41656.p1	.	MNTTPNSSAVLNEPHSSSVGVLVSVFLLYGLIAGVGICGNVLVLKSILRQHKLRVSEYLILNLTATDMGACIVSIPLDLIERATKRFLFGEFLCNIIYPLQTILMSVSVMTLLGMSMERYRLIVTPFRQHFGPRTVLGVVVFVWVLSIAIVLPYMLVLRLRGDYCVEEWPADWYRKTFTLGVFVLLYFVPLVIMSVSYVKIISCLNEDSRSQINECMLDCADRSRAKREMAAARIRRNVHIVTVFMAAGIAFAACMLPTHICWLWHDFGSGSTNRYFTNIVTFTNVLMYSNSAIDPFIFGSIKLRRLCLDVICGRVCFVNVEEQPIVILRTRLFSIGQLVSIGQLRPYGGFSEEEEVITERVTCL	EDO41656	ATGAATACCACGCCAAATTCTTCAGCGGTTTTGAATGAGCCTCACTCGTCAAGCGTCGGTGTTTTGGTGTCCGTTTTTCTGTTATATGGTTTGATCGCTGGGGTTGGGATATGCGGTAACGTGCTAGTATTGAAGTCTATCCTACGCCAACACAAACTGAGAGTCAGTGAGTATTTGATTCTCAACCTGACGGCCACAGACATGGGTGCGTGTATAGTCAGCATTCCACTGGACCTCATCGAGCGCGCTACAAAGAGGTTCCTATTTGGAGAGTTCCTTTGCAATATCATCTATCCACTACAGACTATCTTGATGTCCGTGTCGGTAATGACTTTATTGGGGATGAGTATGGAGAGATATCGGTTAATTGTCACACCGTTTAGACAACACTTTGGTCCC…	cloned	.	ATGAATACCACGCCAAATTCTTC	60.28	Afl2	CTAAAGACATGTGACTCTCTCGGTG	60.13	EcoR1	ACAATACTTAAGCGCCACCATGAATACCACGCCAAATTCTTC	ACAATAGAATTCCTAAAGACATGTGACTCTCTCGGTG	.
Nv_GPR30	.	EDO45630.p1	.	MNNTSTVLIPRIVRSNLLSQETELAIYYLTLFIGVTGNFLVFLSIAMRGLRLVRPNDIFILNLAASDLLMLVVFIPFSIHIRVAVFNPSVFICKCMAPVITVALGGAVFTLTVMALHRWQMIVNPFQRDITNRTACILVSGIWVLSLALAVPKILFATPWEYKRICIIRWPSKDYVSAYTVALFVIRFVIPFTLIVFSYVRMGISLSRTHAPRFRKDSRGNILNLTNRRENFEVIRTLTVIVVLFFVCMFPYRVSLLLQMFGHSKNVIVSQVYRASALATVFHSCVNPLIYCAVLSRFRDDFFRIGKFIFCMGGCRRKANRPLAGEGMKILQSAESDGSGDTLQQTTSI	EDO45630	ATGAACAATACCAGCACAGTGTTAATACCACGAATAGTAAGGTCCAACCTTCTTAGTCAAGAAACAGAGCTGGCCATCTACTACCTTACTCTCTTCATCGGAGTCACAGGAAACTTCCTGGTCTTTCTATCGATTGCAATGAGAGGACTACGCCTTGTGAGACCGAATGACATCTTCATTTTGAATCTCGCCGCCTCGGATCTCCTCATGCTAGTCGTATTCATACCATTTAGTATCCACATACGAGTAGCAGTATTCAACCCCAGTGTATTTATATGCAAGTGCATGGCTCCAGTAATTACAGTCGCTCTCGGTGGAGCTGTCTTTACACTGACTGTGATGGCCCTTCATCGCTGGCAGATGATTGTCAATCCATTCCAACGAGATATTACCAACCGG…	cloned	.	ATGAACAATACCAGCACAGTGTTAATAC	60.73	Afl2	TTAAATACTAGTCGTTTGTTGTAGGGTG	60.53	EcoR1	ACAATACTTAAGCGCCACCATGAACAATACCAGCACAGTGTTAATAC	ACAATAGAATTCTTAAATACTAGTCGTTTGTTGTAGGGTG	.
Nv_GPR31	.	EDO45882.p1	.	MNNSTVSKLTEPVTQATQEMTGKVQLAFLVFTLVVTTIGDSLVMTVVLRKRERNINDRFILNLAIADELFVAFSLPGAVVKAFGLALYSQFFCSFVRPQVTMYFNLGLFTITSMALYRTKVMLCNNPHQAKLRATHANIWIGLLWLLAFITALPAIIVATVTRTGQCSGNWKSKAHKDAYIIFLLIAKCLLPLVLITVSYSRIGIFLSKNRIPVDETSSTSRGGVGYRNRVENIKVAKTVAAIVLMFALCTAPFQTAWIMLQFGDRETRIRAVFAFRVAVIFQNLHTCFNPFIYAISRRYFRQEYIKYLSRYRDCFN	EDO45882	ATGAACAATTCAACAGTCAGCAAGTTAACTGAGCCCGTAACTCAAGCAACTCAGGAAATGACTGGCAAAGTTCAGCTCGCCTTTTTAGTGTTCACACTTGTCGTGACAACCATCGGTGACAGCCTCGTTATGACGGTCGTTCTGCGAAAGCGAGAGCGGAACATCAACGATCGCTTCATACTCAACCTTGCTATAGCGGACGAATTGTTTGTCGCGTTCAGTTTACCGGGGGCAGTGGTCAAGGCGTTTGGCCTCGCTCTGTACTCGCAATTTTTTTGCTCGTTCGTCAGGCCACAGGTGACGATGTACTTCAATCTCGGTCTCTTCACCATCACATCGATGGCACTTTACCGCACTAAGGTCATGCTATGCAATAACCCGCACCAGGCCAAACTACGC…	cloned	.	ATGAACAATTCAACAGTCAGCAAGTT	61.58	Afl2	TCAATTGAAACAATCACGGTACCTT	62.1	EcoR1	ACAATACTTAAGCGCCACCATGAACAATTCAACAGTCAGCAAGTT	ACAATAGAATTCTCAATTGAAACAATCACGGTACCTT	.
Nv_GPR33	.	EDO48802.p1	.	MNNSTVGETLMEDPPAIRYTRLFLYPLIFAVGVAGNSLVCALILKNGKSSSANGYFILNLAISDLMALLLYLPFDLVYLENSYIWPFGTFLCKFINCLSKVSVTVSGSTLVAISYDRYRAIVHSLRGRLSQRQAMVIMACIWVYSALLQLPYAFALKLMGRECIIDFQFWGGSELYQINYVLGVFTPEFVIPAIAITLAYTRIVCHLKKTHKKNSQHGLYQKSTMAARTRQNKKTTKVLTGLVTIYSICILPHMICVLMVIFNKSYLGSFAMRLAYEFTRLLTITNSCLNPLLYGAISKSFRTDLRNFLRGRRGSRASMKFLRSSVHMGNKQANKFTEAGIPLENSFQ	EDO48802	ATGAATAATTCTACAGTAGGAGAAACCCTTATGGAGGACCCCCCAGCCATCCGCTACACCCGCCTGTTTCTCTACCCCCTTATCTTCGCCGTGGGCGTGGCTGGCAACTCCCTCGTCTGCGCTCTCATCCTGAAGAACGGCAAGTCGTCGTCCGCCAACGGCTACTTCATCCTAAATCTGGCCATCTCCGACCTGATGGCACTCCTCCTTTATTTGCCATTTGACCTGGTCTACCTTGAAAACAGCTACATCTGGCCGTTTGGAACTTTCCTGTGCAAGTTCATCAATTGCCTGAGTAAAGTGTCGGTGACGGTATCTGGGTCTACTTTGGTAGCGATAAGCTATGATCGTTACAGAGCTATTGTGCACTCCCTTCGAGGAAGATTGAGCCAGAGACAG…	synthesized (codon-optimized)	GAATTCCGCCACCATGAACAATTCTACCGTGGGCGAGACACTGATGGAGGACCCCCCTGCCATCAGGTACACCCGGCTGTTCCTGTATCCACTGATCTTTGCTGTGGGAGTGGCTGGCAACTCCCTGGTGTGCGCCCTGATCCTGAAGAATGGCAAGTCCAGCTCTGCTAACGGCTACTTTATCCTGAATCTGGCCATCAGCGACCTGATGGCTCTGCTGCTGTATCTGCCTTTCGATCTGGTGTACCTGGAGAACTCTTATATCTGGCCATTCGGCACATTTCTGTGCAAGTTTATCAATTGTCTGTCCAAGGTGAGCGTGACCGTGTCTGGCTCCACACTGGTGGCCATCTCCTACGACAGGTACAGGGCTATCGTGCACTCCCTGAGGGGCCGGCT…	.	.	.	.	.	.	.	.	.
Nv_GPR34	.	EDO25835.p1	.	MDSHSSSKNGNHSRNATDLRTGTEDVKRIALILFYAVTLFLGVFGNWCIIAIVIKVKRMRTMANVFILNMAVSDLVVSVIDVPRKLQIAITMSYAYEVPSFDVVKVLCKILPFTRELSYSVSSLSAVMIGIDRYYAVICPMEQKPRVLSPKVTIPAIWLISALAYSTNLYTYKATKKEGAFYCSYRWHPLPEKETEELFLLITFVLFVALPLVALVFVYALIAVKMMNRSIPGATGAAVNSHRVRGNNKIIRLSIAITTAFFICWVPYYVLLLTLTFNIRLGDESIEISALILVLADVFEALTYTSIVTNPMICLAFSTNFRQALKELMLCQARNLQANNTNRTRIQQSMTMAYSFETISMSVESVNKDVHPRRRGVYIVTP	EDO25835	ATGGATTCACACAGTAGCAGCAAAAACGGTAATCACTCGCGAAACGCTACAGACCTTCGAACAGGAACAGAAGATGTCAAAAGGATCGCCTTGATTTTGTTCTACGCGGTAACACTCTTCCTTGGCGTATTCGGCAACTGGTGTATCATCGCTATCGTTATAAAAGTCAAGCGCATGCGGACAATGGCAAATGTCTTCATACTAAACATGGCAGTTTCAGATCTTGTGGTGTCTGTGATAGATGTGCCGAGAAAGCTGCAGATTGCCATAACCATGTCCTACGCTTACGAGGTGCCAAGTTTCGATGTGGTCAAGGTCTTGTGTAAAATACTGCCCTTTACTCGAGAGCTGAGCTATTCGGTATCTTCCCTCAGTGCTGTTATGATCGGTATCGATCGC…	cloned	.	ATGGATTCACACAGTAGCAGCAAAA	63.08	Afl2	CTAAGGAGTAACGATGTACACACCACG	63.65	BamH1	ACAATACTTAAGCGCCACCATGGATTCACACAGTAGCAGCAAAA	ACAATAGGATCCCTAAGGAGTAACGATGTACACACCACG	.
Nv_GPR35	.	EDO30258.p1	.	MEVNSSNSSALASTYPQDSVAELVTKALACTAVTLAAIIGNLLTIIAVNRNLRMRTVTNFLICNLALAELLFTVVAIPPFYFEIFAWYDWLQAASHCASDAAEILIKDLAHFTWSISGAVAAPVLYSYRLNKAEGIISCQEDWTPVFETDVASKGDTIVLFVFIYCLPFVAMATMPAIIGWRLWVHKAPGEMSSVNTRVLLKTKQKAVKMLLAVLIAFIICWLPVQVVSFLSYYTSKRIPSAVWFTCLFVMRAHAALTPFIYDYFSANFRAAFKSALVFCCLWSNTLRQWRDGRVQTSS	EDO30258	ATGGAAGTCAACTCAAGCAATAGTTCGGCCTTGGCAAGCACTTACCCACAGGACTCAGTTGCTGAGCTCGTTACCAAGGCCCTCGCCTGCACGGCAGTCACACTTGCAGCCATCATCGGCAACCTGCTGACGATCATAGCGGTTAACCGCAATCTTCGCATGCGCACTGTCACCAACTTCCTGATCTGTAATCTTGCCTTGGCAGAGCTTCTCTTTACGGTTGTAGCGATTCCGCCCTTTTATTTTGAAATCTTCGCTTGGTACGACTGGCTCCAAGCTGCTAGCCATTGTGCTTCCGATGCTGCGGAGATCCTCATCAAAGACCTTGCGCATTTCACTTGGTCAATATCAGGTGCGGTTGCGGCACCAGTCCTCTACTCTTATCGACTCAATAAGGCC…	cloned	.	ATGGAAGTCAACTCAAGCAATAGTTC	60.63	Afl2	TTATGAGCTTGTCTGCACTCTACCA	61.24	EcoR1	ACAATACTTAAGCGCCACCATGGAAGTCAACTCAAGCAATAGTTC	ACAATAGAATTCTTATGAGCTTGTCTGCACTCTACCA	.
Nv_GPR37	.	EDO30536.p1	.	MVVRGTFAVHIVIIVAIATVTIVIAWFLSALVTSPSLYTMRVIKMDGVPYCHEIWSPPLHPTVSPLVFTIVSFVALYALPLTIIIALYSTIVYKMWFRKIPGNSHSSIRELEQRVKRNVVKMLITVVGVFTVFWLPLHLNLLLRGATDVFSRCGAPDALSFTAYVLSHATGAVNFAIYVFFSEEYSQGFKEVLALCWMRERVVFTRGSRTEMTLLSRKGWRGTFRDARGNRVMSSPRVSSPRTGRGGLGTRSFIMEYSSNV	EDO30536	ATGGTTGTCAGGGGAACTTTCGCCGTTCATATCGTGATAATTGTTGCAATAGCTACAGTTACTATAGTAATCGCCTGGTTTCTAAGCGCGCTTGTGACGTCACCATCTCTGTACACAATGAGGGTGATTAAAATGGACGGTGTTCCCTATTGCCACGAGATCTGGTCCCCACCCCTCCACCCCACAGTATCCCCCCTCGTGTTCACTATCGTCTCCTTCGTAGCATTATACGCATTACCGCTGACCATCATCATCGCGCTGTACTCGACCATTGTCTACAAAATGTGGTTCAGAAAAATTCCAGGAAATTCGCACTCGTCGATACGAGAACTCGAGCAGCGAGTTAAGAGGAATGTCGTAAAAATGCTAATTACTGTTGTCGGGGTCTTCACGGTGTTC…	synthesized (codon-optimized)	GAATTCCGCCACCATGGTGGTGCGCGGCACCTTCGCCGTGCACATCGTGATCATCGTGGCCATCGCTACCGTGACAATCGTGATCGCCTGGTTTCTGTCTGCTCTGGTGACCTCTCCCTCCCTGTACACAATGAGAGTGATCAAGATGGACGGCGTGCCTTATTGCCACGAGATCTGGTCTCCCCCTCTGCATCCAACCGTGTCCCCCCTGGTGTTCACAATCGTGAGCTTTGTGGCCCTGTACGCTCTGCCTCTGACCATCATCATCGCCCTGTACAGCACAATCGTGTATAAGATGTGGTTCCGCAAGATCCCAGGCAACTCTCATTCCAGCATCAGGGAGCTGGAGCAGAGAGTGAAGCGCAATGTGGTGAAGATGCTGATCACCGTGGTGGGCGT…	.	.	.	.	.	.	.	.	.
Nv_GPR38	.	EDO32060.p1	.	MASYNTSQENNSSSASHLPWFLWYRTPQTLRVALVITYIATVSFSLLGDIALVAVICKYKHMRTKGNYLVLNMAVSDIAAMLVLTRGIYVRHTQTWTWDVQGRFGDALSKISAFIRDVSVSVSIHSMVFLALNRFFAVVYPTRPAPRLLAPRVVIPLTCITAFATFGVYFRVYRTITLYGNKYCLGILEPPFDPITAGRDFYLVFMTSLFIIPLPLMGTVYIAVARKLKRQAIPGEALPENEKRRRKRNKNVVLMAVTVTASFMICWIPQHTLVILHNFFWDETLSHLTFEELKEAMDIVVAIAYACFAVNPFICFMFSESLRKAITRLL	EDO32060	ATGGCAAGTTATAATACGTCACAGGAAAACAATTCGTCATCAGCGAGTCATCTTCCATGGTTTCTGTGGTACAGAACTCCACAGACTCTCCGAGTTGCTTTGGTCATCACGTACATCGCCACCGTGTCCTTCTCTTTGCTCGGCGACATCGCACTTGTCGCAGTCATCTGCAAGTACAAACACATGCGAACCAAGGGGAACTACCTCGTGTTAAACATGGCAGTGTCAGATATAGCCGCCATGCTTGTGCTCACTCGCGGGATCTACGTCCGTCATACCCAGACATGGACCTGGGATGTCCAGGGCCGGTTTGGAGATGCTCTGTCTAAGATTTCCGCCTTCATACGCGATGTATCCGTTTCCGTGTCGATACATAGTATGGTCTTTCTGGCTTTGAAC…	synthesized (codon-optimized)	GAATTCCGCCACCATGGCTTCCTACAACACCAGCCAGGAGAACAATTCCAGCTCTGCCTCCCACCTGCCTTGGTTCCTGTGGTACCGGACACCACAGACCCTGAGAGTGGCCCTGGTCATCACATATATCGCCACCGTGTCCTTTAGCCTGCTGGGCGACATCGCTCTGGTGGCCGTGATCTGCAAGTACAAGCACATGAGGACAAAGGGCAACTATCTGGTGCTGAATATGGCTGTGAGCGACATCGCCGCTATGCTGGTGCTGACCCGGGGCATCTACGTGAGACATACCCAGACATGGACCTGGGACGTGCAGGGCCGCTTCGGCGATGCTCTGAGCAAGATCTCTGCCTTTATCAGGGACGTGTCCGTGTCCGTGTCCATCCATTCTATGGTGTT…	.	.	.	.	.	.	.	.	.
Nv_GPR39	.	EDO34897.p1	.	MKLLLVVVLACLFWITDIECLESTPSNTKSLDQNQLNLHKVYFELANEREFSPGTKVALMTLTVTTFTASLVCNSLIIHTIRVVPGMRSTTNLFILNMALGDIITSILSSSHAIRTTLFGEQWISGTLGEVTCRLDYYGLSVGTLLSVSSLLVMTVDRLFAVRSPLRYKSSTRWPKFAILFVWLFSLALPVDLTWNSFTTVTFSPAVTNTTDSGRLYCFFEKSTEGQIWALAVLVLGYGLPLVLMLSFYGCIAWILWRRKVPGEAEQAQRNAHRTAKKVTWMVVAIMSVFEICWTPFFVMCFINVKFPVLLLATPGELMPVSYSIVQLNGPLNMAIYAFFNENFRNGFKQTLKCFRRVAVQDAKSVNQLTLGIL	EDO34897	ATGAAGTTGCTTTTAGTGGTCGTGCTTGCTTGCCTCTTTTGGATCACAGACATCGAATGTTTAGAAAGTACACCCTCCAATACGAAGTCGCTCGATCAAAATCAACTCAATCTTCATAAAGTCTATTTTGAGTTGGCCAATGAGAGAGAATTTAGCCCGGGGACCAAGGTGGCACTGATGACCCTGACCGTGACAACATTCACAGCCTCGCTTGTGTGCAACTCCCTCATCATTCACACAATACGTGTAGTACCGGGCATGCGCAGTACCACTAACCTCTTCATCCTCAATATGGCGCTGGGGGACATCATCACTTCTATTTTGTCATCAAGTCACGCAATAAGAACTACGTTATTTGGAGAGCAATGGATCTCGGGAACTCTTGGCGAAGTCACGTGT…	synthesized (codon-optimized)	GAATTCCGCCACCATGAAGCTGCTGCTGGTGGTGGTGCTGGCCTGCCTGTTTTGGATCACCGACATCGAGTGTCTGGAGTCCACCCCTAGCAACACAAAGTCCCTGGATCAGAACCAGCTGAATCTGCACAAGGTGTACTTTGAGCTGGCTAATGAGCGGGAGTTCAGCCCAGGCACCAAGGTGGCCCTGATGACCCTGACAGTGACCACATTCACCGCTTCTCTGGTGTGCAACTCCCTGATCATCCACACAATCAGGGTGGTGCCAGGAATGCGGAGCACCACAAACCTGTTTATCCTGAATATGGCCCTGGGCGACATCATCACCTCTATCCTGTCCAGCTCTCATGCTATCAGGACCACACTGTTCGGAGAGCAGTGGATCTCCGGCACCCTGGG…	.	.	.	.	.	.	.	.	.
Nv_GPR40	.	EDO36377.p1	.	MADKGFNATSQNATHGLYFPADIQIGLTIFASLIFVVALVGNSIVVYIVCSCNHMRNTTNILIANMAVADLWITFDIPYVIKWFYITDTWFGGGFGDFLCKFCHSAQAGSVACSVFTLVCISLDRSFAIIFPMKVILTRKIVKFMILGIWAATIAFTTPIFLITKVHLKNGVYVCNELWEESGQSERHYIAVYTITTYIIPLALILIMYIFTGLKLWSRKPPGQRSLQAHKKIQSSTRRATIMLITVVVVFAVCWFPFQIRELLSVFYEDNINNMIPFRVMLFLPWFGFANSAINPILYVLFSENYRREFRRTFTTTGARRRSSTSISRGATLRTRMSLTGIPLQKLRNDSLAPNNSPCDGGDANCFRDSNSSNKMACVVGSVESDSPDAFEPENNLIG…	EDO36377	ATGGCTGACAAAGGTTTCAACGCGACCTCTCAGAACGCCACCCATGGACTATACTTTCCCGCCGACATCCAAATCGGCCTTACCATCTTTGCGTCACTGATCTTCGTGGTGGCGCTTGTCGGGAACTCTATCGTGGTATACATAGTATGCTCGTGCAACCACATGCGCAACACAACCAACATCCTCATCGCCAACATGGCCGTGGCTGATCTGTGGATTACCTTCGATATCCCGTATGTCATCAAGTGGTTCTATATCACAGACACGTGGTTTGGAGGCGGGTTTGGGGATTTCCTGTGTAAGTTCTGTCACTCGGCCCAGGCTGGATCAGTCGCGTGCTCCGTCTTCACACTCGTTTGCATTAGTCTGGATCGCAGCTTCGCCATTATATTCCCGATG…	cloned	.	ATGGCTGACAAAGGTTTCAACG	61.74	Afl2	TCAATTCTCATTCGAACCAATAAGATT	62.28	EcoR1	ACAATACTTAAGCGCCACCATGGCTGACAAAGGTTTCAACG	ACAATAGAATTCTCAATTCTCATTCGAACCAATAAGATT	.
Nv_GPR41	.	EDO37082.p1	.	MNNTTNSSYPVGMSCSGSEVGRAMKILFFVIITVGGIVGNALTICIVYRDKKLRNTVNALIVNMAISDLLIPLGLVKQIVNVAQGSFEWHVPGTGGVALCKLFSFMVDLSMPVSILSMVFITLDRFCAIVFPLRMNSGPKITAIFIFTSWAIPVAFFAPYLYGFKMNDRGYGLECYLQWDQGYVRHLRSHTIFTMFICVIYIIIPFIILVFCYTTILCVLRRQDQGVMARSQPRRERRIRYQKTKKVVLMALAIVVVFGLCYGPYICLLIMWTFVYHWRYKTTCGFEKFYFAAQFLANTNPALNPIIYFIFIERFGAGLRSMLRMKKAGCTSASSGRERGGSGNAGSAGTSTTRAATKIVSLRMSPLLASNS	EDO37082	ATGAATAACACGACTAACTCGAGCTACCCTGTAGGAATGAGTTGCTCGGGTTCCGAGGTCGGCCGTGCGATGAAGATCCTGTTCTTTGTTATCATCACGGTAGGGGGAATCGTCGGTAACGCGCTCACAATCTGCATCGTGTACAGAGACAAGAAACTCCGCAACACCGTGAACGCGCTCATCGTGAATATGGCCATTAGCGACCTGCTCATCCCTCTTGGGCTAGTCAAGCAAATCGTGAACGTCGCTCAGGGCTCATTCGAGTGGCACGTTCCTGGCACGGGGGGCGTGGCCCTCTGTAAACTGTTCTCCTTCATGGTGGACCTCTCCATGCCGGTGTCGATCCTCAGCATGGTGTTCATCACGTTGGACCGATTCTGTGCTATTGTGTTTCCGCTC…	cloned	.	ATGAATAACACGACTAACTCGAGCTAC	60.33	Afl2	CTAAGAATTTGACGCGAGAAGAGG	61.99	EcoR1	ACAATACTTAAGCGCCACCATGAATAACACGACTAACTCGAGCTAC	ACAATAGAATTCCTAAGAATTTGACGCGAGAAGAGG	.
Nv_GPR42	.	EDO37351.p1	.	MYIEQIQTWLGSSETNFLCDPLVTMSAPPTNSTNATECFLSLVKDLPSIVAIKILAYCIVWVVSLVGNTLVILVVLRNDNMHTTINYFIVNMACSDLAVPLFAIPIRVTEKLRGTGEWLVGGEAGNALCKISYFLTDVSPVVSVLSLIIITVDRFAAVVFPMRATLFSSTVRGTLIALTWIIGMAVFAPYFYTFRVQGKDCISSWEPAFEQLPTQIAFVSVICVMFIIVPFITLTVLYTVMSAQLWKTSNRVASMQTSDIARNQRRKNIRVFYMSLTIVVIFGLCYGPYNCFMLALNFYWRWDTEECSTMVPRVFYIAQFLTFCNSAANPFVYFVFVTRYRQGLKKLCSRPCPSLPAATRHTFETNSFSRREDLVASSVAEFDPIHVTAYCSKQASSSR…	EDO37351	ATGTATATCGAGCAAATTCAGACTTGGCTTGGCTCAAGTGAGACCAATTTCCTGTGTGATCCATTAGTGACGATGTCTGCGCCACCGACAAACTCAACGAACGCAACGGAGTGTTTTCTATCCTTGGTGAAGGACCTTCCATCTATAGTTGCCATCAAGATCTTGGCCTATTGTATAGTCTGGGTTGTTTCACTGGTTGGCAACACTCTGGTTATTCTCGTCGTGTTGCGAAATGACAACATGCACACCACCATCAATTACTTCATCGTCAACATGGCGTGTTCTGACCTCGCGGTGCCGCTCTTCGCTATTCCCATACGAGTCACCGAGAAACTCAGAGGCACTGGGGAGTGGTTAGTTGGGGGTGAAGCCGGCAATGCCTTGTGTAAAATATCCTAC…	synthesized (codon-optimized)	GAATTCCGCCACCATGTACATCGAGCAGATCCAGACCTGGCTGGGCTCCAGCGAGACAAACTTCCTGTGCGACCCCCTGGTGACAATGTCTGCCCCCCCTACCAACTCCACAAATGCTACCGAGTGTTTTCTGAGCCTGGTGAAGGATCTGCCTTCTATCGTGGCTATCAAGATCCTGGCCTACTGCATCGTGTGGGTGGTGTCTCTGGTGGGCAATACCCTGGTCATCCTGGTGGTGCTGAGGAACGACAATATGCACACCACAATCAACTATTTCATCGTGAATATGGCTTGCTCCGATCTGGCCGTGCCTCTGTTTGCTATCCCAATCAGAGTGACCGAGAAGCTGAGGGGAACAGGAGAGTGGCTGGTGGGAGGAGAGGCTGGAAACGCTCTGTG…	.	.	.	.	.	.	.	.	.
Nv_GPR43	.	EDO38504.p1	.	MIPAYSVIFVLALTGNTVIIYIVKTKPYMKSTTNYLIANMSVADLMMTFFAMPYSIAYLYVQSRWFGGFIGHVLCKLVQFFVGLSIAASVITLMVISLDRFFAIVYPFRRASVIRRISVTNTAIWLSSAILLSPYLYMYQLHKLSNGSYHCIVSFGRLVDTIAIMRIYNTVTVVLLYLLPLTVIAIFYIVICRKLWLRKIPGNPSQLNRRTADRYKRRTVKMLIIVVIVFAACWFPAHLMHYYVYYRYEEFARFPPYVPLVAFWITHAHSAINPFLYILLNRNFMHAFKDIFIKVFRGRQERTREPRCRTSWTNLSIIASCDNIGDVPSGRRNSWKFLPFPRETIDVGNCRDLNRVYLASFPEIIVQS	EDO38504	ATGATCCCGGCCTACTCTGTTATCTTCGTGCTCGCGCTCACCGGAAACACTGTCATCATTTACATCGTGAAAACCAAGCCTTACATGAAGTCTACCACAAACTACCTGATAGCGAACATGTCCGTGGCGGATCTAATGATGACCTTCTTCGCCATGCCGTACTCCATCGCCTACTTGTACGTACAGAGCCGATGGTTTGGCGGGTTCATTGGTCATGTACTTTGCAAACTGGTGCAGTTTTTCGTTGGTTTATCAATAGCTGCATCTGTTATAACCCTTATGGTGATTTCTCTGGATAGGTTTTTCGCGATTGTGTACCCTTTCAGACGCGCAAGTGTTATCAGAAGGATTTCCGTAACGAACACAGCAATCTGGCTTAGTTCAGCCATCCTTCTCTCG…	synthesized (codon-optimized)	GAATTCCGCCACCATGATCCCTGCCTACAGCGTGATCTTCGTGCTGGCTCTGACCGGCAACACAGTGATCATCTATATCGTGAAGACCAAGCCATACATGAAGAGCACCACAAACTATCTGATCGCCAATATGTCTGTGGCTGACCTGATGATGACATTCTTTGCCATGCCTTATTCCATCGCTTACCTGTATGTGCAGAGCAGGTGGTTCGGCGGCTTTATCGGCCACGTGCTGTGCAAGCTGGTGCAGTTCTTTGTGGGCCTGAGCATCGCCGCTTCTGTGATCACCCTGATGGTCATCTCCCTGGATCGGTTCTTTGCCATCGTGTACCCCTTTAGGCGGGCTAGCGTGATCAGACGCATCTCTGTGACCAATACAGCCATCTGGCTGTCCTCCGC…	.	.	.	.	.	.	.	.	.
Nv_GPR44	.	EDO39498.p1	.	MANNTTFYGNVSLASPVPWFIWYKTPEDHRLGLLSAYIGIVTLSLLGDIALIAVICKYRHLRTKGNYFVLNMAASDIAALLVLTRSVYILHSESNAWDIQGWPGDILCKLAAFTRDITISVSIQSMVFLALNRYVAVVYPARPPPVILRPQVAIPFIWVAGFATFGVYFRVYRIEVMYGEIYCFNRWEPPFDPSTGQRNFYIMFMITQFFIPLPLMTVIYIAIALNLKRQVIPGEQLPENERRQRKRNKNAVLMAAAIVGSFAVCWAPQHTFELLQWRGALSDLKFEEYVYIHNTVVVMTYASFVINPLICFMFTEGLRKALKQMLTCGCFLNSTWIEPSKTMETSLNLRTRQRHDETVNEDG	EDO39498	ATGGCTAACAACACGACATTTTACGGGAACGTTTCTCTTGCCAGTCCCGTCCCTTGGTTTATTTGGTATAAGACGCCAGAAGATCATCGCCTTGGGCTTCTTTCCGCGTACATCGGCATCGTGACGCTCTCATTGCTCGGTGACATTGCGCTAATTGCAGTCATCTGCAAGTACCGGCACCTGCGAACCAAAGGGAACTACTTTGTACTGAACATGGCAGCGTCAGACATAGCCGCACTTCTTGTGCTTACTCGCTCTGTCTATATATTGCATAGTGAGTCAAACGCCTGGGACATCCAGGGTTGGCCAGGGGATATTCTGTGTAAATTAGCTGCCTTTACGCGCGATATTACGATCAGTGTATCCATACAAAGTATGGTTTTCTTGGCATTGAACAGA…	cloned	.	ATGGCTAACAACACGACATTTTACG	62.73	Afl2	TCAGCCGTCTTCGTTCACG	60.11	EcoR1	ACAATACTTAAGCGCCACCATGGCTAACAACACGACATTTTACG	ACAATAGAATTCTCAGCCGTCTTCGTTCACG	.
Nv_GPR45	.	EDO39874.p1	.	MNSTNASVITLANGCPPSLPTTLSRTLKSLAYIVIMLTSIFGNLLIVTIIYKIKRMRIPFNFFILNMAVADLLITVIFMPRMLTRILYGFDWQIPGMIGLVLCKLLPFLHEVFICVVVASMICIALERVFSLRFPTRRIITQRLSYFMILGSWLLALALRSPMLYALRLQEENGVAICFLLFETEALQRAYPAIVLAVFYVSPLTIIIVLYSVFLASFKRQVSPGRGARNCFAPGSTTRARACSIKALRATDFRRELERHRSRSILRVLLSVVVGFACCWVVYFVNPVLYHSYPVQACKLSFLQYLLAHVNSALTPCLYFAFNENFQSGLKLVISQSIRGRGSIRKTMVVTEADGSQRNNKLSVVDDSEFASDHKHPKRHRQYIDSDVYTNGFCPQPS	EDO39874	ATGAACAGTACGAATGCATCCGTGATAACGCTAGCGAACGGGTGTCCCCCGTCACTGCCAACCACCTTATCCAGGACGCTCAAATCCTTGGCTTACATCGTTATCATGTTGACCTCCATCTTCGGCAACCTGCTTATAGTAACCATCATCTATAAAATCAAAAGAATGCGAATCCCATTCAACTTCTTTATCCTGAATATGGCCGTCGCAGATCTCCTTATCACCGTCATCTTTATGCCTAGGATGCTCACGCGCATTCTGTATGGCTTCGACTGGCAAATCCCAGGCATGATCGGGTTGGTCCTCTGTAAGCTTCTGCCGTTCCTACACGAGGTCTTCATCTGTGTCGTGGTTGCGAGCATGATTTGTATAGCGCTCGAAAGAGTGTTCTCCTTGCGG…	cloned	.	ATGAACAGTACGAATGCATCCGT	61.22	BamH1	TCAAGACGGTTGGGGGCA	62.46	Not1	ACAATAGGATCCCGCCACCATGAACAGTACGAATGCATCCGT	ACAATAGCGGCCGCTCAAGACGGTTGGGGGCA	.
Nv_GPR46	.	EDO41142.p1	.	METTNTTSLNESTVLRSSSSMSAVSVGSAAQVAAYVVVFAVSVTGNALVIAIIARNYHGIRRVVMNVSILHMAISDLIATTIGITAMVARIVLNNRWLIVGTPGLIICKMHAFLIEVSLAVTALNIYMIAFERFLAVFYPTNKNLLSLRRARIVSILLWVLSTALYSPKLYVTTVLHYHGNAYCLAPRAALSAIDPWKHIEGAFFILIFVITLVLYLAIMTRIKLRKVPGQAVSEAGQRVRNRTNKRVLHQGLAVITVHYLCWLPFLSTYLTCLFSDRRLSVCKHSFYTGFMIFFLGYCNGALNPLLYTAFNEKFRKGFKSILRRSVNSGMNPSSSQPDNSLTNSEIGGIPRMNRQMYRIVEGTPKRTRQHLGNVSDVIGKSPICTRRRSLSNGELKEI…	EDO41142	ATGGAGACAACGAATACTACCTCTCTCAACGAGTCCACCGTGTTGCGAAGCTCGTCGAGCATGAGCGCCGTGAGTGTAGGTTCCGCAGCCCAGGTTGCGGCTTATGTTGTCGTCTTCGCTGTATCGGTGACCGGTAACGCACTTGTAATAGCGATCATCGCAAGGAATTACCACGGTATTCGCCGCGTCGTGATGAACGTTAGTATCTTACATATGGCGATCTCCGACTTGATCGCTACCACCATCGGGATCACAGCCATGGTGGCACGAATTGTACTGAACAACCGCTGGCTGATCGTGGGAACACCTGGCCTTATCATTTGCAAGATGCATGCTTTTTTGATCGAGGTATCACTTGCGGTGACAGCACTCAACATATACATGATTGCGTTTGAACGT…	synthesized (codon-optimized)	GAATTCCGCCACCATGGAGACCACAAACACCACAAGCCTGAATGAGTCTACCGTGCTGAGGTCCAGCTCTTCCATGTCTGCCGTGTCCGTGGGCAGCGCCGCTCAGGTGGCTGCTTATGTGGTGGTGTTTGCCGTGAGCGTGACAGGCAACGCTCTGGTCATCGCCATCATCGCTCGGAATTACCACGGCATCAGGCGGGTGGTCATGAACGTGTCCATCCTGCATATGGCCATCAGCGACCTGATCGCTACCACAATCGGCATCACCGCCATGGTGGCTAGGATCGTGCTGAACAATCGGTGGCTGATCGTGGGCACACCAGGCCTGATCATCTGCAAGATGCATGCTTTTCTGATCGAGGTGTCTCTGGCCGTGACCGCTCTGAATATCTATATGAT…	.	.	.	.	.	.	.	.	.
Nv_GPR47	.	EDO41161.p1	.	METGNSSSNVTQGSCGHTESAAITAIKVTCYVTLMILSLIGNCLVLSIICRNRQMHTTTNYFIANMACSDLIIPIFVAPTNIIDILSGTNRIWLVKGTTGLVLCKVMYFLLDVSTAVSIQSLVAMAIDRYYAVSHPLKANQSARARALVIPLTWVIAAAVHAPHLYTFRLYEINSQLFCYSSWEPAFENVSTTKRYQMSLFTLLYVLPLLLITALYARTLHLLRNRIIPGDVLPEQRMREDATTRGILKMTVTVVAAFALSWLPVHVLILLLFYDWDWLIPCHMRGAWFAAFFLGYAYSVLNPCVYFLFNKNYRAGFKALWESLCCRWPQRTVSMDVAAADHSLAVIKDTELSTIVPAGDGLKFSDLAKVEQHV	EDO41161	ATGGAGACTGGAAATAGCTCGTCCAACGTAACACAGGGTTCCTGTGGCCACACCGAGTCCGCTGCCATCACAGCTATAAAAGTCACGTGTTACGTGACGCTCATGATCTTGTCTCTGATTGGCAACTGCTTGGTGTTGTCAATCATCTGCCGCAACCGACAAATGCACACCACGACAAACTACTTCATAGCCAACATGGCGTGCTCCGATCTCATAATCCCGATCTTCGTCGCCCCTACGAACATAATCGATATTCTCTCGGGTACCAATCGGATTTGGCTCGTGAAGGGTACGACTGGACTCGTGCTCTGCAAGGTCATGTACTTCCTTTTAGACGTCTCCACAGCCGTGTCTATACAGAGCCTAGTCGCCATGGCGATAGACCGCTACTATGCCGTC…	cloned	.	ATGGAGACTGGAAATAGCTCGTCC	62.99	Afl2	TCATACATGTTGTTCCACTTTTGCC	63.16	EcoR1	ACAATACTTAAGCGCCACCATGGAGACTGGAAATAGCTCGTCC	ACAATAGAATTCTCATACATGTTGTTCCACTTTTGCC	.
Nv_GPR48	.	EDO41200.p1	.	MSTALETPGNHTLVNLSNSFYGNNSLENSCPNLEENFAVRVGVITLYVFMFLTSILGNCLILVTVYRTQRMRTAVNLFIANMAISDIIQPVFGVPRVVVEDVSLSVSIFSIVGITTERFYAVMQPLKISFLKSHVQMLLPLTWVIAVIMHGVYFDVFRIRRDHVTQMIVCYQHWASPHSALVYYSVFLAGLFLWALLAIAIMYSIIIVKLRRSRGSGHAWVVRKSREVQERKILQVALVITVVFFACFMPQVILVIVAPLDVWPHCSIEVLRFVTKVMEHSYTAFNPLICLIFSQNYREGFIRVFLSSCGFCTYPLEDDTGSPPGVGKAVKRSSDGGHVALTPLTLRESLRLGMTAPSMSSPALMRAEGVVMNK	EDO41200	ATGTCTACAGCACTGGAAACACCTGGCAACCACACATTGGTCAACCTTAGTAACAGTTTCTATGGAAACAACTCTTTGGAAAATTCGTGTCCGAATCTTGAAGAGAACTTCGCTGTCCGAGTCGGTGTCATCACGTTGTACGTTTTCATGTTCCTCACTTCCATATTAGGAAACTGTCTCATCCTCGTGACCGTGTACCGGACACAGCGCATGCGCACTGCTGTTAACCTGTTTATTGCCAACATGGCGATTAGTGATATCATACAGCCGGTTTTTGGGGTTCCGAGGGTGGTGGTCGAGGACGTCTCCCTCAGCGTATCAATCTTCAGCATCGTTGGCATAACAACGGAGCGCTTTTACGCCGTTATGCAGCCTCTCAAAATCTCCTTCCTCAAATCG…	cloned	.	ATGTCTACAGCACTGGAAACACCTG	62.46	Afl2	TTATTTGTTCATGACTACCCCTTCAG	61.26	EcoR1	ACAATACTTAAGCGCCACCATGTCTACAGCACTGGAAACACCTG	ACAATAGAATTCTTATTTGTTCATGACTACCCCTTCAG	.
Nv_GPR49	.	EDO41520.p1	.	MDSLMLQNNSNFSSNLTMSTLEACEVLFTDTSIVAKTMAYLLILVLSLTGNVFVILNVRCTKHTSTSTTSVLIMNMAVSDLLIVVLAISRELYEIVARTESWRVPGPPGLVLCKALFFLTDISPLVSVLSLCFIAIERFAVVMYPLTWIVASRRSYHRVAIVTSWIVPAIFLWYYFDVFKLVHTGTEAYCGVDWEPTFDPQVSLKVFGSLAVSLFYIVPFLLISSLYIGIIRQLRKPPFNTNNYSDAPQHRINISRLAVSVVLAFALCFTPFYVGIFMTITDARSTLTCRFQIFWLVARTMGMGVIEKLGADGISMGVIGKLKADGISMGVIGKLKADGISMGVIGKLKADGISMGVIKKLEADGISISVIEKLKADGISMGVIEKQKADGISMGVIEK…	EDO41520	ATGGATAGCCTTATGCTTCAAAACAACTCGAACTTTTCTTCAAATTTAACGATGTCAACTCTAGAAGCGTGCGAAGTCCTCTTCACGGATACAAGCATTGTAGCAAAGACCATGGCTTATCTACTCATTCTCGTGTTGTCGTTAACTGGCAACGTATTCGTCATCTTGAATGTACGCTGCACAAAACATACATCAACCAGCACTACGTCAGTTCTTATCATGAACATGGCCGTGTCGGATCTTCTGATTGTGGTCCTTGCGATATCAAGGGAGTTGTACGAGATCGTTGCGCGCACCGAGTCATGGCGCGTTCCAGGACCCCCTGGACTAGTCCTATGCAAAGCACTATTCTTTTTGACGGACATCTCTCCCCTCGTATCCGTGCTCTCGCTGTGTTTT…	cloned	.	ATGGATAGCCTTATGCTTCAAAACA	61.8	Afl2	TCACGAGAACTCTACTCGATATCGTAC	60.83	EcoR1	ACAATACTTAAGCGCCACCATGGATAGCCTTATGCTTCAAAACA	ACAATAGAATTCTCACGAGAACTCTACTCGATATCGTAC	.
Nv_GPR50	.	EDO41654.p1	.	MAVADLLDTIFGVPYNISYFYIGLRWFPGTLGEFTCKFLNFGTNISITASVFTLAAIAVDRYFAIAHCAKRPLSLRSVRYIIATIWVIACMVFSSDYYRFRVIDGPNGDVYCLQDANAWGKKAVQIDYIVKFVLNYAFPLFAMGILYSIMIRYLWQTRGPGYASDSIERRVHEQRKRSVKKLLAIVVEFAFCWFPIHVVHFLAAFNPKLLFCTSVYVPLTCIWLAHANSAINPCLYLYLTHKNRKANVKPSATF	EDO41654	ATGGCCGTGGCCGACTTGCTCGATACCATATTCGGTGTCCCATATAACATTTCGTACTTTTATATCGGGCTGCGGTGGTTTCCTGGCACGCTTGGGGAATTCACGTGCAAGTTTTTAAACTTTGGGACTAATATTAGTATTACGGCAAGTGTGTTTACCCTCGCGGCAATCGCCGTGGACAGGTACTTCGCCATTGCCCACTGTGCCAAGAGACCGCTCTCTCTGCGTAGCGTCCGCTACATCATCGCCACCATCTGGGTGATCGCGTGCATGGTCTTCTCAAGCGACTACTACAGATTCCGGGTCATTGACGGACCGAACGGCGACGTGTACTGCCTCCAAGACGCGAACGCTTGGGGCAAAAAAGCCGTCCAGATCGACTACATCGTCAAGTTTGTG…	synthesized (codon-optimized)	GAATTCCGCCACCATGGCCGTGGCTGACCTGCTGGATACAATCTTTGGCGTGCCATACAACATCTCCTACTTCTATATCGGACTGAGGTGGTTTCCAGGCACCCTGGGCGAGTTCACATGCAAGTTCCTGAACTTTGGCACCAATATCTCCATCACAGCCAGCGTGTTTACCCTGGCCGCTATCGCTGTGGACAGATACTTCGCCATCGCTCACTGCGCCAAGCGCCCACTGAGCCTGAGATCTGTGCGCTATATCATCGCCACAATCTGGGTCATCGCTTGTATGGTGTTTTCCAGCGATTACTATAGATTCCGCGTGATCGACGGACCAAACGGCGACGTGTACTGCCTGCAGGACGCCAATGCTTGGGGCAAGAAGGCCGTGCAGATCGATTACAT…	.	.	.	.	.	.	.	.	.
Nv_GPR51	.	EDO42415.p1	.	MPPLNTTSISPLSTRPNASDSCFVHDTAETRTGRLWGYILIFLISVVCNSLVTHSALKDTIIRKTVNHLVANVCIANLLLTIVYMPRMMIMVTRGSEWLVGGTAGLALCKMVPVIHHVCILVSILSLMILSIDRYLSIVYPTGNVLERRLNYLIAFMWVVAIAARIPTLYALQIEEHSKGKFNCGVRLIKAFNSEDARDTYYTFLLVTCYALPLVTMVVFYIVVFCYLRRKETVDARCIDDPTREARFRAARNSILVMLVCASVTFVICWVTYFAAQIAYDNVPCGLRFWRFFLAHCNSAISPCLFLAFNRGYRELVGRAFIYTCCTLCEIAEDDENDDDHERGREREDKVPGPEMISIRKLDKHNL	EDO42415	ATGCCGCCATTGAACACAACCTCCATATCACCGCTGAGCACCAGGCCTAACGCGAGCGATAGCTGCTTCGTGCACGACACGGCTGAGACTCGCACGGGGAGACTATGGGGCTATATCCTCATCTTCCTTATCTCGGTTGTCTGTAACAGTCTAGTCACTCACTCTGCCCTCAAGGACACCATCATACGCAAGACTGTCAATCACCTCGTCGCCAATGTCTGCATCGCCAACCTCCTCCTTACTATAGTCTACATGCCCCGGATGATGATCATGGTGACCCGCGGGTCGGAATGGCTGGTTGGCGGGACTGCGGGACTGGCATTGTGTAAGATGGTGCCGGTCATCCACCACGTGTGTATACTGGTCTCTATACTCTCATTAATGATTCTGAGTATAGAC…	synthesized (codon-optimized)	GAATTCCGCCACCATGCCCCCTCTGAATACCACATCCATCAGCCCTCTGTCTACCCGGCCAAACGCCTCTGATTCCTGCTTCGTGCACGACACAGCTGAGACCCGGACAGGCAGACTGTGGGGCTACATCCTGATCTTTCTGATCTCTGTGGTGTGCAATTCCCTGGTGACCCACAGCGCCCTGAAGGATACCATCATCAGAAAGACAGTGAACCATCTGGTGGCCAACGTGTGCATCGCTAACCTGCTGCTGACCATCGTGTATATGCCTCGCATGATGATCATGGTGACCAGGGGCTCCGAGTGGCTGGTGGGAGGAACAGCTGGACTGGCTCTGTGCAAGATGGTGCCAGTGATCCACCACGTGTGCATCCTGGTGAGCATCCTGTCTCTGATGAT…	.	.	.	.	.	.	.	.	.
Nv_GPR52	.	EDO43128.p1	.	MNRSSENGRWNATVNYEVAYLESFFARVAKTLALCVVLVVSLVGNILIIVSVSKNTNGRMRTVSNLLIANTSVAYLLITTVNIPGKIAEINTVGFPIGGTLGDLVCALRNSVPFLTVSSSTQSFVILAIDRFVAVYFPLRRISHQSAYILIGITWLTTLIFGGVYAYGSFVHETDDIRLCMIHVSRTFGDLRGLVAYVWVEFTVFSIVPIVLAVSLYTATILKLWRRTTPGRYGLPTPTSYSEKANRSAVKMLTIVLVTFAVPRIPYWVFVIECRGTYEHFLGHSFCSSETFHYVDTFLGYSSCALVPYIYPFYSQNFRAGFKDILRSRCQGRIENGRVSPLRARKTSRRESKQITKL	EDO43128	ATGAATCGCAGCTCTGAAAACGGAAGATGGAACGCCACGGTGAATTATGAAGTAGCTTATTTAGAGTCGTTTTTTGCTCGTGTAGCCAAGACCCTCGCATTGTGTGTGGTACTGGTTGTTTCCTTGGTCGGGAATATACTGATCATCGTATCCGTCTCTAAAAATACTAACGGGCGAATGCGAACCGTCAGCAATCTTCTCATCGCTAACACTAGCGTCGCTTACCTACTGATAACCACAGTCAACATCCCGGGCAAAATTGCTGAAATTAACACTGTGGGCTTCCCTATTGGTGGAACTCTGGGGGACCTAGTGTGTGCCTTGAGAAATTCCGTACCATTTTTGACGGTATCATCATCAACGCAGAGCTTCGTGATCCTCGCTATCGATCGCTTCGTC…	synthesized (codon-optimized)	GAATTCCGCCACCATGAATAGATCCAGCGAGAACGGCCGCTGGAATGCCACCGTGAACTACGAGGTGGCTTATCTGGAGTCCTTCTTTGCCAGGGTGGCTAAGACACTGGCCCTGTGCGTGGTGCTGGTGGTGAGCCTGGTGGGCAACATCCTGATCATCGTGTCCGTGAGCAAGAACACCAATGGCAGAATGCGCACAGTGTCTAATCTGCTGATCGCCAACACCTCCGTGGCTTACCTGCTGATCACCACAGTGAATATCCCCGGCAAGATCGCCGAGATCAACACCGTGGGCTTCCCTATCGGAGGCACACTGGGCGACCTGGTGTGCGCTCTGAGAAATTCCGTGCCTTTCCTGACCGTGTCTTCCAGCACACAGAGCTTTGTGATCCTGGCCAT…	.	.	.	.	.	.	.	.	.
Nv_GPR53	.	EDO43766.p1	.	MLNLTYNKSTPIEWVSTEITASERIAKIVVCFLIILTALVGNVLIIVVVCRNANMRKTINYFIVNMAVSDLAVSLFVLPRVISENITSYEFLPEWRVSGAAGEVLCKLVYFISDLSPAVSILSLVCITLDRFCAVVFPMKRTLITSRVRLVLIVFTWLFSAAFFSPSFYTMRLVGISGLDSVYCRMRWSKDRAQHVVIHRAYITATCILFVITPMVLITVMYTVIMVVVRMALLTRQSKQGSAAQRRRQDNNNRLLRLAVLTVISFTVCWGPYNIYLFLQSFAWKWKQSSNVHGARVLFEVVVFLTYTNSMINPCLYFVFIENYRHDDQETQDIFRLPSLSFEDVITYSKDKSGCSNTSKAMKFMAEPGYLHDLKVTYIGDSSIITSKCYRLMRKTYGK…	EDO43766	ATGTTAAATCTTACCTACAACAAGTCCACTCCGATAGAATGGGTGTCGACAGAGATTACAGCGAGCGAGCGAATCGCCAAGATCGTGGTGTGCTTTCTTATTATCCTCACCGCGTTAGTCGGCAACGTCCTTATCATTGTCGTCGTGTGCCGTAACGCGAATATGCGTAAAACCATCAACTACTTCATCGTCAATATGGCCGTGTCCGACCTCGCTGTTTCCCTGTTCGTGTTGCCGAGGGTCATCTCAGAGAACATCACGAGTTACGAGTTCCTCCCTGAGTGGCGAGTGTCGGGCGCGGCGGGGGAGGTACTGTGTAAACTTGTCTACTTCATCTCGGATCTGTCGCCAGCCGTGTCTATCCTCAGCCTAGTCTGCATCACATTGGATCGCTTCTGC…	synthesized (codon-optimized)	GAATTCCGCCACCATGCTGAATCTGACATACAACAAGAGCACCCCAATCGAGTGGGTGTCCACAGAGATCACCGCCAGCGAGAGAATCGCTAAGATCGTGGTGTGCTTCCTGATCATCCTGACAGCCCTGGTGGGCAATGTGCTGATCATCGTGGTGGTGTGCCGCAATGCTAACATGAGGAAGACCATCAATTACTTCATCGTGAACATGGCCGTGTCTGACCTGGCCGTGTCCCTGTTTGTGCTGCCCCGCGTGATCAGCGAGAACATCACATCTTACGAGTTCCTGCCTGAGTGGAGGGTGTCTGGAGCTGCTGGAGAGGTGCTGTGCAAGCTGGTGTACTTCATCTCTGACCTGTCCCCTGCCGTGAGCATCCTGTCTCTGGTGTGCATCACCCT…	.	.	.	.	.	.	.	.	.
Nv_GPR54	.	EDO44425.p1	.	MDLNDTENLSNVSLNVPRSQCDNSRESLIIKSTALGLILVIALLGNSLVLALVRKSSQMNGAINLFVANMAISDLFVPLFVLPREMYQLTSGTISWQVRGTGGAILCKLVFFASDISPIVSVLMLCLIAIERFTAVVFPCAAALQNRRLHYVLITISWFIAVCFCAPYFYLFKLTRVGDDFYCFPDWGPAFDHVKTHQGYTTTACALFIVVPFFLLTTLYSLIVYKLKRPKVLKFLRGTSRQRRNMRTLKVIKMTMTVVIVFGICWGPFNIALLIVTFIWKWHLPTTCSFRRFWFTALFMAYSNAAINPWIYFAFIDSYRRALRETCKRLTAIATNSYSTSHSVRRNQRRVSPVACLCQNSSSADMRSTTVALITLKRMSPIHLDITDENVLESEAAT	EDO44425	ATGGATCTGAATGACACGGAGAATCTGAGCAACGTATCCTTGAACGTCCCACGCAGCCAATGTGACAATTCACGCGAAAGTTTAATCATCAAGTCTACAGCACTAGGGCTTATTCTGGTTATTGCCCTCTTAGGAAACAGCCTTGTGTTGGCACTAGTGCGCAAAAGCTCCCAAATGAACGGCGCTATCAATTTGTTCGTGGCTAATATGGCAATATCTGATCTATTTGTGCCGTTGTTCGTGTTACCACGAGAAATGTACCAGCTTACATCAGGCACCATCTCATGGCAGGTTCGGGGTACAGGTGGCGCCATACTGTGCAAGCTCGTATTCTTCGCGTCTGATATCTCCCCCATCGTATCAGTGTTGATGCTATGTCTCATAGCCATCGAGAGGTTC…	synthesized (codon-optimized)	GAATTCCGCCACCATGGACCTGAACGATACAGAGAACCTGTCCAATGTGAGCCTGAACGTGCCAAGGAGCCAGTGCGACAATTCTCGGGAGTCCCTGATCATCAAGTCTACCGCTCTGGGCCTGATCCTGGTCATCGCCCTGCTGGGCAACAGCCTGGTGCTGGCTCTGGTGAGGAAGTCCAGCCAGATGAACGGCGCCATCAATCTGTTCGTGGCTAATATGGCCATCTCTGACCTGTTCGTGCCACTGTTTGTGCTGCCCAGGGAGATGTACCAGCTGACATCCGGAACCATCAGCTGGCAGGTGCGGGGAACAGGAGGAGCTATCCTGTGCAAGCTGGTGTTCTTTGCCAGCGACATCTCTCCAATCGTGTCTGTGCTGATGCTGTGCCTGATCGC…	.	.	.	.	.	.	.	.	.
Nv_GPR56	.	EDO45025.p1	.	MAFTANETLENQTVSTLAIWSTSGGEFIASLLILGAFSLIGLAGNGLVVFVIYSARSRGQKSAVQLFLLHLAVSDLMVCLLCVPLTIFVNFSYSEHHSSSDDVTCKVARFIQFLAPTSSICILTAISIDRFYSLVKPLKRKSLLTRPFSLLLSAWVYAGVLFLPTFYFTKVEQLLTNKGKVWYCATIPNNVTSGVIYLLFLSVTAFVIPLVTMIVLYVRVGKTVWSRQRKISLSSNTYITRKSINAMEKSKRRVTRMLLIVVVIFLVCWAPFTIYTGFIERWVASFPNPADGPRLVLYGIGLFNSICNPFIYYFSSGEVRKASIKFICLETSVAQRSRAGSADIIAPSIRINKGFVPGGSTLVSFDGFGNECYDTQL	EDO45025	ATGGCTTTCACGGCGAACGAAACTCTGGAAAATCAAACTGTCTCTACCCTGGCTATATGGTCTACTTCCGGAGGAGAATTCATCGCTTCATTATTAATACTTGGGGCCTTCTCGCTGATTGGCTTGGCTGGGAACGGTCTTGTCGTGTTTGTCATCTACAGTGCAAGAAGCAGGGGACAGAAGTCCGCTGTCCAGTTGTTCTTACTCCATCTCGCGGTCTCAGATCTTATGGTGTGCCTGTTGTGTGTTCCGCTGACCATATTTGTGAATTTCTCTTATTCCGAGCACCATTCTAGCAGTGATGATGTCACGTGCAAAGTGGCGAGGTTTATCCAGTTCCTCGCCCCTACAAGCTCCATCTGCATTCTTACCGCTATCAGCATCGATCGCTTCTACTCG…	cloned	.	ATGGCTTTCACGGCGAACG	64.1	Afl2	CTACAGTTGTGTGTCATAACACTCGTTTC	63.04	BamH1	ACAATACTTAAGCGCCACCATGGCTTTCACGGCGAACG	ACAATAGGATCCCTACAGTTGTGTGTCATAACACTCGTTTC	.
Nv_GPR57	.	EDO45140.p1	.	MKIRLAFFLVVFFCFMSVRSGSPSSLEVISSDGNNTNTITQGQSENDTGSSRPGGTSWDVGITVGFVTTFMISVSGNALVVHVVRVTPSMHTSINFYIANMACSDLISTIICVPFSLQSYFSLYKWIPGTIGEVLCKTIICTFYTSFACSTFCLVAIATDRYLAITRPLFRYPNSIVRTVICIIWAVSLALALPISLAYNRKFGFKQDGYCYDSDRDTIYLIGVTVMGIFCYVIPLSIAIALYSIIGWRLRMRAKDAVGANAMNHRRRSRKMSMKASKMMAMVIVVFGLCWAPFFVYHIAKGWYQGRLITIFKWWYRHLSFLLASTNAAINPCLYMTLNQNFRRGFELALNCRPEEPPVAMDNANMGVALNVIETQENI	EDO45140	ATGAAAATTAGGCTGGCCTTCTTTCTCGTAGTTTTTTTCTGTTTCATGTCCGTAAGGTCTGGCTCGCCATCCTCATTAGAGGTTATATCTTCTGATGGAAATAACACGAACACAATAACGCAAGGGCAATCTGAAAACGACACAGGAAGCAGTCGTCCCGGTGGCACTTCTTGGGATGTTGGCATCACTGTTGGCTTTGTCACGACTTTCATGATATCGGTCAGCGGTAATGCGCTTGTCGTCCACGTGGTTCGCGTCACGCCCTCCATGCATACGTCAATCAACTTCTACATTGCCAACATGGCGTGCTCGGATCTGATCTCTACGATAATTTGCGTGCCCTTTTCGCTACAGAGCTACTTCAGCTTGTACAAATGGATCCCGGGGACGATAGGCGAG…	cloned	.	ATGAAAATTAGGCTGGCCTTCTT	60.95	Afl2	TCAAATATTCTCCTGTGTTTCAATCAC	61.22	EcoR1	ACAATACTTAAGCGCCACCATGAAAATTAGGCTGGCCTTCTT	ACAATAGAATTCTCAAATATTCTCCTGTGTTTCAATCAC	.
Nv_GPR58	.	EDO45181.p1	.	MNASSVNSSDGGGSPCQVHPDSNAVTALKTFAYCFIIIFSLVGNTLVILVVWKVRRMGNNTNRFIVNMCISDLMVTLCVLPPTIHSIYYDSWLMSGPVGEALCKLIPFIQDVSAAVSIFSMTAISLDRFYAIVLPMRTHFMTKRGCHISIGVIWLFASAIHFPYLLILRLREFNNESHCYMNWANLAASLDNKQSQRIYYPVQFVLLYLLPLLVISVLYSGVIWELSRNRQLIDQEQRRIRDKENREVAVMLIVVVLFFAASWAPLNAVAFLIFFTWNWQPPCYIRTFKFVADFLVHSNCAQNSFIYFMFNMRFRRGLKQVVSTYCDPASARPQLDNTQESYSFRKNNEIQSKKTNSIHLQKLTDGFVKLWDQQKMLLREIALDDTLTAVCFLNLKGDI…	EDO45181	ATGAATGCGAGCAGCGTTAACTCGAGCGACGGAGGTGGTTCGCCGTGCCAAGTGCATCCAGACTCTAACGCTGTGACGGCGCTCAAGACATTCGCGTACTGCTTCATCATCATTTTCTCGCTCGTAGGAAACACGCTCGTCATACTAGTCGTGTGGAAGGTACGGCGGATGGGGAATAACACTAACAGGTTCATTGTGAACATGTGTATCTCCGATCTCATGGTCACCCTGTGCGTTCTACCCCCTACCATACACAGCATCTACTATGATAGCTGGTTGATGTCTGGGCCGGTCGGCGAAGCGCTCTGTAAGCTCATCCCGTTCATCCAGGACGTGTCCGCTGCTGTGTCGATCTTCAGCATGACCGCTATCTCGCTGGACCGCTTCTATGCTATCGTG…	synthesized (codon-optimized)	GAATTCCGCCACCATGAACGCCTCCAGCGTGAACTCCTCCGACGGAGGAGGCAGCCCTTGCCAGGTGCACCCAGATTCTAACGCCGTGACCGCTCTGAAGACATTCGCTTACTGTTTTATCATCATCTTCTCTCTGGTGGGCAATACCCTGGTCATCCTGGTGGTGTGGAAGGTGAGGCGGATGGGCAACAATACAAACAGGTTTATCGTGAATATGTGCATCAGCGACCTGATGGTGACCCTGTGCGTGCTGCCCCCTACAATCCATTCTATCTACTATGATAGCTGGCTGATGTCTGGACCAGTGGGAGAGGCCCTGTGCAAGCTGATCCCCTTTATCCAGGACGTGTCTGCCGCCGTGTCCATCTTTTCCATGACCGCCATCTCCCTGGATCGGTT…	.	.	.	.	.	.	.	.	.
Nv_GPR59	.	EDO45707.p1	.	MNLTNTTHGNTSELVFDYFNVETDSETAIAFKVLSYAVIMVVSIVGNSFVILAFRRNVTGQMRSVYNLMVVSIAVGDLLLAVCSIPERITRIVTYDSWLVPGDLDNVDKIMFPRTAVCSGTALCKLVNFVEKISITGSLLHLCVLAYDRFLVVYYPTRAMVSLRSSKIASAIIWTITCIYWSPILYYGAVKMEEGHLACGVRSHTPYWKEWYLAYVVLILIALVAIFVFYLLVACKIWLRRVPGNQTRNINRLMERTKRRMARMVSVIVCAYYICFVPYWIGWISCSYIRPQPKAFCNPVYHFINIMVSYVNCAVNPVVCMVFNHQYRQEACHVLKDPFGLRTNKMRLVVKRRKSSTTVDGPLMLNSRRLRQSRRGTQLLVISDT	EDO45707	ATGAATTTAACAAATACGACTCATGGCAACACAAGTGAGTTGGTGTTCGACTACTTTAACGTGGAGACGGACAGCGAGACCGCGATTGCTTTCAAAGTCCTTTCCTACGCTGTTATCATGGTGGTGTCAATCGTGGGCAATAGCTTTGTGATCCTGGCGTTCAGGAGGAATGTGACGGGTCAAATGCGCTCTGTGTATAACCTCATGGTAGTGAGCATAGCGGTCGGCGACCTGCTGCTTGCAGTGTGTAGCATCCCCGAGAGAATCACTCGCATCGTGACCTATGACAGTTGGCTCGTACCAGGAGACTTGGATAATGTTGATAAAATCATGTTTCCGCGTACTGCAGTTTGCTCGGGTACGGCTCTCTGCAAGCTTGTGAACTTCGTGGAGAAGATC…	synthesized (codon-optimized)	GAATTCCGCCACCATGAACCTGACCAATACCACACACGGCAACACATCCGAGCTGGTGTTCGACTACTTTAATGTGGAGACCGATAGCGAGACAGCCATCGCTTTCAAGGTGCTGTCTTATGCCGTGATCATGGTGGTGTCTATCGTGGGCAACTCCTTCGTGATCCTGGCTTTTAGGCGGAATGTGACCGGCCAGATGCGCTCCGTGTACAACCTGATGGTGGTGAGCATCGCTGTGGGCGACCTGCTGCTGGCCGTGTGCTCCATCCCCGAGAGGATCACCCGGATCGTGACATATGACAGCTGGCTGGTGCCAGGCGACCTGGATAATGTGGATAAGATCATGTTCCCAAGGACCGCCGTGTGCAGCGGAACCGCCCTGTGCAAGCTGGTGAACTT…	.	.	.	.	.	.	.	.	.
Nv_GPR60	.	EDO45765.p1	.	MSSEDNLSLENTTADRDNVTSGVAEDVIMESTMALTAKVSAYVIILALCLVGNTFLIVAVKRNVTGRMRTVSNLLIASIAASDILLSVWSIPERITRILTMDSWLVVNTLGAVLCKLVNFTEKLSITVSVFHLGVLSVERFLAVYTPHRTVLTLKATKWIIVAIWVSSLAYWAPILYHANITAENAKVECAVRSNVQSWRGWYLAFIVLLCIVMILIPILYTALTVKLFTVPGMKKASQRQKTERMKRQVAIMIGVIIVTFYACFLPYWIGWVSCSYLPYPSPGVCNRTYKFVSILFSYANTAANPIICLLFIGIFAYP	EDO45765	ATGTCAAGCGAGGACAATCTAAGCTTAGAAAACACAACAGCCGATCGAGACAATGTCACGAGTGGAGTAGCCGAAGATGTCATCATGGAATCGACCATGGCTCTCACTGCCAAGGTCTCGGCATACGTGATCATACTAGCACTTTGTTTAGTGGGAAATACGTTTTTGATCGTTGCAGTCAAACGGAACGTTACAGGTCGAATGAGGACAGTAAGCAATCTTTTGATCGCTTCTATCGCAGCTTCGGATATTCTTCTTTCAGTCTGGAGCATCCCGGAAAGAATCACAAGAATCCTAACAATGGATTCTTGGCTCGTCGTAAACACTCTCGGAGCGGTACTTTGTAAACTTGTGAACTTCACTGAGAAACTAAGCATCACTGTGTCCGTGTTTCATCTG…	synthesized (codon-optimized)	GAATTCCGCCACCATGTCCAGCGAGGACAACCTGTCCCTGGAGAATACCACAGCCGACAGAGATAATGTGACCAGCGGCGTGGCTGAGGATGTGATCATGGAGAGCACCATGGCCCTGACAGCTAAGGTGTCTGCCTACGTGATCATCCTGGCCCTGTGCCTGGTGGGCAACACATTCCTGATCGTGGCCGTGAAGCGCAATGTGACCGGCAGGATGCGGACAGTGTCTAACCTGCTGATCGCTTCTATCGCCGCTTCCGACATCCTGCTGTCCGTGTGGAGCATCCCCGAGAGAATCACCCGCATCCTGACAATGGATTCCTGGCTGGTGGTGAATACCCTGGGCGCCGTGCTGTGCAAGCTGGTGAACTTTACCGAGAAGCTGAGCATCACCGTGTC…	.	.	.	.	.	.	.	.	.
Nv_GPR61	.	EDO45768.p1	.	MNTTFLNASSFVDNSTRSSQESLSSRGGKVFAYVFILAIALAGNFFIILAMKREHRRLRALTYLLITSIAVSDLLMAAWSIPERITRIIVNDRWLVSGITGLLLCKAVNYIEKVSITVSALHILALAFHRFIIIYCSKKPHRRSQARKAGFISIALMWLFSIVYWSPILYYGGLLEDGPNIFCKTRSFYPNWKVIYLVFLTLLLVILVLVLILYGAIALRLCRSRPQEERQDEGCNLQREGNLQRPDGCDSREGCLQPMDGCLQPRTAYLQHQDEYDQRREGYLHPRDGGDQPREGLNPEDPYAHVSSSTRRRTATMVAVMVTAYYGCYLTYWSGWILCSFRRVFCDDAFTFISIFLSYASVAVNPLICLIFSRSSGLFQLKRVLHSCLLDVANEKYLM…	EDO45768	ATGAATACGACTTTTTTAAACGCGTCAAGTTTTGTGGATAACTCAACGCGTTCCTCACAGGAGTCGCTGTCCTCGCGTGGAGGCAAAGTCTTCGCTTACGTTTTTATTCTTGCAATCGCTCTGGCGGGAAATTTTTTTATTATCCTCGCGATGAAGCGGGAGCACCGGCGGCTGCGCGCGCTCACGTACCTGCTCATCACAAGCATCGCGGTCTCAGATCTCCTGATGGCGGCGTGGAGTATCCCAGAACGCATCACGCGTATTATTGTGAATGACCGCTGGCTGGTGTCCGGTATCACGGGCTTGCTGTTGTGCAAGGCGGTGAATTACATCGAGAAAGTATCGATAACCGTTTCGGCACTGCATATACTTGCGCTAGCATTTCACCGGTTTATTATA…	synthesized (codon-optimized)	GAATTCCGCCACCATGAACACCACATTCCTGAATGCCTCCAGCTTTGTGGACAACTCCACCCGGTCTTCCCAGGAGAGCCTGAGCTCTAGAGGCGGCAAGGTGTTCGCTTACGTGTTCATCCTGGCCATCGCTCTGGCCGGCAATTTCTTTATCATCCTGGCTATGAAGAGGGAGCACAGGCGGCTGAGGGCCCTGACCTACCTGCTGATCACAAGCATCGCCGTGTCCGACCTGCTGATGGCCGCTTGGTCCATCCCAGAGCGGATCACCAGAATCATCGTGAACGATCGCTGGCTGGTGAGCGGCATCACAGGCCTGCTGCTGTGCAAGGCCGTGAATTATATCGAGAAGGTGTCCATCACCGTGTCCGCCCTGCACATCCTGGCTCTGGCCTTCCA…	.	.	.	.	.	.	.	.	.
Nv_GPR62	.	EDO46922.p1	.	MNSSLDQKNSSVSGTAMNGSLGVHGGTTTEDVFKLVACALVGVLSLVGNILVVVVVFKALRLKTATFYLLVNMSVSDLLFTCISMPPFMVNITGRGLLVGGSAGLAACKIVNSSAFGLMASSVLTMTAIAFDRYIAIIKPMNHIMTGKLLKAIVLGIWIVSIAIMIPLIIVLTVDNYKDDFYCDENWKEIASNSVFASKVYTVMLFIIIYIIPFTTMTVLYSIIGQKLWFKKAVRNVNREQQRLVVCQRRRIVCMLVVVLVAFVCCWLPLQIVTFMAYFSDTHIPRPLYFTGEFLVRANGALNPLVYFTFSKTFKREVLSLKPFSYCFKRKQFTVTMMIGNSPGMRSLRFIDDDGRDKGVESKNGVTLSRNVPVMGK	EDO46922	ATGAATTCGTCATTGGACCAAAAAAATAGCTCAGTATCAGGAACTGCAATGAATGGATCTCTTGGAGTGCATGGCGGCACAACAACGGAAGACGTGTTCAAACTTGTGGCTTGCGCGCTAGTCGGGGTCCTCTCACTTGTGGGTAACATTCTCGTCGTCGTCGTGGTATTCAAGGCTCTTCGTCTGAAGACTGCCACGTTCTACCTGCTGGTGAACATGTCTGTGAGCGACCTGCTCTTCACCTGTATCTCCATGCCGCCCTTCATGGTCAACATCACGGGGCGCGGGCTACTGGTGGGTGGTAGCGCCGGGCTCGCCGCCTGTAAGATCGTCAACTCTTCAGCGTTTGGATTGATGGCAAGCTCCGTGCTCACGATGACCGCCATCGCGTTCGACCGC…	synthesized (codon-optimized)	GAATTCCGCCACCATGAACTCCAGCCTGGATCAGAAGAACTCCTCCGTGAGCGGAACCGCTATGAACGGCTCTCTGGGAGTGCACGGAGGAACCACAACCGAGGACGTGTTCAAGCTGGTGGCTTGCGCTCTGGTGGGCGTGCTGTCTCTGGTGGGCAATATCCTGGTGGTGGTGGTGGTGTTCAAGGCCCTGAGACTGAAGACAGCTACCTTTTACCTGCTGGTGAACATGTCCGTGTCCGATCTGCTGTTCACATGCATCTCTATGCCCCCTTTTATGGTGAATATCACCGGAAGGGGACTGCTGGTGGGAGGCTCCGCCGGCCTGGCCGCTTGTAAGATCGTGAACAGCTCTGCCTTCGGCCTGATGGCTTCCAGCGTGCTGACAATGACCGCCAT…	.	.	.	.	.	.	.	.	.
Nv_GPR63	.	EDO47025.p1	.	MLDVGTSQQVNASSNSTFHGDQARSALPLLYTAYIIIMVVSMVTNSLMVYIVYWRMRSRSPTSSQFASMAIADLITTAFSMPIWSYFICIEEWVEGLLGNLLCSLAASTSIMTSLASLQTLMAVSVERFIGICFPLRRAVVTARNNRRVTRMIWAVSVAMAAPAAFLYTVHNSHGRLRCVNNLSTRNPELRKVYYTVIFALMFGLPVLVMSILYILIAKKLWSSRIPGQQSDASRRAARRRKQSILRMLVILVLAFVGCWLPVHIEWFMEVYQSTARREEQAIVLAHAYSALNPVLFFLFNGRFRDEFIKILRLHCCFKPTSFVREHPNTTGSVFDGTEALRSYKLSLTPSNPPSGVRLLKITSTHESRAT	EDO47025	ATGTTGGATGTGGGAACTTCACAACAAGTGAACGCGAGCAGCAACTCGACCTTCCATGGCGATCAGGCGCGCAGTGCATTACCGCTTTTGTACACGGCTTACATCATCATTATGGTCGTCTCCATGGTTACCAACTCCTTAATGGTGTACATTGTGTACTGGCGCATGCGCAGTAGATCACCCACCAGTTCTCAGTTTGCAAGCATGGCTATCGCGGATTTGATAACAACGGCATTCTCGATGCCAATATGGTCTTACTTTATTTGCATAGAGGAATGGGTCGAGGGTTTGCTTGGCAACCTGTTATGTAGCCTGGCCGCTAGCACATCTATCATGACGTCATTAGCCTCGTTACAGACCCTCATGGCCGTGTCTGTTGAGCGTTTCATTGGAATTTGT…	synthesized (codon-optimized)	GAATTCCGCCACCATGCTGGACGTGGGCACCTCCCAGCAGGTGAACGCCTCCAGCAATAGCACATTTCACGGCGATCAGGCCAGGTCTGCTCTGCCACTGCTGTACACCGCTTATATCATCATCATGGTGGTGTCTATGGTGACAAACTCCCTGATGGTGTACATCGTGTATTGGCGCATGAGGTCCCGGAGCCCCACCTCTTCCCAGTTCGCCAGCATGGCCATCGCTGACCTGATCACCACAGCTTTTAGCATGCCTATCTGGTCTTACTTCATCTGCATCGAGGAGTGGGTGGAGGGCCTGCTGGGCAATCTGCTGTGCTCCCTGGCCGCTTCTACCTCCATCATGACAAGCCTGGCCTCTCTGCAGACCCTGATGGCTGTGAGCGTGGAGAGGTT…	.	.	.	.	.	.	.	.	.
Nv_GPR64	.	EDO47067.p1	.	MEASNTTNISLNQTGCATTDTVAETIIKTVAQCALLLASLVGNALVILVIYRVKSMRTTVNYFLMNMAVSDLIIPAVVLPRDILETSSGSVAWRLNGGLGVATCKFVYFLSDITPSVSVLSLVFMTCDRFCAVAFPFKASLIPSAVRRSLIAITWLVSMAFFAPYFYSFELVPGENGDVFCRLTWGDRIHIIFITVICLTFIVIPFALLASIYTAILVILYRNRGTGEEMERERKRREKVNKTVMKLALAIVLLFALCWGPYNGVIFTIAFVWQNKIPRTCSFSTIWFIARYLAYSTSALNPLVLFALNENYRNGLKRVLGIRRSAGNDETTSRYLRRKDKRKPSDLRMVTSASLLKSCDASKTATDSL	EDO47067	ATGGAAGCAAGCAATACCACTAATATTTCACTGAATCAAACGGGTTGTGCTACGACCGACACAGTCGCCGAGACGATTATTAAAACTGTCGCACAATGTGCTCTCTTGTTGGCGTCGCTGGTTGGAAATGCCCTGGTGATCTTGGTGATTTACAGGGTGAAGAGCATGCGGACCACGGTCAACTATTTCCTTATGAACATGGCTGTATCTGACCTTATCATTCCTGCCGTTGTGCTGCCTCGAGACATCCTCGAGACAAGCTCAGGGTCGGTGGCATGGCGCCTTAACGGAGGCTTAGGGGTCGCCACATGCAAGTTCGTGTACTTTTTATCTGATATCACTCCTTCGGTCTCTGTGCTCAGTCTAGTATTCATGACTTGCGATCGTTTCTGTGCCGTC…	cloned	.	ATGGAAGCAAGCAATACCACTAATATT	61.82	Afl2	TCAAAGACTATCCGTCGCCGT	62.14	EcoR1	ACAATACTTAAGCGCCACCATGGAAGCAAGCAATACCACTAATATT	ACAATAGAATTCTCAAAGACTATCCGTCGCCGT	.
Nv_GPR65	.	EDO47650.p1	.	MTTAYALSFVVGLLGNGLGLFIIFKRSSKGNASTNVLIGNMALADLLVTLFAMPHSVGFLYYQNKWIGGIIGEIGCKLAQFPFVVSIAASILTLLAISVERFWAIYYPLRARKLRKPKVLSSVIWLLAISVFCPYLFSYTVKRTASGQYYCVVEWGDIEETYRTQRLYYLMIFVFLYALPLLVITLLYTLIGVKLWYRKQPGQENARSRRTAIVAKRRILRLLIVLVLVFTVCWLPAHLMHYYMYYDLKAWFNIPVAVKLLSFWICHSNSAINPGIYILLSENFRREFLKTTLGLVCSKAPSLPRTSSSKSRKTGRKATLSSRLFGSRRGGRTVTFV	EDO47650	ATGACGACAGCCTATGCGCTGTCATTCGTGGTAGGTCTCCTTGGCAACGGACTGGGTCTCTTCATTATCTTCAAACGGTCCAGCAAGGGAAACGCGAGCACGAACGTACTCATAGGTAACATGGCCCTGGCAGACCTTTTAGTTACACTCTTCGCCATGCCTCACTCAGTCGGCTTTCTGTACTACCAGAACAAATGGATCGGCGGAATCATTGGCGAGATCGGGTGCAAACTTGCGCAGTTCCCCTTCGTCGTGTCCATCGCTGCGTCTATTCTTACACTCCTTGCTATCTCAGTCGAGCGCTTCTGGGCGATCTACTACCCTTTGAGGGCTCGCAAACTAAGAAAGCCCAAAGTGTTATCGTCCGTAATCTGGCTGCTCGCCATAAGCGTGTTCTGC…	cloned	.	ATGACGACAGCCTATGCGCT	60.65	Hind3	CTATACAAATGTCACTGTCCTCCCG	62.08	EcoR1	ACAATAAAGCTTCGCCACCATGACGACAGCCTATGCGCT	ACAATAGAATTCCTATACAAATGTCACTGTCCTCCCG	.
Nv_GPR66	.	EDO48719.p1	.	MGSLKLEDNSNFSSNPTMATLEACEVLFTDTSTIAKTIAYLLMFLFSLTGNVFVILNVRCTKNYSTSTTSVLIMNMAVSDLLIVVLAMPRELFEIVARTESWRVPGVPGLVLCKTLFFLTDISPLVSVLSLCFIAIERFAVVMYPLTWIVASRRSYHRVAIATSWIVPAIFLWYYFEVFKLVHTGTEAYCGVVWEPTFDPQISLKVFGSLAVSLFYIVPFLLISSLYIGIIRQLRKPPFNTSNYSDAHQHRINISKLAVSVVLAFALCFTPFYVGIFMIITDVRSTLTCRFQIFWLVARTMGYTNTAFNPWIYFLFVSSTAQNRQRTMELIERGRRFISTYSVLTRNPAARRNNRVGVAEERGVDSTV	EDO48719	ATGGGGAGCCTTAAGCTTGAAGACAACTCTAATTTTTCTTCGAACCCAACGATGGCAACTCTAGAAGCATGCGAAGTCCTCTTCACGGATACGAGTACTATAGCAAAGACCATAGCTTATTTGCTAATGTTCTTATTTTCATTAACTGGGAACGTATTCGTTATCTTGAATGTACGCTGCACAAAAAATTACTCTACAAGCACTACGTCAGTTCTTATCATGAACATGGCCGTGTCGGATCTTCTGATTGTGGTCCTTGCGATGCCAAGAGAGTTGTTCGAGATCGTTGCGCGCACCGAGTCATGGCGCGTTCCCGGAGTCCCTGGACTAGTCCTCTGCAAAACTCTGTTCTTTTTGACGGACATCTCCCCCCTCGTATCCGTGCTCTCGCTGTGTTTT…	cloned	.	ATGGGGAGCCTTAAGCTTGAAG	61.9	BamH1	CTACACCGTGCTGTCTACCCCTC	62.71	Not1	ACAATAGGATCCCGCCACCATGGGGAGCCTTAAGCTTGAAG	ACAATAGCGGCCGCCTACACCGTGCTGTCTACCCCTC	.
Nv_GPR67	.	EDO49784.p1	.	MDFNSSNASINGHDCPQRRETQGEIAAKFVAYSVVLVVTLMGNVLVIWVVHRSPGMRQKTINMFIVNLSIADLLMALFTIPRLLSEIVSEQGMWLVTGLLGEALCKLTVFIQEVATAVSIQCVVILAYDRFRAVVYPLHSATMSTASRVIIIPVTWLIACILHSPDFYTYHLEVYQNRTYCIYQWSEDQQLHFQITRNYYLALFCILALLPAALLVVLYSAICYTLVRHGQLAKIRTSIANMAPTAYQKRKEQEHNVMRMAGAIVIGFALCYGPFNTFVFFRIFVWDFWSPCGIEAINFIAPFLLFSNSALNPILYFAFSENFRHGICRVFSRKPTGATSSSRYCIEDGKDIFIKHDGRQESASSFEWQRMEIKQG	EDO49784	ATGGATTTCAACTCCTCAAACGCGAGCATTAACGGCCATGATTGTCCTCAGAGGAGAGAAACTCAAGGAGAGATTGCCGCGAAGTTTGTCGCGTACAGCGTTGTACTTGTGGTCACGCTGATGGGAAATGTACTGGTTATTTGGGTTGTTCATCGCAGTCCAGGGATGCGGCAAAAGACCATTAACATGTTTATAGTGAACCTGTCGATTGCTGATCTCCTGATGGCTCTCTTCACCATCCCTAGGCTACTAAGCGAGATCGTCAGCGAGCAGGGCATGTGGCTAGTCACTGGCTTACTAGGTGAAGCGCTCTGTAAACTCACCGTCTTCATACAAGAGGTCGCGACCGCTGTGTCTATCCAGTGTGTTGTGATTCTTGCTTATGATCGCTTCAGAGCT…	synthesized (codon-optimized)	GAATTCCGCCACCATGGACTTCAACTCCAGCAATGCTTCTATCAACGGCCACGATTGCCCACAGAGGAGGGAGACCCAGGGAGAGATCGCTGCTAAGTTTGTGGCCTACTCCGTGGTGCTGGTGGTGACACTGATGGGCAACGTGCTGGTCATCTGGGTGGTGCATAGATCCCCAGGCATGCGCCAGAAGACCATCAACATGTTCATCGTGAATCTGAGCATCGCTGACCTGCTGATGGCCCTGTTTACCATCCCCAGACTGCTGTCTGAGATCGTGTCCGAGCAGGGCATGTGGCTGGTGACAGGACTGCTGGGAGAGGCTCTGTGCAAGCTGACCGTGTTCATCCAGGAGGTGGCCACAGCTGTGAGCATCCAGTGCGTGGTCATCCTGGCTTACGA…	.	.	.	.	.	.	.	.	.
Nv_GPR68	.	EDO49904.p1	.	MENSTEASDSNDGHLSTLDIFLAVGYIVIFVCSAVGNSLVMAVIWKNRRKKMRSVSSNFIFSMAAADLVMTVGNLPERVVRALSRDQWLVAGLLGIIICKVVNFVEKVSIIVSISNLTSIATDRFFNVFFPHKRIITIKRCHIIIVLIWTLASLYCSPIIYYANVITKESKLQCKTRTLFPAYADWFLLFLSVLIISLVTVIVLYTAICIRLLTRKVPGNRTNAENSPTARVNSKVLRMVTVIVIVFYVCFTPYWLSWIFCAYPYSPKLCTPQYTTLAVLFSYINIALNPIIYVSFSGSFREGVKSLFRKGGKVRPASNNAHTILAGIGMKNFAVPNNQMEASGAVESGLRDTGESEHNIMEQRRKYIDPELTPD	EDO49904	ATGGAGAATTCAACTGAAGCCAGCGATTCAAATGACGGTCACTTATCCACCTTGGATATATTTCTCGCCGTGGGATATATCGTCATATTCGTGTGCTCTGCGGTGGGAAACAGCCTCGTGATGGCTGTTATCTGGAAAAATAGACGCAAAAAGATGCGCTCTGTTAGCAGTAACTTTATTTTTAGTATGGCAGCCGCGGATCTAGTCATGACCGTTGGAAATCTACCAGAAAGGGTAGTCCGCGCGTTGTCCCGAGATCAGTGGCTAGTTGCGGGACTTCTTGGGATTATTATTTGTAAGGTTGTGAACTTTGTTGAAAAGGTATCCATCATTGTTTCGATATCAAACCTGACTTCAATCGCAACGGATCGCTTCTTCAATGTCTTTTTCCCTCATAAA…	cloned	.	ATGGAGAATTCAACTGAAGCCAG	60.28	Afl2	TCAATCTGGGGTTAACTCAGGATC	61.44	BamH1	ACAATACTTAAGCGCCACCATGGAGAATTCAACTGAAGCCAG	ACAATAGGATCCTCAATCTGGGGTTAACTCAGGATC	.
Nv_GPR72	.	EDO30180.p1	.	MGLLRTLRNLFYGVVLCTTLFVGIPGNVLVIAAVRRKRLLRSTTNYLLANVAAADLATIVFAIICGIPYLFTLDNFPDIFCKIFYIGNLPVTTTSASTLTLAILAIERYQAVIHPLQDSYKLREDTVKYAIVASWIISLGVTLPLYVFSVFENGECSHKYVNYKTYIIIAFSLVIFIPCLVMLFCYGCIVKELYFKNSVAPQNISAAEEAAMRQKLFKRSACVTVVFVSCFLPVAIIHTLRLYIGVKTDIRNIAFAIYFLDAAINPLIYSCQSSNFRQAFIEIIKDYCNKARKRVIKKNRDVTHGDTES	EDO30180	ATGGGTTTGTTAAGAACATTAAGAAACTTGTTTTACGGGGTAGTTTTATGTACAACACTTTTTGTGGGAATTCCGGGTAATGTCCTCGTGATAGCTGCCGTTCGCAGAAAACGCCTTCTAAGAAGCACTACAAATTACCTTCTTGCAAACGTCGCCGCGGCAGACCTGGCCACCATCGTCTTCGCCATCATATGTGGAATACCTTACTTGTTCACACTTGACAACTTCCCAGACATTTTTTGCAAAATTTTCTACATTGGTAATTTACCCGTGACTACAACGAGTGCATCCACGCTGACTCTTGCCATCTTAGCTATCGAGCGCTACCAAGCAGTTATTCACCCGTTGCAAGACAGTTATAAACTACGAGAAGACACCGTCAAGTATGCGATTGTTGCG…	synthesized (codon-optimized)	GAATTCCGCCACCATGGGCCTGCTGAGGACCCTGCGGAACCTGTTTTATGGCGTGGTGCTGTGCACCACACTGTTCGTGGGCATCCCAGGCAACGTGCTGGTCATCGCCGCTGTGAGGCGGAAGAGACTGCTGCGCTCCACCACAAACTACCTGCTGGCTAATGTGGCTGCTGCTGACCTGGCTACAATCGTGTTTGCCATCATCTGCGGCATCCCCTATCTGTTCACCCTGGACAACTTCCCTGACATCTTCTGCAAGATCTTCTACATCGGCAATCTGCCTGTGACCACAACCTCTGCTTCCACACTGACCCTGGCTATCCTGGCCATCGAGAGGTATCAGGCCGTGATCCACCCACTGCAGGACTCTTATAAGCTGCGGGAGGATACAGTGAAGTA…	.	.	.	.	.	.	.	.	.
Nv_GPR73	.	EDO39915.p1	.	MCDYEFIEERSQEDILNLTQLNCTNIETFESFETRWIDYVIVFLSALVVVVGVPGNVLVITVVRTNRVMRTTTNYLLVNLACSDLLSLAFGPCFFNLHIVHPKTKLTADYLCKFITGSATTVVAMTVSAITLTVIAVERFKALVLPFREKLKLTEARIPYVVIFVWIFGLGFSLSSYINIEFDSKRELCFDFSGKFHIIRTVMVSILPAVIIAFCYLGIVRGLYWTRTIYTERQGIQSDIISKRKLCKLLVTVTVVFFLCHLPRALFEIYLSVITKYTDAQKKRLDIAVEIGDFLLFTNAALNPLIYAFNSSNYRRSFSRLCRCGRNRITIEPRRVNIEQGVSERNVVRSFES	EDO39915	ATGTGCGATTACGAATTCATTGAAGAGAGGTCACAAGAAGACATCCTCAACTTGACACAGCTGAACTGCACAAATATCGAAACATTTGAGTCGTTTGAAACGCGATGGATCGATTATGTCATTGTTTTCTTATCCGCCCTCGTCGTGGTTGTTGGCGTTCCTGGTAACGTGCTTGTCATTACAGTGGTTCGCACCAATCGTGTCATGCGCACAACCACCAACTACCTCCTTGTCAATCTCGCGTGTTCTGATTTGCTGAGTCTTGCGTTCGGGCCATGCTTCTTTAACCTGCACATTGTTCACCCGAAGACAAAACTCACGGCGGACTACCTGTGTAAGTTCATCACAGGAAGTGCTACCACCGTTGTTGCAATGACAGTGTCTGCCATTACGCTGACG…	cloned	.	ATGTGCGATTACGAATTCATTGAA	61.6	Afl2	CTACGATTCAAAGGATCTCACTACATTT	61.46	BamH1	ACAATACTTAAGCGCCACCATGTGCGATTACGAATTCATTGAA	ACAATAGGATCCCTACGATTCAAAGGATCTCACTACATTT	.
Nv_GPR74	.	EDO41438.p1	.	MSNNSTNSQELDFKPYSTGIVDVAFAVPFAVNMVFGVTGNVLVLLVVRRNRTMHTVTNFLLVNLALGDMLVLICNPRWHSFVVTPVHPHGALGNALCVFYTGNAIITIPCAATIFTLVVLAVERYNALVNALRRWRLTPETCPYVLIAIWVLALAISIPDFLNNYFSEKYNKCLYLLSLELATELSFEIIATVTTVGFLPLIFILFCYFHILKGLYVTNTICSEQSAIDDNLAKKKIAKMCLSVTAVFFLCYIPYGIYFVFIAASSREVLIANQYKFEVIKRALEFCFTLSSSLNPIIYAFQSSSYREGFRKVVKWKREISPLNVSAASDPKNRTNSRSGQNAG	EDO41438	ATGTCTAATAATAGCACTAACTCGCAAGAACTTGATTTCAAGCCTTACTCTACAGGCATAGTCGACGTTGCGTTCGCAGTTCCGTTTGCTGTGAACATGGTATTCGGGGTGACTGGCAACGTACTTGTGCTGTTAGTGGTTCGCCGGAATCGCACCATGCACACCGTAACAAACTTTCTCCTGGTTAACCTTGCGCTCGGAGATATGCTTGTTCTCATTTGTAATCCTCGATGGCACAGTTTTGTTGTCACCCCGGTTCATCCTCACGGGGCATTGGGAAATGCTCTTTGTGTGTTTTACACAGGGAACGCCATTATAACTATTCCATGCGCGGCGACCATTTTCACTCTGGTAGTTTTAGCGGTCGAGAGATACAACGCGCTTGTGAATGCTCTGCGC…	cloned	.	ATGTCTAATAATAGCACTAACTCGCAAGA	61.71	Afl2	TCACCCAGCATTCTGTCCTGAT	61.7	EcoR1	ACAATACTTAAGCGCCACCATGTCTAATAATAGCACTAACTCGCAAGA	ACAATAGAATTCTCACCCAGCATTCTGTCCTGAT	.
Nv_GPR75	.	EDO41480.p1	.	MAEDNGSRAFNLTRGSIAGTAATTASVLVVTAFLGFVSLGGVFGNGLVVCVIKRLRWHGKQSSVHTFLLHLALSDLMVCCVCIPLTITANFVALDSSNTLHSIVCKTMRFFQFLAPTVSISLLTVISIDRFLVIVKPLRKTFLRRSTWLIIFAWTYSIIQFLPTFYLARIDNISIDNSTVGYCTPIPNNTSEGLGYLMFLAFCAFVLPLTTMCVMYTSICRVVWRRHEQLHDNSTAISGETLFRRSKRRILKMLLIVVAAFMFCWLPFVAYAGFVEPYLETFPNPGDLIRLASYCLGLTNSLINPVIYFFSNVVLRKSCIDLLCCRKFNFPANLQYAWSPAISRRMITSRGSSLIPDISSLRHSLHRR	EDO41480	ATGGCTGAAGATAACGGTAGCCGCGCATTCAACTTGACGCGTGGGAGCATTGCCGGTACAGCGGCAACCACCGCATCCGTACTGGTCGTGACGGCGTTTTTAGGCTTTGTCTCGCTGGGTGGGGTCTTTGGTAACGGTCTCGTAGTTTGCGTGATAAAGCGCCTGCGATGGCACGGAAAACAGTCCAGCGTTCACACGTTCTTGCTGCACCTCGCCTTATCAGACTTAATGGTCTGCTGTGTGTGTATACCGCTGACCATCACCGCGAACTTTGTTGCTCTGGACTCGAGCAACACTTTGCACAGCATTGTGTGCAAGACAATGAGGTTCTTTCAGTTCCTAGCGCCAACTGTGTCCATCTCACTGCTGACAGTCATAAGCATCGATCGCTTCTTGGTC…	cloned	.	ATGGCTGAAGATAACGGTAGCC	60.34	Afl2	CTACCTTCTATGGAGACTGTGTCTCAG	60.3	EcoR1	ACAATACTTAAGCGCCACCATGGCTGAAGATAACGGTAGCC	ACAATAGAATTCCTACCTTCTATGGAGACTGTGTCTCAG	.
Nv_GPR76	.	EDO43365.p1	.	MASNNTSVGYNSTSAGFTITDLSLLPAYCLAISVGLGGNGLVIGVVRKKRSLHTTTNYLLANLALADLLNLIWCIPGLVLTFVEHPRGTLGDLLCKFVTMHHIAGIMQIVSGLTLTILAVERYNALFHPMDTRLRLRRENLRYPIGIMWSFSVIYVIPLFVYEKYSAKENNCSLVWPNWQVTGMIYWGVLAVIVLLCSITMLYCYFNIIKGLYFTQTICSRGQAPNGDERAAKRKIVKLLLSVTLVFCVCFIPFIVVSVVFTDGSHSVAYKLSYFLVYCSSSVNPLIYAYYSSNYRNAFSEVLERYSQRIRNLENHVPRIHRHASSFELKVTENKGTDVRSSDPKLLSFKRI	EDO43365	ATGGCGTCAAACAATACATCTGTTGGCTACAATAGCACGAGTGCAGGCTTCACAATCACTGATTTATCTCTGCTTCCTGCGTACTGTCTGGCAATTTCAGTAGGCCTCGGAGGAAATGGGCTTGTGATAGGAGTCGTCAGGAAAAAACGTTCTCTTCACACCACCACTAACTACCTCCTCGCCAACCTAGCGCTCGCTGACTTACTCAATTTAATCTGGTGTATTCCGGGCCTAGTATTGACCTTTGTGGAACACCCTCGAGGAACGCTAGGAGACCTTTTGTGCAAGTTCGTCACGATGCATCATATTGCGGGAATTATGCAAATAGTGTCGGGTCTGACTCTTACGATCCTTGCTGTTGAACGCTACAACGCGTTATTTCATCCCATGGACACGCGA…	synthesized (codon-optimized)	GAATTCCGCCACCATGGCCTCCAACAATACAAGCGTGGGCTATAACTCCACCTCCGCCGGCTTTACAATCACCGACCTGTCCCTGCTGCCTGCCTACTGCCTGGCTATCAGCGTGGGACTGGGAGGAAATGGACTGGTCATCGGCGTGGTGAGAAAGAAGCGCAGCCTGCACACCACAACCAACTATCTGCTGGCCAATCTGGCCCTGGCTGACCTGCTGAACCTGATCTGGTGCATCCCCGGCCTGGTGCTGACATTTGTGGAGCATCCTAGAGGCACCCTGGGCGATCTGCTGTGCAAGTTCGTGACAATGCACCATATCGCTGGCATCATGCAGATCGTGTCTGGCCTGACACTGACCATCCTGGCCGTGGAGAGGTACAACGCTCTGTTCCACCC…	.	.	.	.	.	.	.	.	.
Nv_GPR77	.	EDO45009.p1	.	MFLNNTTLNTSSGELEDMVLANSDGNQAFVTSLVALSIIVFMGIIGNSLVMAVVGRIPSMRTTTNYLLVNVAVADLVTLLLTALHVGLAKLAMAQRGLAQSVMFCKFIQANTISNVPILATGWTLTVIAIERYNALIQPMKNARRLTKHNVWYAIAVMWVVSIVMCLPLLIYLDVDDVTRQCTPGANMHKLNISLTVMVILMTLVPFIVIAICYFQIISGLYFKGTICTNTTNPELYHEELVAKRRLVKLLLMVTAFFFFTFVPYGVAMILRFSLDAKKNATELLALQELVSVLSFLIPLHSALNPVLYAFQSRNYREGFWIVTKKIFRRDSLERNNNCQRPVGTMV	EDO45009	ATGTTTCTAAACAACACTACGCTTAACACGAGCAGCGGTGAGCTTGAAGACATGGTTCTGGCAAACAGCGATGGGAACCAAGCTTTCGTCACATCTCTCGTGGCCTTGTCAATCATCGTATTCATGGGGATCATAGGGAACTCGCTCGTCATGGCTGTGGTGGGTCGCATTCCATCGATGAGAACAACTACTAACTACTTACTAGTCAACGTAGCTGTGGCTGATCTTGTGACCTTGCTCCTCACTGCCCTCCATGTGGGACTAGCGAAGCTAGCCATGGCGCAAAGGGGGCTAGCCCAGAGTGTCATGTTTTGCAAGTTTATTCAAGCCAATACAATATCCAACGTGCCTATTCTCGCGACGGGCTGGACGCTAACCGTAATCGCCATCGAGCGATAC…	cloned	.	ATGTTTCTAAACAACACTACGCTTAACAC	61.79	Afl2	TTACACCATAGTTCCTACAGGCCTTT	62.3	EcoR1	ACAATACTTAAGCGCCACCATGTTTCTAAACAACACTACGCTTAACAC	ACAATAGAATTCTTACACCATAGTTCCTACAGGCCTTT	.
Nv_GPR78	.	EDO46347.p1	.	MLANNTTWNGSFPSRDLYGVGRGAPNVEFTLIMLSLIILVGLVGNSLVVAVVVCISHMRTTTNFLLLNVAASDIVTLLLTLLHVGVAAAAITSKKTPSGSLWCKLIQPNTLANVALLATGLTLMVLSVERYNALVKPMRLSRRLTRSNVHYVIAGIWLVSMVMALPMLVYLDKDPVTGQCSPGEKMQELYISLTVIVVFMTIAPFLVIAFSYFQIIYGLYFNNTICSTHAPGLQREDILAKRKLVKLLITVTVAFFVAFVPYGVTTILRFNLSAVHNAKQLANIRQLTKVMAYLIPIHSSINPFLYAFQSRNYKEGFKNVVSKLIKWRKETNNNYQSSFRSGRYSTQVSTSTTL	EDO46347	ATGTTGGCAAACAATACAACGTGGAACGGCAGCTTCCCTTCCCGAGATTTATATGGAGTAGGAAGAGGAGCGCCTAATGTCGAGTTCACACTTATCATGTTGTCTCTAATCATTCTTGTTGGGCTGGTCGGGAATTCTCTGGTCGTGGCCGTCGTAGTGTGCATATCGCACATGCGAACCACGACAAATTTCCTCCTGCTCAACGTAGCGGCGTCAGATATAGTGACTCTTCTGCTAACGCTTCTCCATGTAGGAGTAGCAGCCGCCGCCATTACATCCAAGAAAACGCCTTCAGGATCCCTGTGGTGCAAGCTTATTCAACCCAACACCCTTGCTAACGTAGCGTTACTCGCTACAGGTCTCACTCTTATGGTACTAAGCGTGGAGCGCTACAACGCC…	cloned	.	ATGTTGGCAAACAATACAACGTG	60.35	Afl2	CTATAGCGTAGTCGATGTGCTTACTTG	61.7	Not1	ACAATACTTAAGCGCCACCATGTTGGCAAACAATACAACGTG	ACAATAGCGGCCGCCTATAGCGTAGTCGATGTGCTTACTTG	.
Nv_GPR79	.	EDO46358.p1	.	MSNITSPTQSYSTREVDLALLPVYIIVVLFGTLGNAVVIHVIRVTRAMHSTTNYLLVNLAIGDMLTLLWCIPYKVLVFYFDHPTGTAGDYICKFFTSYNVTVITLTVSIFTLTLLSVERYRVLLNPMHHKFRLDQENVWYAIAAIWISAIAFMVPLFVVTGYNELAKSCRVEWGNKKQEDLYSLCIMVFSIFVPLMVTVVCYVRIIKGLYFNNTIAAGPAGYTQESDLREKRKIVKMLLIVTSAFVLCFLPYATFRIVVASADPNDHKRYNHVQSLREIFKFLCYSSSSFNPVIYCFQSSNYRAACRKLFKKAFRIKETSEFDNSADLRTMPSQFSVEDYGASKDQGKEVK	EDO46358	ATGAGCAACATTACATCCCCTACCCAGTCCTACAGCACGAGAGAGGTGGATCTCGCCTTGCTCCCTGTCTATATCATAGTGGTCCTGTTTGGAACCTTGGGGAACGCCGTTGTTATTCACGTGATCCGAGTCACACGTGCTATGCACAGTACAACTAACTACTTGCTGGTGAACCTCGCCATTGGAGATATGCTGACGCTACTCTGGTGCATTCCGTATAAGGTGCTCGTCTTCTACTTTGACCACCCAACAGGCACTGCGGGCGACTACATCTGTAAATTCTTCACGTCTTATAACGTCACGGTAATCACACTCACGGTTTCCATCTTCACGCTCACGCTGTTATCAGTTGAACGCTACCGTGTGCTTCTCAACCCCATGCACCACAAGTTCCGACTT…	synthesized (codon-optimized)	GAATTCCGCCACCATGAGCAACATCACCTCTCCTACACAGTCCTACAGCACCAGAGAGGTGGACCTGGCCCTGCTGCCAGTGTATATCATCGTGGTGCTGTTCGGCACCCTGGGCAATGCCGTGGTCATCCACGTGATCAGAGTGACACGCGCTATGCATTCCACCACAAACTACCTGCTGGTGAATCTGGCCATCGGCGATATGCTGACCCTGCTGTGGTGTATCCCCTACAAGGTGCTGGTGTTCTATTTTGACCACCCTACCGGCACAGCTGGCGATTACATCTGCAAGTTCTTTACCAGCTATAACGTGACAGTGATCACCCTGACAGTGAGCATCTTCACCCTGACACTGCTGTCTGTGGAGAGGTACCGGGTGCTGCTGAACCCAATGCACCA…	.	.	.	.	.	.	.	.	.
Nv_GPR80	.	EDO46369.p1	.	MENYTAPNCTDSTPTTSYNFLLPILFAVVVATGVTGNTLVICVVRRRRSMHTTTNYLLLNVACCDIITLIWCPRLYDFLLENTHPAGRSGDWICKFFTHNAIMQISVLTSIFTLTIVSVERYHALVKPMQVGRRLTEDTVWYAVIASWTASFILTVPSFVAIKFDETRKACTGPFDFHTQENLSYMVIIFTVSGILPFLILFFCYFQIIRGLYFTRTICSETTGSRGSLKSKKAITKLLLSITTSFYVCYFSFGVALLYFKRKPKEEIAEKGEKYETFLKPFLFLLFFHSALNPILYVLQSSNFRQGFKQICCGKRNDVMQVTEASTAIPQKSQLQMRSKAVN	EDO46369	ATGGAAAACTACACGGCACCGAACTGCACCGATAGCACACCAACTACATCTTACAATTTCTTACTACCTATTCTCTTCGCAGTAGTGGTAGCCACTGGAGTAACAGGGAACACTTTGGTAATATGTGTCGTGAGAAGAAGAAGGTCGATGCACACGACGACAAACTATCTTCTACTGAACGTTGCGTGTTGCGACATTATCACATTAATCTGGTGTCCTAGATTGTACGACTTCTTACTGGAAAACACACATCCCGCGGGAAGAAGCGGGGATTGGATCTGCAAGTTTTTCACGCACAATGCCATAATGCAAATATCGGTTTTGACCTCTATCTTCACACTTACTATTGTATCTGTTGAACGATATCACGCTTTGGTAAAGCCCATGCAAGTCGGCAGA…	synthesized (codon-optimized)	GAATTCCGCCACCATGGAGAACTACACCGCCCCCAATTGCACAGACTCTACCCCTACCACATCCTATAACTTCCTGCTGCCCATCCTGTTTGCTGTGGTGGTGGCTACAGGAGTGACCGGAAATACACTGGTCATCTGCGTGGTGAGGAGGAGGAGGTCCATGCACACCACAACCAACTACCTGCTGCTGAATGTGGCTTGCTGTGACATCATCACCCTGATCTGGTGCCCAAGACTGTATGATTTCCTGCTGGAGAACACACACCCAGCTGGCCGCTCTGGCGACTGGATCTGTAAGTTCTTTACCCATAATGCTATCATGCAGATCTCTGTGCTGACATCCATCTTTACACTGACCATCGTGTCCGTGGAGAGATACCACGCCCTGGTGAAGCCTAT…	.	.	.	.	.	.	.	.	.
Nv_GPR81	.	EDO46500.p1	.	MENLTVRVLIQNVSNDLDFGRFKIGTIDIVFAVLYFLIDIIGVTGNALVILVVKRNRSMHTTTNFLLVNLAFADIFTLLTCPRNGYWLAVTASHPVGLAGDYICKFFTGNALVGITASVSSLTLTVLAVERYRALLKPMERKYSVSMENVKFVMTAIWGISILVNIPDFLKNKYSEHYGKCVCPFSLELVQPEFTHVLCTVLFLGVAPSLILSFCYIQIVSGLFLTKKICSEVTGNLNEIEAKKRLARLLISVTFAFYVCYISYGVYFSYLLFQDREKIIQKYNLHYIILKTVEFTLVCSSCINPILYGFQSSNYREGFKKLCFCHARRQGHVDNQFQMSTVVP	EDO46500	ATGGAAAATTTAACTGTTCGAGTCCTGATTCAAAACGTCTCTAATGATCTTGATTTTGGTCGGTTTAAAATCGGAACAATTGATATCGTCTTTGCTGTTCTGTATTTTCTCATTGATATCATTGGAGTCACAGGGAATGCGCTCGTGATATTGGTTGTAAAACGGAACCGGTCTATGCATACAACAACAAACTTCCTTCTAGTTAATCTCGCCTTTGCTGATATTTTCACTCTCCTGACATGCCCAAGAAATGGTTACTGGCTTGCCGTCACAGCAAGCCACCCTGTTGGCCTCGCTGGGGATTACATCTGCAAGTTTTTCACCGGAAACGCTTTAGTTGGAATCACAGCTTCTGTGTCGTCCCTGACACTTACAGTTCTTGCCGTGGAACGATACAGG…	cloned	.	ATGGAAAATTTAACTGTTCGAGTCCT	61.55	Hind3	TTATGGAACCACTGTAGACATTTGAAA	61.7	BamH1	ACAATAAAGCTTCGCCACCATGGAAAATTTAACTGTTCGAGTCCT	ACAATAGGATCCTTATGGAACCACTGTAGACATTTGAAA	.
Nv_GPR82	.	EDO49829.p1	.	MTENFTNSTSESITNTSGSGVISAIIVVLSIIIIVGVIGNSMVIAVVGCIPSMKTTTNFLIVNVAVSDIITLLLTALHVGLSRIRGRVGANVFFCKVVDPNTLSNTALIATGLTLTVLSVERYNALVKPMAISRRLTKNNVGYVIVAIWVVSMVMALPMLVYLYIDPSTGMCTPGDEKENLYISLTFIVIFMTIVPFLVIAFSYFQIISGLYFKNTICNATAPGQQSEDLVAKRKLVKLLLTVTVIFFIAFVPYGVALILKFSLNAKHNAQQLKNLRELSKVSAYLMPLHSSINPFLYAFQSQNYRHGFKVVIRKIFYCRNAPENNDIQPSAAV	EDO49829	ATGACTGAGAATTTTACGAATTCCACATCTGAGTCCATCACGAACACAAGCGGTTCAGGCGTCATTTCAGCGATCATAGTGGTCCTCTCAATCATCATAATCGTAGGAGTGATTGGGAACTCCATGGTCATTGCCGTCGTTGGGTGTATACCAAGTATGAAAACCACGACAAACTTCTTAATTGTGAACGTCGCGGTCTCTGACATTATAACGCTTTTGCTGACCGCGTTGCATGTCGGTCTCTCAAGAATTCGCGGAAGGGTTGGTGCTAATGTGTTCTTCTGTAAAGTCGTGGACCCAAACACTCTGTCGAACACGGCGTTAATCGCAACTGGACTAACTCTTACTGTCCTTTCAGTTGAACGATACAACGCGCTCGTTAAACCAATGGCGATATCT…	synthesized (codon-optimized)	GAATTCCGCCACCATGACCGAGAACTTCACAAATTCTACCTCCGAGAGCATCACAAACACCTCTGGCTCCGGCGTGATCTCTGCCATCATCGTGGTGCTGTCCATCATCATCATCGTGGGCGTGATCGGCAATAGCATGGTCATCGCTGTGGTGGGCTGCATCCCATCTATGAAGACCACAACCAACTTTCTGATCGTGAATGTGGCCGTGTCTGACATCATCACACTGCTGCTGACCGCTCTGCACGTGGGACTGTCCAGAATCCGCGGAAGGGTGGGAGCTAACGTGTTCTTTTGTAAGGTGGTGGACCCCAACACACTGTCTAATACCGCCCTGATCGCTACAGGCCTGACACTGACCGTGCTGTCCGTGGAGAGGTACAATGCCCTGGTGAAGCC…	.	.	.	.	.	.	.	.	.
Nv_GPR83	.	EDO29863.p1	.	MSSLGSTLLRMAFSAVSLTGITGNILICLIVLLNKTMKTPMNYLLCNLAISDTLLLVLFSPLYIFQGTFQHPQGAEGRALCATVTGGTLAWTCGYASAYFLVAIAVERYFAVTKPCEPGRRITKKKLRWIVAGCWFGALSWNSVGFAVWGYDADSGFCKEDWPHKNSPKIYSSLSLLVVGALPVCTMFFLYSCVVHKLWFTGENPSGFAQFAALKMRKKVTSIVLAVSVVYTLCWIPELSIFVTSVFNPAVVKGNIAYPAVVAMVTVNSAINPIIYCFHSGKFRRHLVKLLRCGRAKSCDLRDLHEMHSGNTQDACVGVHRERRYECEKCEKKFTTLRGMSFDRPFEKKGYKYDNFGKCFGQPNNMGCNLLAHAEVNP	EDO29863	ATGTCTTCACTCGGTTCCACCTTACTACGCATGGCATTCTCAGCGGTCTCTTTGACGGGGATAACCGGTAACATATTGATCTGTCTCATTGTACTTCTCAACAAGACCATGAAAACCCCGATGAACTACCTATTGTGTAACCTGGCCATCTCAGACACTCTACTCCTAGTCCTCTTCTCGCCTCTCTACATATTCCAAGGCACATTTCAGCACCCACAAGGTGCCGAAGGGCGCGCGCTTTGCGCGACTGTAACCGGGGGTACACTTGCATGGACCTGTGGGTACGCCTCTGCGTATTTTCTTGTCGCGATCGCCGTAGAGCGCTATTTTGCCGTGACAAAGCCGTGCGAGCCTGGTCGCCGTATTACCAAAAAGAAACTCAGGTGGATTGTAGCGGGG…	synthesized (codon-optimized), not tested?	GAATTCCGCCACCATGTCCAGCCTGGGCTCCACCCTGCTGAGAATGGCCTTCTCCGCCGTGTCCCTGACCGGCATCACAGGCAACATCCTGATCTGCCTGATCGTGCTGCTGAATAAGACCATGAAGACACCAATGAACTACCTGCTGTGCAATCTGGCTATCTCTGACACCCTGCTGCTGGTGCTGTTTTCCCCCCTGTATATCTTCCAGGGCACATTTCAGCACCCTCAGGGAGCTGAGGGACGCGCCCTGTGCGCTACCGTGACAGGAGGCACCCTGGCCTGGACATGTGGCTACGCCTCCGCCTATTTCCTGGTGGCCATCGCTGTGGAGAGGTATTTTGCTGTGACCAAGCCATGCGAGCCTGGCAGGCGGATCACCAAGAAGAAGCTGCGGTG…	.	.	.	.	.	.	.	.	.
Nv_GPR84	.	EDO34288.p1	.	MLTSLEATALAVVFGVLVFVDLVGNSLVCYVILKNHHMRTPMNYLLANLAVADILVAVFLTPQYIFRRLFSHPAGVAGDFVCKFFTGGFLTWLGGAASAFTLVAISFERHYVVHHNRHITSRKLKAVIAASWVYALVVELPPVIAYQYNSIGDFCVEAWPSSTYPKVYTVITFLLDFGIPTALMTYFHARAVQTLRQQTKHVTNHNSQQFAALNAKKRVTIMVVIVTAIYSACWLPDVTSYLLAYYHPEFRYGSVLYHTAVVFVCVSSCVNPFVYSWQSGSFRRHLKKAIGWKQGSNQITTTTLQEVCNQSRSSAQGKSLGPANNESV	EDO34288	ATGTTGACAAGCTTGGAAGCAACTGCGCTGGCTGTGGTGTTTGGTGTGCTAGTGTTTGTCGATCTTGTTGGAAACTCGCTGGTCTGCTATGTGATTCTTAAAAACCATCACATGCGAACTCCCATGAACTATCTTCTTGCTAATCTAGCAGTTGCAGATATTCTGGTGGCAGTCTTTCTCACTCCTCAGTACATCTTTCGCCGGTTGTTTTCTCATCCTGCCGGAGTGGCTGGGGACTTCGTCTGCAAGTTTTTCACGGGAGGATTTCTCACTTGGCTCGGTGGAGCGGCTTCAGCTTTTACTTTGGTGGCAATAAGCTTTGAAAGGCACTACGTCGTCCATCACAACCGCCACATAACGTCTCGCAAGCTCAAAGCAGTCATCGCCGCCAGCTGGGTG…	cloned	.	ATGTTGACAAGCTTGGAAGCAAC	61.16	Afl2	TCAAACGGACTCGTTATTGGCT	61.5	EcoR1	ACAATACTTAAGCGCCACCATGTTGACAAGCTTGGAAGCAAC	ACAATAGAATTCTCAAACGGACTCGTTATTGGCT	.
Nv_GPR85	.	EDO35030.p1	.	MALYSDSPTAQILVLFVLSLFVVADLVGNILVCLVVHKNPRMRTPMNIILFNLAICDITVAMGMTSKYIITKFFQHPTGDCGRYLCTFITSGNLTWVGGLASVFCLVSLAYERYSAIVNPINIHKRTSKTSAKILCIIAWITSIMICIPEFFGHQYSKEREVCYQRWPADEWLPQAYSMFWLFIVGFIPSTLLVFYYSRIVRSLWFAEHPSQEAHAQMAALRYRKSVTKMLIGISVIYMIGWMPTLFVFVLVYWHTGYQVGQVIGAVTAILVVFNSAVNPYVYALQSKSFRKQLKRYLVCCCQCQYEVQPISSLAAVKSGRQLFPNMAYGAHSNAAVEVVELQNVRKRSEEGNLSKAA	EDO35030	ATGGCTCTGTATTCTGACTCTCCTACGGCGCAAATCCTCGTTCTCTTTGTCCTGTCCCTATTCGTCGTAGCAGACCTTGTTGGAAACATCCTCGTCTGTCTAGTTGTCCACAAAAACCCGCGCATGCGCACACCAATGAACATCATCCTCTTCAACCTCGCCATCTGTGACATCACTGTTGCCATGGGAATGACGTCAAAGTACATCATCACGAAATTCTTTCAACACCCTACAGGCGATTGCGGCAGATATCTGTGTACCTTCATAACATCCGGGAACCTCACCTGGGTAGGAGGCCTGGCCTCTGTGTTTTGCCTTGTGTCATTAGCATACGAGCGTTACTCTGCTATTGTGAACCCCATCAATATACACAAACGGACCTCTAAAACAAGCGCCAAA…	synthesized (codon-optimized)	GAATTCCGCCACCATGGCCCTGTACTCTGACTCCCCCACAGCTCAGATCCTGGTGCTGTTCGTGCTGTCCCTGTTTGTGGTGGCCGATCTGGTGGGCAACATCCTGGTGTGCCTGGTGGTGCACAAGAATCCCAGGATGCGGACCCCTATGAACATCATCCTGTTCAATCTGGCCATCTGCGACATCACCGTGGCTATGGGCATGACAAGCAAGTACATCATCACCAAGTTCTTTCAGCATCCTACAGGCGATTGTGGCAGGTACCTGTGCACCTTCATCACAAGCGGAAACCTGACCTGGGTGGGAGGACTGGCTAGCGTGTTTTGTCTGGTGTCTCTGGCCTACGAGAGGTATTCTGCTATCGTGAACCCAATCAATATCCACAAGCGGACCTCCAA…	.	.	.	.	.	.	.	.	.
Nv_GPR86	.	EDO35503.p1	.	MATSSNLTFRVIFSILITSDVIGNTLGVLTVMRSKTLRTTPTYLLLTNLCCANILVGVFFIPTAYVINDASTYPNSSIAAGFLCKFVTQSTLSWTGLQAAVFTLVVIAFERYFVVVHPRSEYGRFTRRKLNIVIAGSWLYAIVFVLPDFVTQTYDVTQGKCTNEWTITFKTFYATLWLLSCGVLPLIIMGVLFSKIHRKISQSWKTETAISQRALLTARRRLSHSALVVMVIYAVSWLPNLVMYLIDNISSTFSEQDVLYLTSHTLLILYSTVIPFVYLGLDEQFQASFKALFSRGNGVMPSAELEGRDDGVAKGVTMATSFVLTARADTEAPSSYDIPIWGADMDEKSDAENS	EDO35503	ATGGCAACCTCATCAAACTTGACATTCCGTGTCATCTTCTCCATCCTCATCACTTCTGACGTCATAGGGAATACCCTCGGGGTGCTGACGGTCATGCGCAGTAAGACCCTACGGACCACACCCACCTACCTCCTTCTCACCAACCTCTGCTGTGCCAACATACTAGTCGGGGTATTCTTCATACCCACTGCTTACGTCATCAATGACGCAAGCACCTACCCGAACTCCTCTATTGCTGCGGGATTCCTGTGTAAATTCGTGACGCAGTCCACGCTATCATGGACTGGGCTCCAGGCCGCTGTCTTCACTCTTGTGGTAATAGCGTTTGAGAGATACTTCGTGGTGGTTCATCCACGCAGCGAATACGGGAGGTTCACACGCCGCAAGCTGAACATAGTG…	cloned	.	ATGGCAACCTCATCAAACTTGAC	60.75	Afl2	CTAGCTATTCTCCGCGTCCG	60.3	EcoR1	ACAATACTTAAGCGCCACCATGGCAACCTCATCAAACTTGAC	ACAATAGAATTCCTAGCTATTCTCCGCGTCCG	.
Nv_GPR87	.	EDO38518.p1	.	MAIPGVLLPFTVTFCFLVLIDILGNILVCIVILTNHAFRTPMYYLLVNLAVADIVVAIFQAWRYILVYTFEHPTGQDGKIMCTFLTGGTLTWVGGLTSAYTLVDMYITCVYTLVDMYITCVYTLVGRHVHHFRLHPGLAVHSGLHLRAPYRPGRQNVHFFDGRNLVGDVDITSVYTLVDMYITSVYTLVDMYITSVYTLVDMYITSVYTLVVIAVERYTSVTRPSSCLRLNMRKLKFIVASLWVFATLFALPLLLTRLYSSTRNFCIESWPDTTIPKVYAFCWLFMAGLIPVGVMGGLYFRIVVKVWFTKSEEVESAQNARVLSRKRFTKILILVTAIYAVCWLPVLIVYTVAQYGPTYIGSTIHNAGIILLTLNSTVNPLLYTFNSKKFRMHLKKALL…	EDO38518	ATGGCGATTCCTGGAGTCCTCCTCCCCTTCACCGTCACTTTCTGTTTTCTTGTGCTAATTGACATCCTTGGTAACATATTGGTCTGCATCGTGATACTGACCAATCACGCGTTCCGTACACCCATGTACTACCTACTTGTCAACCTCGCGGTGGCAGACATCGTGGTGGCGATCTTCCAGGCTTGGCGGTACATTCTGGTCTACACCTTCGAGCACCCTACCGGCCAGGACGGCAAAATCATGTGCACTTTTTTGACGGGAGGAACCTTGACCTGGGTGGGTGGGCTCACTTCCGCTTACACCCTGGTAGACATGTACATCACTTGCGTCTACACCCTGGTAGACATGTACATCACTTGCGTCTACACCCTGGTAGGTAGACATGTACATCACTTCCGT…	synthesized (codon-optimized)	GAATTCCGCCACCATGGCCATCCCTGGCGTGCTGCTGCCATTCACCGTGACATTCTGCTTTCTGGTGCTGATCGACATCCTGGGCAACATCCTGGTGTGCATCGTGATCCTGACAAATCACGCTTTTAGAACCCCAATGTACTATCTGCTGGTGAACCTGGCCGTGGCTGACATCGTGGTGGCCATCTTCCAGGCTTGGCGCTACATCCTGGTGTATACATTTGAGCATCCCACCGGCCAGGACGGCAAGATCATGTGCACCTTCCTGACAGGAGGCACCCTGACATGGGTGGGAGGACTGACATCCGCCTACACCCTGGTGGACATGTACATCACATGCGTGTATACCCTGGTGGATATGTATATTACATGCGTGTACACCCTGGTGGGCAGACACGT…	.	.	.	.	.	.	.	.	.
Nv_GPR88	.	EDO41546.p1	.	MAPSWVRACALAVVLLQSRFIINVSTSVVACDVVVDSLILNLAISDITILVFLPLMYIIPQVRVIALLWIFGVLMNLPFFVIARFDAKLSFCSEAWPNSLAFKCFTLIWLGIVAIVPGICMAVLYSKILHTLWIRKAEQLVSDSETDLSGAQKEATKVVITVSFIHCICWIPPSAHYIKMVFAPEVRVLWDTLHLVAVLMIAFVAFVKPLVYIFQSKNLLRSKNTVNPYDEGRREETKWMHTWIPPGYKEEDAASPTPKQRVRASDNGGFMDNENANKARTRHDGINGEKPPEKIENLQQWGPGKKPQLPPIKTKGVQSQPQ	EDO41546	ATGGCGCCGAGTTGGGTGAGGGCTTGTGCCCTGGCAGTGGTACTCCTTCAGTCTCGCTTTATTATTAACGTGTCGACATCGGTGGTAGCATGTGATGTGGTGGTAGACTCGCTCATCCTTAACCTGGCTATATCGGACATCACCATCCTCGTGTTCCTGCCCCTGATGTATATCATCCCACAAGTGAGAGTCATTGCACTTTTGTGGATCTTCGGAGTGTTGATGAACCTCCCATTTTTCGTTATTGCACGATTCGATGCCAAGCTTTCCTTTTGTTCCGAGGCATGGCCGAACTCTTTGGCGTTTAAGTGTTTTACCTTGATATGGCTCGGCATTGTCGCTATTGTTCCCGGGATTTGTATGGCCGTGTTATACTCGAAAATTCTGCACACTTTATGG…	cloned	.	ATGGCGCCGAGTTGGGT	61.54	Afl2	TCATTGTGGCTGGCTTTGGA	62.08	EcoR1	ACAATACTTAAGCGCCACCATGGCGCCGAGTTGGGT	ACAATAGAATTCTCATTGTGGCTGGCTTTGGA	.
Nv_GPR89	.	EDO43594.p1	.	MADVTPLPKKKQVVDLQKELRPISLTPVVSKVSEDLSVLNLHTSFSELLRSDILCGHGGAVGVGLVLDSAGTFPVLLDRSWSDRKSGALIKKEELVLFILFVVIAAFGLLGNLLVCLNITKNRPVRRPINWLFLNLAISDITILVFLAVMYIIVRVVSHPRGPTCDALCKFLTAGNIAWVGVVSSTCSLVCIALERFHMVFKPTRHKSLFRVVSAKRGIALSWVFGVLINIPLFVVERFDAKILFCSEAWPSSIASRYYTVTWLAVVIIIPGILMFFLYWRIIRFVAQ	EDO43594	ATGGCCGACGTAACTCCTCTACCCAAAAAGAAACAAGTAGTTGACCTCCAGAAAGAACTAAGGCCAATATCACTGACGCCTGTAGTTTCTAAAGTATCTGAGGATCTCAGCGTACTAAATTTGCATACTTCTTTCTCGGAACTTCTTAGAAGTGATATATTGTGCGGGCATGGTGGGGCAGTTGGTGTCGGCTTGGTGTTGGATTCTGCTGGTACTTTTCCAGTCTTGCTTGATCGATCATGGTCTGATAGGAAATCTGGTGCGCTAATAAAAAAAGAAGAGCTGGTACTATTCATACTCTTCGTCGTCATAGCAGCCTTCGGTCTCCTTGGTAACCTCCTCGTCTGTTTAAATATCACCAAGAACCGCCCCGTGCGCCGTCCAATAAACTGGCTGTTC…	synthesized (codon-optimized)	GAATTCCGCCACCATGGCCGACGTGACCCCCCTGCCCAAGAAGAAGCAGGTGGTGGATCTGCAGAAGGAGCTGCGGCCCATCTCTCTGACCCCTGTGGTGTCTAAGGTGTCCGAGGACCTGTCCGTGCTGAACCTGCACACCTCCTTCTCCGAGCTGCTGAGATCCGACATCCTGTGCGGACATGGAGGAGCTGTGGGAGTGGGACTGGTGCTGGATTCCGCCGGCACATTTCCCGTGCTGCTGGACAGGTCCTGGAGCGATCGGAAGTCTGGCGCTCTGATCAAGAAGGAGGAGCTGGTGCTGTTCATCCTGTTTGTGGTCATCGCCGCTTTCGGCCTGCTGGGCAATCTGCTGGTGTGCCTGAACATCACCAAGAATCGCCCTGTGAGGCGGCCAAT…	.	.	.	.	.	.	.	.	.
Nv_GPR90	.	EDO47913.p1	.	MTSDILADAALAALFAVLVAVDIIGNAFVCFVILKHRVGVTLIHTRTAMDYLLANLAASDILLGVFVIPRYIIPGSVNPMGFKGDLLCKFVTGGVFIWVGGAASVFSLILIAAERYSSVVYPHKPNLRISKARLPDVLLSCWIFAFILNSPLFIFMVYDEKSEFCVEEWPSYVLPRAYGILWLLYGGLVPIAAMACLYAQIIRSLWFKHPSLTINTRSNVPKVLATPKPVPKMRRTNVDELASSDITVGLAWGRQVSGTQEPKIRQTNVDELASGDVTVGLAWGRQVSGTQEPKIRQTNVDELASGDVTVGLAWGRQVSGTQEPKIRRTNVDELASDDVKVGLAWGRQVSGTQEPKIRRTNVDELASGDVKVGLAWGRQVSGTQEPKIRRTNVDELASG…	EDO47913	ATGACTAGTGACATCCTCGCTGATGCAGCCCTTGCCGCGCTATTTGCAGTCCTTGTAGCCGTCGACATTATCGGCAACGCATTCGTCTGTTTCGTGATTCTAAAACACCGGGTCGGGGTCACCCTAATACATACCCGAACCGCAATGGACTACCTTCTGGCGAATCTAGCTGCCTCCGATATTTTGCTTGGGGTATTTGTCATTCCCCGGTATATCATCCCCGGTTCCGTAAACCCAATGGGTTTCAAGGGAGATCTTCTGTGTAAGTTTGTCACTGGAGGCGTGTTTATTTGGGTAGGTGGTGCAGCTTCTGTGTTCTCTCTTATTCTTATCGCAGCTGAACGTTACTCCTCTGTGGTATATCCACACAAGCCAAACCTCCGCATTTCCAAAGCTCGT…	cloned	.	ATGACTAGTGACATCCTCGCTGATG	62.44	Afl2	TCAAGCTCTTCCAAAGCAGTCAAC	62.88	EcoR1	ACAATACTTAAGCGCCACCATGACTAGTGACATCCTCGCTGATG	ACAATAGAATTCTCAAGCTCTTCCAAAGCAGTCAAC	.
Nv_GPR91	.	EDO47986.p1	.	MDTDATTSPLSLPTGTSFETTILTATCAILALINVTSNSLVIWIVYRHRQMTSSLNSYLLINLALADVMVAIFITPQYVFQQTFTHPGGRAGDWLCKMITGGNFIWVGSAASAFTLVAIAMERYYAFVHPCGHQLTKRRLTMIIAGSWIYAIVTNIPLFIVVGYENHGDEFNCPEKWSNQTIRKLYTVGVFVLFGVIPIVMMTILYLRVIKVLWEPNILPTQEEIVKKRRKATKMMLVVTVLYFVCRLPNVILYMLWPYKDLYGSFRVSYVISIILVGLNSTMNPFVYSLHSSRFKEEFRRWFASANTGERERLLVKDNKECNYGYERFDR	EDO47986	ATGGACACAGATGCAACCACTTCACCACTCTCGTTGCCGACCGGCACAAGTTTTGAGACGACTATACTTACAGCCACATGCGCTATCCTCGCCCTCATTAACGTGACCAGTAACTCTCTTGTCATCTGGATCGTTTATCGACACCGACAGATGACGTCATCGCTCAACAGCTACCTGCTGATCAACCTAGCCTTGGCTGACGTCATGGTAGCGATATTTATAACTCCTCAGTACGTGTTCCAGCAAACTTTCACTCACCCTGGGGGGAGGGCTGGGGACTGGCTTTGTAAGATGATCACTGGCGGAAATTTCATCTGGGTTGGCAGCGCGGCGTCAGCTTTCACTCTCGTTGCCATTGCAATGGAAAGGTACTACGCATTCGTGCATCCATGTGGTCAC…	cloned	.	ATGGACACAGATGCAACCACTTC	61.31	Afl2	CTATCGATCAAACCTCTCATAACCATAG	61.76	EcoR1	ACAATACTTAAGCGCCACCATGGACACAGATGCAACCACTTC	ACAATAGAATTCCTATCGATCAAACCTCTCATAACCATAG	.
Nv_GPR92	.	EDO47987.p1	.	MSHTMTTPIPTLSSPTSDDPTEEETRAFNVLFSILALVNLTGNSLVARIILRHRQMTSSLNGYLLINLAVSDVMVALFMTPQYVFRFTFTHPGGRAGDWLCKMITGGNFIWVGGAASAFTLVAIAMERYHAIVNPCHHQLTRKRLALTIAGSWIYAILFNLPLFFVIGYEKHGDDFRCPEKWTNKPLAELYTVGAFFIFGAIPIGIMLIVYPMIIRVLWQPNILPTQRPIIEKRQKAVRMMLVVTVLYFVCWLPNLVLYMMSQFHSDVYGYFHIPYVISIILVGLNSTMNPFVYSLHSSRFKEEFRRWFASSNTGKRLLVKDNKECNYGYERFDRQ	EDO47987	ATGAGCCACACCATGACCACGCCCATTCCCACGTTGTCATCACCAACATCTGATGACCCTACGGAAGAGGAAACGCGTGCATTCAACGTACTGTTCTCCATCCTCGCCCTTGTTAACCTGACCGGAAACTCTCTGGTCGCCAGGATCATCCTCAGACATCGTCAGATGACGTCATCACTTAACGGCTATCTGCTTATCAACCTGGCCGTCTCTGACGTCATGGTCGCGTTATTCATGACTCCGCAGTACGTCTTCCGGTTTACCTTCACTCACCCTGGGGGGAGGGCTGGGGACTGGCTTTGTAAGATGATCACTGGCGGAAATTTTATCTGGGTTGGAGGAGCGGCATCAGCCTTCACACTCGTTGCCATAGCAATGGAAAGATATCACGCAATAGTA…	cloned	.	ATGAGCCACACCATGACCACG	63.54	Afl2	TTACTGTCGATCAAACCTCTCGTAAC	61.38	EcoR1	ACAATACTTAAGCGCCACCATGAGCCACACCATGACCACG	ACAATAGAATTCTTACTGTCGATCAAACCTCTCGTAAC	.
Nv_GPR93	.	EDO48038.p1	.	MLSPGQIVLKVAFSVVILFGTLGNLLVCLVVMLNKSTRTSMNYLLVNLAISDMILLVFFSPSFVFRDAFTHPSGEAGDLLCVFITGETFAWVAGYASAAFLIAIAIERYYATTRPHSYGSSLIKRRLKVVVVGCWVWALVWNCSGFKTKFYNEKFDSCDMAWETEYSFRIYAAMSFFAVGIFPSLTMILLYSKVVYSIWFDQNVTQIVRNAERHRKQRKRATKLALSVSALYAVCWLPELTIFVLSAFAPEMVAGNIAYPASVAMVSLNSAANPLIYGLSSNRIGREMARLICFWKRSVGDKGASTEHELDRTGVNKRGGRNKVSTVDENIDL	EDO48038	ATGCTGTCTCCGGGCCAAATCGTGCTCAAAGTCGCGTTCTCTGTGGTCATCCTGTTCGGTACTCTCGGCAACCTTCTCGTCTGTTTGGTGGTCATGCTGAACAAGTCTACGCGGACTTCCATGAACTATCTCCTCGTGAACTTGGCCATATCCGATATGATATTACTCGTGTTTTTCAGTCCCTCCTTCGTGTTCCGGGATGCCTTTACGCATCCTTCAGGTGAAGCTGGAGATCTGTTGTGCGTCTTTATCACGGGCGAGACGTTTGCATGGGTGGCGGGTTATGCGTCGGCGGCTTTTCTCATTGCTATTGCGATTGAACGATACTACGCTACCACAAGGCCGCACAGCTACGGCTCGTCTCTCATCAAAAGGCGCCTGAAGGTCGTAGTGGTGGGA…	cloned	.	ATGCTGTCTCCGGGCCAA	61.71	Afl2	TCATAGATCAATATTCTCATCAACAGTAGAC	60.89	EcoR1	ACAATACTTAAGCGCCACCATGCTGTCTCCGGGCCAA	ACAATAGAATTCTCATAGATCAATATTCTCATCAACAGTAGAC	.
Nv_GPR94	.	EDO48261.p1	.	MTTAEEVAIVVAFSIVTVIGVTGNILVCLVVLLNKPMRTPMNYLLVNLAISDLLLLIFFSPTFIFKGAYTHPGGLAGDVLCSLVTGESFAWMGGYASALFLVAIAIERFYAVTNPHSNLVSITNSNLKILVVVCWLFAIAWNAIGFIVKRYNEQLGFCTMEWPADYSFKVYSALCFVVLGVIPICTMCVLYSRVIHQLWFRREVEQVNNQEADRQRRKKATKMVIVVSFIYALSWIPELSIFLIVAYAPTSIRGDIAYPASVAMVTFNSAINPIIYSFHNERFRRHLLNLLRCRVSGGRVAPNNRTVGAGHNNTSAGLQSISMSDNANKSIAGNKLENQAY	EDO48261	ATGACAACCGCAGAGGAGGTAGCGATCGTCGTCGCCTTCTCCATAGTAACCGTGATTGGCGTGACAGGGAATATCCTCGTCTGCCTCGTGGTGCTACTAAACAAGCCGATGCGAACGCCCATGAACTATCTCCTTGTGAACCTCGCCATCAGCGATCTTCTTCTTCTCATCTTCTTCAGCCCAACCTTCATCTTCAAGGGGGCCTACACACACCCAGGGGGTTTGGCAGGGGATGTATTGTGCTCTCTGGTGACGGGGGAAAGCTTTGCGTGGATGGGAGGCTACGCGTCGGCGCTCTTCCTTGTCGCCATAGCAATAGAGAGGTTTTACGCCGTCACAAATCCCCACAGTAATCTTGTGAGCATCACGAACAGCAATCTTAAAATCCTGGTGGTTGTT…	cloned	.	ATGACAACCGCAGAGGAGGTAG	60.85	Afl2	TTAGTATGCTTGATTTTCCAACTTATTC	60.01	EcoR1	ACAATACTTAAGCGCCACCATGACAACCGCAGAGGAGGTAG	ACAATAGAATTCTTAGTATGCTTGATTTTCCAACTTATTC	.
Nv_GPR95	.	EDO48343.p1	.	MALSAEAETVFKVTFAALILLNVGGNSLVCLVVRRFQRMRTPMNYLLVNLAISDIVVGIFFLPRHLLLGVFTYPDDGLAADWLCKLITYANLAWLASFASVYTLVIIAWERYNAIMKPLSVSARFTTKKIKICVAFTWIIAFLVTLAEVIATEYNKETAFCDYNWKEAWNKADAAFWLFGVGVLPTVIMCSLYGRVIKSLWCSRQAVTPHDVSYRSLLKSRKRVTKAALTVTSILFACWMPNLIYYFMTTFTPKSSSTGSALTNVSPIWYRLSHVLILLNSSVNPLVYAVQDRRFRAGMKSYLCRCKRRAQENSMQQDDTIFRLSVINGR	EDO48343	ATGGCTTTATCGGCGGAGGCGGAAACAGTTTTCAAGGTTACATTTGCAGCCTTGATTCTCTTAAATGTGGGAGGCAATTCACTTGTCTGTTTGGTAGTCAGACGATTCCAGCGCATGCGCACTCCCATGAACTATCTTCTGGTGAACCTCGCAATAAGCGATATCGTCGTTGGAATCTTTTTCTTACCTCGTCATCTGCTACTTGGCGTTTTTACATACCCGGATGATGGCCTCGCCGCTGATTGGCTGTGCAAGCTTATTACGTATGCCAACCTAGCATGGCTTGCAAGTTTTGCTAGTGTGTACACGCTGGTAATCATTGCGTGGGAGCGCTACAACGCTATCATGAAGCCTCTATCAGTGTCAGCACGATTTACAACCAAGAAAATCAAAATCTGC…	cloned	.	ATGGCTTTATCGGCGGAGG	62.37	Afl2	TTATCGGCCGTTTATTACAGACAG	60.87	BamH1	ACAATACTTAAGCGCCACCATGGCTTTATCGGCGGAGG	ACAATAGGATCCTTATCGGCCGTTTATTACAGACAG	.
Nv_GPR96	.	EDO48507.p1	.	METHPVIVCDHIETYPAIVWDHMQTHPATVCDHMQTHPAIVCDYLETHPAIVSDYMQTHPVIGCDHIETYPAIVCDHMQTHPATVCDHMQTHPAIVCDYYLETHPAIVSDYMQTHPAIVCDYMETHPTIVCDHMETHPTIVCDHMETHPTIVCDYMETHPATVCDYLETQPSYGKIILRSCAIIWKPSCDRVRSYGNSPGDRVSSSLCGSKEKGKKMSMGIASDGSFPAISSALSNNVIILKLKYSDDKCHARSLRTPMNFLLVNLAIADMMVAIFMSPRHIFLPAFTHPEGYTGDIVCKLLTGGNLMWVIILVCWLYAFVVDIPPFLVIFYNHDRRFCTEYWPNISLARAYTIMMFNLDFALPVVLMGALYSRVVYRLWFRQNNDTSHAQLAVARSRK…	EDO48507	ATGGAAACTCATCCTGTGATCGTGTGCGATCATATAGAAACTTATCCTGCGATCGTTTGGGATCATATGCAAACTCACCCGGCGACCGTGTGCGATCATATGCAAACTCACCCTGCGATCGTATGCGATTATTTGGAAACTCACCCAGCGATCGTGAGCGATTATATGCAAACTCATCCTGTGATCGGGTGCGATCATATAGAAACTTATCCTGCGATCGTTTGCGATCATATGCAAACTCACCCGGCGACCGTGTGCGATCATATGCAAACTCACCCTGCGATCGTATGCGATTATTATTTGGAAACTCACCCAGCGATCGTGAGCGATTATATGCAAACTCACCCTGCAATCGTGTGCGATTATATGGAAACTCATCCGACGATCGTGTGCGATCAT…	synthesized (codon-optimized)	GAATTCCGCCACCATGGAGACCCACCCCGTGATCGTGTGCGACCATATCGAGACATATCCAGCCATCGTGTGGGATCACATGCAGACCCATCCCGCTACAGTGTGCGACCACATGCAGACCCATCCTGCCATCGTGTGCGATTATCTGGAGACACATCCAGCTATCGTGTCTGACTACATGCAGACTCATCCCGTGATCGGCTGCGATCATATCGAGACATACCCTGCCATCGTGTGCGACCATATGCAGACCCATCCAGCTACAGTGTGCGATCATATGCAGACTCATCCCGCCATCGTGTGCGACTACTATCTGGAGACCCACCCTGCTATCGTGTCCGATTATATGCAGACACATCCAGCAATCGTGTGCGATTACATGGAGACCCACCCCACAAT…	.	.	.	.	.	.	.	.	.
Nv_GPR97	.	EDO30870.p1	.	MYTIVFLGSLIGNSVVVRVIQELNKMIKRPITYYLITNLALAELLGTSCMLFFRAYVELRSWPFGDVMCRILNAMLVMSYAVVPATLAAIAILRYRLIVSRPIPPSSEKRTFLLMAALWGVGMGICLPSFLTATVVQSPLDEETYWCIELFPGDTLEDFPSQKLKRFFLVRFMLNFACPGIIMVAAYGALACKLRLRVSTRMRCDKCKTNLRPLTTTSVIYLSLCDHERHLLVQVQEHRNSPTPPISMIVVTSPSSEALEHAGSSSKSTDTAPEQNSMERDLLRMIYAIIVIYLVCYLPYQIFFLLEYFKAVTPRWRYFDVTREYLYLITCFPSALHPLCYGTMCPFYAMAFSRLILCKKTR	EDO30870	ATGTATACCATCGTCTTCCTGGGATCTCTGATTGGAAACTCGGTGGTGGTACGTGTGATCCAGGAACTAAACAAGATGATAAAGAGGCCAATCACGTACTACCTCATCACGAACCTAGCACTCGCAGAGCTGCTGGGTACTTCGTGTATGCTTTTCTTCAGGGCTTATGTTGAGCTGCGTTCGTGGCCGTTCGGTGACGTCATGTGCCGGATCCTGAACGCTATGCTTGTGATGTCATACGCTGTCGTACCCGCCACTCTCGCCGCCATCGCAATCCTCCGCTACCGCCTTATAGTCTCCCGACCCATCCCCCCTTCGTCTGAGAAGCGCACTTTCTTATTAATGGCTGCCCTGTGGGGGGTGGGGATGGGGATATGTCTTCCGTCGTTCCTGACCGCG…	cloned	.	ATGTATACCATCGTCTTCCTGGGA	61.74	Afl2	TCAGCGGGTTTTCTTGCAGA	61.62	EcoR1	ACAATACTTAAGCGCCACCATGTATACCATCGTCTTCCTGGGA	ACAATAGAATTCTCAGCGGGTTTTCTTGCAGA	.
Nv_GPR98	.	EDO31411.p1	.	MHHTNESLFLLNSSSEHNHGVSQYAESVLLHTLRLFLVTLIILVSLVGNPLLLRAVWIQKGPKTITYYLVSNLALSEMVSTSCLPFLFAYMELKSWPFGEVACHIIAPLQQLAGLVVTGTLSALAFYRCSVVLWPLKIRRTRFKKLSALAVCCGLWTSSLFAVVPLFMYNKVIDTTNGVSWCLTMFPGDKLQDYPSKPYRVLILFHFMLNFVVSAVIMVVSYSIILLRLGFCPKMHLSTDKHRDVKLTVYTNPSSTETCTEAFDIDTSPNVKPNKIAQPQTKKHDDSYQRDDETESEIAEYEVDLLKMIYAIVIIFLVCYFPYQTFFLLENFAGLSWHNFYYFDILRAYVYVLTCVPNALHPICYGIMNCDDEINAKPIDKPIML	EDO31411	ATGCATCATACTAATGAGAGCTTGTTCTTGCTCAATTCAAGTTCAGAGCACAACCATGGTGTGTCACAGTACGCCGAGTCGGTCCTGCTGCACACGCTACGCTTATTTTTAGTCACCCTTATTATCCTCGTCTCGCTTGTCGGAAACCCTCTTTTGCTCAGAGCGGTGTGGATCCAAAAAGGACCAAAGACTATAACGTACTATCTCGTCAGTAACCTAGCGCTTAGCGAGATGGTCAGCACGAGCTGTTTGCCGTTCCTGTTTGCATACATGGAATTGAAGAGCTGGCCATTTGGAGAAGTCGCTTGTCATATCATAGCGCCGTTACAACAGCTCGCAGGGTTAGTTGTTACTGGAACGCTATCCGCCCTTGCCTTCTACAGATGCAGCGTCGTCTTG…	synthesized (codon-optimized)	GAATTCCGCCACCATGCACCATACAAACGAGTCTCTGTTCCTGCTGAACTCCAGCTCTGAGCACAATCATGGCGTGTCTCAGTACGCCGAGTCCGTGCTGCTGCACACACTGAGACTGTTTCTGGTGACCCTGATCATCCTGGTGTCCCTGGTGGGAAACCCTCTGCTGCTGAGGGCCGTGTGGATTCAGAAGGGCCCAAAGACCATCACATACTATCTGGTGAGCAATCTGGCCCTGTCTGAGATGGTGAGCACCTCTTGCCTGCCCTTCCTGTTTGCTTACATGGAGCTGAAGAGCTGGCCATTCGGCGAGGTGGCCTGTCATATCATCGCTCCACTGCAGCAGCTGGCTGGACTGGTGGTGACCGGCACACTGTCCGCCCTGGCTTTCTATAGATG…	.	.	.	.	.	.	.	.	.
Nv_GPR99	.	EDO36138.p1	.	MEALDPTSAYFTNNSTELQPNELTSVTQLREPFGLKVFRGMIFAFVVIASLLGNSVVIKTVFENSLRKPMTYYLVSNMAVAELIGTVLVPFSYSYQEIFHWPFGELLCHIIAPLQVLSVLVTTTSLAAIALHRYKVFTSPRRVRVSGKTITCTIISLWAIAFFITLPSFLYHSHVISPTQKGKYWCLELVPGDQLKDFPSPELRKYYMIRFFCNFVIPACVMMFSYGVVSLQLRFHRNRAVRDVEMETGSDRTRETSASTQPQQQGTVSMELHEVVRSPPHAQQPQHNASNSTREQATRERAQRKRQAISGLETDLLKMIYLIILIFLVCYFPYQIFFLLEYFGVMNYKNWQYFDITRIYVFLLTCFPSAIHPICYGTMSKFFARTFSRLVLCRWSYGD…	EDO36138	ATGGAAGCGCTCGATCCGACTAGCGCTTACTTTACGAATAACTCCACCGAACTTCAGCCCAACGAGCTTACATCGGTGACGCAGCTTAGAGAACCTTTCGGCTTGAAAGTGTTTCGCGGAATGATTTTCGCATTTGTGGTCATCGCGTCTCTGCTTGGGAATTCAGTTGTTATCAAGACCGTCTTCGAGAATTCTCTCCGCAAACCTATGACGTACTACCTTGTGAGTAACATGGCTGTCGCTGAGCTAATTGGTACGGTTCTCGTCCCCTTTAGCTACTCCTACCAAGAGATCTTCCACTGGCCGTTTGGCGAACTCCTCTGTCATATAATTGCACCATTGCAAGTGTTATCTGTGCTGGTAACAACCACATCACTGGCCGCTATTGCTCTGCATCGG…	synthesized (codon-optimized), not tested?	GAATTCCGCCACCATGGAGGCCCTGGACCCAACCTCCGCTTACTTCACCAACAATAGCACAGAGCTGCAGCCTAACGAGCTGACCAGCGTGACACAGCTGAGGGAGCCATTCGGCCTGAAGGTGTTTCGGGGCATGATCTTCGCCTTCGTGGTCATCGCTTCTCTGCTGGGCAACTCCGTGGTCATCAAGACCGTGTTCGAGAACTCCCTGAGGAAGCCCATGACATACTATCTGGTGTCCAATATGGCCGTGGCTGAGCTGATCGGCACCGTGCTGGTGCCTTTTTCCTACAGCTATCAGGAGATCTTCCACTGGCCCTTTGGCGAGCTGCTGTGCCATATCATCGCCCCTCTGCAGGTGCTGTCTGTGCTGGTGACCACAACCTCCCTGGCCGCTAT…	.	.	.	.	.	.	.	.	.
Nv_GPR100	.	EDO37698.p1	.	MFPLLACRVEIPIMFNSTFNFTSANATLISNATSHATFNATTVPGQPFYHKEPEALETFRKFVFGVVIFAALLGNTIVIQAIRTGPSRKPFTYYLVTSLSVAELISSFCLIFLFDYEERLTWVFGEFMCLTTLPIITITFTVVTHNLAAIALYRYRVVVTPHKRPPSRKVAFGCILATWVFPIIISIPNNIQHIHEEKDGDEVWCYEQDPLINYSLARFFLCFAIPMMIMVVAYGLSALQIRQHMNILQTKHRERLNSNIGSMNGENNRLSITATTTQGSINNLHRQIPQNQTKGSYNNLQLGAGQAHEIGEPVQYIAGDKPQIVIHSPQGVSVLVIHLPQEISRVESSMMESERDVIRMFYAIVLIFLLCYIPYQIFYLISYFEVL	EDO37698	ATGTTTCCCTTGTTGGCTTGTCGTGTGGAAATTCCGATAATGTTCAACAGCACGTTCAACTTCACATCTGCAAACGCCACGCTCATTAGCAATGCCACGAGCCATGCTACCTTCAATGCGACCACGGTACCTGGTCAACCGTTTTACCACAAAGAGCCCGAGGCGCTTGAAACGTTTCGCAAGTTTGTGTTCGGGGTTGTGATTTTCGCCGCGTTGCTTGGCAACACGATCGTGATCCAGGCAATCAGGACGGGTCCATCGAGAAAGCCATTCACCTACTACCTGGTGACAAGCCTGTCAGTGGCAGAGTTAATCAGCTCGTTTTGCCTCATCTTCTTGTTCGACTACGAGGAGCGTCTAACTTGGGTATTTGGCGAGTTCATGTGTCTCACCACCCTT…	synthesized (codon-optimized)	GAATTCCGCCACCATGTTCCCTCTGCTGGCTTGCAGAGTGGAGATCCCAATCATGTTTAACTCCACCTTCAACTTCACCAGCGCCAACGCTACCCTGATCTCCAATGCCACCAGCCACGCTACATTCAACGCCACCACAGTGCCAGGCCAGCCCTTTTACCATAAGGAGCCAGAGGCCCTGGAGACATTCCGCAAGTTCGTGTTTGGCGTGGTCATCTTTGCCGCTCTGCTGGGCAATACCATCGTGATCCAGGCTATCAGGACAGGCCCTTCCCGGAAGCCATTCACCTACTATCTGGTGACAAGCCTGTCTGTGGCCGAGCTGATCTCCAGCTTTTGCCTGATCTTCCTGTTTGACTATGAGGAGAGGCTGACCTGGGTGTTCGGCGAGTTCATGTG…	.	.	.	.	.	.	.	.	.
Nv_GPR101	.	EDO39861.p1	.	MLLQNQSLPSLDANLTSTEPASATTEYEESDEMRYLRFTLFGVISLASVVGNAIIIKSVISIPYKKPLTYTLTTNLAIAELVSTIFLLMLVIYEEIKTWPFGDFMCHLTSPIQILSGLVVTWSMALISIHRFVVITSPGSQYIKKQELLMVLLWLAATAITFPLFMYSKMVMSPFDPDTYWCFVLFPGDSLSSFPSYRTYHMVRFMLNYILPIVIMIAAYGALGFRLKYHIAFIRTVHSELTVPNSGTHSTGAVTVNGNTDIEASEPNNDNNNDVILAGTKDPSRQFHASFSQTSSDVVYENLLIDLESDLLRMIYAIILIFVVCYIPYQVFYFLEYFDVVSYQKWRYFTVCRRYIFLITCLPSALHPLCYGTMSKFYAKAFARIVLCKWRRRSARPRR…	EDO39861	ATGCTGCTTCAAAACCAGAGTTTACCATCCCTTGACGCCAACCTAACAAGTACAGAACCTGCCAGCGCAACCACCGAATACGAGGAATCTGACGAGATGCGATATCTTCGGTTCACCTTGTTCGGTGTTATCAGCCTGGCTTCGGTGGTGGGGAACGCGATCATTATCAAATCCGTCATTTCCATCCCTTACAAAAAACCGCTGACCTACACCCTCACGACAAACCTTGCGATCGCTGAGCTCGTCAGCACCATCTTCTTACTGATGCTCGTCATCTACGAGGAGATCAAGACCTGGCCATTTGGAGACTTCATGTGCCACCTAACAAGCCCAATACAGATTCTATCCGGTTTGGTGGTCACGTGGTCTATGGCTCTGATCTCAATTCATCGCTTTGTG…	synthesized (codon-optimized)	GAATTCCGCCACCATGCTGCTGCAGAACCAGAGCCTGCCTTCCCTGGACGCCAACCTGACATCTACCGAGCCCGCTTCCGCAACAACAGAGTACGAGGAGAGCGACGAGATGCGGTACCTGAGATTCACCCTGTTTGGCGTGATCTCCCTGGCTAGCGTGGTGGGCAATGCCATCATCATCAAGTCTGTGATCTCCATCCCATACAAGAAGCCCCTGACCTATACACTGACCACAAACCTGGCCATCGCTGAGCTGGTGTCTACCATCTTCCTGCTGATGCTGGTCATCTACGAGGAGATCAAGACCTGGCCCTTCGGCGACTTCATGTGCCACCTGACATCCCCCATCCAGATCCTGAGCGGCCTGGTGGTGACCTGGTCTATGGCTCTGATCTCCAT…	.	.	.	.	.	.	.	.	.
Nv_GPR102	.	EDO39864.p1	.	MVNISTHDNTTQHFHPLTQHEEPTASFYFRISSFSFMILAAIFGNLVVIKTIVAIPARKPLTYYLVTNLAVAELIGAVFLPMLVAYEELSDWVFGPAICHLASPGQIMCGLTVTWSLAAISVHRYRMIGVYRLQTPTPRMVHLFIGLVWVGAFIVTFPSLVFSKVVNSPLDEGTKWCVVLFPGESLETFPSKNYRMYILFRFILNFILPILTMVTAYGAIGVNIHMALKRGRQSKEEVSVELCMEDTPSSDRPISIPKLYVTPPEDEPGNVTQQRRDHTLLSRKWYQPCQRRETNIEGNQLEELEHDLLRMIYVIVLVFIICYFPYQLFFILEYFNVLSFGLWEYFHITRKYIFLITCLPSALHPLCYGTMSKFYAKAFFRIVLCKWFSKRGAGD	EDO39864	ATGGTTAACATATCTACGCATGACAACACAACACAGCACTTTCATCCGCTGACCCAGCATGAGGAGCCCACGGCATCCTTCTATTTCCGCATCTCCTCGTTCTCGTTTATGATCCTGGCCGCCATATTTGGAAACTTAGTGGTAATCAAGACTATCGTTGCAATCCCGGCACGTAAGCCATTAACCTACTACCTGGTCACCAATCTGGCCGTGGCTGAACTGATCGGGGCTGTTTTCCTGCCAATGCTGGTTGCCTACGAGGAGTTAAGTGACTGGGTGTTTGGCCCAGCCATCTGTCACCTGGCCAGTCCCGGGCAAATCATGTGTGGTCTTACAGTTACCTGGTCGCTGGCTGCTATTTCAGTGCACAGATATCGCATGATTGGCGTTTACAGGCTG…	cloned	.	ATGGTTAACATATCTACGCATGACAAC	61.25	Afl2	TCAATCACCAGCACCACGCT	61.94	EcoR1	ACAATACTTAAGCGCCACCATGGTTAACATATCTACGCATGACAAC	ACAATAGAATTCTCAATCACCAGCACCACGCT	.
Nv_GPR171		EDO46143.p1_MAR	EDO46143.p1	MNSTNCLYFSVRPFGITDFVRWSSSLAISLNASLTIATIISNAAVILTVVRFRELRTSSHLLIAFLALTDVSIGLFVQPLFIAFEILTLTRTTPACVVIVLYTVLRALFATMSQVTVLLISMEKTLAIFWPFRYRQIVRQRRIFITMAIVWCVWILVVSARFMGLETKTFRITVGVVIITCHALTGLAYVRIERLAAGHMKKIKQQLQSVSENNASWKAQVLGERKALRTTLYIIACMFLCYAPVVGVLLANIFSVYPPQYSHIMFTWADSFVYLSSIFNPAIYCMRNREFRRGCVASLVCCEQNAATSRRHEAAVTSITNVAFEMEAVGISKKSNTPVLLGQFAPFAGVSSSGIGVDVNLKLDEPLAGGALNRPSRVVWRYDY	.	ATGAACTCTACGAATTGTCTCTATTTCTCGGTGCGACCGTTTGGAATTACCGATTTCGTACGTTGGTCAAGTTCCCTTGCCATAAGTCTGAATGCAAGTCTTACAATAGCAACCATCATCAGCAATGCAGCCGTCATCCTCACGGTAGTGAGATTTAGAGAGTTACGAACTTCGAGCCATTTACTGATCGCGTTTCTGGCTTTGACGGATGTATCTATCGGTCTATTTGTTCAACCTCTCTTCATCGCGTTTGAGATACTGACATTGACTCGGACGACACCGGCTTGTGTCGTCATAGTGTTGTACACTGTGTTAAGGGCACTCTTCGCCACTATGTCTCAAGTGACAGTATTATTGATAAGCATGGAGAAAACTCTAGCGATATTCTGGCCATTTCGG…	synthesized (codon-optimized)	GATATCACCATGAACTCCACCAATTGCCTGTACTTCTCTGTGAGGCCTTTTGGCATCACAGACTTCGTGCGCTGGAGCTCCTCTCTGGCCATCTCTCTGAACGCCAGCCTGACCATCGCCACAATCATCTCTAATGCCGCCGTGATCCTGACCGTGGTGAGGTTTCGCGAGCTGCGGACAAGCTCCCACCTGCTGATCGCCTTTCTGGCCCTGACCGACGTGAGCATCGGCCTGTTCGTGCAGCCCCTGTTCATCGCCTTTGAGATCCTGACCCTGACAAGGACCACACCTGCCTGCGTGGTCATCGTGCTGTACACAGTGCTGCGCGCCCTGTTTGCCACCATGTCTCAGGTGACAGTGCTGCTGATCAGCATGGAGAAGACCCTGGCCATCTTCTGG…	.	.	.	.	.	.	.	.	.
Nv_GPR188	.	EDO40231.p1	EDO40231.p1, comp40350_c0_seq1	MRDSDGLRIFKLLCYAIVFLVGATGNSMVVWLVAKRRLRARYNYFLANLAIADLAVVTINLPFRLAYQENRYQWPFGYALCKFIPPLTYTFTTASSAFLLAVSLERYRAVVHPLRGKVTTKQLKLTVLAIWVLSFLVTFPLNTYMSTAEKGGKVVCTDAWPTRHLEQVYFVLLFLIQFAFPLLVMLVVYLKIIVTMRHNQLKSCNHRASMTIRKRNTRVIRMLLAVVFSYFICVMPYSTFLVLSVFNREGPVALKTFLVLMALANSMVNPLLYGALNRQFRLGY	EDO40231	ATGCGAGATAGTGACGGACTTCGCATCTTCAAGTTGTTGTGTTATGCCATTGTGTTTCTGGTTGGCGCAACCGGGAACTCGATGGTCGTGTGGTTGGTAGCTAAACGCCGATTACGGGCGCGATACAACTACTTTTTGGCCAACTTGGCGATAGCAGATTTGGCCGTAGTCACCATCAACCTGCCGTTTAGGCTTGCATACCAGGAAAATAGGTACCAGTGGCCGTTTGGGTACGCGCTGTGTAAGTTCATTCCCCCACTAACGTACACCTTCACCACCGCGTCCAGCGCGTTTCTACTGGCCGTCAGCCTTGAGAGATACCGCGCCGTGGTGCACCCACTGAGGGGAAAGGTGACAACCAAGCAGCTAAAGCTGACGGTGCTAGCGATATGGGTCCTC…	cloned (NEBuilder Assembly)	.	ATGCGAGATAGTGACGGACTTCG	63.29	EcoRV digested vector	TCACGCGCTCCTTACTCGC	62.17	EcoRV digested vector	GTCCAGTGTGGTGGAATTCTGCAGATCGCCACCATGCGAGATAGTGACGGACTTCG	AGCGGCCGCCACTGTGCTGGATTCACGCGCTCCTTACTCGC	.
Nv_GPR189	.	EDO37023.p1	comp8935_c0_seq1	MENKTDTFAKDKAEYSLGFVVGMTSCLSIAALIGFVGNLLVLAVLTRTKKFRTVMNRFIVHLAISDLLVSSICTPLFIKINFFFDSDYDVKCKISRFLQYLAPEVSMVLLITIGINRHRAIVHPLNIMTYKTANKLIASAWLYALAVVTPSIFLTQVLHHTNLDNTTVRYCATIQTSTQAGRAYVLFLSVFGYVIPLVVLVALYARISCVVWKRDTSKNPLRTSRSFESVLKTRKKVVKMFLTVILLFFVTWIPLLLYVGVIEGILYKTARRLDEVRMVLYAIGLSNSVCNPFIYSFFNNRFRDGCKAIFRTSVNALNLRKSLKRLQNRALDYYPSDQAGERDENSEGKITRKGGFRETKGRNDQADSNIDSKGITPKQEELNDIPQTAETTEQNGSTD…	EDO37023	ATGGAGAATAAAACGGATACGTTTGCTAAGGACAAGGCCGAATACAGCTTGGGTTTTGTGGTTGGTATGACTTCTTGTCTTAGTATCGCCGCCCTGATCGGCTTCGTTGGTAACCTACTTGTTCTGGCCGTCTTGACGCGAACCAAGAAATTCCGTACTGTCATGAACCGGTTTATTGTACACCTAGCTATTAGCGATTTGCTGGTGAGCAGCATCTGCACTCCACTCTTTATCAAAATCAATTTTTTCTTCGATTCCGATTACGACGTCAAGTGCAAAATATCAAGATTTCTTCAATACCTCGCACCAGAAGTGTCCATGGTCCTTCTCATCACAATCGGCATCAACAGACACCGGGCCATCGTCCATCCTCTCAACATAATGACTTACAAGACGGCG…	cloned (NEBuilder Assembly)	.	ATGGAGAATAAAACGGATACGTTTG	61.27	EcoRV digested vector	CTAGAAAACTTCCTCAAAATCTTGGTT	60.96	EcoRV digested vector	GTCCAGTGTGGTGGAATTCTGCAGATCGCCACCATGGAGAATAAAACGGATACGTTTG	AGCGGCCGCCACTGTGCTGGATCTAGAAAACTTCCTCAAAATCTTGGTT	.
Nv_GPR190	.	EDO38235.p1	EDO38235.p1,comp27251_c0_seq1	MLPLKDALVVALFSVLFAVDVIGNSLLCYIILTSTQLKRHTRDLVVLNLSFADLLVGIFFFPRHVLRHAFRGLHQPYADWLCKFVTGGNVAWIAAAASSFSLVVLALERFYAVMYPFRQRFTLRKVKITVLTCWLYATLFMLPLFLVVEYDLNSGSCSEKWADLEAAGAFSTLTLVFLLIIPLLIMTILYGLVIHKLWFKSSTQTIQPTQLAVEKTRKTVTKMLLIVTVIYVVCWSSDLILYMLLASQWNSNDPIYSLPEALVLLNSSVNPIIFTIYSQRFRQSLRRVYQRKQRKNSIGVLGSDGDKGHHRNSADTRPVPRMELSIQTLSNREVVNCERITNANESAAHKTCEAGQENEQNCELEEVKL	EDO38235	ATGTTGCCACTGAAAGACGCGCTCGTCGTGGCGCTGTTCAGCGTGCTGTTCGCCGTGGACGTGATCGGCAACTCTCTCCTCTGCTATATCATCCTGACAAGCACGCAACTCAAGCGTCACACGCGAGACCTTGTCGTTCTTAATCTCAGCTTCGCGGACCTCCTTGTCGGCATCTTCTTCTTCCCACGCCACGTGCTCCGCCACGCCTTCCGGGGTCTCCACCAGCCTTACGCTGATTGGCTGTGCAAATTCGTCACGGGGGGTAACGTGGCGTGGATTGCCGCGGCGGCTTCAAGCTTCTCGTTGGTCGTTCTTGCACTTGAGCGATTTTACGCGGTTATGTATCCGTTTCGTCAACGCTTTACCCTTCGTAAGGTTAAAATTACTGTGTTAACGTGC…	cloned (NEBuilder Assembly)	.	ATGTTGCCACTGAAAGACGCG	63.41	EcoRV digested vector	CTACAGTTTGACCTCTTCTAGTTCACAATT	62.24	EcoRV digested vector	GTCCAGTGTGGTGGAATTCTGCAGATCGCCACCATGTTGCCACTGAAAGACGCG	AGCGGCCGCCACTGTGCTGGATCTACAGTTTGACCTCTTCTAGTTCACAATT	.
Nv_GPR191	.	EDO42480.p1	EDO42480.p1, comp121973_c0_seq1	MSIFKVSVIRALFCEIVPVINWLVASPWKKPFYNKVRENVSQMDESTANSTSNASCSLLPSPYLVEHPALAATRLSVEAGAAIVGVLGNILVCVLATRMRILGPSDGLYIRSLAISDLGILLVNFPIAVIKEQSPLNWPIGRVMCYVLYPVSEMFHGACIWSIVAIAIERYRIIVHNTHPSLTATKLTILSIWLGAFALFVVPLLFIVCYEVHPCGTLCLFKWPNMMHNSYIVLDICLLYLLPLMVISFTYARITRALNKSTTLHRHLASVLEARKDEELERVRQNARTKQLLTALVWVFTITMLPLNLFRLVFICWKDFSKHRLFLVFYNVSVLGVVVSSAADPIIYSIITRAFIASLMCKWKKRDDGEEKMVESKL	EDO42480	ATGTCTATTTTTAAAGTAAGCGTTATTCGTGCGTTGTTCTGTGAGATAGTTCCGGTGATAAATTGGTTAGTGGCTTCGCCTTGGAAAAAGCCCTTTTACAACAAGGTGCGCGAAAACGTATCTCAAATGGATGAAAGCACGGCGAATTCTACGTCTAACGCCTCGTGCTCGCTGCTCCCCTCCCCGTATCTTGTTGAACACCCGGCTTTAGCTGCTACAAGGCTGTCAGTAGAGGCTGGCGCCGCGATTGTTGGCGTTCTTGGCAACATTCTCGTGTGCGTGCTTGCAACAAGGATGCGCATTCTAGGCCCGTCTGATGGCCTCTACATCCGTAGCTTGGCCATCTCAGACCTAGGCATCCTCCTGGTAAATTTTCCAATCGCTGTCATCAAGGAACAG…	cloned (NEBuilder Assembly)	.	ATGTCTATTTTTAAAGTAAGCGTTATTCGT	61.76	EcoRV digested vector	TTACAATTTAGATTCTACCATTTTTTCTTCT	61.13	EcoRV digested vector	GTCCAGTGTGGTGGAATTCTGCAGATCGCCACCATGTCTATTTTTAAAGTAAGCGTTATTCGT	AGCGGCCGCCACTGTGCTGGATTTACAATTTAGATTCTACCATTTTTTCTTCT	.
Nv_GPR192		NVE25663	NVE25663	MENTTNASISADTGPNQVFPAAVRYSYIVYYIIIFLLATVGNIFALLTCYKSYRETTSVLLCFIASLSSADLLFTLLTPIDLAAFLAGAWVSGKVLCPVQSFLIESSYTASILTLAAISHERLVAVSSPLLARSQRVNQRKFIPLLIWALSLVLCSPLLYAYRITSGDGSPLQCVNTAWGNKGRQIYYSIQGVSLFIVPLSYMSWAHYKIFKSLKKHQLARARLASKTPSLKEGFNEKKITKMLAIVTLIFVACYFPFLAVRSLRYFHVYSGDMVWRCVQLMIFTQAAVNPVIYCFYSKQFRGVFKELLRCRWAAVNRKKTEQPLRSRSRTSSSVFQSGSVHLNVIYDPEKVSRVPNGLVEGDRGP	.	ATGGAAAATACTACAAACGCGAGTATTTCAGCGGACACAGGGCCCAACCAAGTCTTTCCTGCAGCAGTACGGTACTCCTACATCGTCTACTACATCATCATATTTCTACTGGCCACCGTTGGAAATATCTTCGCATTACTCACATGTTATAAGTCGTATCGCGAAACAACTTCGGTTTTGCTCTGCTTTATAGCCAGTCTTAGCTCTGCAGACCTTCTTTTTACCCTACTTACACCAATCGACCTGGCCGCTTTTCTCGCCGGTGCTTGGGTGTCCGGCAAAGTGTTGTGTCCGGTGCAAAGTTTTCTTATTGAGAGTAGCTATACGGCATCTATTTTAACGCTCGCCGCAATAAGTCACGAGAGACTTGTAGCAGTGTCGTCTCCACTTCTGGCTCGT…	synthesized (codon-optimized)	GATATCACCATGGAGAACACCACAAATGCAAGCATCTCCGCCGACACCGGACCAAACCAGGTGTTCCCTGCAGCCGTGCGCTACAGCTATATCGTGTACTATATCATCATCTTCCTGCTGGCCACCGTGGGCAATATCTTTGCCCTGCTGACATGCTACAAGTCCTATCGGGAGACCACATCTGTGCTGCTGTGCTTCATCGCCTCCCTGAGCTCCGCCGACCTGCTGTTTACCCTGCTGACACCCATCGATCTGGCAGCCTTCCTGGCAGGAGCATGGGTGTCCGGCAAGGTGCTGTGCCCTGTGCAGTCTTTCCTGATCGAGTCTAGCTACACCGCCAGCATCCTGACACTGGCAGCCATCTCCCACGAGCGCCTGGTGGCCGTGTCCTCTCCACTG…	.	.	.	.	.	.			.
Nv_GPR194		NVEC200_015000_1.1	NVEC200_015000_1.1	MDQWSNRTNETLMGHEEQVFEFIPWAFFNSLIIVCGALGNILVIMAYRNPRMKSVTNLFIANLAFADLNVVLINVPFNVLKLKLENWPFGLVICKIVTSLLGITLSASVGSLIVIAVDRYRAIVHPLKPRMRTRHAVYILIGIWIAAILVATPMLKFSEVREGEGCIEPWPKSDFPWHLAYFAFVFFSLYLIPLGSMSVLYFMIYYNLTKNKPVQKSAQRSRVSVIRMLIMVVIIFAVCWLPFHVIFLYIEIVGPENITAKITYAALFSLWLNTANSSFNPIIYAVFNLNYRREFARILTCGAVNVGKYLGCDMSVNGQRSPLSQSTVRKSTSQFLAVAKHVRRKARSAGDGEVSSHFLSYVHPRELNGNSYGVVPDDISGNHDNEHTPSDAEKETKPK…	.	ATGGATCAGTGGTCAAACCGCACGAACGAGACACTAATGGGTCACGAAGAGCAAGTCTTCGAGTTTATTCCCTGGGCATTTTTCAACTCATTGATTATTGTTTGCGGAGCGTTGGGGAATATCCTGGTGATCATGGCGTATAGAAACCCGAGGATGAAATCAGTTACAAACCTCTTTATAGCGAACCTAGCATTCGCTGACCTTAACGTTGTGCTTATAAATGTCCCTTTCAATGTGCTTAAACTGAAGTTAGAGAACTGGCCGTTCGGGCTGGTCATCTGTAAGATTGTCACCTCGCTACTGGGTATTACCCTTAGTGCGAGTGTTGGTTCTCTTATTGTCATCGCGGTGGACAGATACCGGGCAATAGTGCATCCCCTTAAGCCTCGAATGCGCACT…	synthesized (codon-optimized)	GATATCACCATGGACCAGTGGTCCAACCGCACCAATGAGACACTGATGGGCCACGAGGAGCAGGTGTTCGAGTTTATCCCATGGGCCTTCTTTAACAGCCTGATCATCGTGTGCGGCGCCCTGGGCAACATCCTGGTCATCATGGCCTACCGCAATCCCCGGATGAAGTCCGTGACCAACCTGTTCATCGCCAATCTGGCCTTTGCCGACCTGAACGTGGTGCTGATCAACGTGCCCTTTAATGTGCTGAAGCTGAAGCTGGAGAATTGGCCTTTCGGCCTGGTCATCTGTAAGATCGTGACCAGCCTGCTGGGCATCACACTGTCCGCCTCTGTGGGCTCCCTGATCGTGATCGCCGTGGATCGGTACAGAGCCATCGTGCACCCACTGAAGCCAAGG…	.	.	.	.	.	.			.
Nv_GPR195		NVEC200_014917_1.1	NVEC200_014917_1.1	MRLNFTNESANAGIGVKLAPVVNIAAYSTVYGVISLIALVGNVLVCYVIVRNPDMRTVTNAFLLNLAVADVLFTVISVPPLLGIEISPDYWVFGEGMCKTVPFLNTVTLSASIYTMVALAFDRYHAIVNPFRAKIYHTIKRTLLVITLIWLFSIAVASPQIPTQNIIHNPPYRYCREDWTEYGGDSVRKAYSAAVFAIFFAIPVAIITWAYSAIMRKMRTTAEFSEGMRAGSVNHARVGRTKRKTTMMMLMVIVVFLVCMLPFNILVLVATFLPLDYLRKNFNSITLTLTILKVPVVVASACNPIIYNFFSVKFKLAFADVFSCGKRGAEDTFKRPGKSVENTDQNKFNTRL	.	ATGAGGTTGAACTTCACTAACGAATCTGCAAATGCTGGCATTGGGGTCAAACTCGCTCCTGTTGTAAACATCGCAGCGTATTCTACTGTTTATGGTGTGATATCATTGATAGCCCTAGTGGGTAACGTGTTGGTATGTTACGTCATAGTTCGTAATCCGGACATGCGCACAGTGACCAACGCGTTTCTGTTGAACCTTGCTGTTGCTGACGTGCTATTCACGGTGATTTCCGTTCCTCCCCTCCTGGGGATAGAGATTTCCCCTGACTACTGGGTGTTCGGTGAAGGAATGTGCAAGACAGTACCATTTCTAAATACGGTGACTCTGTCGGCTTCGATTTATACCATGGTCGCGTTGGCATTCGATAGGTACCACGCTATTGTGAACCCATTCCGCGCC…	synthesized (codon-optimized)	GATATCACCATGCGGCTGAACTTTACAAATGAGAGCGCCAACGCAGGAATCGGAGTGAAGCTGGCACCAGTGGTGAATATCGCCGCCTACAGCACCGTGTATGGCGTGATCTCCCTGATCGCCCTGGTGGGCAACGTGCTGGTGTGCTACGTGATCGTGCGCAATCCTGACATGCGGACCGTGACAAACGCCTTTCTGCTGAATCTGGCCGTGGCCGATGTGCTGTTCACCGTGATCTCCGTGCCCCCTCTGCTGGGCATCGAGATCTCTCCTGACTATTGGGTGTTTGGCGAGGGCATGTGCAAGACAGTGCCATTCCTGAACACCGTGACACTGAGCGCCTCCATCTACACCATGGTGGCCCTGGCCTTTGATCGCTATCACGCCATCGTGAATCCA…	.	.	.	.	.	.			.
Nv_GPR201		NVEC200_014109_1.1	.	MANYVNRLTKIPAVNFTADLNEDLWKNDAGGIAKISSCFIIVLLAVSLNGIIIYTVYKNKSMRRNINFFIVNMCVSDILLAIFNNVGILEPLITRSLKWKLYGDVGVITCKLFFFAESVPFLVSPLALLFINIERYRGISSVISGITSATRTLFLILSWIIPLFVYFPFLYFSKTSPDNSCDIEVDSYSKAFVIILASTFAAIYVSISIVCALIFYKLRSLETIDGLSEAQKQARMKRVRNATKMVMCSLVTFIVLTTPFPLSCYIGISMNFEIYDPFYANILFAVRFLISVNSVAGPCIYLIFLEDFRKKIKRSLLDKRTSQAKMILGMRCAWNFEKGAPKLLKMNKREQKANRNIEYGNKEQSA	.	ATGGCCAACTACGTGAATCGACTTACGAAGATTCCCGCCGTAAATTTTACGGCTGATTTGAATGAAGACCTATGGAAAAATGACGCAGGTGGAATAGCTAAAATCAGTTCGTGTTTTATTATCGTACTACTAGCTGTCAGCCTAAATGGAATCATTATCTACACAGTATACAAAAACAAAAGCATGCGAAGAAATATTAATTTCTTTATCGTAAACATGTGCGTCAGTGATATTCTCTTGGCAATTTTCAATAACGTTGGGATTCTAGAACCACTCATAACTCGGTCATTGAAATGGAAGCTCTATGGTGACGTGGGAGTAATCACTTGCAAGCTGTTTTTCTTCGCCGAAAGCGTGCCTTTTCTCGTATCTCCCCTGGCTCTGCTTTTCATAAACATC…	synthesized (codon-optimized)	GATATCACCATGGCCAACTACGTGAATCGGCTGACCAAGATCCCAGCCGTGAACTTTACAGCCGACCTGAATGAGGATCTGTGGAAGAACGATGCCGGCGGCATCGCCAAGATCAGCTCCTGCTTCATCATCGTGCTGCTGGCCGTGTCCCTGAATGGCATCATCATCTACACAGTGTATAAGAACAAGTCTATGCGGAGAAACATCAATTTCTTTATCGTGAACATGTGCGTGAGCGACATCCTGCTGGCCATCTTTAACAATGTGGGCATCCTGGAGCCCCTGATCACCAGGTCCCTGAAGTGGAAGCTGTACGGCGACGTGGGCGTGATCACATGCAAGCTGTTCTTTTTCGCCGAGTCTGTGCCATTTCTGGTGAGCCCCCTGGCCCTGCTGTTC…	.	.	.	.	.	.			.
Nv_GPR203		NVEC200_003700_1.1	NVEC200_003700_1.1	MNVNHTRDFNFSFPAASNATTVDCGSDSVIKWALRIINCIVLLVGLVGNAIVCTAVIRRKRMRTSINLFTFNLAFSDLIIIVIYVPSQIIALENCQRWVLGTFMCHVVYLVLPICVSTSIGSLLTISCDRYRAIVYPMKPKLTMNKVKIIIGLIWFVSALTALPLALVVTTFRPAPHVTYCTEFWRDASWGVLYWVAIFILQYLVPLIIIVSQAAVIAVKLRKSRIPMLSSSSETLYKKTLRTRIKQTRKITKMYIALVLLYAICLLPQHVVATFWYNFGDFMEYSPKTRDLIYQIVNIFPMANSALNAIAYGTLNKEFKGIFKIVLHPKSCVGRSGLGALDKLHFEHSDTAHVMTSHRRDKHQRTLLTAEENGN	.	ATGAACGTGAACCACACGCGCGACTTCAACTTCTCATTCCCAGCCGCCAGCAATGCTACCACCGTCGACTGCGGCTCAGATTCGGTCATAAAATGGGCGCTTCGCATCATCAACTGCATCGTGCTGCTTGTGGGACTTGTCGGTAATGCCATCGTTTGCACAGCGGTCATACGCCGCAAACGCATGCGCACAAGCATCAACCTCTTCACCTTCAATCTAGCGTTCTCGGACTTGATCATCATTGTGATATACGTGCCCTCGCAGATCATCGCGCTGGAGAACTGCCAGCGATGGGTTCTGGGTACTTTCATGTGTCACGTAGTCTACCTAGTATTACCTATTTGCGTGTCAACGTCCATTGGTAGTCTGCTGACCATATCGTGCGACCGATACCGCGCG…	synthesized (codon-optimized)	GATATCACCATGAACGTGAATCACACCAGGGACTTCAACTTTTCTTTCCCCGCCGCCAGCAATGCCACCACAGTGGACTGTGGCTCCGATTCTGTGATCAAGTGGGCCCTGCGCATCATCAACTGTATCGTGCTGCTGGTGGGCCTGGTGGGCAATGCCATCGTGTGCACAGCCGTGATCCGGAGAAAGCGGATGAGAACCTCCATCAACCTGTTTACATTCAATCTGGCCTTTTCTGACCTGATCATCATCGTGATCTACGTGCCAAGCCAGATCATCGCCCTGGAGAACTGCCAGCGGTGGGTGCTGGGCACCTTCATGTGCCACGTGGTGTATCTGGTGCTGCCCATCTGCGTGAGCACCTCCATCGGCTCCCTGCTGACAATCTCTTGTGATAGG…	.	.	.	.	.	.			.
Nv_GPR205	.	NVE25701	NVE25701	MNDSKANKSIEENTSLNSSLSHSAGFTMILEPYPLTVIRLTLFGILFVTAIVGNACVFLAPWRNARLRTFSYSLITCLAVGDFISALSLPFTLVTEHLHSRWIFGKALCHFLNPTQVVCGMVTTNVHTAISVDRCVSVISPFKGKPKGTKKRLIIALIWLTAVLCALPSFGAHRMKLLYLPNGQTLNVCIEAFPAHKYAYMYSLFLMVVNYTLPILIMSIMYTSLVLKLHSAGKFRDEHSTSLHGGAKTDIEKKFIRMAFLIMVLFALCYLPYQVLYLLMNFDVMATLSYGFLLFKYAHLLTWVPNALNPIVYGKMDLLYLKAYKRIFRCVLKKRKRSESDGTNVLPMSRLLLTR	.	ATGAATGACTCCAAGGCAAACAAAAGCATTGAAGAAAACACAAGTTTAAATTCAAGTTTATCCCACAGCGCGGGCTTCACCATGATCCTAGAGCCCTACCCTCTAACAGTGATCCGACTCACGTTATTCGGAATCCTGTTCGTCACAGCCATTGTCGGCAACGCGTGCGTGTTTCTTGCTCCATGGAGGAACGCTCGACTTCGTACGTTCAGCTACTCCCTGATAACGTGCCTGGCAGTGGGGGATTTCATCAGTGCGCTCAGTCTTCCATTCACGCTCGTAACAGAACACTTACACTCCCGGTGGATCTTTGGCAAGGCTCTGTGTCACTTTCTAAATCCTACCCAAGTGGTTTGTGGAATGGTCACTACCAATGTCCACACTGCTATTTCCGTTGAC…	synthesized (codon-optimized)	GATATCACCATGAACGACTCTAAGGCCAATAAGAGCATCGAGGAGAACACCAGCCTGAATAGCTCCCTGTCTCACAGCGCCGGCTTCACAATGATCCTGGAGCCCTATCCTCTGACCGTGATCCGGCTGACACTGTTCGGCATCCTGTTTGTGACCGCCATCGTGGGAAACGCATGCGTGTTCCTGGCACCTTGGAGAAATGCCCGGCTGAGAACCTTTTCCTACTCTCTGATCACATGTCTGGCCGTGGGCGACTTCATCTCCGCCCTGTCTCTGCCCTTTACCCTGGTGACAGAGCACCTGCACTCTAGGTGGATCTTCGGCAAGGCCCTGTGCCACTTTCTGAACCCTACCCAGGTGGTGTGCGGCATGGTGACCACAAATGTGCACACAGCCATC…	.	.	.	.	.	.			.
Nv_GPR206		NVEC200_002019_1.1	NVEC200_002019_1.1	MELPSYMKEAEWVRIGRLVFEVALAFSGVLGNIAVILAVGSRPFMQSVTNIFIRNLAVADLGLLLFSFPLAVIKEQTLFRWPLGPHVCQIIYPLSEVFLGVSSWSMAIIAVDRYRGIVNDSHVRSLNRARYICVVPWVVSFLVLSLPLLVVTRYWEGWGIKDCIHEWPMEYYNAMNQAYVLIAMVYTYLTPLGIIIWTYWMIFRKLGKSTAFNTAQGRKPTRHDEARIKRNTRAKRILTPVVVVFGLSMLPVTVFRLVMVYIPSLVYYHYLFVLYNICMITTVINSSANPFIYAIVSDNFRKAFKSMCRVPDNLHRGGRRIYGQLSSVSGNTTMGLRTQATRLSRLSTITSEDQSPVLDERQDDEEL	.	ATGGAACTCCCAAGTTACATGAAAGAAGCTGAGTGGGTTCGCATTGGTCGACTAGTGTTTGAGGTCGCACTTGCATTTTCCGGCGTTTTAGGCAACATTGCAGTCATTCTAGCAGTTGGAAGTCGCCCTTTCATGCAATCTGTTACTAACATTTTTATCCGCAACCTAGCAGTTGCAGATCTCGGTCTTCTGCTGTTTTCGTTTCCTCTTGCTGTTATCAAAGAGCAGACTTTGTTCCGGTGGCCTCTTGGTCCTCATGTCTGCCAGATAATTTACCCTTTATCAGAAGTTTTTCTCGGAGTTTCGTCTTGGTCCATGGCAATTATCGCTGTTGACAGGTATCGCGGCATTGTGAATGACAGTCACGTGCGATCTTTGAATCGCGCCCGCTACATCTGC…	synthesized (codon-optimized)	GATATCACCATGGAGCTGCCCTCCTACATGAAGGAGGCAGAGTGGGTGAGGATCGGCCGCCTGGTGTTCGAGGTGGCCCTGGCCTTTTCTGGCGTGCTGGGCAACATCGCCGTGATCCTGGCAGTGGGATCTAGGCCTTTCATGCAGAGCGTGACCAACATCTTTATCAGGAATCTGGCAGTGGCAGACCTGGGACTGCTGCTGTTCAGCTTTCCTCTGGCCGTGATCAAGGAGCAGACACTGTTCAGGTGGCCACTGGGACCTCACGTGTGCCAGATCATCTACCCACTGAGCGAGGTGTTTCTGGGCGTGAGCTCCTGGTCCATGGCCATCATCGCCGTGGACAGGTACCGCGGCATCGTGAACGATTCTCACGTGAGGAGCCTGAATCGGGCCAGA…	.	.	.	.	.	.			.
Nv_GPR207		NVEC200_009159_1.1	NVEC200_009159_1.1	MSLQGNFSLLNSSSTQNNTKVSNLTLGWRVQEHLAITITKYFILCSIMIVGIAGNILVILVSTKRKAFKSSLDLYLKNLAAADLGFLLLVIPAAVIRSEIPFGWPLGGFICRYVWPLVEIFHGASVWIIVAVAAERYRNIVGMVHVQRRRYSGGKQVMITITLAWVISFVVFCIPELAMVTYIETPRYKICTLDFPDPDGKQAAVQFYLWFMTAFSYIIPFIGIIWTYIAISRQLNRSNTFLRSLKNLIQKKSSRKYYSGPAGRRRTLTSEGLVTRSRSSVDEAQTKSLSDGRRLTQNKRAKKILTPVAITFAITMLPLNMMRITVLYWRDFVNQTYYPILFFVTIIFTAAYASLNPALYSIVSADFRSSLRSLFRKSVDRIRSITTSSFAREMGHSTT…	.	ATGTCTTTACAAGGAAACTTCTCGCTTCTGAATTCTTCGTCTACGCAGAATAACACAAAGGTGAGCAACCTAACCCTGGGATGGCGGGTTCAGGAGCATCTTGCCATTACCATCACAAAGTATTTCATCCTCTGCTCGATAATGATCGTGGGTATTGCGGGAAATATCCTCGTGATTTTAGTCTCGACAAAGCGCAAAGCTTTTAAATCCTCATTGGACTTATACTTAAAGAATCTTGCCGCTGCAGACTTGGGTTTTCTTCTCCTGGTTATCCCAGCCGCGGTGATACGCTCAGAGATCCCGTTTGGCTGGCCTCTAGGGGGGTTCATATGCCGTTATGTTTGGCCTTTGGTGGAGATCTTCCACGGTGCGTCTGTGTGGATAATAGTGGCAGTGGCG…	synthesized (codon-optimized)	GATATCACCATGAGCCTGCAGGGCAACTTTTCCCTGCTGAATAGCTCCTCTACCCAGAACAATACAAAGGTGAGCAACCTGACACTGGGCTGGAGAGTGCAGGAGCACCTGGCCATCACCATCACAAAGTACTTCATCCTGTGCAGCATCATGATCGTGGGCATCGCCGGCAACATCCTGGTCATCCTGGTGAGCACCAAGAGGAAGGCCTTTAAGAGCTCCCTGGACCTGTATCTGAAGAATCTGGCAGCAGCAGATCTGGGCTTCCTGCTGCTGGTCATCCCTGCCGCCGTGATCAGATCCGAGATCCCATTTGGCTGGCCCCTGGGCGGCTTCATCTGTAGATACGTGTGGCCACTGGTGGAGATCTTTCACGGCGCCAGCGTGTGGATCATCGTG…	.	.	.	.	.	.			.
Nv_GPR208		NVEC200_012023_1.1	NVEC200_012023_1.1	MKQTIDISSFQRQNISNYSEELRPNCVLPTSPYITEPQAVKVTRLGIEIGAALVGIIGNLLVTVLAPSGRKLRSADGLYVRSLAIADLGILIVNFSIAVIREQSPVHWPIGKEMCYFLYPFSEVFHGACVWSIAAIALDRYRGIIHRRHQSAQSAKVSIAAIWLGSFGIFVVPLFFIVRYVETECKEVCMFEWPAPLMHHIYIGMDAMLLYFVPLGLISYTYLIITAEIRTSSMLHKRMGQQQSARKKEEIRRVKQNSRTARLLTHLVIVFTITMLPLNAFRLVVLSWDGFANHQLFLVFFNIAVLGVVINSAADPIVYSIVSKDFISNLRCQCRSFKGFGSVMRKNRASASSRQTQL	.	ATGAAACAAACCATCGACATATCAAGTTTTCAGCGACAGAACATTTCGAACTACTCCGAGGAACTGCGACCAAACTGCGTCCTGCCCACGTCCCCGTACATCACAGAGCCGCAAGCGGTCAAGGTAACGCGGCTAGGTATCGAAATCGGTGCGGCCTTGGTCGGAATTATCGGAAACCTGCTGGTGACAGTGCTTGCTCCAAGTGGCCGCAAACTGCGCTCTGCTGACGGTCTCTACGTTCGCAGTCTTGCGATAGCTGACTTAGGAATCCTTATAGTAAACTTCTCGATCGCCGTGATCCGAGAGCAGTCGCCGGTTCACTGGCCTATCGGTAAAGAAATGTGCTATTTCCTTTACCCGTTCTCTGAGGTATTCCACGGTGCGTGTGTTTGGTCTATC…	synthesized (codon-optimized)	GATATCACCATGAAGCAGACAATCGACATCAGCTCCTTTCAGAGACAGAACATCAGCAATTACTCCGAGGAGCTGAGGCCCAATTGCGTGCTGCCAACCTCTCCCTATATCACAGAGCCTCAGGCCGTGAAGGTGACAAGGCTGGGAATCGAGATCGGAGCCGCCCTGGTGGGAATCATCGGAAACCTGCTGGTGACCGTGCTGGCACCAAGCGGAAGGAAGCTGCGCTCCGCCGACGGACTGTACGTGCGCTCCCTGGCAATCGCAGATCTGGGCATCCTGATCGTGAATTTCTCCATCGCCGTGATCCGGGAGCAGTCTCCTGTGCACTGGCCAATCGGCAAGGAGATGTGCTACTTCCTGTATCCTTTTTCTGAGGTGTTCCACGGAGCATGCGTG…	.	.	.	.	.	.			.
Nv_GPR209		NVEC200_003389_1.1	NVEC200_003389_1.1	MEKDFEEHYYVVTEEVKLNISTAARELPPYITIQFAWYSFIFTLGVIGNLYITLTVTLRKEMSSATNYFIFNLAISDLGILLISLPAYIIRDYFSWSFGKIACQIIIPMNDVSFSVSICTITVITLERYRAIVAPFKPRLKARGGKLTIALIWVLTYLSVGFPMAFYMELTKVDDRLICLPKWPSNIVFKILTCFFISLIIIPLCITAVAYIIMIKTMRKQSKRLREARERRHSAGIGSTVSLKHVQERHRHDYNAKLVKMLIIIVVVFWICMLPLSILAFVVEFFVIDPRKPVVDGLFTLSIAVFFSNSAFNPVAIYIMSSDLRKGINTLLFFGRKRCKKNGIPHI	.	ATGGAAAAAGACTTTGAAGAGCATTATTACGTTGTAACCGAGGAAGTCAAGCTGAACATTTCGACTGCAGCCAGGGAACTACCGCCCTATATTACGATCCAGTTCGCGTGGTACTCTTTCATATTCACACTCGGAGTGATCGGAAATTTGTACATCACGCTAACGGTGACGCTTCGCAAAGAGATGAGCTCCGCGACAAACTACTTTATCTTCAACCTTGCGATCAGCGACTTAGGGATTTTATTGATTTCCCTCCCAGCGTACATCATACGAGACTACTTTTCTTGGTCATTCGGGAAAATTGCCTGCCAGATAATAATCCCCATGAACGATGTGTCTTTCTCTGTCTCTATTTGCACTATTACGGTCATAACGTTGGAGAGATACCGGGCAATTGTT…	synthesized (codon-optimized)	GATATCACCATGGAGAAGGACTTCGAGGAGCACTACTATGTGGTGACAGAGGAGGTGAAGCTGAACATCTCCACCGCAGCAAGGGAGCTGCCACCTTACATCACAATCCAGTTTGCCTGGTATTCTTTCATCTTTACCCTGGGCGTGATCGGCAATCTGTACATCACCCTGACAGTGACCCTGAGGAAGGAGATGAGCTCCGCCACAAACTATTTCATCTTTAATCTGGCCATCTCCGACCTGGGCATCCTGCTGATCTCTCTGCCAGCCTACATCATCCGCGATTATTTCTCCTGGTCTTTTGGCAAGATCGCCTGCCAGATCATCATCCCCATGAACGATGTGAGCTTCTCCGTGTCTATCTGTACAATCACCGTGATCACCCTGGAGAGGTACCGC…	.	.	.	.	.	.			.
Nv_GPR212	.	NVEC200_005795_1.1	NVEC200_005795_1.1	MTSNETLDGNYEHDKRIKQGFYTVAFIVGTIGNVLVLIVVAGRRERRTVNDIFILNLAISDLTYLFICITTNLYLTVGTVPMEFYCWFVWPTMTVTICLSIFTLTSMAIHRRRVILNPFKPEIKHRYVFIWIVVIWIMAILIVIPMLLVTRILQVEPYGCMEVWPSIEYRKAYTAFLFTCQYALPLTIIAVEYVRIGLDLFRPRGPRARGDSKRERANMDPARRKENMQVIKTLATIVVLFTLTMLPAQLGWMLVDFGGEREKKVGQELIKVCEWLLYTHACTNPIVYGTLTKHYRKGYIKYLTMIFCCRWRVLYRSLSSSERSSPNNTNDETSTNHISTKAKKVWGFLGRMNGQNGHVSGASNSDQSSETHNQTDRLLETDKNKNSVETRDTRSYITC…	.	ATGACGTCGAACGAGACGCTAGATGGAAATTATGAGCATGACAAAAGGATCAAACAGGGTTTTTACACAGTGGCCTTCATAGTGGGAACTATAGGCAACGTGCTAGTCTTGATAGTCGTGGCGGGAAGACGCGAGAGGCGCACAGTCAACGATATTTTCATCCTGAATCTCGCAATCTCCGACCTTACATACCTCTTCATCTGTATCACCACGAACCTGTATCTAACTGTGGGGACGGTACCCATGGAGTTTTATTGCTGGTTTGTGTGGCCAACTATGACTGTCACTATATGTCTAAGTATCTTTACACTGACTTCCATGGCGATCCACAGGCGTAGAGTCATACTCAATCCGTTCAAACCGGAGATCAAGCACCGCTATGTATTCATCTGGATCGTT…	synthesized (codon-optimized)	GATATCACCATGACATCTAACGAGACCCTGGACGGCAATTACGAGCACGATAAGAGGATCAAGCAGGGCTTCTATACAGTGGCCTTTATCGTGGGCACCATCGGCAACGTGCTGGTGCTGATCGTGGTGGCAGGCCGGAGAGAGAGGAGGACAGTGAACGACATCTTCATCCTGAATCTGGCCATCTCCGATCTGACCTACCTGTTTATCTGCATCACCACAAATCTGTATCTGACAGTGGGCACCGTGCCCATGGAGTTCTACTGCTGGTTCGTGTGGCCTACCATGACAGTGACCATCTGTCTGTCTATCTTCACACTGACCAGCATGGCCATCCACCGGCGGAGAGTGATCCTGAACCCCTTCAAGCCTGAGATCAAGCACCGCTACGTGTTTATC…	.	.	.	.	.	.			.
Nv_GPR214		NVEC200_011944_1.1	NVEC200_011944_1.1	MNNSTGATPEIDFLTHSQIALNVIYSILVIIGTIFNSLVLSVVCTTRRQRTANDVFLISLATADLSYIYIVVAFFFYNTYFVGPKHLIVCKTVLPLISVPYTAGIFTIVSMAIQRCHVILNPWRPKAKPRVIIVWVIGIWVAAIAIIFVPLSLLAYSGKAYCDIGWTSVLMFKAYLLTLSAIQYFIPVLIIAFAYIRMGLYLCKPRIPRDSVISRGNRCLHPREESKSESIQIAKSLGAIVVLFIVMFLPQQVSLYEYLFGTNTKWVLYYQRYADLVSISHSCLNPILYGGLTKRFRHRFREWLKSLCVCFRQGFPSRRTSPVMSSTEWTYNLRDTWWTQNLRDTGSPTICMIRDETVTTPL	.	ATGAATAATTCAACTGGTGCGACACCCGAAATAGACTTCCTAACTCACTCGCAGATCGCCCTCAACGTCATCTACTCGATCCTAGTCATTATCGGCACGATCTTTAACAGTCTAGTTCTCTCTGTTGTCTGCACTACCAGGCGACAGCGGACTGCTAACGATGTCTTCCTAATATCCCTGGCTACTGCAGACCTTTCCTACATTTATATAGTCGTCGCCTTCTTCTTCTACAACACTTATTTTGTGGGTCCAAAGCATCTCATTGTCTGCAAGACGGTACTACCGCTAATATCCGTGCCGTACACAGCTGGGATATTTACAATCGTTTCTATGGCAATACAACGCTGCCACGTGATCTTGAACCCCTGGAGGCCGAAGGCCAAACCACGTGTGATTATT…	synthesized (codon-optimized)	GATATCACCATGAACAATAGCACCGGCGCCACACCAGAGATCGACTTTCTGACCCACAGCCAGATCGCCCTGAACGTGATCTACTCCATCCTGGTCATCATCGGCACAATCTTTAATTCCCTGGTGCTGTCTGTGGTGTGCACCACACGGAGACAGCGGACCGCCAACGACGTGTTCCTGATCTCCCTGGCCACAGCCGATCTGTCTTACATCTATATCGTGGTGGCCTTCTTTTTCTACAATACCTATTTTGTGGGCCCCAAGCACCTGATCGTGTGCAAGACAGTGCTGCCTCTGATCTCTGTGCCATATACCGCCGGCATCTTCACAATCGTGAGCATGGCCATCCAGCGGTGTCACGTGATCCTGAACCCCTGGCGGCCTAAGGCCAAGCCTAGA…	.	.	.	.	.	.			.
Nv_GPR215		NVEC200_002038_1.1	NVEC200_002038_1.1	MNVTFASNASASLCEDVVYFAAMAAVHSVTFAINFVTALAIWRLPDLEENRYHLVVRTLILSDCFIPLSGLPMSVASFLNCGWVGGQVSCTLSAFFSTAFLSWSALIVVIMCALRFLAVTKPLFYRNQVTYTRVRMILFIALVWGCSHLVLPIVGLGKFRLHARGLYCALDITPSKPHDRTLVYMTIVEGCLVVVALVYFSAGIVLTVKKKRRVSSTLSLQQQRGAGIEKIMRQHGGFAAMTSTIVVLYWFCFVPFLSYRIWLVYWGESRLNEDVYYVTELIAHVNPLLNPLVFVACSRQYRSCINKLFIRVCVHKCTLLMPQAITETYGDMGGGIEMRKMSALSTKTDIVMI	.	ATGAACGTTACATTTGCTTCTAATGCTTCAGCATCACTCTGCGAAGATGTGGTATATTTCGCAGCAATGGCGGCTGTTCATTCCGTGACTTTCGCCATAAACTTTGTTACAGCGCTGGCAATATGGCGATTACCGGATTTAGAAGAAAACAGATATCATCTTGTAGTGCGAACCTTAATCCTTAGCGACTGTTTCATCCCGCTGTCTGGCCTGCCGATGTCTGTCGCTTCGTTTCTGAATTGTGGTTGGGTCGGTGGCCAGGTTTCCTGCACTTTATCTGCGTTCTTTTCAACCGCTTTTTTAAGCTGGTCAGCTCTTATTGTTGTGATAATGTGCGCGTTAAGATTCCTGGCTGTCACCAAGCCGTTGTTCTATCGTAACCAAGTGACTTATACGCGT…	synthesized (codon-optimized)	GATATCACCATGAACGTGACCTTCGCCAGCAATGCCTCTGCCAGCCTGTGCGAGGACGTGGTGTACTTTGCAGCAATGGCAGCAGTGCACTCCGTGACCTTCGCCATCAACTTTGTGACAGCCCTGGCCATCTGGAGGCTGCCTGACCTGGAGGAGAATCGGTATCACCTGGTGGTGAGAACCCTGATCCTGAGCGATTGCTTCATCCCTCTGTCCGGCCTGCCAATGAGCGTGGCCTCCTTTCTGAACTGCGGATGGGTGGGAGGACAGGTGTCCTGTACCCTGTCTGCCTTCTTTAGCACAGCCTTCCTGTCCTGGTCTGCCCTGATCGTGGTCATCATGTGCGCCCTGAGGTTCCTGGCCGTGACCAAGCCCCTGTTTTACCGCAATCAGGTGACC…	.	.	.	.	.	.			.
Nv_GPR216		NVEC200_000236_1.1	NVEC200_000236_1.1	MFGINEMSLNETCFDGLTNTSTVHRCSTTDTPPLSPLTIGLILEPAIVLVVLGNLLVLVSLRCQRNLIVTDVLLFSLSLADFVDGLIPLQIVIFMNYFVQQPWAKSLCDAFVIIVNTMRFASAGTVTIIALERTFLIVSPLKYHTTVTISKAKKLVALLWIISIFFGILPFLNVGHSGYHDGNCLYQLYDLGTEYAIVILAFSFLLLAVVLSCYVAAKLSSLKFIKRQSDMVEKLASDASKLALVMGVAKNDRTKRKISPKHLAKVPRSQGVIEVRKLTIMLAVVIILYYISWLPILVNNIVTLIRNEESPHSLVLFTGMISLLYALCNPFLYGKMNARYRRGYQHAVGSVLGLCGLRPASWRIRKISRTSFPSQAEFSLTKQRISTVTQPVMSALAQT…	.	ATGTTTGGGATAAACGAGATGAGCCTAAATGAAACCTGCTTTGACGGCTTGACAAATACTTCAACAGTCCATCGCTGTAGTACTACGGACACGCCACCTCTCAGTCCCCTGACGATTGGCTTGATCCTGGAACCTGCCATTGTGCTTGTTGTTTTGGGGAATCTTCTTGTATTGGTATCTTTACGTTGTCAAAGAAACCTCATAGTTACCGACGTATTATTGTTTTCGCTATCCTTGGCGGATTTTGTGGATGGATTGATCCCCCTTCAGATCGTCATATTTATGAATTATTTCGTCCAGCAGCCTTGGGCTAAGAGTCTGTGCGACGCTTTTGTTATCATTGTCAACACCATGCGTTTCGCCTCAGCTGGAACAGTTACTATCATCGCCCTGGAAAGA…	synthesized (codon-optimized)	GATATCACCATGTTCGGCATCAACGAGATGTCCCTGAATGAGACATGCTTTGACGGCCTGACCAACACATCCACCGTGCACAGATGTTCTACCACAGATACACCCCCTCTGTCCCCTCTGACCATCGGCCTGATCCTGGAGCCAGCCATCGTGCTGGTGGTGCTGGGCAACCTGCTGGTGCTGGTGTCTCTGAGGTGCCAGCGCAATCTGATCGTGACAGACGTGCTGCTGTTCTCTCTGAGCCTGGCCGACTTTGTGGATGGCCTGATCCCCCTGCAGATCGTGATCTTCATGAACTACTTTGTGCAGCAGCCTTGGGCCAAGTCTCTGTGCGATGCCTTCGTGATCATCGTGAATACCATGAGGTTTGCCAGCGCCGGCACAGTGACCATCATCGCC…	.	.	.	.	.	.			.
Nv_GPR217		NVEC200_014911_1.1	NVEC200_014911_1.1	MELSNVSSSTNTSAPAQIASSLPLSMVMVLELACITVILGNLLVILAFCSYRQRTAPDILILSLSLADFLDSGIALQMVVFIKYLLRFPWTQRSCDSFIVLLYTFRTASASTVTFMAAERALLLVYPIRHRTMVTIPRTSKLILAIWVFSLVCGGLSFIGVGHSSFHKHEKACPYQLYDIGIEYAILFEVLGGLMLLVTLLSFIAIKVSGRKFLRRQSMMKMPLRKVSKQALCEEYSSRSRGRGGSRAHETAGMTSVRRLTLMMAIVVVVFFVSWMPFLALLPANFASASLCYQQLNNLASLITKRPPRTTISLAASMASFLHAVVNPLLYGKMSKRYRRGYIYVMKQIVAFFCGRKSSHVPSVYFSNTAHVTSQTAADNTGYIVGTDSNGNTGVPHSV…	.	ATGGAAAACGCAAGCTTCGAAGAAGACGCGGTACCTTATGGCGACAAAAAGTTCCAGATTCCTGTGGTATGCGCCCTGGTTTTGGAATTGCTTTTTGGTATGACTTCGTGCTTCAGCGTTGTTTATATTTACTGGAAAAGACGACATGTTCGAAGCGTTGCCAATATGTTGATAACAAATCTAGCGACTGTGGACCTTGCAACGTGTTGCCTCGGAATTCCTGTAACAATAACAAGAGTAATTGACTTTGAGAACAACCAAGTTTTATTTTGTTTAGCGCATGAGGGTCTGACTTCGGCGTTACGAAACGCGTCTATTGTGACTCTGCTCCTGATATGTTTTGATCGTTACGAATCGATTAGGAATCCATTTCGAAGAAAGCTTAACTTTACAAAGGCA…	synthesized (codon-optimized)	GATATCACCATGGAGAACGCCAGCTTCGAGGAGGACGCAGTGCCATACGGCGATAAGAAGTTTCAGATCCCTGTGGTGTGCGCCCTGGTGCTGGAGCTGCTGTTCGGCATGACAAGCTGTTTTTCCGTGGTGTACATCTATTGGAAGCGGAGACACGTGCGGTCCGTGGCCAACATGCTGATCACCAATCTGGCCACAGTGGACCTGGCCACCTGCTGTCTGGGCATCCCCGTGACCATCACAAGAGTGATCGATTTCGAGAACAATCAGGTGCTGTTTTGCCTGGCACACGAGGGACTGACATCTGCCCTGAGAAATGCCAGCATCGTGACCCTGCTGCTGATCTGTTTCGACCGGTATGAGTCTATCAGAAACCCTTTCAGGCGCAAGCTGAACTTC…	.	.	.	.	.	.			.
Nv_GPR218		NVEC200_012024_1.1	NVEC200_012024_1.1	MATIPNFSNSSFSYELPRDNNSVLFYVISLLATIANLFAVVASVRLVREHPVSPNVFVLGLSCVDFLCVLLACIPSWLCYGMGRWTGGQPMCDFQGFMILFATLASGSVAMFMAIDRCVAVTRPLYHRQLVTVGKTTRLLVGLVVIAFVVSLLPVLGFGSFSRNLVGTFCTVNWFPSTSLDAAFCFCYVIIGDVICLTLVLCNTAVIVSLCSRGSSTEPVGTGRHLNEMERQFVKTMAFISLVFVACWIPYMSRIIGNAWYGWRDAGADLLVCRLLLVNLLIDPFTYVLTRQQYRDLLVDLFCFWRRSNRIGSQSSDISSPQVKEDITSAGMTSQALRLSGDDLPLTIETTEGVTDRTNNAFRENRHNHEI	.	ATGGCTACTATACCAAACTTTTCCAACTCCAGCTTCTCCTATGAGCTTCCACGTGACAATAACAGCGTCTTGTTTTACGTCATATCCCTGCTTGCGACCATTGCGAATTTATTTGCGGTAGTCGCGTCCGTGCGTCTAGTTCGCGAACATCCCGTCAGCCCTAATGTCTTCGTGCTCGGTCTCTCGTGTGTCGACTTCCTGTGTGTGTTGTTAGCCTGCATTCCCTCGTGGCTATGCTATGGCATGGGAAGGTGGACTGGTGGGCAACCCATGTGTGACTTCCAGGGATTCATGATTTTATTTGCGACATTGGCTTCAGGGTCCGTTGCAATGTTCATGGCAATCGACAGGTGTGTGGCCGTGACCAGGCCTCTTTACCACCGCCAGCTCGTCACAGTG…	synthesized (codon-optimized)	GATATCACCATGGCCACCATCCCAAACTTCTCCAATAGCTCCTTTTCTTACGAGCTGCCCAGAGACAACAATTCCGTGCTGTTCTATGTGATCTCTCTGCTGGCCACAATCGCCAACCTGTTTGCAGTGGTGGCATCCGTGAGGCTGGTGCGCGAGCACCCCGTGAGCCCTAACGTGTTCGTGCTGGGCCTGTCCTGCGTGGACTTCCTGTGCGTGCTGCTGGCCTGCATCCCTTCTTGGCTGTGCTACGGAATGGGCAGGTGGACCGGAGGACAGCCAATGTGCGACTTCCAGGGCTTTATGATCCTGTTCGCCACACTGGCCTCTGGCAGCGTGGCCATGTTTATGGCCATCGATAGATGCGTGGCCGTGACCCGGCCCCTGTATCACAGACAGCTG…	.	.	.	.	.	.			.
Nv_GPR224		NVE6241	NVE6241	MADNVYLEVSFAIIAVLAICSNATFCIVLLRDKRLLNTACNVLLFSLALTDMCTGLSLFFTPAYVVAPQHFTVPLGVIGDFFCRIIFSQCLVFTLGIISVYTLTFMAVERWYAVARPHQYKAMFAKNRKYLYVAMVWLWSCLLNAPHALEMELTTHNASEPTCEWVTAITNKNTRLVVAVGEFLLKFLLPVLVTCATFISLQMTVHKPGCQFLRRNGKAGMRLLRMCTFTAFALAACWAPNQLYYILFKFGHSQLNVPAHHVTVILCMFNSCINPWIYCATNRTYRKKFTALARAICFRGPQVNCDVTTSGSPMEGSTGTGVQNKPETISTTDRPLSSKMQQNIQYGSVITVLEPEKRHVPAGAESLELEIPGVTSAGNNTTASFVNDADGTELQSIES…	.	ATGGCTGATAACGTCTATTTGGAAGTTTCATTTGCGATTATCGCTGTCCTTGCAATCTGCTCCAATGCGACCTTCTGCATCGTGCTACTTCGGGACAAAAGACTGCTGAACACGGCGTGCAATGTGCTGCTCTTCAGCCTGGCTTTAACAGATATGTGCACAGGCCTTAGTTTGTTCTTCACGCCAGCCTACGTGGTCGCCCCTCAGCACTTCACGGTTCCACTTGGCGTGATCGGGGACTTTTTCTGCCGCATCATCTTCTCCCAGTGCCTTGTCTTCACACTCGGCATCATTTCCGTATATACACTCACCTTTATGGCTGTTGAGCGCTGGTACGCCGTGGCAAGACCTCACCAGTACAAAGCGATGTTCGCAAAAAACCGAAAGTACCTCTACGTG…	synthesized (codon-optimized)	GATATCACCATGGCCGACAACGTGTACCTGGAGGTGTCTTTCGCCATCATCGCCGTGCTGGCCATCTGCAGCAATGCCACCTTTTGTATCGTGCTGCTGAGGGACAAGCGCCTGCTGAACACAGCCTGCAATGTGCTGCTGTTCTCCCTGGCCCTGACCGATATGTGCACAGGCCTGTCTCTGTTCTTTACCCCAGCATACGTGGTGGCACCACAGCACTTTACAGTGCCTCTGGGCGTGATCGGCGATTTCTTTTGCAGGATCATCTTCAGCCAGTGTCTGGTGTTTACCCTGGGCATCATCTCCGTGTATACCCTGACATTCATGGCAGTGGAGAGGTGGTACGCAGTGGCACGCCCACACCAGTATAAGGCCATGTTTGCCAAGAACCGCAAGTAC…	.	.	.	.	.	.			.
Nv_GPR225		NVE6242	NVE6242	MWNNSTSPVPTTPPYYRQASEQHMALRTTLGVVAVLAMTGNGLLVTVFLKNRELLRTPYNMLILSLAVTDMTTGIGLVLTPAYIVGTYNFPIPTGIAGELFCRIVASYFLVFTLGIVSVYTIMCLALERWFAVSRPSRYKASFRRERVLWVLLAIWIFSCLLNTPQTFEMKLGPDGQCVWIVLTEGTLRQVVAIIEFNGKFFIPLCVTTVSFISLLLKVRHSPALFHTNHGSAGMRLLRMCIVTAAALAICWFPNQFYYLLFKFDLTYMDTPLHHFTVAMCMGNSCVNPFIYCATNRGYRERFLALICPCYNGVVTPIDGLSNAKPPSMVSGMDVLRTHEDKRYSSTTLTNDGVLENNAV	.	ATGTGGAACAACAGCACAAGTCCCGTGCCCACCACCCCTCCGTACTATCGTCAGGCGAGCGAGCAACACATGGCCCTCAGGACCACTCTTGGGGTGGTGGCGGTTCTGGCGATGACAGGAAATGGACTGCTGGTCACAGTCTTTCTCAAGAACAGAGAACTGTTGAGGACGCCGTACAACATGTTGATATTGAGCTTAGCAGTCACTGACATGACCACAGGTATTGGCCTAGTGCTGACGCCAGCATACATCGTAGGCACCTACAACTTTCCTATCCCGACTGGCATAGCTGGGGAGCTGTTCTGTAGGATCGTGGCGTCGTACTTTCTTGTGTTCACTCTCGGGATCGTGTCGGTCTACACGATCATGTGTCTTGCCTTAGAAAGGTGGTTTGCAGTG…	synthesized (codon-optimized)	GATATCACCATGTGGAACAATTCTACCAGCCCTGTGCCAACCACACCCCCTTACTATAGGCAGGCAAGCGAGCAGCACATGGCACTGAGAACCACACTGGGAGTGGTGGCCGTGCTGGCAATGACCGGAAACGGCCTGCTGGTGACAGTGTTCCTGAAGAACCGGGAGCTGCTGAGAACACCTTACAATATGCTGATCCTGTCCCTGGCCGTGACCGACATGACCACAGGCATCGGCCTGGTGCTGACCCCAGCCTACATCGTGGGCACATATAATTTCCCAATCCCTACCGGAATCGCAGGAGAGCTGTTTTGCAGGATCGTGGCCAGCTACTTCCTGGTGTTTACACTGGGCATCGTGTCCGTGTATACCATCATGTGCCTGGCCCTGGAGAGGTGG…	.	.	.	.	.	.			.
Nv_GPR226		NVE17281	NVE17281	MYKMEVTLAANLTNDVSGRNESAPCNGSLKGMVLAGDVALSVGFAIVVVWTITSSLLVCAVNLRNREMLRNPYNIHIFHLALADLLSALMTAITPGFISTSILPTPYGITPSEIHCRLIRSHFFVFTFSGVSIYIILALAVERWYAVTRPLQYRATFHHRRIIMEALGIWSAAVLTNIILLFELEFHPQREPANRCEITANRFTSIPFRQFLAFSLFLLKFLTPLLVTCVLYVKIFRETGRSRVLSRGHEGYGTRIALSRMGAASTIALAVCWCPNQVYYALYNFGAWELNNNVHYWTIVAAMLNSCLNPMIFAFHSEQYREGFKQLLMCRPNRASIPEGAQINTPFHIMKASQMFCNAAGLKPPRSPIMLRKNLVGRAMYAMKT	.	ATGTACAAGATGGAAGTTACACTAGCGGCAAATCTCACAAATGATGTTTCAGGCAGGAATGAAAGCGCACCGTGCAATGGAAGTCTTAAGGGAATGGTATTGGCGGGGGATGTGGCTCTTAGTGTCGGCTTCGCTATCGTGGTAGTGTGGACTATAACCAGTAGTCTCTTAGTCTGTGCGGTCAACCTTCGCAACCGAGAAATGCTAAGAAACCCGTACAATATCCACATCTTCCACCTCGCACTGGCCGACCTCCTAAGCGCGCTCATGACAGCTATCACCCCAGGGTTTATATCCACAAGCATTCTGCCCACACCCTATGGGATAACGCCGAGCGAGATACACTGCCGCTTGATTCGCTCTCACTTCTTCGTATTCACCTTTAGTGGGGTGTCTATC…	synthesized (codon-optimized)	GATATCACCATGTACAAGATGGAGGTGACACTGGCCGCCAATCTGACCAACGACGTGTCTGGCCGCAATGAGAGCGCCCCTTGCAACGGAAGCCTGAAGGGAATGGTGCTGGCAGGCGATGTGGCCCTGTCCGTGGGCTTCGCCATCGTGGTGGTGTGGACCATCACAAGCTCCCTGCTGGTGTGCGCCGTGAATCTGAGGAACCGCGAGATGCTGCGGAATCCATATAACATCCACATCTTCCACCTGGCCCTGGCAGACCTGCTGTCCGCCCTGATGACCGCCATCACACCAGGCTTTATCTCTACCAGCATCCTGCCAACACCCTACGGCATCACCCCCAGCGAGATCCACTGCAGGCTGATCCGCTCCCACTTCTTCGTGTTCACCTTCAGCGGC…	.	.	.	.	.	.			.
Nv_GPR227		NVE23987	NVE23987	MLLSIQISYGIISILSVLGNTLVMLVFLNQRNRFNKSYNIMIFGLAVTDCMAGIVMFISPKFVFDPPLFEPTNIPGLIAYCHMLWIRMIVFLLGFASTYICLLLAFDRWVAVVRPTRYKQVFTVRKTIVGVFLSYVIALGLVWIAHPGSKYAPGNPAGKRCIILRAEQDFLAHVRGVLGFLLKSALPFFVITCLYAHLVYKLRKSPNLGSEQHSAITRRVTRVAALATTLLIISWSPSQVSFFLSSIGYGNIRSALHLGLSVLAMLNFCLNPIIYALASKEFRKGYWEVFTKCRCLMGRRHRVAAREERAGTERSDVGFAEDDGGGLGDRRAAYEDNNV	.	ATGCTGCTCTCGATACAGATATCGTACGGGATCATATCGATTCTCTCCGTGCTTGGAAACACACTGGTCATGCTGGTTTTCCTCAACCAGCGAAATCGGTTTAACAAGTCTTACAACATCATGATTTTTGGTTTGGCCGTGACAGATTGCATGGCAGGAATCGTCATGTTTATCTCGCCCAAGTTTGTTTTCGACCCGCCCCTCTTCGAGCCAACCAACATACCAGGCCTAATAGCGTATTGCCATATGTTATGGATCCGCATGATCGTGTTTCTGCTCGGTTTTGCATCCACCTACATCTGTCTCCTTCTCGCCTTCGATCGCTGGGTCGCTGTGGTTCGACCAACGCGTTATAAGCAAGTCTTCACGGTGAGAAAGACCATCGTAGGGGTCTTTCTG…	synthesized (codon-optimized)	GATATCACCATGCTGCTGTCCATCCAGATCTCTTATGGCATCATCTCTATCCTGAGCGTGCTGGGCAATACCCTGGTCATGCTGGTGTTCCTGAACCAGAGGAATCGCTTTAACAAGTCTTACAACATCATGATCTTCGGACTGGCAGTGACCGACTGCATGGCAGGCATCGTGATGTTCATCAGCCCCAAGTTCGTGTTTGATCCCCCTCTGTTTGAGCCTACAAATATCCCAGGCCTGATCGCCTACTGCCACATGCTGTGGATCAGGATGATCGTGTTCCTGCTGGGCTTTGCCTCCACCTATATCTGTCTGCTGCTGGCCTTCGACAGATGGGTGGCAGTGGTGCGGCCAACAAGATACAAGCAGGTGTTCACCGTGAGAAAGACAATCGTGGGC…	.	.	.	.	.	.			.
Nv_GPR228		NVE25245	NVE25245	MTEVSAWTVLNESNSNSTSGEMAREGVFAHIAFGIITSLSLVGNILICVVVLRRRRLLRKPYNILILNLAITDLLTGIFLAITPDFLIPERFFLVSVSLAGEVFCRLIASTYALFIFCKASTLTVMCMAIERWYAVVRPVQYKVTFQTRRVCMYIATVWLFSCATQINELFQTKVRDSRCILAVPPYGAQIARILTVVHIGITFFLPVLVTWVTFAHVCSSMGKSRVSFQSHNKGNSAYYVTKKRLVRMCAMTALLLTLCWFPAEVFFILRQFDILVLPHGFYQFTDVLAMFNSCVNPAIYCLSNQEYRRDFLDLFRRDRVEMIPSCRKTTLTLSPDDTRHRRATFTQSPDDNRHRRATLLSVDDNRHRRATFTQSPDDNRHRRATFTQSPDDNRHSRA…	.	ATGACTGAGGTTTCCGCCTGGACTGTGTTGAACGAGAGTAATTCCAACTCGACGTCGGGAGAGATGGCGCGCGAAGGGGTGTTCGCGCACATTGCGTTTGGCATTATCACCTCCCTCTCGCTGGTTGGAAATATACTCATTTGTGTCGTGGTATTGAGAAGAAGAAGACTGCTCAGGAAACCGTACAACATTCTAATCCTGAACTTAGCCATAACTGATCTTCTAACAGGGATTTTCCTTGCCATTACACCAGACTTCCTTATCCCTGAGCGCTTCTTCTTGGTCTCTGTTAGCCTGGCCGGCGAGGTGTTCTGCCGCCTGATCGCTTCCACTTACGCGCTCTTCATCTTCTGCAAGGCTTCCACGCTGACAGTGATGTGTATGGCTATCGAGCGATGG…	synthesized (codon-optimized)	GATATCACCATGACCGAGGTGTCCGCCTGGACAGTGCTGAACGAGTCTAACAGCAATTCCACATCTGGAGAGATGGCAAGGGAGGGCGTGTTCGCACACATCGCCTTTGGCATCATCACCAGCCTGTCCCTGGTGGGCAATATCCTGATCTGCGTGGTGGTGCTGCGGAGAAGGCGCCTGCTGAGGAAGCCATACAACATCCTGATCCTGAATCTGGCCATCACCGATCTGCTGACAGGCATCTTCCTGGCCATCACACCAGACTTTCTGATCCCCGAGCGGTTCTTTCTGGTGTCTGTGAGCCTGGCCGGCGAGGTGTTCTGTAGACTGATCGCCAGCACCTATGCCCTGTTCATCTTTTGCAAGGCCTCCACCCTGACCGTGATGTGCATGGCCATC…	.	.	.	.	.	.			.
Nv_GPR229		NVE19822	NVE19822	MVLELACITVILGNLLVILAFCSYRQRTAPDILILSLSLADFLDSGIALQMVVFIKYLLRFPWTQRSCDSFIVLLYTFRTASASTVTFMAAERALLLVYPIRHRTMVTIPRTSKLILAIWVFSLVCGGLSFIGVGHSSFHKHEKACPYQLYDIGIEYAILFEVLGGLMLLVTLLSFIAIKVSGRKFLRRQSMMKMPLRKVSKQALCEEYSSRSRGRGGSRAHETAGMTSVRRLTLMMAIVVVVFFVSWMPFLLNNLASLITKRPPRTTISLAASMASFLHAVVNPLLYGKMSKRYRRGYIYVMKQIVAFFCGRKSSHLNNLASLITKRPPRTTISLAASMASFLHAVVNPLLYGKMSKRYRRGYIYVMKQIVAFFCGRKSSHVPSVYFSNTAHVTSQTA…	.	ATGGAGCTCTCAAACGTCTCCAGTTCAACAAACACATCCGCGCCAGCTCAAATAGCCTCAAGTTTGCCATTGTCAATGGTAATGGTGCTCGAGTTGGCATGCATCACTGTAATCCTTGGTAATCTACTGGTAATACTCGCCTTCTGCAGCTACAGACAGCGAACTGCTCCAGATATCCTCATTCTCTCGCTGTCTCTAGCAGATTTTTTGGATTCCGGTATCGCTCTTCAGATGGTCGTCTTTATCAAGTATCTCCTACGCTTTCCTTGGACTCAGCGCTCGTGTGATAGTTTTATTGTGCTGCTATACACGTTTAGGACTGCTTCTGCGAGCACGGTCACCTTTATGGCCGCTGAACGAGCCTTGCTGTTGGTATACCCCATTAGACACAGAACAATG…	synthesized (codon-optimized)	GATATCACCATGGAGCTGAGCAACGTGAGCTCCTCTACCAATACATCCGCCCCTGCACAGATCGCAAGCTCCCTGCCACTGTCCATGGTCATGGTGCTGGAGCTGGCCTGCATCACCGTGATCCTGGGCAACCTGCTGGTCATCCTGGCCTTCTGTTCTTACCGGCAGAGAACAGCCCCAGACATCCTGATCCTGTCCCTGTCTCTGGCCGACTTTCTGGATAGCGGCATCGCCCTGCAGATGGTGGTGTTCATCAAGTACCTGCTGCGCTTTCCCTGGACCCAGCGGTCTTGCGATAGCTTCATCGTGCTGCTGTATACCTTTAGAACAGCCAGCGCCTCCACCGTGACATTCATGGCAGCAGAGAGGGCCCTGCTGCTGGTGTACCCCATCAGGCAC…	.	.	.	.	.	.			.
Nv_GPR231		NVE12131	NVE12131	MNSSNLTTPPSKAQDLESQIAMAIFAVTLVLGVVGNGLVLLVVFGKGSRTVSDIFIMNLSISDLTFLILSLAVNTPNFIGNLVYSVGYCKFVWPTITVTFFASVFTLCAMAMHRCHGILNPLKVNLTERQAIYWAVGIWGLSFVPVFPLMVVTEISEEGCRENWSLESSKFYTVALFLLQYMIPLCVIAGAYSQIIRRLIQRQVPGSMLDENRHIIIRSKRKENNQIIKIVAVIVLLFAICMLPHELAGLMIFFGDETRRTQGQALSRYSPMLQYIHSCLNPMVYGVLTRQFCKEYQRYLLMLLCCCRYKKVATFLKKGSYVKTRSTYKTTLKQRQDTEMKQRVTGKSPTASP	.	ATGAATAGCTCTAATCTAACCACACCACCGAGCAAGGCACAAGACCTCGAGTCCCAAATAGCTATGGCAATATTCGCCGTTACCCTTGTACTTGGTGTGGTAGGAAACGGACTAGTTCTTCTAGTCGTGTTCGGAAAAGGCTCGCGTACCGTAAGTGATATTTTTATTATGAATCTCTCCATCTCAGACCTGACATTCTTAATCCTCTCCCTCGCTGTAAACACGCCCAACTTCATTGGCAATCTTGTCTACTCGGTTGGGTACTGCAAGTTCGTCTGGCCCACAATTACAGTAACGTTCTTCGCTTCAGTCTTTACTCTTTGCGCGATGGCGATGCATCGGTGCCATGGGATACTTAACCCGTTAAAGGTTAACCTAACAGAAAGGCAGGCTATTTAC…	synthesized (codon-optimized)	GATATCACCATGAACAGCTCCAATCTGACCACACCCCCTTCTAAGGCCCAGGACCTGGAGAGCCAGATCGCCATGGCCATCTTTGCAGTGACACTGGTGCTGGGAGTGGTGGGAAACGGACTGGTGCTGCTGGTGGTGTTCGGCAAGGGCTCTCGGACCGTGAGCGACATCTTTATCATGAATCTGTCCATCTCTGATCTGACATTCCTGATCCTGTCTCTGGCCGTGAACACCCCAAACTTCATCGGCAACCTGGTGTACAGCGTGGGCTATTGTAAGTTCGTGTGGCCCACCATCACAGTGACCTTCTTTGCCTCCGTGTTCACACTGTGCGCAATGGCAATGCACAGGTGCCACGGCATCCTGAACCCCCTGAAGGTCAATCTGACCGAGAGACAG…	.	.	.	.	.	.			.
Nv_GPR233		NVE24152	NVE24152	MDSKELKFNMEITSSSPLASVVAGFCVVTILMNCVVCYQIYRRRSLRSSCTALIVANLAVVDILVSIKDLPLLLTVSMTGRWYFEEHWCRSYGLTNVIYIIVSISTLVTITTEQYLKITETGKQNPAQGGANRSVLLGYIIAHTTMSYSLSLLWSKYVFISRKAFCQVDWPPSGLSYTVVASCVFLVPVSLLVYNMFNGQSSADAVGDKVKIIEEEKQDGGLSESEAESHRRLQFAVGLFLLTWFPYVLESFFTSVEEVPNLIGLVCAFLPIFTTTLIPLWYLKWSRQAERTSQCNAYIQHC	.	ATGGATTCGAAAGAGCTCAAATTTAACATGGAAATAACGTCATCGTCTCCTCTCGCGTCTGTAGTTGCCGGGTTTTGCGTAGTAACAATTCTCATGAACTGTGTGGTGTGCTACCAGATTTACCGTCGCCGAAGTCTGCGTTCCTCTTGCACTGCTCTCATCGTCGCAAACCTTGCAGTTGTGGATATTCTCGTATCTATCAAAGACCTCCCGTTGCTGCTGACTGTTAGTATGACAGGACGATGGTATTTCGAGGAGCATTGGTGCCGGTCTTATGGACTCACTAACGTGATTTACATCATCGTGTCCATCTCTACCCTTGTGACGATCACCACAGAACAATACCTGAAAATCACGGAGACGGGCAAGCAGAACCCCGCACAAGGAGGCGCGAATCGC…	synthesized (codon-optimized)	GATATCACCATGGACTCTAAGGAGCTGAAGTTTAACATGGAGATCACAAGCTCCTCTCCACTGGCAAGCGTGGTGGCAGGCTTCTGCGTGGTGACCATCCTGATGAATTGCGTGGTGTGCTACCAGATCTATCGGAGAAGGAGCCTGCGGAGCTCCTGTACAGCCCTGATCGTGGCCAACCTGGCTGTGGTGGACATCCTGGTGAGCATCAAGGATCTGCCTCTGCTGCTGACAGTGTCCATGACCGGCCGCTGGTATTTTGAGGAGCACTGGTGCCGGTCCTACGGCCTGACCAATGTGATCTATATCATCGTGTCCATCTCTACACTGGTGACCATCACCACAGAGCAGTACCTGAAGATCACAGAGACCGGCAAGCAGAACCCAGCACAGGGAGGA…	.	.	.	.	.	.			.
Nv_GPR235		EDO45718	EDO45718.p1	MENTTNTSCPMFGKFAEMLPFPKTDMRTKKNVVLVQAILHGATCPFTITLNFLIILVLLKARSLRSNANIMCGLLASVDLLAGWIIQPSLVAEHIMYYSTDQYTCFGATYHYYTHRVLLFVSQILSLSSLHHLTLLNIDRYIGMKETLRYPVIVTQQRVVFGVVCAWLLATLLSLNVFYSALFLPMNISVLVCFSFCIYCSVVVTHESRRHQRQIVTQHRAAGLPLNALQKRRANWVFIFLTLALLLTYFIAGLMRAFRDRVPNILQVTTSLFTLNALLNPVIFILRCEDFRIALRGILEIDPGRVQPHGPT	.	ATGGAAAACACAACAAACACCAGCTGTCCCATGTTTGGAAAGTTTGCCGAAATGCTTCCTTTCCCCAAAACTGACATGCGCACTAAGAAGAACGTGGTTCTAGTACAAGCCATCCTGCACGGCGCCACCTGCCCCTTCACTATCACCCTAAATTTCCTGATCATCCTCGTTCTACTGAAGGCCCGCTCGCTTCGAAGCAATGCAAATATCATGTGCGGGCTTCTAGCGTCGGTAGACCTTCTTGCAGGATGGATAATACAGCCCTCTTTGGTGGCAGAACACATCATGTACTATTCAACGGATCAATACACCTGTTTTGGTGCTACGTATCACTATTATACCCACCGTGTACTACTTTTCGTCTCTCAGATCCTGAGTTTAAGCTCTCTACACCACTTG…	synthesized (codon-optimized)	GATATCACCATGGAGAACACCACAAATACCTCCTGCCCAATGTTCGGCAAGTTTGCCGAGATGCTGCCCTTCCCTAAGACCGACATGAGAACAAAGAAGAACGTGGTGCTGGTGCAGGCAATCCTGCACGGAGCAACATGCCCCTTCACCATCACACTGAATTTTCTGATCATCCTGGTGCTGCTGAAGGCCAGGTCTCTGCGCAGCAACGCCAATATCATGTGCGGACTGCTGGCAAGCGTGGACCTGCTGGCCGGCTGGATCATCCAGCCCTCTCTGGTGGCCGAGCACATCATGTACTATAGCACCGATCAGTACACATGTTTCGGCGCCACCTATCACTACTATACACACAGGGTGCTGCTGTTCGTGAGCCAGATCCTGTCTCTGAGCTCCCTG…	.	.	.	.	.	.			.
Nv_GPR236		EDO43840	EDO43840.p1	MMINTTNLSCEYSAEIEAMVLFSGVNKLTRKRVVLAQAIIHGVCCPFTVTLNFLIILVLLKIRSLRSNTNIMIGLLAVVDLLMGLIIQPSLVAENIMHYSKDQFSCSDLIYHYHSDRVLFLVLQTLTFSSLHHLTLINIERYIGIRETFRYPVIITQKRLVIAVVCAWLLAGILSFNVIFPALILPMNTSVLACVLVCVYCSFVVTRESRRHHRQIIAQHMAVGLPPNMLPRKAIWVFVFLTVVILISYILAGLTRCLADEATSILTLPSSLVVLNALFNPIIFISRSKEFRIELRGVLGIRPGAER	.	ATGATGATCAATACCACCAATCTCAGCTGCGAGTATTCCGCAGAGATAGAAGCGATGGTCCTCTTCTCAGGAGTGAACAAGCTAACAAGAAAGAGAGTAGTGCTTGCCCAAGCTATTATACACGGGGTCTGTTGTCCCTTCACCGTCACATTAAACTTCCTTATCATTCTAGTCCTACTAAAGATTCGCTCACTCCGCAGCAACACCAATATCATGATCGGCCTTCTTGCCGTAGTTGATTTACTGATGGGTTTGATCATACAGCCTTCTCTGGTAGCAGAAAACATCATGCATTATTCGAAGGACCAGTTCTCCTGCTCAGATCTTATATACCACTATCATTCCGACCGCGTGCTATTCCTGGTCCTGCAGACCCTGACTTTCAGCTCTTTGCACCAC…	synthesized (codon-optimized)	GATATCACCATGATGATCAACACCACAAATCTGTCCTGCGAGTACTCTGCCGAGATCGAGGCCATGGTGCTGTTCTCTGGCGTGAACAAGCTGACCAGGAAGAGGGTGGTGCTGGCACAGGCCATCATCCACGGCGTGTGCTGTCCCTTCACCGTGACACTGAATTTTCTGATCATCCTGGTGCTGCTGAAGATCCGGTCTCTGAGAAGCAACACAAATATCATGATCGGCCTGCTGGCCGTGGTGGACCTGCTGATGGGCCTGATCATCCAGCCTTCTCTGGTGGCCGAGAACATCATGCACTATAGCAAGGACCAGTTCTCCTGTTCTGATCTGATCTACCACTATCACTCCGATAGGGTGCTGTTCCTGGTGCTGCAGACCCTGACCTTCAGCTCC…	.	.	.	.	.	.			.
Nv_GPR237		EDO35434	.	MGGNSTIAYPGWWWTSNAIRIAVIAIYAIVGLSAILFNLFVIYAVMNRRSMRKNINLFIGNMAFSDMMIAVWNISFELVNITTRSWHWRVEGTGGRILCKLYYFSGSMGYLVSPLTLLFITVERFRGVKSLAAKGVTRKGLLCYVALTWLIPALLYSPFLYFMDLMNYPDGTLMCERIIPTTYYKVYITPLYGVFVVLYFAIAALGFMILWRLRDMETFVNLPEVQRRARKLRVRNAVRMVLCSLGTFILLTTPYHAQIFVFFFLGGDLQLYFKVYYGMLFLVCLNCAVSPCIYYVFIEDFRQAMRRVWSIERRTTTATQMQTRNAETVML	.	ATGGGGGGAAACTCCACCATTGCCTACCCGGGATGGTGGTGGACCAGCAATGCTATCCGTATCGCCGTTATCGCCATCTACGCGATCGTGGGGCTCAGCGCGATCCTTTTCAATCTCTTCGTCATTTACGCAGTCATGAATCGCCGCAGTATGCGGAAGAACATTAACTTATTCATCGGCAACATGGCGTTTAGCGATATGATGATAGCAGTGTGGAATATCTCATTCGAGCTTGTTAACATCACCACCAGGTCCTGGCACTGGAGGGTGGAGGGAACAGGGGGGAGAATCCTGTGTAAATTATATTACTTTTCAGGCTCTATGGGCTACCTCGTGTCCCCCCTGACTTTGCTTTTTATCACAGTGGAGCGTTTCCGGGGTGTCAAGTCTCTAGCAGCA…	synthesized (codon-optimized)	GATATCACCATGGGCGGCAACTCTACAATCGCCTACCCAGGCTGGTGGTGGACCAGCAATGCCATCCGGATCGCCGTGATCGCCATCTACGCCATCGTGGGCCTGTCCGCCATCCTGTTTAACCTGTTCGTGATCTATGCCGTGATGAATCGGAGATCTATGAGAAAGAACATCAATCTGTTTATCGGCAACATGGCCTTCTCTGACATGATGATCGCCGTGTGGAACATCAGCTTTGAGCTGGTGAATATCACCACAAGGTCCTGGCACTGGAGGGTGGAGGGAACAGGAGGACGGATCCTGTGCAAGCTGTACTATTTCAGCGGATCCATGGGCTACCTGGTGAGCCCACTGACACTGCTGTTTATCACCGTGGAGCGGTTCAGAGGAGTGAAGTCC…	.	.	.	.	.	.			.
Nv_GPR238		EDO36333	EDO36333.p1	MFVCWVNYKKANSPYSSFSAATFPEDPGFHQCSAALSVLGNAILCVVIARRRSMLKKTYNVLILNLAICDALMGVFLVLTPNYIIPMKSFPVMSGGNGRAFCRAIFSTYCLFVCGKASNTTIMCLAIERWCAVVRPTKYKANFNRKRVSLYIALIWLAAAATEVFELFIADLMPDGRCEWITPFYGEELNKAFLVFHITITFYIPMTITWISFAHIWYRMSHNQVSTQQGDAGKKSVVRMCMLAALLLTLCWFPTETFWILKQYKVVVLPNVWYWVFNFFAFFNSCCNPPLYCLTNKTYRREVLGLLGCGKCGAEVAPGSTMASATAGLSMQGQSGTYEMTKRTTEQSVVDVEESVLDKSKEQDASKGGAQWVRQDDEAKCEHS	.	ATGTTTGTTTGCTGGGTAAACTACAAAAAAGCCAACAGCCCTTACTCCAGCTTTTCAGCTGCAACATTCCCTGAAGACCCGGGGTTTCACCAGTGTTCAGCTGCACTTTCAGTCCTTGGCAACGCCATCTTGTGTGTTGTGATCGCGCGTAGACGCTCAATGTTGAAGAAAACCTACAATGTATTGATCTTGAATCTCGCCATCTGTGATGCATTGATGGGTGTTTTCCTTGTGCTGACACCGAACTACATCATCCCCATGAAGTCGTTCCCGGTGATGAGCGGAGGGAATGGCCGCGCTTTCTGTCGCGCCATCTTCTCAACCTACTGCTTGTTCGTCTGCGGAAAGGCGTCTAACACTACCATTATGTGTTTGGCCATCGAAAGATGGTGCGCTGTG…	synthesized (codon-optimized)	GATATCACCATGTTCGTGTGCTGGGTGAACTACAAGAAGGCCAATTCTCCTTATAGCTCCTTCAGCGCCGCCACCTTTCCAGAGGACCCAGGCTTTCACCAGTGCTCTGCCGCCCTGAGCGTGCTGGGAAACGCAATCCTGTGCGTGGTCATCGCCCGGAGAAGGTCTATGCTGAAGAAGACCTACAACGTGCTGATCCTGAATCTGGCCATCTGCGATGCCCTGATGGGCGTGTTCCTGGTGCTGACACCTAACTATATCATCCCAATGAAGAGCTTTCCCGTGATGTCCGGAGGAAATGGAAGGGCATTCTGTAGGGCCATCTTTTCCACCTACTGCCTGTTCGTGTGCGGCAAGGCCTCTAATACCACAATCATGTGCCTGGCCATCGAGAGATGG…	.	.	.	.	.	.			.
Nv_GPR239		EDO45348	.	MTTELPANTSREHIGFATNTSRVHAADPDAPSPFRALFGAVACLSLFGNLLLCVVMVRRRSMLRKTYNVLILNLACADSLTGLFLLITPRYVVSQEIFYPLEGVGGDMFCRFFWSTYFLFLFGKASNASIMCLAIDRWYSILRPIRYKIAFGQRRLLGYIALTWVTSAVTECIGLFNVTERDGVCVRISPFYGKRAEQVFILVHVIVTFYLPSLVTWCSFAHIWHNMSRTVTCQAAMENSSVVLKRRLVRMCALAAFFLTLCWFPTETFFVLKHEKVLELSSGFYWGFNLLAMFSSCINPWLYCLSNRTYRREFMALLLCMPGFQTGGSSWQPTATLQMPLRPSQLRAWGTGPGLQELGFRNCEESETSV	.	ATGACTACCGAACTACCAGCGAACACTTCTCGAGAGCATATCGGATTCGCCACGAACACTTCTCGAGTGCATGCTGCCGACCCGGATGCACCGTCACCGTTTCGTGCTTTGTTTGGAGCTGTCGCATGTCTCTCGTTGTTTGGCAACCTTCTTTTGTGTGTTGTCATGGTGCGACGTCGATCCATGCTGAGAAAAACGTACAATGTGCTGATTCTCAACTTGGCGTGCGCAGACTCCCTTACAGGCCTGTTTCTTCTCATCACTCCACGGTACGTGGTATCCCAAGAGATATTCTACCCCCTTGAGGGGGTGGGAGGGGATATGTTTTGTAGGTTCTTCTGGTCCACCTACTTCTTGTTTCTCTTCGGCAAAGCTTCAAACGCCAGCATCATGTGCCTC…	synthesized (codon-optimized)	GATATCACCATGACCACAGAGCTGCCAGCCAACACCTCTCGCGAGCACATCGGCTTCGCCACCAATACAAGCAGGGTGCACGCAGCAGACCCAGATGCACCCTCCCCTTTTAGAGCCCTGTTCGGAGCAGTGGCATGCCTGTCCCTGTTTGGCAACCTGCTGCTGTGCGTGGTCATGGTGCGGCGGCGGAGCATGCTGAGGAAGACCTACAACGTGCTGATCCTGAATCTGGCATGCGCAGACTCTCTGACCGGACTGTTCCTGCTGATCACACCTAGATACGTGGTGAGCCAGGAGATCTTCTATCCACTGGAGGGCGTGGGCGGCGATATGTTTTGCAGGTTCTTTTGGTCTACATACTTCCTGTTTCTGTTCGGCAAGGCCTCTAACGCCAGCATC…	.	.	.	.	.	.			.
Nv_GPR240		EDO48104	.	MRVVFGIIAGLSFFGNLLLCVTIVRKRSMLKKAYNVLILNLAVTDMLSGIFIVATPDYLIDRKTFPYPPGLAGEIYCRLIGSTYILFIFGKASTSTIMCLAIDRWYSIVKPIQYKTTFSRKRLYTYIALIWALSCITQMNELFIATVEEGLCTFVTPPYGAKVERFLILAHVVLTFYIPSIITWVSFAHILYHLRRRTVQRHVNNTKAMHRLLRMCALAAFFLSICWLPTETFFILYKFEAYKLDFTARLVFGVLAMANSCLNPFLYCLTNKEYRREFTKLLCCKSAIEDNSDSRIRGIGFSFTNTVILDREASSSRYEMRRMSSFPSVFSTTSTSPTLRRYSIKAD	.	ATGAGGGTGGTGTTTGGCATTATTGCAGGGCTTTCATTTTTTGGCAACCTTCTCCTATGTGTGACAATTGTTCGTAAGCGGTCAATGTTGAAAAAAGCCTACAATGTGCTTATACTCAACCTCGCCGTAACAGATATGCTCTCAGGAATCTTCATAGTTGCTACTCCAGACTACCTTATCGACCGAAAAACATTTCCCTACCCGCCAGGCCTTGCGGGCGAGATCTACTGCCGTCTGATTGGCTCAACCTACATTCTGTTCATCTTCGGGAAGGCGTCCACGTCCACTATCATGTGTTTGGCAATCGACCGCTGGTACTCCATCGTGAAACCCATCCAATACAAAACCACGTTCAGTAGGAAGCGACTGTACACTTACATAGCGCTGATCTGGGCGCTT…	synthesized (codon-optimized)	GATATCACCATGCGCGTGGTGTTCGGCATCATCGCCGGCCTGTCTTTCTTTGGCAACCTGCTGCTGTGCGTGACCATCGTGAGAAAGAGGAGCATGCTGAAGAAGGCCTACAACGTGCTGATCCTGAATCTGGCCGTGACAGACATGCTGAGCGGCATCTTCATCGTGGCCACCCCTGACTACCTGATCGATCGCAAGACATTTCCATATCCACCTGGACTGGCAGGAGAGATCTACTGCAGGCTGATCGGCTCCACCTATATCCTGTTCATCTTTGGCAAGGCCTCTACCAGCACAATCATGTGCCTGGCCATCGATCGGTGGTACAGCATCGTGAAGCCTATCCAGTATAAGACCACATTCTCCCGCAAGCGGCTGTACACCTATATCGCCCTGATC…	.	.	.	.	.	.			.
Nv_GPR241		EDO45437	.	MDQLAVSSVFGVIASLAILGNLILTIMLVTKKAVFRQTYNVLIMNLAVCDVLTGVFLLVTPGYAIPPQSFPRLTGIGGKVFCRLVFSTYCIFVLGKASNATIMCIAIERWYAVVMPTKYKAKFGRRRIYGYIGLIWLSASITEIFELFITKLGSDGRCRWVTPFYGVTLENAFVVLHITITFYIPSVVTWASFGHIWIRLRQDPMRVYRDALRNFPGNSYYTVLSQSIHRNRTMQRVVRMCALAALFLTVCWLPIETFWILKKYQIVILTQDYYMGFSMLAFFSACVNPMLYCLANRTYRREVFRLCTRHSRVIPYESRDKGDQISLENLPGMKDCTNAVDSTN	.	ATGGATCAACTAGCTGTGTCCTCGGTATTCGGTGTTATTGCATCCTTAGCTATTCTTGGAAATCTGATACTTACAATAATGTTGGTTACTAAAAAAGCAGTGTTTCGACAAACCTACAATGTTCTTATCATGAATCTGGCAGTATGTGATGTTCTCACAGGAGTGTTCCTATTGGTCACGCCTGGTTACGCCATTCCTCCCCAGTCCTTCCCGAGGCTGACAGGGATTGGTGGTAAAGTGTTCTGCCGTCTTGTCTTTTCAACTTACTGTATCTTCGTGCTAGGAAAAGCGTCCAACGCTACAATAATGTGCATTGCAATAGAACGCTGGTATGCTGTTGTCATGCCAACCAAGTACAAAGCCAAGTTCGGAAGACGGCGAATCTATGGATATATTGGA…	synthesized (codon-optimized)	GATATCACCATGGACCAGCTGGCCGTGAGCTCCGTGTTTGGCGTGATCGCATCCCTGGCAATCCTGGGAAACCTGATCCTGACCATCATGCTGGTGACAAAGAAGGCCGTGTTCAGACAGACCTACAACGTGCTGATCATGAATCTGGCCGTGTGCGATGTGCTGACCGGCGTGTTTCTGCTGGTGACACCAGGCTATGCCATCCCCCCTCAGTCTTTCCCAAGGCTGACAGGAATCGGAGGCAAGGTGTTCTGCCGGCTGGTGTTTAGCACCTACTGTATCTTTGTGCTGGGCAAGGCCTCCAATGCCACAATCATGTGCATCGCCATCGAGAGGTGGTACGCCGTGGTCATGCCCACCAAGTATAAGGCCAAGTTCGGCCGGAGAAGGATCTACGGC…	.	.	.	.	.	.			.
Nv_GPR242		NVEC200_010628_1.1	.	MSVNVTSTSVCYSDSDSSATRVAELVATIIITLLSVLGNSLIIYIVYVEPRATRKNINYFLANAAAADLIFVGAHGTTQYIVPLLLNTFAWIPRGLTGDWVCKIVSFVVDVPLLVTPLTMVLISIERHRATKSFLRTAGMTRHVRILSLALSWAIPCAKCMPVLWYVESVKRADGTSYCIWMTSPLPKWYILLIVFTTGLEGMAVVVINLCTVKKLHNHVLPSGFPGGQRKTRESRIRNAVRMVFCSVLTYSLLVSPFYIYYAVFHLNRVIYTTSCADRRKLSFLFSFLLYANTALGPFVYLKFIYEFRARLRSLISRVDKRVILASNRVVSFRQTRTISTDLGNSMENNSTLN	.	ATGTCGGTAAACGTGACATCTACATCAGTTTGCTACTCGGATTCGGATAGTTCGGCGACACGTGTGGCTGAACTAGTGGCCACGATCATCATAACCTTGCTCTCCGTCCTCGGCAACTCCCTCATCATCTACATAGTCTACGTCGAGCCTAGAGCCACGCGAAAGAACATCAACTACTTCCTCGCAAACGCCGCAGCTGCCGATCTCATCTTCGTTGGTGCGCACGGAACTACGCAATACATAGTGCCGCTACTTTTAAACACGTTTGCGTGGATTCCGAGGGGTCTAACTGGCGACTGGGTGTGCAAAATCGTAAGCTTTGTAGTGGACGTGCCGCTACTGGTGACCCCCCTGACTATGGTCCTGATAAGCATCGAGAGGCACCGTGCGACCAAGTCG…	synthesized (codon-optimized)	GATATCACCATGTCCGTGAATGTGACCTCTACAAGCGTGTGCTACTCCGACTCTGATAGCTCCGCCACCAGGGTGGCAGAGCTGGTGGCCACCATCATCATCACACTGCTGTCTGTGCTGGGCAACAGCCTGATCATCTACATCGTGTATGTGGAGCCCAGAGCCACAAGGAAGAACATCAATTATTTTCTGGCAAATGCAGCAGCAGCAGACCTGATCTTCGTGGGAGCCCACGGCACCACACAGTACATCGTGCCACTGCTGCTGAACACCTTTGCCTGGATCCCAAGGGGACTGACAGGCGACTGGGTGTGCAAGATCGTGAGCTTCGTGGTGGATGTGCCTCTGCTGGTGACCCCACTGACAATGGTGCTGATCTCCATCGAGAGGCACCGCGCC…	.	.	.	.	.	.			.
Nv_GPR243		NVE18902	.	MNGTVSNNTAGNVTATCAIAPGDTRAGRIGQITACSLLMCIALVGNATIVLLVCKKKEMRRNVNIFIANMAVADSLVIISGLSVWLKDIIQGTREWLLTGILGDITCKIEVFLPNMAHLVSLLTLLLISIERYRVVTNPTGVVPMTKQVRCILLVAAWMVPCGLSAFYLVFPYTKVVNNQTICGIENFNPVVQRYALFIVVLSVALLITLLVVNLFILRRLRQARVASTLPATQRRNRERRVKNAVAMVLCSVLFYVLLWSPQRLVYMLIMGGYADVFEDPCMAKTIQPISFALNFFVYMNPACSPLIYFTFLKDFRNGLRLMCFPAVEGNVQIENTQEIEMDDRN	.	ATGAACGGAACAGTGAGTAACAACACGGCGGGAAACGTAACGGCAACGTGCGCCATCGCCCCAGGAGACACTAGAGCAGGTCGCATCGGTCAAATCACGGCGTGTTCACTGCTCATGTGCATTGCACTCGTCGGGAACGCGACCATCGTCTTGCTGGTGTGCAAGAAGAAAGAAATGCGGCGCAACGTGAATATCTTCATCGCAAACATGGCCGTCGCGGATTCGCTGGTGATCATCTCGGGGTTGAGTGTGTGGTTGAAAGACATCATCCAAGGCACCCGTGAATGGTTACTGACGGGAATCCTGGGTGATATCACCTGCAAGATCGAGGTGTTTCTACCAAACATGGCACACCTTGTCTCGCTGCTCACCCTGCTCCTAATCTCGATTGAGCGATAC…	synthesized (codon-optimized)	GATATCACCATGAACGGCACCGTGTCCAACAATACAGCCGGCAATGTGACCGCCACATGCGCAATCGCACCAGGCGACACCAGGGCAGGAAGGATCGGACAGATCACAGCCTGCTCTCTGCTGATGTGCATCGCCCTGGTGGGCAACGCCACCATCGTGCTGCTGGTGTGCAAGAAGAAGGAGATGCGGAGAAACGTGAATATCTTCATCGCCAATATGGCCGTGGCCGACAGCCTGGTCATCATCAGCGGCCTGTCCGTGTGGCTGAAGGACATCATCCAGGGAACCAGGGAGTGGCTGCTGACAGGCATCCTGGGCGACATCACCTGCAAGATCGAGGTGTTTCTGCCTAACATGGCCCACCTGGTGTCTCTGCTGACACTGCTGCTGATCAGCATC…	.	.	.	.	.	.			.
Nv_GPR244		VEC200_007398_1.1	.	MQDFYLTKMEFYDNRHHTNETNDPEMIDRLPRWAWDLGLVIYIILLLLAFIFNSLVLFTLCRVRSMRRSVGSTMNIMLGNLALADLLLAISTTLEATAVYRHSWELGSTACKIQRWFMYSFYAVSMLSLIIISLEKYYAICDPLNKKVLQNTGTVYFYKMIGALWVAALLLESPQLLISDLENTYRTTVCTDVNPEDHDLHILVLSIYYLPMFILLYALPVVMFTVTFYKIGRKLRGVEKRLLERSRHDIFDVVQKRKRVLRVLLAVVIIFICCWSPFNFVQLLGKDTSLDNYDPLGNFYVSIKMLALCHAVLSPIIWTFMGQQFRNGVKRALGFAEQRLNPYGLSPGSPGLVTSNVQVRSASGGNLDDLPAEFRPRSRGLEPRDLVKRPSKLDLLLTS…	.	ATGCAAGATTTTTATCTTACAAAGATGGAATTCTACGACAACAGGCATCACACCAACGAAACAAACGACCCAGAGATGATTGATCGGCTTCCCAGATGGGCTTGGGATCTAGGACTGGTTATATACATAATCCTTCTACTTTTAGCTTTCATTTTTAACTCGCTGGTATTATTCACATTATGCCGTGTGCGGTCCATGCGTAGATCTGTCGGATCCACTATGAACATAATGCTTGGGAATCTCGCGCTCGCTGATCTTCTCCTTGCCATCAGCACCACACTCGAGGCCACAGCCGTCTACAGACACTCTTGGGAGCTCGGTAGTACTGCATGTAAGATTCAACGCTGGTTCATGTATTCGTTCTATGCTGTATCCATGCTTTCGCTCATCATTATAAGC…	synthesized (codon-optimized)	GATATCACCATGCAGGACTTCTACCTGACCAAGATGGAGTTTTATGATAACAGACACCACACCAACGAGACAAATGACCCTGAGATGATCGATAGGCTGCCAAGATGGGCATGGGACCTGGGACTGGTCATCTACATCATCCTGCTGCTGCTGGCCTTCATCTTTAATTCTCTGGTGCTGTTCACACTGTGCAGGGTGCGCAGCATGCGGAGATCTGTGGGCAGCACCATGAACATCATGCTGGGCAATCTGGCCCTGGCCGATCTGCTGCTGGCCATCAGCACCACACTGGAGGCCACAGCCGTGTATAGGCACTCTTGGGAGCTGGGAAGCACCGCATGCAAGATCCAGCGGTGGTTCATGTACAGCTTTTATGCCGTGTCCATGCTGTCTCTGATC…	.	.	.	.	.	.			.
Nv_GPR245		NVE562	.	MSAMNHIIVNLAVSEIVIAVVAIPIKIERGLDGDLVSGSPFCKLFEYVQSVALGAAVMSLLMLSVDRYCSVFHPLSKITRRQAKHMIVFSWCYPLLFSSPVLYYVLGATHQPAALLLQCEQDFNQDFTQLDKMYSLIQLWLNTILPVLAVTIAYVIITSRLLRTGKPHPVRVAKVGVSPKKTPGYPGPIHRSYTTAMDSNIVPVAKRRAVVMNLIVMSTYLFCWTPLVSLYITRTFYDFRFDVTLQTLHDLSSFLALAKLCINPAIYSFFDSAIRDQLCRCRKRNVEQVAHASERCTRGKLSELNVSKIGLYQMSVDSSTEIKEPLLCSGGLDQRLYKTPSFNTDKLVEMIANTRRYRSMGMFTSRSSNI	.	ATGTCCGCCATGAACCATATTATCGTCAATTTAGCGGTCAGTGAGATTGTCATTGCTGTCGTCGCCATTCCCATTAAAATCGAGCGTGGACTTGACGGGGACCTGGTTTCTGGGAGTCCATTTTGCAAGCTTTTCGAGTACGTTCAGTCCGTAGCCTTGGGTGCGGCTGTGATGTCGTTACTAATGTTAAGCGTGGACCGATACTGTTCGGTATTTCATCCTCTATCAAAGATCACCCGACGACAAGCTAAGCACATGATTGTCTTTTCATGGTGTTACCCGCTGCTTTTTTCAAGTCCCGTTCTTTACTATGTCCTCGGCGCCACTCATCAACCTGCAGCGCTTTTACTACAATGCGAACAAGACTTCAATCAAGACTTTACCCAGCTTGATAAAATG…	synthesized (codon-optimized)	GATATCACCATGAGCGCCATGAACCACATCATCGTGAATCTGGCCGTGTCCGAGATCGTGATCGCCGTGGTGGCCATCCCTATCAAGATCGAGAGGGGACTGGACGGCGATCTGGTGTCTGGCAGCCCATTCTGCAAGCTGTTTGAGTACGTGCAGAGCGTGGCCCTGGGAGCAGCCGTGATGAGCCTGCTGATGCTGTCCGTGGACCGGTATTGCTCCGTGTTCCACCCTCTGTCTAAGATCACCCGGAGACAGGCCAAGCACATGATCGTGTTCTCCTGGTGTTACCCCCTGCTGTTTAGCTCCCCTGTGCTGTACTATGTGCTGGGAGCAACCCACCAGCCAGCCGCCCTGCTGCTGCAGTGTGAGCAGGACTTCAACCAGGACTTCACCCAGCTG…	.	.	.	.	.	.			.
Nv_GPR247		NVE3473	.	MNSSSNLTVYLGSVLSGALRTTVIVFYITVESLAIILNLLLIIAILRHRHTRRSINLLIANSAAGDLMIAIWNIPFQLATLSGSSWSVQGASGRVVCKLIHFMGGMVLLVSPLNLLFITVERFRGVTSISMVELGRRGIYGLVVLAWVIPTALYSPLFYFIDLRDEMCEITVPWAYYRDYMMALFALFVVLYFNIVVLGVMILRRLQVIDVIVQLPEAQRIARKRRLGNAIKMVLCSLGSFILFTTPYHSLALHTIVSRSVTPLISKLIIAMLFFVCLNSALNPGICYVFIEDIRHAVKQVLSTGQVTQG		ATGAATTCGAGCAGTAACTTAACGGTTTATCTCGGATCCGTTTTGTCAGGCGCTCTACGCACCACAGTCATCGTGTTCTACATAACCGTGGAAAGCCTCGCTATCATACTTAACCTGCTTCTAATCATCGCGATCTTAAGGCACCGTCACACGAGGAGAAGCATCAACCTGCTAATTGCCAACTCGGCGGCTGGTGACTTGATGATCGCAATATGGAACATCCCCTTTCAGCTCGCTACCCTCTCCGGCTCGAGCTGGAGTGTTCAGGGTGCAAGTGGGAGGGTCGTGTGTAAACTGATCCATTTCATGGGAGGCATGGTCTTGCTCGTGTCCCCACTGAATCTGTTGTTTATCACCGTCGAGCGGTTCCGGGGGGTGACGTCCATATCTATGGTTGAG…	synthesized (codon-optimized)	GATATCACCATGAACAGCTCCTCTAATCTGACCGTGTACCTGGGAAGCGTGCTGTCCGGCGCCCTGAGGACCACAGTGATCGTGTTCTATATCACAGTGGAGAGCCTGGCCATCATCCTGAACCTGCTGCTGATCATCGCCATCCTGCGGCACAGACACACCCGGAGATCCATCAACCTGCTGATCGCCAATTCTGCCGCCGGCGACCTGATGATCGCCATCTGGAATATCCCTTTCCAGCTGGCCACCCTGTCCGGAAGCTCCTGGTCTGTGCAGGGAGCAAGCGGAAGAGTGGTGTGCAAGCTGATCCACTTTATGGGCGGCATGGTGCTGCTGGTGTCTCCACTGAACCTGCTGTTCATCACCGTGGAGAGGTTTCGCGGCGTGACATCTATCAGC…	.	.	.	.	.	.			.
Nv_GPR55	.	EDO44503.p1	.	MNNSSLACANDAGSDQIFKTIAYTAIATMGLVGNGLVLAVFRRHRELRSVVFYFIANMATSDLVLPLFAFPRALVEIYNGPMTWLIDGASGAFFCKMATFLQDISTAVSIQSLLIIAVERFVLLVYPTKSFLKSSWRLKLVLAITWLIAIAFHAPYLTSFQVASFGNKIYCVPEWSEDTATNIVTSKAYFVLIFTSLYAVPFVILVALYTTIVIRLQRYRFKDQNNARKRRIQDRNRTVTVMAMFVVIAFFVCWTPFFVFGFLLCFHWNLRLPCDQINFRFTVLIIAHLNSAVNPGIYMLCSKAFRQGLPGYPDRFTTSILYMYLSIRSELPGYPDRFTTPILYMYLSIRTSPWLSRPLHHIHPLYVLVYSYRATWLSRSLHHTHPLYVLVYSYISLAI…	EDO44503	ATGAATAACAGTTCACTGGCCTGCGCAAATGACGCGGGCTCTGATCAAATCTTCAAGACTATCGCCTACACTGCTATTGCTACAATGGGACTCGTTGGCAATGGGCTAGTTCTTGCGGTATTTCGCCGTCACCGAGAACTGCGATCCGTCGTGTTTTACTTTATTGCAAACATGGCAACAAGCGATTTAGTCCTGCCACTGTTCGCATTTCCGAGAGCGCTCGTCGAGATCTACAATGGCCCCATGACCTGGCTAATAGATGGCGCATCGGGTGCCTTTTTCTGCAAAATGGCAACTTTCCTCCAAGACATCTCGACAGCTGTTTCCATTCAGAGCCTCCTCATAATTGCCGTAGAGAGGTTTGTTCTCTTAGTGTACCCGACAAAAAGCTTTCTGAAG…	not tested?	.	.	.	.	.	.	.			.
Nv_GPR71	.	EDO29093.p1	.	MHSSLPVWAIRVIRALLSLWQLQHRIECLKQHIYDVMIWIRSLLLASKHVNARITEGCMVKSGRKRRERESIGYVVVEAAREVHFRSEYSLKDLRHVEKCGMVNNSLVELVLNALHEEQPRNITSEKHKLASNTACASSFARWNATHKGFSHKKRGMCLTSIGNGSKGKPKTAENRAAIEDEHCILEEASTLLPRKKNSGLECEKHKLASNTACASSFARWNATHKGFSHKKRGMCLTSIGNGSKGKPKTAENRAAIEDEHCILEEASTLLPRKKNSGLAHPDPFKKFTVHLKVGQCTGSDLGGGQLTLASIGQGNTMSHRRQATPFPKAKSGIRNNDTEAGFLKKGKSTARESTNERVTRQTPTLPLAAGLMKNKEPKNGKSQSQIITSNGQEEGNLL…	EDO29093	ATGCACAGCAGTTTACCCGTCTGGGCCATCCGCGTCATCCGTGCGCTTCTGTCGCTATGGCAACTCCAACATAGAATTGAGTGCCTGAAGCAGCACATCTATGACGTCATGATATGGATTCGAAGCCTGCTATTGGCTAGTAAACACGTCAACGCAAGAATAACAGAAGGGTGCATGGTTAAGTCAGGAAGGAAGAGACGTGAACGTGAGAGCATTGGTTATGTTGTAGTAGAAGCGGCACGTGAAGTTCACTTTAGGAGTGAATACAGTTTGAAGGACTTACGCCACGTAGAGAAGTGTGGAATGGTCAATAACAGCCTGGTTGAGTTGGTGTTGAACGCTCTGCACGAGGAACAGCCACGTAATATTACTAGCGAAAAACACAAACTTGCTTCAAAT…	not tested?	.	.	.	.	.	.	.			.
