# Supplementary material for: Large-scale deorphanization of Nematostella vectensis neuropeptide G protein-coupled receptors supports the independent expansion of bilaterian and cnidarian peptidergic systems
Source: eLife. 2024 May 10;12:RP90674. doi: 10.7554/eLife.90674 (PMC11087051; doi:10.7554/eLife.90674)
Supplement: Supplementary file 9. — The file contains the original readings from our dose-response curves as well as additional measurements such as those for supplementary figures or of peptide-receptor pairs that initially gave a signal in our screen but did not produce confident dose-response curves, as well as negative controls from peptides that were tested at different concentrations on cells that were only transfected with G5A and Gqi5/9 containing plasmids. [file elife-90674-supp9.zip]

Archive with 1 entries (1 files):
- Supplementary_file_9.ods
