# Supplementary material for: Large-scale deorphanization of Nematostella vectensis neuropeptide G protein-coupled receptors supports the independent expansion of bilaterian and cnidarian peptidergic systems
Source: eLife. 2024 May 10;12:RP90674. doi: 10.7554/eLife.90674 (PMC11087051; doi:10.7554/eLife.90674)
Supplement: Supplementary file 9. — The file contains the original readings from our dose-response curves as well as additional measurements such as those for supplementary figures or of peptide-receptor pairs that initially gave a signal in our screen but did not produce confident dose-response curves, as well as negative controls from peptides that were tested at different concentrations on cells that were only transfected with G5A and Gqi5/9 containing plasmids. [file elife-90674-supp9.zip › Supplementary_file_9.ods]

## Sheet: Sheet1
Replicate	Receptor	Peptide	0	1.00E-13	1.00E-12	1.00E-11	1.00E-10	1.00E-09	1.00E-08	1.00E-07	1.00E-06	1.00E-05	1.00E-04	ATP	Triton	Date
1	GPR18a	GLWL	983.7888408		953.782281899999	1219.5908629	1085.86810509999	1063.0558496	965.293557	1702.1084182	5875.13104699999	8008.1777817	9993.0071147	19395.4620988999		2022_02_15
2	GPR18a	GLWL	739.033759599999		857.841479499999	1550.4789075	1022.1855747	1096.5228243	1215.8254573	1392.2822436	4625.30760159999	9094.7697671	12496.8688864	24551.5784422		2022_02_15
3	GPR18a	GLWL	674.308633199999		905.6583284	1385.1825554	1273.15194479999	1366.2561558	1603.6631954	2081.2124185	5076.8691766	15189.3967187999	13847.6751148	28503.7523857999		2022_02_15
4	GPR18a	GLWL	715.198812		731.9309908	759.041696	830.193112	517.8411504	653.5125736	1431.4941052	3381.14629	5504.0555908	4789.7769004	14903.496254		2022_04_01
5	GPR18a	GLWL	696.877272		677.0200468	790.43552	705.0207528	653.2692432	835.0233992	1310.881094	3651.4847944	5619.305062	6347.1370204	16364.5949896		2022_04_01
6	GPR18a	GLWL	803.643130000001		695.9476828	742.10528	714.4631516	633.7433088	688.64287	1220.4627464	3252.6641804	5600.5591556	6419.2160468	18077.2386964		2022_04_01
7	GPR18a	GLWL	5281.4436414		4538.7275605	4846.9567246	4815.8641824	6081.9527726	5050.915995	7207.5288676	34606.0428254	46913.1687636	47060.482936	76552.9836738		2022_05_27
8	GPR18a	GLWL	6775.0522916		6066.2885524	5747.5560574	9495.011155	7375.747178	8977.3611004	10887.8371154	48426.1238388	55894.6325728	65877.2399944	69432.1112116		2022_05_27
9	GPR18a	GLWL	5970.6277578		5949.1117391	7772.129091	6398.5797112	6340.2396384	5356.2634	12029.6094896	42968.0627456	50052.4700574	66930.2548048	61368.290286		2022_05_27
10	GPR18a	GLWL	3019.36024	2398.0751384	2226.3699512	1855.2681424	1631.2504984	2154.8725984	2091.2752308	1907.3800904	6602.6107612	11034.1709408	10690.523798	25914.4949272		2022_11_18
11	GPR18a	GLWL	2705.495	2026.8248308	2244.5749016	2597.1098872	2002.2895436	1300.4200716	2017.3541748	1610.9806164	6473.9460796	13891.0981104	11339.24521	23194.1310744		2022_11_18
12	GPR18a	GLWL	2798.319212	2324.457968	2448.7940192	2188.8972644	1725.3170732	1486.0604152	1683.8362272	3203.1901932	5861.9015848	12915.0597916	12520.7249664	23175.5627392		2022_11_18
13	GPR18a	GLWL	3259.22428	3011.982938	3117.3261292	2800.2960856	2225.6229092	2933.4801528	2350.9073192	3667.6287732	6913.22877	14666.3897464	15498.6877332	26094.0038536		2022_11_18
14	GPR18a	GLWL	2448.74422	2956.3978048	3023.2664376	3023.6287808	2799.968414	2414.203088	3332.3209412	3443.3168472	8635.604806	13711.5042376	17283.1848672	32716.0057136		2022_11_18
15	GPR18a	GLWL	3368.790568	2268.3486108	3412.424214	2280.9986128	3225.5004704	2860.329426	3405.1387776	3964.1138356	7379.98308	14555.088268	14458.17987	23584.3759588		2022_11_18
1	GPR21	HIRa3	366.0843816	6106.425949	8030.743555	8121.108672	9278.480627	10592.01176	15030.63725	17806.28474	20427.59284	17273.57572	14746.61126		36238.22571	2021_07_21		* For the calculation of the curve and EC50, values were normalized against the lowest concentration instead of using the 0 reading. This was done because the lowest concentration already showed strong activation but there was no increase in activation until 1e-10 (instead, the activation curve still showed a “typical” flat minimum baseline from 1e-13 to 1e-10 which artificially would have lowere…
2	GPR21	HIRa3	367.8744888	7885.076616	10031.99986	8799.881581	8611.894905	13117.79487	12547.62991	16013.13852	16944.67703	16307.22099	12004.05743		25861.53378	2021_07_21		* For the calculation of the curve and EC50, values were normalized against the lowest concentration instead of using the 0 reading. This was done because the lowest concentration already showed strong activation but there was no increase in activation until 1e-10 (instead, the activation curve still showed a “typical” flat minimum baseline from 1e-13 to 1e-10 which artificially would have lowere…
3	GPR21	HIRa3	227.3972624	6149.110933	6316.763783	6742.51585	8951.268526	10040.40516	11752.14719	14424.295	14879.33218	13439.03441	11027.94826		26761.57772	2021_07_21		* For the calculation of the curve and EC50, values were normalized against the lowest concentration instead of using the 0 reading. This was done because the lowest concentration already showed strong activation but there was no increase in activation until 1e-10 (instead, the activation curve still showed a “typical” flat minimum baseline from 1e-13 to 1e-10 which artificially would have lowere…
4	GPR21	HIRa3	426.6243432		7307.101499	6025.297698	5826.180597	9391.668404	12419.0211	13478.09875	13798.7574	12537.4422	10810.6368		36386.01904	2021_04_28		* For the calculation of the curve and EC50, values were normalized against the lowest concentration instead of using the 0 reading. This was done because the lowest concentration already showed strong activation but there was no increase in activation until 1e-10 (instead, the activation curve still showed a “typical” flat minimum baseline from 1e-13 to 1e-10 which artificially would have lowere…
5	GPR21	HIRa3	428.187312		4003.047099	5462.26042	5243.373068	6161.300033	10477.5661	8794.363399	10431.70603	11118.92585	9309.295979		22443.63855	2021_04_28		* For the calculation of the curve and EC50, values were normalized against the lowest concentration instead of using the 0 reading. This was done because the lowest concentration already showed strong activation but there was no increase in activation until 1e-10 (instead, the activation curve still showed a “typical” flat minimum baseline from 1e-13 to 1e-10 which artificially would have lowere…
6	GPR21	HIRa3	409.9460904		1542.003674	1543.931087	1796.548429	1863.149277	2296.986433	2863.73147	3408.084664	2523.229404	2400.055396		16378.037	2021_04_28		* For the calculation of the curve and EC50, values were normalized against the lowest concentration instead of using the 0 reading. This was done because the lowest concentration already showed strong activation but there was no increase in activation until 1e-10 (instead, the activation curve still showed a “typical” flat minimum baseline from 1e-13 to 1e-10 which artificially would have lowere…
7	GPR21	HIRa3	443.4125288		1198.16733	1577.639388	1416.973818	1619.25385	2441.142313	4804.958682	2785.655596	2804.341806	3076.439175		12334.80974	2021_04_28		* For the calculation of the curve and EC50, values were normalized against the lowest concentration instead of using the 0 reading. This was done because the lowest concentration already showed strong activation but there was no increase in activation until 1e-10 (instead, the activation curve still showed a “typical” flat minimum baseline from 1e-13 to 1e-10 which artificially would have lowere…
8	GPR21	HIRa3	1864.956625	45750.1307352	66577.4227596	63663.0252544	52292.5994246	62932.5678524	74439.7837444	80016.2515686	90177.698011	86076.9814524	71978.9985376001	60292.7420444		2022_05_27		* For the calculation of the curve and EC50, values were normalized against the lowest concentration instead of using the 0 reading. This was done because the lowest concentration already showed strong activation but there was no increase in activation until 1e-10 (instead, the activation curve still showed a “typical” flat minimum baseline from 1e-13 to 1e-10 which artificially would have lowere…
9	GPR21	HIRa3	1917.0632926	47477.996805	50315.6631332	52796.9624816	47700.2880312	74055.026412	87868.8352458	93604.705151	98807.4038048	90444.2889088	89161.6837562	61674.4576128		2022_05_27		* For the calculation of the curve and EC50, values were normalized against the lowest concentration instead of using the 0 reading. This was done because the lowest concentration already showed strong activation but there was no increase in activation until 1e-10 (instead, the activation curve still showed a “typical” flat minimum baseline from 1e-13 to 1e-10 which artificially would have lowere…
10	GPR21	HIRa3	1934.0051844	39770.2058252	52415.6791918	59775.8935536	60294.8537254	52497.285928	89197.128041	87421.194241	94161.2039748	106563.6257748	112888.3109342	68826.794978		2022_05_27		* For the calculation of the curve and EC50, values were normalized against the lowest concentration instead of using the 0 reading. This was done because the lowest concentration already showed strong activation but there was no increase in activation until 1e-10 (instead, the activation curve still showed a “typical” flat minimum baseline from 1e-13 to 1e-10 which artificially would have lowere…
1	GPR29	HIRa3	358.6396338	217.4831932	507.077448	526.3922116	346.3375468	420.6460804	419.862014	1654.006608	14890.35567	25382.16849	21742.96711		38774.76242	2021_07_28
2	GPR29	HIRa3	360.8135466	365.2159878	274.0330292	257.7707646	528.0896856	454.521765	510.3313976	1743.423054	18577.03772	25753.94765	21352.58427		53058.48123	2021_07_28
3	GPR29	HIRa3	542.4165436	290.7077632	290.3607112	400.642308	256.833564	400.5761408	438.2214788	2200.538431	13761.14259	19941.62039	14753.38337		37056.28532	2021_07_28
4	GPR29	HIRa3	142.3658592		107.917656	250.298328	663.2967964	826.717364	681.4160324	4531.962303	13585.26501	13700.48851	11521.89759		42259.16622	2021_04_28
5	GPR29	HIRa3	392.5727236		268.7981536	286.9286656	305.6588028	357.8286332	1062.148034	5227.115969	12121.44438	12533.53007	9645.760198		34537.77411	2021_04_28
6	GPR29	HIRa3	250.0923656		107.2664856	288.4140304	287.1230904	502.5083288	950.7966896	1985.856804	3438.182754	3273.991262	3745.037447		18146.6069	2021_04_28
7	GPR29	HIRa3	337.555128		322.1537856	323.3077472	232.969272	357.614176	825.9700752	3584.911661	2394.628825	3404.894097	2544.137075		16841.40823	2021_04_28
8	GPR29	HIRa3	1520.0004828	1195.400177	1347.0299738	1538.0380268	2039.2942228	1917.1148514	2060.3213344	7692.4895146	29609.1691296	37888.9046732	27212.9391502	28766.1100964		2022_05_11
9	GPR29	HIRa3	1191.1207916	1525.9176422	1786.7958586	1577.2229062	1638.9592544	2341.1873828	2744.9972522	10513.834922	34341.8667396	46875.950547	42220.5274058	47639.3574418		2022_05_11
10	GPR29	HIRa3	1265.6149712	1419.2315666	1738.9063756	1428.2612168	1775.1926726	1367.27469	2009.1081402	10834.0065586	42408.4111814	58464.779652	42995.7687778	46427.7518118		2022_05_11
1	GPR26	FLRNa	673.2995478	359.5389822	604.2767873	301.6894428	451.5381703	695.2812405	1475.940526	4321.550177	10118.24106	7245.072602	5456.435296		48154.13709	2021_07_28
2	GPR26	FLRNa	453.6213864	581.80617	327.0065486	558.7803731	557.6460816	1291.436928	2639.215457	6940.50809	14100.52031	16793.75014	12078.33068		50919.43235	2021_07_28
3	GPR26	FLRNa	374.4580102	307.2145678	396.8316592	632.898084	434.918609	1323.649058	5795.666402	10489.07026	24448.17597	15820.90092	14746.30026		46569.10375	2021_07_28
4	GPR26	FLRNa	430.9552566	264.073254	227.501086	453.906891	545.6485678	508.0148008	1489.322289	5527.383278	6633.954545	7453.338814	4602.921277		36213.89336	2021_07_28
5	GPR26	FLRNa	490.779836	453.9528686	363.2481702	342.7895372	324.492945	718.1437089	1831.608252	6619.357757	10025.36597	18354.5856	20511.51398		59596.8996	2021_07_28
6	GPR26	FLRNa	500.5993218	487.9772684	722.6527688	560.2785276	325.5223	940.1987444	2701.356344	12021.65108	17699.68653	25583.25071	22694.92096		61888.20385	2021_07_28
7	GPR26	FLRNa	390.6829125		337.2979674	394.151002399999	343.88406	507.804267499999	508.7219551	1627.4377421	2224.7877903	2506.87685319999	1720.88983169999	8755.0287453		2022_01_27
8	GPR26	FLRNa	493.944558299999		392.2956267	443.1853214	345.3212152	558.6369297	674.0422406	1431.7939547	2930.281041	3134.2116074	1977.96754609999	10570.2269469		2022_01_27
9	GPR26	FLRNa	496.1673886		526.993750499999	573.782189999999	558.8783824	591.8462248	726.6691043	2081.8791853	3677.1385365	2717.6654596	2707.9692877	11803.8123		2022_01_27
1	GPR187	FLRNa	6957.1413052	5791.5953964	5564.2922456	5452.11478759999	6851.0521644	6451.6617064	11116.5165108	31143.2620036	51427.8261727999	62324.8918812	64568.89291	96762.5693488		2023_03_17
2	GPR187	FLRNa	5856.7360044	5863.02385319999	5977.37354319999	5841.7084356	7925.83743599999	6880.4132536	12169.2153408	27624.4717668	53719.8805468	62358.709138	55665.0500807999	94857.7013392		2023_03_17
3	GPR187	FLRNa	6335.9177264	5113.8496044	4867.6507756	6036.1332264	6333.10833	7831.1724536	11846.5457603999	31122.395488	57759.5462444	71023.533272	59504.3301996	97904.1197276		2023_03_17
4	GPR187	FLRNa	14263.3339104	14559.1879432	14751.1773876	11246.8760208	14323.7464328	17078.7028683999	21899.0511832	30601.3256399999	47379.7207964	42595.7992727999	50655.3320555999	87884.9893588		2023_03_17
5	GPR187	FLRNa	9639.378572	10793.7326543999	16386.999796	18448.4793696	21622.2663628	19804.4298699999	21828.9688492	33822.807384	43437.627666	53466.6969955999	49060.3715935999	90301.8447908		2023_03_17
6	GPR187	FLRNa	14521.8091039999	13377.3316435999	9748.4767416	12468.8958744	19291.050816	18118.0058844	15479.6584188	33086.171428	46250.4601991999	33861.2238183999	41620.3878536	72792.9994372		2023_03_17
7	GPR187	FLRNa	3995.68824659999	4266.9048636	4905.390727	3439.2744736	2839.01273539999	3560.60620399999	6375.72639119999	4941.5917926	10515.3046208	7832.0178832	17458.9673634	81360.1025688		2023_03_16
8	GPR187	FLRNa	7560.8139498	14092.0960816	27308.786054	13846.7738784	10730.330715	13617.3642541999	19666.527479	16979.9708871999	28937.9362691999	12784.385872	30191.599305	119551.8956874		2023_03_16
9	GPR187	FLRNa	6885.57922319999	11387.152161	22487.0125693999	12953.5634874	19454.8073216	26854.0556402	27023.086177	28563.5029049999	33909.026022	16922.0069222	21832.0142702	108941.4421676		2023_03_16
1	GPR197	FYRVa	5510.9240294		4971.2008168	5155.2453036	4476.4888336	3431.1397252	3104.8210872	3921.7638684	16694.9297904	24272.19517	19510.5200848	43586.8854604		2022_09_02
2	GPR197	FYRVa	4394.4845796		4113.5314408	5490.0430716	3323.059843	3528.7585216	3768.5342524	5530.1665176	17763.6787928	26223.4001544	27810.5305932	53221.401348		2022_09_02
3	GPR197	FYRVa	4239.2647308		4757.914139	4550.4522864	4262.410239	3919.0591498	3221.349364	5764.2356528	20545.5906044	26418.1471788	22368.4518012	36852.761132		2022_09_02
4	GPR197	FYRVa	1055.7717406	1081.6353132	983.388644	751.5982222	1333.9211988	1110.7818292	1283.6966088	1029.9238776	1585.8504192	3209.9462916	5924.3057876	40299.233618		2022_11_30
5	GPR197	FYRVa	1112.9351304	1159.3846468	1079.913541	789.7680442	986.053861	958.8417986	1033.9604544	381.2753592	1984.2082556	4635.7170732	6540.571442	34820.9810384		2022_11_30
6	GPR197	FYRVa	614.1460808	1217.6681868	1407.0651274	385.246896	2049.0534048	1284.8306236	1263.8993076	1239.5123436	1928.2853612	5873.8224728	4784.6267232	28772.0354908		2022_11_30
7	GPR197	FYRVa	3890.7308368	4507.0071804	4212.8582056	2848.6687756	3469.7404496	1260.9507788	3565.4567664	5730.4236328	23533.6303084	39629.2506288	52242.8090452	38242.6766568		2022_12_14
8	GPR197	FYRVa	6214.4990444	4899.5542988	4300.239622	3900.63076	3452.1288096	1030.4833664	4576.0131744	6422.5527684	35603.5349628	58841.0879952	77902.8090064	64716.6718996		2022_12_14
9	GPR197	FYRVa	7483.4382288	5221.5750376	5242.5254368	3793.5259328	3843.2309024	923.7216652	5907.1591708	14497.142472	63370.7618604	92508.7325576	97849.250862	39437.7941224		2022_12_14
1	GPR197	FLRNa	6762.9225898		5479.1355076	4122.4682544	4379.8076788	5031.1509576	22553.3280084	32742.187414	34462.8466888	34283.3638132	27870.3837	67727.4984292		2022_09_02
2	GPR197	FLRNa	5955.3592004		4114.7576562	3359.2674408	4321.1596772	3235.715926	9801.3055728	24610.8226264	26542.6978412	26544.1600644	23590.122982	50312.095654		2022_09_02
3	GPR197	FLRNa	5472.317004		4523.4539644	4474.7583648	4846.7743644	3978.2668898	12281.7022904	21307.2297592	24256.577128	25212.2807452	24257.0994384	43235.7196888		2022_09_02
4	GPR197	FLRNa	3410.3301412	3914.483522	3328.4610592	3564.9460592	2231.7453312	3706.6378076	13085.190352	21618.7593504	26326.920828	22393.3768184	23116.7767196	55481.5947336		2022_09_10
5	GPR197	FLRNa	4196.3449492	2866.188648	4123.388952	3217.238634	2910.1188096	3551.1415568	13257.3151308	25197.646616	25817.116322	27276.6804232	21457.4731252	58456.7153752		2022_09_10
6	GPR197	FLRNa	2835.9725432	2964.763602	3077.8275512	3255.8459368	3103.613184	3338.2378656	11762.6901748	18286.8114076	19338.5160208	17168.8589744	17439.9712308	44227.1393016		2022_09_10
7	GPR197	FLRNa	8749.6041008	6520.5645584	6808.6360044	5716.211122	7189.1790808	2131.5626868	46377.8746404	87173.4741132	97748.1142812	111745.456194	118031.7520088	43000.7914992		2022_12_14
8	GPR197	FLRNa	6725.538064	7003.0001756	4728.4048212	3580.1585188	4983.2659696	1527.9394408	47649.3991064	75937.5264016	99955.0079656	104026.823188	92769.2785816	60007.0338016		2022_12_14
9	GPR197	FLRNa	7976.2561824	8248.2357168	6433.6589208	5840.6891436	4305.7851664	1296.7339096	48431.8361532	106211.1590472	108138.4882372	113373.7991196	6711.2070492	69251.9736544		2022_12_14
1	GPR230	FLRNa	11408.5063832	11072.7341072	10239.5453868	9795.7628664	11617.6438132	25155.9297496	52387.1307704	62317.58513	64697.8085832	67083.4574172	76084.8809996	82404.4554368		2022_09_09
2	GPR230	FLRNa	10415.307294	11821.5642608	12783.1808212	12747.230304	16452.3884504	1333.6110656	75413.5221268	81058.194822	90209.0193464	87366.7028156	88674.3060828	99608.5915964		2022_09_09
3	GPR230	FLRNa	7020.721788	6922.7103452	9754.4858596	8138.1486584	10207.8917812	19818.2298132	33669.1779468	37174.8061916	40374.2140112	39289.2942532	37644.1281908	50565.6518836		2022_09_09
4	GPR230	FLRNa	3352.4480384	3449.3954964	3483.7799276	4786.4368516	5490.7003904	12751.984568	40952.0574716	56187.4568644	60522.0860008	58883.5062272	57156.3203024	89509.50133		2022_09_10
5	GPR230	FLRNa	4349.2914332	4009.5524708	4374.6009556	5716.8348052	5507.900672	12630.3945812	37787.866934	46613.7668684	54196.1724412	52108.5308716	52163.1135108	84831.805836		2022_09_10
6	GPR230	FLRNa	3678.6599164	5347.6124132	6309.7832064	5407.2545224	5549.728896	14084.9796452	41816.923446	53634.465298	68563.4369	60110.5688488	53587.2771584	80986.9887384		2022_09_10
7	GPR230	FLRNa	3049.1947488	3636.3945112	2948.08008	5615.983774	10821.382758	12258.1270656	30935.6149788	45698.692276	50654.2150288	53350.745416	46131.9520612	71222.270518		2023_02_03
8	GPR230	FLRNa	2779.9189228	3275.77734	4105.7359196	8804.239198	13068.32805	19262.3968344	36119.6241344	59004.63254	67742.7505552	52115.5365772	65177.5310924	81966.8267788		2023_02_03
9	GPR230	FLRNa	2708.1103188	3601.9823048	3491.6017024	8263.2826664	14917.988662	19207.1335844	35822.4821296	55060.4125116	55833.6127704	70090.2903764	57722.4689916	82995.5345016		2023_02_03
1	GPR36	PFHa	1645.3781128	1902.853335	2863.754005	3957.7789286	5511.8837818	25713.889746	71351.292846	124168.4403694	138653.632354	156056.4216276	139351.8890836	147556.2335326		2022_06_28
2	GPR36	PFHa	1604.8911848	2610.5757912	2823.8426886	2969.7397568	5662.290181	34295.5944974	94209.888561	93331.581655	180336.2302402	165182.502709	147135.1860774	165097.960624		2022_06_28
3	GPR36	PFHa	2099.9287552	2480.107108	3411.0695098	3344.8766194	8403.9656698	36646.3357134	104087.685883	128757.7118354	156348.595336	199960.0954162	152242.0932338	159597.1280012		2022_06_28
4	GPR36	PFHa	1112.2010624	2971.993189	2883.1721175	3203.1127419	5952.374871	15731.1979502	26229.3115034	31882.1085884	28652.8495005	38189.1348384	31230.3730351	54636.5987459		2022_07_15
5	GPR36	PFHa	1111.775644	2478.1312595	2987.8798293	2753.7390884	6376.2962714	17129.2965036	28076.8433969	29058.3271253	38697.9028799	33686.0692029	33593.0564794	87727.8332722		2022_07_15
6	GPR36	PFHa	1113.102576	1881.4060987	2954.1065656	2840.1850939	5595.0091575	16932.4372972	21907.363645	22820.6403678	28835.1678949	35021.9335126	24392.2948605	56221.3655851		2022_07_15
7	GPR36	PFHa	1130.6179577	745.725799	1191.606575	1458.0990852	1657.5784382	3014.9251822	2304.951558	2547.5085541	6092.1482182	22230.83018	6915.066389	15840.7326739		2022_07_27
8	GPR36	PFHa	706.6587635	319.5954281	995.2337681	977.0894377	1319.1392794	3813.7157002	3081.3610049	2986.2665983	5009.8421882	9454.2258728	5403.2614462	16763.7799269		2022_07_27
9	GPR36	PFHa	1042.1425254	710.3309837	1084.3232104	1546.0827578	1692.4561336	1472.6255047	2977.1904068	2249.1211006	5953.589113	12363.10815	8632.7951289	16321.9199878		2022_07_27
1	GPR69	QWa1	1134.4348624		1341.45824679999	950.9813864	1167.97657499999	1438.20606239999	1956.09681099999	5371.12711139999	13114.7284525999	21005.8259461999	23485.0861486	32126.9969353999		2022_02_15
2	GPR69	QWa1	768.76086		1177.05046359999	1280.36512839999	1463.520765	1448.09411039999	2672.521216	5891.83523119999	16520.0124731999	27639.5939513999	27931.9612232	41511.5908725999		2022_02_15
3	GPR69	QWa1	819.8694616		1195.53145699999	1328.1349588	1525.144605	1881.69202799999	1067.46707839999	2696.4994716	18362.9113292	31896.1240856	28222.2709904	44591.2281682		2022_02_15
4	GPR69	QWa1	1821.3414349		1798.8774161	2020.3865268	1688.6382144	1716.9055112	2292.836896	6310.2873704	15668.7996829	22101.2898664	21528.4644312	39947.0235244	Masked	2022_03_02
5	GPR69	QWa1	2101.5464126		2084.3172704	2034.2620732	1751.4043951	1916.0026461	2501.4716879	6224.134045	17175.6703687	23347.241606	25669.7857874	45303.8079751	Masked	2022_03_02
6	GPR69	QWa1	1664.0688725		2251.1196128	1734.6706429	1674.7645195	1555.4255885	2270.7167966	6060.1959755	17584.9245088	23553.9046923	25156.4534802	48988.1407233	Masked	2022_03_02
7	GPR69	QWa1	446.696268		429.7794896	380.8144056	426.92648	254.8063232	436.393936	1368.5406848	4140.10856	6257.4727992	9430.5364128	16792.1291696		2022_04_01
8	GPR69	QWa1	360.3254192		341.7270984	399.5536392	285.77652	325.7049576	490.497252	1293.7093392	3226.8867704	7584.0527	8706.4264984	13336.6537224		2022_04_01
9	GPR69	QWa1	455.9727976		388.9718256	469.9959096	217.2040616	318.1738048	487.54706	1608.247244	4057.4358136	8163.1426096	8079.978336	15207.6354064		2022_04_01
1	GPR186	RHa1	7869.741103	21296.495847	21558.2927653999	21034.00051	40493.1265815999	63295.0027384	75424.995905	65178.1108013999	56079.5102552	71049.0044138	74992.8254382	73169.8647515999		2023_03_17
2	GPR186	RHa1	3646.17238399999	13714.3831959999	13862.0594116	22191.873278	43939.5028204	67040.9221317999	66418.0930279999	81904.2263855999	85672.648578	99554.3020899999	74467.5042298	89195.2272974		2023_03_17
3	GPR186	RHa1	7889.76036659999	12819.4410981999	19592.6565838	17520.9233939999	28298.1297592	64266.3662372	82098.1848537999	73497.8877778	106195.9346094	78378.6489157999	61516.2040605999	104780.9983856		2023_03_17
4	GPR186	RHa1	9305.9939512	17705.2819724	15375.8643975999	20771.0454795999	27937.0740656	38286.6540331999	45190.3097128	50077.1833228	60277.9268595999	55818.9792272	51400.7444896	74602.4674228		2023_03_17
5	GPR186	RHa1	50846.384466	24395.292428	18185.5935016	22339.2228755999	27361.1978387999	24883.5314779999	52401.9741172	53513.6860284	67579.126658	68481.7043351999	61893.0451376	95868.1774211999		2023_03_17
6	GPR186	RHa1	11852.6018856	14834.008678	20715.2453971999	16484.4035768	26674.5446887999	38822.4961264	44307.442456	57942.4796564	52605.3597607999	62964.3056547999	56449.3576975999	84098.2529567999		2023_03_17
7	GPR186	RHa1	6539.9740516	9095.72087	9829.04931499999	14161.940021	19214.0786008	29034.5542315999	27901.8692042	61734.5205633999	37308.8125704	54292.8058293999	47854.0712212	83609.4947255999		2023_03_16
8	GPR186	RHa1	12097.1787166	20628.4240719999	21555.2085611999	20648.077361	27032.8911958	26541.2988986	34279.5697472	42798.3421652	34098.7340521999	41303.8624469999	51028.365965	68425.2282949999		2023_03_16
9	GPR186	RHa1	7312.299037	17244.0908898	15165.1909969999	17822.7080776	23997.6565815999	13421.3873408	41220.4083361999	52753.3570949999	31125.4418714	45445.1248514	39326.4142812	97432.7301099999		2023_03_16
1	GPR248	FRPa3	5714.38296279999	6127.79271	4401.4318336	5282.48796399999	5153.77586519999	11086.4135092	23753.7101012	47645.5008316	60510.0654364	68254.8543624	121108.2191832	77645.2195128		2023_03_17
2	GPR248	FRPa3	4699.70581279999	5275.13219279999	5206.5727632	5926.89513279999	7604.073662	11850.5045663999	28396.1414548	58887.1965868	74903.811294	103654.053314	102107.8164544	91867.5168712		2023_03_17
3	GPR248	FRPa3	6389.1591112	6254.7162984	4616.85759439999	5271.744444	6512.7275672	9954.5032932	27290.8660547999	54318.6278536	85526.990776	78177.569318	108298.515317599	113903.80916		2023_03_17
4	GPR248	FRPa3	11266.8733908	10651.0980444	10516.6602895999	13849.475136	15277.6896363999	20110.2041932	26435.1505444	39866.9317099999	57596.5375912	31273.6751695999	103294.667739599	86922.9541743999		2023_03_17
5	GPR248	FRPa3	9488.5654768	10970.9987139999	13460.6759395999	10819.4113608	18483.0292644	23682.878772	31635.0667892	49837.0652824	63271.5136472	9058.437596	94541.3414028	89053.4707648		2023_03_17
6	GPR248	FRPa3	9611.96103999999	10903.5809427999	10607.8898676	9652.968696	13053.3341635999	18696.04345	29844.5162956	43000.178778	45258.30782	65193.2218271999	97104.1138212	82472.1558443999		2023_03_17
7	GPR248	FRPa3	3780.53457159999	2616.73384059999	2536.22268399999	1977.5241968	1071.8580948	1000.10162279999	1800.85203919999	9892.4490664	3664.60897119999	13000.7815476	12365.230688	31725.5264828		2023_03_16
8	GPR248	FRPa3	3514.5403126	2403.8115524	4283.6925056	3941.092004	2822.51927679999	2446.14941719999	1783.2892116	30479.1497732	25628.7419312	23093.1365048	23349.2622327999	35046.862702		2023_03_16
9	GPR248	FRPa3	3356.3597018	2385.392897	5071.1818044	6331.344404	4573.0018616	3624.91126279999	3477.7316868	1298.99645039999	27328.7982592	44502.7513116	15865.2309715999	45458.3652636		2023_03_16
1	GPR248	RPa2	11025.9316892	12630.0070524	11021.0691359999	12030.6895431999	9842.577868	23538.3161239999	51340.6667176	83880.9049383999	75483.8785056	70075.5987528	61414.5185016	90646.8909335999		2023_03_17
2	GPR248	RPa2	11754.4496376	11517.0846147999	12966.0252259999	10808.1772712	14825.404352	21499.7067912	47586.4005167999	92171.7238175999	72792.5895423999	53957.634604	87868.6868344	84066.3554591999		2023_03_17
3	GPR248	RPa2	12431.7248916	10348.9183052	10445.721666	9176.3476736	14107.2266816	20657.3666039999	50108.7173432	77664.0890288	86866.597016	63345.9148199999	78623.5892696	92342.1620239999		2023_03_17
4	GPR248	RPa2	5679.77040439999	3367.23002479999	2741.75563639999	3754.05014839999	4682.4215012	8096.2182844	21639.6863767999	45223.9286915999	56438.6603059999	61986.9053276	53829.512464	71583.4122855999		2023_03_17
5	GPR248	RPa2	5519.3853004	3367.446612	3637.7119392	3681.9566472	4572.75135439999	7308.10640999999	25949.3673311999	42366.6626611999	25470.9412331999	55432.9858552	43496.1496728	75708.8021268		2023_03_17
6	GPR248	RPa2	5555.6220268	4083.9212896	3763.58136079999	2264.1758512	3802.37552759999	6282.3436096	23378.5105975999	37691.5032916	42854.0245436	41175.125388	31844.9517911999	64875.3705332		2023_03_17
7	GPR248	RPa2	3145.1933334	8117.7463738	7569.1914988	8897.51632159999	8877.6055776	4072.46240399999	20224.7231464	45781.0908299999	34376.9243396	25277.5927864	22957.8280544	52779.3130436		2023_03_16
8	GPR248	RPa2	5971.3893314	8988.3893626	10536.9010423999	9917.8682724	7234.71453	7838.09071319999	35534.4856379999	34525.1348208	36565.0247504	43074.4824588	31920.436716	74832.3187312		2023_03_16
9	GPR248	RPa2	3372.1493358	6018.5133536	7623.88135	9379.4432856	3482.5860732	3322.525612	11535.8925323999	31699.3409851999	50445.5467775999	35595.6641535999	39106.6147076	62268.1159475999		2023_03_16
1	GPR70	QITRFa	784.4217088		567.1850524	427.1241568	789.566146	836.7339268	848.597087599999	549.696304399999	619.887576399999	2403.65507759999	5655.514242	6690.546672		2022_02_15
2	GPR70	QITRFa	539.4881024		430.5760836	634.8639168	940.8367252	1135.0742132	771.0431428	497.883631999999	981.238680799999	2675.12562239999	6680.88438719999	8164.4238228		2022_02_15
3	GPR70	QITRFa	905.756128399999		792.9796208	678.674936	893.0188476	665.7693088	674.979004	694.452195999999	1056.0095732	2123.7881756	6103.1432412	6446.52282559999		2022_02_15
4	GPR70	QITRFa	1277.9749198		1022.34412	933.716898	1134.659298	1464.0933784	1312.1117898	1350.5774994	1471.7709842	2738.87752	6251.826834	15641.0163846	Masked	2022_03_02
5	GPR70	QITRFa	1092.6714656		940.8408838	1293.1861322	893.7094464	1208.4625538	1020.9189592	1029.7483828	1388.853963	2624.6936952	6979.3019596	15565.4978576	Masked	2022_03_02
6	GPR70	QITRFa	1042.2538724		1309.2948184	1175.4880686	1211.445972	1166.8582382	1266.941249	1037.8608036	1371.5346856	3065.0091546	6519.1546806	18025.8381986	Masked	2022_03_02
7	GPR70	QITRFa	563.9650958		587.7401722	629.7550116	673.0197765	491.4377291	734.2272156	785.1758533	598.2087436	4085.9010506	7353.0570238	10377.3631943	Masked	2022_05_06
8	GPR70	QITRFa	881.2770293		632.7104378	595.725611	723.92265	604.6423449	658.2941432	426.1811113	759.874792	3977.6052953	9178.3089881	10397.5578016	Masked	2022_05_06
9	GPR70	QITRFa	1173.403504		689.8813937	926.7766015	730.7516715	739.1234542	649.438763	446.2691211	691.9842416	4497.7240079	8580.158285	13107.9647408	Masked	2022_05_06
1	GPR70	QGRFa	610.616831999999		865.452316399999	1254.87951599999	906.8158488	1296.8990584	1016.571366	1232.215568	4561.9498568	9001.81609719999	10200.7651083999	16027.3632811999		2022_02_15
2	GPR70	QGRFa	574.22655		436.390401599999	963.496115999999	662.748134799999	955.293078	904.924476	1447.54325919999	4428.08836279999	9598.1142312	10695.873452	17845.1389004		2022_02_15
3	GPR70	QGRFa	465.222599999999		364.754668799999	1196.38596	823.4628012	594.2809552	682.246871999999	1505.5772704	3934.16820519999	8119.759754	9563.26429799999	15655.9302084		2022_02_15
4	GPR70	QGRFa	1320.5964426		1537.2357774	1305.6602656	1474.6528104	1435.1891056	1901.4131896	1679.0784504	3740.4195966	7146.3601996	12067.9057518	20719.0333386	Masked	2022_03_02
5	GPR70	QGRFa	1295.5072548		1372.7304196	1210.3713192	1398.4846218	1286.4455082	1487.5167842	1691.012436	4107.6410314	7386.802973	10946.5668666	17960.4286314	Masked	2022_03_02
6	GPR70	QGRFa	1067.9154218		1316.0835744	1310.2195332	1793.4623028	1546.8444286	1639.4113728	1982.6591888	4230.3331944	6690.1863754	10651.5821834	17977.1058898	Masked	2022_03_02
7	GPR70	QGRFa	440.7197485		830.2875138	826.811094	664.9936172	756.85078	879.7001688	1284.359721	7093.383892	14473.5406774	15042.9758	20795.2051382	Masked	2022_05_06
8	GPR70	QGRFa	736.1374467		1082.995382	1254.323413	735.0231416	863.75786	796.7666376	1220.4630024	7842.251318	12637.205605	15258.640378	24106.6066716	Masked	2022_05_06
9	GPR70	QGRFa	481.7795733		1047.803051	1272.7760164	749.7672908	892.04336	953.5418712	1057.1586876	7696.440164	14080.416556	13163.1416974	19057.4191962	Masked	2022_05_06
1	GPR234	QGRFa	7669.2278908	5455.9877768	4288.8443856	5444.5520244	6517.1536696	7682.829916	10855.1167712	11324.031826	13092.9709648	13784.2262184	11758.1610316	30268.3056944		2022_09_09
2	GPR234	QGRFa	8322.3002276	5863.7653392	5930.8624188	6432.3231188	12081.007496	11702.622696	13429.8971356	13754.7821812	16150.7397776	20364.7286268	13810.6062312	32872.6975888		2022_09_09
3	GPR234	QGRFa	7975.4543996	7010.717044	5969.5289736	5716.5701748	9378.3414776	11664.1525948	14489.0742064	14740.912302	15179.89319	17992.2815824	13332.5264	36882.5759124		2022_09_09
4	GPR234	QGRFa	1237.9336604	1043.7662272	928.1091904	870.4972128	1927.8988604	4710.8564128	8465.7022248	11575.8959516	11523.10943	13217.6055336	12689.05183	32369.4026488		2022_09_10
5	GPR234	QGRFa	1523.6029588	580.338438	1005.5836844	1123.3120776	1639.716988	4519.2361196	8616.444674	8688.0468088	10932.0502912	14259.4798356	12392.0212764	36400.4356904		2022_09_10
6	GPR234	QGRFa	877.239458	1062.8695668	888.9094272	1412.47021	1850.774296	4749.1974476	7477.6812968	9984.5494072	8855.476042	10291.9439924	10060.5574472	34574.5914024		2022_09_10
7	GPR234	QGRFa	1740.2605152	1176.3483512	1556.1222296	1069.2372048	1232.0823856	5983.078324	18797.7476732	27259.4897388	30587.6814028	39984.54676	38423.5497576	37642.5714168		2023_02_03
8	GPR234	QGRFa	1344.7332156	1936.9226492	1374.34451	1321.6245684	1341.4568852	8195.9682188	20703.4457852	28668.4605644	41510.6415176	42575.3485832	41279.193172	38912.5200176		2023_02_03
9	GPR234	QGRFa	1649.6754704	1049.8895088	1447.0782368	1141.2061264	2483.4600808	8212.653842	17809.1542412	28255.3097996	37513.350388	41258.0706912	39165.7398216	37853.6190308		2023_02_03
1	GPR196	QITRFa	6072.3284582	4800.8004	3549.3690178	1718.3057672	14895.0712644	35730.885119	40218.4965378	54286.71914	45350.955195	40011.9169774	40080.6571304	72319.9659558		2022_08_25
2	GPR196	QITRFa	16243.1892648	3836.730825	6055.9886538	6495.87325	13232.5820776	44377.1326394	57541.686384	67617.690672	64984.2017572	56365.2220836	52470.0102048	80506.1831326		2022_08_25
3	GPR196	QITRFa	6784.2560844	4701.968961	5680.8033748	2073.6336408	17895.04485	40083.9827674	45947.4166098	64056.263584	65189.0112658	59663.4987404	63189.345029	85964.5740318		2022_08_25
4	GPR196	QITRFa	2294.3107336		4209.2155706	6152.0289272	17610.8076492	29855.7303894	37156.2104654	39147.6249964	41585.6910422	39618.494088	40358.618185	61129.2240074		2022_09_02
5	GPR196	QITRFa	1875.090577		1960.2154622	5978.5549606	19055.8448144	35247.6932578	42740.7744548	41947.6776704	43673.97979	47026.1388892	37613.0994134	69029.0663834		2022_09_02
6	GPR196	QITRFa	955.6574924		7682.6148718	9751.3944688	24080.1810188	35271.0919184	41704.5623838	38766.918472	37325.0949428	42975.9612744	33571.4395822	58766.3748584		2022_09_02
7	GPR196	QITRFa	14290.0338856	10796.9323364	11284.4881484	15462.4961356	22968.5741288	31924.1145976	33381.23832	31417.7976232	31909.9601416	29697.2877812	24935.78778	39899.590152		2022_09_09
8	GPR196	QITRFa	16682.0212476	22469.371292	30656.4381164	34146.9067368	40040.8819756	42823.167512	47060.2727648	35346.2177336	38267.8973916	35869.207392	38236.5465784	55968.852382		2022_09_09
9	GPR196	QITRFa	16470.0952492	12388.6436092	15376.6368544	28542.6144652	42792.8988296	44646.8226236	45578.5255308	45133.0831324	42124.6735476	38504.2461516	40717.80461	59883.5679052		2022_09_09
10	GPR196	QITRFa	1886.1998748	3403.30928	6571.7241504	6174.6971	17197.4238372	24635.9010532	31006.9034416	30230.3235136	34629.6630828	33382.3091228	29319.5389432	48760.7908664		2022_09_10
11	GPR196	QITRFa	2248.4368376	14134.9991432	19310.0768376	25282.9948928	26389.2155436	28367.8958856	33539.4451356	34002.208514	31340.6491016	34646.125028	32438.9492952	58969.169464		2022_09_10
12	GPR196	QITRFa	1714.4873732	13978.0801252	18617.6131452	20594.1910632	25707.8217848	26092.9020964	33355.4344272	29603.09849	34397.8020888	29559.5278504	26291.21183	57970.7714472		2022_09_10
1	GPR19	LRWa1	639.4600396	418.0671987	414.1988841	644.12502	414.4428698	434.4816384	1410.021197	10190.42203	17438.51503	19070.65524	18199.55678		18512.58169	2021_07_21
2	GPR19	LRWa1	625.565367	341.9408208	285.0201564	530.8948468	335.9523424	615.6424812	1201.617124	9425.318438	14764.88207	13189.86731	10988.4673		29262.33198	2021_07_21
3	GPR19	LRWa1	438.2862402	601.5037706	460.998139	514.6779078	247.7257952	673.7734016	1309.103409	10678.30948	17174.13102	16260.02906	12910.64079		30207.42921	2021_07_21
4	GPR19	LRWa1	673.2958386	245.106615	339.596138	529.5059856	207.0085437	451.3713667	432.8035651	7614.467636	18959.91029	25792.60378	22482.45254		44672.09459	2021_07_28
5	GPR19	LRWa1	526.5148492	727.3405447	435.9620678	216.0696698	522.1383232	466.6837416	789.0855016	9024.143353	23824.84071	24400.0248	22497.92543		51967.61905	2021_07_28
6	GPR19	LRWa1	321.9014304	217.5549502	397.2002756	452.619024	453.466561	361.5690908	979.0340456	9416.742449	25797.80875	28902.32948	23295.83134		47027.11507	2021_07_28
7	GPR19	LRWa1	723.7727808		268.332548	392.932404	212.905984	853.4991002	1245.545197	9311.618312	17260.22985	17642.69612	17493.65512		39234.11768	2021_04_28
8	GPR19	LRWa1	514.3877736		587.5146288	463.6335132	373.769976	339.5172128	1145.371406	10503.85852	14414.41743	17663.14618	19397.41956		42218.90413	2021_04_28
9	GPR19	LRWa1	517.9633652		447.7348928	429.2017788	482.9431904	286.5817068	576.6012416	2554.062267	3722.992141	3708.486389	3927.867188		23521.15116	2021_04_28
10	GPR19	LRWa1	285.014204		304.8006024	611.514836	541.6078276	466.475248	950.3942168	2685.26742	4027.792506	4328.411038	3446.579686		19778.29478	2021_04_28
1	GPR19	LRWa2	357.6208756	625.8144172	489.6079273	453.61687	302.38592	113.1873362	619.663911	674.5766928	5693.325876	12822.14222	13033.54517		32336.06705	2021_07_21
2	GPR19	LRWa2	553.7236354	594.3443146	639.8221268	460.351772	229.8333168	404.5284436	636.6065202	740.9805014	5277.836785	11789.65543	11334.85254		31309.82908	2021_07_21
3	GPR19	LRWa2	735.8183384	707.2639908	496.481774	443.400509	672.5567474	567.1121132	637.1196118	513.916893	6233.060263	12816.10756	12964.73843		28989.6109	2021_07_21
4	GPR19	LRWa2	412.2979806	339.827526	378.6795525	811.01223	527.8349686	489.2100678	319.7464557	542.93415	2388.800987	13324.13382	14517.83558		48652.47485	2021_07_28
5	GPR19	LRWa2	436.3388397	400.4108548	362.8989362	524.4980118	557.3918562	555.8439885	306.1133316	341.6770296	3195.505647	16512.90364	17947.41521		48788.72293	2021_07_28
6	GPR19	LRWa2	519.953472	361.8011998	306.6280052	325.707876	435.001156	470.5065648	452.4631288	307.833868	2964.624491	18710.58693	17708.23222		48907.1522	2021_07_28
7	GPR19	LRWa2	523.942656		305.1476076	357.1046124	479.877176	444.4163806	604.6098772	354.8848636	3877.694001	9681.927798	12820.47916		40438.27181	2021_04_28
8	GPR19	LRWa2	406.9094432		445.0984032	427.0511288	498.993732	250.8193152	645.4748416	359.1984788	4330.253052	10626.19846	11109.11551		36638.37601	2021_04_28
9	GPR19	LRWa2	283.8471036		322.03122	393.1987852	590.2536444	360.0668848	411.5343632	361.5993584	968.246568	2183.599746	2074.658342		25083.093	2021_04_28
10	GPR19	LRWa2	213.8316576		430.5463316	824.5147048	431.1244764	519.8226904	735.1518412	482.7214756	1936.830239	2841.72406	2932.638033		30826.77422	2021_04_28
1	GPR19	LRWa3	654.4364112	548.0993748	585.6926765	453.252321	263.5918133	432.4659939	564.5027203	526.0239072	635.4428943	8287.933079	12766.98853		42636.33463	2021_07_28
2	GPR19	LRWa3	455.2956928	290.1774029	256.161517	307.6474282	271.0913886	358.6048932	251.0122632	449.7466344	1005.889366	11086.78624	16184.80532		48364.41804	2021_07_28
3	GPR19	LRWa3	393.8511168	288.8936608	360.8003008	433.796376	435.072936	562.768874	437.4398746	326.372061	1121.233845	11132.67062	16939.12923		55321.28546	2021_07_28
4	GPR19	LRWa3	361.517568		609.4649198	483.6397946	532.462304	550.3283396	391.80526	373.3021354	2667.480363	12538.51535	10675.36135		33821.03879	2021_04_28
5	GPR19	LRWa3	282.9498564		427.1780128	302.6681964	552.123888	429.5837576	697.7628184	589.3813268	3040.486541	8006.0428	10195.4075		30672.5703	2021_04_28
6	GPR19	LRWa3	643.4462452		161.6134888	482.7931368	447.0902104	392.9202436	323.0384592	611.6009284	824.552052	2633.479763	1950.685483		34900.93163	2021_04_28
7	GPR19	LRWa3	410.252328		357.9828808	413.952758	358.7253192	321.978756	395.2984192	269.1368044	1184.308398	2734.59854	3180.902086		31905.33615	2021_04_28
8	GPR19	LRWa3	674.1219984		743.8772424	652.667664	435.5046824	426.0702884	461.288016	398.800786	2107.505272	10408.2538548	13013.9953256	17666.6451872		2022_04_01
9	GPR19	LRWa3	577.4734116		627.3223128	707.5387464	308.7776776	342.6538108	327.4372516	463.9800828	3059.6574632	12510.31997	16137.0811856	18746.4301848		2022_04_01
10	GPR19	LRWa3	638.45661		480.3908064	735.292184	514.4520992	651.9262128	427.3417748	427.7817236	3381.0927104	12107.9803636	17131.0150772	18548.4008084		2022_04_01
1	GPR193	LRWa1	1938.5662144		2179.1839204	5015.377288	7548.2318668	8762.781842	9015.438198	9891.3562408	11607.5009964	9113.610596	7821.8957044	29873.9783736		2022_09_02
2	GPR193	LRWa1	3140.5312148		2570.1672844	3312.0381548	5899.83258	8328.9710696	9940.741888	8268.7525628	9068.5823668	8849.113048	6889.7905484	33517.3293876		2022_09_02
3	GPR193	LRWa1	3004.4548836		4139.9618492	6645.6933204	9547.5918264	7896.7726512	13036.5131288	14025.0131452	12929.7630272	12366.0601552	11370.994568	46366.2534008		2022_09_02
4	GPR193	LRWa1	1801.679328	1364.930511	2199.2704518	1412.792976	1546.97371	1947.9793928	1724.5882368	1663.5713852	1364.6157476	2474.4847996	3383.7631968	40768.0721748		2022_08_25
5	GPR193	LRWa1	2564.487108	8601.8473332	5153.668925	8277.336808	17472.8693292	18666.5962328	26245.5050364	24645.853444	26752.2482656	26822.619816	28604.0276948	54179.5087912		2022_08_25
6	GPR193	LRWa1	2741.965128	3956.752471	5567.0612722	9134.4000912	16879.092278	17743.9605588	21561.5245864	22117.13538	18955.9645152	24966.6879172	26264.5242132	50809.394926		2022_08_25
7	GPR193	LRWa1	2628.1059906	5250.3539173	2934.2491024	6528.6496647	5670.5289194	8284.6508699	8256.2315549	6534.0524862	8994.4636898	8901.2726007	7935.2459038	35526.6033251		2022_09_09
8	GPR193	LRWa1	2286.7657654	2111.9224072	1645.5665672	4300.9558706	5710.5687156	8707.0581808	8920.2536798	8848.7911977	7331.1881484	7194.39983	9273.4308597	34889.9974934		2022_09_09
9	GPR193	LRWa1	2760.1393548	1521.7395411	2270.7746211	2320.9758344	5651.1622552	8670.4634179	7888.8970383	7960.94366	8170.7116005	9175.2774003	8460.0138687	32147.5491269		2022_09_09
1	GPR193	LRWa2	2480.2265248		2590.6356712	4015.7308532	9193.627928	12221.9276604	12892.3334396	11767.376986	12233.8704908	12660.3623624	13506.1646388	43102.2689884		2022_09_02
2	GPR193	LRWa2	3470.0619716		3041.6894144	4976.8311576	10917.8058544	14696.7121664	13927.3742864	14906.0359012	16063.4667188	15654.1474884	17167.6985468	42766.8512716		2022_09_02
3	GPR193	LRWa2	2732.657796		2569.7416332	4994.2690508	12368.5425992	14015.6235964	14550.980632	16906.0724696	15804.0269768	16919.1790832	19333.262128	41003.735894		2022_09_02
4	GPR193	LRWa2	3515.4717153	1540.7199161	1817.616844	3311.7036049	4988.4421755	7505.9863973	9321.3896223	10110.9268425	11428.5059084	11748.8362414	11550.1441034	37081.4012085		2022_09_09
5	GPR193	LRWa2	3007.4372823	2682.2361073	2120.2097352	2207.8788644	5462.6752646	9827.39439609999	9056.7124311	8091.8846622	11352.0230538	9898.1218768	10908.9407896	36050.7876337		2022_09_09
6	GPR193	LRWa2	3290.2075664	2111.2052885	2006.4579592	2303.3279	6409.7531777	6589.4899766	8820.7814706	8143.3370858	11087.8596607	9954.7080061	7906.6815197	36827.4930503		2022_09_09
7	GPR193	LRWa2	1942.7786296	2194.086688	1850.07511	5436.5500584	6912.184372	13770.2472024	14710.4147764	21446.6019864	23127.6244352	30376.3804344	25791.8415408	33941.6060196		2023_02_03
8	GPR193	LRWa2	1583.1703488	1378.7840452	2266.7979116	5727.2624576	8907.6462696	17162.3472016	20589.9023952	28520.7805484	26365.6895336	24005.9465964	26750.7481016	38203.4991404		2023_02_03
9	GPR193	LRWa2	1204.9189952	1758.7943844	2194.8115284	5217.5602648	7381.900872	14772.7626984	19405.4303456	27251.7809644	27859.3713816	22003.4488252	23003.7768136	34017.0273156		2023_02_03
1	GPR193	LRWa3	17354.3559816		18095.988868	17472.691456	15522.527832	20279.1698368	19034.013552	20059.3043536	22802.0663808	21098.5106544	17740.3693312	43169.2695544		2022_09_02
2	GPR193	LRWa3	12793.803036		16604.1357464	14600.8834176	16622.985332	21693.0922664	21445.5602568	21789.5397864	23771.2118008	22918.0630504	18068.0095376	45034.48222		2022_09_02
3	GPR193	LRWa3	15202.1114616		12385.370764	14874.3691264	18942.3726384	22750.9215448	23584.4229424	18535.9403752	20699.7706032	21813.9036952	19218.0559776	46459.7174784		2022_09_02
4	GPR193	LRWa3	7808.1369602	6815.4554448	7140.0068964	8924.193163	8641.5877578	10979.5335064	4813.1393204	10071.9542378	11364.3662956	11559.9475608	10179.1147016	33860.2694904		2022_09_09
5	GPR193	LRWa3	8665.2060378	8207.6063868	5262.2898174	10829.4114794	10588.586351	11113.6599268	7905.8871348	10247.1910016	14665.0432102	13403.1806908	12294.0648656	33627.5615948		2022_09_09
6	GPR193	LRWa3	9083.2473644	7164.2287732	3676.400286	7516.2798526	10144.4608044	9840.919053	5602.7761392	10987.7293288	12845.024316	13211.3793284	9969.20580799999	36162.5565824		2022_09_09
7	GPR193	LRWa3	874.8583454	1246.4877458	1911.7551762	1880.5552476	2532.6518622	3180.2416168	4769.7451678	4768.1029062	7679.2739306	9947.2903218	6163.8901218	34978.5237024		2023_02_17
8	GPR193	LRWa3	1034.8880396	1119.1260694	937.7453696	1392.6997756	1610.9451308	1825.1070132	3631.396551	4855.9234726	4182.631234	6234.9748478	5046.2231302	35218.2132176		2023_02_17
9	GPR193	LRWa3	571.659761	505.5189214	1605.5311792	1501.385028	1339.741593	1842.9244514	2440.9194984	2328.4714146	4652.081062	3027.3486548	3205.4412904	31592.2641692		2023_02_17
1	GPR204	LRWa1	3581.7017884		3217.3142832	3359.3989476	137.4206256	3275.650084	10939.0382596	31445.707096	42745.6108048	43134.76465	39250.9891044	67400.9892964		2022_09_02
2	GPR204	LRWa1	3464.9666268		2354.577884	2496.1281292	39.303684	2411.587342	6588.1800896	33314.6878204	37166.7830852	42170.1809508	38459.2259356	73132.585188		2022_09_02
3	GPR204	LRWa1	2981.7256516		2609.2976516	2749.8372128	117.8278696	2432.0228372	9039.623754	35141.050914	46545.026848	42592.4277236	38657.448108	76021.2545952		2022_09_02
4	GPR204	LRWa1	4031.3190074	3432.3362256	3606.254944	2412.4812276	2749.4593476	3701.6232866	12079.581554	33575.9937344	45088.2699542	41176.1442852	37552.514942	63654.5923684		2022_09_09
5	GPR204	LRWa1	4316.3078468	2647.500899	2244.5444696	2317.0180908	2558.393612	2818.3995426	10067.1472392	32504.9104864	42990.0532718	42245.903212	36375.8950034	70163.1613462		2022_09_09
6	GPR204	LRWa1	4069.4296406	2761.1923128	2819.7773486	2049.2182486	2252.1236494	2492.9095472	8245.1519878	32922.119873	43815.9115692	40109.7348318	41070.0324872	64988.4334258		2022_09_09
7	GPR204	LRWa1	2202.1445936	2420.5230754	2249.0862626	2124.0580596	2010.292634	1774.2472728	1320.0398544	2108.366231	3247.482723	4590.4227976	5228.3447074	32219.5303032		2023_02_17
8	GPR204	LRWa1	1299.685452	2176.7550416	2788.9470732	2105.3204788	1918.6403206	2488.539439	1988.1206254	2593.2351822	2770.962309	3783.257333	5178.5750244	36255.3455954		2023_02_17
9	GPR204	LRWa1	2466.4889102	2533.44362	2994.359887	2568.285875	1844.7827118	1956.54064	1826.248159	2846.231746	3449.1728468	5410.9972146	5822.9554808	28127.3130794		2023_02_17
1	GPR204	LRWa2	4355.6227628		2335.0161248	2790.342102	117.970468	2745.8723032	2685.8266996	21944.2075432	48099.2332632	50446.9498208	45109.5582352	81457.6136692		2022_09_02
2	GPR204	LRWa2	3350.3787088		2394.0491692	2986.7690748	118.059592	3608.5324896	2959.8320556	23373.8374872	42784.8245668	47736.0983528	50481.7235688	63257.3755432		2022_09_02
3	GPR204	LRWa2	3890.9399716		2944.370854	2318.445538	157.2833892	2569.313756	3019.2016824	17155.2588992	37810.4434692	44449.6079632	45751.258992	64419.4811084		2022_09_02
4	GPR204	LRWa2	4410.0226402	3950.5808474	2340.5646204	2948.3508512	2291.799313	2377.850314	4065.3518708	15565.0330956	45909.2425276	53089.990722	44689.6053268	70525.562087		2022_09_09
5	GPR204	LRWa2	4826.8723782	4083.9958658	2493.3210378	1895.466719	2081.4371494	1974.541361	3623.3347886	12854.242872	37564.626914	37796.019363	35959.194295	61510.4444294		2022_09_09
6	GPR204	LRWa2	5394.306186	3222.3875228	2801.4527356	3447.2143936	2902.606116	2434.2021102	4449.29289	12782.1035234	26339.2534332	44117.5764484	37228.8012752	88143.7979736		2022_09_09
7	GPR204	LRWa2	2203.916632	3245.144866	2394.2213252	2554.102968	1830.6644112	1850.4565344	3257.3724652	12449.27891	34321.9088644	46064.5351852	42837.676028	66885.093152		2023_02_03
8	GPR204	LRWa2	2508.247088	3081.4808384	2954.4543816	2572.7059852	2047.937746	2466.4504608	3692.9356712	17216.7377788	48346.846216	53452.293572	51791.8497672	72906.5839344		2023_02_03
9	GPR204	LRWa2	2438.694816	2682.0120304	2338.840338	2101.4710556	1703.058636	2901.9124952	2460.2908608	19183.5561928	48649.7734032	50957.1744676	42671.1733792	63582.6596272		2023_02_03
1	GPR204	LRWa3	11143.1994104		10025.5174576	7966.8780672	12187.8060112	41987.0925808	55389.925552	54542.7740536	60861.7486168	65946.589304	57607.8868336	86475.973116		2022_09_02
2	GPR204	LRWa3	9842.2230032		11561.0317704	18930.4455552	29008.2554008	46397.9968728	53285.0008112	60201.533896	56118.6140912	60965.9987504	57425.5429712	79531.9208192		2022_09_02
3	GPR204	LRWa3	9257.802068		8852.1258464	10093.3575808	15882.1440864	45067.920164	49456.2627416	53788.0177976	61696.5312272	61920.7954048	64187.8154384	85458.1689176		2022_09_02
4	GPR204	LRWa3	557.8993496	5052.8057564	3428.8700744	2027.59663	2821.282488	6258.9563704	12887.469542	21716.2204216	15890.324032	19011.6252348	18286.7784004	34798.0155608		2022_11_30
5	GPR204	LRWa3	359.623962	5907.093122	3411.0520348	1917.0632944	2051.5768776	8506.381322	15740.67776	18471.6667604	10284.653472	12894.1856152	14740.1391548	32958.5277032		2022_11_30
6	GPR204	LRWa3	647.3448092	5089.0569348	7093.437434	2300.6174792	4176.4975704	13055.5720396	23870.8445688	24265.07391	16524.345504	15525.8897584	10402.7788816	28150.0554092		2022_11_30
7	GPR204	LRWa3	2168.51224	20700.8688228	5364.8541192	6866.280408	13592.75474	35406.4591548	52132.1149096	64147.1156204	65382.72118	71429.4475	50463.5089592	87062.9826792		2023_02_03
8	GPR204	LRWa3	2849.341352	9515.0562792	4568.0901676	8118.8756376	13811.5750944	39711.5084676	57508.3031432	60858.957804	69234.6669028	73212.288058	42277.2409568	86433.10052		2023_02_03
9	GPR204	LRWa3	3529.1332428	15229.0568372	5056.6433612	8712.7709328	15533.080892	35318.5538096	49620.8334236	62643.32083	70103.9241156	47303.1067836	35022.8797232	79693.61564		2023_02_03
1	GPR213	LRWa1	10140.4235432		8548.5792788	9055.5594396	9666.317104	7321.9220176	9286.9202304	14119.7277812	18265.2348232	18112.1807208	17420.9544748	41279.61126		2022_09_02
2	GPR213	LRWa1	13373.58679		12607.0668476	9995.2973624	11236.4790236	9010.2639392	11802.0563476	22455.6627444	21626.8696412	22315.3393756	18629.6021296	41315.9472168		2022_09_02
3	GPR213	LRWa1	14902.8869788		8175.1257944	9584.4970996	9313.0296904	9344.0051772	12298.1512768	19475.179244	20918.3960036	21394.0351404	19461.499734	52602.4264752		2022_09_02
4	GPR213	LRWa1	7093.4894358	6726.8846988	5682.7094798	5119.2641532	5490.911689	5617.489583	8676.2012322	12831.286657	20616.213898	14614.390155	15102.8258668	35091.3387836		2022_09_09
5	GPR213	LRWa1	9454.385868	6918.0790374	4641.3329052	4638.7788398	4897.5481748	5520.5492262	9348.872592	14996.7669674	17441.066079	16206.7948194	17641.3748656	37309.3853006		2022_09_09
6	GPR213	LRWa1	8369.0721716	8113.4932194	6280.5701668	5522.7624964	4723.4468224	6020.4777968	11559.3646664	16068.9010038	25843.3886744	19212.6850604	19575.5275442	38508.3235102		2022_09_09
7	GPR213	LRWa1	822.8478048	1964.3718772	1260.4194036	1021.1581646	1596.810804	1661.760921	1480.9445314	3703.6608984	8215.9265096	9871.6263306	10447.5258404	35016.1382334		2022_09_10
8	GPR213	LRWa1	1323.87003	1382.9438672	2080.6039858	1683.2316416	1395.8641692	1305.66722	1224.1937424	5585.1510226	11958.5481842	13925.118761	14000.3552336	40966.7091934		2022_09_10
9	GPR213	LRWa1	943.75869	1884.3070338	1799.8124024	1662.1095834	1297.3622268	988.88868	1954.8577362	6721.6075792	14370.233613	12586.1610136	12791.4543532	37059.536744		2022_09_10
1	GPR213	LRWa2	14804.0879964		15630.3773528	17315.95013	16605.8974136	17438.5656832	21795.7644252	25558.3911584	23846.7630188	25876.5015276	25755.972894	51985.9920568		2022_09_02
2	GPR213	LRWa2	16742.5718532		17865.7818396	21695.5240764	22252.4526908	25924.065202	28194.1740792	29705.3556044	32869.849572	30178.5052612	33360.2558204	55278.6672128		2022_09_02
3	GPR213	LRWa2	14495.193432		13373.259654	18093.9093772	19529.196114	20605.7923504	23197.8194924	26764.9973656	26587.645192	29916.3868988	28466.9199708	46095.8449704		2022_09_02
4	GPR213	LRWa2	8599.727831	11870.8268162	9998.3867256	11684.2417966	10983.2547006	13833.6291522	17428.3065348	19086.3775616	22643.2948046	21171.5875666	17984.3323786	41748.0985942		2022_09_09
5	GPR213	LRWa2	10555.2076162	11850.9542956	9439.5586754	11489.5436212	11274.8665756	12116.6847302	17809.386336	19391.7655816	24754.4955542	21626.6417038	21537.6203098	37079.7109116		2022_09_09
6	GPR213	LRWa2	8275.9494276	9616.4785556	11595.7580488	9719.7545644	12213.3092474	13276.3496656	17331.205766	19120.4335946	24962.8612136	17000.411228	22407.2427932	41983.89917		2022_09_09
7	GPR213	LRWa2	1144.1457468	2184.6293226	2779.9121376	2382.571888	3510.135071	4235.533195	6140.2575234	11009.695181	14212.9734158	14417.9932678	15037.0988896	44368.1502164		2022_09_10
8	GPR213	LRWa2	1585.5843444	2305.6890234	2700.6903318	2643.749793	2892.9544398	2909.5812128	4086.2157012	9777.4831808	15697.4991396	15212.7624406	14395.548555	54053.5218662		2022_09_10
9	GPR213	LRWa2	903.6461028	1303.1585718	1680.2742172	2202.2580468	3012.3676224	3384.9057786	4699.050165	10834.1954386	15474.1987902	14159.1890668	14201.216397	40601.6042222		2022_09_10
10	GPR213	LRWa2	2643.3244764	2974.3947812	1886.2085152	1631.1619172	2049.3148552	2174.8433288	2665.9527156	8253.1331552	22850.602874	24324.6899224	28162.7121468	32919.4538276		2023_02_03
11	GPR213	LRWa2	3201.636848	2794.1051456	2611.713876	2373.2954544	2068.5743052	2826.9673544	2919.634738	9066.8616456	21596.7826676	28498.071892	30340.791618	41112.3180984		2023_02_03
12	GPR213	LRWa2	2823.6859144	2828.3038944	2702.3120644	4348.0642924	3682.242226	3153.3022316	4152.6866352	7710.715104	18673.0800164	28961.1992916	36191.2241624	49782.5884616		2023_02_03
1	GPR213	LRWa3	9689.9946796	7133.3284796	7172.8684164	7540.476664	6226.2864676	7765.605284	9410.7115656	10761.6081484	14873.3099228	15991.5442448	16446.1945184	28718.1209744		2022_09_09
2	GPR213	LRWa3	10949.665148	11172.3820036	7634.6852548	6807.0290344	7715.1636644	7127.3998476	8484.178222	13714.2382608	19867.6564616	1020.4208872	18659.3976012	24213.1882028		2022_09_09
3	GPR213	LRWa3	10222.393596	8479.6820156	7946.4977532	1157.3289644	6109.336582	6666.3544108	1696.887384	14230.5056368	21430.6643972	22338.2163796	19614.5880412	38455.0380132		2022_09_09
4	GPR213	LRWa3	2002.1692354	1880.2633168	1776.18852	1553.005656	1154.5899462	1094.731245	2224.6031268	8208.5438984	12158.3567552	13838.5780136	12725.296127	36776.1207546		2022_09_10
5	GPR213	LRWa3	2173.4469444	1210.5567082	1413.893309	2338.4077954	1789.6420018	1171.4244468	2224.7824994	8245.9270528	13676.0309272	16912.4598834	15860.1939082	39366.7306568		2022_09_10
6	GPR213	LRWa3	2174.1905992	1957.9052498	1567.8540176	1705.9069798	1616.7193692	1747.9948128	2416.691932	8477.9102746	12660.6888728	17204.2807386	15935.5321614	53449.218836		2022_09_10
7	GPR213	LRWa3	2586.5460674	3225.1627064	2804.8859014	2991.5634822	2451.7881058	2044.7042622	2267.6958856	2294.4046044	2848.9745856	3577.5283572	4758.731138	29253.03584		2023_02_17
8	GPR213	LRWa3	3052.6984408	2272.0459692	3745.9709674	2721.1242174	2360.889896	2208.4550954	2359.0368096	2277.0783732	3209.3593584	3922.4741328	4559.957584	35519.6987056		2023_02_17
9	GPR213	LRWa3	2980.4543138	2738.2344428	2171.4038854	1904.6769556	2324.1131988	1971.731639	1904.6414248	2601.5194218	3012.3426944	4391.0014032	3550.454348	34840.0094744		2023_02_17
1	GPR28	PRGa	429.789999599999		343.7725752	530.978948599999	666.0531126	1172.1088556	3124.58104979999	4910.92986019999	5217.63563359999	5108.69167239999	5355.24816099999	9742.4967926		2022_01_27
2	GPR28	PRGa	431.456376		414.9796558	300.154872	328.7538248	1603.56667439999	4145.6331112	5452.07976379999	6213.31174119999	6894.1442754	5577.93459859999	11424.5955794		2022_01_27
3	GPR28	PRGa	518.1727238		373.320206	385.148312799999	830.7392564	1997.03856779999	4338.3549428	6401.57527059999	7017.6965108	5829.8572938	5999.45082979999	11481.4915147999		2022_01_27
4	GPR28	PRGa	829.0046878		796.9677922	712.1488671	767.9035927	1189.42079	2824.906295	6790.253775	9728.138916	9783.419959	10939.66668	9721.488992	8930.346566	2021_10_13
5	GPR28	PRGa	658.7096671		934.1669443	907.7194971	624.8470707	813.2345422	2710.877618	8068.259461	9772.646835	9996.551306	10922.63668	9807.305519	8298.71037	2021_10_13
6	GPR28	PRGa	817.3687668		766.0468031	854.9900316	766.0686369	932.8427129	2592.463803	6915.373658	10479.94083	11563.81764	11225.54832	10407.40361	9439.947733	2021_10_13
7	GPR28	PRGa	1431.8793572		813.6142048	860.4599704	921.9451992	1845.8170078	5763.0452104	6768.1102906	7682.9792238	6491.3677176	7613.3257064	9557.9257228		2022_04_08
8	GPR28	PRGa	780.5822492		1027.4092628	1465.08977	1006.5391064	2188.219423	5758.6903302	8391.3375598	8418.855608	7380.5362632	7956.9452732	11250.105074		2022_04_08
9	GPR28	PRGa	1051.0654652		906.6419598	954.1080168	909.7923058	1998.940526	5879.6205546	9115.7664918	10131.3841156	9009.6255372	8341.9759724	10653.8835564		2022_04_08
1	GPR32	PRGa	1413.989251		1505.8612622	2274.8523316	2696.5358266	4300.5650032	7781.8088134	12585.5557663	21190.0589205	19619.8512545	22737.1827863	38665.0046314		2022_02_17
2	GPR32	PRGa	1172.626304		1553.0622178	2976.6082007	4340.3157935	5992.8842561	12836.8479516	20538.694351	23625.1735512	24139.1879535	28361.683379	45600.240915		2022_02_17
3	GPR32	PRGa	1517.567919		1766.1771779	2926.1212888	4025.8695118	6407.6184809	13222.0541033	22129.1174325	24869.7657186	25023.5601112	28489.9669134	53494.5474455		2022_02_17
4	GPR32	PRGa	687.033743		544.4826165	753.1821452	745.906804499999	1488.2123029	2571.50812629999	4225.45994899999	6093.7119925	7191.90622199999	7173.55218009999	9417.70539779999	Masked	2021_10_15
5	GPR32	PRGa	822.535041599999		580.5673615	648.688418	690.627889799999	1696.334251	2560.188207	4368.73611899999	6624.1404556	8101.2968124	8688.22571449999	9962.1583562	Masked	2021_10_15
6	GPR32	PRGa	851.135018399999		685.3805295	442.4904964	539.3594135	1377.9661809	2287.67535749999	4768.98822909999	7535.4248403	7413.39394859999	7915.239105	9909.6426974	Masked	2021_10_15
7	GPR32	PRGa	662.6983194		1183.078407	1991.95717	3003.5613378	6353.6908468	10292.5273042	14584.0313234	14143.3968442	15523.7961776	14616.6059744	30823.6087926		2022_05_20
8	GPR32	PRGa	261.3335374		451.8061896	450.256276	1322.1608796	3007.4408546	7198.2056268	11702.6424234	15259.943473	17520.2986754	17692.7045282	41060.2237966		2022_05_20
9	GPR32	PRGa	453.4666136		1078.7663844	606.075978	1149.85124	2324.8742076	6956.3231222	10079.645062	13897.8871222	17083.7717658	21332.1941042	41310.3295404		2022_05_20
1	GPR185	PRGa	6093.5887032	7635.21608359999	7440.9724782	11130.626927	19617.5117164	32437.917354	62173.014329	92326.067015	114013.896640799	80678.7633513999	69909.9876458	96882.0888024		2023_03_17
2	GPR185	PRGa	7010.4009622	7558.5680396	7368.805904	10946.9884448	20998.887999	30898.2122208	74022.2448022	99791.7984523999	100629.177130599	80480.6027287999	66476.2995866	99269.9816338		2023_03_17
3	GPR185	PRGa	5909.1762048	7110.421843	6158.01520619999	8083.68526939999	16102.348815	33050.3411482	64777.2761793999	81684.7052148	96965.7190046	73553.6970032	65221.4343263999	100893.616237199		2023_03_17
4	GPR185	PRGa	11237.9787936	7185.466788	28648.315158	20302.3280931999	18041.6467488	40488.249004	53698.0768964	62662.0040483999	78767.4607564	77371.6059635999	67491.3879084	98127.6062732		2023_03_17
5	GPR185	PRGa	13100.38939	10148.7735359999	11054.6640316	11925.4770708	25074.7116435999	45322.5461692	59957.2146227999	63326.7506608	81725.6088319999	54571.1147496	70503.7902359999	75354.4089296		2023_03_17
6	GPR185	PRGa	13851.7620703999	10059.5987024	8220.88312679999	10000.3769936	21012.8252363999	34667.0775939999	47319.8551315999	64039.8479336	71039.5711664	72737.0140404	65049.7163699999	96933.7335068		2023_03_17
7	GPR185	PRGa	6366.1917022	9898.915492	2801.6178646	4552.3059972	7655.24651179999	10252.9027347999	28225.3707072	61414.0414886	64607.5079908	60909.803916	59879.9532002	82234.0792714		2023_03_16
8	GPR185	PRGa	9053.7824618	14756.1444854	11348.0440162	7399.3237698	15095.7401975999	13051.7203788	44699.0240118	77036.1192781999	76095.4471612	47549.1873034	60394.3426924	83907.0359048		2023_03_16
9	GPR185	PRGa	8597.844213	17994.7357109999	18733.2410313999	24335.1459073999	15449.9109483999	11638.6457944	32355.8554482	75745.7979744	70000.9296497999	55590.2604123999	77986.4821188	64352.209622		2023_03_16
1	GPR198	PRGa	1680.8084552		2421.03168	2117.4161064	8195.4905284	24711.4785572	35266.1000144	34969.2092348	34838.76907	36470.985398	34435.4147	55671.4253652		2022_09_02
2	GPR198	PRGa	2009.2424324		1836.0021168	2647.1522568	9272.6570844	29312.7863196	37893.1950092	42573.383548	42503.4833616	42321.0799148	36285.8304908	66559.2820276		2022_09_02
3	GPR198	PRGa	1583.5300948		1640.1191808	2607.2454984	8509.1596568	26527.8645472	40738.8918228	39776.6370936	40792.6659532	38542.6549896	30554.2393192	65628.1937436		2022_09_02
4	GPR198	PRGa	2285.7615646	3378.9711108	3703.1052312	4465.5910758	12395.177518	24664.8852388	31881.002421	34455.160067	37729.1640094	35935.776799	39045.9297922	62443.6351856		2022_09_10
5	GPR198	PRGa	2380.8589846	2649.8992502	3795.4836988	4140.083854	12699.1954898	27494.920863	34753.1230994	37422.6878492	36887.4316306	1420.2794736	40685.3472846	69977.8485748		2022_09_10
6	GPR198	PRGa	2041.5606352	2361.520844	3454.6053372	3833.7233438	11489.0235514	25134.236333	35683.4499928	39112.6361616	38507.6989712	40475.8190642	44900.8425458	64667.3463096		2022_09_10
7	GPR198	PRGa	2734.1930694	2680.0438368	3332.4609234	3573.5651628	4464.1328553	21283.2407188	55090.5736299	66448.091928	67936.2765279	75367.1602523	71073.933235	45356.410205		2022_12_14
8	GPR198	PRGa	2879.8277774	2733.7690257	3387.2024484	5133.9829486	7436.0396241	39743.9139346	74294.0593923	90253.2241387	91938.4142942	91867.2725133	72699.0456593	40886.0531361		2022_12_14
9	GPR198	PRGa	2569.3977446	2263.3537192	2699.1630659	3249.5252018	5460.6932937	24635.5455635	63903.3227645	81378.1821715	77773.4341593	88411.8995476	74177.3873766	45605.790696		2022_12_14
1	GPR199	PRGa	3224.6788872		1620.6813168	2137.0317948	5379.7578944	15579.8800656	20177.9753812	22692.7556424	21497.1487388	24115.7545116	18278.2711544	46192.6637388		2022_09_02
2	GPR199	PRGa	2433.3140552		1522.6307136	2900.9180064	9368.9801664	18511.5877412	23048.9933512	22966.3839768	22691.1109584	26069.147888	23429.344016	48698.0957856		2022_09_02
3	GPR199	PRGa	1352.1559136		1092.6616224	1667.2091016	7120.081424	16371.6939524	23591.8931576	21319.5243336	26801.6379872	25321.4367756	20171.5831528	39548.3315328		2022_09_02
4	GPR199	PRGa	2899.4884972	1507.6441936	2093.5855872	2506.1525268	5603.273768	13259.7452592	16893.3113724	19828.7791812	16697.1765636	20950.8869464	17536.387952	44377.2798568		2022_09_10
5	GPR199	PRGa	3319.8577644	2821.7979728	3372.118722	3846.566628	5449.190946	14636.7362584	18166.1998396	21335.5258212	20569.7370956	22466.2265032	20253.3515084	48635.0742428		2022_09_10
6	GPR199	PRGa	2803.610544	1391.0688608	2654.6788516	2078.2992152	5447.9377164	14774.9438344	20965.917922	21111.0092436	20792.8186188	23369.1865452	24181.204468	54922.9863212		2022_09_10
7	GPR199	PRGa	2459.364407	1919.8052098	5469.3250542	14256.0728223	40503.3923686	22389.3554551	31912.2202345	36711.4131808	34052.2338465	43182.9259457	54074.3741048	47022.9281092		2022_12_14
8	GPR199	PRGa	1749.7287091	1684.7973684	1122.6020261	1634.4798262	11190.6329384	16661.3846886	28499.3327414	31530.2490323	30875.0894684	52798.6073959	55147.7399493	43537.7199094		2022_12_14
9	GPR199	PRGa	2022.9631602	2064.0805265	1539.2253302	5276.2565968	8163.8937641	22239.3953487	29854.3663572	32616.0713992	32299.6023447	41009.253216	54705.9646068	46267.9533069		2022_12_14
1	GPR200	PRGa	2269.6032356	1333.6131664	1569.158628	1593.0751964	3230.1369336	12910.913274	63803.1091992	91705.0006464	83821.1371312	81665.925678	81980.8286144	89919.6260496		2022_09_10
2	GPR200	PRGa	2709.899194	2918.119896	3293.2805768	3593.7190292	3853.8922344	17085.8377632	65446.8967168	83493.7313632	80197.4464396	88570.7335716	86459.214972	79086.5863484		2022_09_10
3	GPR200	PRGa	2956.2225684	1758.4852112	1317.6966672	2350.75603	4279.9964984	14929.7671792	66992.0927836	79460.2800884	94524.7724996	91999.5231704	63047.8200368	93666.1157216		2022_09_10
4	GPR200	PRGa	1025.4851068	8127.4953144	6436.633824	3434.4916932	5018.8378248	16097.690334	38000.441362	35221.3828492	39130.241664	61120.6205392	64976.0235688	51938.8639708		2022_11_30
5	GPR200	PRGa	1007.5751576	6634.5919684	6273.9028668	3014.1242268	4012.0917408	5745.1537372	25222.0957108	28639.5632872	31425.253472	29335.3682176	34485.8979552	45820.3183504		2022_11_30
6	GPR200	PRGa	413.8021164	14537.9981608	3593.1235368	2156.065264	1941.49467	6366.1316144	13961.2789044	13585.3869508	13714.587456	26764.6908668	22277.8210764	45616.488722		2022_11_30
7	GPR200	PRGa	9726.7143926	4064.467134	3928.1735146	9357.3276152	18922.9884232	50702.5042414	124544.2261858	166435.3909366	123052.6974194	107225.5987848	84544.3877746	132724.821757		2022_12_14
8	GPR200	PRGa	1745.7927204	3115.3258233	5267.2277768	10199.1455616	18533.9664868	42589.9585066	116224.5270118	153930.1110518	124109.7884242	111483.9323638	91582.1720748	124781.2189924		2022_12_14
9	GPR200	PRGa	2968.5766344	3342.7118349	3030.8941922	6355.25688	14068.2011584	27581.0607964	92734.6760122	160650.5521296	104226.7358618	114749.5041932	92348.9664048	115463.6856538		2022_12_14
1	GPR202	PRGa	651.9653704	1086.067296	948.91671	835.197986	1592.286572	3200.7162784	7332.9670708	11060.1105212	12946.3300104	12179.1057784	10731.5669	45631.1401652		2022_09_10
2	GPR202	PRGa	555.5249852	659.3583328	484.0572996	796.3060168	950.500812	2348.04537	4741.4544212	4887.989376	6415.5449724	5698.3678448	5344.785878	35451.8517676		2022_09_10
3	GPR202	PRGa	1073.44294	504.1760724	794.49636	1049.3734624	2155.2935328	3626.5987828	5527.4771092	8538.1904276	10910.0664692	9786.7765908	8671.767562	45081.232942		2022_09_10
4	GPR202	PRGa	1649.3201418	2608.032238	1793.3505792	1965.0406482	2685.4559534	6574.3932928	10269.115134	16064.056426	10902.9354728	13537.2524932	16181.4427424	33527.3647108		2022_11_30
5	GPR202	PRGa	383.6783076	849.6982584	1234.0037242	1560.4776388	1835.9852942	2550.3259992	7796.0929408	9518.8389736	9987.6625908	7051.3194616	10669.3733772	37751.9506376		2022_11_30
6	GPR202	PRGa	115.2979776	753.5159696	828.5257162	1367.7527766	946.7690334	1724.7749538	6196.534684	8683.5396488	5404.1839544	9837.4649828	10095.8153636	44399.4369476		2022_11_30
7	GPR202	PRGa	3213.8146865	5297.2172955	4986.7167022	6573.9320612	16810.6734518	11124.0017552	26679.6988494	42354.6020524	44716.4703776	46362.2046838	45320.5230404	72894.2888116		2022_12_14
8	GPR202	PRGa	5275.2247851	3519.1910239	3612.3749973	5409.515328	5401.4196902	11439.5213628	23620.0738364	41567.0170382	45323.2800182	43684.4908652	40682.1303422	67086.2253018		2022_12_14
1	GPR210	PRGa	9497.0705328		23930.8810288	30019.3204328	38603.9049128	39008.0371016	47545.5092072	44052.7162248	41158.2107208	34425.437244	39139.2973864	67262.9817416		2022_09_02
2	GPR210	PRGa	8680.2776704		19754.0107032	31361.1526656	40839.464348	41811.7024088	50007.8473936	45164.3009984	41165.209592	42870.0035888	39516.6708064	67702.1417264		2022_09_02
3	GPR210	PRGa	7861.4187272		7175.166248	13038.1603584	26259.9247296	37557.5618912	45461.7734952	36973.2060768	37612.5439472	38094.664384	28514.2499408	57147.6745584		2022_09_02
4	GPR210	PRGa	5513.745651	3727.7995124	3071.807508	5336.7408724	22772.1648284	66125.7274066	85158.7479954	97993.6774114	93451.7123904	83476.7277668	74605.7100712	95237.921693		2022_12_14
5	GPR210	PRGa	6846.5815044	4135.2808748	5186.6194662	7518.6759194	37010.0862798	77022.368941	108950.3546566	99739.4460542	98064.838209	88338.3299512	74069.2097884	93154.1385598		2022_12_14
6	GPR210	PRGa	2827.1315838	2006.1378304	1580.9580644	2624.9750948	11421.8160822	40528.613442	61778.5819708	64163.5551686	58559.7519706	56071.2648202	60970.126299	79262.2457098		2022_12_14
7	GPR210	PRGa	2410.931399	2252.0623954	2696.8500204	2253.2828284	3615.1928176	7170.6683994	8280.5650226	9833.5446448	10377.949031	11644.612865	12179.4936606	40107.5318798		2023_02_17
8	GPR210	PRGa	1921.1047643	1801.7208388	1655.1936494	1681.2503408	2600.398414	4313.8087874	3834.3162198	3421.660382	4014.8958934	5257.7750798	5413.7064266	44544.3896032		2023_02_17
9	GPR210	PRGa	2541.6399896	2477.9022464	2325.1857266	2493.405906	4538.8898	10128.70968	14833.444783	14091.1321022	16909.5463034	15491.578076	13657.646612	45170.1956794		2023_02_17
1	GPR211	PRGa	3342.696414	1843.8803184	4001.7600968	2723.668406	4523.1343432	9547.4149224	12767.3298816	9215.2612748	14903.3029328	13946.4530768	13369.425746	40732.0155132		2022_09_10
2	GPR211	PRGa	2554.6848664	2193.8990524	1903.9384664	1886.3778244	2854.5960576	10341.6998184	10931.280258	11716.2336048	13472.1191852	14184.3533492	11391.7022932	43728.2666448		2022_09_10
3	GPR211	PRGa	2861.8457868	3863.6167496	3515.6740616	1809.0130096	3301.0591488	6499.8898416	8454.7436916	7031.3842068	6400.2041732	8072.8252324	8245.1788084	34575.6818252		2022_09_10
4	GPR211	PRGa	6005.0588612	13665.4549298	10583.375575	29591.1877104	44292.8110004	37813.6069306	44232.4285082	46397.8695478	45814.870337	46637.7682288	49729.1098984	54970.3218566		2022_12_14
5	GPR211	PRGa	8831.2129066	4543.812073	5701.9099276	6950.2024052	17594.9950264	36781.7014768	44849.0962578	41802.7357268	40473.4983856	44777.117019	37308.480519	55436.3062564		2022_12_14
6	GPR211	PRGa	858.4161912	1068.351627	1668.6066888	1568.9470104	11754.4814404	25000.4101578	23861.9621112	26746.5947394	28758.2531166	26791.5904542	26153.3745046	50287.9982212		2023_02_03
7	GPR211	PRGa	1144.7333988	1030.1917626	920.998513	1568.345724	9885.632058	24369.5231724	31624.305616	32856.247926	35368.1848374	31515.5258104	26273.7326626	46094.5727744		2023_02_03
8	GPR211	PRGa	953.656452	991.9166	729.0474288	1224.5052996	7385.8711646	27991.483556	32198.7153148	32810.1312916	36044.3112474	31047.1320886	24696.3285888	50747.4075704		2023_02_03
1	GPR219	PRGa	3169.2939424	2562.8986652	2349.925756	2449.9097724	2057.9651456	2697.330738	6469.5425028	12183.3085424	13953.4284472	15015.2483084	14345.4857676	41190.118474		2022_09_10
2	GPR219	PRGa	4129.788246	2776.6670452	2331.6679632	2547.8559512	2409.0484992	3377.7312312	7463.735062	11243.1993648	15334.6704592	16547.9525124	17043.9177676	43190.1977268		2022_09_10
3	GPR219	PRGa	4437.7345424	3261.5117796	4448.9258952	2548.6199632	2699.7301632	3921.2243488	8649.3070456	14565.181174	20089.9593844	20874.2617108	17658.870114	49790.5762292		2022_09_10
4	GPR219	PRGa	1884.2108186	1897.7149444	1402.669626	870.832782	2254.1711484	5600.9444394	17591.9427922	30216.2056876	43106.4847004	41916.770252	59539.4876348	55748.479032		2022_12_14
5	GPR219	PRGa	2148.0506052	2323.1175244	1741.2228066	1848.236244	3637.1025024	10458.0123428	30329.163512	46164.7986994	53512.5227256	57428.6361568	56391.0628324	60261.4126476		2022_12_14
6	GPR219	PRGa	1972.2593934	1613.1728876	2185.2210272	1688.1466812	2449.108917	6935.1699232	27256.819806	48233.4136348	51227.2429466	51077.990687	50107.7203924	63133.0161304		2022_12_14
7	GPR219	PRGa	1659.3251418	1488.063237	1036.157502	975.6681264	1011.3861466	3555.3881258	13810.3398572	27349.1771574	31560.6885228	28895.0083868	24750.0212744	53192.4483376		2023_02_03
8	GPR219	PRGa	1163.7598802	839.6576728	901.826925	784.6469532	1450.1021792	3251.1529634	12909.4605994	28379.8974198	30252.4884168	29148.469332	26808.962776	51359.618208		2023_02_03
9	GPR219	PRGa	1296.805935	1049.551309	728.8329374	1071.4432212	954.3611408	5198.4852686	18636.0876468	25382.5651906	29814.6445384	30261.6595476	28786.5134026	45838.73278		2023_02_03
1	GPR220	PRGa	7445.6156928	7734.3746744	6086.714688	6635.5178864	6613.4255288	9704.891012	23867.3360224	30752.1683456	31861.3203136	33044.4721616	35779.9174048	67545.949264		2022_09_10
2	GPR220	PRGa	6547.0199888	6731.9828016	5388.187584	4883.9371696	5210.6627832	7009.9228144	14479.5619808	22632.3467728	23421.4506088	19798.2911432	22833.1551048	48377.2877544		2022_09_10
3	GPR220	PRGa	7062.874624	7669.5403928	5638.80096	6012.0177912	5873.5633736	11626.5299632	22527.770404	30047.7695328	29301.6601024	25935.8985112	33315.459972	60354.1565952		2022_09_10
4	GPR220	PRGa	1355.5853886	1046.0416522	1190.2953512	1154.6168124	3283.890023	9709.4566672	39480.1986384	50042.3399674	51774.3884014	53007.6813182	58765.951196	74876.91744		2022_12_14
5	GPR220	PRGa	1179.5134866	1577.98691	1172.371565	1154.8181424	4560.9704592	12895.7787986	40486.8819548	52228.038687	51621.6316716	60914.9428954	60260.0996208	69906.214346		2022_12_14
6	GPR220	PRGa	757.4291332	1170.8428324	1473.6587414	1047.2810784	2253.255484	8501.1520658	32745.1881506	48213.2277382	49785.7731842	57020.6711632	55200.8446384	80321.7735316		2022_12_14
7	GPR220	PRGa	2919.2371488	1226.0870668	1253.2744896	1074.778974	1792.95226	7352.2489436	16722.223174	27329.6170736	27811.2992396	32984.1403768	27502.3570604	38270.17517		2023_02_03
8	GPR220	PRGa	2756.8120608	1712.4945976	1289.837976	1075.1621384	2349.1011056	10584.1063984	22536.45349	37754.7330844	32317.8251844	31160.2839592	26389.842512	44283.2123456		2023_02_03
9	GPR220	PRGa	1513.100736	1261.9918764	1342.3814208	1272.0208528	1560.24998	6422.6484256	22366.3234848	29738.2874588	34084.967854	28270.78231	24010.7258188	45699.4553072		2023_02_03
1	GPR221	PRGa	6796.6244088	7674.871888	5037.15552	5486.056444	5639.9514688	4697.4504104	6348.7871432	11118.1310608	12906.3941448	15099.6290008	22316.6858336	49080.160272		2022_09_10
2	GPR221	PRGa	5116.3099312	4618.1110904	4166.052096	3580.7867464	3773.3576568	3726.7011584	4569.1640344	9215.8132656	12192.6527064	12151.1417072	18484.9116696	42381.5221376		2022_09_10
3	GPR221	PRGa	6491.4897376	6591.8184944	4710.308736	5233.7641256	4104.3339088	4367.4507976	7200.8634872	13274.169756	16123.6777792	15484.8707136	20847.56762	46368.557676		2022_09_10
4	GPR221	PRGa	4825.9517832	6093.266152	4937.7891088	3798.7143048	4015.457066	7630.0350968	24443.1235844	44090.5802556	51228.1777868	55683.8071388	50560.6325968	73995.2633672		2022_12_14
5	GPR221	PRGa	3659.7889468	2637.6194496	3155.313208	3368.6490992	3586.5882752	6364.8543044	29485.6150532	42471.2034016	52834.5230648	52276.950476	47342.4387116	57789.9154368		2022_12_14
6	GPR221	PRGa	6646.0682884	2744.263182	1835.9156992	2710.3722196	2569.8024956	5330.8849164	21940.6333308	41786.3381608	50071.9203352	50022.7597324	54116.6541972	66975.7067584		2022_12_14
7	GPR221	PRGa	1567.7559072	1207.4301192	1163.9890416	1183.0321056	951.19374	3253.1908988	12620.8382092	22615.8540536	28199.4894264	32665.1795648	41653.2761684	41842.5619876		2023_02_03
8	GPR221	PRGa	900.3433824	973.2999892	948.7464672	1164.7408556	950.57586	4642.328338	11778.1557656	21420.3423292	30539.7939492	34771.5934452	35223.7581852	44755.7920788		2023_02_03
9	GPR221	PRGa	1261.0479168	991.5480132	823.6602864	1182.2878956	1076.11932	4618.8312496	15002.7128072	24020.2864808	33119.2230756	36740.5082316	35017.6942412	45332.8241756		2023_02_03
1	GPR222	PRGa	7241.9151008	10025.1250744	7715.2920312	6913.9612664	6157.6268256	11901.331872	25768.3457864	28333.1239984	27224.3297072	26284.2367768	26118.0611656	61425.8543352		2022_09_10
2	GPR222	PRGa	6974.250292	7536.4959248	4785.7165896	5088.8197088	6450.139352	8584.2546264	16676.1744752	19571.9565112	20883.88996	16502.0207072	15048.7295392	42605.0787816		2022_09_10
3	GPR222	PRGa	7779.3523632	8430.5001792	5718.9290968	7301.4376456	5828.9119384	12581.7331104	18415.6754936	22746.2676992	23829.7228272	18208.8523728	15220.5020616	42877.4436592		2022_09_10
4	GPR222	PRGa	5445.3294068	17315.5801748	3851.1615804	4672.6844576	9779.5265132	44126.4233824	82609.3373472	83023.5293776	82982.0737176	92666.047332	88176.8429144	95858.4288916		2022_12_14
5	GPR222	PRGa	19662.340944	5913.5238988	2763.882098	4173.4905996	16936.7231776	41606.8556468	84837.2790112	88831.9542396	90115.3671776	95485.4639456	77321.5775528	131380.5251212		2022_12_14
6	GPR222	PRGa	5656.3661932	6271.2802696	2923.5761756	3887.0112036	8656.5620136	38528.763316	83055.4569376	79896.0145151999	91627.0931576	91699.097312	64818.751428	109294.1559672		2022_12_14
7	GPR222	PRGa	3921.299476		1462.5832124	1118.5521732	2846.517732	14235.3528572	32699.812042	35709.839902	27978.31896	32393.349596	32186.1607296	43394.4418012		2023_02_03
8	GPR222	PRGa	4531.1272684		2293.7002504	1931.9106724	3477.3611956	18240.2193916	40451.9679672	45498.7055464	45375.9795112	35030.788638	48744.777148	44731.6103908		2023_02_03
9	GPR222	PRGa	1343.2565288		1082.950752	1065.1074872	2703.4999904	13624.4965288	38626.6969944	41858.3482076	36395.2390172	39404.0852576	35596.66631	51014.3632672		2023_02_03
1	GPR223	PRGa	11400.9260608	10838.1639856	7517.3701776	9302.664012	8335.1904504	15673.6996984	26737.1530112	27038.5281096	31219.8109872	29814.6908144	29166.315608	54676.8984632		2022_09_10
2	GPR223	PRGa	10439.6455552	7691.065952	4999.0835896	6272.1404	5458.372756	11689.8842488	17314.9072832	21437.6033904	24864.6345	22107.5928672	21904.2996048	45998.2344056		2022_09_10
3	GPR223	PRGa	11763.6763064	8624.4330792	12771.2023248	9069.9140272	8238.7918064	16976.2997128	26317.0847288	26344.348932	28229.4648512	29948.8434616	26551.3610136	58355.351492		2022_09_10
4	GPR223	PRGa	4042.9411592	4215.3244324	3777.1932448	3580.3632196	3025.2633264	23328.6626924	64290.7090328	69136.603456	80932.9403904	53582.6375128	78959.5629976	93260.94775		2022_12_14
5	GPR223	PRGa	2806.8417272	4019.7851548	3207.0214552	2886.491982	4947.1802996	35971.344658	67189.0020932	73478.8253056	53217.3312304	57784.9096464	47706.2195176	80039.4702472		2022_12_14
6	GPR223	PRGa	3142.507272	4712.8497512	4668.0204528	6627.0696344	16042.232224	35317.10436	61726.0648544	72658.2703068	78675.9385748	74837.6612088	86254.5545496	72040.6165812		2022_12_14
7	GPR223	PRGa	5909.4373764	1321.098016	830.8109496	812.1229812	3315.0621492	16076.2593216	28991.0840824	39584.7633884	58086.4890124	48381.2498884	50821.3937612	62257.1923964		2023_02_03
8	GPR223	PRGa	4261.3319504	1918.0667552	740.2746536	1083.466846	4523.3605648	19461.1662164	32462.0216184	45813.7633704	49152.593844	51325.4045036	44167.4459824	53230.7643068		2023_02_03
9	GPR223	PRGa	2042.1592572	959.7415872	1119.3286236	866.4226996	6561.6888448	22875.018844	32947.9505104	36123.2478456	49281.2132532	50240.6103788	38508.9219164	53762.2159532		2023_02_03
Additional meassurements
1	GPR18a	GLWLmdm	1583.1386224	1074.9544704	906.707948	629.5327376	1300.2808496	1333.543392	1238.3780024	2327.3730604	5275.931728	10452.90834	11287.7830568	22506.413676		2022_11_18
2	GPR18a	GLWLmdm	1583.2390308	1001.123744	1351.0757868	1259.1747336	1169.6123708	1055.386116	1071.2842512	2549.7479548	7550.7618208	12835.5075988	12236.1423492	24237.4305576		2022_11_18
3	GPR18a	GLWLmdm	1344.4900728	1353.1477364	998.9802388	814.6640644	742.7825068	1000.8122292	905.6493076	2123.1380344	5774.0968688	9392.262068	9558.3969536	25353.2720508		2022_11_18
4	GPR18a	GLWLmdm	2153.4227728	1409.148768	1590.8749068	907.1945376	1244.1621832	1110.2845476	1108.8047896	2031.2937404	6327.6337012	11650.8281192	14849.8393072	24591.7173284		2022_11_18
5	GPR18a	GLWLmdm	1307.2266924	1464.7634904	1832.0781508	1425.5005928	1225.1867124	1074.1257804	1607.320798	1478.1166712	7641.9082904	13052.4434928	14749.3022796	26458.5404992		2022_11_18
6	GPR18a	GLWLmdm	1564.6004408	1946.7790812	2053.8699812	1925.2806476	1727.562336	1908.295446	1625.75358	1866.1378448	7458.416444	15182.796256	14549.6258784	24854.9358996		2022_11_18
1	GPR18a	GLWLshrt	1156.4296674	1113.3432232	1862.257733	1045.1936898	972.460597	1228.7306246	1029.6491044	755.1964622	1249.0836154	55.4626904	8598.1415186	23238.8190094		2022_11_18
2	GPR18a	GLWLshrt	1230.6247896	1039.5812626	1603.620626	1484.4587634	1028.103615	807.4281118	901.1175542	1031.1514618	1855.9797504	184.11544	6937.3639886	16219.040525		2022_11_18
3	GPR18a	GLWLshrt	1323.8840252	1372.4251088	1548.2991678	1137.1283172	1137.795176	1467.6182076	588.7174452	919.9179406	1580.3620986	110.4664828	8676.0621088	18320.3420134		2022_11_18
4	GPR18a	GLWLshrt	1640.7857206	1891.5393504	2064.5074202	2107.9227456	1817.06371	2164.484761	1434.2043944	1748.5057086	1653.9982278	73.4570544000001	9778.8176864	19829.146482		2022_11_18
5	GPR18a	GLWLshrt	1603.7876932	1910.149767	2046.7688642	1631.8250928	2037.947025	1761.00782	1434.127522	1509.2333948	3382.5859664	110.5999804	13356.8601416	21141.3514888		2022_11_18
6	GPR18a	GLWLshrt	1622.1330258	1873.4299296	2526.0949844	2383.410825	2404.715097	2200.8567078	1728.4990006	2227.211538	3069.173772	73.6600820000001	12463.4726816	20883.4391602		2022_11_18
1	GPR21	HIRa1	731.7498236	3671.711978	4658.175493	6037.572878	7913.259896	7464.074183	10308.45535	15577.60804	18285.32678	16473.35464	18006.06652		31527.51798	2021_07_21
2	GPR21	HIRa1	403.4082416	4737.065862	3869.649166	6923.840826	7021.180654	8358.994006	9977.205478	12756.86803	15070.09444	15382.99904	18802.65954		29163.13475	2021_07_21
3	GPR21	HIRa1	508.1192436	4096.283026	3714.700196	4494.934953	6817.798304	7746.013128	8304.552539	10169.59417	14088.23358	12210.18991	15299.2344		21361.74043	2021_07_21
4	GPR21	HIRa1	434.8559328		3570.278403	4579.957415	7741.892739	7979.252584	9030.259716	14789.51046	18321.98875	22663.45294	19000.21549		38340.43664	2021_04_28
5	GPR21	HIRa1	389.3695164		4947.305688	6310.934115	8961.858371	8443.162873	13266.28171	17293.73223	21507.83196	19654.28912	15534.11063		34527.80783	2021_04_28
6	GPR21	HIRa1	357.9031616		1394.82076	1952.283487	2592.52835	3329.550925	6118.564084	4464.285256	4703.665182	6052.251634	6001.947217		23311.28812	2021_04_28
7	GPR21	HIRa1	392.82414		2655.39388	4468.067395	2856.897881	4476.221211	6259.13004	6226.531818	7364.106129	6237.241407	5911.845836		24190.66885	2021_04_28
8	GPR21	HIRa1	1124.5960376	24067.3731112	36694.482549	28051.5109036	35293.0500393	36486.4960744	58192.5389342	81741.717667	95738.9180944	86539.8831203	83038.3221059	91843.3715597		2022_05_27
9	GPR21	HIRa1	1643.0124341	26355.3783195	36941.6913699	29896.646393	39012.2969936	36417.3337449	72608.6254767	95849.4984635	112425.7436449	101066.7714961	85184.20324	106476.106172		2022_05_27
10	GPR21	HIRa1	1195.7090011	23516.4407598	39236.9468504	32911.2243256	43231.644011	43654.5429064	67784.0474299	79851.7690415	81038.3979518	103327.4822035	96479.2036667	88078.5865095		2022_05_27
1	GPR21	HIRa2	453.5492024	6689.463138	6687.928875	7821.552081	8003.749514	10199.6166	15133.72895	18427.83939	18768.27872	19510.70257	14560.45982		44058.48844	2021_07_21
2	GPR21	HIRa2	525.8105288	5868.553364	5795.02042	6764.358556	9920.456442	10918.6911	13424.22382	16928.05633	16668.04155	18255.19604	12991.87003		30453.857	2021_07_21
3	GPR21	HIRa2	420.3673272	6003.944567	5677.909655	7094.154308	7933.31908	9496.458556	11202.13063	13261.9542	13795.32071	13141.32639	12336.81056		25326.98635	2021_07_21
4	GPR21	HIRa2	535.3340544		4100.513338	5675.189735	5935.138685	7093.059124	8171.448364	10417.78386	11030.1946	11752.56723	11215.7756		26324.93666	2021_04_28
5	GPR21	HIRa2	142.1794344		4828.67164	4077.224267	5387.017418	4799.26272	9141.092889	10219.21385	10629.73405	10421.60716	8287.051504		21441.07591	2021_04_28
6	GPR21	HIRa2	248.5829808		1917.258804	1633.44281	2298.117586	1487.344407	2130.968604	2128.047058	2865.064549	2021.891391	1647.133614		12602.37441	2021_04_28
7	GPR21	HIRa2	70.904884		1198.295101	1467.240984	1041.032382	1615.954262	2675.986326	2475.694099	2536.063372	1497.616533	1807.807504		10186.14862	2021_04_28
8	GPR21	HIRa2	1821.3134885	48888.0309174	53066.4960304	48085.0708373	46937.2903372	53297.5695121	80252.3447052	90004.7884296	97685.4842666	119928.737971	82870.0091838	94246.1864231
9	GPR21	HIRa2	1570.707614	42828.3357771	45031.9877053	49826.5575285	48264.0688474	61153.0807339	85557.1477076	105666.01821	83806.215128	126601.2535069	95351.276331	108312.6278433
10	GPR21	HIRa2	1409.8365323	40095.062694	50425.9121454	48824.5313887	55940.9589499	60146.2619507	64436.0283626	96584.0636347	70668.0224227	86094.3228769	66633.5893338	108941.0816837
1	GPR21	HIRa4	383.653228	5488.509642	6531.020198	8195.241498	8337.939675	11752.00688	11846.00684	19527.44633	19675.05772	15742.71778	14489.90192		31173.81349	2021_07_21
2	GPR21	HIRa4	455.9299472	5958.375101	5228.073596	8392.894546	8113.740258	11489.61996	11553.70268	17810.79148	17249.53428	14615.83865	14765.84598		33515.43366	2021_07_21
3	GPR21	HIRa4	577.8466516	5511.342	5801.231911	7041.488178	11140.13149	9336.521779	11470.65619	15335.67669	13219.30069	12518.00292	11963.24523		27643.66684	2021_07_21
4	GPR21	HIRa4	355.1659488		5231.163482	6050.33796	5988.809724	7395.675484	11654.20876	13227.72344	15055.56604	14502.39849	14485.71495		28900.93364	2021_04_28
5	GPR21	HIRa4	250.4690664		4324.865628	4794.717922	5059.358863	7383.678401	7460.884394	10413.16088	10272.7448	13382.72606	10103.22705		22456.21628	2021_04_28
6	GPR21	HIRa4	284.0887896		1238.72832	2257.993258	2388.375312	1936.069889	3260.988094	3181.044683	3609.468902	2753.729068	2439.719554		12691.82084	2021_04_28
7	GPR21	HIRa4	283.5913712		1967.27897	1972.322619	2332.212462	2639.667411	3739.71165	5486.100104	2965.808052	3745.866063	3940.000017		14878.01189	2021_04_28
8	GPR21	HIRa4	2085.940556	38846.8762366	46150.886383	45430.9253162	44162.5727574	48276.4103178	77725.1156298	71549.6703376	103196.4270138	96355.6557752	75502.4093048	70991.2215292		2022_05_27
9	GPR21	HIRa4	2883.8044122	42926.0250792	61249.2636774	53843.8453936	48292.5773826	60971.173494	83570.7201968	91131.7967428	105322.2188566	99711.94137	92886.113274	74667.0647724		2022_05_27
10	GPR21	HIRa4	1306.016082	36796.190816	58840.6471966	23422.7082184	38482.7206338	31317.3789912	59300.923841	76812.3474376	63720.6811038	65703.3320374	87404.9156594	46230.7800714		2022_05_27
1	GPR21	HIRa5	488.3496408	5648.376302	7129.630379	7556.863636	10145.73611	12111.46637	14206.13586	15852.75154	19975.66656	18397.86781	19412.30442		37871.19095	2021_07_21
2	GPR21	HIRa5	420.7591604	6188.049049	7277.820156	8659.467912	10207.3559	10054.68654	12382.17521	14899.67825	18225.59512	17362.18608	16761.3755		28672.14824	2021_07_21
3	GPR21	HIRa5	245.0804528	6356.680272	6951.140109	6298.327468	7939.247247	11120.54161	10600.38903	14351.17937	13428.19298	15164.98383	14367.20969		29687.67967	2021_07_21
4	GPR21	HIRa5	357.0255896		5514.104419	5616.911282	6084.102104	8781.776501	11484.55211	14777.35159	14680.79128	11663.74011	11775.29749		42120.04844	2021_04_28
5	GPR21	HIRa5	356.7136328		3807.474488	3717.446516	5795.669211	6844.975882	8073.429422	8907.981994	12329.66966	9742.822138	9793.292982		28549.1001	2021_04_28
6	GPR21	HIRa5	284.2298536		3301.282001	1741.181511	2964.72476	2257.870295	3634.578278	3254.096514	3313.188218	3202.139225	2723.09777		18006.14984	2021_04_28
7	GPR21	HIRa5	319.5155736		1610.016498	1324.757906	2158.117467	2377.253021	2243.499386	4949.504913	3485.176384	2300.462288	2866.939808		17793.65068	2021_04_28
8	GPR21	HIRa5	1137.3454542	26935.944193	29430.8040446	41414.9011608	44508.1936556	35921.966521	42717.9372416	68108.4714948	69160.7391978	71670.4788834	53524.5695252	87440.5896932		2022_05_27
9	GPR21	HIRa5	1088.621416	31363.2008494	33354.7980984	53547.4561782	47575.9704668	46552.5160626	58528.1316202	74727.7280672	80484.984979	68455.316356	64456.8870488	86665.7796808		2022_05_27
10	GPR21	HIRa5	957.946661600001	31360.06305	34863.396262	43422.0887192	44291.3705042	37999.0130404	40444.9643122	61854.8430312	69304.310504	68366.8284998	46023.0824068	71962.1386108		2022_05_27
1	GPR29	HIRa1	574.280311	326.7641664	235.3715136	507.500367	327.8681946	384.11418	272.815445	455.2033064	546.336209	1602.104141	8164.030801		41302.6203	2021_07_28
2	GPR29	HIRa1	432.7273524	237.84068	472.9681714	385.7679462	291.212706	436.6923274	436.6019832	163.8752876	419.3569952	3033.680934	14066.05607		51033.68973	2021_07_28
3	GPR29	HIRa1	450.4584036	128.0388864	290.2600064	473.565762	291.849766	291.3597516	328.6689108	328.070568	621.0579688	3715.73079	11576.14704		35737.96931	2021_07_28
4	GPR29	HIRa1	539.703036		585.3258412	576.2394704	557.4100104	624.7947316	506.9470376	631.7795352	2172.5481724	7341.584848	21044.5298904	21718.0694		2022_04_01
5	GPR29	HIRa1	521.254829600001		503.6106672	397.8746148	688.8739824	416.702226	667.9212536	638.36014	1523.5547728	7149.4552164	20396.730678	18255.2039428		2022_04_01
6	GPR29	HIRa1	495.8144912		603.378282	452.173814	442.7961336	795.0303864	577.386382	652.6826328	1761.5773008	8394.32501	21253.3314364	18074.8815568		2022_04_01
7	GPR29	HIRa1	727.9018449	1844.8015208	1710.3397242	1485.9788541	1344.5217679	1175.1042956	1359.20632	1457.3877363	3433.3633743	13119.3012286	24915.1487051	34909.5342383		2022_05_11
8	GPR29	HIRa1	1232.7152165	2326.0652345	1588.9853982	1760.8647861	1360.7462202	2023.0498064	1744.151568	2377.2129786	4441.2812917	15783.5459639	35584.3983668	44673.6001292		2022_05_11
9	GPR29	HIRa1	1097.6651343	1775.2590616	2053.2257769	1506.5040224	1716.4788927	1835.4145883	1778.421822	2650.7772558	4923.439476	14551.4234472	38470.0101793	44360.7840802		2022_05_11
1	GPR29	HIRa2	234.6744604	507.5303882	271.4683752	217.553312	454.9800546	400.9457716	308.885445	690.443107	3821.793889	13419.92639	9304.430058		43054.39864	2021_07_28
2	GPR29	HIRa2	757.778899	401.819023	491.739195	146.792556	436.9253758	309.1881926	181.8672704	384.6234934	4678.041953	15364.88805	11346.10807		56524.86156	2021_07_28
3	GPR29	HIRa2	324.537052	362.9027328	199.6616524	273.576636	273.9774388	364.8125184	401.4824388	654.2606832	6782.343756	14220.96851	14162.02446		35754.6779	2021_07_28
4	GPR29	HIRa2	357.2778456		322.7363524	588.47637	250.6331976	143.8387392	431.8524912	717.6919844	6393.935441	9837.418748	5877.209028		28631.56841	2021_04_28
5	GPR29	HIRa2	338.9801052		431.0643876	358.660832	395.8166948	464.8788956	323.3825408	465.7732096	5405.011651	6124.685783	5718.046834		34479.43242	2021_04_28
6	GPR29	HIRa2	426.5916424		250.5015504	144.0018	288.2496208	321.8736976	412.104648	751.7839288	2881.278964	3651.492344	2385.933795		23894.72499	2021_04_28
7	GPR29	HIRa2	195.7735248		321.7278816	107.446428	431.1186	252.0233704	322.9567632	2241.598397	2893.36383	3025.648047	2505.198404		20200.21332	2021_04_28
8	GPR29	HIRa2	1013.5176217	1902.0307246	1909.4754658	1894.8495755	2118.9576574	2158.7494454	2172.047887	5817.5959432	26566.1388432	45693.378689	43721.987798	51975.612932		2022_05_11
9	GPR29	HIRa2	1561.5295612	2240.8056181	2675.4588261	2201.4422736	2219.2601938	2148.994822	2888.8877222	6081.1479196	24110.5557282	42333.4545368	41874.130085	50576.3695088		2022_05_11
10	GPR29	HIRa2	988.6894156	1637.4074074	3003.7117413	2159.4329731	2598.7096614	2239.2259758	2889.3237068	5366.4791892	20763.7969088	41359.4940286	42657.9404136	50261.366723		2022_05_11
1	GPR29	HIRa4	251.2302692	306.823186	380.8881088	345.3818774	275.4069048	273.6089782	255.069005	1127.075514	11795.01082	23505.04057	21501.19851		50813.84864	2021_07_28
2	GPR29	HIRa4	306.2908014	182.5176212	273.3774048	475.1826332	236.740771	490.7696824	746.990813	1889.578874	16542.77208	22990.68275	21058.36979		46269.46867	2021_07_28
3	GPR29	HIRa4	305.4219016	508.3069696	181.5275952	528.206022	272.9027912	328.2399756	655.7173276	2235.650583	15163.48176	19573.40832	20581.80724		43259.99572	2021_07_28
4	GPR29	HIRa4	231.6305808		268.8415072	357.0849452	358.8645648	754.2002432	609.9725988	2931.672899	10785.7921	14468.05975	6290.972413		31701.90307	2021_04_28
5	GPR29	HIRa4	160.2837936		322.309564	179.4088196	268.9651008	447.0184212	486.1416912	4542.019223	9427.918791	11280.69568	9750.958219		26960.68488	2021_04_28
6	GPR29	HIRa4	410.0589416		321.5721672	467.0067264	484.7666856	251.5397456	918.4926672	1859.411369	2473.37059	3538.581744	3343.907616		20174.90729	2021_04_28
7	GPR29	HIRa4	177.8466296		358.1710672	214.4121552	395.837188	429.2811464	645.0325568	2295.342317	2572.400348	3112.170865	2861.729383		14431.61832	2021_04_28
8	GPR29	HIRa4	2399.854115	2026.282188	2157.67125	2306.660216	3194.2262704	3778.7650064	3909.2369024	10734.5672144	38196.9956172	49785.5193736	42200.422696	41663.906398		2022_05_11
9	GPR29	HIRa4	1472.1068576	3023.5984766	2608.54125	2789.5372576	3135.741127	3059.4814024	3739.9612884	11853.2229088	43324.9398044	57293.9743864	45263.1539528	41218.0367176		2022_05_11
10	GPR29	HIRa4	1555.0309292	3835.4076352	2182.173	2582.582964	3385.1802332	2645.1591392	3550.2859908	11289.2868864	33603.3948452	55373.4312808	43978.8659768	36654.226332		2022_05_11
1	GPR29	HIRa5	269.978425	578.9264634	217.4346772	472.0266972	382.8396778	492.5037282	254.867013	599.8975688	4936.017497	16429.55733	16155.70964		67028.80615	2021_07_28
2	GPR29	HIRa5	414.4172084	346.8987948	200.5184062	110.2281276	364.505173	309.067587	436.7322164	382.6022612	7422.292577	18666.63382	20164.69603		53831.58059	2021_07_28
3	GPR29	HIRa5	359.45429	291.1537664	581.4407424	582.968988	237.8433148	291.623234	400.4399548	509.9485392	6084.730343	18074.85578	18279.90766		45062.2401	2021_07_28
4	GPR29	HIRa5	427.1046408		324.5776352	285.877008	377.5063064	269.1466688	215.5317072	1221.367153	5463.58838	9888.464872	7898.320886		30675.18687	2021_04_28
5	GPR29	HIRa5	320.6615476		251.3374248	323.2437876	179.2602944	215.203562	396.5445108	807.3226752	6125.952056	9956.589553	9057.155587		18390.7217	2021_04_28
6	GPR29	HIRa5	177.8252784		143.2066536	233.1031168	233.7601432	358.96618	35.711196	375.7693632	2273.285555	1752.96736	2308.600519		11748.85104	2021_04_28
7	GPR29	HIRa5	248.8641728		178.7803024	358.628348	144.229236	143.8132048	215.261784	932.652768	1982.809722	2430.050174	2573.835286		10656.54848	2021_04_28
8	GPR29	HIRa5	1130.1569748	2206.298016	1508.1659104	1346.2062948	1346.0082064	1471.4957516	1845.1114668	2908.8344436	14770.8570892	31408.846152	29112.781648	30359.1944868		2022_05_11
9	GPR29	HIRa5	1625.4142488	1474.641638	1814.1109108	1404.8906896	1470.3916308	1803.756094	1797.5894332	3294.1518272	19573.6750624	38481.594168	37784.5051344	34629.5894144		2022_05_11
10	GPR29	HIRa5	1403.160686	1814.9085048	1815.3140584	1446.9606296	1462.1427552	1678.9970076	1745.8436508	3310.0438664	23199.6318288	38976.46295	37081.6962328	33675.96316		2022_05_11
1	GPR21	NRFa	383.9746736	564.628246	458.855924	546.9950408	425.1546288	529.25432	636.562178	388.768842	899.861638	3585.491642	10208.35603		28535.02978	2021_07_21
2	GPR21	NRFa	456.120704	512.7224688	229.5743208	247.9753584	212.8481088	424.4219	671.7999824	566.466726	1096.237162	3315.42708	8349.498484		28111.90329	2021_07_21
3	GPR21	NRFa	157.571936	441.6095264	495.3517672	477.408492	513.9385124	636.35242	565.5124308	405.9562968	863.7626104	3625.814907	7675.818804		20136.53055	2021_07_21
4	GPR21	NRFa	417.7683552		358.3929876	517.1437316	248.050836	302.446027	570.5937642	533.155866	1051.027631	6613.406722	10127.94736		36080.33198	2021_04_28
5	GPR21	NRFa	389.7980048		480.1336144	356.4857648	444.690288	447.5447044	608.966944	518.9455392	1517.314626	6450.638913	13008.27578		27415.85586	2021_04_28
6	GPR21	NRFa	358.135798		214.1841584	448.2765248	428.2904696	450.0785	285.800576	611.5612472	971.336534	2202.558446	3502.841398		32992.66156	2021_04_28
7	GPR21	NRFa	465.10548		430.1981084	503.8636392	1043.29316	700.6289156	1237.453192	894.9660604	1433.483688	3148.57996	3915.358059		33695.34595	2021_04_28
8	GPR21	NRFa	643.3785456		680.1452188	541.6041884	569.916841	655.5917434	1027.062673	770.8118618	1752.0031416	8616.0453642	19880.6419576	17174.6582576	34617.6494902	2022_05_06
9	GPR21	NRFa	637.9378656		795.179742	726.9232718	565.6674074	866.8452264	1207.4695176	770.4923214	2435.6250958	9285.403547	22475.0331098	16304.925772	37821.6967792	2022_05_06
10	GPR21	NRFa	605.6634064		963.5688534	907.2093106	551.1298714	565.0877014	980.862779	822.245492	1290.7681026	10538.2959582	23846.1663564	24436.2139926	33278.4455368	2022_05_06
1	GPR28	PRGa1	323.883405599999		219.6924144	383.307093199999	420.0347034	466.3324462	498.598728999999	369.881725	1043.165848	2708.4269374	2705.9314936	8858.538177		2022_01_27
2	GPR28	PRGa1	361.2419472		318.689635199999	347.570979399999	383.517918	400.9062528	336.7619428	627.6394504	1389.25939999999	3026.14845159999	3964.7700864	9154.10992039999		2022_01_27
3	GPR28	PRGa1	323.5378164		310.5797232	510.201518799999	402.804314	721.665080199999	666.9350544	539.0727052	1458.417704	2460.15948679999	3460.1152358	8211.0280216		2022_01_27
4	GPR28	PRGa1	879.6676149		587.7031584	638.2701176	627.998226	725.549009	797.77322	561.931087	1017.592342	2675.703584	4588.09672	6026.170281	5298.704128	2021_10_13
5	GPR28	PRGa1	550.3949829		483.0849534	618.4549023	581.550738	546.760204	479.879473	1007.305388	1019.211173	2969.193799	4944.72192	5486.815018	5079.514612	2021_10_13
6	GPR28	PRGa1	807.9930321		662.0499042	726.2545622	767.95424	712.3294954	542.82488	528.7728024	1153.905885	3190.863894	4890.94824	5559.501532	4860.263983	2021_10_13
7	GPR28	PRGa1	571.9793668		485.808424	566.1196212	469.8164972	690.9798036	682.8128096	664.8079108	1959.4422936	3411.9212804	3844.4464616	6496.7144356		2022_04_08
8	GPR28	PRGa1	420.885644		656.18312	439.9209388	619.153084	435.1797516	679.1958192	774.8327816	1497.3941232	3570.5428952	4674.9919864	5502.0067024		2022_04_08
9	GPR28	PRGa1	683.2277716		510.74976	440.198894	648.0876116	402.4142736	552.4345376	585.4876636	1818.68328	3203.3318588	4588.9096216	5303.792946		2022_04_08
1	GPR28	PRGa2	365.748215199999		427.7705256	345.3038112	341.1237424	292.002579199999	239.4958284	256.5845108	910.944686	1801.844554	2820.09197359999	4770.1773884		2022_01_27
2	GPR28	PRGa2	264.090644799999		237.2062176	257.452764799999	346.2982648	256.8172804	395.0717424	200.031684799999	1016.50611919999	2374.30135479999	3108.6788064	5637.6328968		2022_01_27
3	GPR28	PRGa2	218.338481599999		227.5282152	219.323657599999	281.4883728	505.289885199999	394.718722399999	317.4468368	776.6330984	2728.4474252	2799.73731399999	5229.21187719999		2022_01_27
4	GPR28	PRGa2	683.1555308		892.5669838	611.3381896	670.8096386	385.1375692	593.3104354	572.1064002	1161.909344	2802.05398	4668.397867	4903.82598	74066.47364	2021_10_13
5	GPR28	PRGa2	703.404151		564.3540662	838.9245218	704.9492246	681.1254874	729.383431	984.8863946	1155.33342	3355.105177	5650.129761	5314.056818	83900.55074	2021_10_13
6	GPR28	PRGa2	813.3920824		957.7376672	714.1060654	743.2154862	688.2886676	747.4648382	664.6767644	1164.47933	3413.238588	5275.301736	5275.157247	87006.66545	2021_10_13
7	GPR28	PRGa2	570.4074324		550.8216744	496.8121752	625.8001528	606.2286192	297.2650372	289.3529872	1085.3124652	2303.9927172	2747.9379076	3478.3362552		2022_04_08
8	GPR28	PRGa2	707.78289		610.7409048	677.0246736	434.4873792	477.4699124	513.0822968	381.7201072	850.7261428	2605.3617444	3462.5174004	4075.7132812		2022_04_08
9	GPR28	PRGa2	445.2590836		483.6159096	605.9163528	572.8282944	589.7483644	344.6784688	511.9221668	959.1109344	2881.8385032	3927.5702724	4350.4689116		2022_04_08
1	GPR28	PRGa3	242.9261072		263.7721892	345.770748	346.738291599999	337.699256799999	477.024479999999	638.1804044	2290.92652759999	3265.5972684	4176.3800924	5471.4819292		2022_01_27
2	GPR28	PRGa3	253.2386632		337.426757199999	395.0596748	475.631759599999	394.2460144	302.464872399999	613.5896924	2131.7451316	3748.7065124	3549.564754	5856.100734		2022_01_27
3	GPR28	PRGa3	143.4464708		343.0907028	454.6957892	252.636497999999	530.0665236	313.495579999999	539.1152364	2281.0656496	3054.5963076	3060.82478039999	6108.902456		2022_01_27
4	GPR28	PRGa3	562.024008		675.3140126	728.2579428	642.7477654	641.9150708	942.9840484	1489.866297	3744.902984	5704.240023	7057.755448	6574.186395	Masked	2021_10_13
5	GPR28	PRGa3	426.220056		757.0561652	892.9790272	607.9987134	731.6669398	699.9228596	1348.59423	4101.615196	5906.095016	7317.28692	6469.845627	Masked	2021_10_13
6	GPR28	PRGa3	696.5867974		781.9190434	743.3668198	451.6704426	689.3736192	626.4572554	922.7931992	3909.350872	5948.072847	7404.756005	5829.760679	Masked	2021_10_13
7	GPR28	PRGa3	582.713628		578.059174	502.8698668	813.87516	796.109701200001	684.5406024	1039.693824	2849.6194736	4187.1745208	3481.0528148	4555.4504996		2022_04_08
8	GPR28	PRGa3	467.7609384		602.272032	622.2071604	679.6845952	592.7302144	699.1712496	1141.885952	2899.0511808	3939.6322232	2947.7290884	3861.1652556		2022_04_08
9	GPR28	PRGa3	558.8769144		758.3366748	548.3354212	587.9349264	576.306692	648.1535536	1291.2933424	2935.6760004	4015.6078948	3271.5702928	4961.786546		2022_04_08
1	GPR28	PRGa4	399.484826399999		166.4317424	202.4551028	290.236639999999	402.0429724	199.5445016	438.067420799999	1783.21624599999	2969.9533956	2683.6831004	6575.5366328		2022_01_27
2	GPR28	PRGa4	217.2434132		201.3030208	236.737997999999	128.809248	318.9609976	275.0160532	679.940406399999	2193.7971932	3486.1157256	3349.936998	6691.0888508		2022_01_27
3	GPR28	PRGa4	256.312645599999		156.934853599999	226.838118399999	309.167568	200.008591999999	327.274076399999	646.6397492	1799.25772239999	3058.0052492	3006.57741399999	7446.9255024		2022_01_27
4	GPR28	PRGa4	761.8288036		400.3756356	606.169162	544.6774332	578.7648424	653.443342	695.9438	1335.131007	3578.176624	6756.984766	7136.038919	Masked	2021_10_13
5	GPR28	PRGa4	683.9975436		767.9794144	817.1074076	650.5559724	661.742146	468.8381304	846.4013956	2572.860148	5744.135351	8186.032559	6848.179503	Masked	2021_10_13
6	GPR28	PRGa4	740.8310492		530.0970944	861.5281388	598.2245804	581.1758852	504.3365192	680.16085	2504.258843	5069.521482	7366.97437	7646.511573	Masked	2021_10_13
7	GPR28	PRGa4	358.4035624		388.5727416	236.0859648	197.5202464	343.8243168	433.43226	487.8199792	1694.8152576	2665.120576	2887.0739136	3651.5192528		2022_04_08
8	GPR28	PRGa4	346.9108752		264.0958264	434.2135376	394.0920832	289.526736	180.950148	460.964864	2122.1673696	3955.3080608	4169.392308	5388.922784		2022_04_08
9	GPR28	PRGa4	266.716356		198.2706408	262.9932896	368.5966016	350.9005536	197.3698272	712.0538696	2157.438888	4494.1429624	4805.9426264	5677.2067368		2022_04_08
1	GPR28	PRGa5	235.024550399999		127.543912399999	254.596258	142.6662256	183.948988799999	196.856087999999	318.4540848	1334.40476119999	2832.2676956	3126.47356639999	7366.83954759999		2022_01_27
2	GPR28	PRGa5	272.253534399999		291.483765199999	126.316422399999	292.681978	346.7875776	147.733528799999	347.604822399999	1374.1344068	3079.97131359999	3492.6850816	5452.6453072		2022_01_27
3	GPR28	PRGa5	291.0346128		153.7428052	366.138248	155.758799999999	173.745628799999	301.8353188	345.1972368	1496.00092559999	2567.297088	3686.5325208	5455.0274764		2022_01_27
4	GPR28	PRGa5	506.5875908		742.960948	622.8957804	494.9093156	513.8430368	568.0502168	581.395262	743.363312	2700.111446	7026.600909	8066.628981	76534.9164	2021_10_13
5	GPR28	PRGa5	572.1305644		722.2532472	1150.612473	748.7137688	634.833628	731.2409216	664.1106696	1155.409864	3034.79406	6778.886872	8598.855786	78520.4873	2021_10_13
6	GPR28	PRGa5	505.3419472		680.9089756	767.1724252	613.8572376	604.637486	596.1296548	617.9519464	779.7340592	2948.04617	6355.046007	7745.897236	81659.88287	2021_10_13
7	GPR28	PRGa5	342.97988		291.6420648	388.4747632	322.1128504	374.1374736	177.7020016	125.9720376	531.7542512	2365.5278912	3308.7917304	2918.5665824		2022_04_08
8	GPR28	PRGa5	432.495204		279.7513296	227.1235088	279.3422856	176.0573744	253.2125048	359.969716	626.4367088	2446.690108	3086.1351176	2683.1171464		2022_04_08
9	GPR28	PRGa5	385.3307504		325.1590136	242.527368	325.7837736	220.061016	278.2118656	318.020708	822.697212	2434.8111056	3386.2956168	2946.2253216		2022_04_08
1	GPR32	PRGa1	971.8352456		1587.9195662	1690.6395962	2121.7142712	2055.785758	2056.1519598	2668.252498	4255.3609204	6531.780019	10994.9844854	39691.9118722		2022_02_17
2	GPR32	PRGa1	929.3171968		1377.1786194	1340.1207088	1990.7766452	2102.7310188	1976.6717288	2680.872826	4284.922697	5817.3255238	12746.0903128	38795.77553		2022_02_17
3	GPR32	PRGa1	867.0402602		1866.9382554	2117.9207798	1749.2993974	2125.1725924	2279.7585316	2828.81228	4362.604503	5643.8083448	10550.1927156	36634.9880804		2022_02_17
4	GPR32	PRGa1	453.494303999999		526.2035716	662.425999199999	704.166242399999	473.802572399999	452.935450199999	333.4714434	760.3312256	1187.73485459999	2231.5527302	3427.7953528	Masked	2021_10_15
5	GPR32	PRGa1	621.394379999999		565.234527	702.601691399999	714.680774399999	618.649491399999	487.929763199999	516.465485999999	668.172833599999	1052.86586299999	1715.2747028	4561.44154079999	Masked	2021_10_15
6	GPR32	PRGa1	2103.58390199999		635.6076862	579.9037104	577.86261	675.023419399999	390.226741399999	380.645247599999	813.401023999999	1316.5213006	2053.66695879999	3989.35625159999	Masked	2021_10_15
7	GPR32	PRGa1	435.5620412		417.8735456	346.5369472	411.746968	341.3809632	238.678418	306.0414878	747.2584604	1093.3279632	3559.2615968	29218.3828374		2022_05_20
8	GPR32	PRGa1	540.0264506		539.3108824	484.7456858	257.2903072	324.4211786	375.4634718	356.9366756	577.1356572	1332.167785	4292.6491598	23453.5537658		2022_05_20
9	GPR32	PRGa1	941.0040762		417.8656604	450.190866	445.8709158	290.3956362	255.6463292	339.5538	611.4378374	1195.638506	3611.2224136	22216.95677		2022_05_20
1	GPR32	PRGa2	903.3405244		1404.549896	1276.915319	1249.504284	1228.0638614	1665.4816826	2090.270571	3438.438799	6884.9950138	13570.9474806	25701.2333218		2022_02_17
2	GPR32	PRGa2	1095.3311096		1389.5512098	1170.5119912	1036.19702	1176.7364044	1228.5904446	2088.5574698	4289.28109	7349.3211738	18463.5906656	29206.0152624		2022_02_17
3	GPR32	PRGa2	962.5345978		1371.1022858	978.4778118	880.7964872	1211.1966008	1009.8038022	1981.4275756	3711.5201352	7327.9789194	16560.3384466	31624.8743		2022_02_17
4	GPR32	PRGa2	433.7488624		765.8029172	636.700095	474.444885599999	812.951522199999	358.348512	527.6320804	928.1919534	2387.6654054	4959.02596919999	8487.96289239999	Masked	2021_10_15
5	GPR32	PRGa2	842.745214		646.606771799999	865.558318999999	858.9505506	856.3966678	611.699444	528.8002766	1035.64205219999	2543.27011559999	4584.4350228	8206.4722706	Masked	2021_10_15
6	GPR32	PRGa2	743.958013599999		682.4028712	772.909988	643.350583199999	878.5300242	547.47102	517.111268599999	949.3863414	2687.345996	4999.9444562	8445.58617	Masked	2021_10_15
7	GPR32	PRGa2	423.7852164		171.35208	308.5601424	361.7161428	258.0393338	343.8703792	378.2156584	1133.4060472	2920.2143032	7436.3791676	21950.0186908		2022_05_20
8	GPR32	PRGa2	339.2052112		137.0506032	256.9081916	275.2612456	344.3038914	343.8600024	670.4845644	1063.5357588	3245.9451152	8147.2799888	25238.21233		2022_05_20
9	GPR32	PRGa2	423.6035436		393.8690628	531.2494668	499.0426124	343.8696274	584.1961944	309.2858416	1372.8632148	2954.4616936	7250.5589076	27120.032412		2022_05_20
	GPR32	PRGa2	830.61549		617.0900904	788.5305032	1014.8292484	447.4020228	721.8161032	704.9493316	858.0052928	927.745752	3568.2545452	55443.6457956		2022_05_20
2	GPR32	PRGa3	1111.126126		1456.7324128	1858.4047226	1770.1118914	2428.63569	4229.213579	7768.5686956	15130.8130114	20760.727367	26103.0308456	44180.9038876		2022_02_17
3	GPR32	PRGa3	885.0655112		1483.1611648	1783.269802	1899.8011076	2600.40105	4285.1024486	8020.0756232	14730.7664612	20184.2586276	27118.1653432	41573.4306024		2022_02_17
4	GPR32	PRGa3	631.7839096		557.227652799999	1174.28872379999	475.754588399999	943.3546652	928.015998999999	2127.91789719999	4628.0920388	9649.2287876	10257.7694663999	14294.1501144	Masked	2021_10_15
5	GPR32	PRGa3	700.6011772		872.0939656	1062.74316739999	693.5733278	765.9108242	1291.7814132	2681.78039	5673.62819119999	8450.5636796	10120.3808615999	12551.4968576	Masked	2021_10_15
6	GPR32	PRGa3	706.578160399999		691.2980178	643.6208992	601.4842856	840.439137999999	1031.21263779999	2310.6376208	5285.7488572	8357.2240432	10567.8313679999	12126.1924352	Masked	2021_10_15
7	GPR32	PRGa3	914.4235924		376.3740672	239.8557204	516.2779604	378.665655	756.4989492	2063.23376	4942.3173228	6938.9252708	10776.583812	35226.9269472		2022_05_20
8	GPR32	PRGa3	355.9374618		257.0125896	308.619694	292.7175596	344.4469196	704.0683868	1994.0948384	4374.9686668	8899.5814784	11058.0161156	31225.2509348		2022_05_20
9	GPR32	PRGa3	322.012337		685.02006	359.7978212	378.5199572	378.782737	721.9380888	2768.5950276	3877.4631676	7418.0904336	11470.87158	25783.3308756		2022_05_20
1	GPR32	PRGa4	681.9350604		735.2497616	587.2862048	863.6776072	825.568458	1519.4694428	2777.718886	3993.8000492	6733.0560152	12549.6460812	21796.5593292		2022_02_17
2	GPR32	PRGa4	726.0807832		1009.2078504	1052.892262	974.3505696	741.7119204	2103.4197304	3009.1166956	5710.2246688	648.9850936	13366.4155616	25986.3318476		2022_02_17
3	GPR32	PRGa4	728.4428624		1861.371706	1007.4685908	910.2949788	1299.3536688	1657.5371248	2930.721344	5127.618704	8555.2655884	15541.3944052	26066.9628516		2022_02_17
4	GPR32	PRGa4	880.599551199999		440.574917999999	505.33312	549.9295144	380.9741056	578.5075988	1280.729384	1756.96668559999	3545.9437936	3947.46106239999	6516.3331816	Masked	2021_10_15
5	GPR32	PRGa4	705.570215599999		585.726841599999	533.6642176	615.3596412	376.3482336	476.4195296	1014.80862679999	2346.45059999999	3810.394956	4676.19967199999	6155.644004	Masked	2021_10_15
6	GPR32	PRGa4	527.506822		942.624422	612.860108799999	767.481330799999	423.249631999999	681.0355424	842.098255999999	2442.1439628	3602.10660239999	3987.90098719999	5907.8876164	Masked	2021_10_15
7	GPR32	PRGa4	579.1689236		653.3873924	275.5835748	379.6613848	414.45795	691.7064664	1139.8257432	2724.70374	5140.1162388	9463.3412772	18257.2934424		2022_05_20
8	GPR32	PRGa4	442.812968		378.4198816	464.1761188	345.8775212	207.2303028	466.807014	1019.3770288	3068.8536052	5759.9490004	10536.0833332	20461.4272564		2022_05_20
9	GPR32	PRGa4	528.2097996		240.6790128	395.6872592	379.7070512	345.2986568	259.4875536	1502.1249984	2811.5547084	4657.0526908	8982.515938	26516.4100648		2022_05_20
1	GPR32	PRGa5	815.5129256		1043.0013444	1152.4227224	1515.6485688	965.4869016	1198.0476516	2507.283112	4241.692712	7372.3464332	15638.6189508	27182.9864592		2022_02_17
2	GPR32	PRGa5	1223.0724932		1009.747336	1443.6233676	1268.5694648	1700.7633616	1484.7053388	2268.5360412	4010.0946016	7552.24409	14844.8651732	27953.4335536		2022_02_17
3	GPR32	PRGa5	733.3865772		872.2258956	1027.840566	1158.6811716	1518.398084	1707.0579828	2588.7512496	3730.293848	7725.0721504	13440.8799144	27341.69043		2022_02_17
4	GPR32	PRGa5	469.083947199999		528.1037196	862.783487999999	707.3829548	817.647847199999	789.7529536	879.107184	1504.2503692	3363.4120148	5499.4278888	7934.0312344	Masked	2021_10_15
5	GPR32	PRGa5	751.6248044		400.2471288	611.421168	551.5232748	586.070308	593.984435199999	566.3773096	956.2841208	2727.012698	3704.8400028	6901.5217112	Masked	2021_10_15
6	GPR32	PRGa5	712.656677199999		529.3699652	823.4928948	539.811985999999	727.477995599999	779.0526848	922.3157804	1644.22549879999	2269.52049719999	4752.4051324	5840.44574479999	Masked	2021_10_15
7	GPR32	PRGa5	442.9081484		240.616656	240.558242	535.6834032	259.3268148	224.5939056	345.626568	879.0306952	2276.8423408	6834.2031152	21350.331262		2022_05_20
8	GPR32	PRGa5	647.3777304		309.3780668	240.698588	276.5219372	379.818294	380.5549308	276.37812	603.619072	1604.5454348	5266.1734252	17116.4398208		2022_05_20
9	GPR32	PRGa5	698.7023048		275.2429152	429.9161004	276.5375984	138.130896	276.4224648	258.97464	931.2064356	1432.0935152	5163.9231004	16306.0933332		2022_05_20
1	GPR69	QWa2	837.884927399999		1651.25663579999	1569.6003664	1701.42562799999	1243.7653802	1720.56289939999	1776.649929	1571.41063079999	1739.6664978	6171.706124	29402.3483664		2022_02_15
2	GPR69	QWa2	1288.4893826		1445.0464244	1460.2335242	2189.18174979999	1590.2462432	1883.18536099999	1738.3979296	1708.2317316	2275.3563482	5636.0288456	26836.095884		2022_02_15
3	GPR69	QWa2	1098.00076899999		1314.4037042	1937.920838	2124.77422719999	1708.0961164	1783.8860532	2042.1794108	1865.06557679999	1995.14226579999	5660.6769296	27931.3894367999		2022_02_15
4	GPR69	QWa2	1313.306947		1286.528628	1462.1130919	1663.6966022	1843.8598204	2820.8095303	2488.1784186	2418.1475203	2303.4491991	7683.4072594	39026.0473904	Masked	2022_03_02
5	GPR69	QWa2	1204.5456908		1680.0957558	1332.0958449	1690.9471287	1532.8844006	1230.4262945	1806.3137143	1722.919877	2680.9183909	6273.0395064	35808.7007639	Masked	2022_03_02
6	GPR69	QWa2	1386.3646422		1689.3063908	1532.6246626	1984.5314372	2299.4600787	2037.1261019	1944.72186	2242.1398858	2774.1300572	7303.9693961	36995.9324423	Masked	2022_03_02
7	GPR69	QWa2	406.7363256		453.4972112	425.7674344	381.5300512	271.0416576	290.3069752	478.9604368	322.8256512	425.4234432	669.0224528	6847.23034		2022_04_01
8	GPR69	QWa2	287.5191072		306.0085	397.1471432	407.3734416	435.1903248	315.4681112	308.2152624	235.4837472	519.8311608	899.9668704	7312.2330568		2022_04_01
9	GPR69	QWa2	484.5815232		443.7960496	488.6573384	309.3633416	198.2162112	432.094124	308.5473672	414.337248	439.3753392	1007.830764	7178.7029104		2022_04_01
1	GPR248	RHa5	22653.0449411999	10310.52751	10820.4313436	10630.5430759999	11633.3318207999	11439.5536136	10299.5272008	11951.9539048	32728.6650944	58560.2546064	76315.6094176	102577.720419999		2023_03_17
2	GPR248	RHa5	11166.1882272	5425.3968088	11232.4467704	7597.0605848	14843.6344127999	10526.6973504	10855.5154984	15280.4804759999	35890.3126968	53858.8507312	78561.0419167999	97427.5146032		2023_03_17
3	GPR248	RHa5	10988.3704048	11013.7297179999	11967.26806	9803.88234239999	10110.074056	11174.6613104	11496.9673671999	12761.5765408	31929.6077935999	61602.0844495999	86040.6981207999	103770.370541599		2023_03_17
4	GPR248	RHa5	5235.3564112	3905.42234599999	3172.22602239999	4345.73177239999	3050.155496	2530.8342928	2812.9133656	2239.69566519999	8288.2403536	30790.5427363999	37785.634742	51506.8687472		2023_03_17
5	GPR248	RHa5	5431.4145316	5213.1546328	3926.46673599999	3484.0038316	3928.02288199999	3446.6883616	3458.81143279999	4586.8018332	11537.3642432	37215.6921592	42195.7340188	62645.9488727999		2023_03_17
6	GPR248	RHa5	7099.01304	2596.54152399999	3692.487744	3431.0023544	3463.29669519999	3339.07368959999	2455.1081808	4391.1715452	4212.6104516	33690.7223395999	47426.9681712	57238.8957136		2023_03_17
Negative controls
1	none	GLWL	1048.1127784		1450.28087869999	1171.1752361	1355.8436985	1665.5370899	1615.0057972	1646.7932607	1667.8528038	1733.65468979999	4682.667641	31096.1959568		2022_02_15
2	none	GLWL	1082.2921103		1710.65752759999	1678.90797339999	2296.4314464	2043.6581952	2128.38331739999	2724.0563184	2514.4342776	2833.664425	4894.0976292	24137.4628401999		2022_02_15
3	none	GLWL	763.5083396		786.1278152	935.1960396	704.3529648	924.0766836	545.9767292	726.0980276	798.93854	889.8010964	1217.7116436	28434.4034448		2022_04_01
4	none	GLWL	539.2864296		1004.2864216	630.2250808	725.1909204	994.8381816	720.5386408	1010.3564516	632.2100944	684.2385196	1421.9815128	22366.0697628		2022_04_01
5	none	GLWL	3129.41616	2546.859308	2375.1836852	2726.1316748	1724.3124552	1485.7381988	2258.4852764	2055.4752764	1553.3628408	1844.7608	2437.0639528	59818.2435856		2022_11_18
6	none	GLWL	6979.208964	6134.7114188	6141.64604	5656.104754	5951.67545	6330.3236584	5627.452564	5965.4421688	5251.8169924	5903.1317768	9365.4386864	168818.2797796		2022_11_18
7	none	GLWL	5715.207446	3026.335936	5414.267372	3623.5315448	5236.9863632	3553.259734	4925.1945656	3629.3315496	5702.1180332	3741.415544	4233.2367692	63800.2553152		2022_11_18
8	none	GLWL	18076.4175004	9860.3529332	11342.3135148	11222.5358312	8895.3392532	15117.5515528	10553.5168348	10311.6698408	11605.80077	11544.4587156	14195.1959316	190006.0505508		2022_11_18
1	none	GLWLshrt	2797.67785	1298.2399748	1382.4333912	1466.4524634	1431.50579	1265.6898058	937.5616814	828.0079044	790.3669772	91.9270036	2085.4102632	55226.1747004		2022_11_18
2	none	GLWLshrt	4047.6107574	2651.847594	3355.563447	2952.2520036	3615.5234852	3980.9598162	2849.4786272	2466.6365626	2793.0287872	110.383182	6918.9242966	146592.4841712		2022_11_18
3	none	GLWLshrt	2834.153965	1106.2328226	1569.7210576	1345.44464	1310.1834388	1035.6840576	1016.2303456	1585.5085216	1331.3150708	1731.8697092	2261.8649792	58387.623956		2022_11_18
4	none	GLWLshrt	12103.9400856	6268.1410884	8529.3492402	9621.6470636	7750.4982364	7858.0284784	7301.7410944	8243.722094	7671.831278	7499.3356792	12645.9645788	182344.2500612		2022_11_18
1	none	GLWLmdm	1711.6207216	1224.005188	998.72037	1073.9232512	891.3786876	870.199734	997.7826712	1219.1515008	1018.184256	1460.9792216	2107.7911524	49922.2078956		2022_11_18
2	none	GLWLmdm	3184.1676772	2391.1006288	2553.4311832	3277.6904152	3249.9403776	2666.7678348	3233.3953392	3306.6090296	3479.2413312	3014.6294332	6249.81945	175849.2758832		2022_11_18
3	none	GLWLmdm	3820.3033952	3242.463796	4157.0902828	2563.5633648	2269.47964	2206.8590164	2489.7868744	1982.5158744	2346.0579864	2146.3696188	3011.842562	59937.005786		2022_11_18
4	none	GLWLmdm	12221.6615308	11556.6128932	14831.5361228	16354.4277012	15788.5814128	15224.5414288	14319.8502264	12801.0550492	11120.7606176	9195.4590532	7944.8065648	187851.6058848		2022_11_18
5	none	GLWLmdm	1357.0220926	1282.2966066	1839.4743328	1628.0005546	1483.4670312	723.2001912	740.3115384	867.1718416	1081.661499	1478.0724534	2017.2841266	24839.1087598		2023_02_17
6	none	GLWLmdm	2981.0216856	2596.7017216	3203.7266248	2792.7213514	2397.2096708	3511.8833922	3665.3372382	4873.330053	7608.2928272	8597.539854	10334.56142	39152.5751672		2023_02_17
1	none	QWa1	1322.4073352		1831.2462574	2102.52258499999	2117.232555	2844.3153388	2106.0853048	2352.6092976	1539.1548412	2476.365324	5087.0860346	27060.2046922		2022_02_15
2	none	QWa1	2708.8894231		2188.5702431	2353.89929	1977.7971521	2068.22482	1869.4135172	1268.4035796	2052.2406331	2262.5934351	4778.0154156	28295.3228576	Masked	2022_03_02
3	none	QWa1	430.7981968		577.7916488	651.5271256	290.2961	291.3066608	308.16982	562.237588	381.7394064	463.2073496	823.6378192	17364.8938368		2022_04_01
1	none	QWa2	1386.15319699999		1557.5959886	1782.432799	2327.5645084	2370.0160748	2067.264859	2532.61738559999	2932.7070676	2904.1741622	5278.0540984	20897.9948615999		2022_02_15
2	none	QWa2	1434.2028005		2129.2040427	2135.4704344	2527.7535254	2282.4322774	2951.3154514	2298.1302265	2916.2424624	3652.898109	6975.5845066	35460.5538952	Masked	2022_03_02
3	none	QWa2	541.2599144		426.2135928	625.0959192	616.0877792	588.333121600001	324.2755576	743.2687208	453.7207584	759.6182224	1082.84638	11994.8658296		2022_04_01
1	none	QITRFa	864.7566496		1199.36047279999	896.1746112	1517.18251279999	1568.8617376	2437.3107408	1418.5084704	1767.92320679999	1693.1229784	3717.362376	24832.3925467999		2022_02_15
2	none	QITRFa	1446.2413822		1812.4007578	1941.3693394	2170.7638078	2088.2771334	2143.7331098	1219.5270456	2499.9899798	2444.1674774	5658.77898	34517.1861104	Masked	2022_03_02
3	none	QITRFa	1279.1675055		1037.9759284	1156.3896862	924.2364525	649.409015	985.4975234	1029.3112228	808.9689676	935.470482	2807.0716128	19361.9085855	Masked	2022_05_06
4	none	QITRFa	1338.4105316		1144.8123206	1141.5995212	1435.681273	1220.7717404	1943.0032222	1650.4884928	1885.2316076	2253.5400246	3903.1393268	60987.970199		2022_09_02
1	none	QGRFa	1187.659752		1233.3672012	1578.79536439999	1460.1549888	1456.26450479999	2201.3178164	1654.5193216	1633.21270039999	1322.07401879999	3845.9026296	14776.7405123999		2022_02_15
2	none	QGRFa	2607.8465608		2317.6923226	3082.7311812	2624.4899818	3271.7530632	2859.1563066	3573.1328368	3351.512872	4194.0858512	8930.7291478	30693.0114326	Masked	2022_03_02
3	none	QGRFa	673.7786924		1502.877073	1280.1349954	1026.7782646	1027.12176	1326.0404628	1373.5802814	1714.293998	1483.1730648	3678.082322	21135.9942318	Masked	2022_05_06
1	none	PRGa	1599.9866393		1658.6750262	2191.0638726	2105.4201197	2008.5018771	1998.6334147	1821.91905	2385.768884	2835.1399995	5263.200265	37210.5850389		2022_02_17
2	none	PRGa	350.8467168		315.7564102	282.2124188	311.2253564	364.84371	363.948314599999	365.356605	545.957939999999	297.824548	507.990622199999	24723.8597626		2022_01_27
3	none	PRGa	552.160722899999		775.113222899999	674.735206699999	704.4564292	644.2898763	515.0971375	603.1569592	398.4661242	659.2555231	796.0582597	2407.8274735		2021_10_20
4	none	PRGa	970.5129061		969.1891603	727.1887992	944.0739256	711.3096805	867.5660619	1151.751233	890.5655045	1110.974611	951.4851613	1360.260469	1410.468077	2021_10_13
5	none	PRGa	924.947926199999		936.8176628	914.550031299999	828.100285199999	712.2793248	639.753300499999	607.750433399999	485.447776199999	776.115769599999	540.3673096	1854.4665198	Masked	2021_10_15
6	none	PRGa	822.9843896		1035.5182626	1115.8475006	782.3725292	521.2177728	613.77628	571.643139	729.7630444	803.2186372	1096.40176	16852.868244		2022_04_08
7	none	PRGa	453.5219234		522.1211464	918.063422	429.3626468	1111.0253328	664.7908932	662.8474244	577.125394	871.2312048	2350.966674	42834.2561578		2022_05_20
8	none	PRGa	926.6690416		722.9528592	1372.1443596	1564.5960844	1244.589684	1819.6746092	1290.6049604	1634.5607812	1652.585286	2085.4885236	47483.0592224		2022_09_02
9	none	PRGa	695.2301456		703.1728416	980.7133272	801.5189432	1166.5329	1193.3470772	1172.4201892	778.0929712	1730.139708	1910.4673896	40149.9375476		2022_09_02
10	none	PRGa	3287.3029736		1920.9038952	1269.2086036	1192.7343624	1914.5878568	1743.052088	3147.889226	2461.6369628	2497.0014292	3552.83926	51766.591864		2022_09_02
11	none	PRGa	2436.8426384		2000.1622268	1503.44247	2229.3171724	1659.7195668	2036.1576776	1446.5788768	1777.1075476	2223.3969692	2694.2944272	51603.8260052		2022_09_02
12	none	PRGa	9065.8725176		6587.4610856	6164.832392	5910.8227816	4908.7498968	4289.3967448	4990.4020352	3554.3977808	3642.6376504	3274.4071168	56052.3078496		2022_09_02
13	none	PRGa	2316.1042367	2101.3702818	1971.0550112	1403.6187556	2417.4400258	1993.180891	3615.9732732	3404.830228	3313.299772	2689.674087	4319.4530342	28017.953608		2023_02_17
1	none	PRGa1	1276.474883		1326.7638062	2171.2883542	1973.4430642	2741.1597046	2437.9860736	2380.346898	2539.7783858	3128.0004126	7686.8928454	29527.5962598		2022_02_17
2	none	PRGa1	315.257638799999		529.201500399999	355.8185718	254.9983402	373.420667	291.7399168	474.9211186	282.284023999999	460.0038946	336.730999799999	17646.4091792		2022_01_27
3	none	PRGa1	564.4630607		716.755795499999	719.6878352	815.4380808	825.7774504	721.5757964	457.495758999999	645.0167974	774.567621399999	757.5862852	3199.1714838		2021_10_20
4	none	PRGa1	896.8198263		601.3739706	726.7376435	742.53574	572.6192484	735.192125	550.8628482	636.8307708	712.1801554	838.6721662	1525.788955	805.3642464	2021_10_13
5	none	PRGa1	782.297754		675.2345478	612.1671192	885.350530799999	530.0222252	846.095345399999	951.223238399999	770.0718848	1124.869107	1018.6768164	2740.8409608	Masked	2021_10_15
6	none	PRGa1	667.8019908		628.468984	504.2214124	786.0894764	539.570634	801.5972736	566.6584804	757.3779288	590.6848728	1571.800948	20393.3328112		2022_04_08
7	none	PRGa1	505.900304		626.7157234	657.8859654	480.702954	546.5758712	511.0738684	374.042196	730.2420748	478.2987264	2622.96566	36600.6942148		2022_05_20
1	none	PRGa2	1692.1641342		2162.7922232	1664.242171	1244.4600456	1380.8656782	1544.298962	2256.8121462	1741.1335246	1650.4153308	4853.992548	25973.0493146		2022_02_17
2	none	PRGa2	273.649457199999		245.7987048	181.8660864	184.5067656	310.899420799999	145.550145999999	239.1328152	254.662104399999	313.020244799999	386.5532068	12171.4218627999		2022_01_27
3	none	PRGa2	997.7857324		1169.847235	1238.26785659999	805.1988048	728.205237	821.8416404	788.3437614	724.340976	669.352992	759.197243599999	1636.8690156		2021_10_20
4	none	PRGa2	668.5137148		1053.530164	1021.393164	744.1004042	917.3280366	540.8756934	707.8420852	1005.181779	667.851587	1080.808901	1459.384939	109634.67	2021_10_13
5	none	PRGa2	750.663650799999		1178.00486499999	1234.365007	1088.5803036	956.141996	748.8510436	786.553446999999	870.1750508	1043.7181704	1274.506513	2852.7878926	Masked	2021_10_15
6	none	PRGa2	319.99443		505.3155984	444.583524	362.6227824	389.7131068	333.6517888	398.3065332	589.8747104	679.4580288	1269.3416028	13649.10063		2022_04_08
7	none	PRGa2	830.61549		617.0900904	788.5305032	1014.8292484	447.4020228	721.8161032	704.9493316	858.0052928	927.745752	3568.2545452	55443.6457956		2022_05_20
1	none	PRGa3	1215.4555256		1770.7650688	2067.8655778	2158.0960186	2348.6021218	2431.560132	3198.1467126	3148.4449952	2880.481702	7209.8544616	21613.5400592		2022_02_17
2	none	PRGa3	200.961328399999		226.176014	219.9138696	400.941383999999	316.0414564	276.400903999999	163.3650552	524.8490092	437.176911199999	416.3878656	8145.3919008		2022_01_27
3	none	PRGa3	886.3285088		873.574515199999	917.6074992	930.045652399999	951.010105199999	879.98773	880.106329999999	1050.477384	1184.6704936	955.3377224	3211.9473804		2021_10_20
4	none	PRGa3	541.3202516		701.7381426	625.496822	873.574182	675.9105914	991.879485	657.8128426	914.9440484	842.1102596	814.1818284	1412.034783	Masked	2021_10_13
5	none	PRGa3	777.4542522		1426.18600279999	1312.9563018	898.8234592	1140.7654358	1294.4457084	1305.79589279999	1592.6057468	1598.5556908	1333.150676	2990.08911119999	Masked	2021_10_15
6	none	PRGa3	612.2191656		907.1165988	613.3155732	825.1070532	798.4993964	728.3335144	874.672976	720.0827264	951.5665512	2285.5442968	8941.105058		2022_04_08
7	none	PRGa3	694.296697		565.43598	891.1275532	740.3426836	516.489704	1272.44868	584.2026976	1354.6424644	1030.7569688	3720.1010176	39312.3742152		2022_05_20
1	none	PRGa4	1102.2712416		1658.1778436	1522.6006496	1579.4575144	1258.3623052	1946.3659336	1410.7252204	1518.65343	1334.0584336	4016.9743324	24781.6138688		2022_02_17
2	none	PRGa4	162.941310399999		174.694811199999	202.3070232	163.647512	346.8379712	326.470547199999	128.463895999999	118.7367	109.699007999999	255.908543999999	12935.5330043999		2022_01_27
3	none	PRGa4	1232.43846		1351.484458	1209.75910599999	1061.6221132	655.044785999999	640.9667124	653.203903999999	659.168894	790.529390399999	766.673692399999	1388.72225399999		2021_10_20
4	none	PRGa4	803.045232		1837.226268	817.2386816	884.2881444	1157.761855	749.0957788	762.9571232	1032.30295	783.4771444	890.389168	1049.475097	Masked	2021_10_13
5	none	PRGa4	1007.75836799999		875.705921599999	621.6196864	843.556302799999	823.9490208	906.0810452	677.331925599999	1026.49224879999	659.534529599999	691.741122	1788.2184424	Masked	2021_10_15
6	none	PRGa4	473.6223752		215.8452488	271.5507216	216.7115936	160.5107808	413.8297912	271.1265072	180.0894384	324.590336	368.8506024	11102.519404		2022_04_08
7	none	PRGa4	1362.65267		1099.9864156	825.7982128	466.5666356	621.572208	518.5781136	414.4392492	586.5589128	620.9648732	2288.9409296	34028.2666096		2022_05_20
1	none	PRGa5	942.5719624		819.334145200001	1228.0295176	990.7371924	937.227936	1137.2832412	2068.4034408	2329.3512708	2032.759074	4214.757368	16382.922474		2022_02_17
2	none	PRGa5	288.5909816		81.6115188	255.385079599999	126.266591999999	292.062383999999	182.700460799999	254.775902399999	239.101814799999	209.236559999999	326.731984	10701.9155667999		2022_01_27
3	none	PRGa5	977.173089999999		1016.4142352	1031.2738072	1200.13889359999	1136.0299352	1163.1776308	1409.0800896	1176.14512919999	1198.50955999999	1345.13963919999	3084.11629199999		2021_10_20
4	none	PRGa5	1127.461808		843.9030056	806.192826	1114.545554	688.6124124	834.5680828	763.3249008	795.0967128	955.603128	1000.566562	1769.136743	97149.55811	2021_10_13
5	none	PRGa5	1070.6017988		843.254577599999	1255.55400159999	1202.78575279999	1007.60325239999	1150.34919999999	1518.4883912	1016.3909188	1418.7598416	1719.2934064	3232.25834919999	Masked	2021_10_15
6	none	PRGa5	357.9909576		434.7921048	250.4934432	394.6868808	216.15384	295.3417816	253.4025672	304.44862	305.8259232	513.161952	6179.3530816		2022_04_08
7	none	PRGa5	1244.1953088		619.1820324	687.6302904	673.889596	535.3460076	483.940422	431.5608544	948.1675896	742.2245108	2855.6796244	30531.4247556		2022_05_20
1	none	FLRNa	600.724292199999		439.5039564	369.1174482	317.5442816	421.9213972	336.778836299999	395.056041399999	173.0817588	389.160798	620.0737782	17785.4925939		2022_01_27
2	none	FLRNa	2794.0113368		2982.7709454	3495.7566948	2639.4528674	2964.7258076	2361.6613264	2843.1405296	2584.0762708	2707.1862632	3058.7842588	57336.5002012		2022_09_02
1	none	FFKAa	354.2037912		456.252799199999	480.024702599999	510.7876588	481.5319964	352.4332666	260.090918399999	676.8335154	373.950749199999	478.1880796	12360.5220316		2022_01_27
1	none	FYRVa	4183.205939		3958.3901956	2792.8525284	3556.789664	2710.3894888	2362.4342056	3234.5612036	2156.9911464	2961.6726272	4150.5790388	54904.01427		2022_09_02
1	none	LRWa3	643.5959532		769.2532444	889.848004	579.6393812	487.4108452	618.055334	652.2935984	705.7421592	703.4194756	1460.4295072	27267.8184056		2022_04_01
1	none	NRFa	874.360456		997.438152	798.592081	676.6349358	785.6420674	1578.4545964	687.4539292	727.3170124	1039.4277882	2977.5043724	18177.8705264	24429.8461828	2022_05_06
1	none	HIRa1	940.9501252		993.2823732	864.9189156	742.2141564	1028.4497968	962.188113999999	1091.0463036	1641.5398532	2195.418984	16939.0094048	26587.5058568		2022_04_01
2	none	HIRa1	1783.2339651	3518.4006708	4457.6051912	3218.5423186	3230.6890027	2927.4568913	3374.0856662	3080.3719107	3016.5081733	3580.0977046	11939.4382563	39717.0082736		2022_05_11
3	none	HIRa1	1624.7036275	2574.9881842	2268.0138926	2640.0421549	1957.2254352	2729.5591194	2404.3105342	2862.8158233	2916.2198398	4137.1032464	61658.2370249	77024.6425411		2022_05_27
1	none	HIRa2	2640.7895624	3784.7632383	5012.6892	4790.2926434	5427.3781798	5139.9454722	6348.1296606	4907.9867744	4644.6576306	6156.2030044	7864.8878352	40102.6305816		2022_05_11
2	none	HIRa2	1410.6949676	1244.3287572	1772.1021637	1417.6869326	1711.6686639	1697.6920565	2402.19779	2219.3473524	2333.9272656	2000.0074182	2883.7410829	66157.215184		2022_05_27
1	none	HIRa3	2825.1134862	3021.3532288	3705.8204402	3280.9056172	2952.8140064	3518.4506298	3243.7589478	2783.2862206	3589.870041	3981.484282	6396.8930746	34539.932507		2022_05_11
2	none	HIRa3	1900.1831038	1953.1218414	2980.8833868	2708.2712354	2925.1070214	2534.8295754	3367.1220804	3230.4328796	3833.0198626	3909.66212	7237.040931	78560.6418214		2022_05_27
1	none	HIRa4	3497.9399982	5207.6566606	3974.441625	4230.8550004	5053.3336934	4931.1734144	3902.7937292	4266.2142588	4332.4830384	3377.79027	5841.8985028	21975.0889184		2022_05_11
2	none	HIRa4	1543.31433	1937.3573112	2757.380759	1679.4700056	1995.8594158	2055.317917	1804.1391082	1975.7030868	3713.5866742	2296.373689	4875.6466104	85990.1427638		2022_05_27
1	none	HIRa5	2847.0531064	3398.2648944	3572.6428544	3570.31778	3055.1441332	1658.3524168	3574.384422	2876.5999112	3011.6637904	4151.553348	5059.1598184	29344.0047828		2022_05_11
2	none	HIRa5	1529.5223436	1422.4570336	1788.9354108	1849.1489016	1312.5655088	1853.017515	1741.8997406	1731.4500314	2053.093296	2381.9884134	4225.864182	59873.1768192		2022_05_27
1	none	PFHa	2607.6875312	1641.7370366	2755.5324408	1730.1093636	1725.3014196	1860.182071	2580.5724742	3620.8466368	4381.530051	4702.7602758	4913.1510134	5246.6883368		2022_06_28
2	none	PFHa	776.3645752	1125.573194	1502.9648253	831.6352863	1122.4441995	1803.7468671	1021.152158	1527.5614939	1795.75318	1981.9377106	2273.9250097	56989.0339106		2022_07_15
3	none	PFHa	794.6680365	585.9972443	604.5754572	479.752896	320.9727554	479.103021	352.0386792	210.9470694	385.2680806	364.1307558	473.7134061	7766.6703387		2022_07_27
1	none	LRWa1	2845.82912		1962.3762324	2338.0831796	0	1274.5402504	1234.5706796	1896.9090456	2407.5209604	3468.6257536	5200.0501888	70204.1371352		2022_09_02
2	none	LRWa1	1686.017802		1550.750028	1940.9213656	1685.538312	1807.6616552	1371.838582	1408.3978792	1349.7246888	1468.2420496	3436.0218988	63864.1544896		2022_09_02
3	none	LRWa1	8341.204614		5430.64861	4206.7063524	4392.6801904	4640.220702	4781.9238732	4769.7626708	4375.8942976	4159.7495436	6388.1150052	67891.6785968		2022_09_02
4	none	LRWa1	2203.287601	2909.2603426	2752.1624478	1958.5411542	1844.515229	1646.203451	1300.92041	1946.3160006	3893.8204678	4912.2612408	4978.141731	30976.6044508		2023_02_17
1	none	LRWa2	1627.9092736		2334.8477264	2095.3646628	1528.9406144	1768.2920864	1352.6046616	978.321928	1310.8145376	1821.9935784	5268.0310808	50321.749886		2022_09_02
2	none	LRWa2	3678.4128676		2276.14637	2377.5444276	117.9764096	2157.54439	2136.966194	2401.7372912	3445.2018284	4448.97349	7917.723118	51935.9843532		2022_09_02
3	none	LRWa2	7277.6233812		6388.1371632	6277.9985972	5900.8274508	4426.345864	5607.3277288	5708.3156072	5277.3185044	6907.3044432	12129.2492904	55509.4712016		2022_09_02
1	none	LRWa3	7920.280372		6945.477884	6434.9109888	6082.8848728	5721.9963656	5971.3352952	4443.651356	6685.9820296	5575.0064696	6448.7692664	70453.245452		2022_09_02
2	none	LRWa3	1051.8051668		756.2880384	849.8331926	873.287981	969.5410886	1398.805865	913.1207232	1457.4921594	2195.6917318	4619.7096876	53722.0016822		2022_09_02
3	none	LRWa3	7259.2534864		6614.3178136	5469.6903936	4279.168888	5898.7981992	4680.4837016	5226.8756368	4724.5122368	6478.1492392	7955.5769064	62789.258388		2022_09_02
4	none	LRWa3	1481.6225558	1408.7023752	1929.291999	1338.6485828	2280.5982876	1770.6504532	2112.8919	2869.2466922	2885.1261326	3083.0447152	3984.0373092	36860.2771786		2023_02_17
5	none	LRWa3	3053.6765724	3837.4556398	2623.8923714	2393.7061784	2670.1172372	2244.1415616	2104.006261	2331.003129	3607.648824	3578.970114	4324.815642	37198.9184464		2023_02_17
1	none	RHa1	1757.84576579999	3863.3136106	2676.50884539999	2596.6687128	2319.65616799999	2207.0264834	2437.02054839999	1497.9083542	1118.98121079999	2722.90153639999	2573.9692326	89295.638419		2023_03_16
2	none	RHa1	5964.0055586	4921.23118599999	6026.7045804	4052.49054139999	5473.5353272	6870.8308652	4451.97594939999	3336.2334962	5051.3182678	4474.00998099999	7998.67923519999	79679.6153111999		2023_03_17
3	none	RHa1	9693.42216439999	7041.89137439999	8381.03000639999	8004.323466	8163.80114719999	8640.0815056	6331.862022	6058.2326668	8282.2900872	6641.315246	8775.986626	63042.6996372		2023_03_17
1	none	FRPa3	4435.1746052	4578.36791399999	4740.8219208	5298.9403864	5581.0229624	6669.42597439999	6592.78755239999	7774.3606972	6644.2580196	17934.8253279999	125625.5759216	87821.473842		2023_03_17
2	none	FRPa3	10293.158982	12284.2710719999	11575.8655836	14424.646404	18198.1142064	16252.28494	11952.9049039999	14611.0034468	10909.5271487999	22210.8789112	80459.877088	56847.6210759999		2023_03_17
3	none	FRPa3	1130.9836858	1886.47630179999	2374.2806908	4118.9868076	2573.013294	1124.9762732	2318.4967512	2383.6051864	2099.4886316	2169.35444239999	1028.99993719999	50276.248076		2023_03_16
1	none	RPa2	1801.58596999999	1744.92411359999	1267.82500959999	1996.775132	1089.3783188	642.7764392	1249.1985096	1849.4006296	1583.39317999999	1031.4229996	993.75608	27536.8990772		2023_03_16
2	none	RPa2	10115.3695252	10276.7154424	10801.7424868	8510.1845	12583.656852	11889.7461736	11406.1558992	8212.4885352	10893.2433063999	8747.4049552	27147.4769688	99154.3756416		2023_03_17
3	none	RPa2	6194.419334	4819.4999136	3656.43134279999	3215.0142684	4269.50012039999	2979.08035039999	3261.5037836	4142.06610839999	4483.73903879999	9458.60615	11393.8928492	46452.0465963999		2023_03_17
1	none	RHa5	11330.4338088	12754.1511268	11734.5429808	11708.3978607999	12692.4398143999	11945.8466512	11696.4816271999	12689.2085087999	16591.050968	13704.0510024	29004.8948912	104036.955939999		2023_03_17
2	none	RHa5	6566.77583999999	5229.9992632	3817.9831028	3788.97509999999	5077.71923319999	4453.68104959999	3924.2719352	3996.84841879999	4320.8609132	7279.3321884	7185.86557279999	43283.387652		2023_03_17
