# Supplementary material for: Large-scale deorphanization of Nematostella vectensis neuropeptide G protein-coupled receptors supports the independent expansion of bilaterian and cnidarian peptidergic systems
Source: eLife. 2024 May 10;12:RP90674. doi: 10.7554/eLife.90674 (PMC11087051; doi:10.7554/eLife.90674)
Supplement: Supplementary file 10. — The file contains the EC50 values and slopes of the dose-response curves for each peptide-receptor pair. [file elife-90674-supp10.csv]

Receptor	Peptide	EC50.ED50:(Intercept)	Slope.Slope:(Intercept)
GLWLp.R018a	GLWL	8.97350005615702e-07	-0.993224702459204
HIRa.R021	HIRa3	2.07057013335375e-09	-0.926879765550376
HIRa.R029	HIRa3	1.8546057833605e-07	-1.15394412702745
FLRNa.R026	FLRNa	7.42898999737794e-08	-1.23555921582857
FLRNa.R187	FLRNa	6.95748595193142e-08	-0.674932796539207
FLRNa.R197	FLRNa	1.07646578444419e-08	-1.85722348501752
FLRNa.R197	FYRVa	1.14138595685378e-06	-1.18614977741006
FLRNa.R230	FLRNa	4.68170684714532e-09	-0.886001701571297
PFHa.R036	PFHa	1.20414166166233e-08	-0.404945765111411
QWa.R069	QWa1	7.97401639109842e-07	-0.85761496883693
VRHa.R186	RHa1	2.69740415323634e-10	-0.475075308026848
RPa.R248	FRPa3	2.31484106675885e-07	-0.419896291956502
RPa.R248	RPa2	8.8695674394552e-09	-1.75409548967329
QGRFa.R070	QITRFa	1.69987621812269e-05	-1.34335561775993
QGRFa.R070	QGRFa	2.09699185327477e-06	-0.830215442189961
QGRFa.R234	QGRFa	4.66949148205656e-09	-0.518063101843157
QITRFa.R196	QITRFa	7.6984914983489e-11	-0.663474102783478
LRWa1.R019	LRWa1	9.09139494962045e-08	-1.47369380866912
LRWa1.R019	LRWa2	1.49617627909064e-06	-1.73853537953417
LRWa1.R019	LRWa3	3.39306994204461e-06	-1.39546034147012
LRWa.R193	LRWa1	6.64404294808225e-11	-0.603536969479979
LRWa.R193	LRWa2	1.97885539969794e-10	-0.533706796938462
LRWa.R193	LRWa3	6.86412317502427e-10	-0.343402030558896
LRWa3.R204	LRWa1	7.42800671705977e-08	-1.06324855803154
LRWa3.R204	LRWa2	1.78744685879717e-07	-1.25267113623119
LRWa3.R204	LRWa3	7.43965425431549e-10	-1.10034217849925
LRWa2.R213	LRWa1	5.41914243142812e-08	-1.30933335299948
LRWa2.R213	LRWa2	3.05833562253413e-08	-0.473672188267589
LRWa2.R213	LRWa3	2.19202634342199e-07	-1.04146064406851
PRGa.R028	PRGa	1.01050465460814e-08	-0.853908607794313
PRGa.R032	PRGa	3.41285904331054e-08	-0.467707585406368
PRGa.R198	PRGa	6.91193239873137e-10	-0.878686964585605
PRGa.R199	PRGa	5.16693737504276e-10	-0.573029219086522
PRGa.R200	PRGa	3.11713480057598e-09	-1.26744260540942
PRGa.R202	PRGa	4.61999578470403e-09	-0.757217280564085
PRGa.R210	PRGa	1.55660832900587e-10	-0.758990063544321
PRGa.R211	PRGa	2.38299745983661e-10	-0.998491723965391
PRGa.R219	PRGa	1.49972010012432e-08	-0.826983972577329
PRGa.R220	PRGa	5.1223243386447e-09	-0.999318544249387
PRGa.R221	PRGa	4.54727774302606e-08	-0.62599831878098
PRGa.R222	PRGa	1.41259605192498e-09	-1.61838750814971
PRGa.R223	PRGa	1.96308751267759e-09	-0.897112328034259
